# Supplementary material for: Musculoskeletal simulations to examine the effects of accentuated eccentric loading (AEL) on jump height
Source: PeerJ. 2023 Jan 23;11:e14687. doi: 10.7717/peerj.14687 (PMC9879160; doi:10.7717/peerj.14687)
Supplement: Supplemental Information 2 — Added15 folder contains the code and simulation results for a complete jump with an additional 15% model mass. Dropped15 folder contains the code and simulation results for the push-off phase with the original model mass. [file peerj-11-14687-s002.zip › Supplementary Simulation code and output results AEL15/Added15/Optimized_for_J_Results/TwoSegment_Two_Segment_TendonPower.sto]

TendonPower
version=1
nRows=12722
nColumns=5
inDegrees=no

This analysis gathers basic information about muscles during a simulation (e.g., forces, tendon lengths, moment arms, etc).
Units are S.I. units (second, meters, Newtons, ...)
Angles are in degrees.

endheader
time	vastus	recfem	glut	ham
      0.00000000	      0.00000562	      0.00000029	      0.00000000	      0.00000029
      0.00010000	     -0.02434773	     -0.00568652	     -0.00000006	      0.01737788
      0.00023094	     -0.04916397	     -0.01138368	     -0.00000014	      0.03500518
      0.00036189	     -0.06802180	     -0.01560854	     -0.00000022	      0.04830745
      0.00049283	     -0.08256693	     -0.01877010	     -0.00000030	      0.05847941
      0.00062377	     -0.09399107	     -0.02116504	     -0.00000040	      0.06638971
      0.00075471	     -0.10315905	     -0.02300890	     -0.00000050	      0.07267099
      0.00092167	     -0.11255079	     -0.02480387	     -0.00000066	      0.07903180
      0.00108864	     -0.12018976	     -0.02618094	     -0.00000085	      0.08414973
      0.00125560	     -0.12667556	     -0.02728967	     -0.00000109	      0.08846569
      0.00146694	     -0.13382983	     -0.02845721	     -0.00000149	      0.09321807
      0.00167828	     -0.14025013	     -0.02947150	     -0.00000204	      0.09750226
      0.00193496	     -0.14745858	     -0.03059487	     -0.00000297	      0.10236455
      0.00219165	     -0.15426945	     -0.03165893	     -0.00000431	      0.10702977
      0.00252490	     -0.16273042	     -0.03300032	     -0.00000696	      0.11293645
      0.00285816	     -0.17087488	     -0.03431968	     -0.00001119	      0.11874256
      0.00331636	     -0.18164565	     -0.03610994	     -0.00002115	      0.12659728
      0.00377455	     -0.19196454	     -0.03787141	     -0.00003915	      0.13429851
      0.00443132	     -0.20601038	     -0.04033382	     -0.00009069	      0.14502820
      0.00508809	     -0.21921857	     -0.04270676	     -0.00019892	      0.15533778
      0.00611478	     -0.23829412	     -0.04620872	     -0.00060681	      0.17050298
      0.00691445	     -0.25191609	     -0.04874653	     -0.00131372	      0.18144737
      0.00771412	     -0.26453737	     -0.05111287	     -0.00260969	      0.19160143
      0.00851379	     -0.27622411	     -0.05330796	     -0.00474352	      0.20095726
      0.00931345	     -0.28703515	     -0.05533519	     -0.00786594	      0.20952172
      0.01031496	     -0.29941861	     -0.05764597	     -0.01299846	      0.21915979
      0.01117276	     -0.30907345	     -0.05943465	     -0.01786904	      0.22649431
      0.01192114	     -0.31682341	     -0.06085958	     -0.02184891	      0.23223335
      0.01266951	     -0.32399395	     -0.06216812	     -0.02512849	      0.23739707
      0.01351831	     -0.33147187	     -0.06352123	     -0.02774537	      0.24260155
      0.01436710	     -0.33831558	     -0.06474865	     -0.02923817	      0.24717032
      0.01510582	     -0.34379382	     -0.06572302	     -0.02983257	      0.25066994
      0.01584455	     -0.34886879	     -0.06661937	     -0.03000604	      0.25376695
      0.01677016	     -0.35469883	     -0.06764138	     -0.02993182	      0.25712738
      0.01743280	     -0.35854623	     -0.06831166	     -0.02982637	      0.25921334
      0.01809543	     -0.36213690	     -0.06893403	     -0.02975203	      0.26105367
      0.01904497	     -0.36687726	     -0.06975117	     -0.02976560	      0.26330578
      0.01985779	     -0.37058496	     -0.07038609	     -0.02991215	      0.26490679
      0.02056646	     -0.37358429	     -0.07089666	     -0.03013867	      0.26608458
      0.02127514	     -0.37638015	     -0.07136916	     -0.03044574	      0.26707547
      0.02202269	     -0.37913403	     -0.07183046	     -0.03084205	      0.26793878
      0.02277025	     -0.38170448	     -0.07225589	     -0.03129682	      0.26863118
      0.02350164	     -0.38406343	     -0.07264046	     -0.03178445	      0.26915965
      0.02423303	     -0.38628430	     -0.07299571	     -0.03230269	      0.26955361
      0.02502522	     -0.38855516	     -0.07335016	     -0.03288786	      0.26984338
      0.02581741	     -0.39070289	     -0.07367489	     -0.03348897	      0.27000304
      0.02656472	     -0.39263472	     -0.07395638	     -0.03406460	      0.27004620
      0.02731203	     -0.39448726	     -0.07421505	     -0.03464429	      0.26999340
      0.02805934	     -0.39627406	     -0.07445262	     -0.03522515	      0.26985289
      0.02880665	     -0.39800499	     -0.07467020	     -0.03580510	      0.26963102
      0.02955396	     -0.39969022	     -0.07486914	     -0.03638277	      0.26933385
      0.03030127	     -0.40133727	     -0.07505038	     -0.03695726	      0.26896607
      0.03104858	     -0.40295333	     -0.07521497	     -0.03752801	      0.26853193
      0.03179589	     -0.40454371	     -0.07536371	     -0.03809474	      0.26803468
      0.03254320	     -0.40611308	     -0.07549741	     -0.03865735	      0.26747710
      0.03329051	     -0.40766478	     -0.07561673	     -0.03921586	      0.26686122
      0.03403782	     -0.40920145	     -0.07572230	     -0.03977044	      0.26618858
      0.03478513	     -0.41072477	     -0.07581467	     -0.04032132	      0.26546019
      0.03553244	     -0.41223579	     -0.07589432	     -0.04086882	      0.26467662
      0.03627975	     -0.41373485	     -0.07596169	     -0.04141332	      0.26383803
      0.03702706	     -0.41522178	     -0.07601716	     -0.04195530	      0.26294419
      0.03777437	     -0.41669591	     -0.07606108	     -0.04249530	      0.26199457
      0.03852168	     -0.41815615	     -0.07609375	     -0.04303397	      0.26098828
      0.03926899	     -0.41960107	     -0.07611544	     -0.04357201	      0.25992431
      0.04001630	     -0.42102895	     -0.07612639	     -0.04411028	      0.25880129
      0.04076361	     -0.42243780	     -0.07612680	     -0.04464969	      0.25761770
      0.04151092	     -0.42382546	     -0.07611686	     -0.04519133	      0.25637185
      0.04225823	     -0.42518958	     -0.07609672	     -0.04573639	      0.25506190
      0.04300554	     -0.42652771	     -0.07606652	     -0.04628620	      0.25368587
      0.04375285	     -0.42783730	     -0.07602639	     -0.04684223	      0.25224171
      0.04450016	     -0.42911573	     -0.07597643	     -0.04740610	      0.25072726
      0.04524747	     -0.43036036	     -0.07591673	     -0.04797955	      0.24914031
      0.04599478	     -0.43156851	     -0.07584736	     -0.04856443	      0.24747859
      0.04666588	     -0.43261788	     -0.07577649	     -0.04910088	      0.24592025
      0.04733698	     -0.43363627	     -0.07569834	     -0.04964963	      0.24429860
      0.04800809	     -0.43461901	     -0.07561248	     -0.05021196	      0.24261141
      0.04867919	     -0.43556455	     -0.07551899	     -0.05078923	      0.24085704
      0.04935029	     -0.43647106	     -0.07541788	     -0.05138264	      0.23903382
      0.05002139	     -0.43733678	     -0.07530919	     -0.05199319	      0.23714012
      0.05069249	     -0.43816001	     -0.07519292	     -0.05262162	      0.23517429
      0.05136359	     -0.43893909	     -0.07506910	     -0.05326833	      0.23313472
      0.05203469	     -0.43967244	     -0.07493774	     -0.05393328	      0.23101985
      0.05270579	     -0.44035858	     -0.07479885	     -0.05461593	      0.22882813
      0.05337690	     -0.44099607	     -0.07465245	     -0.05531523	      0.22655806
      0.05404800	     -0.44158358	     -0.07449857	     -0.05602956	      0.22420816
      0.05471910	     -0.44211986	     -0.07433720	     -0.05675675	      0.22177702
      0.05539020	     -0.44260374	     -0.07416838	     -0.05749415	      0.21926326
      0.05606130	     -0.44303417	     -0.07399213	     -0.05823871	      0.21666555
      0.05673240	     -0.44341019	     -0.07380848	     -0.05898707	      0.21398259
      0.05740350	     -0.44373092	     -0.07361746	     -0.05973574	      0.21121314
      0.05807460	     -0.44399560	     -0.07341910	     -0.06048117	      0.20835602
      0.05874571	     -0.44420357	     -0.07321346	     -0.06121998	      0.20541008
      0.05941681	     -0.44435427	     -0.07300058	     -0.06194898	      0.20237421
      0.06008791	     -0.44444722	     -0.07278051	     -0.06266531	      0.19924736
      0.06075901	     -0.44448205	     -0.07255332	     -0.06336649	      0.19602851
      0.06143011	     -0.44445849	     -0.07231907	     -0.06405045	      0.19271669
      0.06210121	     -0.44437633	     -0.07207784	     -0.06471553	      0.18931098
      0.06277231	     -0.44423548	     -0.07182971	     -0.06536047	      0.18581048
      0.06344341	     -0.44403593	     -0.07157476	     -0.06598438	      0.18221434
      0.06411451	     -0.44377772	     -0.07131309	     -0.06658666	      0.17852175
      0.06478562	     -0.44346101	     -0.07104480	     -0.06716699	      0.17473196
      0.06545672	     -0.44308600	     -0.07076999	     -0.06772527	      0.17084424
      0.06612782	     -0.44265300	     -0.07048878	     -0.06826157	      0.16685792
      0.06679892	     -0.44216237	     -0.07020129	     -0.06877609	      0.16277240
      0.06747002	     -0.44161454	     -0.06990764	     -0.06926913	      0.15858714
      0.06814112	     -0.44101003	     -0.06960796	     -0.06974105	      0.15430169
      0.06881222	     -0.44034941	     -0.06930239	     -0.07019227	      0.14991570
      0.06948332	     -0.43963332	     -0.06899109	     -0.07062321	      0.14542895
      0.07015443	     -0.43886250	     -0.06867421	     -0.07103433	      0.14084138
      0.07082553	     -0.43803771	     -0.06835191	     -0.07142607	      0.13615315
      0.07149663	     -0.43715981	     -0.06802437	     -0.07179888	      0.13136464
      0.07216773	     -0.43622972	     -0.06769175	     -0.07215319	      0.12647658
      0.07283883	     -0.43524843	     -0.06735426	     -0.07248944	      0.12149009
      0.07350993	     -0.43421701	     -0.06701208	     -0.07280803	      0.11640677
      0.07418103	     -0.43313657	     -0.06666542	     -0.07310938	      0.11122886
      0.07485213	     -0.43200831	     -0.06631449	     -0.07339387	      0.10595935
      0.07552324	     -0.43083349	     -0.06595953	     -0.07366188	      0.10060218
      0.07619434	     -0.42961346	     -0.06560076	     -0.07391380	      0.09516244
      0.07686544	     -0.42834960	     -0.06523842	     -0.07414998	      0.08964662
      0.07753654	     -0.42704340	     -0.06487276	     -0.07437080	      0.08406294
      0.07820764	     -0.42569637	     -0.06450406	     -0.07457661	      0.07842165
      0.07887874	     -0.42431013	     -0.06413256	     -0.07476777	      0.07273548
      0.07954984	     -0.42288633	     -0.06375856	     -0.07494464	      0.06702007
      0.08022094	     -0.42142669	     -0.06338234	     -0.07510757	      0.06129447
      0.08089205	     -0.41993296	     -0.06300419	     -0.07525692	      0.05558171
      0.08156315	     -0.41840694	     -0.06262440	     -0.07539305	      0.04990936
      0.08223425	     -0.41685045	     -0.06224328	     -0.07551631	      0.04431002
      0.08290535	     -0.41526531	     -0.06186111	     -0.07562706	      0.03882185
      0.08357645	     -0.41365333	     -0.06147820	     -0.07572565	      0.03348885
      0.08424755	     -0.41201626	     -0.06109482	     -0.07581243	      0.02836090
      0.08491865	     -0.41035575	     -0.06071124	     -0.07588773	      0.02349335
      0.08558975	     -0.40867335	     -0.06032769	     -0.07595187	      0.01894608
      0.08626085	     -0.40697039	     -0.05994439	     -0.07600516	      0.01478159
      0.08693196	     -0.40524797	     -0.05956149	     -0.07604786	      0.01106215
      0.08760306	     -0.40350685	     -0.05917910	     -0.07608021	      0.00784548
      0.08827416	     -0.40174744	     -0.05879725	     -0.07610240	      0.00517903
      0.08894526	     -0.39996901	     -0.05841581	     -0.07675582	      0.00309262
      0.08961636	     -0.39816700	     -0.05803421	     -0.07762573	      0.00158958
      0.09028746	     -0.39634176	     -0.05765234	     -0.07811452	      0.00063687
      0.09095856	     -0.39449298	     -0.05726998	     -0.07839736	      0.00015484
      0.09162966	     -0.39261928	     -0.05688679	     -0.07856692	      0.00000768
      0.09230077	     -0.39071849	     -0.05650229	     -0.07867207	      0.00000000
      0.09297187	     -0.38878918	     -0.05611612	     -0.07873859	      0.00000000
      0.09364297	     -0.38683332	     -0.05572850	     -0.07878032	      0.00000000
      0.09431407	     -0.38485386	     -0.05533982	     -0.07880476	      0.00000000
      0.09498517	     -0.38285337	     -0.05495051	     -0.07881602	      0.00000000
      0.09565627	     -0.38083400	     -0.05456092	     -0.07881640	      0.00000000
      0.09632737	     -0.37879758	     -0.05417138	     -0.07880724	      0.00000000
      0.09699847	     -0.37674575	     -0.05378216	     -0.07878936	      0.00000000
      0.09766958	     -0.37468001	     -0.05339352	     -0.07876332	      0.00000000
      0.09834068	     -0.37260176	     -0.05300570	     -0.07872955	      0.00000000
      0.09901178	     -0.37051233	     -0.05261891	     -0.07868838	      0.00000000
      0.09968288	     -0.36841299	     -0.05223335	     -0.07864011	      0.00000000
      0.10035398	     -0.36630497	     -0.05184921	     -0.07858500	      0.00000000
      0.10102508	     -0.36418946	     -0.05146666	     -0.07852332	      0.00000000
      0.10169618	     -0.36206761	     -0.05108587	     -0.07845532	      0.00000000
      0.10236728	     -0.35994054	     -0.05070700	     -0.07838122	      0.00000000
      0.10303839	     -0.35780933	     -0.05033019	     -0.07830128	      0.00000000
      0.10370949	     -0.35567524	     -0.04995558	     -0.07821572	      0.00000000
      0.10438059	     -0.35353880	     -0.04958332	     -0.07812476	      0.00000000
      0.10505169	     -0.35140134	     -0.04921354	     -0.07802864	      0.00000000
      0.10572279	     -0.34926382	     -0.04884635	     -0.07792756	      0.00000000
      0.10639389	     -0.34712715	     -0.04848188	     -0.07782174	      0.00000000
      0.10706499	     -0.34499226	     -0.04812023	     -0.07771140	      0.00000000
      0.10773609	     -0.34286000	     -0.04776153	     -0.07759674	      0.00000000
      0.10840719	     -0.34073125	     -0.04740586	     -0.07747796	      0.00000000
      0.10907830	     -0.33860682	     -0.04705334	     -0.07735526	      0.00000000
      0.10974940	     -0.33648751	     -0.04670405	     -0.07722884	      0.00000000
      0.11042050	     -0.33437409	     -0.04635808	     -0.07709888	      0.00000000
      0.11109160	     -0.33226731	     -0.04601552	     -0.07696557	      0.00000000
      0.11176270	     -0.33016789	     -0.04567644	     -0.07682910	      0.00000000
      0.11243380	     -0.32807651	     -0.04534093	     -0.07668963	      0.00000000
      0.11310490	     -0.32599385	     -0.04500905	     -0.07654735	      0.00000000
      0.11377600	     -0.32392053	     -0.04468088	     -0.07640241	      0.00000000
      0.11444711	     -0.32185717	     -0.04435646	     -0.07625500	      0.00000000
      0.11511821	     -0.31980436	     -0.04403588	     -0.07610525	      0.00000000
      0.11578931	     -0.31776265	     -0.04371917	     -0.07595334	      0.00000000
      0.11646041	     -0.31573258	     -0.04340639	     -0.07579941	      0.00000000
      0.11713151	     -0.31371467	     -0.04309760	     -0.07564360	      0.00000000
      0.11780261	     -0.31170940	     -0.04279282	     -0.07548606	      0.00000000
      0.11847371	     -0.30971723	     -0.04249211	     -0.07532694	      0.00000000
      0.11914481	     -0.30773861	     -0.04219551	     -0.07516635	      0.00000000
      0.11981592	     -0.30577395	     -0.04190303	     -0.07500443	      0.00000000
      0.12048702	     -0.30382364	     -0.04161472	     -0.07484132	      0.00000000
      0.12115812	     -0.30188806	     -0.04133061	     -0.07467711	      0.00000000
      0.12182922	     -0.29996757	     -0.04105071	     -0.07451195	      0.00000000
      0.12250032	     -0.29806248	     -0.04077505	     -0.07434593	      0.00000000
      0.12317142	     -0.29617312	     -0.04050364	     -0.07417917	      0.00000000
      0.12384252	     -0.29429977	     -0.04023651	     -0.07401177	      0.00000000
      0.12451362	     -0.29244270	     -0.03997367	     -0.07384384	      0.00000000
      0.12518472	     -0.29060217	     -0.03971512	     -0.07367547	      0.00000000
      0.12585583	     -0.28877841	     -0.03946087	     -0.07350676	      0.00000000
      0.12652693	     -0.28697164	     -0.03921093	     -0.07333779	      0.00000000
      0.12719803	     -0.28518205	     -0.03896531	     -0.07316866	      0.00000000
      0.12786913	     -0.28340984	     -0.03872400	     -0.07299944	      0.00000000
      0.12854023	     -0.28165517	     -0.03848700	     -0.07283023	      0.00000000
      0.12921133	     -0.27991818	     -0.03825431	     -0.07266109	      0.00000000
      0.12988243	     -0.27819902	     -0.03802592	     -0.07249209	      0.00000000
      0.13055353	     -0.27649781	     -0.03780183	     -0.07232332	      0.00000000
      0.13122464	     -0.27481465	     -0.03758203	     -0.07215483	      0.00000000
      0.13189574	     -0.27314965	     -0.03736651	     -0.07198669	      0.00000000
      0.13256684	     -0.27150288	     -0.03715525	     -0.07181897	      0.00000000
      0.13323794	     -0.26987440	     -0.03694824	     -0.07165171	      0.00000000
      0.13390904	     -0.26826429	     -0.03674546	     -0.07148498	      0.00000000
      0.13458014	     -0.26667258	     -0.03654691	     -0.07131881	      0.00000000
      0.13525124	     -0.26509931	     -0.03635255	     -0.07115309	      0.00000000
      0.13592234	     -0.26354450	     -0.03616238	     -0.07098779	      0.00000000
      0.13659345	     -0.26200816	     -0.03597637	     -0.07082286	      0.00000000
      0.13726455	     -0.26049031	     -0.03579450	     -0.07065830	      0.00000000
      0.13793565	     -0.25899093	     -0.03561674	     -0.07049411	      0.00000000
      0.13860675	     -0.25751002	     -0.03544308	     -0.07033029	      0.00000000
      0.13927785	     -0.25604755	     -0.03527349	     -0.07016682	      0.00000000
      0.13994895	     -0.25460348	     -0.03510794	     -0.07000371	      0.00000000
      0.14062005	     -0.25317779	     -0.03494641	     -0.06984094	      0.00000000
      0.14129115	     -0.25177042	     -0.03478887	     -0.06967849	      0.00000000
      0.14196226	     -0.25038133	     -0.03463529	     -0.06951636	      0.00000000
      0.14263336	     -0.24901045	     -0.03448564	     -0.06935451	      0.00000000
      0.14330446	     -0.24765772	     -0.03433990	     -0.06919292	      0.00000000
      0.14397556	     -0.24632307	     -0.03419803	     -0.06903156	      0.00000000
      0.14464666	     -0.24500643	     -0.03406000	     -0.06887038	      0.00000000
      0.14531776	     -0.24370770	     -0.03392579	     -0.06870935	      0.00000000
      0.14598886	     -0.24242681	     -0.03379536	     -0.06854842	      0.00000000
      0.14665996	     -0.24116366	     -0.03366868	     -0.06838754	      0.00000000
      0.14733106	     -0.23991816	     -0.03354572	     -0.06822665	      0.00000000
      0.14800217	     -0.23869020	     -0.03342645	     -0.06806568	      0.00000000
      0.14867327	     -0.23747968	     -0.03331083	     -0.06790456	      0.00000000
      0.14934437	     -0.23628650	     -0.03319882	     -0.06774321	      0.00000000
      0.15001547	     -0.23511054	     -0.03309041	     -0.06758156	      0.00000000
      0.15068657	     -0.23395169	     -0.03298554	     -0.06741950	      0.00000000
      0.15135767	     -0.23280983	     -0.03288420	     -0.06725695	      0.00000000
      0.15148119	     -0.23260057	     -0.03350033	     -0.06722639	      0.00000000
      0.15160471	     -0.23239198	     -0.04769976	     -0.06719589	      0.00000000
      0.15222230	     -0.23132201	     -0.38143664	     -0.06704244	      0.00000000
      0.15283988	     -0.23005064	     -1.02232383	     -0.06687402	      0.00000000
      0.15360744	     -0.22799957	     -2.05921688	     -0.06663808	      0.00000000
      0.15437500	     -0.22543962	     -3.23060944	     -0.06637371	      0.00000000
      0.15514256	     -0.22256975	     -4.48211220	     -0.06609814	      0.00000000
      0.15591011	     -0.21960327	     -5.82757935	     -0.06582443	      0.00000000
      0.15667767	     -0.21667883	     -7.28831742	     -0.06555752	      0.00000000
      0.15744523	     -0.21386152	     -8.86432390	     -0.06529663	      0.00000000
      0.15821279	     -0.21117507	    -10.54466842	     -0.06503879	      0.00000000
      0.15898034	     -0.20862290	    -12.31723514	     -0.06478061	      0.00000000
      0.15974790	     -0.20619755	    -14.16961021	     -0.06451891	      0.00000000
      0.16051546	     -0.20388613	    -16.08970425	     -0.06425096	      0.00000000
      0.16128302	     -0.20167373	    -18.06617128	     -0.06397459	      0.00000000
      0.16205057	     -0.19954552	    -20.08861090	     -0.06368811	      0.00000000
      0.16281813	     -0.19748778	    -22.14760908	     -0.06339029	      0.00000000
      0.16358569	     -0.19548835	    -24.23468022	     -0.06308022	      0.00000000
      0.16435325	     -0.19353675	    -26.34216202	     -0.06275721	      0.00000000
      0.16512081	     -0.19162416	    -28.46310270	     -0.06242074	      0.00000000
      0.16588836	     -0.18974332	    -30.59117155	     -0.06207031	      0.00000000
      0.16665592	     -0.18788863	    -32.72061893	     -0.06170549	      0.00000000
      0.16742348	     -0.18605622	    -34.84630715	     -0.06132580	      0.00000000
      0.16819104	     -0.18424433	    -36.96382401	     -0.06093073	      0.00000000
      0.16895859	     -0.18245351	    -39.06967133	     -0.06051974	      0.00000000
      0.16972615	     -0.18068689	    -41.16149064	     -0.06009222	      0.00000000
      0.17049371	     -0.17894999	    -43.23825516	     -0.05964747	      0.00000000
      0.17126127	     -0.17725010	    -45.30034292	     -0.05918467	      0.00000000
      0.17202882	     -0.17559516	    -47.34942860	     -0.05870277	      0.00000000
      0.17279638	     -0.17399234	    -49.38819232	     -0.05820050	      0.00000000
      0.17356394	     -0.17244680	    -51.41991100	     -0.05767623	      0.00000000
      0.17433150	     -0.17096099	    -53.44803335	     -0.05712803	      0.00000000
      0.17509905	     -0.16953463	    -55.47582783	     -0.05655365	      0.00000000
      0.17586661	     -0.16816515	    -57.50614964	     -0.05595056	      0.00000000
      0.17663417	     -0.16684854	    -59.54132838	     -0.05531600	      0.00000000
      0.17740173	     -0.16557996	    -61.58315021	     -0.05464701	      0.00000000
      0.17816928	     -0.16435427	    -63.63275674	     -0.05394045	      0.00000000
      0.17893684	     -0.16316141	    -65.68782796	     -0.05319269	      0.00000000
      0.17970440	     -0.16198184	    -67.74250928	     -0.05239945	      0.00000000
      0.18047196	     -0.16079877	    -69.79002652	     -0.05155663	      0.00000000
      0.18115777	     -0.15972186	    -71.60741512	     -0.05075556	      0.00000000
      0.18184358	     -0.15863357	    -73.40785298	     -0.04991108	      0.00000000
      0.18252939	     -0.15752711	    -75.18623422	     -0.04902000	      0.00000000
      0.18321520	     -0.15640197	    -76.93812440	     -0.04808006	      0.00000000
      0.18390101	     -0.15526123	    -78.66013097	     -0.04708975	      0.00000000
      0.18458683	     -0.15411069	    -80.35016017	     -0.04604826	      0.00000000
      0.18527264	     -0.15295806	    -82.00750441	     -0.04495559	      0.00000000
      0.18595845	     -0.15181196	    -83.63275497	     -0.04381265	      0.00000000
      0.18664426	     -0.15068080	    -85.22758065	     -0.04262136	      0.00000000
      0.18733007	     -0.14957193	    -86.79443668	     -0.04138474	      0.00000000
      0.18801588	     -0.14849103	    -88.33626597	     -0.04010698	      0.00000000
      0.18870169	     -0.14744193	    -89.85623646	     -0.03879349	      0.00000000
      0.18938751	     -0.14642671	    -91.35753494	     -0.03745080	      0.00000000
      0.19007332	     -0.14544596	    -92.84322200	     -0.03608651	      0.00000000
      0.19075913	     -0.14449915	    -94.31613999	     -0.03470904	      0.00000000
      0.19144494	     -0.14358503	    -95.77886306	     -0.03332735	      0.00000000
      0.19213075	     -0.14270185	    -97.23367728	     -0.03195065	      0.00000000
      0.19281656	     -0.14184771	    -98.68258107	     -0.03058798	      0.00000000
      0.19350237	     -0.14102064	   -100.12729803	     -0.02924794	      0.00000000
      0.19418819	     -0.14021873	   -101.56929665	     -0.02793834	      0.00000000
      0.19487400	     -0.13944024	   -103.00981318	     -0.02666599	      0.00000000
      0.19555981	     -0.13868354	   -104.44987520	     -0.02543653	      0.00000000
      0.19624562	     -0.13794719	   -105.89032434	     -0.02425436	      0.00000000
      0.19693143	     -0.13722992	   -107.33183751	     -0.02312266	      0.00000000
      0.19761724	     -0.13653057	   -108.77494602	     -0.02204340	      0.00000000
      0.19830305	     -0.13584814	   -110.22005255	     -0.02101752	      0.00000000
      0.19898887	     -0.13518170	   -111.66744600	     -0.02004503	      0.00000000
      0.19967468	     -0.13453042	   -113.11731426	     -0.01912515	      0.00000000
      0.20036049	     -0.13389357	   -114.56975504	     -0.01825652	      0.00000000
      0.20104630	     -0.13327043	   -116.02478497	     -0.01743731	      0.00000000
      0.20173211	     -0.13266036	   -117.48234716	     -0.01666534	      0.00000000
      0.20241792	     -0.13206274	   -118.94231724	     -0.01593823	      0.00000000
      0.20310373	     -0.13147698	   -120.40450817	     -0.01525347	      0.00000000
      0.20378955	     -0.13090251	   -121.86867390	     -0.01460851	      0.00000000
      0.20447536	     -0.13033877	   -123.33451194	     -0.01400081	      0.00000000
      0.20516117	     -0.12978522	   -124.80166509	     -0.01342791	      0.00000000
      0.20584698	     -0.12924129	   -126.26972226	     -0.01288740	      0.00000000
      0.20653279	     -0.12870643	   -127.73821863	     -0.01237702	      0.00000000
      0.20721860	     -0.12818009	   -129.20663517	     -0.01189462	      0.00000000
      0.20790442	     -0.12766171	   -130.67439768	     -0.01143818	      0.00000000
      0.20859023	     -0.12715072	   -132.14087547	     -0.01100580	      0.00000000
      0.20927604	     -0.12664651	   -133.60537986	     -0.01059575	      0.00000000
      0.20996185	     -0.12614851	   -135.06716269	     -0.01020639	      0.00000000
      0.21064766	     -0.12565610	   -136.52541517	     -0.00983622	      0.00000000
      0.21133347	     -0.12516866	   -137.97926733	     -0.00948385	      0.00000000
      0.21201928	     -0.12468556	   -139.42778868	     -0.00914800	      0.00000000
      0.21270510	     -0.12420616	   -140.86999037	     -0.00882749	      0.00000000
      0.21339091	     -0.12372983	   -142.30482991	     -0.00852122	      0.00000000
      0.21407672	     -0.12325595	   -143.73121891	     -0.00822821	      0.00000000
      0.21476253	     -0.12278390	   -145.14803506	     -0.00794751	      0.00000000
      0.21544834	     -0.12231313	   -146.55413928	     -0.00767829	      0.00000000
      0.21606535	     -0.12188176	   -147.80905963	     -0.00744341	      0.00000000
      0.21668235	     -0.12145773	   -149.05361316	     -0.00721769	      0.00000000
      0.21729936	     -0.12103480	   -150.28702848	     -0.00700002	      0.00000000
      0.21791637	     -0.12061185	   -151.50862200	     -0.00678974	      0.00000000
      0.21853338	     -0.12018865	   -152.71781563	     -0.00658635	      0.00000000
      0.21915038	     -0.11976518	   -153.91416787	     -0.00638942	      0.00000000
      0.21976739	     -0.11934157	   -155.09740794	     -0.00619859	      0.00000000
      0.22038440	     -0.11891807	   -156.26746939	     -0.00601354	      0.00000000
      0.22100140	     -0.11849506	   -157.42452044	     -0.00583398	      0.00000000
      0.22161841	     -0.11807303	   -158.56898673	     -0.00565965	      0.00000000
      0.22223542	     -0.11765253	   -159.70154604	     -0.00549034	      0.00000000
      0.22285242	     -0.11723422	   -160.82312448	     -0.00532583	      0.00000000
      0.22346943	     -0.11681874	   -161.93490565	     -0.00516597	      0.00000000
      0.22408644	     -0.11640671	   -163.03830757	     -0.00501059	      0.00000000
      0.22470344	     -0.11599867	   -164.13494600	     -0.00485955	      0.00000000
      0.22532045	     -0.11559503	   -165.22658806	     -0.00471273	      0.00000000
      0.22593746	     -0.11519601	   -166.31509970	     -0.00457002	      0.00000000
      0.22655447	     -0.11480165	   -167.40239117	     -0.00443132	      0.00000000
      0.22717147	     -0.11441174	   -168.49036451	     -0.00429652	      0.00000000
      0.22778848	     -0.11402584	   -169.58086628	     -0.00416553	      0.00000000
      0.22840549	     -0.11364327	   -170.67564802	     -0.00403826	      0.00000000
      0.22902249	     -0.11326314	   -171.77633572	     -0.00391462	      0.00000000
      0.22963950	     -0.11288432	   -172.88440849	     -0.00379453	      0.00000000
      0.23025651	     -0.11250553	   -174.00118594	     -0.00367790	      0.00000000
      0.23087351	     -0.11212531	   -175.12782321	     -0.00356466	      0.00000000
      0.23149052	     -0.11174201	   -176.26531222	     -0.00345471	      0.00000000
      0.23210753	     -0.11135388	   -177.41448750	     -0.00334798	      0.00000000
      0.23272453	     -0.11095888	   -178.57583870	     -0.00324438	      0.00000000
      0.23334154	     -0.11055428	   -179.74917555	     -0.00314380	      0.00000000
      0.23395855	     -0.11013714	   -180.93419606	     -0.00304614	      0.00000000
      0.23457556	     -0.10970475	   -182.13061021	     -0.00295130	      0.00000000
      0.23519256	     -0.10925445	   -183.33813991	     -0.00285919	      0.00000000
      0.23580957	     -0.10878353	   -184.55651843	     -0.00276973	      0.00000000
      0.23642658	     -0.10828911	   -185.78548997	     -0.00268285	      0.00000000
      0.23704358	     -0.10776802	   -187.02480915	     -0.00259848	      0.00000000
      0.23766059	     -0.10721680	   -188.27424057	     -0.00251654	      0.00000000
      0.23827760	     -0.10663161	   -189.53355841	     -0.00243697	      0.00000000
      0.23889460	     -0.10600817	   -190.80254601	     -0.00235970	      0.00000000
      0.23951161	     -0.10534175	   -192.08099551	     -0.00228466	      0.00000000
      0.24012862	     -0.10462708	   -193.36870751	     -0.00221180	      0.00000000
      0.24074562	     -0.10385836	   -194.66549071	     -0.00214105	      0.00000000
      0.24136263	     -0.10302922	   -195.97116165	     -0.00207236	      0.00000000
      0.24197964	     -0.10213269	   -197.28554432	     -0.00200568	      0.00000000
      0.24259665	     -0.10116123	   -198.60846996	     -0.00194094	      0.00000000
      0.24321365	     -0.10010679	   -199.93977676	     -0.00187809	      0.00000000
      0.24383066	     -0.09896090	   -201.27930956	     -0.00181710	      0.00000000
      0.24444767	     -0.09771484	   -202.62691965	     -0.00175791	      0.00000000
      0.24506467	     -0.09635988	   -203.98246452	     -0.00170048	      0.00000000
      0.24568168	     -0.09488763	   -205.34580762	     -0.00164477	      0.00000000
      0.24629869	     -0.09329050	   -206.71681813	     -0.00159074	      0.00000000
      0.24691569	     -0.09156227	   -208.09537077	     -0.00153834	      0.00000000
      0.24753270	     -0.08969875	   -209.48134558	     -0.00148755	      0.00000000
      0.24814971	     -0.08769853	   -210.87462770	     -0.00143833	      0.00000000
      0.24876672	     -0.08556368	   -212.27510721	     -0.00139065	      0.00000000
      0.24938372	     -0.08330043	   -213.68267892	     -0.00134446	      0.00000000
      0.25000073	     -0.08091960	   -215.09724218	     -0.00129975	      0.00000000
      0.25036010	     -0.07947184	   -215.92424793	     -0.00127278	      0.00000000
      0.25057370	     -0.07860081	   -216.41460065	     -0.00125725	      0.00000000
      0.25078730	     -0.07772142	   -216.88448915	     -0.00124205	      0.00000000
      0.25135747	     -0.07534683	   -218.03294416	     -0.00120436	      0.00000000
      0.25192765	     -0.07292148	   -219.03373574	     -0.00116753	      0.00000000
      0.25249783	     -0.07047568	   -219.89440688	     -0.00113190	      0.00000000
      0.25306800	     -0.06803348	   -220.62172035	     -0.00109756	      0.00000000
      0.25363818	     -0.06561752	   -221.22177165	     -0.00106455	      0.00000000
      0.25420835	     -0.06324898	   -221.70006197	     -0.00103292	      0.00000000
      0.25477853	     -0.06094698	   -222.06155742	     -0.00100266	      0.00000000
      0.25534871	     -0.05872795	   -222.31073937	     -0.00097378	      0.00000000
      0.25591888	     -0.05660534	   -222.45164808	     -0.00094630	      0.00000000
      0.25648906	     -0.05458945	   -222.48792084	     -0.00092020	      0.00000000
      0.25705923	     -0.05268747	   -222.42282584	     -0.00089550	      0.00000000
      0.25762941	     -0.05090368	   -222.25929250	     -0.00087217	      0.00000000
      0.25798806	     -0.04983410	   -222.10712537	     -0.00085720	      0.00000000
      0.25815732	     -0.04934800	   -222.02233225	     -0.00085043	      0.00000000
      0.25851126	     -0.61580847	   -221.81833836	     -0.00083578	      0.00000000
      0.25886520	     -2.09125279	   -221.57773716	     -0.00080836	      0.00000000
      0.25945600	     -5.82311451	   -221.09215310	     -0.00067381	      0.00000000
      0.26004680	    -10.51839604	   -220.49941527	     -0.00034269	      0.00000000
      0.26063759	    -15.84836646	   -219.79993373	      0.00024099	      0.00000000
      0.26122839	    -21.69388119	   -218.99572810	      0.00109155	      0.00000000
      0.26181919	    -28.00966399	   -218.08951602	      0.00219229	      0.00000000
      0.26240999	    -34.76410586	   -217.08412253	      0.00350738	      0.00000000
      0.26300079	    -41.91876184	   -215.98215047	      0.00499149	      0.00000000
      0.26359159	    -49.42519778	   -214.78581588	      0.00659676	      0.00000000
      0.26418238	    -57.22746792	   -213.49688982	      0.00827734	      0.00000000
      0.26477318	    -65.26516895	   -212.11670994	      0.00999210	      0.00000000
      0.26529948	    -72.57266303	   -210.81108056	      0.01152071	      0.00000000
      0.26582577	    -79.97189050	   -209.43433168	      0.01302771	      0.00000000
      0.26635207	    -87.41698001	   -207.98675057	      0.01449700	      0.00000000
      0.26687836	    -94.86173928	   -206.46858032	      0.01591604	      0.00000000
      0.26740466	   -102.26011694	   -204.88003338	      0.01727560	      0.00000000
      0.26793095	   -109.56717970	   -203.22133540	      0.01856931	      0.00000000
      0.26845725	   -116.74086487	   -201.49277097	      0.01979315	      0.00000000
      0.26898355	   -123.74468230	   -199.69472745	      0.02094492	      0.00000000
      0.26950984	   -130.55131315	   -197.82773579	      0.02202368	      0.00000000
      0.27003614	   -137.14665382	   -195.89250652	      0.02302927	      0.00000000
      0.27056243	   -143.53336478	   -193.88995853	      0.02396186	      0.00000000
      0.27108873	   -149.73265340	   -191.82123752	      0.02482174	      0.00000000
      0.27161502	   -155.78317894	   -189.68772269	      0.02560922	      0.00000000
      0.27214132	   -161.73676191	   -187.49102238	      0.02632479	      0.00000000
      0.27266761	   -167.65172410	   -185.23296273	      0.02696938	      0.00000000
      0.27319391	   -173.58555494	   -182.91557502	      0.02754469	      0.00000000
      0.27372020	   -179.58870079	   -180.54108634	      0.02805341	      0.00000000
      0.27424650	   -185.70063374	   -178.11191563	      0.02849931	      0.00000000
      0.27477280	   -191.94843533	   -175.63067415	      0.02888721	      0.00000000
      0.27529909	   -198.34741221	   -173.10016775	      0.02922271	      0.00000000
      0.27582539	   -204.90295479	   -170.52339806	      0.02951190	      0.00000000
      0.27635168	   -211.61289176	   -167.90356038	      0.02976106	      0.00000000
      0.27687798	   -218.46021777	   -165.24402786	      0.02997642	      0.00000000
      0.27740427	   -225.34375262	   -162.54823060	      0.03016534	      0.00000000
      0.27793057	   -232.12649960	   -159.81960300	      0.03033711	      0.00000000
      0.27845686	   -238.67776451	   -157.06173846	      0.03050109	      0.00000000
      0.27898316	   -244.87451406	   -154.27839507	      0.03066552	      0.00000000
      0.27950945	   -250.60733318	   -151.47347859	      0.03083700	      0.00000000
      0.28003575	   -255.79010391	   -148.65103392	      0.03102011	      0.00000000
      0.28050233	   -259.88190183	   -146.13745082	      0.03119439	      0.00000000
      0.28096891	   -263.49104844	   -143.61643356	      0.03137937	      0.00000000
      0.28143549	   -266.63621287	   -141.09097708	      0.03157367	      0.00000000
      0.28190207	   -269.36151494	   -138.56416553	      0.03177462	      0.00000000
      0.28236865	   -271.73110821	   -136.03909792	      0.03197868	      0.00000000
      0.28283523	   -273.82172354	   -133.51884991	      0.03218195	      0.00000000
      0.28330181	   -275.71468355	   -131.00644191	      0.03238059	      0.00000000
      0.28376839	   -277.48877129	   -128.50481237	      0.03257125	      0.00000000
      0.28423497	   -279.21484998	   -126.01679735	      0.03275137	      0.00000000
      0.28470155	   -280.95255719	   -123.54511630	      0.03291926	      0.00000000
      0.28516813	   -282.74893218	   -121.09236285	      0.03307415	      0.00000000
      0.28563471	   -284.63856227	   -118.66099915	      0.03321609	      0.00000000
      0.28610129	   -286.64474441	   -116.25335244	      0.03334580	      0.00000000
      0.28656787	   -288.78119515	   -113.87161270	      0.03346447	      0.00000000
      0.28703445	   -291.05394423	   -111.51783096	      0.03357361	      0.00000000
      0.28750103	   -293.46316417	   -109.19391775	      0.03367483	      0.00000000
      0.28796761	   -296.00479446	   -106.90164189	      0.03376980	      0.00000000
      0.28843420	   -298.67188943	   -104.64262949	      0.03386006	      0.00000000
      0.28890078	   -301.45570034	   -102.41836338	      0.03394705	      0.00000000
      0.28936736	   -304.34648460	   -100.23018312	      0.03403198	      0.00000000
      0.28983394	   -307.33410177	    -98.07928562	      0.03411589	      0.00000000
      0.29030052	   -310.40842779	    -95.96672647	      0.03419962	      0.00000000
      0.29076710	   -313.55962856	    -93.89342200	      0.03428382	      0.00000000
      0.29123368	   -316.77832755	    -91.86015211	      0.03436897	      0.00000000
      0.29170026	   -320.05569612	    -89.86756371	      0.03445544	      0.00000000
      0.29216684	   -323.38348910	    -87.91617489	      0.03454343	      0.00000000
      0.29263342	   -326.75404324	    -86.00637958	      0.03463309	      0.00000000
      0.29310000	   -330.16025127	    -84.13845279	      0.03472447	      0.00000000
      0.29356658	   -333.59552114	    -82.31255621	      0.03481758	      0.00000000
      0.29403316	   -337.05372697	    -80.52874415	      0.03491238	      0.00000000
      0.29449974	   -340.52915627	    -78.78696978	      0.03500878	      0.00000000
      0.29496632	   -344.01645654	    -77.08709149	      0.03510670	      0.00000000
      0.29543290	   -347.51058307	    -75.42887944	      0.03520605	      0.00000000
      0.29589948	   -351.00674911	    -73.81202205	      0.03530671	      0.00000000
      0.29636606	   -354.50037913	    -72.23613259	      0.03540858	      0.00000000
      0.29683264	   -357.98706530	    -70.70075562	      0.03551155	      0.00000000
      0.29729922	   -361.46252733	    -69.20537334	      0.03561554	      0.00000000
      0.29776580	   -364.92257561	    -67.74941144	      0.03572044	      0.00000000
      0.29823238	   -368.36307746	    -66.33224647	      0.03582618	      0.00000000
      0.29869896	   -371.77992645	    -64.95320958	      0.03593267	      0.00000000
      0.29916554	   -375.16901462	    -63.61159339	      0.03603987	      0.00000000
      0.29963212	   -378.52620758	    -62.30665698	      0.03614769	      0.00000000
      0.30009870	   -381.84732252	    -61.03763083	      0.03625611	      0.00000000
      0.30056528	   -385.12810928	    -59.80372154	      0.03636507	      0.00000000
      0.30103186	   -388.36423476	    -58.60411629	      0.03647453	      0.00000000
      0.30149844	   -391.55127094	    -57.43798691	      0.03658447	      0.00000000
      0.30196502	   -394.68468724	    -56.30449379	      0.03669486	      0.00000000
      0.30243160	   -397.75984776	    -55.20278935	      0.03680568	      0.00000000
      0.30289818	   -400.77201442	    -54.13202138	      0.03691691	      0.00000000
      0.30336477	   -403.71635704	    -53.09133600	      0.03702854	      0.00000000
      0.30383135	   -406.58797205	    -52.07988043	      0.03714057	      0.00000000
      0.30429793	   -409.38198647	    -51.09680545	      0.03725298	      0.00000000
      0.30476451	   -412.09368597	    -50.14126766	      0.03736577	      0.00000000
      0.30523109	   -414.71841867	    -49.21243145	      0.03747892	      0.00000000
      0.30569767	   -417.25164682	    -48.30947087	      0.03759244	      0.00000000
      0.30616425	   -419.68903826	    -47.43157121	      0.03770632	      0.00000000
      0.30628177	   -420.28730189	    -47.21423658	      0.03576316	      0.00000000
      0.30639930	   -420.87921266	    -46.99845538	      0.01878139	      0.00000000
      0.30685672	   -423.12118990	    -46.17312242	     -0.16522213	      0.00000000
      0.30731413	   -425.26158582	    -45.36989653	     -0.47147842	      0.00000000
      0.30777155	   -427.29747871	    -44.58813785	     -0.84606565	      0.00000000
      0.30822897	   -429.22665788	    -43.82711917	     -1.26139637	      0.00000000
      0.30868638	   -431.04804239	    -43.08612622	     -1.70442994	      0.00000000
      0.30914380	   -432.76185079	    -42.36445372	     -2.16949662	      0.00000000
      0.30960121	   -434.36975252	    -41.66140877	     -2.65427601	      0.00000000
      0.31005863	   -435.87500130	    -40.97631375	     -3.15770163	      0.00000000
      0.31051605	   -437.28254992	    -40.30850879	     -3.67896147	      0.00000000
      0.31097346	   -438.59913738	    -39.65735374	     -4.21708398	      0.00000000
      0.31143088	   -439.83333525	    -39.02222941	     -4.77081417	      0.00000000
      0.31188829	   -440.99553918	    -38.40253846	     -5.33861825	      0.00000000
      0.31234571	   -442.09789254	    -37.79770559	     -5.91873394	      0.00000000
      0.31280313	   -443.15413326	    -37.20717753	     -6.50922889	      0.00000000
      0.31326054	   -444.17935989	    -36.63042252	     -7.10805035	      0.00000000
      0.31371796	   -445.18972030	    -36.06692965	     -7.71306412	      0.00000000
      0.31417537	   -446.20203371	    -35.51620800	     -8.32208262	      0.00000000
      0.31463279	   -447.23336407	    -34.97778558	     -8.93288573	      0.00000000
      0.31509021	   -448.30056863	    -34.45120828	     -9.54323786	      0.00000000
      0.31554762	   -449.41984869	    -33.93603879	    -10.15090491	      0.00000000
      0.31600504	   -450.60633011	    -33.43185549	    -10.75367613	      0.00000000
      0.31646245	   -451.87369844	    -32.93825148	    -11.34939211	      0.00000000
      0.31691987	   -453.23390811	    -32.45483361	    -11.93598646	      0.00000000
      0.31737729	   -454.69697825	    -31.98122169	    -12.51154007	      0.00000000
      0.31783470	   -456.27087967	    -31.51704771	    -13.07435288	      0.00000000
      0.31829212	   -457.96151033	    -31.06195527	    -13.62303032	      0.00000000
      0.31874953	   -459.77275015	    -30.61559900	    -14.15658087	      0.00000000
      0.31920695	   -461.70658181	    -30.17764417	    -14.67451534	      0.00000000
      0.31975717	   -464.19576119	    -29.66164459	    -15.27703158	      0.00000000
      0.32030740	   -466.85956984	    -29.15649882	    -15.85855643	      0.00000000
      0.32080446	   -469.41292119	    -28.70947624	    -16.36814630	      0.00000000
      0.32130153	   -472.09985147	    -28.27066887	    -16.86577276	      0.00000000
      0.32191269	   -475.57816324	    -27.74222678	    -17.46643507	      0.00000000
      0.32252385	   -479.23454449	    -27.22440086	    -18.06149792	      0.00000000
      0.32294978	   -481.88287116	    -26.87053206	    -18.47667088	      0.00000000
      0.32337570	   -484.60202340	    -26.52132900	    -18.89474762	      0.00000000
      0.32390701	   -488.07352426	    -26.09261165	    -19.42316629	      0.00000000
      0.32443832	   -491.61139477	    -25.67074262	    -19.96193137	      0.00000000
      0.32491296	   -494.81453330	    -25.29971723	    -20.45366067	      0.00000000
      0.32549563	   -498.78657265	    -24.85124239	    -21.07209106	      0.00000000
      0.32607829	   -502.78914996	    -24.40977672	    -21.70743806	      0.00000000
      0.32652751	   -505.89015621	    -24.07432071	    -22.20876802	      0.00000000
      0.32708490	   -509.74924203	    -23.66341240	    -22.84421706	      0.00000000
      0.32764228	   -513.61562215	    -23.25799529	    -23.49366537	      0.00000000
      0.32813418	   -517.03081243	    -22.90473177	    -24.07744606	      0.00000000
      0.32874614	   -521.27921540	    -22.47064111	    -24.80918895	      0.00000000
      0.32935810	   -525.52306828	    -22.04195745	    -25.52972443	      0.00000000
      0.32981677	   -528.69967561	    -21.72432000	    -26.05259810	      0.00000000
      0.33027544	   -531.87028576	    -21.40925917	    -26.55399971	      0.00000000
      0.33078423	   -535.37970465	    -21.06293365	    -27.07854901	      0.00000000
      0.33140606	   -539.65463122	    -20.64350120	    -27.66573574	      0.00000000
      0.33186234	   -542.78062014	    -20.33845365	    -28.05433213	      0.00000000
      0.33247509	   -546.96153796	    -19.93189686	    -28.51641807	      0.00000000
      0.33330676	   -552.60040990	    -19.38511875	    -29.03493885	      0.00000000
      0.33371563	   -555.35675553	    -19.11848859	    -29.24755790	      0.00000000
      0.33424414	   -558.90154487	    -18.77532474	    -29.48695491	      0.00000000
      0.33472633	   -562.11760631	    -18.46381915	    -29.67655829	      0.00000000
      0.33543629	   -566.81923741	    -18.00737125	    -29.91965404	      0.00000000
      0.33598519	   -570.42572345	    -17.65611157	    -30.08967695	      0.00000000
      0.33679153	   -575.67500713	    -17.14167731	    -30.33030399	      0.00000000
      0.33712845	   -577.85253444	    -16.92784597	    -30.43223315	      0.00000000
      0.33754833	   -580.55046807	    -16.66124475	    -30.56313417	      0.00000000
      0.33815349	   -584.41038267	    -16.27761269	    -30.76269668	      0.00000000
      0.33870914	   -587.92350861	    -15.92550091	    -30.96006989	      0.00000000
      0.33917980	   -590.87747926	    -15.62778742	    -31.13911520	      0.00000000
      0.33965045	   -593.80876532	    -15.32949604	    -31.32951804	      0.00000000
      0.34012111	   -596.72038034	    -15.03165952	    -31.53128934	      0.00000000
      0.34059177	   -599.60888264	    -14.73291858	    -31.74418575	      0.00000000
      0.34106242	   -602.47799149	    -14.43453772	    -31.96771784	      0.00000000
      0.34153308	   -605.32339652	    -14.13484253	    -32.20130552	      0.00000000
      0.34194606	   -607.80458361	    -13.87215711	    -32.41398588	      0.00000000
      0.34235904	   -610.26773365	    -13.60838974	    -32.63338478	      0.00000000
      0.34277202	   -612.71519398	    -13.34431669	    -32.85898581	      0.00000000
      0.34339154	   -616.35429837	    -12.94640728	    -33.20796646	      0.00000000
      0.34374369	   -618.40802687	    -12.72006390	    -33.41142691	      0.00000000
      0.34409585	   -620.44851113	    -12.49268280	    -33.61822465	      0.00000000
      0.34466999	   -623.74961611	    -12.12063254	    -33.96180204	      0.00000000
      0.34521101	   -626.83190772	    -11.76867091	    -34.29195367	      0.00000000
      0.34561472	   -629.11232694	    -11.50446804	    -34.54183101	      0.00000000
      0.34601843	   -631.37822774	    -11.23962676	    -34.79431281	      0.00000000
      0.34651756	   -634.15707424	    -10.91034997	    -35.10959896	      0.00000000
      0.34701668	   -636.91392055	    -10.57995291	    -35.42779653	      0.00000000
      0.34737744	   -638.88995035	    -10.33940041	    -35.65931707	      0.00000000
      0.34773821	   -640.85476244	    -10.09829270	    -35.89188619	      0.00000000
      0.34823304	   -643.52877632	     -9.76572723	    -36.21227531	      0.00000000
      0.34872787	   -646.18050312	     -9.43164981	    -36.53386197	      0.00000000
      0.34911412	   -648.23258863	     -9.16902638	    -36.78546784	      0.00000000
      0.34950038	   -650.27135188	     -8.90556245	    -37.03735847	      0.00000000
      0.34996737	   -652.71592796	     -8.58508411	    -37.34203404	      0.00000000
      0.35043435	   -655.14033973	     -8.26317572	    -37.64656002	      0.00000000
      0.35083450	   -657.19925815	     -7.98541602	    -37.90717515	      0.00000000
      0.35123465	   -659.24346986	     -7.70669044	    -38.16728533	      0.00000000
      0.35167429	   -661.46998096	     -7.39854483	    -38.45230041	      0.00000000
      0.35211394	   -663.67812692	     -7.08912107	    -38.73627745	      0.00000000
      0.35255358	   -665.86521792	     -6.77759882	    -39.01901806	      0.00000000
      0.35299323	   -668.03437416	     -6.46506308	    -39.30028517	      0.00000000
      0.35336805	   -669.86626311	     -6.19679155	    -39.53878691	      0.00000000
      0.35374288	   -671.68473774	     -5.92776380	    -39.77593897	      0.00000000
      0.35417100	   -673.74296943	     -5.61884864	    -40.04501663	      0.00000000
      0.35459913	   -675.78267063	     -5.30877037	    -40.31198656	      0.00000000
      0.35500037	   -677.67577379	     -5.01664014	    -40.56012757	      0.00000000
      0.35540162	   -679.55233104	     -4.72356422	    -40.80610053	      0.00000000
      0.35579851	   -681.39083275	     -4.43236321	    -41.04713438	      0.00000000
      0.35619540	   -683.21262760	     -4.14024271	    -41.28575118	      0.00000000
      0.35658239	   -684.97194883	     -3.85432916	    -41.51594835	      0.00000000
      0.35707921	   -687.20631234	     -3.48592778	    -41.80769019	      0.00000000
      0.35727973	   -688.07875765	     -3.33695170	    -41.92416299	      0.00000000
      0.35748024	   -688.63228529	     -3.18768225	    -42.03987949	      0.00000000
      0.35790698	   -688.51200202	     -2.86921867	    -42.28354684	      0.00000000
      0.35833372	   -686.81086406	     -2.55033801	    -42.52352664	      0.00000000
      0.35871080	   -684.14719400	     -2.26788779	    -42.73240381	      0.00000000
      0.35908788	   -680.51877275	     -1.98539955	    -42.93817409	      0.00000000
      0.35942484	   -676.54390405	     -1.73277696	    -43.11933891	      0.00000000
      0.35990671	   -669.79318700	     -1.37140675	    -43.37380022	      0.00000000
      0.36031944	   -663.13018181	     -1.06252472	    -43.58726577	      0.00000000
      0.36067603	   -656.79458147	     -0.79541377	    -43.76825184	      0.00000000
      0.36103262	   -649.98361070	     -0.52898732	    -43.94591718	      0.00000000
      0.36140656	   -642.38423315	     -0.24987708	    -44.12856141	      0.00000000
      0.36178050	   -634.37082962	      0.02853434	    -44.30732496	      0.00000000
      0.36218730	   -625.23976531	      0.33075761	    -44.49725254	      0.00000000
      0.36259409	   -615.73502777	      0.63189945	    -44.68228597	      0.00000000
      0.36288014	   -608.85610207	      0.84310199	    -44.80938593	      0.00000000
      0.36331083	   -598.23637689	      1.16015965	    -44.99593667	      0.00000000
      0.36374152	   -587.35069623	      1.47544558	    -45.17652233	      0.00000000
      0.36409483	   -578.25461497	      1.73335036	    -45.32010914	      0.00000000
      0.36444814	   -569.03790070	      1.98985850	    -45.45947382	      0.00000000
      0.36480590	   -559.60411311	      2.24858224	    -45.59621938	      0.00000000
      0.36524593	   -547.89521762	      2.56501573	    -45.75824031	      0.00000000
      0.36578808	   -533.36029455	      2.95214271	    -45.94831287	      0.00000000
      0.36624889	   -520.95702841	      3.27828675	    -46.10141232	      0.00000000
      0.36656927	   -512.32441359	      3.50400481	    -46.20323519	      0.00000000
      0.36688965	   -503.69866357	      3.72821000	    -46.30121496	      0.00000000
      0.36726218	   -493.68890219	      3.98743192	    -46.41029895	     -0.00000000
      0.36763470	   -483.71449095	      4.24477049	    -46.51415654	     -0.00000000
      0.36802239	   -473.38435084	      4.51075918	    -46.61670430	     -0.00000000
      0.36841007	   -463.11894552	      4.77458980	    -46.71362434	     -0.00000000
      0.36875923	   -453.93792310	      5.01051764	    -46.79614636	     -0.00000000
      0.36920767	   -442.24812375	      5.31103002	    -46.89560362	     -0.00000000
      0.36965611	   -430.68681863	      5.60835990	    -46.98786848	     -0.00000000
      0.36999348	   -422.07933128	      5.83042063	    -47.05269207	     -0.00000000
      0.37033085	   -413.55619940	      6.05052282	    -47.11368727	     -0.00000000
      0.37060028	   -406.81172355	      6.22513741	    -47.15975033	     -0.00000000
      0.37100911	   -396.68783663	      6.48808281	    -47.22534209	     -0.00000000
      0.37141794	   -386.70284764	      6.74810250	    -47.28600956	     -0.00000000
      0.37176189	   -378.41096778	      6.96519777	    -47.33351528	     -0.00000000
      0.37210584	   -370.22291003	      7.18014110	    -47.37801551	     -0.00000000
      0.37245277	   -362.06947511	      7.39520978	    -47.42012779	     -0.00000000
      0.37279969	   -354.02432764	      7.60824875	    -47.45972266	     -0.00000000
      0.37318625	   -345.18821894	      7.84346380	    -47.50124505	     -0.00000000
      0.37357280	   -336.48922069	      8.07610890	    -47.54043775	     -0.00000000
      0.37388810	   -329.49507225	      8.26418652	    -47.57100099	     -0.00000000
      0.37431222	   -320.23111173	      8.51468340	    -47.61059286	     -0.00000000
      0.37473633	   -311.13395485	      8.76194253	    -47.64900270	     -0.00000000
      0.37506024	   -304.29646296	      8.94916013	    -47.67795641	     -0.00000000
      0.37538414	   -297.55597675	      9.13441941	    -47.70687419	     -0.00000000
      0.37567927	   -291.49729620	      9.30182545	    -47.73344157	     -0.00000000
      0.37611342	   -282.72761954	      9.54566800	    -47.77335641	     -0.00000000
      0.37648103	   -275.43587848	      9.74933433	    -47.80833798	     -0.00000000
      0.37680961	   -269.01880128	      9.92999281	    -47.84088262	     -0.00000000
      0.37713818	   -262.69809045	     10.10861848	    -47.87487560	     -0.00000000
      0.37747586	   -256.29987711	     10.29056612	    -47.91159517	     -0.00000000
      0.37781354	   -250.00058064	     10.47060603	    -47.95035992	     -0.00000000
      0.37819358	   -243.02704468	     10.67119314	    -47.99672850	     -0.00000000
      0.37857362	   -236.17583633	     10.86935247	    -48.04627363	     -0.00000000
      0.37888916	   -230.57829988	     11.03229141	    -48.09002189	     -0.00000000
      0.37929530	   -223.49360355	     11.23975222	    -48.15004020	     -0.00000000
      0.37970144	   -216.54267801	     11.44450896	    -48.21444546	     -0.00000000
      0.38002185	   -211.15082716	     11.60444881	    -48.26849152	     -0.00000000
      0.38034227	   -205.83971756	     11.76273080	    -48.32546429	     -0.00000000
      0.38071726	   -199.72386222	     11.94614789	    -48.39594697	     -0.00000000
      0.38109226	   -193.71530223	     12.12731937	    -48.47057975	     -0.00000000
      0.38140797	   -188.73764673	     12.27838262	    -48.53666610	     -0.00000000
      0.38180534	   -182.57655080	     12.46644839	    -48.62407384	     -0.00000000
      0.38220270	   -176.52978527	     12.65214130	    -48.71616962	     -0.00000000
      0.38244459	   -172.90365525	     12.76413334	    -48.77451011	     -0.00000000
      0.38282262	   -167.31806067	     12.93762543	    -48.86909691	     -0.00000000
      0.38320065	   -161.83166294	     13.10887598	    -48.96775629	     -0.00000000
      0.38352141	   -157.25120719	     13.25290450	    -49.05460977	     -0.00000000
      0.38384217	   -152.73975285	     13.39537346	    -49.14425809	     -0.00000000
      0.38417667	   -148.10625711	     13.54259420	    -49.24065521	     -0.00000000
      0.38458262	   -142.57987875	     13.71925136	    -49.36148770	     -0.00000000
      0.38498857	   -137.15771469	     13.89371629	    -49.48636876	     -0.00000000
      0.38534542	   -132.47538301	     14.04541780	    -49.59934403	     -0.00000000
      0.38570227	   -127.87073101	     14.19545407	    -49.71516702	     -0.00000000
      0.38607100	   -123.19234090	     14.34892646	    -49.83769878	     -0.00000000
      0.38643973	   -118.59423377	     14.50061743	    -49.96296747	     -0.00000000
      0.38669073	   -115.50892504	     14.60300090	    -50.04973120	     -0.00000000
      0.38706618	   -110.96043719	     14.75485484	    -50.18154823	     -0.00000000
      0.38744162	   -106.49180754	     14.90480105	    -50.31539730	     -0.00000000
      0.38775396	   -102.83242900	     15.02856848	    -50.42802828	     -0.00000000
      0.38806630	    -99.22649878	     15.15106497	    -50.54158886	     -0.00000000
      0.38839824	    -95.45095748	     15.28016469	    -50.66310488	     -0.00000000
      0.38873017	    -91.73354347	     15.40798482	    -50.78528166	     -0.00000000
      0.38909601	    -87.70200462	     15.54758755	    -50.92050766	     -0.00000000
      0.38946185	    -83.73900513	     15.68563101	    -51.05612686	     -0.00000000
      0.38975650	    -80.59537227	     15.79590888	    -51.16553195	     -0.00000000
      0.39014500	    -76.51578322	     15.93998201	    -51.30986201	     -0.00000000
      0.39053349	    -72.51003884	     16.08232486	    -51.45412367	     -0.00000000
      0.39083731	    -69.42655892	     16.19283334	    -51.56681674	     -0.00000000
      0.39114113	    -66.38689090	     16.30230428	    -51.67931482	     -0.00000000
      0.39148509	    -62.99664691	     16.42528976	    -51.80638368	     -0.00000000
      0.39182905	    -59.66065371	     16.54706346	    -51.93305988	     -0.00000000
      0.39215274	    -56.56946313	     16.66075639	    -52.05185711	     -0.00000000
      0.39254882	    -52.84974520	     16.79859189	    -52.19660746	     -0.00000000
      0.39294491	    -49.19848290	     16.93494458	    -52.34059561	     -0.00000000
      0.39319368	    -46.93926377	     17.01994987	    -52.43061368	     -0.00000000
      0.39359643	    -43.33628641	     17.15662906	    -52.57561914	     -0.00000000
      0.39391841	    -40.50569452	     17.26452773	    -52.69083921	     -0.00000000
      0.39424040	    -37.71576326	     17.37203093	    -52.80543403	     -0.00000000
      0.39456238	    -34.96871881	     17.47840334	    -52.91934351	     -0.00000000
      0.39488298	    -32.27363359	     17.58372232	    -53.03207919	     -0.00000000
      0.39520358	    -29.61932155	     17.68811155	    -53.14409613	     -0.00000000
      0.39551620	    -27.06889029	     17.78925095	    -53.25262645	     -0.00000000
      0.39590413	    -23.95586632	     17.91375070	    -53.38630187	     -0.00000000
      0.39629205	    -20.89970828	     18.03703551	    -53.51884032	     -0.00000000
      0.39658364	    -18.63864022	     18.12912171	    -53.61770705	     -0.00000000
      0.39695075	    -15.83590853	     18.24420714	    -53.74123339	     -0.00000000
      0.39731786	    -13.08180530	     18.35828849	    -53.86367829	     -0.00000000
      0.39761193	    -10.90978105	     18.44909624	    -53.96097162	     -0.00000000
      0.39800327	     -8.06564556	     18.56914382	    -54.08934481	     -0.00000000
      0.39839461	     -5.27515219	     18.68790778	    -54.21641988	     -0.00000000
      0.39867238	     -3.32455327	     18.77196162	    -54.30584445	     -0.00000000
      0.39895016	     -1.40040361	     18.85534601	    -54.39459654	     -0.00000000
      0.39928221	      0.86685309	     18.95452989	    -54.49981730	     -0.00000000
      0.39961427	      3.09796845	     19.05297377	    -54.60406653	     -0.00000000
      0.39993414	      5.21417490	     19.14729783	    -54.70357049	     -0.00000000
      0.40031862	      7.71506065	     19.25990088	    -54.82196052	     -0.00000000
      0.40070310	     10.16986761	     19.37165224	    -54.93901255	     -0.00000000
      0.40103819	     12.27278123	     19.46847824	    -55.03993378	     -0.00000000
      0.40137329	     14.34169747	     19.56467450	    -55.13981945	     -0.00000000
      0.40172777	     16.49431911	     19.66590208	    -55.24435229	     -0.00000000
      0.40208224	     18.60975687	     19.76639288	    -55.34770485	     -0.00000000
      0.40235285	     20.20061675	     19.84278238	    -55.42581246	     -0.00000000
      0.40272950	     22.38044090	     19.94860188	    -55.53337247	     -0.00000000
      0.40310614	     24.51941753	     20.05347637	    -55.63956432	     -0.00000000
      0.40338663	     26.08805351	     20.13147160	    -55.71777526	     -0.00000000
      0.40366712	     27.63454972	     20.20893288	    -55.79521667	     -0.00000000
      0.40398603	     29.36759036	     20.29669766	    -55.88234319	     -0.00000000
      0.40430494	     31.07337600	     20.38396571	    -55.96847257	     -0.00000000
      0.40464374	     32.85667973	     20.47630713	    -56.05888047	     -0.00000000
      0.40498253	     34.61002853	     20.56809661	    -56.14814979	     -0.00000000
      0.40527725	     36.11183523	     20.64765760	    -56.22488256	     -0.00000000
      0.40565627	     38.01137040	     20.74953235	    -56.32229016	     -0.00000000
      0.40603529	     39.87470610	     20.85067518	    -56.41824587	     -0.00000000
      0.40632970	     41.29891328	     20.92912356	    -56.49179245	     -0.00000000
      0.40662411	     42.70172882	     21.00709978	    -56.56445207	     -0.00000000
      0.40691339	     44.06046322	     21.08351294	    -56.63499005	     -0.00000000
      0.40728699	     45.78654142	     21.18182383	    -56.72482473	     -0.00000000
      0.40766059	     47.47989771	     21.27949722	    -56.81321650	     -0.00000000
      0.40794484	     48.74789955	     21.35371646	    -56.87951307	     -0.00000000
      0.40822909	     49.99744605	     21.42756578	    -56.94496657	     -0.00000000
      0.40855733	     51.41868531	     21.51264106	    -57.01951096	     -0.00000000
      0.40888558	     52.81624083	     21.59731062	    -57.09292610	     -0.00000000
      0.40918449	     54.06916433	     21.67422318	    -57.15880102	     -0.00000000
      0.40955851	     55.61055076	     21.77013549	    -57.23990672	     -0.00000000
      0.40993253	     57.12249257	     21.86553951	    -57.31952850	     -0.00000000
      0.41021715	     58.25450702	     21.93804173	    -57.37913217	     -0.00000000
      0.41050177	     59.36995736	     22.01025692	    -57.43787020	     -0.00000000
      0.41083959	     60.67347434	     22.09580501	    -57.50647132	     -0.00000000
      0.41117742	     61.95431346	     22.18096425	    -57.57384513	     -0.00000000
      0.41145226	     62.98054266	     22.25014119	    -57.62775908	     -0.00000000
      0.41181378	     64.30875792	     22.34090455	    -57.69743707	     -0.00000000
      0.41217529	     65.61204438	     22.43122069	    -57.76569508	     -0.00000000
      0.41246050	     66.62402661	     22.50245280	    -57.81855586	     -0.00000000
      0.41274572	     67.62094651	     22.57341483	    -57.87052767	     -0.00000000
      0.41307150	     68.74231257	     22.65436234	    -57.92881230	     -0.00000000
      0.41339728	     69.84476750	     22.73501830	    -57.98593364	     -0.00000000
      0.41368935	     70.81788312	     22.80723343	    -58.03616149	     -0.00000000
      0.41405941	     72.03011720	     22.89853467	    -58.09845599	     -0.00000000
      0.41442946	     73.21894332	     22.98944737	    -58.15923637	     -0.00000000
      0.41470981	     74.10525273	     23.05833421	    -58.20428560	     -0.00000000
      0.41499016	     74.97849595	     23.12699426	    -58.24846130	     -0.00000000
      0.41531710	     75.98142115	     23.20699847	    -58.29888497	     -0.00000000
      0.41564404	     76.96725306	     23.28674747	    -58.34811820	     -0.00000000
      0.41591077	     77.75953880	     23.35175365	    -58.38740709	     -0.00000000
      0.41628133	     78.84261271	     23.44197553	    -58.44067918	     -0.00000000
      0.41665188	     79.90408267	     23.53171263	    -58.49240458	     -0.00000000
      0.41690734	     80.62528254	     23.59377680	    -58.52718627	     -0.00000000
      0.41716280	     81.33640674	     23.65558606	    -58.56122905	     -0.00000000
      0.41748546	     82.22168374	     23.73363367	    -58.60318789	     -0.00000000
      0.41780813	     83.09201481	     23.81146459	    -58.64397425	     -0.00000000
      0.41806785	     83.78234653	     23.87408454	    -58.67595772	     -0.00000000
      0.41843760	     84.74967670	     23.96319399	    -58.72018718	     -0.00000000
      0.41880735	     85.69755672	     24.05183630	    -58.76286122	     -0.00000000
      0.41905445	     86.32226933	     24.11132451	    -58.79053870	     -0.00000000
      0.41930155	     86.93843328	     24.17057617	    -58.81751851	     -0.00000000
      0.41962666	     87.73760610	     24.24853440	    -58.85196994	     -0.00000000
      0.41995176	     88.52316218	     24.32629431	    -58.88522270	     -0.00000000
      0.42021734	     89.15551628	     24.38982501	    -58.91150483	     -0.00000000
      0.42057501	     89.99384434	     24.47534038	    -58.94564380	     -0.00000000
      0.42093269	     90.81628131	     24.56057402	    -58.97832666	     -0.00000000
      0.42121604	     91.45803199	     24.62824344	    -59.00320225	     -0.00000000
      0.42149939	     92.09002901	     24.69571247	    -59.02716194	     -0.00000000
      0.42176860	     92.68231788	     24.75982985	    -59.04908710	     -0.00000000
      0.42213172	     93.46870534	     24.84629942	    -59.07736538	     -0.00000000
      0.42249484	     94.23990259	     24.93247296	    -59.10414043	     -0.00000000
      0.42276148	     94.79812371	     24.99594374	    -59.12286454	     -0.00000000
      0.42302812	     95.34831948	     25.05923155	    -59.14077698	     -0.00000000
      0.42333359	     95.96989757	     25.13177341	    -59.16031429	     -0.00000000
      0.42363906	     96.58177166	     25.20421652	    -59.17879434	     -0.00000000
      0.42395967	     97.21422807	     25.28028033	    -59.19706125	     -0.00000000
      0.42428029	     97.83634486	     25.35623609	    -59.21416458	     -0.00000000
      0.42457261	     98.39515300	     25.42551732	    -59.22875141	     -0.00000000
      0.42493542	     99.07753883	     25.51147850	    -59.24551799	     -0.00000000
      0.42529824	     99.74737414	     25.59730575	    -59.26079826	     -0.00000000
      0.42557233	    100.24586380	     25.66222304	    -59.27136630	     -0.00000000
      0.42590476	    100.84133371	     25.74089589	    -59.28305009	     -0.00000000
      0.42631435	    101.56193801	     25.83784808	    -59.29574513	     -0.00000000
      0.42665921	    102.15682436	     25.91926126	    -59.30496792	     -0.00000000
      0.42692810	    102.61466328	     25.98296517	    -59.31125021	     -0.00000000
      0.42719700	    103.06601315	     26.04651376	    -59.31671831	     -0.00000000
      0.42748631	    103.54537823	     26.11494933	    -59.32170637	     -0.00000000
      0.42784146	    104.12475391	     26.19894533	    -59.32655758	     -0.00000000
      0.42819662	    104.69412368	     26.28287650	    -59.33000700	     -0.00000000
      0.42845011	    105.09479912	     26.34282126	    -59.33161775	     -0.00000000
      0.42881647	    105.66572939	     26.42953888	    -59.33269700	     -0.00000000
      0.42906560	    106.04773908	     26.48834188	    -59.33147468	     -0.00000000
      0.42931474	    106.42579659	     26.54728122	    -59.31092367	     -0.00000000
      0.42965928	    106.94151938	     26.62882435	    -59.23974504	     -0.00000000
      0.43000382	    107.44845071	     26.71022396	    -59.12206798	     -0.00000000
      0.43029144	    107.86611998	     26.77836010	    -58.99055315	     -0.00000000
      0.43057905	    108.27776989	     26.84637199	    -58.83057110	     -0.00000000
      0.43084921	    108.65976962	     26.91033922	    -58.65580988	     -0.00000000
      0.43119877	    109.14712870	     26.99313998	    -58.39652817	     -0.00000000
      0.43154833	    109.62635398	     27.07585113	    -58.10214066	     -0.00000000
      0.43182307	    109.99814566	     27.14099521	    -57.84765813	     -0.00000000
      0.43209781	    110.36507206	     27.20608150	    -57.57398337	     -0.00000000
      0.43241319	    110.78098314	     27.28088577	    -57.23745288	     -0.00000000
      0.43272858	    111.19079397	     27.35564149	    -56.87836952	     -0.00000000
      0.43298552	    111.52060998	     27.41660911	    -56.57008972	     -0.00000000
      0.43334610	    111.97739534	     27.50225588	    -56.11505515	     -0.00000000
      0.43370667	    112.42604046	     27.58768249	    -55.63543029	     -0.00000000
      0.43394761	    112.72286704	     27.64504014	    -55.30209250	     -0.00000000
      0.43418855	    113.01606310	     27.70226878	    -54.95900442	     -0.00000000
      0.43450428	    113.39594476	     27.77735650	    -54.49543145	     -0.00000000
      0.43482002	    113.77039119	     27.85238546	    -54.01689481	     -0.00000000
      0.43508385	    114.07967099	     27.91516313	    -53.60623272	     -0.00000000
      0.43543130	    114.48180395	     27.99788327	    -53.05136758	     -0.00000000
      0.43577875	    114.87765704	     28.08051396	    -52.48155975	     -0.00000000
      0.43605010	    115.18334191	     28.14520012	    -52.02685614	     -0.00000000
      0.43632146	    115.48530459	     28.20982126	    -51.56419010	     -0.00000000
      0.43662680	    115.82131478	     28.28261811	    -51.03466525	     -0.00000000
      0.43693214	    116.15296678	     28.35538156	    -50.49630767	     -0.00000000
      0.43722787	    116.47050735	     28.42592872	    -49.96705858	     -0.00000000
      0.43758447	    116.84839346	     28.51100762	    -49.31939459	     -0.00000000
      0.43801686	    117.29959309	     28.61422876	    -48.52141723	     -0.00000000
      0.43838578	    117.67803603	     28.70218173	    -47.83067810	     -0.00000000
      0.43863876	    117.93513367	     28.76269231	    -47.35225234	     -0.00000000
      0.43889175	    118.18932555	     28.82309841	    -46.87026576	     -0.00000000
      0.43919598	    118.49203878	     28.89581876	    -46.28631182	     -0.00000000
      0.43950021	    118.79110330	     28.96849568	    -45.69805843	     -0.00000000
      0.43978614	    119.06929228	     29.03685963	    -45.14168037	     -0.00000000
      0.44014164	    119.41113099	     29.12187287	    -44.44569975	     -0.00000000
      0.44049713	    119.74834895	     29.20683313	    -43.74562545	     -0.00000000
      0.44076405	    119.99900586	     29.27070271	    -43.21767051	     -0.00000000
      0.44109514	    120.30658218	     29.34991349	    -42.56043996	     -0.00000000
      0.44149420	    120.67263073	     29.44539647	    -41.76543726	     -0.00000000
      0.44189326	    121.03350437	     29.54083052	    -40.96803964	     -0.00000000
      0.44215014	    121.26348794	     29.60232890	    -40.45381994	     -0.00000000
      0.44247914	    121.55514376	     29.68108115	    -39.79452060	     -0.00000000
      0.44280814	    121.84350409	     29.75978621	    -39.13476688	     -0.00000000
      0.44307018	    122.07113742	     29.82250848	    -38.60920514	     -0.00000000
      0.44342909	    122.38003120	     29.90845726	    -37.88958668	     -0.00000000
      0.44378800	    122.68472983	     29.99419619	    -37.17060188	     -0.00000000
      0.44402530	    122.88513532	     30.05108907	    -36.69579788	     -0.00000000
      0.44426260	    123.08365488	     30.10785490	    -36.22156106	     -0.00000000
      0.44457371	    123.34202086	     30.18232618	    -35.60088359	     -0.00000000
      0.44488481	    123.59777432	     30.25671424	    -34.98161345	     -0.00000000
      0.44515310	    123.81671349	     30.32091263	    -34.44887432	     -0.00000000
      0.44549372	    124.09227744	     30.40239823	    -33.77448848	     -0.00000000
      0.44583434	    124.36504147	     30.48380863	    -33.10255918	     -0.00000000
      0.44609597	    124.57303417	     30.54637722	    -32.58828063	     -0.00000000
      0.44643644	    124.84154922	     30.62778177	    -31.92162402	     -0.00000000
      0.44677691	    125.10739995	     30.70908386	    -31.25810207	     -0.00000000
      0.44704830	    125.31796692	     30.77395313	    -30.73160537	     -0.00000000
      0.44731969	    125.52690183	     30.83874854	    -30.20734793	     -0.00000000
      0.44762691	    125.76193068	     30.91212402	    -29.61670900	     -0.00000000
      0.44793413	    125.99502505	     30.98541741	    -29.02921158	     -0.00000000
      0.44817141	    126.17401079	     31.04203440	    -28.57770128	     -0.00000000
      0.44853255	    126.44480994	     31.12823838	    -27.89438903	     -0.00000000
      0.44882183	    126.65948597	     31.19708073	    -27.35054079	     -0.00000000
      0.44911110	    126.87358023	     31.26610231	    -26.80991563	     -0.00000000
      0.44940038	    127.08574951	     31.33493106	    -26.27258114	     -0.00000000
      0.44968688	    127.29508534	     31.40319267	    -25.74373410	     -0.00000000
      0.44997338	    127.50285558	     31.47132857	    -25.21827697	     -0.00000000
      0.45025348	    127.70507329	     31.53797133	    -24.70792469	     -0.00000000
      0.45053358	    127.90603627	     31.60453769	    -24.20094641	     -0.00000000
      0.45084377	    128.12750835	     31.67825691	    -23.64351139	     -0.00000000
      0.45115396	    128.34750733	     31.75187397	    -23.09036057	     -0.00000000
      0.45140288	    128.52329600	     31.81095025	    -22.64961711	     -0.00000000
      0.45175418	    128.77020548	     31.89430058	    -22.03245104	     -0.00000000
      0.45210547	    129.01500516	     31.97741109	    -21.42101323	     -0.00000000
      0.45234280	    129.18024511	     32.03369660	    -21.01122566	     -0.00000000
      0.45258014	    129.34446325	     32.08984279	    -20.60410805	     -0.00000000
      0.45288400	    129.55400984	     32.16172702	    -20.08680234	     -0.00000000
      0.45318787	    129.76238773	     32.23349828	    -19.57395113	     -0.00000000
      0.45343833	    129.93357716	     32.29264714	    -19.15460105	     -0.00000000
      0.45378906	    130.17237650	     32.37543145	    -18.57255727	     -0.00000000
      0.45413978	    130.40943880	     32.45797295	    -17.99656326	     -0.00000000
      0.45437849	    130.57076919	     32.51426710	    -17.60801992	     -0.00000000
      0.45461720	    130.73123160	     32.57041906	    -17.22230316	     -0.00000000
      0.45491759	    130.93264322	     32.64106376	    -16.74096993	     -0.00000000
      0.45521798	    131.13314632	     32.71159079	    -16.26414463	     -0.00000000
      0.45543727	    131.27915667	     32.76305457	    -15.91890041	     -0.00000000
      0.45580313	    131.52224380	     32.84890603	    -15.34828709	     -0.00000000
      0.45606509	    131.69509214	     32.91014395	    -14.94383027	     -0.00000000
      0.45632706	    131.86804633	     32.97147944	    -14.54283108	     -0.00000000
      0.45658902	    132.04029929	     33.03268937	    -14.14527696	     -0.00000000
      0.45687165	    132.22578558	     33.09869627	    -13.72023435	     -0.00000000
      0.45722165	    132.45476261	     33.18032419	    -13.19942702	     -0.00000000
      0.45765479	    132.73716148	     33.28118721	    -12.56340652	     -0.00000000
      0.45808792	    133.01813099	     33.38175967	    -11.93675132	     -0.00000000
      0.45830750	    133.16067440	     33.43280160	    -11.62264855	     -0.00000000
      0.45852708	    133.30267181	     33.48371143	    -11.31093461	     -0.00000000
      0.45884532	    133.50822772	     33.55745117	    -10.86339246	     -0.00000000
      0.45916356	    133.71301829	     33.63100083	    -10.42084031	     -0.00000000
      0.45943613	    133.88839325	     33.69399461	    -10.04575549	     -0.00000000
      0.45970870	    134.06322540	     33.75684204	     -9.67429958	     -0.00000000
      0.45995667	    134.22213829	     33.81397507	     -9.33951103	     -0.00000000
      0.46031018	    134.44840949	     33.89533476	     -8.86737955	     -0.00000000
      0.46062471	    134.64890573	     33.96747712	     -8.45236994	     -0.00000000
      0.46088516	    134.81518858	     34.02726335	     -8.11230645	     -0.00000000
      0.46114561	    134.98091602	     34.08687503	     -7.77546705	     -0.00000000
      0.46142798	    135.16054970	     34.15145983	     -7.41390842	     -0.00000000
      0.46171036	    135.33983073	     34.21591040	     -7.05609910	     -0.00000000
      0.46200501	    135.52680420	     34.28308911	     -6.68669323	     -0.00000000
      0.46229967	    135.71344173	     34.35012351	     -6.32131566	     -0.00000000
      0.46258535	    135.89429990	     34.41503400	     -5.97089433	     -0.00000000
      0.46294038	    136.11876412	     34.49553662	     -5.54060665	     -0.00000000
      0.46338846	    136.40173668	     34.59690382	     -5.00570458	     -0.00000000
      0.46371057	    136.60461728	     34.66951780	     -4.62672512	     -0.00000000
      0.46397365	    136.77059840	     34.72882653	     -4.32062769	     -0.00000000
      0.46423672	    136.93615425	     34.78795064	     -4.01757356	     -0.00000000
      0.46452272	    137.11619402	     34.85215891	     -3.69155773	     -0.00000000
      0.46480871	    137.29596808	     34.91620515	     -3.36908383	     -0.00000000
      0.46506024	    137.45406903	     34.97245361	     -3.08836940	     -0.00000000
      0.46541800	    137.67890511	     35.05231745	     -2.69374168	     -0.00000000
      0.46572215	    137.86952372	     35.11994561	     -2.36249809	     -0.00000000
      0.46598651	    138.03557912	     35.17873094	     -2.07772508	     -0.00000000
      0.46625087	    138.20123802	     35.23731570	     -1.79583938	     -0.00000000
      0.46654196	    138.38376792	     35.30174514	     -1.48878259	     -0.00000000
      0.46683304	    138.56603292	     35.36598309	     -1.18516548	     -0.00000000
      0.46710991	    138.73948240	     35.42699345	     -0.89953059	     -0.00000000
      0.46744374	    138.94841110	     35.50034747	     -0.55920205	     -0.00000000
      0.46777109	    139.15327339	     35.57210917	     -0.22974182	     -0.00000000
      0.46809844	    139.35789008	     35.64363611	      0.09554714	     -0.00000000
      0.46836951	    139.52743797	     35.70276534	      0.36178252	     -0.00000000
      0.46864058	    139.69679121	     35.76172156	      0.62521823	     -0.00000000
      0.46891582	    139.86877881	     35.82146709	      0.88985920	     -0.00000000
      0.46926944	    140.08965328	     35.89801392	      1.22571770	     -0.00000000
      0.46962306	    140.31028407	     35.97427888	      1.55696367	     -0.00000000
      0.46988526	    140.47399498	     36.03071806	      1.79962818	     -0.00000000
      0.47014746	    140.63751480	     36.08698310	      2.03981478	     -0.00000000
      0.47043351	    140.81594203	     36.14823394	      2.29904586	     -0.00000000
      0.47078557	    141.03538669	     36.22337207	      2.61413586	     -0.00000000
      0.47113996	    141.25624703	     36.29876672	      2.92694799	     -0.00000000
      0.47149436	    141.47677656	     36.37383699	      3.23544215	     -0.00000000
      0.47175280	    141.63780096	     36.42848749	      3.45770984	     -0.00000000
      0.47201123	    141.79853581	     36.48293234	      3.67773628	     -0.00000000
      0.47229265	    141.97361833	     36.54208795	      3.91479836	     -0.00000000
      0.47263265	    142.18494062	     36.61329826	      4.19774054	     -0.00000000
      0.47293466	    142.37259836	     36.67634924	      4.44590929	     -0.00000000
      0.47330791	    142.60431480	     36.75397125	      4.74858431	     -0.00000000
      0.47363554	    142.80761060	     36.82185393	      5.01063140	     -0.00000000
      0.47403671	    143.05623665	     36.90460358	      5.32693515	     -0.00000000
      0.47428086	    143.20749773	     36.95479489	      5.51700559	     -0.00000000
      0.47462680	    143.42169796	     37.02567577	      5.78321007	     -0.00000000
      0.47497273	    143.63537312	     37.09617656	      6.04582390	     -0.00000000
      0.47520732	    143.78050537	     37.14391355	      6.22188325	     -0.00000000
      0.47544190	    143.92530148	     37.19144993	      6.39633003	     -0.00000000
      0.47571472	    144.09363430	     37.24657942	      6.59718775	     -0.00000000
      0.47607024	    144.31275955	     37.31813619	      6.85573511	     -0.00000000
      0.47650347	    144.57918431	     37.40483336	      7.16593966	     -0.00000000
      0.47673636	    144.72246084	     37.45130171	      7.33052895	     -0.00000000
      0.47696926	    144.86542617	     37.49757894	      7.49362106	     -0.00000000
      0.47727079	    145.05040768	     37.55730536	      7.70257363	     -0.00000000
      0.47757233	    145.23501161	     37.61675208	      7.90906614	     -0.00000000
      0.47785542	    145.40821944	     37.67237418	      8.10071195	     -0.00000000
      0.47813851	    145.58104995	     37.72773935	      8.29023886	     -0.00000000
      0.47842552	    145.75612731	     37.78367474	      8.48024006	     -0.00000000
      0.47871252	    145.93080714	     37.83934554	      8.66811115	     -0.00000000
      0.47899846	    146.10467151	     37.89461032	      8.85319217	     -0.00000000
      0.47928441	    146.27812061	     37.94960933	      9.03620524	     -0.00000000
      0.47956963	    146.45092108	     38.00426128	      9.21671018	     -0.00000000
      0.47991595	    146.66017571	     38.07026739	      9.43318374	     -0.00000000
      0.48018809	    146.82435899	     38.12191515	      9.60123417	     -0.00000000
      0.48052656	    147.02799384	     38.18581227	      9.80774418	     -0.00000000
      0.48078029	    147.18033577	     38.23349469	      9.96075258	     -0.00000000
      0.48116304	    147.40966236	     38.30508097	     10.18869375	     -0.00000000
      0.48143046	    147.56916441	     38.35475045	     10.34592755	     -0.00000000
      0.48169788	    147.72862078	     38.40428712	     10.50150699	     -0.00000000
      0.48196530	    147.88747987	     38.45354199	     10.65545654	     -0.00000000
      0.48227074	    148.06862657	     38.50957557	     10.82931662	     -0.00000000
      0.48257619	    148.24898172	     38.56524327	     11.00109495	     -0.00000000
      0.48288163	    148.42914320	     38.62071155	     11.17080585	     -0.00000000
      0.48314994	    148.58648233	     38.66906623	     11.31820379	     -0.00000000
      0.48341824	    148.74374360	     38.71729111	     11.46403818	     -0.00000000
      0.48368654	    148.90026520	     38.76520724	     11.60833374	     -0.00000000
      0.48399106	    149.07754036	     38.81936275	     11.77024928	     -0.00000000
      0.48429557	    149.25385686	     38.87312517	     11.93022279	     -0.00000000
      0.48456461	    149.40938580	     38.92045086	     12.06995244	     -0.00000000
      0.48483364	    149.56408239	     38.96745183	     12.20819777	     -0.00000000
      0.48513646	    149.73777414	     39.02012422	     12.36203187	     -0.00000000
      0.48543927	    149.91041070	     39.07239186	     12.51402259	     -0.00000000
      0.48570624	    150.06231520	     39.11829839	     12.64650294	     -0.00000000
      0.48597322	    150.21332513	     39.16387546	     12.77757925	     -0.00000000
      0.48627909	    150.38581787	     39.21585064	     12.92603401	     -0.00000000
      0.48658496	    150.55713033	     39.26739931	     13.07268126	     -0.00000000
      0.48684468	    150.70225835	     39.31100041	     13.19578917	     -0.00000000
      0.48710440	    150.84646426	     39.35428013	     13.31761919	     -0.00000000
      0.48742042	    151.02127554	     39.40667376	     13.46414162	     -0.00000000
      0.48773644	    151.19471121	     39.45859755	     13.60880764	     -0.00000000
      0.48797951	    151.32778599	     39.49838637	     13.71881764	     -0.00000000
      0.48822258	    151.45996746	     39.53788067	     13.82775020	     -0.00000000
      0.48855730	    151.64113643	     39.59195617	     13.97599822	     -0.00000000
      0.48884995	    151.79822808	     39.63880836	     14.10397240	     -0.00000000
      0.48914261	    151.95475715	     39.68544709	     14.23041636	     -0.00000000
      0.48943527	    152.10977294	     39.73161544	     14.35535769	     -0.00000000
      0.48968389	    152.24109768	     39.77069673	     14.46031773	     -0.00000000
      0.48993251	    152.37137435	     39.80945645	     14.56421052	     -0.00000000
      0.49029352	    152.55947830	     39.86539093	     14.71317143	     -0.00000000
      0.49053124	    152.68207223	     39.90184253	     14.81005217	     -0.00000000
      0.49076896	    152.80421636	     39.93814853	     14.90597433	     -0.00000000
      0.49109409	    152.96994672	     39.98740858	     15.03563840	     -0.00000000
      0.49141403	    153.13166553	     40.03547727	     15.16151704	     -0.00000000
      0.49184138	    153.34518953	     40.09896484	     15.32703520	     -0.00000000
      0.49205842	    153.45292191	     40.13100215	     15.40995406	     -0.00000000
      0.49227545	    153.55974779	     40.16278531	     15.49211567	     -0.00000000
      0.49259963	    153.71808311	     40.20991672	     15.61342945	     -0.00000000
      0.49295786	    153.89097591	     40.26142898	     15.74554581	     -0.00000000
      0.49320489	    154.00931813	     40.29671364	     15.83547150	     -0.00000000
      0.49345192	    154.12645978	     40.33167548	     15.92444708	     -0.00000000
      0.49383045	    154.30435383	     40.38482850	     16.05894554	     -0.00000000
      0.49405802	    154.40981710	     40.41639132	     16.13874850	     -0.00000000
      0.49428558	    154.51468893	     40.44780686	     16.21775705	     -0.00000000
      0.49463279	    154.67293378	     40.49528873	     16.33679102	     -0.00000000
      0.49518301	    154.91930275	     40.56942739	     16.52172477	     -0.00000000
      0.49541068	    155.01980778	     40.59975362	     16.59692977	     -0.00000000
      0.49571231	    155.15135330	     40.63953462	     16.69539042	     -0.00000000
      0.49604385	    155.29410272	     40.68282094	     16.80208076	     -0.00000000
      0.49637539	    155.43453296	     40.72554621	     16.90718191	     -0.00000000
      0.49662318	    155.53843711	     40.75724457	     16.98469700	     -0.00000000
      0.49687097	    155.64088975	     40.78859389	     17.06133891	     -0.00000000
      0.49722444	    155.78520218	     40.83290270	     17.16915909	     -0.00000000
      0.49747884	    155.88722311	     40.86435791	     17.24567322	     -0.00000000
      0.49773324	    155.98821285	     40.89559472	     17.32127820	     -0.00000000
      0.49804509	    156.10999093	     40.93342391	     17.41273351	     -0.00000000
      0.49834021	    156.22356581	     40.96886487	     17.49804281	     -0.00000000
      0.49863533	    156.33499955	     41.00381940	     17.58216298	     -0.00000000
      0.49893045	    156.44495694	     41.03847709	     17.66509239	     -0.00000000
      0.49918967	    156.53956039	     41.06846791	     17.73697018	     -0.00000000
      0.49944890	    156.63301610	     41.09823515	     17.80794047	     -0.00000000
      0.49970812	    156.72477208	     41.12762972	     17.87801614	     -0.00000000
      0.50006560	    156.84907693	     41.16771590	     17.97318587	     -0.00000000
      0.50030855	    156.93157379	     41.19452533	     18.03690760	     -0.00000000
      0.50055149	    157.01296644	     41.22112582	     18.09985237	     -0.00000000
      0.50088079	    157.12091769	     41.25668434	     18.18394569	     -0.00000000
      0.50118418	    157.21825387	     41.28902643	     18.26017797	     -0.00000000
      0.50148757	    157.31308169	     41.32084170	     18.33523142	     -0.00000000
      0.50175133	    157.39403692	     41.34823078	     18.39952166	     -0.00000000
      0.50201509	    157.47297032	     41.37519495	     18.46293294	     -0.00000000
      0.50227886	    157.55037342	     41.40187432	     18.52546304	     -0.00000000
      0.50260944	    157.64468993	     41.43476790	     18.60260504	     -0.00000000
      0.50288495	    157.72142098	     41.46183958	     18.66584985	     -0.00000000
      0.50316045	    157.79589322	     41.48845060	     18.72815790	     -0.00000000
      0.50343596	    157.86866065	     41.51475897	     18.78952653	     -0.00000000
      0.50371147	    157.93918793	     41.54062027	     18.84996821	     -0.00000000
      0.50398697	    158.00791944	     41.56616211	     18.90948168	     -0.00000000
      0.50426248	    158.07441768	     41.59126713	     18.96807794	     -0.00000000
      0.50459744	    158.15279456	     41.62135640	     19.03808219	     -0.00000000
      0.50484133	    158.20760458	     41.64281665	     19.08821432	     -0.00000000
      0.50508523	    158.26104655	     41.66405072	     19.13763396	     -0.00000000
      0.50541378	    158.33023972	     41.69212568	     19.20309455	     -0.00000000
      0.50570556	    158.38934399	     41.71665097	     19.26016034	     -0.00000000
      0.50599734	    158.44573847	     41.74065757	     19.31623314	     -0.00000000
      0.50628912	    158.50008753	     41.76433494	     19.37130916	     -0.00000000
      0.50654719	    158.54571651	     41.78480138	     19.41920693	     -0.00000000
      0.50680527	    158.58972954	     41.80501265	     19.46633299	     -0.00000000
      0.50706335	    158.63160295	     41.82482610	     19.51269821	     -0.00000000
      0.50740877	    158.68479216	     41.85086515	     19.57356414	     -0.00000000
      0.50767084	    158.72252115	     41.87013472	     19.61884514	     -0.00000000
      0.50793291	    158.75846445	     41.88912173	     19.66334817	     -0.00000000
      0.50819499	    158.79215454	     41.90769904	     19.70708334	     -0.00000000
      0.50853901	    158.83343713	     41.93160183	     19.76332849	     -0.00000000
      0.50879756	    158.86181273	     41.94908213	     19.80473792	     -0.00000000
      0.50905610	    158.88839447	     41.96628459	     19.84540633	     -0.00000000
      0.50937214	    158.91782427	     41.98676465	     19.89412628	     -0.00000000
      0.50965040	    158.94143098	     42.00443623	     19.93611565	     -0.00000000
      0.50992866	    158.96226771	     42.02160345	     19.97726934	     -0.00000000
      0.51020692	    158.98098937	     42.03845239	     20.01758268	     -0.00000000
      0.51048518	    158.99691712	     42.05479683	     20.05706917	     -0.00000000
      0.51076344	    159.01069692	     42.07082028	     20.09572426	     -0.00000000
      0.51104170	    159.02165828	     42.08633867	     20.13356128	     -0.00000000
      0.51131996	    159.03044181	     42.10153396	     20.17057573	     -0.00000000
      0.51159822	    159.03638191	     42.11622322	     20.20678083	     -0.00000000
      0.51187648	    159.04011730	     42.13058786	     20.24217212	     -0.00000000
      0.51215474	    159.04098388	     42.14444513	     20.27676276	     -0.00000000
      0.51243300	    159.03962189	     42.15797680	     20.31054824	     -0.00000000
      0.51271126	    159.03536535	     42.17099940	     20.34354174	     -0.00000000
      0.51298952	    159.02885938	     42.18369599	     20.37573868	     -0.00000000
      0.51326778	    159.01943282	     42.19588143	     20.40715227	     -0.00000000
      0.51354604	    159.00773905	     42.20774102	     20.43777786	     -0.00000000
      0.51382430	    158.99309833	     42.21908700	     20.46762872	     -0.00000000
      0.51410256	    158.97617576	     42.23010788	     20.49670005	     -0.00000000
      0.51438082	    158.95627953	     42.24061228	     20.52500528	     -0.00000000
      0.51465908	    158.93409003	     42.25079294	     20.55253943	     -0.00000000
      0.51493734	    158.90889978	     42.26045384	     20.57931611	     -0.00000000
      0.51521560	    158.88140819	     42.26979298	     20.60533010	     -0.00000000
      0.51549386	    158.85088826	     42.27860862	     20.63059526	     -0.00000000
      0.51577212	    158.81806241	     42.28710515	     20.65510610	     -0.00000000
      0.51605038	    158.78218004	     42.29507397	     20.67887678	     -0.00000000
      0.51632864	    158.74399084	     42.30272703	     20.70190146	     -0.00000000
      0.51660690	    158.70271619	     42.30984762	     20.72419468	     -0.00000000
      0.51688516	    158.65913767	     42.31665660	     20.74575021	     -0.00000000
      0.51716342	    158.61244381	     42.32292773	     20.76658300	     -0.00000000
      0.51744168	    158.56345317	     42.32889221	     20.78668640	     -0.00000000
      0.51771994	    158.51131613	     42.33431282	     20.80607582	     -0.00000000
      0.51799820	    158.45689380	     42.33943264	     20.82474412	     -0.00000000
      0.51827646	    158.39929254	     42.34400183	     20.84270727	     -0.00000000
      0.51855472	    158.33942223	     42.34827708	     20.85995753	     -0.00000000
      0.51883298	    158.27633866	     42.35199407	     20.87651154	     -0.00000000
      0.51911124	    158.21100738	     42.35542511	     20.89236088	     -0.00000000
      0.51938950	    158.14242634	     42.35828930	     20.90752294	     -0.00000000
      0.51966776	    158.07162450	     42.36087672	     20.92198851	     -0.00000000
      0.51991620	    158.00565212	     42.36270591	     20.93433052	     -0.00000000
      0.52016464	    157.93778323	     42.36427995	     20.94612545	     -0.00000000
      0.52048548	    157.84664195	     42.36574174	     20.96056191	     -0.00000000
      0.52075540	    157.76741441	     42.36661458	     20.97201075	     -0.00000000
      0.52102533	    157.68527354	     42.36699752	     20.98283486	     -0.00000000
      0.52129525	    157.60082040	     42.36706000	     20.99303041	     -0.00000000
      0.52156517	    157.51354133	     42.36665751	     21.00260805	     -0.00000000
      0.52183509	    157.42387647	     42.36591407	     21.01156606	     -0.00000000
      0.52217093	    157.30838211	     42.36434306	     21.02186033	     -0.00000000
      0.52240192	    157.22697152	     42.36300498	     21.02838966	     -0.00000000
      0.52263292	    157.14339472	     42.36129893	     21.03447972	     -0.00000000
      0.52295674	    157.02315628	     42.35844834	     21.04227506	     -0.00000000
      0.52326647	    156.90460802	     42.35516776	     21.04892878	     -0.00000000
      0.52360934	    156.76961513	     42.35098434	     21.05538380	     -0.00000000
      0.52385397	    156.67049958	     42.34753525	     21.05941372	     -0.00000000
      0.52409861	    156.56949958	     42.34382533	     21.06296199	     -0.00000000
      0.52445368	    156.41888547	     42.33778761	     21.06727004	     -0.00000000
      0.52468859	    156.31710988	     42.33350436	     21.06956999	     -0.00000000
      0.52492351	    156.21313783	     42.32884931	     21.07144135	     -0.00000000
      0.52524212	    156.06915078	     42.32209236	     21.07329267	     -0.00000000
      0.52554765	    155.92765324	     42.31507411	     21.07433381	     -0.00000000
      0.52591720	    155.75246608	     42.30599975	     21.07463594	     -0.00000000
      0.52612672	    155.65069067	     42.30043179	     21.07435174	     -0.00000000
      0.52633623	    155.54762702	     42.29469438	     21.07373424	     -0.00000000
      0.52667063	    155.37989042	     42.28502216	     21.07207042	     -0.00000000
      0.52700503	    155.20854740	     42.27482243	     21.06957482	     -0.00000000
      0.52723597	    155.08765758	     42.26734149	     21.06737559	     -0.00000000
      0.52746691	    154.96516914	     42.25964109	     21.06478468	     -0.00000000
      0.52781114	    154.77902664	     42.24758369	     21.06020911	     -0.00000000
      0.52807775	    154.63233732	     42.23788379	     21.05607803	     -0.00000000
      0.52834436	    154.48293299	     42.22772090	     21.05144550	     -0.00000000
      0.52861097	    154.33137145	     42.21725129	     21.04631062	     -0.00000000
      0.52893233	    154.14517573	     42.20403962	     21.03947153	     -0.00000000
      0.52917144	    154.00473863	     42.19395595	     21.03392131	     -0.00000000
      0.52941056	    153.86210581	     42.18349042	     21.02799012	     -0.00000000
      0.52971329	    153.67893743	     42.16985009	     21.01993501	     -0.00000000
      0.53001276	    153.49464901	     42.15585290	     21.01137890	     -0.00000000
      0.53031222	    153.30759893	     42.14144201	     21.00224355	     -0.00000000
      0.53061169	    153.11728228	     42.12647104	     20.99254448	     -0.00000000
      0.53086123	    152.95683729	     42.11374709	     20.98403050	     -0.00000000
      0.53111077	    152.79405812	     42.10061138	     20.97513753	     -0.00000000
      0.53136031	    152.62943123	     42.08720006	     20.96586477	     -0.00000000
      0.53168153	    152.41440370	     42.06941538	     20.95338274	     -0.00000000
      0.53196792	    152.22016706	     42.05318467	     20.94173855	     -0.00000000
      0.53225431	    152.02293502	     42.03642217	     20.92962401	     -0.00000000
      0.53250999	    151.84507265	     42.02121792	     20.91840830	     -0.00000000
      0.53276566	    151.66482288	     42.00558485	     20.90682898	     -0.00000000
      0.53302134	    151.48274124	     41.98967847	     20.89488447	     -0.00000000
      0.53332930	    151.26052755	     41.97002044	     20.88002568	     -0.00000000
      0.53363726	    151.03573025	     41.94997911	     20.86465262	     -0.00000000
      0.53386848	    150.86468850	     41.93451705	     20.85278454	     -0.00000000
      0.53409970	    150.69226169	     41.91885473	     20.84063436	     -0.00000000
      0.53442749	    150.44487282	     41.89614178	     20.82293992	     -0.00000000
      0.53470976	    150.22950936	     41.87622533	     20.80726329	     -0.00000000
      0.53499204	    150.01140846	     41.85580709	     20.79119400	     -0.00000000
      0.53527431	    149.79142106	     41.83511942	     20.77472849	     -0.00000000
      0.53551767	    149.59954561	     41.81685849	     20.76022868	     -0.00000000
      0.53576102	    149.40626087	     41.79837980	     20.74544365	     -0.00000000
      0.53610901	    149.12672247	     41.77136425	     20.72382276	     -0.00000000
      0.53633543	    148.94342033	     41.75356587	     20.70945103	     -0.00000000
      0.53656184	    148.75848504	     41.73544137	     20.69484933	     -0.00000000
      0.53687631	    148.49947682	     41.70987638	     20.67418669	     -0.00000000
      0.53731022	    148.13786035	     41.67379198	     20.64496314	     -0.00000000
      0.53755604	    147.93111051	     41.65300634	     20.62804334	     -0.00000000
      0.53780187	    147.72265607	     41.63186607	     20.61086994	     -0.00000000
      0.53810441	    147.46426782	     41.60549306	     20.58938708	     -0.00000000
      0.53839053	    147.21781180	     41.58012060	     20.56872456	     -0.00000000
      0.53867665	    146.96961878	     41.55440257	     20.54772952	     -0.00000000
      0.53895860	    146.72306850	     41.52863191	     20.52672509	     -0.00000000
      0.53924054	    146.47498444	     41.50255143	     20.50540740	     -0.00000000
      0.53952248	    146.22492355	     41.47602587	     20.48378719	     -0.00000000
      0.53980443	    145.97349130	     41.44921977	     20.46186285	     -0.00000000
      0.54008637	    145.72004459	     41.42194098	     20.43964732	     -0.00000000
      0.54036831	    145.46542546	     41.39442205	     20.41713610	     -0.00000000
      0.54060987	    145.24564068	     41.37044655	     20.39762630	     -0.00000000
      0.54085143	    145.02496971	     41.34627665	     20.37790692	     -0.00000000
      0.54116060	    144.74071102	     41.31489895	     20.35237359	     -0.00000000
      0.54146978	    144.45498155	     41.28317942	     20.32650920	     -0.00000000
      0.54170097	    144.23984032	     41.25908370	     20.30696146	     -0.00000000
      0.54193217	    144.02396894	     41.23481375	     20.28723398	     -0.00000000
      0.54224425	    143.73094166	     41.20163258	     20.26033065	     -0.00000000
      0.54255632	    143.43650515	     41.16809471	     20.23311225	     -0.00000000
      0.54279501	    143.20991225	     41.14206943	     20.21209114	     -0.00000000
      0.54303370	    142.98260417	     41.11585723	     20.19089114	     -0.00000000
      0.54334202	    142.68745890	     41.08158199	     20.16325128	     -0.00000000
      0.54365034	    142.39109174	     41.04697152	     20.13532404	     -0.00000000
      0.54388994	    142.15947965	     41.01970673	     20.11343235	     -0.00000000
      0.54412954	    141.92722787	     40.99225882	     20.09137237	     -0.00000000
      0.54443597	    141.62879614	     40.95674892	     20.06292331	     -0.00000000
      0.54474240	    141.32928351	     40.92091580	     20.03420949	     -0.00000000
      0.54498456	    141.09137631	     40.89223467	     20.01134023	     -0.00000000
      0.54522671	    140.85288914	     40.86337064	     19.98831075	     -0.00000000
      0.54553044	    140.55248076	     40.82677125	     19.95920821	     -0.00000000
      0.54583417	    140.25113016	     40.78986311	     19.92986342	     -0.00000000
      0.54607937	    140.00671594	     40.75970792	     19.90600599	     -0.00000000
      0.54632456	    139.76177849	     40.72936974	     19.88199573	     -0.00000000
      0.54662516	    139.46032021	     40.69178983	     19.85236028	     -0.00000000
      0.54692576	    139.15805095	     40.65391656	     19.82250423	     -0.00000000
      0.54717441	    138.90695798	     40.62223301	     19.79765004	     -0.00000000
      0.54742305	    138.65539659	     40.59036621	     19.77264989	     -0.00000000
      0.54772000	    138.35390057	     40.55193349	     19.74261119	     -0.00000000
      0.54801694	    138.05171691	     40.51322376	     19.71237274	     -0.00000000
      0.54826982	    137.79338728	     40.47990656	     19.68647300	     -0.00000000
      0.54852269	    137.53464160	     40.44640524	     19.66043334	     -0.00000000
      0.54881501	    137.23455361	     40.40731281	     19.63016557	     -0.00000000
      0.54910733	    136.93389514	     40.36796375	     19.59971856	     -0.00000000
      0.54936584	    136.66708112	     40.33281891	     19.57265185	     -0.00000000
      0.54962436	    136.39990084	     40.29749220	     19.54544992	     -0.00000000
      0.54991018	    136.10360680	     40.25808619	     19.51522544	     -0.00000000
      0.55019600	    135.80685593	     40.21845045	     19.48484265	     -0.00000000
      0.55048181	    135.50911834	     40.17842988	     19.45431085	     -0.00000000
      0.55076763	    135.21114142	     40.13823745	     19.42362543	     -0.00000000
      0.55100387	    134.96401255	     40.10469527	     19.39815663	     -0.00000000
      0.55124011	    134.71669572	     40.07102569	     19.37258744	     -0.00000000
      0.55153894	    134.40311502	     40.02811566	     19.34010831	     -0.00000000
      0.55183777	    134.08911603	     39.98496355	     19.30747671	     -0.00000000
      0.55209643	    133.81657949	     39.94729747	     19.27911531	     -0.00000000
      0.55235509	    133.54382646	     39.90947463	     19.25064388	     -0.00000000
      0.55263963	    133.24308701	     39.86755629	     19.21920391	     -0.00000000
      0.55292418	    132.94207174	     39.82544051	     19.18763696	     -0.00000000
      0.55320872	    132.64028818	     39.78298324	     19.15595137	     -0.00000000
      0.55349327	    132.33841057	     39.74037726	     19.12414304	     -0.00000000
      0.55373618	    132.08001511	     39.70370914	     19.09690049	     -0.00000000
      0.55397909	    131.82153448	     39.66692545	     19.06957273	     -0.00000000
      0.55427295	    131.50825820	     39.62213690	     19.03640584	     -0.00000000
      0.55456682	    131.19476931	     39.57715039	     19.00312110	     -0.00000000
      0.55482970	    130.91375256	     39.53662059	     18.97325390	     -0.00000000
      0.55509257	    130.63265471	     39.49595542	     18.94329626	     -0.00000000
      0.55537122	    130.33414926	     39.45257132	     18.91144869	     -0.00000000
      0.55564988	    130.03553632	     39.40902759	     18.87950478	     -0.00000000
      0.55592853	    129.73637579	     39.36519559	     18.84747170	     -0.00000000
      0.55620718	    129.43719585	     39.32122671	     18.81534650	     -0.00000000
      0.55648584	    129.13743123	     39.27695612	     18.78313756	     -0.00000000
      0.55676449	    128.83775076	     39.23257603	     18.75084045	     -0.00000000
      0.55704314	    128.53742924	     39.18787537	     18.71846511	     -0.00000000
      0.55732180	    128.23731552	     39.14309855	     18.68600524	     -0.00000000
      0.55756098	    127.97917425	     39.10439836	     18.65808537	     -0.00000000
      0.55780015	    127.72110793	     39.06561787	     18.63010729	     -0.00000000
      0.55809132	    127.40659379	     39.01816715	     18.59597579	     -0.00000000
      0.55838249	    127.09206276	     38.97055809	     18.56176419	     -0.00000000
      0.55867366	    126.77706939	     38.92266046	     18.52747966	     -0.00000000
      0.55896483	    126.46231375	     38.87467590	     18.49311766	     -0.00000000
      0.55919336	    126.21479496	     38.83676635	     18.46610180	     -0.00000000
      0.55942189	    125.96740689	     38.79879747	     18.43904119	     -0.00000000
      0.55970425	    125.66152593	     38.75168529	     18.40555111	     -0.00000000
      0.55998661	    125.35564121	     38.70442187	     18.37199885	     -0.00000000
      0.56025812	    125.06128721	     38.65876802	     18.33968093	     -0.00000000
      0.56052963	    124.76697047	     38.61298447	     18.30730911	     -0.00000000
      0.56080424	    124.46909389	     38.56647713	     18.27451674	     -0.00000000
      0.56107886	    124.17127590	     38.51984147	     18.24167298	     -0.00000000
      0.56135240	    123.87444279	     38.47319096	     18.20891074	     -0.00000000
      0.56162594	    123.57769370	     38.42641917	     18.17610110	     -0.00000000
      0.56189957	    123.28068698	     38.37943913	     18.14323752	     -0.00000000
      0.56217320	    122.98378682	     38.33234288	     18.11033004	     -0.00000000
      0.56244648	    122.68712393	     38.28511815	     18.07742495	     -0.00000000
      0.56271977	    122.39058849	     38.23778235	     18.04447952	     -0.00000000
      0.56299278	    122.09421978	     38.19030882	     18.01153002	     -0.00000000
      0.56326580	    121.79799701	     38.14272869	     17.97854362	     -0.00000000
      0.56353844	    121.50208961	     38.09503690	     17.94557084	     -0.00000000
      0.56381107	    121.20634401	     38.04724240	     17.91256457	     -0.00000000
      0.56408316	    120.91111315	     37.99937124	     17.87959504	     -0.00000000
      0.56435524	    120.61605652	     37.95140056	     17.84659539	     -0.00000000
      0.56462628	    120.32208759	     37.90345016	     17.81369713	     -0.00000000
      0.56489732	    120.02829997	     37.85540250	     17.78077214	     -0.00000000
      0.56516558	    119.73749933	     37.80769235	     17.74816160	     -0.00000000
      0.56543383	    119.44687587	     37.75988592	     17.71552795	     -0.00000000
      0.56568248	    119.17752249	     37.71544862	     17.68526233	     -0.00000000
      0.56601813	    118.81404903	     37.65529771	     17.64437987	     -0.00000000
      0.56635378	    118.45093171	     37.59501707	     17.60346789	     -0.00000000
      0.56659238	    118.19269254	     37.55199070	     17.57437184	     -0.00000000
      0.56683099	    117.93473240	     37.50892701	     17.54526238	     -0.00000000
      0.56710398	    117.63962311	     37.45951946	     17.51194546	     -0.00000000
      0.56737697	    117.34475110	     37.41002517	     17.47861497	     -0.00000000
      0.56762918	    117.07239127	     37.36417926	     17.44781189	     -0.00000000
      0.56796294	    116.71219050	     37.30336939	     17.40703585	     -0.00000000
      0.56836634	    116.27737047	     37.22971479	     17.35773371	     -0.00000000
      0.56858322	    116.04353853	     37.18995685	     17.33122316	     -0.00000000
      0.56880010	    115.80998529	     37.15018074	     17.30470771	     -0.00000000
      0.56908940	    115.49855878	     37.09700032	     17.26933560	     -0.00000000
      0.56937869	    115.18748046	     37.04374403	     17.23395901	     -0.00000000
      0.56964559	    114.90056151	     36.99447500	     17.20132122	     -0.00000000
      0.56991248	    114.61397724	     36.94515216	     17.16868186	     -0.00000000
      0.57018464	    114.32185008	     36.89473140	     17.13540150	     -0.00000000
      0.57045679	    114.03006246	     36.84425185	     17.10212215	     -0.00000000
      0.57072455	    113.74310817	     36.79446911	     17.06938388	     -0.00000000
      0.57104644	    113.39855726	     36.73454019	     17.03003223	     -0.00000000
      0.57127939	    113.14937628	     36.69108079	     17.00155923	     -0.00000000
      0.57162176	    112.78341155	     36.62707422	     16.95972070	     -0.00000000
      0.57190197	    112.48447207	     36.57466993	     16.92548697	     -0.00000000
      0.57218217	    112.18541292	     36.52206236	     16.89126678	     -0.00000000
      0.57246237	    111.88711726	     36.46950921	     16.85705356	     -0.00000000
      0.57270034	    111.63362719	     36.42469879	     16.82801097	     -0.00000000
      0.57293830	    111.38060143	     36.37990227	     16.79897586	     -0.00000000
      0.57322398	    111.07698459	     36.32600401	     16.76413468	     -0.00000000
      0.57350965	    110.77386304	     36.27207487	     16.72930822	     -0.00000000
      0.57377622	    110.49113270	     36.22162864	     16.69682830	     -0.00000000
      0.57404278	    110.20886950	     36.17116590	     16.66436305	     -0.00000000
      0.57431915	    109.91638648	     36.11873207	     16.63072400	     -0.00000000
      0.57459552	    109.62439880	     36.06627844	     16.59710299	     -0.00000000
      0.57486766	    109.33703063	     36.01451137	     16.56401749	     -0.00000000
      0.57513980	    109.05016167	     35.96273057	     16.53095144	     -0.00000000
      0.57541399	    108.76129623	     35.91044692	     16.49765926	     -0.00000000
      0.57568819	    108.47294634	     35.85815189	     16.46438886	     -0.00000000
      0.57596150	    108.18570284	     35.80591575	     16.43125130	     -0.00000000
      0.57623481	    107.89898534	     35.75367235	     16.39813730	     -0.00000000
      0.57650859	    107.61196264	     35.70123230	     16.36499410	     -0.00000000
      0.57678237	    107.32547921	     35.64878835	     16.33187643	     -0.00000000
      0.57705597	    107.03937954	     35.59627431	     16.29881020	     -0.00000000
      0.57732957	    106.75383086	     35.54376009	     16.26577133	     -0.00000000
      0.57760328	    106.46835736	     35.49112001	     16.23274918	     -0.00000000
      0.57787700	    106.18344708	     35.43848329	     16.19975621	     -0.00000000
      0.57815068	    105.89878080	     35.38575263	     16.16680052	     -0.00000000
      0.57842437	    105.61468941	     35.33302890	     16.13387575	     -0.00000000
      0.57869808	    105.33077474	     35.28019959	     16.10098144	     -0.00000000
      0.57897180	    105.04744657	     35.22738071	     16.06811979	     -0.00000000
      0.57924552	    104.76434304	     35.17446598	     16.03529511	     -0.00000000
      0.57951923	    104.48183725	     35.12156514	     16.00250477	     -0.00000000
      0.57979296	    104.19954350	     35.06856690	     15.96975089	     -0.00000000
      0.58006669	    103.91785851	     35.01558596	     15.93703298	     -0.00000000
      0.58034043	    103.63640234	     34.96251157	     15.90435441	     -0.00000000
      0.58061416	    103.35556565	     34.90945783	     15.87171342	     -0.00000000
      0.58088790	    103.07495776	     34.85631144	     15.83911266	     -0.00000000
      0.58116165	    102.79497978	     34.80318899	     15.80655105	     -0.00000000
      0.58143540	    102.51523849	     34.74997619	     15.77403147	     -0.00000000
      0.58170915	    102.23613727	     34.69679053	     15.74155256	     -0.00000000
      0.58198292	    101.95727562	     34.64351589	     15.70911687	     -0.00000000
      0.58225668	    101.67906395	     34.59027155	     15.67672336	     -0.00000000
      0.58253046	    101.40109700	     34.53694001	     15.64437449	     -0.00000000
      0.58280423	    101.12378965	     34.48364187	     15.61206926	     -0.00000000
      0.58307802	    100.84673063	     34.43025802	     15.57980992	     -0.00000000
      0.58335181	    100.57034060	     34.37691062	     15.54759563	     -0.00000000
      0.58362562	    100.29420317	     34.32347912	     15.51542851	     -0.00000000
      0.58389942	    100.01874389	     34.27008706	     15.48330785	     -0.00000000
      0.58417324	     99.74354100	     34.21661243	     15.45123557	     -0.00000000
      0.58444706	     99.46902517	     34.16318017	     15.41921110	     -0.00000000
      0.58472090	     99.19476973	     34.10966690	     15.38723624	     -0.00000000
      0.58499474	     98.92121004	     34.05619888	     15.35531052	     -0.00000000
      0.58526859	     98.64791454	     34.00265139	     15.32343558	     -0.00000000
      0.58554245	     98.37532328	     33.94915198	     15.29161107	     -0.00000000
      0.58581633	     98.10300007	     33.89557463	     15.25983851	     -0.00000000
      0.58609020	     97.83138937	     33.84204814	     15.22811766	     -0.00000000
      0.58636410	     97.56005047	     33.78844524	     15.19644989	     -0.00000000
      0.58663800	     97.28943216	     33.73489593	     15.16483506	     -0.00000000
      0.58691192	     97.01908937	     33.68127171	     15.13327442	     -0.00000000
      0.58718584	     96.74947506	     33.62770378	     15.10176793	     -0.00000000
      0.58745978	     96.48013993	     33.57406243	     15.07031673	     -0.00000000
      0.58773372	     96.21154097	     33.52048003	     15.03892086	     -0.00000000
      0.58800768	     95.94322479	     33.46682568	     15.00758134	     -0.00000000
      0.58828165	     95.67565228	     33.41323287	     14.97629829	     -0.00000000
      0.58855564	     95.40836607	     33.35956959	     14.94507265	     -0.00000000
      0.58882963	     95.14183088	     33.30597042	     14.91390460	     -0.00000000
      0.58910364	     94.87558543	     33.25230221	     14.88279496	     -0.00000000
      0.58937766	     94.61009815	     33.19870064	     14.85174403	     -0.00000000
      0.58965170	     94.34490399	     33.14503146	     14.82075250	     -0.00000000
      0.58992574	     94.08047501	     33.09143140	     14.78982073	     -0.00000000
      0.59019981	     93.81634244	     33.03776515	     14.75894934	     -0.00000000
      0.59047388	     93.55298187	     32.98417045	     14.72813876	     -0.00000000
      0.59074798	     93.28992092	     32.93051096	     14.69738951	     -0.00000000
      0.59102207	     93.02763865	     32.87692543	     14.66670207	     -0.00000000
      0.59129620	     92.76565913	     32.82327648	     14.63607689	     -0.00000000
      0.59157032	     92.50446481	     32.76970385	     14.60551452	     -0.00000000
      0.59184447	     92.24357629	     32.71606917	     14.57501530	     -0.00000000
      0.59211863	     91.98347934	     32.66251314	     14.54457985	     -0.00000000
      0.59239281	     91.72369117	     32.60889639	     14.51420844	     -0.00000000
      0.59266700	     91.46470079	     32.55536059	     14.48390174	     -0.00000000
      0.59294121	     91.20602208	     32.50176540	     14.45365994	     -0.00000000
      0.59321543	     90.94814723	     32.44825341	     14.42348376	     -0.00000000
      0.59348967	     90.69058687	     32.39468334	     14.39337331	     -0.00000000
      0.59376392	     90.43383631	     32.34119869	     14.36332938	     -0.00000000
      0.59403820	     90.17740299	     32.28765724	     14.33335198	     -0.00000000
      0.59431247	     89.92178526	     32.23420341	     14.30344199	     -0.00000000
      0.59458678	     89.66648743	     32.18069405	     14.27359931	     -0.00000000
      0.59486109	     89.41201085	     32.12727447	     14.24382488	     -0.00000000
      0.59513544	     89.15785679	     32.07380060	     14.21411855	     -0.00000000
      0.59540978	     88.90452949	     32.02041863	     14.18448129	     -0.00000000
      0.59568416	     88.65152723	     31.96698362	     14.15491287	     -0.00000000
      0.59595854	     88.39935714	     31.91364260	     14.12541432	     -0.00000000
      0.59623295	     88.14751455	     31.86024975	     14.09598534	     -0.00000000
      0.59650736	     87.89650938	     31.80695295	     14.06662703	     -0.00000000
      0.59678181	     87.64583412	     31.75360553	     14.03733899	     -0.00000000
      0.59705626	     87.39600142	     31.70035618	     14.00812238	     -0.00000000
      0.59733074	     87.14650096	     31.64705740	     13.97897673	     -0.00000000
      0.59760523	     86.89784806	     31.59385869	     13.94990325	     -0.00000000
      0.59787975	     86.64952969	     31.54061172	     13.92090140	     -0.00000000
      0.59815427	     86.40206376	     31.48746677	     13.89197245	     -0.00000000
      0.59842883	     86.15493457	     31.43427474	     13.86311578	     -0.00000000
      0.59870339	     85.90866260	     31.38118665	     13.83433270	     -0.00000000
      0.59897798	     85.66272952	     31.32805262	     13.80562254	     -0.00000000
      0.59925258	     85.41765831	     31.27502445	     13.77698665	     -0.00000000
      0.59952721	     85.17292808	     31.22195145	     13.74842431	     -0.00000000
      0.59980185	     84.92906425	     31.16898619	     13.71993690	     -0.00000000
      0.60007652	     84.68554346	     31.11597722	     13.69152362	     -0.00000000
      0.60035119	     84.44289349	     31.06307782	     13.66318593	     -0.00000000
      0.60062591	     84.20058854	     31.01013583	     13.63492295	     -0.00000000
      0.60090062	     83.95915872	     30.95730521	     13.60673619	     -0.00000000
      0.60117537	     83.71807587	     30.90443309	     13.57862470	     -0.00000000
      0.60145013	     83.47787233	     30.85167413	     13.55059004	     -0.00000000
      0.60172492	     83.23801766	     30.79887475	     13.52263120	     -0.00000000
      0.60199971	     82.99904638	     30.74619027	     13.49474978	     -0.00000000
      0.60227455	     82.76042582	     30.69346644	     13.46694471	     -0.00000000
      0.60254938	     82.52269264	     30.64085924	     13.43921765	     -0.00000000
      0.60282426	     82.28531197	     30.58821374	     13.41156744	     -0.00000000
      0.60309914	     82.04882254	     30.53568656	     13.38399580	     -0.00000000
      0.60337406	     81.81268738	     30.48312214	     13.35650152	     -0.00000000
      0.60364898	     81.57744724	     30.43067770	     13.32908635	     -0.00000000
      0.60392394	     81.34256309	     30.37819704	     13.30174902	     -0.00000000
      0.60419891	     81.10857760	     30.32583800	     13.27449133	     -0.00000000
      0.60447391	     80.87494979	     30.27344377	     13.24731195	     -0.00000000
      0.60474892	     80.64222420	     30.22117277	     13.22021273	     -0.00000000
      0.60502397	     80.40985792	     30.16886759	     13.19319228	     -0.00000000
      0.60529902	     80.17839733	     30.11668721	     13.16625247	     -0.00000000
      0.60557412	     79.94729765	     30.06447366	     13.13939188	     -0.00000000
      0.60584921	     79.71710701	     30.01238646	     13.11261242	     -0.00000000
      0.60612435	     79.48727886	     29.96026709	     13.08591260	     -0.00000000
      0.60639950	     79.25836269	     29.90827559	     13.05929439	     -0.00000000
      0.60667468	     79.02981087	     29.85625290	     13.03275622	     -0.00000000
      0.60694987	     78.80217450	     29.80435958	     13.00630012	     -0.00000000
      0.60722510	     78.57490367	     29.75243604	     12.97992447	     -0.00000000
      0.60750034	     78.34855135	     29.70064334	     12.95363133	     -0.00000000
      0.60777562	     78.12256607	     29.64882139	     12.92741903	     -0.00000000
      0.60805089	     77.89750226	     29.59713171	     12.90128966	     -0.00000000
      0.60832622	     77.67280682	     29.54541372	     12.87524150	     -0.00000000
      0.60860155	     77.44903572	     29.49382941	     12.84927664	     -0.00000000
      0.60887693	     77.22563454	     29.44221776	     12.82339341	     -0.00000000
      0.60915230	     77.00316048	     29.39074118	     12.79759393	     -0.00000000
      0.60942772	     76.78105772	     29.33923819	     12.77187639	     -0.00000000
      0.60970315	     76.55988477	     29.28787163	     12.74624300	     -0.00000000
      0.60997862	     76.33908455	     29.23647961	     12.72069188	     -0.00000000
      0.61025409	     76.11921673	     29.18522534	     12.69522530	     -0.00000000
      0.61052961	     75.89972302	     29.13394655	     12.66984133	     -0.00000000
      0.61080514	     75.68116419	     29.08280680	     12.64454225	     -0.00000000
      0.61108071	     75.46298086	     29.03164346	     12.61932611	     -0.00000000
      0.61135628	     75.24573482	     28.98062043	     12.59419523	     -0.00000000
      0.61163190	     75.02886562	     28.92957473	     12.56914759	     -0.00000000
      0.61190752	     74.81293603	     28.87867058	     12.54418556	     -0.00000000
      0.61218319	     74.59738464	     28.82774468	     12.51930708	     -0.00000000
      0.61245887	     74.38277506	     28.77696154	     12.49451454	     -0.00000000
      0.61273459	     74.16854503	     28.72615756	     12.46980584	     -0.00000000
      0.61301031	     73.95525894	     28.67549753	     12.44518341	     -0.00000000
      0.61328609	     73.74235374	     28.62481757	     12.42064512	     -0.00000000
      0.61356186	     73.53039452	     28.57428271	     12.39619340	     -0.00000000
      0.61383769	     73.31881754	     28.52372882	     12.37182610	     -0.00000000
      0.61411352	     73.10818846	     28.47332115	     12.34754569	     -0.00000000
      0.61438939	     72.89794299	     28.42289537	     12.32334996	     -0.00000000
      0.61466527	     72.68864726	     28.37261690	     12.29924142	     -0.00000000
      0.61494120	     72.47973651	     28.32232122	     12.27521783	     -0.00000000
      0.61521714	     72.27177725	     28.27217392	     12.25128171	     -0.00000000
      0.61549312	     72.06420434	     28.22201030	     12.22743080	     -0.00000000
      0.61576910	     71.85758458	     28.17199610	     12.20366766	     -0.00000000
      0.61604514	     71.65135259	     28.12196650	     12.17998996	     -0.00000000
      0.61632118	     71.44607529	     28.07208730	     12.15640031	     -0.00000000
      0.61659727	     71.24118718	     28.02219361	     12.13289635	     -0.00000000
      0.61687336	     71.03725524	     27.97245130	     12.10948071	     -0.00000000
      0.61714950	     70.83371395	     27.92269541	     12.08615100	     -0.00000000
      0.61742565	     70.63113017	     27.87309183	     12.06290986	     -0.00000000
      0.61770185	     70.42893856	     27.82347559	     12.03975490	     -0.00000000
      0.61797805	     70.22770573	     27.77401256	     12.01668876	     -0.00000000
      0.61825430	     70.02686661	     27.72453780	     11.99370903	     -0.00000000
      0.61853055	     69.82698742	     27.67521711	     11.97081838	     -0.00000000
      0.61880686	     69.62750355	     27.62588564	     11.94801436	     -0.00000000
      0.61908317	     69.42898065	     27.57670906	     11.92529966	     -0.00000000
      0.61935953	     69.23085477	     27.52752266	     11.90267184	     -0.00000000
      0.61963589	     69.03369079	     27.47849193	     11.88013356	     -0.00000000
      0.61991230	     68.83692558	     27.42945236	     11.85768239	     -0.00000000
      0.62018872	     68.64112311	     27.38056921	     11.83532101	     -0.00000000
      0.62046519	     68.44572127	     27.33167821	     11.81304696	     -0.00000000
      0.62074166	     68.25128286	     27.28294434	     11.79086292	     -0.00000000
      0.62101818	     68.05724706	     27.23420364	     11.76876646	     -0.00000000
      0.62129471	     67.86417528	     27.18562073	     11.74676023	     -0.00000000
      0.62157129	     67.67150824	     27.13703205	     11.72484182	     -0.00000000
      0.62184786	     67.47980565	     27.08860178	     11.70301386	     -0.00000000
      0.62212449	     67.28851011	     27.04016684	     11.68127397	     -0.00000000
      0.62240112	     67.09817931	     26.99189088	     11.65962475	     -0.00000000
      0.62267781	     66.90825809	     26.94361141	     11.63806386	     -0.00000000
      0.62295449	     66.71930175	     26.89549142	     11.61659385	     -0.00000000
      0.62323123	     66.53075779	     26.84736914	     11.59521246	     -0.00000000
      0.62350796	     66.34317867	     26.79940681	     11.57392215	     -0.00000000
      0.62378475	     66.15601507	     26.75144350	     11.55272076	     -0.00000000
      0.62406153	     65.96981609	     26.70364054	     11.53161066	     -0.00000000
      0.62433836	     65.78403624	     26.65583802	     11.51058982	     -0.00000000
      0.62461520	     65.59922056	     26.60819617	     11.48966048	     -0.00000000
      0.62489208	     65.41482820	     26.56055635	     11.46882078	     -0.00000000
      0.62516896	     65.23139932	     26.51307745	     11.44807279	     -0.00000000
      0.62544588	     65.04839877	     26.46560238	     11.42741488	     -0.00000000
      0.62572280	     64.86636071	     26.41828837	     11.40684888	     -0.00000000
      0.62599976	     64.68475713	     26.37098030	     11.38637352	     -0.00000000
      0.62627671	     64.50411471	     26.32383335	     11.36599026	     -0.00000000
      0.62655370	     64.32391456	     26.27669488	     11.34569834	     -0.00000000
      0.62683069	     64.14467382	     26.22971744	     11.32549872	     -0.00000000
      0.62710770	     63.96588567	     26.18275172	     11.30539137	     -0.00000000
      0.62738471	     63.78805463	     26.13594679	     11.28537651	     -0.00000000
      0.62766172	     63.61069055	     26.08915791	     11.26545527	     -0.00000000
      0.62793873	     63.43428054	     26.04252935	     11.24562669	     -0.00000000
      0.62821571	     63.25835882	     25.99592307	     11.22589376	     -0.00000000
      0.62849270	     63.08338714	     25.94947639	     11.20625365	     -0.00000000
      0.62876961	     62.90893803	     25.90306172	     11.18671256	     -0.00000000
      0.62904653	     62.73543342	     25.85680549	     11.16726443	     -0.00000000
      0.62932329	     62.56251249	     25.81059835	     11.14792150	     -0.00000000
      0.62960004	     62.39052815	     25.76454785	     11.12867162	     -0.00000000
      0.62987645	     62.21925281	     25.71858099	     11.10953998	     -0.00000000
      0.63015286	     62.04890190	     25.67276787	     11.09050137	     -0.00000000
      0.63042842	     61.87957544	     25.62712479	     11.07161470	     -0.00000000
      0.63070398	     61.71115225	     25.58163030	     11.05282069	     -0.00000000
      0.63097688	     61.54487334	     25.53661157	     11.03430061	     -0.00000000
      0.63124977	     61.37945147	     25.49173041	     11.01587165	     -0.00000000
      0.63150418	     61.22574816	     25.44993681	     10.99877425	     -0.00000000
      0.63184481	     61.02089271	     25.39409962	     10.97600669	     -0.00000000
      0.63218544	     60.81739509	     25.33848427	     10.95338152	     -0.00000000
      0.63243734	     60.66723604	     25.29733817	     10.93674266	     -0.00000000
      0.63268923	     60.51798356	     25.25636221	     10.92018154	     -0.00000000
      0.63297293	     60.35037539	     25.21023987	     10.90162463	     -0.00000000
      0.63325662	     60.18374620	     25.16428311	     10.88316685	     -0.00000000
      0.63353108	     60.02301437	     25.11984463	     10.86540436	     -0.00000000
      0.63380555	     59.86320992	     25.07556471	     10.84773487	     -0.00000000
      0.63408153	     59.70302976	     25.03107347	     10.83006320	     -0.00000000
      0.63435750	     59.54375879	     24.98673446	     10.81248584	     -0.00000000
      0.63462926	     59.38743313	     24.94311043	     10.79526944	     -0.00000000
      0.63490103	     59.23195394	     24.89962388	     10.77814477	     -0.00000000
      0.63512168	     59.10615128	     24.86436169	     10.76430874	     -0.00000000
      0.63547749	     58.90401836	     24.80755923	     10.74212547	     -0.00000000
      0.63572546	     58.76437789	     24.76822214	     10.72675885	     -0.00000000
      0.63597343	     58.62479901	     24.72880970	     10.71146995	     -0.00000000
      0.63622140	     58.48603166	     24.68954381	     10.69625778	     -0.00000000
      0.63645781	     58.35416990	     24.65215060	     10.68182637	     -0.00000000
      0.63680803	     58.15965414	     24.59684418	     10.66057732	     -0.00000000
      0.63708383	     58.00773964	     24.55353418	     10.64395138	     -0.00000000
      0.63735963	     57.85591236	     24.51013480	     10.62742212	     -0.00000000
      0.63763543	     57.70538334	     24.46700428	     10.61098815	     -0.00000000
      0.63791123	     57.55501793	     24.42380713	     10.59465101	     -0.00000000
      0.63818703	     57.40587892	     24.38085771	     10.57840960	     -0.00000000
      0.63846283	     57.25697231	     24.33786215	     10.56226521	     -0.00000000
      0.63873864	     57.10922759	     24.29509536	     10.54621697	     -0.00000000
      0.63901045	     56.96391318	     24.25292162	     10.53049593	     -0.00000000
      0.63928226	     56.81964342	     24.21094538	     10.51486872	     -0.00000000
      0.63956093	     56.67213316	     24.16791261	     10.49894540	     -0.00000000
      0.63983961	     56.52565816	     24.12506895	     10.48312116	     -0.00000000
      0.64011575	     56.38093624	     24.08262407	     10.46753918	     -0.00000000
      0.64039189	     56.23721198	     24.04035939	     10.45205489	     -0.00000000
      0.64066940	     56.09322412	     23.99790233	     10.43659238	     -0.00000000
      0.64094692	     55.95021645	     23.95561922	     10.42122896	     -0.00000000
      0.64122345	     55.80819244	     23.91351176	     10.40601939	     -0.00000000
      0.64149998	     55.66711900	     23.87157036	     10.39090866	     -0.00000000
      0.64177476	     55.52743881	     23.82992852	     10.37599223	     -0.00000000
      0.64204953	     55.38866313	     23.78844062	     10.36117386	     -0.00000000
      0.64231419	     55.25551641	     23.74852658	     10.34699459	     -0.00000000
      0.64264680	     55.08920376	     23.69851674	     10.32930389	     -0.00000000
      0.64302160	     54.90293214	     23.64230037	     10.30954281	     -0.00000000
      0.64333340	     54.74937610	     23.59578799	     10.29324399	     -0.00000000
      0.64358115	     54.62751097	     23.55876968	     10.28038485	     -0.00000000
      0.64382890	     54.50659867	     23.52194080	     10.26760663	     -0.00000000
      0.64411274	     54.36854258	     23.47977252	     10.25306695	     -0.00000000
      0.64439658	     54.23147549	     23.43777552	     10.23863415	     -0.00000000
      0.64466987	     54.09999789	     23.39737141	     10.22483932	     -0.00000000
      0.64494316	     53.96942750	     23.35712318	     10.21114415	     -0.00000000
      0.64520711	     53.84382894	     23.31829445	     10.19801161	     -0.00000000
      0.64554021	     53.68635130	     23.26944692	     10.18157258	     -0.00000000
      0.64594205	     53.49764114	     23.21067089	     10.16194019	     -0.00000000
      0.64622287	     53.36707045	     23.16983797	     10.14834980	     -0.00000000
      0.64650369	     53.23661877	     23.12892158	     10.13486647	     -0.00000000
      0.64678451	     53.10755404	     23.08829624	     10.12149057	     -0.00000000
      0.64706533	     52.97858178	     23.04757948	     10.10822238	     -0.00000000
      0.64734615	     52.85102375	     23.00716169	     10.09506239	     -0.00000000
      0.64762698	     52.72353306	     22.96664493	     10.08201081	     -0.00000000
      0.64790780	     52.59748238	     22.92643459	     10.06906824	     -0.00000000
      0.64818862	     52.47147559	     22.88611822	     10.05623478	     -0.00000000
      0.64846944	     52.34693287	     22.84611520	     10.04351119	     -0.00000000
      0.64875026	     52.22241253	     22.80599963	     10.03089746	     -0.00000000
      0.64903108	     52.09937831	     22.76620372	     10.01839449	     -0.00000000
      0.64931190	     51.97634716	     22.72628939	     10.00600215	     -0.00000000
      0.64959272	     51.85482197	     22.68670034	      9.99372151	     -0.00000000
      0.64987355	     51.73328294	     22.64698768	      9.98155232	     -0.00000000
      0.65015437	     51.61326726	     22.60760520	      9.96949580	     -0.00000000
      0.65043519	     51.49322345	     22.56809468	      9.95755158	     -0.00000000
      0.65071601	     51.37471776	     22.52891842	      9.94572103	     -0.00000000
      0.65099683	     51.25617247	     22.48961049	      9.93400368	     -0.00000000
      0.65127765	     51.13917726	     22.45064008	      9.92240105	     -0.00000000
      0.65155847	     51.02213392	     22.41153522	      9.91091255	     -0.00000000
      0.65183930	     50.90664969	     22.37277023	      9.89953987	     -0.00000000
      0.65212012	     50.79111189	     22.33386891	      9.88828228	     -0.00000000
      0.65240094	     50.67713920	     22.29530890	      9.87714164	     -0.00000000
      0.65268176	     50.56311066	     22.25661158	      9.86611711	     -0.00000000
      0.65296258	     50.45065011	     22.21825607	      9.85521069	     -0.00000000
      0.65324340	     50.33813466	     22.17976322	      9.84442144	     -0.00000000
      0.65352422	     50.22718695	     22.14161172	      9.83375151	     -0.00000000
      0.65380504	     50.11618853	     22.10332377	      9.82319986	     -0.00000000
      0.65408587	     50.00675446	     22.06537577	      9.81276876	     -0.00000000
      0.65436669	     49.89727706	     22.02729315	      9.80245708	     -0.00000000
      0.65464751	     49.78935755	     21.98954814	      9.79226725	     -0.00000000
      0.65492833	     49.68140527	     21.95167124	      9.78219802	     -0.00000000
      0.65520915	     49.57500136	     21.91412871	      9.77225196	     -0.00000000
      0.65548997	     49.46857832	     21.87645790	      9.76242774	     -0.00000000
      0.65577079	     49.36369126	     21.83911734	      9.75272802	     -0.00000000
      0.65605162	     49.25880160	     21.80165294	      9.74315143	     -0.00000000
      0.65633244	     49.15543279	     21.76451384	      9.73370073	     -0.00000000
      0.65661326	     49.05208069	     21.72725615	      9.72437449	     -0.00000000
      0.65689408	     48.95023173	     21.69031803	      9.71517554	     -0.00000000
      0.65717490	     48.84842136	     21.65326728	      9.70610241	     -0.00000000
      0.65745572	     48.74809406	     21.61652966	      9.69715802	     -0.00000000
      0.65773654	     48.64782958	     21.57968607	      9.68834086	     -0.00000000
      0.65801736	     48.54902598	     21.54314851	      9.67965391	     -0.00000000
      0.65829819	     48.45031153	     21.50651222	      9.67109564	     -0.00000000
      0.65857901	     48.35303390	     21.47017427	      9.66266906	     -0.00000000
      0.65885983	     48.25587360	     21.43374537	      9.65437264	     -0.00000000
      0.65914065	     48.16012444	     21.39760666	      9.64620943	     -0.00000000
      0.65942147	     48.06452238	     21.36138520	      9.63817790	     -0.00000000
      0.65970229	     47.97030444	     21.32544533	      9.63028110	     -0.00000000
      0.65998311	     47.87626466	     21.28943129	      9.62251752	     -0.00000000
      0.66026394	     47.78358094	     21.25368994	      9.61489022	     -0.00000000
      0.66054476	     47.69110745	     21.21788325	      9.60739771	     -0.00000000
      0.66082558	     47.59996118	     21.18234009	      9.60004302	     -0.00000000
      0.66110640	     47.50905795	     21.14674063	      9.59282471	     -0.00000000
      0.66138722	     47.41945262	     21.11139538	      9.58574578	     -0.00000000
      0.66165738	     47.33352923	     21.07735330	      9.57906592	     -0.00000000
      0.66192753	     47.24869774	     21.04351365	      9.57251628	     -0.00000000
      0.66220659	     47.16152747	     21.00856802	      9.56588687	     -0.00000000
      0.66248564	     47.07540073	     20.97380191	      9.55939765	     -0.00000000
      0.66275759	     46.99198016	     20.93994889	      9.55320824	     -0.00000000
      0.66302954	     46.90948263	     20.90624563	      9.54715327	     -0.00000000
      0.66328316	     46.83309291	     20.87486480	      9.54162745	     -0.00000000
      0.66362826	     46.73010221	     20.83227402	      9.53429749	     -0.00000000
      0.66397336	     46.62887850	     20.79000528	      9.52718839	     -0.00000000
      0.66419723	     46.56322255	     20.76248152	      9.52269314	     -0.00000000
      0.66442109	     46.49846933	     20.73513965	      9.51829220	     -0.00000000
      0.66471029	     46.41538827	     20.69986136	      9.51274508	     -0.00000000
      0.66499950	     46.33335036	     20.66474938	      9.50735560	     -0.00000000
      0.66525477	     46.26147938	     20.63379897	      9.50272914	     -0.00000000
      0.66558786	     46.16869761	     20.59354164	      9.49687823	     -0.00000000
      0.66592095	     46.07728612	     20.55349917	      9.49123950	     -0.00000000
      0.66617765	     46.00731379	     20.52265087	      9.48703817	     -0.00000000
      0.66643435	     45.93823462	     20.49195279	      9.48296421	     -0.00000000
      0.66670438	     45.86614683	     20.45970889	      9.47881555	     -0.00000000
      0.66704517	     45.77626800	     20.41916019	      9.47378165	     -0.00000000
      0.66746450	     45.66739990	     20.36949841	      9.46789810	     -0.00000000
      0.66772365	     45.60096608	     20.33890426	      9.46443385	     -0.00000000
      0.66809544	     45.50657177	     20.29507739	      9.45969318	     -0.00000000
      0.66834479	     45.44467415	     20.26596376	      9.45666825	     -0.00000000
      0.66859413	     45.38281003	     20.23675111	      9.45376419	     -0.00000000
      0.66884348	     45.32183709	     20.20769147	      9.45098402	     -0.00000000
      0.66912004	     45.25480273	     20.17550692	      9.44804422	     -0.00000000
      0.66945886	     45.17384357	     20.13623521	      9.44465003	     -0.00000000
      0.66982515	     45.08753684	     20.09390857	      9.44123755	     -0.00000000
      0.67019144	     45.00319961	     20.05192230	      9.43809483	     -0.00000000
      0.67040737	     44.95347970	     20.02705850	      9.43636558	     -0.00000000
      0.67062329	     44.90465386	     20.00237408	      9.43473097	     -0.00000000
      0.67092465	     44.83712875	     19.96796476	      9.43260481	     -0.00000000
      0.67122600	     44.77085556	     19.93375985	      9.43066143	     -0.00000000
      0.67149341	     44.71252481	     19.90341108	      9.42908798	     -0.00000000
      0.67176081	     44.65519159	     19.87322588	      9.42765840	     -0.00000000
      0.67198169	     44.60829334	     19.84832964	      9.42658490	     -0.00000000
      0.67233090	     44.53492780	     19.80901676	      9.42508531	     -0.00000000
      0.67259400	     44.48113645	     19.77968610	      9.42411835	     -0.00000000
      0.67285710	     44.42738489	     19.75024002	      9.42328637	     -0.00000000
      0.67312020	     44.37477176	     19.72100103	      9.42259326	     -0.00000000
      0.67339863	     44.31959301	     19.69006611	      9.42200772	     -0.00000000
      0.67367706	     44.26546671	     19.65929684	      9.42157594	     -0.00000000
      0.67392262	     44.21826612	     19.63219818	      9.42132095	     -0.00000000
      0.67426043	     44.15428589	     19.59501520	      9.42116254	     -0.00000000
      0.67459824	     44.09207722	     19.55813929	      9.42122850	     -0.00000000
      0.67483207	     44.04910819	     19.53251503	      9.42140096	     -0.00000000
      0.67506591	     44.00711972	     19.50707594	      9.42168029	     -0.00000000
      0.67534241	     43.95804785	     19.47703210	      9.42214488	     -0.00000000
      0.67567838	     43.89962003	     19.44068365	      9.42290539	     -0.00000000
      0.67603786	     43.83831438	     19.40190991	      9.42395414	     -0.00000000
      0.67639734	     43.77890830	     19.36344780	      9.42524624	     -0.00000000
      0.67662481	     43.74143594	     19.33901714	      9.42618454	     -0.00000000
      0.67685228	     43.70490502	     19.31476374	      9.42721924	     -0.00000000
      0.67714441	     43.65861365	     19.28365352	      9.42868489	     -0.00000000
      0.67743654	     43.61346560	     19.25271458	      9.43030479	     -0.00000000
      0.67769163	     43.57461493	     19.22573173	      9.43184241	     -0.00000000
      0.67802146	     43.52542877	     19.19096394	      9.43399968	     -0.00000000
      0.67835129	     43.47766084	     19.15640115	      9.43634617	     -0.00000000
      0.67860961	     43.44079366	     19.12934319	      9.43831211	     -0.00000000
      0.67886794	     43.40484469	     19.10242443	      9.44039103	     -0.00000000
      0.67915842	     43.36511074	     19.07220148	      9.44285979	     -0.00000000
      0.67944889	     43.32648209	     19.04213735	      9.44546691	     -0.00000000
      0.67967697	     43.29668977	     19.01857362	      9.44760818	     -0.00000000
      0.68002450	     43.25212909	     18.98271596	      9.45102720	     -0.00000000
      0.68029699	     43.21875459	     18.95489314	      9.45384166	     -0.00000000
      0.68056948	     43.18542582	     18.92693673	      9.45676469	     -0.00000000
      0.68084196	     43.15346135	     18.89923325	      9.45980068	     -0.00000000
      0.68111923	     43.12132989	     18.87100774	      9.46299848	     -0.00000000
      0.68139650	     43.09037955	     18.84297556	      9.46630731	     -0.00000000
      0.68166781	     43.06063415	     18.81555625	      9.46964691	     -0.00000000
      0.68193911	     43.03188566	     18.78828220	      9.47308737	     -0.00000000
      0.68221770	     43.00304057	     18.76032016	      9.47672079	     -0.00000000
      0.68255620	     42.96921797	     18.72649476	      9.48127040	     -0.00000000
      0.68294346	     42.93191823	     18.68792435	      9.48664927	     -0.00000000
      0.68325599	     42.90350449	     18.65707137	      9.49112410	     -0.00000000
      0.68350796	     42.88075373	     18.63209919	      9.49481087	     -0.00000000
      0.68375994	     42.85912382	     18.60732742	      9.49857119	     -0.00000000
      0.68401768	     42.83752078	     18.58200916	      9.50248789	     -0.00000000
      0.68434952	     42.81077233	     18.54952575	      9.50763339	     -0.00000000
      0.68468137	     42.78550715	     18.51725407	      9.51289139	     -0.00000000
      0.68493849	     42.76645103	     18.49224826	      9.51703671	     -0.00000000
      0.68519561	     42.74833680	     18.46738437	      9.52124447	     -0.00000000
      0.68548554	     42.72859891	     18.43938888	      9.52605845	     -0.00000000
      0.68577546	     42.70997439	     18.41154892	      9.53094491	     -0.00000000
      0.68602698	     42.69443042	     18.38743807	      9.53523851	     -0.00000000
      0.68636817	     42.67433413	     18.35481563	      9.54113987	     -0.00000000
      0.68670937	     42.65615332	     18.32251769	      9.54712939	     -0.00000000
      0.68693960	     42.64392034	     18.30060000	      9.55121180	     -0.00000000
      0.68716983	     42.63268978	     18.27886819	      9.55533087	     -0.00000000
      0.68745958	     42.61917712	     18.25154741	      9.56055935	     -0.00000000
      0.68774933	     42.60679655	     18.22438763	      9.56583704	     -0.00000000
      0.68797041	     42.59785993	     18.20369940	      9.56989337	     -0.00000000
      0.68831742	     42.58461508	     18.17125610	      9.57630699	     -0.00000000
      0.68858605	     42.57596491	     18.14644214	      9.58131402	     -0.00000000
      0.68885468	     42.56732574	     18.12148521	      9.58634609	     -0.00000000
      0.68912331	     42.55996539	     18.09675657	      9.59140852	     -0.00000000
      0.68940039	     42.55283774	     18.07123323	      9.59665368	     -0.00000000
      0.68967747	     42.54680485	     18.04587539	      9.60192384	     -0.00000000
      0.68988182	     42.54279002	     18.02720234	      9.60582318	     -0.00000000
      0.69019481	     42.53733795	     17.99864206	      9.61181369	     -0.00000000
      0.69050780	     42.53343648	     17.97033879	      9.61782697	     -0.00000000
      0.69077424	     42.53040260	     17.94617458	      9.62295475	     -0.00000000
      0.69104068	     42.52856266	     17.92221776	      9.62809431	     -0.00000000
      0.69131179	     42.52718987	     17.89784197	      9.63332875	     -0.00000000
      0.69158289	     42.52678483	     17.87360301	      9.63856878	     -0.00000000
      0.69187417	     42.52704565	     17.84760186	      9.64419954	     -0.00000000
      0.69216544	     42.52839913	     17.82175242	      9.64983091	     -0.00000000
      0.69243046	     42.53026426	     17.79827288	      9.65495067	     -0.00000000
      0.69276905	     42.53369360	     17.76838071	      9.66148376	     -0.00000000
      0.69310764	     42.53869602	     17.73872413	      9.66800679	     -0.00000000
      0.69335931	     42.54279261	     17.71664609	      9.67284192	     -0.00000000
      0.69361098	     42.54782927	     17.69471996	      9.67766799	     -0.00000000
      0.69389905	     42.55421306	     17.66965360	      9.68317499	     -0.00000000
      0.69418712	     42.56165507	     17.64473685	      9.68866437	     -0.00000000
      0.69445745	     42.56926558	     17.62139271	      9.69379529	     -0.00000000
      0.69479504	     42.57983365	     17.59235640	      9.70017339	     -0.00000000
      0.69513262	     42.59181997	     17.56351868	      9.70651736	     -0.00000000
      0.69538642	     42.60135145	     17.54184902	      9.71125921	     -0.00000000
      0.69569801	     42.61406086	     17.51537427	      9.71704909	     -0.00000000
      0.69608511	     42.63110361	     17.48259915	      9.72418739	     -0.00000000
      0.69640202	     42.64671879	     17.45604723	      9.72998796	     -0.00000000
      0.69665287	     42.65914054	     17.43491749	      9.73454250	     -0.00000000
      0.69690371	     42.67262478	     17.41398382	      9.73907069	     -0.00000000
      0.69714424	     42.68598915	     17.39393236	      9.74338239	     -0.00000000
      0.69748255	     42.70558362	     17.36578550	      9.74939601	     -0.00000000
      0.69782086	     42.72709556	     17.33799542	      9.75535506	     -0.00000000
      0.69804711	     42.74131655	     17.31924970	      9.75929903	     -0.00000000
      0.69827336	     42.75649886	     17.30069537	      9.76321758	     -0.00000000
      0.69856906	     42.77687313	     17.27646614	      9.76829253	     -0.00000000
      0.69886477	     42.79836270	     17.25241243	      9.77331736	     -0.00000000
      0.69911208	     42.81679160	     17.23231441	      9.77747714	     -0.00000000
      0.69944044	     42.84209452	     17.20571439	      9.78294017	     -0.00000000
      0.69976880	     42.86884911	     17.17935874	      9.78833714	     -0.00000000
      0.70003473	     42.89074901	     17.15795149	      9.79265182	     -0.00000000
      0.70030066	     42.91371155	     17.13673948	      9.79692214	     -0.00000000
      0.70055118	     42.93573844	     17.11676785	      9.80089908	     -0.00000000
      0.70088032	     42.96549363	     17.09061491	      9.80605715	     -0.00000000
      0.70120946	     42.99665010	     17.06470113	      9.81114189	     -0.00000000
      0.70146367	     43.02094411	     17.04463937	      9.81501207	     -0.00000000
      0.70171788	     43.04610753	     17.02473280	      9.81883750	     -0.00000000
      0.70200511	     43.07502627	     17.00226549	      9.82310070	     -0.00000000
      0.70229234	     43.10486090	     16.97994304	      9.82730387	     -0.00000000
      0.70257358	     43.13459564	     16.95812191	      9.83135751	     -0.00000000
      0.70285482	     43.16514734	     16.93642536	      9.83535193	     -0.00000000
      0.70315940	     43.19881574	     16.91297027	      9.83960774	     -0.00000000
      0.70346399	     43.23352196	     16.88968903	      9.84379363	     -0.00000000
      0.70369981	     43.26076535	     16.87168609	      9.84698315	     -0.00000000
      0.70403226	     43.29979414	     16.84636062	      9.85140377	     -0.00000000
      0.70436471	     43.34043109	     16.82135912	      9.85574278	     -0.00000000
      0.70460379	     43.36949623	     16.80324527	      9.85880236	     -0.00000000
      0.70484287	     43.39945461	     16.78531990	      9.86181991	     -0.00000000
      0.70512926	     43.43572001	     16.76386373	      9.86537214	     -0.00000000
      0.70541566	     43.47282808	     16.74255389	      9.86885984	     -0.00000000
      0.70569659	     43.50966659	     16.72168370	      9.87221482	     -0.00000000
      0.70597753	     43.54724281	     16.70093729	      9.87550682	     -0.00000000
      0.70628310	     43.58860543	     16.67841269	      9.87901288	     -0.00000000
      0.70658868	     43.63092312	     16.65606400	      9.88244508	     -0.00000000
      0.70682405	     43.66382043	     16.63887054	      9.88503513	     -0.00000000
      0.70715567	     43.71068697	     16.61469816	      9.88860599	     -0.00000000
      0.70748728	     43.75903701	     16.59084748	      9.89209333	     -0.00000000
      0.70772856	     43.79399314	     16.57336206	      9.89456755	     -0.00000000
      0.70796984	     43.82978576	     16.55606541	      9.89699821	     -0.00000000
      0.70825538	     43.87243620	     16.53561126	      9.89981130	     -0.00000000
      0.70854092	     43.91582898	     16.51530097	      9.90255971	     -0.00000000
      0.70882692	     43.95964627	     16.49499144	      9.90524426	     -0.00000000
      0.70911292	     44.00414996	     16.47481443	      9.90786382	     -0.00000000
      0.70941146	     44.05097681	     16.45379145	      9.91052581	     -0.00000000
      0.70971000	     44.09857383	     16.43292529	      9.91311784	     -0.00000000
      0.70997646	     44.14135240	     16.41433259	      9.91536915	     -0.00000000
      0.71031087	     44.19560242	     16.39109390	      9.91811350	     -0.00000000
      0.71064528	     44.25086393	     16.36807686	      9.92077196	     -0.00000000
      0.71090001	     44.29303459	     16.35051973	      9.92273388	     -0.00000000
      0.71115474	     44.33579338	     16.33309613	      9.92464661	     -0.00000000
      0.71145597	     44.38661177	     16.31251899	      9.92684051	     -0.00000000
      0.71175721	     44.43820626	     16.29212116	      9.92896613	     -0.00000000
      0.71198603	     44.47756214	     16.27664555	      9.93053193	     -0.00000000
      0.71231923	     44.53513891	     16.25414709	      9.93273724	     -0.00000000
      0.71265242	     44.59412163	     16.23201291	      9.93486555	     -0.00000000
      0.71288525	     44.63484994	     16.21637974	      9.93629418	     -0.00000000
      0.71311808	     44.67630676	     16.20094054	      9.93768632	     -0.00000000
      0.71341187	     44.72875357	     16.18147320	      9.93938222	     -0.00000000
      0.71370567	     44.78185928	     16.16217435	      9.94101603	     -0.00000000
      0.71395668	     44.82737298	     16.14571129	      9.94235928	     -0.00000000
      0.71428982	     44.88807072	     16.12392724	      9.94406873	     -0.00000000
      0.71462296	     44.94982692	     16.10243385	      9.94570294	     -0.00000000
      0.71487560	     44.99634055	     16.08603247	      9.94688201	     -0.00000000
      0.71512823	     45.04351860	     16.06981932	      9.94801935	     -0.00000000
      0.71540627	     45.09550566	     16.05199076	      9.94921600	     -0.00000000
      0.71568431	     45.14793425	     16.03428963	      9.95035940	     -0.00000000
      0.71598933	     45.20557565	     16.01490917	      9.95154916	     -0.00000000
      0.71629436	     45.26380723	     15.99570629	      9.95267695	     -0.00000000
      0.71651286	     45.30558580	     15.98197388	      9.95344401	     -0.00000000
      0.71685184	     45.37038401	     15.96067881	      9.95456594	     -0.00000000
      0.71714102	     45.42676643	     15.94284959	      9.95547040	     -0.00000000
      0.71743019	     45.48235638	     15.92480702	      9.95630758	     -0.00000000
      0.71771937	     45.53913861	     15.90713276	      9.95709967	     -0.00000000
      0.71800855	     45.59525899	     15.88928958	      9.95782719	     -0.00000000
      0.71829773	     45.65240834	     15.87177346	      9.95850932	     -0.00000000
      0.71858690	     45.70900852	     15.85412762	      9.95912942	     -0.00000000
      0.71887608	     45.76649180	     15.83677268	      9.95970401	     -0.00000000
      0.71914390	     45.81937164	     15.82062724	      9.96018349	     -0.00000000
      0.71941173	     45.87273200	     15.80465584	      9.96062207	     -0.00000000
      0.71968868	     45.92784996	     15.78816072	      9.96102686	     -0.00000000
      0.71996563	     45.98325214	     15.77179025	      9.96138660	     -0.00000000
      0.72027457	     46.04501425	     15.75357115	      9.96173130	     -0.00000000
      0.72058350	     46.10722845	     15.73554311	      9.96202275	     -0.00000000
      0.72080897	     46.15256296	     15.72240530	      9.96219831	     -0.00000000
      0.72114038	     46.21909172	     15.70312581	      9.96240023	     -0.00000000
      0.72147180	     46.28662494	     15.68421960	      9.96254932	     -0.00000000
      0.72170870	     46.33416426	     15.67054226	      9.96260858	     -0.00000000
      0.72194561	     46.38222738	     15.65706283	      9.96264195	     -0.00000000
      0.72223871	     46.44152562	     15.64040297	      9.96263770	     -0.00000000
      0.72253182	     46.50115362	     15.62391427	      9.96258976	     -0.00000000
      0.72280113	     46.55580764	     15.60879297	      9.96250287	     -0.00000000
      0.72313082	     46.62275299	     15.59038749	      9.96234404	     -0.00000000
      0.72346051	     46.69002632	     15.57218478	      9.96213183	     -0.00000000
      0.72369497	     46.73770503	     15.55925994	      9.96194474	     -0.00000000
      0.72401980	     46.80363006	     15.54141118	      9.96163770	     -0.00000000
      0.72434463	     46.87017892	     15.52385990	      9.96128532	     -0.00000000
      0.72460593	     46.92309485	     15.50964852	      9.96095682	     -0.00000000
      0.72486723	     46.97642373	     15.49563722	      9.96060030	     -0.00000000
      0.72513987	     47.03182945	     15.48103574	      9.96019082	     -0.00000000
      0.72541251	     47.08734305	     15.46655729	      9.95974788	     -0.00000000
      0.72572434	     47.15060013	     15.45004453	      9.95919654	     -0.00000000
      0.72603617	     47.21413737	     15.43373998	      9.95860481	     -0.00000000
      0.72627579	     47.26271109	     15.42122598	      9.95811779	     -0.00000000
      0.72659814	     47.32787237	     15.40446304	      9.95742107	     -0.00000000
      0.72692048	     47.39346220	     15.38797083	      9.95668543	     -0.00000000
      0.72717680	     47.44508109	     15.37480711	      9.95606289	     -0.00000000
      0.72743312	     47.49691110	     15.36180148	      9.95541608	     -0.00000000
      0.72773089	     47.55680535	     15.34672437	      9.95462771	     -0.00000000
      0.72802866	     47.61685936	     15.33182966	      9.95380696	     -0.00000000
      0.72829681	     47.67065068	     15.31845067	      9.95303575	     -0.00000000
      0.72862534	     47.73638699	     15.30216621	      9.95205327	     -0.00000000
      0.72895388	     47.80227005	     15.28610046	      9.95103506	     -0.00000000
      0.72919199	     47.84970401	     15.27447601	      9.95027042	     -0.00000000
      0.72951266	     47.91331856	     15.25889631	      9.94920838	     -0.00000000
      0.72983333	     47.97725573	     15.24358801	      9.94811861	     -0.00000000
      0.73009027	     48.02790458	     15.23128304	      9.94721586	     -0.00000000
      0.73034721	     48.07868311	     15.21913370	      9.94629591	     -0.00000000
      0.73064729	     48.13759695	     15.20498170	      9.94519345	     -0.00000000
      0.73094738	     48.19660554	     15.19102316	      9.94406856	     -0.00000000
      0.73121030	     48.24795703	     15.17882900	      9.94305978	     -0.00000000
      0.73153796	     48.31166686	     15.16373381	      9.94177578	     -0.00000000
      0.73186562	     48.37551242	     15.14888537	      9.94046924	     -0.00000000
      0.73211740	     48.42407952	     15.13747492	      9.93944309	     -0.00000000
      0.73242333	     48.48296331	     15.12374181	      9.93817717	     -0.00000000
      0.73272927	     48.54174096	     15.11016629	      9.93689187	     -0.00000000
      0.73303731	     48.60049876	     15.09656644	      9.93557500	     -0.00000000
      0.73334536	     48.65922295	     15.08315334	      9.93424171	     -0.00000000
      0.73362538	     48.71218989	     15.07101200	      9.93301118	     -0.00000000
      0.73390540	     48.76505160	     15.05900658	      9.93176777	     -0.00000000
      0.73421973	     48.82392588	     15.04559617	      9.93035309	     -0.00000000
      0.73453406	     48.88283629	     15.03241138	      9.92892667	     -0.00000000
      0.73473113	     48.91948927	     15.02417386	      9.92802276	     -0.00000000
      0.73503099	     48.97483958	     15.01168243	      9.92663381	     -0.00000000
      0.73533086	     49.03031716	     14.99943009	      9.92523810	     -0.00000000
      0.73556658	     49.07350965	     14.98981998	      9.92412981	     -0.00000000
      0.73588854	     49.13205703	     14.97677013	      9.92260318	     -0.00000000
      0.73621049	     49.19084692	     14.96403115	      9.92107326	     -0.00000000
      0.73646603	     49.23675710	     14.95387359	      9.91984445	     -0.00000000
      0.73672157	     49.28273433	     14.94388989	      9.91861367	     -0.00000000
      0.73702029	     49.33596813	     14.93226656	      9.91716471	     -0.00000000
      0.73731901	     49.38917049	     14.92084877	      9.91571301	     -0.00000000
      0.73759283	     49.43745696	     14.91043359	      9.91437430	     -0.00000000
      0.73786664	     49.48558615	     14.90015618	      9.91303284	     -0.00000000
      0.73818133	     49.54037135	     14.88841929	      9.91148381	     -0.00000000
      0.73849602	     49.59514474	     14.87692579	      9.90993583	     -0.00000000
      0.73870206	     49.63066206	     14.86943405	      9.90891844	     -0.00000000
      0.73903476	     49.68731504	     14.85736114	      9.90726831	     -0.00000000
      0.73936746	     49.74469047	     14.84578160	      9.90563301	     -0.00000000
      0.73959776	     49.78317830	     14.83757451	      9.90448635	     -0.00000000
      0.73982806	     49.82198097	     14.82959675	      9.90334727	     -0.00000000
      0.74012453	     49.87138949	     14.81937179	      9.90187796	     -0.00000000
      0.74042101	     49.92076720	     14.80936880	      9.90041461	     -0.00000000
      0.74069118	     49.96525520	     14.80030722	      9.89907982	     -0.00000000
      0.74101552	     50.01826473	     14.78956972	      9.89748023	     -0.00000000
      0.74133987	     50.07112048	     14.77906983	      9.89588880	     -0.00000000
      0.74159949	     50.11294741	     14.77072924	      9.89461595	     -0.00000000
      0.74192682	     50.16517398	     14.76032737	      9.89301481	     -0.00000000
      0.74225414	     50.21745622	     14.75023554	      9.89142797	     -0.00000000
      0.74250723	     50.25718275	     14.74243175	      9.89020041	     -0.00000000
      0.74276031	     50.29685195	     14.73478910	      9.88898106	     -0.00000000
      0.74306514	     50.34406577	     14.72565656	      9.88751657	     -0.00000000
      0.74336997	     50.39122880	     14.71677029	      9.88606591	     -0.00000000
      0.74362702	     50.43050039	     14.70933501	      9.88484693	     -0.00000000
      0.74395088	     50.47948391	     14.70008998	      9.88331979	     -0.00000000
      0.74427475	     50.52847859	     14.69114822	      9.88181181	     -0.00000000
      0.74452439	     50.56561696	     14.68427843	      9.88065330	     -0.00000000
      0.74482963	     50.61072184	     14.67603463	      9.87924870	     -0.00000000
      0.74513487	     50.65562037	     14.66800268	      9.87785996	     -0.00000000
      0.74543358	     50.69897142	     14.66024046	      9.87651120	     -0.00000000
      0.74573228	     50.74209443	     14.65268382	      9.87517897	     -0.00000000
      0.74603473	     50.78513061	     14.64513289	      9.87384163	     -0.00000000
      0.74633718	     50.82792084	     14.63780249	      9.87252296	     -0.00000000
      0.74663244	     50.86903681	     14.63074399	      9.87124803	     -0.00000000
      0.74692769	     50.90985313	     14.62389029	      9.86999171	     -0.00000000
      0.74723275	     50.95131315	     14.61691566	      9.86870790	     -0.00000000
      0.74753780	     50.99245289	     14.61017556	      9.86744598	     -0.00000000
      0.74782807	     51.03086492	     14.60386102	      9.86625964	     -0.00000000
      0.74811833	     51.06888522	     14.59774481	      9.86509339	     -0.00000000
      0.74842797	     51.10862739	     14.59133547	      9.86386627	     -0.00000000
      0.74873762	     51.14796044	     14.58518228	      9.86266485	     -0.00000000
      0.74901715	     51.18265936	     14.57972314	      9.86159598	     -0.00000000
      0.74929667	     51.21687220	     14.57444527	      9.86054745	     -0.00000000
      0.74961084	     51.25438796	     14.56863623	      9.85938856	     -0.00000000
      0.74992500	     51.29140154	     14.56311220	      9.85825963	     -0.00000000
      0.75018390	     51.32105160	     14.55864501	      9.85734502	     -0.00000000
      0.75050662	     51.35704498	     14.55322871	      9.85622780	     -0.00000000
      0.75082934	     51.39247762	     14.54814563	      9.85514580	     -0.00000000
      0.75106827	     51.41777301	     14.54443831	      9.85435889	     -0.00000000
      0.75138068	     51.44985752	     14.53973666	      9.85335266	     -0.00000000
      0.75169310	     51.48129787	     14.53535518	      9.85238153	     -0.00000000
      0.75188876	     51.50027626	     14.53266927	      9.85178550	     -0.00000000
      0.75218353	     51.52782029	     14.52871403	      9.85090592	     -0.00000000
      0.75247829	     51.55467874	     14.52504916	      9.85005920	     -0.00000000
      0.75274706	     51.57797475	     14.52179902	      9.84930694	     -0.00000000
      0.75301582	     51.60041868	     14.51873127	      9.84857936	     -0.00000000
      0.75332827	     51.62507440	     14.51530240	      9.84775967	     -0.00000000
      0.75364072	     51.64868169	     14.51218386	      9.84697804	     -0.00000000
      0.75390027	     51.66698178	     14.50969257	      9.84635018	     -0.00000000
      0.75422142	     51.68809235	     14.50678358	      9.84560345	     -0.00000000
      0.75454257	     51.70797641	     14.50422250	      9.84489978	     -0.00000000
      0.75474205	     51.71931605	     14.50270034	      9.84447842	     -0.00000000
      0.75503719	     51.73467216	     14.50055543	      9.84387799	     -0.00000000
      0.75533234	     51.74889998	     14.49871753	      9.84331597	     -0.00000000
      0.75560338	     51.76037165	     14.49713599	      9.84282438	     -0.00000000
      0.75587443	     51.77061765	     14.49575448	      9.84236245	     -0.00000000
      0.75618644	     51.78053632	     14.49431897	      9.84186234	     -0.00000000
      0.75649845	     51.78894721	     14.49320776	      9.84140604	     -0.00000000
      0.75676581	     51.79445078	     14.49237473	      9.84104202	     -0.00000000
      0.75703318	     51.79864626	     14.49173576	      9.84070825	     -0.00000000
      0.75738035	     51.80159454	     14.49104406	      9.84031140	     -0.00000000
      0.75772752	     51.80338136	     14.49100348	      9.83998640	     -0.00000000
      0.75795276	     51.80219812	     14.49082457	      9.83978407	     -0.00000000
      0.75817801	     51.80054194	     14.49092819	      9.83961301	     -0.00000000
      0.75847338	     51.79660211	     14.49118524	      9.83941777	     -0.00000000
      0.75876876	     51.79125373	     14.49175440	      9.83926659	     -0.00000000
      0.75905191	     51.78428065	     14.49243797	      9.83915398	     -0.00000000
      0.75933507	     51.77588134	     14.49336508	      9.83907999	     -0.00000000
      0.75964569	     51.76469713	     14.49456071	      9.83903748	     -0.00000000
      0.75995632	     51.75196536	     14.49608658	      9.83904471	     -0.00000000
      0.76023928	     51.73859341	     14.49763163	      9.83908685	     -0.00000000
      0.76052224	     51.72388095	     14.49941942	      9.83916914	     -0.00000000
      0.76083519	     51.70576802	     14.50158697	      9.83930158	     -0.00000000
      0.76114814	     51.68625857	     14.50409993	      9.83948710	     -0.00000000
      0.76142772	     51.66722652	     14.50650285	      9.83968977	     -0.00000000
      0.76170730	     51.64702893	     14.50914613	      9.83993333	     -0.00000000
      0.76202040	     51.62276608	     14.51230282	      9.84024949	     -0.00000000
      0.76233350	     51.59732011	     14.51581549	      9.84062131	     -0.00000000
      0.76261157	     51.57330147	     14.51909638	      9.84098992	     -0.00000000
      0.76288963	     51.54829186	     14.52261973	      9.84140073	     -0.00000000
      0.76320243	     51.51871592	     14.52678543	      9.84190813	     -0.00000000
      0.76351523	     51.48816437	     14.53131387	      9.84247336	     -0.00000000
      0.76379399	     51.45967931	     14.53551655	      9.84301736	     -0.00000000
      0.76407274	     51.43034958	     14.53996825	      9.84360550	     -0.00000000
      0.76438535	     51.39618603	     14.54516902	      9.84431232	     -0.00000000
      0.76469796	     51.36121255	     14.55073697	      9.84507898	     -0.00000000
      0.76497865	     51.32867491	     14.55591095	      9.84580979	     -0.00000000
      0.76525933	     51.29539865	     14.56134275	      9.84658705	     -0.00000000
      0.76557187	     51.25719547	     14.56760557	      9.84750180	     -0.00000000
      0.76588440	     51.21828899	     14.57423850	      9.84847825	     -0.00000000
      0.76616752	     51.18198476	     14.58042957	      9.84940748	     -0.00000000
      0.76645063	     51.14500019	     14.58688788	      9.85038563	     -0.00000000
      0.76676311	     51.10309013	     14.59423663	      9.85151654	     -0.00000000
      0.76707559	     51.06052003	     14.60195718	      9.85271089	     -0.00000000
      0.76736127	     51.02056331	     14.60920608	      9.85384982	     -0.00000000
      0.76764696	     50.97993639	     14.61673139	      9.85504017	     -0.00000000
      0.76795935	     50.93443103	     14.62518554	      9.85639500	     -0.00000000
      0.76827173	     50.88825433	     14.63401192	      9.85781487	     -0.00000000
      0.76856000	     50.84458635	     14.64235448	      9.85917438	     -0.00000000
      0.76884828	     50.80022122	     14.65098196	      9.86058781	     -0.00000000
      0.76916051	     50.75105855	     14.66055602	      9.86217378	     -0.00000000
      0.76947274	     50.70118269	     14.67050139	      9.86382627	     -0.00000000
      0.76976356	     50.65363417	     14.67996827	      9.86541684	     -0.00000000
      0.77005437	     50.60535006	     14.68972768	      9.86706381	     -0.00000000
      0.77036638	     50.55240524	     14.70043070	      9.86888761	     -0.00000000
      0.77067840	     50.49871427	     14.71150270	      9.87077929	     -0.00000000
      0.77097167	     50.44713376	     14.72211871	      9.87261094	     -0.00000000
      0.77126495	     50.39480752	     14.73303366	      9.87450140	     -0.00000000
      0.77157668	     50.33806124	     14.74486886	      9.87656921	     -0.00000000
      0.77188841	     50.28059431	     14.75706924	      9.87870609	     -0.00000000
      0.77218404	     50.22502726	     14.76885231	      9.88078827	     -0.00000000
      0.77247967	     50.16877908	     14.78093934	      9.88293158	     -0.00000000
      0.77279106	     50.10851019	     14.79390386	      9.88524901	     -0.00000000
      0.77310245	     50.04764988	     14.80722825	      9.88763659	     -0.00000000
      0.77340030	     49.98852038	     14.82018836	      9.88997795	     -0.00000000
      0.77369815	     49.92888532	     14.83345583	      9.89238267	     -0.00000000
      0.77400915	     49.86581940	     14.84754067	      9.89495481	     -0.00000000
      0.77432015	     49.80241529	     14.86197857	      9.89759803	     -0.00000000
      0.77462005	     49.74063250	     14.87611674	      9.90020626	     -0.00000000
      0.77491995	     49.67863721	     14.89056383	      9.90287990	     -0.00000000
      0.77523055	     49.61397271	     14.90575409	      9.90571130	     -0.00000000
      0.77554114	     49.54932839	     14.92128914	      9.90861451	     -0.00000000
      0.77584290	     49.48625144	     14.93659663	      9.91149608	     -0.00000000
      0.77614466	     49.42334119	     14.95221256	      9.91444490	     -0.00000000
      0.77645485	     49.35862168	     14.96848792	      9.91753953	     -0.00000000
      0.77676504	     49.29433335	     14.98509844	      9.92070655	     -0.00000000
      0.77706843	     49.23159436	     15.00155641	      9.92386650	     -0.00000000
      0.77737183	     49.16943050	     15.01832018	      9.92709524	     -0.00000000
      0.77768165	     49.10631310	     15.03565553	      9.93045659	     -0.00000000
      0.77799148	     49.04402756	     15.05331522	      9.93389070	     -0.00000000
      0.77829628	     48.98328753	     15.07089504	      9.93733252	     -0.00000000
      0.77860109	     48.92350212	     15.08877582	      9.94084439	     -0.00000000
      0.77890589	     48.86444756	     15.10686539	      9.94441992	     -0.00000000
      0.77921070	     48.80648727	     15.12524565	      9.94806528	     -0.00000000
      0.77951550	     48.74942557	     15.14383552	      9.95177483	     -0.00000000
      0.77982031	     48.69357869	     15.16270596	      9.95555398	     -0.00000000
      0.78012511	     48.63877525	     15.18178603	      9.95939778	     -0.00000000
      0.78042992	     48.58528721	     15.20113673	      9.96331091	     -0.00000000
      0.78073472	     48.53296427	     15.22069635	      9.96728905	     -0.00000000
      0.78103953	     48.48203749	     15.24051683	      9.97133622	     -0.00000000
      0.78134433	     48.43237491	     15.26054479	      9.97544869	     -0.00000000
      0.78164914	     48.38417038	     15.28082407	      9.97962987	     -0.00000000
      0.78195394	     48.33730791	     15.30130868	      9.98387655	     -0.00000000
      0.78225875	     48.29194800	     15.32203527	      9.98819160	     -0.00000000
      0.78256355	     48.24798853	     15.34296441	      9.99257226	     -0.00000000
      0.78286836	     48.20556046	     15.36412640	      9.99702092	     -0.00000000
      0.78317316	     48.16457377	     15.38548756	     10.00153522	     -0.00000000
      0.78347797	     48.12513355	     15.40707266	     10.00611715	     -0.00000000
      0.78378277	     48.08716027	     15.42885302	     10.01076466	     -0.00000000
      0.78408758	     48.05073666	     15.45084859	     10.01547939	     -0.00000000
      0.78439238	     48.01579227	     15.47303504	     10.02025960	     -0.00000000
      0.78469719	     47.98239064	     15.49542818	     10.02510658	     -0.00000000
      0.78500199	     47.95046888	     15.51800738	     10.03001885	     -0.00000000
      0.78530680	     47.92006564	     15.54078496	     10.03499744	     -0.00000000
      0.78561160	     47.89110830	     15.56374341	     10.04004108	     -0.00000000
      0.78591641	     47.86361575	     15.58689210	     10.04515054	     -0.00000000
      0.78622121	     47.83752535	     15.61021620	     10.05032475	     -0.00000000
      0.78652602	     47.81284908	     15.63372259	     10.05556427	     -0.00000000
      0.78683082	     47.78953328	     15.65739864	     10.06086817	     -0.00000000
      0.78713563	     47.76758438	     15.68124923	     10.06623685	     -0.00000000
      0.78744043	     47.74695634	     15.70526357	     10.07166951	     -0.00000000
      0.78774524	     47.72765120	     15.72944484	     10.07716639	     -0.00000000
      0.78805004	     47.70962939	     15.75378381	     10.08272677	     -0.00000000
      0.78835485	     47.69288954	     15.77828228	     10.08835080	     -0.00000000
      0.78865965	     47.67739753	     15.80293229	     10.09403784	     -0.00000000
      0.78896446	     47.66314943	     15.82773457	     10.09978790	     -0.00000000
      0.78926926	     47.65011575	     15.85268217	     10.10560043	     -0.00000000
      0.78957407	     47.63829067	     15.87777497	     10.11147535	     -0.00000000
      0.78987887	     47.62764861	     15.90300686	     10.11741215	     -0.00000000
      0.79018368	     47.61818246	     15.92837705	     10.12341068	     -0.00000000
      0.79048848	     47.60986994	     15.95388013	     10.12947046	     -0.00000000
      0.79079329	     47.60270313	     15.97951480	     10.13559130	     -0.00000000
      0.79109809	     47.59666256	     16.00527620	     10.14177272	     -0.00000000
      0.79140290	     47.59173987	     16.03116264	     10.14801448	     -0.00000000
      0.79170770	     47.58791801	     16.05716975	     10.15431614	     -0.00000000
      0.79201251	     47.58518849	     16.08329556	     10.16067740	     -0.00000000
      0.79231731	     47.58353634	     16.10953606	     10.16709782	     -0.00000000
      0.79262212	     47.58295317	     16.13588910	     10.17357710	     -0.00000000
      0.79292692	     47.58342585	     16.16235101	     10.18011477	     -0.00000000
      0.79323173	     47.58494629	     16.18891948	     10.18671051	     -0.00000000
      0.79353653	     47.58750297	     16.21559112	     10.19336386	     -0.00000000
      0.79384134	     47.59108824	     16.24236358	     10.20007446	     -0.00000000
      0.79414614	     47.59569203	     16.26923367	     10.20684187	     -0.00000000
      0.79445095	     47.60130724	     16.29619901	     10.21366568	     -0.00000000
      0.79475575	     47.60792513	     16.32325664	     10.22054546	     -0.00000000
      0.79506056	     47.61553925	     16.35040417	     10.22748078	     -0.00000000
      0.79536536	     47.62414205	     16.37763882	     10.23447120	     -0.00000000
      0.79567017	     47.63372781	     16.40495823	     10.24151629	     -0.00000000
      0.79597497	     47.64429011	     16.43235979	     10.24861558	     -0.00000000
      0.79627978	     47.65582399	     16.45984120	     10.25576864	     -0.00000000
      0.79658458	     47.66832411	     16.48739999	     10.26297498	     -0.00000000
      0.79688939	     47.68178632	     16.51503393	     10.27023415	     -0.00000000
      0.79719419	     47.69620631	     16.54274068	     10.27754568	     -0.00000000
      0.79749900	     47.71158074	     16.57051811	     10.28490909	     -0.00000000
      0.79780380	     47.72790634	     16.59836401	     10.29232389	     -0.00000000
      0.79810861	     47.74518063	     16.62627633	     10.29978961	     -0.00000000
      0.79841341	     47.76340130	     16.65425300	     10.30730575	     -0.00000000
      0.79871822	     47.78256677	     16.68229205	     10.31487181	     -0.00000000
      0.79902302	     47.80267571	     16.71039153	     10.32248729	     -0.00000000
      0.79932783	     47.82372743	     16.73854959	     10.33015168	     -0.00000000
      0.79963263	     47.84572159	     16.76676440	     10.33786448	     -0.00000000
      0.79993744	     47.86865845	     16.79503419	     10.34562517	     -0.00000000
      0.80024224	     47.89253862	     16.82335726	     10.35343323	     -0.00000000
      0.80054705	     47.91736331	     16.85173195	     10.36128814	     -0.00000000
      0.80085185	     47.94313415	     16.88015665	     10.36918937	     -0.00000000
      0.80115666	     47.96985333	     16.90862983	     10.37713639	     -0.00000000
      0.80146146	     47.99752349	     16.93714999	     10.38512866	     -0.00000000
      0.80176627	     48.02614782	     16.96571569	     10.39316565	     -0.00000000
      0.80207107	     48.05573000	     16.99432555	     10.40124681	     -0.00000000
      0.80237588	     48.08627428	     17.02297822	     10.40937159	     -0.00000000
      0.80268068	     48.11778541	     17.05167244	     10.41753946	     -0.00000000
      0.80298549	     48.15026871	     17.08040697	     10.42574985	     -0.00000000
      0.80329029	     48.18373004	     17.10918063	     10.43400221	     -0.00000000
      0.80359510	     48.21817585	     17.13799230	     10.44229599	     -0.00000000
      0.80389990	     48.25361316	     17.16684090	     10.45063061	     -0.00000000
      0.80420471	     48.29004959	     17.19572539	     10.45900552	     -0.00000000
      0.80450951	     48.32749337	     17.22464481	     10.46742015	     -0.00000000
      0.80481432	     48.36595335	     17.25359822	     10.47587393	     -0.00000000
      0.80511912	     48.40543902	     17.28258474	     10.48436629	     -0.00000000
      0.80542393	     48.44596052	     17.31160353	     10.49289665	     -0.00000000
      0.80572873	     48.48752866	     17.34065381	     10.50146443	     -0.00000000
      0.80603354	     48.53015496	     17.36973483	     10.51006906	     -0.00000000
      0.80633834	     48.57385163	     17.39884589	     10.51870995	     -0.00000000
      0.80664315	     48.61863163	     17.42798634	     10.52738653	     -0.00000000
      0.80694795	     48.66450865	     17.45715557	     10.53609820	     -0.00000000
      0.80725276	     48.71149717	     17.48635301	     10.54484439	     -0.00000000
      0.80755756	     48.75961247	     17.51557813	     10.55362449	     -0.00000000
      0.80786237	     48.80887064	     17.54483046	     10.56243792	     -0.00000000
      0.80816717	     48.85928865	     17.57410954	     10.57128409	     -0.00000000
      0.80847198	     48.91088431	     17.60341498	     10.58016241	     -0.00000000
      0.80877678	     48.96367637	     17.63274641	     10.58907227	     -0.00000000
      0.80908159	     49.01768450	     17.66210350	     10.59801309	     -0.00000000
      0.80938639	     49.07292934	     17.69148597	     10.60698426	     -0.00000000
      0.80969120	     49.12943255	     17.72089356	     10.61598519	     -0.00000000
      0.80999600	     49.18721680	     17.75032606	     10.62501528	     -0.00000000
      0.81030081	     49.24630585	     17.77978329	     10.63407392	     -0.00000000
      0.81060561	     49.30672458	     17.80926511	     10.64316051	     -0.00000000
      0.81091042	     49.36849899	     17.83877140	     10.65227446	     -0.00000000
      0.81121522	     49.43165629	     17.86830208	     10.66141515	     -0.00000000
      0.81152003	     49.49622493	     17.89785710	     10.67058198	     -0.00000000
      0.81182483	     49.56223329	     17.92743606	     10.67977432	     -0.00014478
      0.81212964	     49.62960979	     17.95700767	     10.68898946	     -0.01464999
      0.81243444	     49.69781801	     17.98639779	     10.69821487	     -0.08749309
      0.81273925	     49.76592861	     18.01531126	     10.70742749	     -0.26861506
      0.81315297	     49.85671766	     18.05331317	     10.71986425	     -0.75318971
      0.81351202	     49.93324173	     18.08489506	     10.73054979	     -1.40533326
      0.81387107	     50.00640972	     18.11480371	     10.74105580	     -2.22002754
      0.81417463	     50.06751824	     18.13934371	     10.74980513	     -2.97256005
      0.81447818	     50.12643380	     18.16277063	     10.75835156	     -3.72650064
      0.81478173	     50.18543267	     18.18576998	     10.76672050	     -4.43588771
      0.81506268	     50.23942103	     18.20648232	     10.77426227	     -5.02162902
      0.81534362	     50.29383431	     18.22694888	     10.78161571	     -5.51922519
      0.81565243	     50.35407102	     18.24914492	     10.78946318	     -5.95256420
      0.81596124	     50.41556640	     18.27126154	     10.79707632	     -6.26515864
      0.81627005	     50.47825299	     18.29326829	     10.80444985	     -6.46353076
      0.81657885	     50.54274073	     18.31532845	     10.81160325	     -6.55926264
      0.81688766	     50.60901694	     18.33741678	     10.81854377	     -6.56633748
      0.81719647	     50.67750206	     18.35963158	     10.82529432	     -6.49939766
      0.81750528	     50.74822071	     18.38195129	     10.83186941	     -6.37263212
      0.81781409	     50.82147094	     18.40443253	     10.83829270	     -6.19914131
      0.81812290	     50.89730337	     18.42705730	     10.84458178	     -5.99059582
      0.81843170	     50.97593831	     18.44985642	     10.85075913	     -5.75711807
      0.81874051	     51.05744361	     18.47281505	     10.85684264	     -5.50728412
      0.81904932	     51.14199066	     18.49594849	     10.86285243	     -5.24821643
      0.81935813	     51.22965822	     18.51924457	     10.86880507	     -4.98571211
      0.81966694	     51.32058726	     18.54270951	     10.87471783	     -4.72439801
      0.81997575	     51.41486321	     18.56633330	     10.88060516	     -4.46788428
      0.82028455	     51.51260842	     18.59011704	     10.88648134	     -4.21891683
      0.82059336	     51.61391235	     18.61405248	     10.89235846	     -3.97951497
      0.82090217	     51.71888605	     18.63813804	     10.89824796	     -3.75109794
      0.82121098	     51.82762134	     18.66236685	     10.90415957	     -3.53459409
      0.82151979	     51.94022246	     18.68673607	     10.91010218	     -3.33053704
      0.82182859	     52.05678240	     18.71123998	     10.91608334	     -3.13914649
      0.82213740	     52.17740103	     18.73587530	     10.92210973	     -2.96039731
      0.82244621	     52.30217148	     18.76063725	     10.92818694	     -2.79407637
      0.82275502	     52.43119030	     18.78552257	     10.93431981	     -2.63983013
      0.82306383	     52.56454962	     18.81052726	     10.94051225	     -2.49720306
      0.82337264	     52.70234264	     18.83564828	     10.94676754	     -2.36566908
      0.82368144	     52.84465905	     18.86088231	     10.95308820	     -2.24465655
      0.82399025	     52.99158785	     18.88622665	     10.95947622	     -2.13356826
      0.82429906	     53.14321450	     18.91167854	     10.96593301	     -2.03179690
      0.82460787	     53.29962221	     18.93723562	     10.97245949	     -1.93873713
      0.82491668	     53.46088999	     18.96289562	     10.97905615	     -1.85379460
      0.82522549	     53.62709304	     18.98865653	     10.98572310	     -1.77639272
      0.82553429	     53.79830130	     19.01451646	     10.99246010	     -1.70597745
      0.82584310	     53.97457924	     19.04047373	     10.99926659	     -1.64202052
      0.82615191	     54.15598468	     19.06652680	     11.00614177	     -1.58402157
      0.82646072	     54.34256828	     19.09267426	     11.01308459	     -1.53150920
      0.82676953	     54.53437243	     19.11891484	     11.02009380	     -1.48404135
      0.82707834	     54.73143057	     19.14524738	     11.02716796	     -1.44120513
      0.82738714	     54.93376621	     19.17167084	     11.03430550	     -1.40261622
      0.82769595	     55.14139217	     19.19818428	     11.04150472	     -1.36791789
      0.82800476	     55.35430967	     19.22478684	     11.04876379	     -1.33677993
      0.82831357	     55.57250764	     19.25147777	     11.05608082	     -1.30889737
      0.82862238	     55.79596191	     19.27825638	     11.06345382	     -1.28398904
      0.82893118	     56.02463466	     19.30512205	     11.07088077	     -1.26179624
      0.82923999	     56.25847380	     19.33207423	     11.07835959	     -1.24208129
      0.82954880	     56.49741260	     19.35911244	     11.08588816	     -1.22462609
      0.82985761	     56.74136932	     19.38623625	     11.09346435	     -1.20923080
      0.83016642	     56.99024706	     19.41344528	     11.10108603	     -1.19571248
      0.83047523	     57.24393374	     19.44073919	     11.10875104	     -1.18390383
      0.83078403	     57.50230221	     19.46811772	     11.11645726	     -1.17365201
      0.83109284	     57.76521053	     19.49558063	     11.12420254	     -1.16481744
      0.83140165	     58.03250243	     19.52312771	     11.13198478	     -1.15727283
      0.83171046	     58.30400785	     19.55075881	     11.13980191	     -1.15090210
      0.83201927	     58.57954374	     19.57847383	     11.14765186	     -1.14559947
      0.83232808	     58.85891493	     19.60627267	     11.15553261	     -1.14126862
      0.83263688	     59.14191510	     19.63415529	     11.16344219	     -1.13782186
      0.83294569	     59.42832794	     19.66212170	     11.17137866	     -1.13517941
      0.83325450	     59.71792833	     19.69017191	     11.17934012	     -1.13326871
      0.83356331	     60.01048363	     19.71830599	     11.18732471	     -1.13202378
      0.83387212	     60.30575505	     19.74652403	     11.19533065	     -1.13138466
      0.83418092	     60.60349896	     19.77482617	     11.20335619	     -1.13129686
      0.83448973	     60.90346830	     19.80321257	     11.21139963	     -1.13171091
      0.83479854	     61.20541398	     19.83168343	     11.21945934	     -1.13258185
      0.83510735	     61.50908617	     19.86023898	     11.22753374	     -1.13386888
      0.83541616	     61.81423563	     19.88887949	     11.23562130	     -1.13553499
      0.83572497	     62.12061497	     19.91760526	     11.24372056	     -1.13754655
      0.83603377	     62.42797977	     19.94641663	     11.25183010	     -1.13987309
      0.83634258	     62.73608974	     19.97531397	     11.25994859	     -1.14248694
      0.83665139	     63.04470965	     20.00429768	     11.26807472	     -1.14536303
      0.83696020	     63.35361027	     20.03336820	     11.27620727	     -1.14847862
      0.83726901	     63.66256918	     20.06252602	     11.28434507	     -1.15181308
      0.83757782	     63.97137144	     20.09177164	     11.29248701	     -1.15534774
      0.83788662	     64.27981022	     20.12110560	     11.30063202	     -1.15906565
      0.83819543	     64.58768729	     20.15052850	     11.30877911	     -1.16295147
      0.83850424	     64.89481342	     20.18004094	     11.31692734	     -1.16699130
      0.83881305	     65.20100873	     20.20964359	     11.32507582	     -1.17117255
      0.83912186	     65.50610285	     20.23933712	     11.33322372	     -1.17548382
      0.83943067	     65.80993515	     20.26912226	     11.34137028	     -1.17991477
      0.83973947	     66.11235474	     20.29899977	     11.34951476	     -1.18445606
      0.84004828	     66.41322055	     20.32897045	     11.35765651	     -1.18909924
      0.84035709	     66.71240120	     20.35903512	     11.36579490	     -1.19383664
      0.84066590	     67.00977496	     20.38919466	     11.37392936	     -1.19866135
      0.84097471	     67.30522956	     20.41944995	     11.38205939	     -1.20356707
      0.84128351	     67.59866199	     20.44980193	     11.39018450	     -1.20854810
      0.84159232	     67.88997828	     20.48025157	     11.39830429	     -1.21359925
      0.84190113	     68.17909327	     20.51079988	     11.40641838	     -1.21871583
      0.84220994	     68.46593027	     20.54144788	     11.41452642	     -1.22389361
      0.84251875	     68.75042080	     20.57219666	     11.42262815	     -1.22912876
      0.84282756	     69.03250423	     20.60304730	     11.43072331	     -1.23441780
      0.84313636	     69.31212751	     20.63400096	     11.43881171	     -1.23975761
      0.84344517	     69.58924479	     20.66505879	     11.44689317	     -1.24514535
      0.84375398	     69.86381708	     20.69622201	     11.45496759	     -1.25057848
      0.84406279	     70.13581192	     20.72749183	     11.46303486	     -1.25605469
      0.84437160	     70.40520305	     20.75886954	     11.47109495	     -1.26157188
      0.84468041	     70.67197006	     20.79035643	     11.47914784	     -1.26712818
      0.84498921	     70.93609803	     20.82195381	     11.48719355	     -1.27272188
      0.84529802	     71.19757726	     20.85366306	     11.49523214	     -1.27835146
      0.84560683	     71.45640291	     20.88548556	     11.50326370	     -1.28401554
      0.84591564	     71.71257469	     20.91742273	     11.51128835	     -1.28971286
      0.84622445	     71.96609659	     20.94947602	     11.51930624	     -1.29544230
      0.84653325	     72.21697656	     20.98164690	     11.52731754	     -1.30120285
      0.84684206	     72.46522622	     21.01393688	     11.53532248	     -1.30699359
      0.84715087	     72.71086065	     21.04634749	     11.54332128	     -1.31281371
      0.84745968	     72.95389804	     21.07888031	     11.55131422	     -1.31866247
      0.84776849	     73.19435955	     21.11153690	     11.55930157	     -1.32453919
      0.84807730	     73.43226897	     21.14431891	     11.56728367	     -1.33044328
      0.84838610	     73.66765258	     21.17722796	     11.57526084	     -1.33637419
      0.84869491	     73.90053887	     21.21026573	     11.58323346	     -1.34233145
      0.84900372	     74.13095840	     21.24343391	     11.59120191	     -1.34831461
      0.84931253	     74.35894355	     21.27673424	     11.59916661	     -1.35432328
      0.84962134	     74.58452838	     21.31016844	     11.60712798	     -1.36035711
      0.84993015	     74.80774844	     21.34373831	     11.61508649	     -1.36641577
      0.85023895	     75.02864062	     21.37744564	     11.62304260	     -1.37249899
      0.85054776	     75.24724296	     21.41129224	     11.63099682	     -1.37860649
      0.85085657	     75.46359457	     21.44527997	     11.63894965	     -1.38473804
      0.85116538	     75.67773546	     21.47941070	     11.64690164	     -1.39089344
      0.85147419	     75.88970638	     21.51368632	     11.65485333	     -1.39707249
      0.85178299	     76.09954879	     21.54810875	     11.66280530	     -1.40327501
      0.85209180	     76.30730465	     21.58267993	     11.67075814	     -1.40950086
      0.85240061	     76.51301641	     21.61740182	     11.67871246	     -1.41574987
      0.85270942	     76.71672682	     21.65227641	     11.68666888	     -1.42202192
      0.85301823	     76.91847893	     21.68730571	     11.69462805	     -1.42831688
      0.85332704	     77.11831596	     21.72249174	     11.70259063	     -1.43463464
      0.85363584	     77.31628120	     21.75783656	     11.71055728	     -1.44097508
      0.85394465	     77.51241801	     21.79334225	     11.71852871	     -1.44733812
      0.85425346	     77.70676969	     21.82901089	     11.72650563	     -1.45372364
      0.85456227	     77.89937944	     21.86484460	     11.73448876	     -1.46013156
      0.85487108	     78.09029032	     21.90084552	     11.74247883	     -1.46656178
      0.85517989	     78.27954517	     21.93701581	     11.75047662	     -1.47301421
      0.85548869	     78.46718658	     21.97335764	     11.75848289	     -1.47948878
      0.85579750	     78.65325685	     22.00987321	     11.76649843	     -1.48598538
      0.85610631	     78.83779794	     22.04656475	     11.77452406	     -1.49250392
      0.85641512	     79.02085145	     22.08343449	     11.78256058	     -1.49904433
      0.85672393	     79.20245857	     22.12048469	     11.79060884	     -1.50560649
      0.85703274	     79.38266005	     22.15771763	     11.79866969	     -1.51219033
      0.85734154	     79.56149618	     22.19513560	     11.80674401	     -1.51879573
      0.85765035	     79.73900680	     22.23274093	     11.81483268	     -1.52542259
      0.85795916	     79.91523120	     22.27053596	     11.82293660	     -1.53207080
      0.85826797	     80.09020819	     22.30852303	     11.83105669	     -1.53874025
      0.85857678	     80.26397603	     22.34670454	     11.83919390	     -1.54543081
      0.85888558	     80.43657242	     22.38508287	     11.84734917	     -1.55214236
      0.85916329	     80.59102775	     22.41982983	     11.85470663	     -1.55820657
      0.85944100	     80.74433100	     22.45466081	     11.86207123	     -1.56427421
      0.85971871	     80.89683386	     22.48967583	     11.86945488	     -1.57036178
      0.85999642	     81.04848244	     22.52485260	     11.87685558	     -1.57646507
      0.86027413	     81.19932169	     22.56019881	     11.88427477	     -1.58258496
      0.86055184	     81.34937195	     22.59571486	     11.89171306	     -1.58872108
      0.86082954	     81.49865906	     22.63140292	     11.89917126	     -1.59487334
      0.86110725	     81.64720704	     22.66726475	     11.90665016	     -1.60104159
      0.86138496	     81.79503987	     22.70330224	     11.91415059	     -1.60722568
      0.86166267	     81.94218105	     22.73951724	     11.92167336	     -1.61342543
      0.86194038	     82.08865369	     22.77591166	     11.92921931	     -1.61964068
      0.86221809	     82.23448054	     22.81248737	     11.93678930	     -1.62587125
      0.86249580	     82.37968392	     22.84924630	     11.94438421	     -1.63211694
      0.86277350	     82.52428581	     22.88619036	     11.95200491	     -1.63837754
      0.86305121	     82.66830776	     22.92332149	     11.95965232	     -1.64465285
      0.86332892	     82.81177098	     22.96064164	     11.96732735	     -1.65094263
      0.86360663	     82.95469626	     22.99815277	     11.97503094	     -1.65724665
      0.86388434	     83.09710405	     23.03585686	     11.98276404	     -1.66356465
      0.86416205	     83.23901440	     23.07375589	     11.99052764	     -1.66989637
      0.86443976	     83.38044702	     23.11185186	     11.99832271	     -1.67624151
      0.86471746	     83.52142123	     23.15014679	     12.00615029	     -1.68259979
      0.86499517	     83.66195602	     23.18864271	     12.01401139	     -1.68897089
      0.86527288	     83.80206999	     23.22734166	     12.02190708	     -1.69535448
      0.86555059	     83.94178142	     23.26624568	     12.02983844	     -1.70175022
      0.86582830	     84.08110824	     23.30535686	     12.03780655	     -1.70815772
      0.86610601	     84.22006802	     23.34467727	     12.04581255	     -1.71457661
      0.86638372	     84.35867803	     23.38420901	     12.05385758	     -1.72100648
      0.86666142	     84.49695518	     23.42395419	     12.06194282	     -1.72744689
      0.86693913	     84.63491608	     23.46391493	     12.07006946	     -1.73389739
      0.86721684	     84.77257701	     23.50409338	     12.07823873	     -1.74035751
      0.86749455	     84.90995393	     23.54449167	     12.08645187	     -1.74682674
      0.86777226	     85.04706252	     23.58511200	     12.09471018	     -1.75330455
      0.86804997	     85.18391813	     23.62595652	     12.10301497	     -1.75979039
      0.86832768	     85.32053583	     23.66702745	     12.11136757	     -1.76628366
      0.86860538	     85.45693041	     23.70832700	     12.11976937	     -1.77278374
      0.86888309	     85.59311635	     23.74985739	     12.12822177	     -1.77928999
      0.86916080	     85.72910788	     23.79162086	     12.13672622	     -1.78580171
      0.86943851	     85.86491894	     23.83361967	     12.14528420	     -1.79231819
      0.86971622	     86.00056322	     23.87585610	     12.15389722	     -1.79883866
      0.86999393	     86.13605414	     23.91833244	     12.16256684	     -1.80536231
      0.87027164	     86.27140486	     23.96105099	     12.17129466	     -1.81188831
      0.87054935	     86.40662831	     24.00401408	     12.18008231	     -1.81841576
      0.87082705	     86.54173716	     24.04722404	     12.18893149	     -1.82494372
      0.87110476	     86.67674386	     24.09068322	     12.19784391	     -1.83147122
      0.87138247	     86.81166061	     24.13439401	     12.20682135	     -1.83799720
      0.87166018	     86.94649941	     24.17835879	     12.21586564	     -1.84452057
      0.87193789	     87.08127201	     24.22257996	     12.22497865	     -1.85104019
      0.87221560	     87.21598998	     24.26705995	     12.23416232	     -1.85755482
      0.87249331	     87.35066466	     24.31180121	     12.24341861	     -1.86406320
      0.87277101	     87.48530719	     24.35680619	     12.25274958	     -1.87056398
      0.87304872	     87.61992852	     24.40207736	     12.26215733	     -1.87705573
      0.87332643	     87.75453939	     24.44761723	     12.27164401	     -1.88353695
      0.87360414	     87.88915040	     24.49342832	     12.28121186	     -1.89000608
      0.87388185	     88.02377191	     24.53951314	     12.29086317	     -1.89646144
      0.87415956	     88.15841414	     24.58587427	     12.30060031	     -1.90290129
      0.87443727	     88.29308713	     24.63251427	     12.31042571	     -1.90932378
      0.87471497	     88.42780077	     24.67943574	     12.32034189	     -1.91572697
      0.87499268	     88.56256477	     24.72664128	     12.33035145	     -1.92210882
      0.87527039	     88.69738869	     24.77413354	     12.34045706	     -1.92846716
      0.87554810	     88.83228194	     24.82191517	     12.35066148	     -1.93479974
      0.87582581	     88.96725380	     24.86998883	     12.36096757	     -1.94110415
      0.87610352	     89.10231338	     24.91835724	     12.37137828	     -1.94737788
      0.87638123	     89.23746969	     24.96702311	     12.38189666	     -1.95361827
      0.87665893	     89.37273158	     25.01598918	     12.39252584	     -1.95982255
      0.87693664	     89.50810778	     25.06525821	     12.40326909	     -1.96598776
      0.87721435	     89.64360692	     25.11483299	     12.41412977	     -1.97211083
      0.87749206	     89.77923748	     25.16471633	     12.42511136	     -1.97818850
      0.87776977	     89.91500786	     25.21491106	     12.43621747	     -1.98421736
      0.87804748	     90.05092633	     25.26542004	     12.44745183	     -1.99019381
      0.87832519	     90.18700106	     25.31624615	     12.45881830	     -1.99611410
      0.87860289	     90.32324012	     25.36739230	     12.47032087	     -2.00197426
      0.87888060	     90.45965149	     25.41886141	     12.48196370	     -2.00777015
      0.87915831	     90.59624306	     25.47065645	     12.49375108	     -2.01349742
      0.87943602	     90.73302263	     25.52278039	     12.50568747	     -2.01915151
      0.87971373	     90.86999791	     25.57523625	     12.51777747	     -2.02472766
      0.87999144	     91.00717655	     25.62802705	     12.53002589	     -2.03022090
      0.88026915	     91.14456609	     25.68115587	     12.54243770	     -2.03562603
      0.88054685	     91.28217404	     25.73462580	     12.55501804	     -2.04093763
      0.88082456	     91.42000781	     25.78843994	     12.56777229	     -2.04615008
      0.88110227	     91.55807476	     25.84260146	     12.58070600	     -2.05125753
      0.88137998	     91.69638219	     25.89711353	     12.59382494	     -2.05625391
      0.88165769	     91.83493735	     25.95197935	     12.60713513	     -2.06113295
      0.88190751	     91.95998138	     26.00169854	     12.61928421	     -2.06542958
      0.88215733	     92.08504638	     26.05164929	     12.63159072	     -2.06960767
      0.88240716	     92.21033543	     26.10189603	     12.64406691	     -2.07367631
      0.88265698	     92.33584598	     26.15243878	     12.65671754	     -2.07762990
      0.88290680	     92.46158345	     26.20328006	     12.66954788	     -2.08146333
      0.88315662	     92.58755289	     26.25442233	     12.68256334	     -2.08517139
      0.88340645	     92.71375938	     26.30586807	     12.69576956	     -2.08874882
      0.88365627	     92.84020795	     26.35761989	     12.70917237	     -2.09219035
      0.88390609	     92.96690362	     26.40968062	     12.72277783	     -2.09549070
      0.88415592	     93.09385140	     26.46205316	     12.73659220	     -2.09864461
      0.88440574	     93.22105625	     26.51474042	     12.75062199	     -2.10164691
      0.88465556	     93.34852316	     26.56774536	     12.76487396	     -2.10449250
      0.88490538	     93.47625708	     26.62107095	     12.77935511	     -2.10717646
      0.88515521	     93.60426293	     26.67472019	     12.79407271	     -2.10969403
      0.88540503	     93.73254564	     26.72869610	     12.80903430	     -2.11204070
      0.88565485	     93.86111014	     26.78300176	     12.82424771	     -2.11421225
      0.88590468	     93.98996131	     26.83764025	     12.83972107	     -2.11620480
      0.88615450	     94.11910404	     26.89261469	     12.85546281	     -2.11801488
      0.88640432	     94.24854323	     26.94792822	     12.87148170	     -2.11963947
      0.88665414	     94.37828374	     27.00358402	     12.88778682	     -2.12107609
      0.88690397	     94.50833043	     27.05958530	     12.90438763	     -2.12232282
      0.88715379	     94.63868816	     27.11593530	     12.92129393	     -2.12337840
      0.88740361	     94.76936176	     27.17263728	     12.93851589	     -2.12424227
      0.88765343	     94.90035608	     27.22969454	     12.95606409	     -2.12491461
      0.88790326	     95.03167594	     27.28711043	     12.97394951	     -2.12539641
      0.88815308	     95.16332616	     27.34488829	     12.99218354	     -2.12568951
      0.88840290	     95.29531153	     27.40303151	     13.01077802	     -2.12579664
      0.88865273	     95.42763686	     27.46154354	     13.02974524	     -2.12572141
      0.88890255	     95.56030693	     27.52042781	     13.04909795	     -2.12546838
      0.88915237	     95.69332650	     27.57968782	     13.06884938	     -2.12504304
      0.88940219	     95.82670034	     27.63932708	     13.08901327	     -2.12445179
      0.88965202	     95.96043318	     27.69934916	     13.10960387	     -2.12370196
      0.88990184	     96.09452974	     27.75975762	     13.13063596	     -2.12280174
      0.89015166	     96.22899474	     27.82055610	     13.15212488	     -2.12176017
      0.89040149	     96.36383286	     27.88174823	     13.17408650	     -2.12058706
      0.89065131	     96.49904877	     27.94333770	     13.19653731	     -2.11929294
      0.89090113	     96.63464712	     28.00532821	     13.21949436	     -2.11788899
      0.89115095	     96.77063253	     28.06772353	     13.24297530	     -2.11638693
      0.89140078	     96.90700960	     28.13052741	     13.26699843	     -2.11479897
      0.89165060	     97.04378292	     28.19374369	     13.29158263	     -2.11313766
      0.89190042	     97.18095702	     28.25737619	     13.31674746	     -2.11141585
      0.89215025	     97.31853644	     28.32142880	     13.34251309	     -2.10964654
      0.89240007	     97.45652566	     28.38590544	     13.36890035	     -2.10784280
      0.89264989	     97.59492915	     28.45081005	     13.39593072	     -2.10601768
      0.89289971	     97.73375134	     28.51614660	     13.42362631	     -2.10418410
      0.89314954	     97.87299664	     28.58191912	     13.45200990	     -2.10235475
      0.89339936	     98.01266940	     28.64813167	     13.48110488	     -2.10054203
      0.89364918	     98.15277398	     28.71478831	     13.51093527	     -2.09875797
      0.89389900	     98.29331467	     28.78189319	     13.54152567	     -2.09701414
      0.89414883	     98.43429574	     28.84945046	     13.57290127	     -2.09532161
      0.89439865	     98.57572143	     28.91746431	     13.60508781	     -2.09369091
      0.89464847	     98.71759594	     28.98593899	     13.63811148	     -2.09213194
      0.89489830	     98.85992342	     29.05487877	     13.67199898	     -2.09065399
      0.89514812	     99.00270802	     29.12428796	     13.70677736	     -2.08926570
      0.89539794	     99.14595381	     29.19417091	     13.74247401	     -2.08797503
      0.89564776	     99.28966487	     29.26453202	     13.77911655	     -2.08678928
      0.89589759	     99.43384521	     29.33537573	     13.81673276	     -2.08571503
      0.89614741	     99.57849882	     29.40670650	     13.85535046	     -2.08475824
      0.89639723	     99.72362966	     29.47852886	     13.89499738	     -2.08392417
      0.89664706	     99.86924163	     29.55084736	     13.93570108	     -2.08321744
      0.89689688	    100.01533862	     29.62366662	     13.97748871	     -2.08264205
      0.89714670	    100.16192448	     29.69699128	     14.02038695	     -2.08220141
      0.89739652	    100.30900302	     29.77082605	     14.06442172	     -2.08189832
      0.89764635	    100.45657802	     29.84517565	     14.10961808	     -2.08173506
      0.89789617	    100.60465324	     29.92004489	     14.15599993	     -2.08171338
      0.89814599	    100.75323238	     29.99543859	     14.20358984	     -2.08183456
      0.89839581	    100.90231913	     30.07136165	     14.25240877	     -2.08209941
      0.89864564	    101.05191716	     30.14781899	     14.30247580	     -2.08250833
      0.89889546	    101.20203010	     30.22481562	     14.35380788	     -2.08306131
      0.89914528	    101.35266154	     30.30235655	     14.40641952	     -2.08375801
      0.89939511	    101.50381507	     30.38044689	     14.46032248	     -2.08459775
      0.89964493	    101.65549425	     30.45909179	     14.51552548	     -2.08557956
      0.89989475	    101.80770263	     30.53829643	     14.57203389	     -2.08670219
      0.90014457	    101.96044371	     30.61806607	     14.62984942	     -2.08796416
      0.90039440	    102.11372103	     30.69840604	     14.68896978	     -2.08936378
      0.90064422	    102.26753807	     30.77932169	     14.74938844	     -2.09089916
      0.90089404	    102.42189834	     30.86081847	     14.81109430	     -2.09256827
      0.90114387	    102.57680533	     30.94290186	     14.87407146	     -2.09436890
      0.90139369	    102.73226255	     31.02557741	     14.93829894	     -2.09629875
      0.90164351	    102.88827348	     31.10885076	     15.00375053	     -2.09835540
      0.90189333	    103.04484166	     31.19272759	     15.07039458	     -2.10053636
      0.90214316	    103.20197063	     31.27721364	     15.13819390	     -2.10283906
      0.90239298	    103.35966395	     31.36231475	     15.20710568	     -2.10526087
      0.90264280	    103.51792522	     31.44803681	     15.27708143	     -2.10779914
      0.90289262	    103.67675808	     31.53438578	     15.34806706	     -2.11045119
      0.90314245	    103.83616620	     31.62136772	     15.42000296	     -2.11321430
      0.90339227	    103.99615333	     31.70898873	     15.49282413	     -2.11608578
      0.90364209	    104.15672327	     31.79725504	     15.56646040	     -2.11906291
      0.90389192	    104.31787988	     31.88617291	     15.64083671	     -2.12214302
      0.90414174	    104.47962712	     31.97574873	     15.71587347	     -2.12532341
      0.90439156	    104.64196902	     32.06598895	     15.79148688	     -2.12860146
      0.90464138	    104.80490971	     32.15690011	     15.86758943	     -2.13197454
      0.90489121	    104.96845344	     32.24848887	     15.94409039	     -2.13544009
      0.90514103	    105.13260455	     32.34076195	     16.02089627	     -2.13899556
      0.90536584	    105.28099763	     32.42443815	     16.09019871	     -2.14228502
      0.90559064	    105.42974530	     32.50863088	     16.15959444	     -2.14562953
      0.90581545	    105.57898453	     32.59338990	     16.22901705	     -2.14904029
      0.90604026	    105.72872874	     32.67872371	     16.29839514	     -2.15251652
      0.90626506	    105.87898231	     32.76463781	     16.36765701	     -2.15605664
      0.90648987	    106.02974903	     32.85113757	     16.43673135	     -2.15965901
      0.90671468	    106.18103311	     32.93822842	     16.50554760	     -2.16332201
      0.90693948	    106.33283969	     33.02591584	     16.57403630	     -2.16704410
      0.90716429	    106.48517412	     33.11420542	     16.64212940	     -2.17082374
      0.90738909	    106.63804186	     33.20310283	     16.70976063	     -2.17465944
      0.90761390	    106.79144844	     33.29261382	     16.77686570	     -2.17854976
      0.90783871	    106.94539951	     33.38274422	     16.84338267	     -2.18249329
      0.90806351	    107.09990084	     33.47349997	     16.90925212	     -2.18648865
      0.90828832	    107.25495828	     33.56488709	     16.97441743	     -2.19053451
      0.90851313	    107.41057783	     33.65691170	     17.03882494	     -2.19462958
      0.90873793	    107.56676558	     33.74958000	     17.10242413	     -2.19877258
      0.90896274	    107.72352775	     33.84289832	     17.16516778	     -2.20296232
      0.90918755	    107.88087068	     33.93687307	     17.22701209	     -2.20719758
      0.90941235	    108.03880085	     34.03151078	     17.28791674	     -2.21147724
      0.90963716	    108.19732485	     34.12681806	     17.34784497	     -2.21580017
      0.90986197	    108.35644940	     34.22280167	     17.40676364	     -2.22016528
      0.91008677	    108.51618138	     34.31946845	     17.46464318	     -2.22457154
      0.91031158	    108.67652775	     34.41682536	     17.52145764	     -2.22901794
      0.91053639	    108.83749566	     34.51487949	     17.57718463	     -2.23350347
      0.91076119	    108.99909235	     34.61363803	     17.63180524	     -2.23802721
      0.91098600	    109.16132523	     34.71310831	     17.68530396	     -2.24258822
      0.91121081	    109.32420181	     34.81329776	     17.73766860	     -2.24718561
      0.91143561	    109.48772976	     34.91421398	     17.78889013	     -2.25181852
      0.91166042	    109.65191688	     35.01586464	     17.83896256	     -2.25648611
      0.91188523	    109.81677109	     35.11825759	     17.88788274	     -2.26118758
      0.91211003	    109.98230046	     35.22140079	     17.93565022	     -2.26592214
      0.91233484	    110.14851318	     35.32530234	     17.98226700	     -2.27068903
      0.91255964	    110.31541758	     35.42997049	     18.02773737	     -2.27548752
      0.91278445	    110.48302212	     35.53541362	     18.07206760	     -2.28031690
      0.91300926	    110.65133537	     35.64164024	     18.11526576	     -2.28517647
      0.91323406	    110.82036604	     35.74865904	     18.15734140	     -2.29006558
      0.91345887	    110.99012295	     35.85647884	     18.19830530	     -2.29498356
      0.91368368	    111.16061506	     35.96510860	     18.23816916	     -2.29992980
      0.91390848	    111.33185142	     36.07455745	     18.27694531	     -2.30490367
      0.91413329	    111.50384120	     36.18483468	     18.31464636	     -2.30990460
      0.91435810	    111.67659370	     36.29594971	     18.35128486	     -2.31493199
      0.91458290	    111.85011829	     36.40791216	     18.38687300	     -2.31998529
      0.91480771	    112.02442446	     36.52073178	     18.42142220	     -2.32506395
      0.91503252	    112.19952180	     36.63441850	     18.45494278	     -2.33016744
      0.91525732	    112.37541998	     36.74898242	     18.48744356	     -2.33529524
      0.91548213	    112.55212874	     36.86443381	     18.51893148	     -2.34044683
      0.91570694	    112.72965793	     36.98078311	     18.54941124	     -2.34562172
      0.91593174	    112.90801745	     37.09804092	     18.57888488	     -2.35081941
      0.91615655	    113.08721727	     37.21621805	     18.60735140	     -2.35603943
      0.91638136	    113.26726743	     37.33532548	     18.63480637	     -2.36128130
      0.91660616	    113.44817801	     37.45537434	     18.66124159	     -2.36654456
      0.91683097	    113.62995915	     37.57637599	     18.68664466	     -2.37182875
      0.91705578	    113.81262100	     37.69834195	     18.71099868	     -2.37713340
      0.91728058	    113.99617377	     37.82128394	     18.73428188	     -2.38245807
      0.91750539	    114.18062769	     37.94521387	     18.75646735	     -2.38780231
      0.91773019	    114.36599299	     38.07014385	     18.77752273	     -2.39316566
      0.91795500	    114.55227993	     38.19608618	     18.79740996	     -2.39854770
      0.91817981	    114.73949876	     38.32305337	     18.81608512	     -2.40394796
      0.91840461	    114.92765973	     38.45105811	     18.83349824	     -2.40936600
      0.91862942	    115.11677308	     38.58011333	     18.84959319	     -2.41480137
      0.91885423	    115.30684906	     38.71023214	     18.86430765	     -2.42025362
      0.91907903	    115.49789785	     38.84142788	     18.87757310	     -2.42572231
      0.91930384	    115.68992966	     38.97371411	     18.88931492	     -2.43120696
      0.91952865	    115.88295465	     39.10710458	     18.89945252	     -2.43670713
      0.91975345	    116.07698296	     39.24161330	     18.90789954	     -2.44222234
      0.91997826	    116.27202469	     39.37725448	     18.91456417	     -2.44775212
      0.92020307	    116.46808994	     39.51404257	     18.91934945	     -2.45329600
      0.92042787	    116.66518878	     39.65199225	     18.92215378	     -2.45885349
      0.92065268	    116.86333123	     39.79111846	     18.92287133	     -2.46442410
      0.92087749	    117.06252735	     39.93143636	     18.92139264	     -2.47000735
      0.92110229	    117.26278716	     40.07296137	     18.91760523	     -2.47560272
      0.92132710	    117.46412068	     40.21570917	     18.91139427	     -2.48120971
      0.92155191	    117.66653797	     40.35969570	     18.90264328	     -2.48682781
      0.92177671	    117.87004910	     40.50493716	     18.89123490	     -2.49245650
      0.92200152	    118.07466418	     40.65145006	     18.87705164	     -2.49809526
      0.92222633	    118.28039337	     40.79925114	     18.85997671	     -2.50374355
      0.92245113	    118.48724693	     40.94835747	     18.83989479	     -2.50940084
      0.92267594	    118.69523520	     41.09878642	     18.81669282	     -2.51506661
      0.92290074	    118.90436862	     41.25055564	     18.79026082	     -2.52074030
      0.92312555	    119.11465778	     41.40368313	     18.76049262	     -2.52642139
      0.92335036	    119.32611343	     41.55818719	     18.72728658	     -2.53210932
      0.92357516	    119.53874649	     41.71408649	     18.69054630	     -2.53780357
      0.92377745	    119.73121650	     41.85561930	     18.65439569	     -2.54294801
      0.92397973	    119.92454966	     41.99827209	     18.61524531	     -2.54808343
      0.92418201	    120.11884572	     42.14209247	     18.57304106	     -2.55322076
      0.92438429	    120.31412701	     42.28710000	     18.52773116	     -2.55836130
      0.92458657	    120.51040442	     42.43331029	     18.47926853	     -2.56350492
      0.92478885	    120.70768730	     42.58073857	     18.42761125	     -2.56865130
      0.92499113	    120.90598498	     42.72940025	     18.37272279	     -2.57380006
      0.92519341	    121.10530701	     42.87931102	     18.31457211	     -2.57895084
      0.92539569	    121.30566318	     43.03048685	     18.25313382	     -2.58410330
      0.92559797	    121.50706360	     43.18294402	     18.18838812	     -2.58925709
      0.92580025	    121.70951864	     43.33669913	     18.12032143	     -2.59441186
      0.92600253	    121.91303913	     43.49176911	     18.04896931	     -2.59956731
      0.92620482	    122.11763663	     43.64817132	     17.97444550	     -2.60472316
      0.92640710	    122.32332350	     43.80592348	     17.89687024	     -2.60987918
      0.92660938	    122.53011269	     43.96504367	     17.81636253	     -2.61503515
      0.92681166	    122.73801777	     44.12555038	     17.73304014	     -2.62019090
      0.92701394	    122.94705287	     44.28746246	     17.64701967	     -2.62534625
      0.92721622	    123.15723271	     44.45079917	     17.55841660	     -2.63050107
      0.92741850	    123.36857253	     44.61558021	     17.46734530	     -2.63565523
      0.92762078	    123.58108815	     44.78182572	     17.37391904	     -2.64080864
      0.92782306	    123.79479595	     44.94955628	     17.27825006	     -2.64596124
      0.92802534	    124.00971287	     45.11879297	     17.18044953	     -2.65111299
      0.92822762	    124.22585642	     45.28955734	     17.08062755	     -2.65626387
      0.92842991	    124.44324472	     45.46187146	     16.97889314	     -2.66141391
      0.92863219	    124.66189646	     45.63575794	     16.87535422	     -2.66656314
      0.92883447	    124.88183098	     45.81123993	     16.77011753	     -2.67171166
      0.92903675	    125.10306823	     45.98834114	     16.66328859	     -2.67685959
      0.92923903	    125.32562885	     46.16708589	     16.55497160	     -2.68200707
      0.92944131	    125.54953414	     46.34749910	     16.44526935	     -2.68715432
      0.92964359	    125.77480611	     46.52960634	     16.33428307	     -2.69230156
      0.92984587	    126.00146751	     46.71343383	     16.22211228	     -2.69744909
      0.93004815	    126.22954184	     46.89900849	     16.10885478	     -2.70259725
      0.93025043	    126.45905343	     47.08635794	     15.99460615	     -2.70774642
      0.93045271	    126.69002738	     47.27551057	     15.87945978	     -2.71289706
      0.93065499	    126.92248970	     47.46649552	     15.76350654	     -2.71804966
      0.93085728	    127.15646728	     47.65934276	     15.64683453	     -2.72320482
      0.93105956	    127.39198794	     47.85408308	     15.52952881	     -2.72836316
      0.93126184	    127.62908050	     48.05074818	     15.41167108	     -2.73352542
      0.93146412	    127.86777478	     48.24937066	     15.29333938	     -2.73869240
      0.93166640	    128.10810169	     48.44998408	     15.17460772	     -2.74386498
      0.93186868	    128.35009325	     48.65262300	     15.05554579	     -2.74904416
      0.93207096	    128.59378266	     48.85732305	     14.93621856	     -2.75423100
      0.93227324	    128.83920435	     49.06412093	     14.81668594	     -2.75942672
      0.93247552	    129.08639403	     49.27305453	     14.69700245	     -2.76463262
      0.93267780	    129.33538879	     49.48416290	     14.57721685	     -2.76985013
      0.93288008	    129.58622711	     49.69748640	     14.45737183	     -2.77508083
      0.93308237	    129.83894900	     49.91306670	     14.33750371	     -2.78032644
      0.93328465	    130.09359603	     50.13094687	     14.21764216	     -2.78558884
      0.93348693	    130.35021143	     50.35117147	     14.09780994	     -2.79087007
      0.93368921	    130.60886683	     50.57379136	     13.97802510	     -2.77771907
      0.93389149	    130.86967331	     50.79886408	     13.85830208	     -2.75784083
      0.93409377	    131.13265137	     51.02642903	     13.73864061	     -2.73960710
      0.93429605	    131.39784490	     51.25653672	     13.61903329	     -2.72290450
      0.93449833	    131.66530315	     51.48924059	     13.49946553	     -2.70762837
      0.93470061	    131.93507848	     51.72459619	     13.37991556	     -2.69368190
      0.93488209	    132.17922964	     51.93809183	     13.27265477	     -2.68224294
      0.93506357	    132.42525108	     52.15377923	     13.16535774	     -2.67173025
      0.93524504	    132.67325042	     52.37172840	     13.05799609	     -2.66209741
      0.93542652	    132.92328691	     52.59199093	     12.95053611	     -2.65329457
      0.93560800	    133.17541128	     52.81461591	     12.84293992	     -2.64527405
      0.93578947	    133.42967427	     53.03965332	     12.73516589	     -2.63799137
      0.93597095	    133.68612845	     53.26715484	     12.62716893	     -2.63140533
      0.93615243	    133.94482879	     53.49717408	     12.51890080	     -2.62547787
      0.93633391	    134.20583283	     53.72976681	     12.41031043	     -2.62017397
      0.93651538	    134.46920085	     53.96499099	     12.30134419	     -2.61546148
      0.93669686	    134.73499605	     54.20290698	     12.19194628	     -2.61131097
      0.93687834	    135.00328472	     54.44357763	     12.08205902	     -2.60769567
      0.93705981	    135.27413639	     54.68706845	     11.97162326	     -2.60459131
      0.93724129	    135.54762408	     54.93344779	     11.86057869	     -2.60197601
      0.93742277	    135.82382446	     55.18278697	     11.74886419	     -2.59983027
      0.93760425	    136.10281811	     55.43516046	     11.63641823	     -2.59813679
      0.93778572	    136.38468972	     55.69064610	     11.52317915	     -2.59688048
      0.93796720	    136.66952838	     55.94932531	     11.40908554	     -2.59604828
      0.93814868	    136.95742782	     56.21128325	     11.29407656	     -2.59562921
      0.93833015	    137.24848672	     56.47660911	     11.17809225	     -2.59561434
      0.93851163	    137.54280899	     56.74539632	     11.06107382	     -2.59599673
      0.93869311	    137.84050411	     57.01774285	     10.94296394	     -2.59677147
      0.93887459	    138.14168743	     57.29375144	     10.82370703	     -2.59793560
      0.93905606	    138.44648059	     57.57352993	     10.70324948	     -2.59948815
      0.93923754	    138.75501185	     57.85719155	     10.58153989	     -2.60143015
      0.93941902	    139.06741652	     58.14485527	     10.45852931	     -2.60376458
      0.93960049	    139.38383734	     58.43664618	     10.33417140	     -2.60649647
      0.93978197	    139.70442497	     58.73269578	     10.20842265	     -2.60963290
      0.93996345	    140.02933843	     59.03314249	     10.08124250	     -2.61318300
      0.94014493	    140.35874559	     59.33813195	      9.95259351	     -2.61715807
      0.94030818	    140.65915637	     59.61654955	      9.83557693	     -2.62112207
      0.94047144	    140.96342120	     59.89885885	      9.71732060	     -2.62544223
      0.94063470	    141.27172928	     60.18520248	      9.59780532	     -2.63013894
      0.94079796	    141.58424207	     60.47571433	      9.47701357	     -2.63522849
      0.94096122	    141.90111979	     60.77053083	      9.35492998	     -2.64072742
      0.94112448	    142.22252834	     61.06979411	      9.23154150	     -2.64665355
      0.94128774	    142.54864130	     61.37365301	      9.10683746	     -2.65302635
      0.94145100	    142.87964072	     61.68226358	      8.98080959	     -2.65986705
      0.94161426	    143.21571761	     61.99578957	      8.85345207	     -2.66719873
      0.94177752	    143.55707232	     62.31440273	      8.72476152	     -2.67504640
      0.94194078	    143.90391500	     62.63828326	      8.59473702	     -2.68343706
      0.94210404	    144.25646596	     62.96762019	      8.46338015	     -2.69239976
      0.94226730	    144.61495607	     63.30261179	      8.33069495	     -2.70196574
      0.94243056	    144.97962716	     63.64346600	      8.19668797	     -2.71216843
      0.94259382	    145.35073239	     63.99040082	      8.06136822	     -2.72304360
      0.94275708	    145.72853663	     64.34364478	      7.92474721	     -2.73462939
      0.94292034	    146.11331682	     64.70343734	      7.78683892	     -2.74696642
      0.94308360	    146.50536228	     65.07002928	      7.64765982	     -2.76009789
      0.94324686	    146.90497504	     65.44368319	      7.50722884	     -2.77406959
      0.94341012	    147.31247010	     65.82467385	      7.36556738	     -2.78893005
      0.94355596	    147.68349424	     66.17148136	      7.23800359	     -2.80301239
      0.94370179	    148.06125500	     66.52456025	      7.10949484	     -2.81787337
      0.94384763	    148.44604609	     66.88415124	      6.98006186	     -2.83356059
      0.94399347	    148.83813931	     67.25049010	      6.84972655	     -2.85011827
      0.94413930	    149.23780669	     67.62381768	      6.71851223	     -2.86759109
      0.94428514	    149.64532662	     68.00438276	      6.58644374	     -2.88602529
      0.94443098	    150.06098540	     68.39244295	      6.45354743	     -2.90546891
      0.94457682	    150.48507759	     68.78826495	      6.31985121	     -2.92597195
      0.94472265	    150.91790599	     69.19212473	      6.18538447	     -2.94758636
      0.94486849	    151.35978138	     69.60430755	      6.05017817	     -2.97036602
      0.94501433	    151.81102228	     70.02510801	      5.91426476	     -2.99436677
      0.94516016	    152.27195460	     70.45483004	      5.77767824	     -3.01964638
      0.94530600	    152.74291121	     70.89378679	      5.64045411	     -3.04626449
      0.94545184	    153.22423144	     71.34230058	      5.50262942	     -3.07428260
      0.94559767	    153.71626055	     71.80070274	      5.36424272	     -3.10376400
      0.94574351	    154.21934909	     72.26933343	      5.22533414	     -3.13477373
      0.94587386	    154.67872870	     72.69716480	      5.10077314	     -3.16385189
      0.94600420	    155.14742941	     73.13367556	      4.97585881	     -3.19424323
      0.94613455	    155.62574769	     73.57914332	      4.85062330	     -3.22600438
      0.94626490	    156.11395394	     74.03383791	      4.72509955	     -3.25918792
      0.94639524	    156.61231158	     74.49803023	      4.59932145	     -3.29384584
      0.94652559	    157.12108206	     74.97199465	      4.47332391	     -3.33003056
      0.94665594	    157.64052580	     75.45600946	      4.34714298	     -3.36779507
      0.94678628	    158.17090204	     75.95035683	      4.22081575	     -3.40719302
      0.94691663	    158.71246824	     76.45532258	      4.09438051	     -3.44827865
      0.94704698	    159.26547939	     76.97119587	      3.96787672	     -3.49110673
      0.94717732	    159.83018730	     77.49826893	      3.84134510	     -3.53573248
      0.94730767	    160.40683988	     78.03683673	      3.71482770	     -3.58221154
      0.94743802	    160.99568028	     78.58719669	      3.58836797	     -3.63059990
      0.94756836	    161.59694621	     79.14964831	      3.46201085	     -3.68095382
      0.94769871	    162.21086906	     79.72449293	      3.33580296	     -3.73332980
      0.94782905	    162.83767317	     80.31203339	      3.20979266	     -3.78778453
      0.94794564	    163.40946001	     80.84857769	      3.09729650	     -3.83831167
      0.94806222	    163.99182207	     81.39571470	      2.98503586	     -3.89057809
      0.94817880	    164.58493932	     81.95368101	      2.87305003	     -3.94463169
      0.94829539	    165.18895902	     82.52270083	      2.76137987	     -4.00051541
      0.94841197	    165.80401396	     83.10299493	      2.65006817	     -4.05827081
      0.94852856	    166.43022746	     83.69478320	      2.53915995	     -4.11793912
      0.94864514	    167.06771453	     84.29828526	      2.42870280	     -4.17956155
      0.94876172	    167.71658190	     84.91372074	      2.31874722	     -4.24317939
      0.94887831	    168.37692778	     85.54130920	      2.20934714	     -4.30883410
      0.94899489	    169.04884153	     86.18127023	      2.10056045	     -4.37656734
      0.94911147	    169.73240329	     86.83382346	      1.99244965	     -4.44642104
      0.94922806	    170.42768368	     87.49918860	      1.88508271	     -4.51843746
      0.94934464	    171.13474350	     88.17758556	      1.77853403	     -4.59265923
      0.94946122	    171.85363341	     88.86923452	      1.67288561	     -4.66912951
      0.94957781	    172.58439367	     89.57435614	      1.56822850	     -4.74789202
      0.94969439	    173.32705392	     90.29317169	      1.46466458	     -4.82899119
      0.94981097	    174.08163294	     91.02590328	      1.36230860	     -4.91247224
      0.94992756	    174.84813844	     91.77277413	      1.26129080	     -4.99838133
      0.95004414	    175.62656692	     92.53400881	      1.16175997	     -5.08676573
      0.95016072	    176.41885606	     93.31086930	      1.06388996	     -5.17807781
      0.95024780	    177.03677363	     93.91073480	      0.99200951	     -5.25178421
      0.95033488	    177.67504083	     94.52683429	      0.92126239	     -5.32985612
      0.95044326	    178.48489525	     95.30985772	      0.83492552	     -5.43049564
      0.95055165	    179.30667778	     96.10832226	      0.75071269	     -5.53395874
      0.95066003	    180.13846490	     96.92140589	      0.66889337	     -5.63989592
      0.95076842	    180.97956345	     97.74892087	      0.58977922	     -5.74821438
      0.95087681	    181.82963320	     98.59086651	      0.51372729	     -5.85889805
      0.95098519	    182.68843077	     99.44729855	      0.44114349	     -5.97195491
      0.95109358	    183.55573359	    100.31829071	      0.37248425	     -6.08740144
      0.95120196	    184.43131701	    101.20392329	      0.30825423	     -6.20525804
      0.95131035	    185.31494735	    102.10428006	      0.24899761	     -6.32554767
      0.95141874	    186.20637961	    103.01944767	      0.19527952	     -6.44829565
      0.95152712	    187.10535670	    103.94951585	      0.14765412	     -6.57352963
      0.95163551	    188.01160893	    104.89457794	      0.10661626	     -6.70127982
      0.95174389	    188.92485343	    105.85473150	      0.07253586	     -6.83157910
      0.95185228	    189.84479365	    106.83007908	      0.04557841	     -6.96446333
      0.95196066	    190.77111869	    107.82072905	      0.02562074	     -7.09997154
      0.95206905	    191.70350286	    108.82679659	      0.01217748	     -7.23814631
      0.95217744	    192.64160551	    109.84840485	      0.00435611	     -7.37903409
      0.95228582	    193.58507137	    110.88568625	      0.00085586	     -7.52268569
      0.95239421	    194.53353130	    111.93878388	      0.00001634	     -7.66915678
      0.95250259	    195.48660381	    113.00785302	      0.00000000	     -7.81850843
      0.95261098	    196.44390061	    114.09306375	      0.00000000	     -7.97080822
      0.95271936	    197.40503349	    115.19460320	      0.00000000	     -8.12613123
      0.95282775	    198.36961122	    116.31267410	      0.00000000	     -8.28455940
      0.95293614	    199.33723702	    117.44749418	      0.00000000	     -8.44618127
      0.95304452	    200.30750779	    118.59929643	      0.00000000	     -8.61109203
      0.95315291	    201.28001390	    119.76832977	      0.00000000	     -8.77939381
      0.95326129	    202.25433922	    120.95485981	      0.00000000	     -8.95119593
      0.95336968	    203.23006118	    122.15916969	      0.00000000	     -9.12661528
      0.95347807	    204.20675054	    123.38156091	      0.00000000	     -9.30577662
      0.95358645	    205.18397274	    124.62235424	      0.00000000	     -9.48881298
      0.95369484	    206.16128591	    125.88189057	      0.00000000	     -9.67586603
      0.95380322	    207.13824208	    127.16053177	      0.00000000	     -9.86708647
      0.95391161	    208.11438675	    128.45866165	      0.00000000	    -10.06263443
      0.95401999	    209.08925869	    129.77668682	      0.00000000	    -10.26267989
      0.95412838	    210.06238965	    131.11503765	      0.00000000	    -10.46740317
      0.95423677	    211.03330402	    132.47416922	      0.00000000	    -10.67699534
      0.95434515	    212.00151840	    133.85456233	      0.00000000	    -10.89165878
      0.95445354	    212.96654112	    135.25672449	      0.00000000	    -11.11160769
      0.95456192	    213.92787159	    136.68119103	      0.00000000	    -11.33706866
      0.95463114	    214.52243884	    137.59281650	      0.00000000	    -11.47986318
      0.95470035	    215.07380594	    138.48972924	      0.00000000	    -11.61499100
      0.95504642	    217.18111380	    142.74710180	      0.00000000	    -12.17768447
      0.95625245	    216.73602804	    154.66361587	      0.00000000	    -12.85418590
      0.95745848	    206.43645906	    162.22135942	      0.00000000	    -11.93189457
      0.95866452	    189.54022527	    165.78061336	      0.00000000	     -9.82113967
      0.96000372	    166.84225938	    165.63270543	      0.00000000	     -6.48752524
      0.96134292	    143.03061354	    161.90443967	      0.00000000	     -2.48323014
      0.96251120	    122.62447137	    156.34057839	      0.00000000	      1.30549410
      0.96367948	    103.01638767	    149.14310622	      0.00000000	      5.18448255
      0.96484775	     84.47136335	    140.76380655	      0.00000000	      9.00425375
      0.96601603	     67.29353512	    131.60390521	      0.00000000	     12.62495328
      0.96718430	     51.82155718	    122.01152222	      0.00000000	     15.91608985
      0.96835258	     38.34836305	    112.28095761	      0.00000000	     18.77178973
      0.96977663	     24.86977227	    100.57870636	      0.00000000	     21.55578584
      0.96991904	     23.70240618	     99.43050127	      0.00000000	     21.78899638
      0.96999024	     23.13089459	     98.85832997	      0.00000000	     21.90241607
      0.97034625	     20.39404712	     96.01809905	      0.00000000	     22.43742520
      0.97036554	     20.25144808	     95.86522344	      0.00000000	     22.46488067
      0.97046200	     19.54717050	     95.10250588	      0.00000000	     22.59977939
      0.97047200	     19.47498488	     95.02359263	      0.00000000	     22.61353772
      0.97048200	     19.40291103	     94.94458452	      0.00000000	     22.62730065
      0.97049200	     19.33044689	     94.86403349	      0.00000000	     22.64161396
      0.97050200	     19.25628207	     94.77813267	      0.00000000	     22.65790860
      0.97051200	     19.17831139	     94.68071327	      0.00000000	     22.67849567
      0.97052200	     19.09367874	     94.56333030	      0.00000000	     22.70652818
      0.97053200	     18.99882098	     94.41535010	      0.00000000	     22.74596222
      0.97054200	     18.88951219	     94.22404155	      0.00000000	     22.80151707
      0.97055200	     18.76090895	     93.97467329	      0.00000000	     22.87863322
      0.97056200	     18.60759741	     93.65061932	      0.00000000	     22.98342747
      0.97057200	     18.42364253	     93.23347582	      0.00000000	     23.12264398
      0.97058200	     18.20264027	     92.70319189	      0.00000000	     23.30360033
      0.97059200	     17.93777315	     92.03821708	      0.00000000	     23.53412730
      0.97060200	     17.62186955	     91.21566836	      0.00000000	     23.82250162
      0.97061200	     17.24746695	     90.21151907	      0.00000000	     24.17737053
      0.97062200	     16.80687939	     89.00081181	      0.00000000	     24.60766748
      0.97063445	     16.15384495	     87.16556555	      0.00000000	     25.26275797
      0.97064445	     15.53598921	     85.39701378	      0.00000000	     25.89578237
      0.97065445	     14.82634928	     83.33755097	      0.00000000	     26.63400165
      0.97066445	     14.01712500	     80.96124198	      0.00000000	     27.48640222
      0.97067445	     13.10069980	     78.24276137	      0.00000000	     28.46165783
      0.97068445	     12.06972282	     75.15775965	      0.00000000	     29.56798896
      0.97069445	     10.91718953	     71.68324458	      0.00000000	     30.81301695
      0.97070445	      9.63651956	     67.79797168	      0.00000000	     32.20361545
      0.97071445	      8.22163020	     63.48283672	      0.00000000	     33.74576169
      0.97072445	      6.66700397	     58.72126217	      0.00000000	     35.44439123
      0.97073445	      4.96774903	     53.49956832	      0.00000000	     37.30325953
      0.97074445	      3.11965103	     47.80731960	      0.00000000	     39.32481423
      0.97075445	      1.11921530	     41.63763599	      0.00000000	     41.51008235
      0.97076445	     -1.03630128	     34.98745972	      0.00000000	     43.85857598
      0.97077445	     -3.34886938	     27.85776785	      0.00000000	     46.36822051
      0.97078445	     -5.81967732	     20.25372238	      0.00000000	     49.03530847
      0.97079445	     -8.44913207	     12.18475097	      0.00000000	     51.85448173
      0.97080445	    -11.23687068	      3.66455287	      0.00000000	     54.81874417
      0.97081664	    -14.84701993	     -7.30400446	      0.00000000	     58.61529113
      0.97082883	    -18.68716259	    -18.87555415	      0.00000000	     62.59594269
      0.97084346	    -23.59412696	    -33.49479450	      0.00000000	     67.58735532
      0.97086106	    -29.90926566	    -51.99448269	      0.00000000	     73.84008912
      0.97087866	    -36.65316688	    -71.31112342	      0.00000000	     80.28784876
      0.97089420	    -42.94279382	    -88.87932325	      0.00000000	     86.07431881
      0.97090974	    -49.52277242	   -106.76467944	      0.00000000	     91.88280894
      0.97092528	    -56.36953434	   -124.81228186	      0.00000000	     97.65220447
      0.97094083	    -63.45827454	   -142.87053240	      0.00000000	    103.32389578
      0.97095637	    -70.76335125	   -160.79520657	      0.00000000	    108.84336919
      0.97097191	    -78.25865554	   -178.45287438	      0.00000000	    114.16150378
      0.97098745	    -85.91795254	   -195.72356772	      0.00000000	    119.23553266
      0.97100299	    -93.71519639	   -212.50264660	      0.00000000	    124.02965571
      0.97101853	   -101.62482041	   -228.70187621	      0.00000000	    128.51531585
      0.97103408	   -109.62200242	   -244.24977508	      0.00000000	    132.67117174
      0.97104962	   -117.68290383	   -259.09133024	      0.00000000	    136.48281337
      0.97106516	   -125.78487984	   -273.18719614	      0.00000000	    139.94227541
      0.97108070	   -133.90665806	   -286.51250234	      0.00000000	    143.04740462
      0.97109624	   -142.02848277	   -299.05539235	      0.00000000	    145.80113585
      0.97111178	   -150.13222307	   -310.81540565	      0.00000000	    148.21072451
      0.97112732	   -158.20144417	   -321.80179901	      0.00000000	    150.28697625
      0.97114287	   -166.22144267	   -332.03188534	      0.00000000	    152.04350541
      0.97115841	   -174.17924777	   -341.52944960	      0.00000000	    153.49604545
      0.97117395	   -182.06359161	   -350.32328374	      0.00000000	    154.66182662
      0.97118949	   -189.86485277	   -358.44586734	      0.00000000	    155.55902930
      0.97120503	   -197.57497753	   -365.93220759	      0.00000000	    156.20631600
      0.97122057	   -205.18738365	   -372.81884198	      0.00000000	    156.62244081
      0.97123612	   -212.69685149	   -379.14299967	      0.00000000	    156.82593188
      0.97125166	   -220.09940686	   -384.94191186	      0.00000000	    156.83484101
      0.97126720	   -227.39219967	   -390.25225828	      0.00000000	    156.66655271
      0.97128274	   -234.57338182	   -395.10973497	      0.00000000	    156.33764515
      0.97129828	   -241.64198737	   -399.54872798	      0.00000000	    155.86379507
      0.97131382	   -248.59781704	   -403.60207759	      0.00000000	    155.25971957
      0.97132936	   -255.44132903	   -407.30091869	      0.00000000	    154.53914767
      0.97134491	   -262.17353721	   -410.67458409	      0.00000000	    153.71481584
      0.97136378	   -270.20006493	   -414.37310246	      0.00000000	    152.59133220
      0.97138265	   -278.06808079	   -417.67818960	      0.00000000	    151.35133582
      0.97140152	   -285.78158005	   -420.63142758	      0.00000000	    150.01203688
      0.97142039	   -293.34500881	   -423.27059946	      0.00000000	    148.58880915
      0.97143926	   -300.76311811	   -425.62988571	      0.00000000	    147.09532574
      0.97145813	   -308.04084191	   -427.74009100	      0.00000000	    145.54369962
      0.97147700	   -315.18319655	   -429.62888721	      0.00000000	    143.94462364
      0.97150035	   -323.84191871	   -431.69653381	      0.00000000	    141.91403256
      0.97152370	   -332.31037625	   -433.50433990	      0.00000000	    139.84051976
      0.97154705	   -340.59764133	   -435.08825062	      0.00000000	    137.73713664
      0.97157040	   -348.71239868	   -436.47935852	      0.00000000	    135.61488957
      0.97159868	   -358.32070788	   -437.94411211	      0.00000000	    133.03257961
      0.97162696	   -367.70170459	   -439.20569462	      0.00000000	    130.44957115
      0.97165524	   -376.86795207	   -440.29780589	      0.00000000	    127.87666718
      0.97168352	   -385.83092657	   -441.24846047	      0.00000000	    125.32245340
      0.97171795	   -396.48427738	   -442.24829969	      0.00000000	    122.24751465
      0.97175239	   -406.86855338	   -443.10684074	      0.00000000	    119.21952739
      0.97178682	   -416.99862826	   -443.85123724	      0.00000000	    116.24524055
      0.97182125	   -426.88759977	   -444.50305125	      0.00000000	    113.32942223
      0.97186361	   -438.73943136	   -445.20288333	      0.00000000	    109.82719018
      0.97190597	   -450.26237946	   -445.81295348	      0.00000000	    106.42191642
      0.97194833	   -461.47245675	   -446.35182603	      0.00000000	    103.11528892
      0.97199069	   -472.38347172	   -446.83346408	      0.00000000	     99.90759556
      0.97204442	   -485.81143886	   -447.37822678	      0.00000000	     95.98008811
      0.97209815	   -498.79842361	   -447.86327275	      0.00000000	     92.20759370
      0.97215188	   -511.36232420	   -448.29958273	      0.00000000	     88.58602158
      0.97221744	   -526.14244499	   -448.77702773	      0.00000000	     84.36433359
      0.97228300	   -540.33944980	   -449.20297851	      0.00000000	     80.35098318
      0.97234856	   -553.97381201	   -449.58390896	      0.00000000	     76.53640926
      0.97243274	   -570.68241647	   -450.01393245	      0.00000000	     71.91493857
      0.97251692	   -586.52360884	   -450.38328870	      0.00000000	     67.58592019
      0.97260110	   -601.52314852	   -450.69630253	      0.00000000	     63.53071415
      0.97270905	   -619.56127619	   -451.02027711	      0.00000000	     58.70266536
      0.97281701	   -636.28431996	   -451.26195848	      0.00000000	     54.26168460
      0.97292497	   -651.71955027	   -451.42566443	      0.00000000	     50.17616052
      0.97303293	   -665.88976005	   -451.51525547	      0.00000000	     46.41717443
      0.97316462	   -681.49514758	   -451.52942587	      0.00000000	     42.23544550
      0.97329632	   -695.29484797	   -451.44490267	      0.00000000	     38.45708256
      0.97342802	   -707.34399522	   -451.26767271	      0.00000000	     35.04322752
      0.97355972	   -717.71120730	   -451.00349281	      0.00000000	     31.95905122
      0.97372644	   -728.55140910	   -450.55296957	      0.00000000	     28.47902340
      0.97389316	   -737.01631397	   -449.98261181	      0.00000000	     25.42028811
      0.97411526	   -744.95448926	   -449.05389843	      0.00000000	     21.91093694
      0.97429836	   -748.94558011	   -448.15736538	      0.00000000	     19.42900567
      0.97448146	   -750.91255789	   -447.15482129	      0.00000000	     17.25250155
      0.97466456	   -751.10597848	   -446.05680977	      0.00000000	     15.32674998
      0.97484766	   -749.74458409	   -444.87296052	      0.00000000	     13.60909476
      0.97503076	   -747.00916580	   -443.61214056	      0.00000000	     12.06932380
      0.97528524	   -741.20033182	   -441.74724404	      0.00000000	     10.18722440
      0.97547118	   -735.64704378	   -440.31226001	      0.00000000	      8.98021441
      0.97565712	   -729.10953160	   -438.82431296	      0.00000000	      7.89932623
      0.97584307	   -721.68520496	   -437.29008265	      0.00000000	      6.93218575
      0.97602901	   -713.46755214	   -435.71577119	      0.00000000	      6.06778197
      0.97621495	   -704.54907720	   -434.10712551	      0.00000000	      5.29625664
      0.97640090	   -695.02224052	   -432.46945299	      0.00000000	      4.60872892
      0.97658684	   -684.97892380	   -430.80763369	      0.00000000	      3.99715527
      0.97677278	   -674.50906967	   -429.12613290	      0.00000000	      3.45422132
      0.97695872	   -663.69906434	   -427.42901599	      0.00000000	      2.97326005
      0.97714467	   -652.63025148	   -425.71996639	      0.00000000	      2.54818951
      0.97736849	   -639.06939080	   -423.65163605	      0.00000000	      2.10284033
      0.97759231	   -625.35969792	   -421.57595898	      0.00000000	      1.72173563
      0.97791408	   -605.59092332	   -418.58785597	      0.00000000	      1.27098484
      0.97815870	   -590.65218122	   -416.31934242	      0.00000000	      0.99406068
      0.97840332	   -575.88748478	   -414.05806860	      0.00000000	      0.76548830
      0.97864793	   -561.36477472	   -411.80753578	      0.00000000	      0.57866270
      0.97886701	   -548.60644231	   -409.80347834	      0.00000000	      0.44201703
      0.97908610	   -536.11227599	   -407.81220482	      0.00000000	      0.33052111
      0.97930518	   -523.90289703	   -405.83524331	      0.00000000	      0.24087450
      0.97952426	   -511.99258854	   -403.87388078	      0.00000000	      0.17010004
      0.97974334	   -500.39034369	   -401.92918992	      0.00000000	      0.11549238
      0.97996242	   -489.10079312	   -400.00204974	      0.00000000	      0.07457500
      0.98018150	   -478.12501519	   -398.09316141	      0.00000000	      0.04506659
      0.98027731	   -473.42361644	   -397.26429672	      0.00000000	      0.03520355
      0.98036868	   -468.99589452	   -396.47738167	      0.00000000	      0.02729839
      0.98046005	   -464.62757889	   -395.69525707	      0.00000000	      0.02071678
      0.98053774	   -460.96604318	   -395.03547404	      0.00000000	      0.01606030
      0.98061543	   -457.35882678	   -394.38176021	      0.00000000	      0.01218143
      0.98068200	   -454.31525178	   -393.82718102	      0.00000000	      0.00941641
      0.98074858	   -451.31955862	   -393.27835467	      0.00000000	      0.00711643
      0.98081515	   -448.37534122	   -392.73566098	      0.00000000	      0.00523460
      0.98087507	   -445.77261874	   -392.25270583	      0.00000000	      0.00386080
      0.98093498	   -443.21683262	   -391.77495906	      0.00000000	      0.00275626
      0.98099489	   -440.71031377	   -391.30237287	      0.00000000	      0.00188943
      0.98105481	   -438.25528503	   -390.83479544	      0.00000000	      0.00122958
      0.98111472	   -435.85385657	   -390.37197166	      0.00000000	      0.00074681
      0.98117463	   -433.50802208	   -389.91354411	      0.00000000	      0.00041204
      0.98122848	   -431.44870385	   -389.50491135	      0.00000000	      0.00021416
      0.98128233	   -429.43708100	   -389.09905933	      0.00000000	      0.00009309
      0.98133618	   -427.47434649	   -388.69552306	      0.00000000	      0.00002948
      0.98139002	   -425.56160873	   -388.29377485	      0.00000000	      0.00000452
      0.98144387	   -423.69988952	   -387.89322550	      0.00000000	      0.00000001
      0.98149772	   -421.89012191	   -387.49322566	      0.00000000	      0.00000000
      0.98155156	   -420.13314814	   -387.09306722	      0.00000000	      0.00000000
      0.98160541	   -418.42971750	   -386.69198490	      0.00000000	      0.00000000
      0.98165926	   -416.78048403	   -386.28915784	      0.00000000	      0.00000000
      0.98171310	   -415.18600435	   -385.88371137	      0.00000000	      0.00000000
      0.98176695	   -413.64673538	   -385.47471892	      0.00000000	      0.00000000
      0.98182080	   -412.16303218	   -385.06120403	      0.00000000	      0.00000000
      0.98187465	   -410.73514586	   -384.64214253	      0.00000000	      0.00000000
      0.98192849	   -409.36322158	   -384.21646491	      0.00000000	      0.00000000
      0.98198234	   -408.04729663	   -383.78305873	      0.00000000	      0.00000000
      0.98203619	   -406.78729870	   -383.34077135	      0.00000000	      0.00000000
      0.98209003	   -405.58304426	   -382.88841267	      0.00000000	      0.00000000
      0.98214388	   -404.43423718	   -382.42475814	      0.00000000	      0.00000000
      0.98219773	   -403.34046750	   -381.94855185	      0.00000000	      0.00000000
      0.98225157	   -402.30121052	   -381.45850984	      0.00000000	      0.00000000
      0.98230542	   -401.31582608	   -380.95332353	      0.00000000	      0.00000000
      0.98235927	   -400.38355812	   -380.43166331	      0.00000000	      0.00000000
      0.98241312	   -399.50353465	   -379.89218229	      0.00000000	      0.00000000
      0.98246696	   -398.67476791	   -379.33352017	      0.00000000	      0.00000000
      0.98252081	   -397.89615495	   -378.75430720	      0.00000000	      0.00000000
      0.98257466	   -397.16647859	   -378.15316836	      0.00000000	      0.00000000
      0.98262850	   -396.48440872	   -377.52872756	      0.00000000	      0.00000000
      0.98268235	   -395.84850399	   -376.87961193	      0.00000000	      0.00000000
      0.98273620	   -395.25721391	   -376.20445624	      0.00000000	      0.00000000
      0.98279004	   -394.70888139	   -375.50190731	      0.00000000	      0.00000000
      0.98284389	   -394.20174567	   -374.77062856	      0.00000000	      0.00000000
      0.98289774	   -393.73394562	   -374.00930444	      0.00000000	      0.00000000
      0.98295159	   -393.30352354	   -373.21664503	      0.00000000	      0.00000000
      0.98300543	   -392.90842931	   -372.39139046	      0.00000000	      0.00000000
      0.98305928	   -392.54652495	   -371.53231540	      0.00000000	      0.00000000
      0.98311313	   -392.21558960	   -370.63823344	      0.00000000	      0.00000000
      0.98316697	   -391.91332485	   -369.70800141	      0.00000000	      0.00000000
      0.98322082	   -391.63736042	   -368.74052356	      0.00000000	      0.00000000
      0.98327467	   -391.38526021	   -367.73475564	      0.00000000	      0.00000000
      0.98332851	   -391.15452866	   -366.68970883	      0.00000000	      0.00000000
      0.98338236	   -390.94261735	   -365.60445345	      0.00000000	      0.00000000
      0.98343621	   -390.74693193	   -364.47812255	      0.00000000	      0.00000000
      0.98349006	   -390.56483925	   -363.30991523	      0.00000000	      0.00000000
      0.98354390	   -390.39367466	   -362.09909974	      0.00000000	      0.00000000
      0.98359775	   -390.23074952	   -360.84501633	      0.00000000	      0.00000000
      0.98365160	   -390.07335881	   -359.54707986	      0.00000000	      0.00000000
      0.98370544	   -389.91878881	   -358.20478209	      0.00000000	      0.00000000
      0.98377119	   -389.72994316	   -356.50518516	      0.00000000	      0.00000000
      0.98383693	   -389.53633214	   -354.73820882	      0.00000000	      0.00000000
      0.98390267	   -389.33306633	   -352.90341758	      0.00000000	      0.00000000
      0.98396841	   -389.11531334	   -351.00056147	      0.00000000	      0.00000000
      0.98405218	   -388.80934786	   -348.47721913	      0.00000000	      0.00000000
      0.98413595	   -388.46254779	   -345.84359065	      0.00000000	      0.00000000
      0.98422011	   -388.06367440	   -343.08762890	      0.00000000	      0.00000000
      0.98430426	   -387.60518968	   -340.22247989	      0.00000000	      0.00000000
      0.98437645	   -387.15788198	   -337.67917186	      0.00000000	      0.00000000
      0.98444864	   -386.65525768	   -335.05823565	      0.00000000	      0.00000000
      0.98452082	   -386.09247485	   -332.36131645	      0.00000000	      0.00000000
      0.98458438	   -385.54355311	   -329.92537437	      0.00000000	      0.00000000
      0.98464794	   -384.94159308	   -327.43340720	      0.00000000	      0.00000000
      0.98471149	   -384.28391300	   -324.88696555	      0.00000000	      0.00000000
      0.98477505	   -383.56804157	   -322.28771841	      0.00000000	      0.00000000
      0.98483861	   -382.79172317	   -319.63744381	      0.00000000	      0.00000000
      0.98490216	   -381.95292211	   -316.93802281	      0.00000000	      0.00000000
      0.98495920	   -381.14547861	   -314.47531098	      0.00000000	      0.00000000
      0.98501624	   -380.28509648	   -311.97609791	      0.00000000	      0.00000000
      0.98507327	   -379.37076571	   -309.44192283	      0.00000000	      0.00000000
      0.98513031	   -378.40162257	   -306.87437111	      0.00000000	      0.00000000
      0.98518734	   -377.37694897	   -304.27506923	      0.00000000	      0.00000000
      0.98524438	   -376.29617125	   -301.64567965	      0.00000000	      0.00000000
      0.98530142	   -375.15885851	   -298.98789573	      0.00000000	      0.00000000
      0.98535845	   -373.96472047	   -296.30343681	      0.00000000	      0.00000000
      0.98541549	   -372.71360490	   -293.59404321	      0.00000000	      0.00000000
      0.98547253	   -371.40549461	   -290.86147149	      0.00000000	      0.00000000
      0.98552956	   -370.04050412	   -288.10748972	      0.00000000	      0.00000000
      0.98558660	   -368.61887587	   -285.33387293	      0.00000000	      0.00000000
      0.98564364	   -367.14097625	   -282.54239875	      0.00000000	      0.00000000
      0.98570067	   -365.60729122	   -279.73484313	      0.00000000	      0.00000000
      0.98575771	   -364.01842179	   -276.91297633	      0.00000000	      0.00000000
      0.98581475	   -362.37507913	   -274.07855903	      0.00000000	      0.00000000
      0.98587178	   -360.67807964	   -271.23333867	      0.00000000	      0.00000000
      0.98592882	   -358.92833979	   -268.37904600	      0.00000000	      0.00000000
      0.98598586	   -357.12687078	   -265.51739182	      0.00000000	      0.00000000
      0.98604289	   -355.27477318	   -262.65006389	      0.00000000	      0.00000000
      0.98609993	   -353.37323145	   -259.77872418	      0.00000000	      0.00000000
      0.98615697	   -351.42350841	   -256.90500616	      0.00000000	      0.00000000
      0.98621400	   -349.42693965	   -254.03051243	      0.00000000	      0.00000000
      0.98627104	   -347.38492805	   -251.15681253	      0.00000000	      0.00000000
      0.98632808	   -345.29893816	   -248.28544090	      0.00000000	      0.00000000
      0.98638511	   -343.17049072	   -245.41789510	      0.00000000	      0.00000000
      0.98644215	   -341.00115722	   -242.55563423	      0.00000000	      0.00000000
      0.98649919	   -338.79255453	   -239.70007746	      0.00000000	      0.00000000
      0.98655622	   -336.54633959	   -236.85260285	      0.00000000	      0.00000000
      0.98661326	   -334.26420423	   -234.01454628	      0.00000000	      0.00000000
      0.98667030	   -331.94787013	   -231.18720056	      0.00000000	      0.00000000
      0.98672733	   -329.59908385	   -228.37181468	      0.00000000	      0.00000000
      0.98678437	   -327.21961207	   -225.56959330	      0.00000000	     -0.00000000
      0.98684141	   -324.81123689	   -222.78169627	      0.00000000	     -0.00000000
      0.98689844	   -322.37575139	   -220.00923836	      0.00000000	     -0.00000000
      0.98695548	   -319.91495526	   -217.25328910	      0.00000000	     -0.00000000
      0.98701252	   -317.43065065	   -214.51487272	      0.00000000	     -0.00000000
      0.98706955	   -314.92463821	   -211.79496827	      0.00000000	     -0.00000000
      0.98712659	   -312.39871323	   -209.09450972	      0.00000000	     -0.00000000
      0.98718362	   -309.85466204	   -206.41438633	      0.00000000	     -0.00000000
      0.98724066	   -307.29425857	   -203.75544291	      0.00000000	     -0.00000000
      0.98729770	   -304.71926106	   -201.11848033	      0.00000000	     -0.00000000
      0.98735473	   -302.13140899	   -198.50425604	      0.00000000	     -0.00000000
      0.98741177	   -299.53242020	   -195.91348461	      0.00000000	     -0.00000000
      0.98746881	   -296.92398816	   -193.34683841	      0.00000000	     -0.00000000
      0.98752584	   -294.30777943	   -190.80494830	      0.00000000	     -0.00000000
      0.98758288	   -291.68543131	   -188.28840441	      0.00000000	     -0.00000000
      0.98763992	   -289.05854968	   -185.79775689	      0.00000000	     -0.00000000
      0.98769695	   -286.42870699	   -183.33351677	      0.00000000	     -0.00000000
      0.98775399	   -283.79744042	   -180.89615681	      0.00000000	     -0.00000000
      0.98781103	   -281.16625023	   -178.48611244	      0.00000000	     -0.00000000
      0.98786806	   -278.53659824	   -176.10378260	      0.00000000	     -0.00000000
      0.98792510	   -275.90990651	   -173.74953076	      0.00000000	     -0.00000000
      0.98798214	   -273.28755614	   -171.42368582	      0.00000000	     -0.00000000
      0.98803917	   -270.67088624	   -169.12654311	      0.00000000	     -0.00000000
      0.98809621	   -268.06119303	   -166.85836535	      0.00000000	     -0.00000000
      0.98815325	   -265.45972910	   -164.61938365	      0.00000000	     -0.00000000
      0.98821028	   -262.86770277	   -162.40979849	      0.00000000	     -0.00000000
      0.98827878	   -259.76895762	   -159.79531832	      0.00000000	     -0.00000000
      0.98834728	   -256.68742822	   -157.22372133	      0.00000000	     -0.00000000
      0.98841577	   -253.62494986	   -154.69519197	      0.00000000	     -0.00000000
      0.98848427	   -250.58326303	   -152.20985997	      0.00000000	     -0.00000000
      0.98855277	   -247.56401360	   -149.76780278	      0.00000000	     -0.00000000
      0.98862127	   -244.56875319	   -147.36904796	      0.00000000	     -0.00000000
      0.98868976	   -241.59893980	   -145.01357558	      0.00000000	     -0.00000000
      0.98875826	   -238.65593877	   -142.70132046	      0.00000000	     -0.00000000
      0.98882676	   -235.74102391	   -140.43217476	      0.00000000	     -0.00000000
      0.98889526	   -232.85537882	   -138.20598977	      0.00000000	     -0.00000000
      0.98896375	   -230.00009848	   -136.02257840	      0.00000000	     -0.00000000
      0.98903225	   -227.17619101	   -133.88171730	     -0.00000000	     -0.00000000
      0.98910075	   -224.38457950	   -131.78314889	     -0.00000000	     -0.00000000
      0.98918307	   -221.07328426	   -129.31645019	     -0.00000000	     -0.00000000
      0.98926540	   -217.81115485	   -126.90986434	     -0.00000000	     -0.00000000
      0.98934773	   -214.59933386	   -124.56277319	     -0.00000000	     -0.00000000
      0.98943005	   -211.43880695	   -122.27450508	     -0.00000000	     -0.00000000
      0.98951238	   -208.33040926	   -120.04433943	     -0.00000000	     -0.00000000
      0.98959470	   -205.27483197	   -117.87151105	     -0.00000000	     -0.00000000
      0.98967703	   -202.27262889	   -115.75521434	     -0.00000000	     -0.00000000
      0.98975936	   -199.32422329	   -113.69460727	     -0.00000000	     -0.00000000
      0.98984168	   -196.42991455	   -111.68881522	     -0.00000000	     -0.00000000
      0.98994298	   -192.94333806	   -109.29482736	     -0.00000000	     -0.00000000
      0.99004427	   -189.53903265	   -106.98071356	     -0.00000000	     -0.00000000
      0.99014556	   -186.21687787	   -104.74469001	     -0.00000000	     -0.00000000
      0.99024685	   -182.97653732	   -102.58493225	     -0.00000000	     -0.00000000
      0.99034814	   -179.81747717	   -100.49958345	     -0.00000000	     -0.00000000
      0.99047155	   -176.07730684	    -98.05664290	     -0.00000000	     -0.00000000
      0.99059497	   -172.45511055	    -95.71792850	     -0.00000000	     -0.00000000
      0.99071838	   -168.94896413	    -93.47998248	     -0.00000000	     -0.00000000
      0.99087559	   -164.64718812	    -90.76961262	     -0.00000000	     -0.00000000
      0.99103280	   -160.52505565	    -88.21000417	     -0.00000000	     -0.00000000
      0.99119558	   -156.44021197	    -85.71102353	     -0.00000000	     -0.00000000
      0.99135837	   -152.53538556	    -83.35836580	     -0.00000000	     -0.00000000
      0.99150402	   -149.18831317	    -81.37105870	     -0.00000000	     -0.00000000
      0.99164968	   -145.97470215	    -79.48952478	     -0.00000000	     -0.00000000
      0.99179534	   -142.88935380	    -77.70858965	     -0.00000000	     -0.00000000
      0.99194099	   -139.92703000	    -76.02322298	     -0.00000000	     -0.00000000
      0.99208665	   -137.08249650	    -74.42854832	     -0.00000000	     -0.00000000
      0.99223231	   -134.35055831	    -72.91985054	     -0.00000000	     -0.00000000
      0.99237796	   -131.72609011	    -71.49258129	     -0.00000000	     -0.00000000
      0.99252362	   -129.20406169	    -70.14236265	     -0.00000000	     -0.00000000
      0.99266928	   -126.77955916	    -68.86498927	     -0.00000000	     -0.00000000
      0.99281493	   -124.44780208	    -67.65642918	     -0.00000000	     -0.00000000
      0.99296059	   -122.20415720	    -66.51282338	     -0.00000000	     -0.00000000
      0.99310625	   -120.04414897	    -65.43048442	     -0.00000000	     -0.00000108
      0.99325190	   -117.96346815	    -64.40589446	     -0.00000000	     -0.00006910
      0.99339756	   -115.95797980	    -63.43570328	     -0.00000000	     -0.00037906
      0.99354322	   -114.02372574	    -62.51672456	     -0.00000000	     -0.00113278
      0.99368887	   -112.15692460	    -61.64593132	     -0.00000000	     -0.00254965
      0.99383453	   -110.35397121	    -60.82045125	     -0.00000000	     -0.00486460
      0.99398019	   -108.61143480	    -60.03756186	     -0.00000000	     -0.00832540
      0.99412584	   -106.92605638	    -59.29468525	     -0.00000000	     -0.01318912
      0.99427150	   -105.29474500	    -58.58938287	     -0.00000000	     -0.01971788
      0.99441716	   -103.71457339	    -57.91935006	     -0.00000000	     -0.02817379
      0.99456281	   -102.18277295	    -57.28241054	     -0.00000000	     -0.03881318
      0.99470847	   -100.69672831	    -56.67651093	     -0.00000000	     -0.05188043
      0.99485413	    -99.25397147	    -56.09971516	     -0.00000000	     -0.06760126
      0.99499978	    -97.85217580	    -55.55019908	     -0.00000000	     -0.08617613
      0.99514544	    -96.48914982	    -55.02624504	     -0.00000000	     -0.10777369
      0.99532203	    -94.88569587	    -54.42298571	     -0.00000000	     -0.13819620
      0.99549862	    -93.33277722	    -53.85223890	     -0.00000000	     -0.17339903
      0.99567521	    -91.82719917	    -53.31150448	     -0.00000000	     -0.21342687
      0.99585180	    -90.36600646	    -52.79846630	     -0.00000000	     -0.25821553
      0.99602839	    -88.94646271	    -52.31097855	     -0.00000000	     -0.30759075
      0.99625195	    -87.20510397	    -51.72737392	     -0.00000000	     -0.37623051
      0.99647551	    -85.52176464	    -51.17785811	     -0.00000000	     -0.45097341
      0.99677460	    -83.35309522	    -50.49022342	     -0.00000000	     -0.55874742
      0.99700340	    -81.75331500	    -49.99686366	     -0.00000000	     -0.64561538
      0.99723220	    -80.20087165	    -49.52867496	     -0.00000000	     -0.73481841
      0.99746100	    -78.69248951	    -49.08309209	     -0.00000000	     -0.82497101
      0.99766176	    -77.40287118	    -48.70889135	     -0.00000000	     -0.90379161
      0.99786252	    -76.14310798	    -48.34890274	     -0.00000000	     -0.98144485
      0.99806329	    -74.91153338	    -48.00183142	     -0.00000000	     -1.05714143
      0.99826405	    -73.70663559	    -47.66650039	     -0.00000000	     -1.13017533
      0.99846481	    -72.52703458	    -47.34183775	     -0.00000000	     -1.19993233
      0.99866557	    -71.37146940	    -47.02686756	     -0.00000000	     -1.26589401
      0.99884404	    -70.36347114	    -46.75429077	     -0.00000000	     -1.32099975
      0.99902251	    -69.37282443	    -46.48810432	     -0.00000000	     -1.37253627
      0.99920097	    -68.39883018	    -46.22778082	     -0.00000000	     -1.42032390
      0.99937944	    -67.44085146	    -45.97283884	     -0.00000000	     -1.46423449
      0.99955790	    -66.49830071	    -45.72283702	     -0.00000000	     -1.50418722
      0.99973637	    -65.57063447	    -45.47737065	     -0.00000000	     -1.54014403
      0.99991484	    -64.65734960	    -45.23606879	     -0.00000000	     -1.57210489
      1.00009330	    -63.75797984	    -44.99859163	     -0.00000000	     -1.60010323
      1.00027177	    -62.87209278	    -44.76462807	     -0.00000000	     -1.62420138
      1.00045023	    -61.99928699	    -44.53389349	     -0.00000000	     -1.64448629
      1.00062870	    -61.13918940	    -44.30612766	     -0.00000000	     -1.66106552
      1.00080717	    -60.29145291	    -44.08109281	     -0.00000000	     -1.67406359
      1.00098563	    -59.45575416	    -43.85857187	     -0.00000000	     -1.68361861
      1.00116410	    -58.63179151	    -43.63836679	     -0.00000000	     -1.68987927
      1.00134256	    -57.81928319	    -43.42029704	     -0.00000000	     -1.69300216
      1.00152103	    -57.01796555	    -43.20419823	     -0.00000000	     -1.69314940
      1.00169950	    -56.22759152	    -42.98992073	     -0.00000000	     -1.69048658
      1.00187796	    -55.44792919	    -42.77732856	     -0.00000000	     -1.68518100
      1.00205643	    -54.67876046	    -42.56629819	     -0.00000000	     -1.67740005
      1.00223489	    -53.91987986	    -42.35671760	     -0.00000000	     -1.66730999
      1.00241336	    -53.17109345	    -42.14848527	     -0.00000000	     -1.65507477
      1.00259183	    -52.43221781	    -41.94150935	     -0.00000000	     -1.64085515
      1.00277029	    -51.70307911	    -41.73570683	     -0.00000000	     -1.62480800
      1.00294876	    -50.98351229	    -41.53100282	     -0.00000000	     -1.60708551
      1.00312722	    -50.27336031	    -41.32732983	     -0.00000000	     -1.58783487
      1.00330569	    -49.57247338	    -41.12462719	     -0.00000000	     -1.56719782
      1.00348416	    -48.88070844	    -40.92284044	     -0.00000000	     -1.54531038
      1.00366262	    -48.19792845	    -40.72192078	     -0.00000000	     -1.52230266
      1.00384109	    -47.52400197	    -40.52182464	     -0.00000000	     -1.49829870
      1.00401955	    -46.85880261	    -40.32251315	     -0.00000000	     -1.47341645
      1.00419802	    -46.20220864	    -40.12395179	     -0.00000000	     -1.44776773
      1.00437648	    -45.55410254	    -39.92610996	     -0.00000000	     -1.42145825
      1.00455495	    -44.91437068	    -39.72896067	     -0.00000000	     -1.39458773
      1.00473342	    -44.28290300	    -39.53248016	     -0.00000000	     -1.36724995
      1.00491188	    -43.65959265	    -39.33664768	     -0.00000000	     -1.33953289
      1.00509035	    -43.04433578	    -39.14144515	     -0.00000000	     -1.31151890
      1.00526881	    -42.43703128	    -38.94685695	     -0.00000000	     -1.28328485
      1.00544728	    -41.83758053	    -38.75286967	     -0.00000000	     -1.25490231
      1.00562575	    -41.24588724	    -38.55947189	     -0.00000000	     -1.22643776
      1.00580421	    -40.66185724	    -38.36665405	     -0.00000000	     -1.19795274
      1.00598268	    -40.08539830	    -38.17440817	     -0.00000000	     -1.16950412
      1.00616114	    -39.51642003	    -37.98272778	     -0.00000000	     -1.14114425
      1.00633961	    -38.95483371	    -37.79160773	     -0.00000000	     -1.11292121
      1.00651808	    -38.40055216	    -37.60104406	     -0.00000000	     -1.08487897
      1.00669654	    -37.85348966	    -37.41103386	     -0.00000000	     -1.05705764
      1.00687501	    -37.31356184	    -37.22157520	     -0.00000000	     -1.02949366
      1.00705347	    -36.78068559	    -37.03266696	     -0.00000000	     -1.00222000
      1.00723194	    -36.25477895	    -36.84430882	     -0.00000000	     -0.97526633
      1.00741041	    -35.73576111	    -36.65650110	     -0.00000000	     -0.94865921
      1.00758887	    -35.22355227	    -36.46924470	     -0.00000000	     -0.92242244
      1.00776734	    -34.71807363	    -36.28254105	     -0.00000000	     -0.89657691
      1.00794580	    -34.21924732	    -36.09639204	     -0.00000000	     -0.87114104
      1.00812427	    -33.72699636	    -35.91079994	     -0.00000000	     -0.84613086
      1.00830274	    -33.24124461	    -35.72576734	     -0.00000000	     -0.82156017
      1.00848120	    -32.76191675	    -35.54129715	     -0.00000000	     -0.79744069
      1.00865967	    -32.28893822	    -35.35739250	     -0.00000000	     -0.77378223
      1.00883813	    -31.82223524	    -35.17405674	     -0.00000000	     -0.75059279
      1.00901660	    -31.36173473	    -34.99129337	     -0.00000000	     -0.72787870
      1.00919507	    -30.90736430	    -34.80910603	     -0.00000000	     -0.70564479
      1.00937353	    -30.45905228	    -34.62749846	     -0.00000000	     -0.68389445
      1.00955200	    -30.01672762	    -34.44647449	     -0.00000000	     -0.66262978
      1.00973046	    -29.58031995	    -34.26603798	     -0.00000000	     -0.64185168
      1.00990893	    -29.14975952	    -34.08619283	     -0.00000000	     -0.62155996
      1.01008739	    -28.72497721	    -33.90694295	     -0.00000000	     -0.60175342
      1.01026586	    -28.30590449	    -33.72829225	     -0.00000000	     -0.58242993
      1.01044433	    -27.89247348	    -33.55024461	     -0.00000000	     -0.56358664
      1.01062279	    -27.48461684	    -33.37280387	     -0.00000000	     -0.54521966
      1.01080126	    -27.08226787	    -33.19597383	     -0.00000000	     -0.52732445
      1.01097972	    -26.68536041	    -33.01975823	     -0.00000000	     -0.50989589
      1.01115819	    -26.29382891	    -32.84416074	     -0.00000000	     -0.49292834
      1.01133666	    -25.90760838	    -32.66918493	     -0.00000000	     -0.47641573
      1.01151512	    -25.52663441	    -32.49483432	     -0.00000000	     -0.46035159
      1.01169359	    -25.15084315	    -32.32111233	     -0.00000000	     -0.44472909
      1.01187205	    -24.78017131	    -32.14802226	     -0.00000000	     -0.42954113
      1.01205052	    -24.41455617	    -31.97556734	     -0.00000000	     -0.41478030
      1.01222899	    -24.05393558	    -31.80375068	     -0.00000000	     -0.40043900
      1.01240745	    -23.69824793	    -31.63257528	     -0.00000000	     -0.38650944
      1.01258592	    -23.34743219	    -31.46204404	     -0.00000000	     -0.37298367
      1.01276438	    -23.00142786	    -31.29215973	     -0.00000000	     -0.35985360
      1.01294285	    -22.66017503	    -31.12292502	     -0.00000000	     -0.34711105
      1.01312132	    -22.32361433	    -30.95434247	     -0.00000000	     -0.33474772
      1.01329978	    -21.99168692	    -30.78641450	     -0.00000000	     -0.32275542
      1.01347825	    -21.66433455	    -30.61914344	     -0.00000000	     -0.31112577
      1.01365671	    -21.34149950	    -30.45253150	     -0.00000000	     -0.29985045
      1.01383518	    -21.02312462	    -30.28658075	     -0.00000000	     -0.28892113
      1.01401365	    -20.70915330	    -30.12129318	     -0.00000000	     -0.27832952
      1.01419211	    -20.39952947	    -29.95667063	     -0.00000000	     -0.26806737
      1.01437058	    -20.09419763	    -29.79271486	     -0.00000000	     -0.25812649
      1.01454904	    -19.79310282	    -29.62942749	     -0.00000000	     -0.24849874
      1.01472751	    -19.49619063	    -29.46681005	     -0.00000000	     -0.23917608
      1.01490598	    -19.20340718	    -29.30486394	     -0.00000000	     -0.23015054
      1.01508444	    -18.91469917	    -29.14359046	     -0.00000000	     -0.22141428
      1.01526291	    -18.63001381	    -28.98299082	     -0.00000000	     -0.21295953
      1.01544137	    -18.34929887	    -28.82306611	     -0.00000000	     -0.20477864
      1.01561984	    -18.07250265	    -28.66381730	     -0.00000000	     -0.19686410
      1.01579830	    -17.79957402	    -28.50524530	     -0.00000000	     -0.18920849
      1.01597677	    -17.53046234	    -28.34735087	     -0.00000000	     -0.18180456
      1.01615524	    -17.26511755	    -28.19013472	     -0.00000000	     -0.17464515
      1.01633370	    -17.00349010	    -28.03359744	     -0.00000000	     -0.16772325
      1.01651217	    -16.74553099	    -27.87773953	     -0.00000000	     -0.16103201
      1.01669063	    -16.49119174	    -27.72256140	     -0.00000000	     -0.15456469
      1.01686910	    -16.24042439	    -27.56806337	     -0.00000000	     -0.14831469
      1.01704757	    -15.99318153	    -27.41424567	     -0.00000000	     -0.14227559
      1.01722603	    -15.74941625	    -27.26110845	     -0.00000000	     -0.13644107
      1.01740450	    -15.50908218	    -27.10865178	     -0.00000000	     -0.13080499
      1.01758296	    -15.27213346	    -26.95687564	     -0.00000000	     -0.12536131
      1.01776143	    -15.03852475	    -26.80577992	     -0.00000000	     -0.12010418
      1.01793990	    -14.80821123	    -26.65536447	     -0.00000000	     -0.11502786
      1.01811836	    -14.58114857	    -26.50562903	     -0.00000000	     -0.11012677
      1.01829683	    -14.35729298	    -26.35657327	     -0.00000000	     -0.10539546
      1.01847529	    -14.13660114	    -26.20819681	     -0.00000000	     -0.10082863
      1.01865376	    -13.91903027	    -26.06049919	     -0.00000000	     -0.09642111
      1.01883223	    -13.70453805	    -25.91347986	     -0.00000000	     -0.09216786
      1.01901069	    -13.49308269	    -25.76713825	     -0.00000000	     -0.08806399
      1.01918916	    -13.28462287	    -25.62147368	     -0.00000000	     -0.08410474
      1.01936762	    -13.07911777	    -25.47648544	     -0.00000000	     -0.08028547
      1.01954609	    -12.87652706	    -25.33217273	     -0.00000000	     -0.07660168
      1.01972456	    -12.67681088	    -25.18853473	     -0.00000000	     -0.07304899
      1.01990302	    -12.47992986	    -25.04557053	     -0.00000000	     -0.06962315
      1.02008149	    -12.28584510	    -24.90327918	     -0.00000000	     -0.06632002
      1.02025995	    -12.09451818	    -24.76165967	     -0.00000000	     -0.06313558
      1.02043842	    -11.90591113	    -24.62071094	     -0.00000000	     -0.06006596
      1.02061689	    -11.71998647	    -24.48043188	     -0.00000000	     -0.05710735
      1.02079535	    -11.53670716	    -24.34082133	     -0.00000000	     -0.05425610
      1.02097382	    -11.35603663	    -24.20187809	     -0.00000000	     -0.05150864
      1.02115228	    -11.17793875	    -24.06360089	     -0.00000000	     -0.04886152
      1.02133075	    -11.00237787	    -23.92598845	     -0.00000000	     -0.04631139
      1.02150922	    -10.82931874	    -23.78903942	     -0.00000000	     -0.04385500
      1.02168768	    -10.65872658	    -23.65275241	     -0.00000000	     -0.04148921
      1.02186615	    -10.49056706	    -23.51712600	     -0.00000000	     -0.03921097
      1.02204461	    -10.32480626	    -23.38215873	     -0.00000000	     -0.03701732
      1.02222308	    -10.16141070	    -23.24784910	     -0.00000000	     -0.03490540
      1.02240154	    -10.00034732	    -23.11419557	     -0.00000000	     -0.03287244
      1.02258001	     -9.84158349	    -22.98119656	     -0.00000000	     -0.03091574
      1.02275848	     -9.68508699	    -22.84885045	     -0.00000000	     -0.02903272
      1.02293694	     -9.53082603	    -22.71715562	     -0.00000000	     -0.02722084
      1.02311541	     -9.37876922	    -22.58611039	     -0.00000000	     -0.02547767
      1.02329387	     -9.22888556	    -22.45571304	     -0.00000000	     -0.02380086
      1.02347234	     -9.08114448	    -22.32596184	     -0.00000000	     -0.02218811
      1.02365081	     -8.93551580	    -22.19685503	     -0.00000000	     -0.02063722
      1.02382927	     -8.79196972	    -22.06839081	     -0.00000000	     -0.01914605
      1.02400774	     -8.65047684	    -21.94056736	     -0.00000000	     -0.01771253
      1.02418620	     -8.51100815	    -21.81338284	     -0.00000000	     -0.01633466
      1.02436467	     -8.37353502	    -21.68683536	     -0.00000000	     -0.01501050
      1.02454314	     -8.23802919	    -21.56092304	     -0.00000000	     -0.01373818
      1.02472160	     -8.10446278	    -21.43564395	     -0.00000000	     -0.01251590
      1.02490007	     -7.97280829	    -21.31099615	     -0.00000000	     -0.01134189
      1.02507853	     -7.84303857	    -21.18697768	     -0.00000000	     -0.01021448
      1.02529305	     -7.68955098	    -21.03874980	     -0.00000000	     -0.00891836
      1.02550757	     -7.53860211	    -20.89139371	     -0.00000000	     -0.00768527
      1.02566305	     -7.43087603	    -20.78516966	     -0.00000000	     -0.00682843
      1.02586026	     -7.29618172	    -20.65111746	     -0.00000000	     -0.00578505
      1.02605747	     -7.16356076	    -20.51780256	     -0.00000000	     -0.00478905
      1.02624169	     -7.04161375	    -20.39396463	     -0.00000000	     -0.00389910
      1.02642590	     -6.92144752	    -20.27077396	     -0.00000000	     -0.00304721
      1.02662839	     -6.79144752	    -20.13613111	     -0.00000000	     -0.00215263
      1.02683087	     -6.66350767	    -20.00225670	     -0.00000000	     -0.00130078
      1.02701302	     -6.55022535	    -19.88250204	     -0.00000000	     -0.00056888
      1.02719517	     -6.43857962	    -19.76337117	     -0.00000000	      0.00013120
      1.02739826	     -6.31605645	    -19.63129662	     -0.00000000	      0.00087612
      1.02760135	     -6.19547210	    -19.49998127	     -0.00000000	      0.00158422
      1.02777313	     -6.09504914	    -19.38952642	     -0.00000000	      0.00215616
      1.02798086	     -5.97547578	    -19.25670171	     -0.00000000	      0.00281580
      1.02818858	     -5.85782936	    -19.12465984	     -0.00000000	      0.00344115
      1.02833071	     -5.77849285	    -19.03478360	     -0.00000000	      0.00385057
      1.02854103	     -5.66280513	    -18.90248490	     -0.00000000	      0.00443007
      1.02875136	     -5.54889904	    -18.77094678	     -0.00000000	      0.00497737
      1.02890921	     -5.46481937	    -18.67280311	     -0.00000000	      0.00536990
      1.02906706	     -5.38172304	    -18.57508799	     -0.00000000	      0.00574568
      1.02925437	     -5.28453084	    -18.45974042	     -0.00000000	      0.00617182
      1.02944168	     -5.18875000	    -18.34501276	     -0.00000000	      0.00657649
      1.02962329	     -5.09729411	    -18.23439063	     -0.00000000	      0.00694984
      1.02980490	     -5.00714156	    -18.12435172	     -0.00000000	      0.00730462
      1.03000188	     -4.91088002	    -18.00567952	     -0.00000000	      0.00766982
      1.03019886	     -4.81608309	    -17.88768087	     -0.00000000	      0.00801465
      1.03035655	     -4.74130371	    -17.79372199	     -0.00000000	      0.00827718
      1.03056616	     -4.64339760	    -17.66951831	     -0.00000000	      0.00860813
      1.03077577	     -4.54701092	    -17.54604791	     -0.00000000	      0.00891806
      1.03093793	     -4.47367815	    -17.45109688	     -0.00000000	      0.00914566
      1.03110008	     -4.40121782	    -17.35657834	     -0.00000000	      0.00936154
      1.03127725	     -4.32316755	    -17.25384353	     -0.00000000	      0.00958555
      1.03145441	     -4.24619167	    -17.15164067	     -0.00000000	      0.00979702
      1.03164639	     -4.16404971	    -17.04151444	     -0.00000000	      0.01001314
      1.03183837	     -4.08311689	    -16.93200291	     -0.00000000	      0.01021551
      1.03198517	     -4.02210042	    -16.84870083	     -0.00000000	      0.01036182
      1.03219764	     -3.93509818	    -16.72878788	     -0.00000000	      0.01056123
      1.03241011	     -3.84937953	    -16.60957705	     -0.00000000	      0.01074456
      1.03255015	     -3.79386243	    -16.53148134	     -0.00000000	      0.01085928
      1.03269018	     -3.73886608	    -16.45368193	     -0.00000000	      0.01096733
      1.03287812	     -3.66606938	    -16.34979798	     -0.00000000	      0.01110386
      1.03306605	     -3.59429900	    -16.24647996	     -0.00000000	      0.01123008
      1.03322836	     -3.53323248	    -16.15773517	     -0.00000000	      0.01133194
      1.03342783	     -3.45925517	    -16.04926661	     -0.00000000	      0.01144777
      1.03366832	     -3.37162296	    -15.91935220	     -0.00000000	      0.01157448
      1.03390881	     -3.28560847	    -15.79036107	     -0.00000000	      0.01168726
      1.03406000	     -3.23244323	    -15.70976814	     -0.00000000	      0.01175213
      1.03424385	     -3.16861880	    -15.61225279	     -0.00000000	      0.01182414
      1.03448763	     -3.08549214	    -15.48380040	     -0.00000000	      0.01190957
      1.03464183	     -3.03360023	    -15.40299551	     -0.00000000	      0.01195643
      1.03479603	     -2.98248633	    -15.32261274	     -0.00000000	      0.01200000
      1.03495023	     -2.93194869	    -15.24258973	     -0.00000000	      0.01203885
      1.03513424	     -2.87249290	    -15.14759858	     -0.00000000	      0.01208014
      1.03531825	     -2.81385302	    -15.05312125	     -0.00000000	      0.01211533
      1.03547962	     -2.76318151	    -14.97072102	     -0.00000000	      0.01214208
      1.03568182	     -2.70058716	    -14.86803329	     -0.00000000	      0.01216980
      1.03593360	     -2.62404860	    -14.74105005	     -0.00000000	      0.01219595
      1.03620115	     -2.54427908	    -14.60714318	     -0.00000000	      0.01221320
      1.03633136	     -2.50619413	    -14.54240991	     -0.00000000	      0.01221920
      1.03648770	     -2.46089376	    -14.46499522	     -0.00000000	      0.01222280
      1.03669387	     -2.40205448	    -14.36348655	     -0.00000000	      0.01222334
      1.03690004	     -2.34403308	    -14.26257220	     -0.00000000	      0.01221776
      1.03704099	     -2.30506351	    -14.19399458	     -0.00000000	      0.01221247
      1.03718194	     -2.26643241	    -14.12568214	     -0.00000000	      0.01220426
      1.03734957	     -2.22108734	    -14.04483511	     -0.00000000	      0.01219212
      1.03756026	     -2.16492920	    -13.94380455	     -0.00000000	      0.01217277
      1.03784263	     -2.09121304	    -13.80945029	     -0.00000000	      0.01214100
      1.03797238	     -2.05774277	    -13.74805779	     -0.00000000	      0.01212279
      1.03812949	     -2.01782980	    -13.67409436	     -0.00000000	      0.01210011
      1.03832465	     -1.96890592	    -13.58270434	     -0.00000000	      0.01206885
      1.03853369	     -1.91736777	    -13.48543287	     -0.00000000	      0.01203231
      1.03874273	     -1.86657417	    -13.38875338	     -0.00000000	      0.01199167
      1.03888756	     -1.83199787	    -13.32217237	     -0.00000000	      0.01196273
      1.03903240	     -1.79772572	    -13.25585948	     -0.00000000	      0.01193163
      1.03919786	     -1.75909228	    -13.18047449	     -0.00000000	      0.01189477
      1.03940636	     -1.71110240	    -13.08602756	     -0.00000000	      0.01184566
      1.03960562	     -1.66599544	    -12.99633668	     -0.00000000	      0.01179652
      1.03980488	     -1.62153460	    -12.90717781	     -0.00000000	      0.01174465
      1.03996159	     -1.58713351	    -12.83746602	     -0.00000000	      0.01170299
      1.04011830	     -1.55308896	    -12.76807025	     -0.00000000	      0.01165953
      1.04029074	     -1.51616957	    -12.69211957	     -0.00000000	      0.01161079
      1.04046317	     -1.47969112	    -12.61655493	     -0.00000000	      0.01156016
      1.04063221	     -1.44447452	    -12.54288729	     -0.00000000	      0.01150980
      1.04080126	     -1.40965450	    -12.46958249	     -0.00000000	      0.01145764
      1.04097100	     -1.37523174	    -12.39638618	     -0.00000000	      0.01140473
      1.04114074	     -1.34118360	    -12.32354806	     -0.00000000	      0.01135003
      1.04130793	     -1.30817759	    -12.25220429	     -0.00000000	      0.01129585
      1.04147512	     -1.27551057	    -12.18120054	     -0.00000000	      0.01123992
      1.04164216	     -1.24339683	    -12.11066053	     -0.00000000	      0.01118392
      1.04180920	     -1.21160277	    -12.04045413	     -0.00000000	      0.01112621
      1.04197465	     -1.18062329	    -11.97130772	     -0.00000000	      0.01106907
      1.04214010	     -1.14994080	    -11.90248338	     -0.00000000	      0.01101030
      1.04230567	     -1.11973732	    -11.83399564	     -0.00000000	      0.01095160
      1.04247124	     -1.08981741	    -11.76582605	     -0.00000000	      0.01089133
      1.04263546	     -1.06063027	    -11.69859040	     -0.00000000	      0.01083177
      1.04279969	     -1.03170841	    -11.63166334	     -0.00000000	      0.01077070
      1.04296415	     -1.00322387	    -11.56501445	     -0.00000000	      0.01070985
      1.04312862	     -0.97499330	    -11.49867107	     -0.00000000	      0.01064753
      1.04329309	     -0.94723853	    -11.43270326	     -0.00000000	      0.01058563
      1.04345756	     -0.91971988	    -11.36703508	     -0.00000000	      0.01052225
      1.04362202	     -0.89267835	    -11.30174264	     -0.00000000	      0.01045943
      1.04378649	     -0.86584951	    -11.23674214	     -0.00000000	      0.01039509
      1.04395096	     -0.83950598	    -11.17211967	     -0.00000000	      0.01033150
      1.04411543	     -0.81334433	    -11.10777902	     -0.00000000	      0.01026625
      1.04427989	     -0.78768542	    -11.04382158	     -0.00000000	      0.01020204
      1.04444436	     -0.76216709	    -10.98013247	     -0.00000000	      0.01013595
      1.04460883	     -0.73718215	    -10.91683585	     -0.00000000	      0.01007126
      1.04477329	     -0.71228094	    -10.85378910	     -0.00000000	      0.01000434
      1.04491350	     -0.69149726	    -10.80035986	     -0.00000000	      0.00994868
      1.04505370	     -0.67081742	    -10.74712547	     -0.00000000	      0.00989183
      1.04523584	     -0.64438057	    -10.67834882	     -0.00000000	      0.00981848
      1.04541797	     -0.61816192	    -10.60991391	     -0.00000000	      0.00974361
      1.04555166	     -0.59931428	    -10.55997849	     -0.00000000	      0.00968983
      1.04568536	     -0.58055119	    -10.51021636	     -0.00000000	      0.00963504
      1.04586961	     -0.55508299	    -10.44200006	     -0.00000000	      0.00955994
      1.04605386	     -0.52983956	    -10.37413244	     -0.00000000	      0.00948353
      1.04618810	     -0.51182720	    -10.32498136	     -0.00000000	      0.00942901
      1.04632233	     -0.49389340	    -10.27600200	     -0.00000000	      0.00937353
      1.04650685	     -0.46962135	    -10.20903656	     -0.00000000	      0.00929779
      1.04669137	     -0.44554413	    -10.14240934	     -0.00000000	      0.00922070
      1.04682115	     -0.42897778	    -10.09582861	     -0.00000000	      0.00916777
      1.04695093	     -0.41246678	    -10.04940174	     -0.00000000	      0.00911389
      1.04713592	     -0.38928603	     -9.98357411	     -0.00000000	      0.00903760
      1.04732090	     -0.36629254	     -9.91808177	     -0.00000000	      0.00896009
      1.04745064	     -0.35051975	     -9.87242500	     -0.00000000	      0.00890702
      1.04758038	     -0.33479499	     -9.82691867	     -0.00000000	      0.00885303
      1.04776611	     -0.31262897	     -9.76212056	     -0.00000000	      0.00877633
      1.04795183	     -0.29062209	     -9.69764889	     -0.00000000	      0.00869835
      1.04807678	     -0.27616372	     -9.65453833	     -0.00000000	      0.00864730
      1.04820173	     -0.26173139	     -9.61156044	     -0.00000000	      0.00859534
      1.04838627	     -0.24073051	     -9.54841510	     -0.00000000	      0.00851913
      1.04857080	     -0.21989151	     -9.48559131	     -0.00000000	      0.00844186
      1.04869990	     -0.20564222	     -9.44190647	     -0.00000000	      0.00838910
      1.04882900	     -0.19142501	     -9.39836346	     -0.00000000	      0.00833548
      1.04901573	     -0.17118452	     -9.33571560	     -0.00000000	      0.00825862
      1.04917638	     -0.15388358	     -9.28207119	     -0.00000000	      0.00819158
      1.04933704	     -0.13697357	     -9.22875341	     -0.00000000	      0.00812609
      1.04949770	     -0.12004257	     -9.17563091	     -0.00000000	      0.00805880
      1.04963000	     -0.10645195	     -9.13214711	     -0.00000000	      0.00800506
      1.04976230	     -0.09287402	     -9.08880369	     -0.00000000	      0.00795036
      1.04996546	     -0.07243026	     -9.02264190	     -0.00000000	      0.00786762
      1.05008966	     -0.05992935	     -8.98234974	     -0.00000000	      0.00781582
      1.05021386	     -0.04766932	     -8.94225340	     -0.00000000	      0.00776509
      1.05039743	     -0.02973425	     -8.88326680	     -0.00000000	      0.00769001
      1.05066317	     -0.00414475	     -8.79845710	     -0.00000000	      0.00758101
      1.05078748	      0.00756392	     -8.75905332	     -0.00000000	      0.00753082
      1.05093842	      0.02171985	     -8.71138425	     -0.00000000	      0.00746926
      1.05111171	      0.03772329	     -8.65695338	     -0.00000000	      0.00739912
      1.05128499	      0.05361640	     -8.60278574	     -0.00000000	      0.00732831
      1.05142650	      0.06631410	     -8.55880792	     -0.00000000	      0.00727163
      1.05156801	      0.07899279	     -8.51498744	     -0.00000000	      0.00721410
      1.05175016	      0.09497119	     -8.45891431	     -0.00000000	      0.00714135
      1.05188194	      0.10655034	     -8.41849628	     -0.00000000	      0.00708756
      1.05201372	      0.11788363	     -8.37828658	     -0.00000000	      0.00703493
      1.05218110	      0.13218463	     -8.32742859	     -0.00000000	      0.00696765
      1.05234574	      0.14601854	     -8.27768574	     -0.00000000	      0.00690210
      1.05251037	      0.15978002	     -8.22816722	     -0.00000000	      0.00683589
      1.05265755	      0.17181235	     -8.18415329	     -0.00000000	      0.00677786
      1.05280473	      0.18384431	     -8.14029938	     -0.00000000	      0.00671886
      1.05295191	      0.19562848	     -8.09668380	     -0.00000000	      0.00666094
      1.05309909	      0.20738379	     -8.05323639	     -0.00000000	      0.00660230
      1.05325998	      0.21997485	     -8.00600470	     -0.00000000	      0.00653927
      1.05342088	      0.23256869	     -7.95896094	     -0.00000000	      0.00647512
      1.05355513	      0.24279998	     -7.91994073	     -0.00000000	      0.00642303
      1.05368937	      0.25305118	     -7.88104486	     -0.00000000	      0.00637004
      1.05387079	      0.26661368	     -7.82878165	     -0.00000000	      0.00629965
      1.05400396	      0.27659479	     -7.79056037	     -0.00000000	      0.00624695
      1.05413713	      0.28634677	     -7.75253946	     -0.00000000	      0.00619541
      1.05429936	      0.29817740	     -7.70640953	     -0.00000000	      0.00613211
      1.05445749	      0.30949485	     -7.66169404	     -0.00000000	      0.00607119
      1.05461562	      0.32079752	     -7.61716114	     -0.00000000	      0.00600945
      1.05477375	      0.33178959	     -7.57290451	     -0.00000000	      0.00594933
      1.05490637	      0.34109704	     -7.53589608	     -0.00000000	      0.00589748
      1.05503899	      0.35016672	     -7.49908734	     -0.00000000	      0.00584694
      1.05517161	      0.35921813	     -7.46240797	     -0.00000000	      0.00579592
      1.05535272	      0.37135383	     -7.41258654	     -0.00000000	      0.00572709
      1.05549682	      0.38101051	     -7.37311253	     -0.00000000	      0.00567151
      1.05564091	      0.39041844	     -7.33386219	     -0.00000000	      0.00561726
      1.05578500	      0.39985401	     -7.29474695	     -0.00000000	      0.00556208
      1.05592909	      0.40907619	     -7.25584318	     -0.00000000	      0.00550796
      1.05607318	      0.41830075	     -7.21708161	     -0.00000000	      0.00486768
      1.05624810	      0.42921050	     -7.17031105	     -0.00000000	     -0.00116700
      1.05637076	      0.43694364	     -7.13761023	     -0.00000000	     -0.00887683
      1.05649343	      0.44447480	     -7.10507698	     -0.00000000	     -0.01928583
      1.05666291	      0.45481325	     -7.06032013	     -0.00000000	     -0.03784811
      1.05682693	      0.46464861	     -7.01724738	     -0.00000000	     -0.06012368
      1.05700133	      0.47505800	     -6.97166727	     -0.00000000	     -0.08810884
      1.05713295	      0.48268956	     -6.93748152	     -0.00000000	     -0.11194778
      1.05726456	      0.49034755	     -6.90340829	     -0.00000000	     -0.13796675
      1.05744298	      0.50046777	     -6.85749436	     -0.00000000	     -0.17647277
      1.05757163	      0.50780736	     -6.82451549	     -0.00000000	     -0.20638315
      1.05770027	      0.51493790	     -6.79172104	     -0.00000000	     -0.23796209
      1.05786098	      0.52380909	     -6.75093228	     -0.00000000	     -0.27959523
      1.05801541	      0.53213705	     -6.71197318	     -0.00000000	     -0.32172236
      1.05816985	      0.54046908	     -6.67318595	     -0.00000000	     -0.36576662
      1.05830799	      0.54767946	     -6.63871573	     -0.00000000	     -0.40666742
      1.05844613	      0.55493107	     -6.60437280	     -0.00000000	     -0.44888938
      1.05858427	      0.56198540	     -6.57023419	     -0.00000000	     -0.49234147
      1.05872242	      0.56902587	     -6.53624220	     -0.00000000	     -0.53694164
      1.05888776	      0.57723126	     -6.49581487	     -0.00000000	     -0.59172393
      1.05902934	      0.58428169	     -6.46135642	     -0.00000000	     -0.63975481
      1.05917091	      0.59107900	     -6.42713091	     -0.00000000	     -0.68874737
      1.05931248	      0.59792522	     -6.39304267	     -0.00000000	     -0.73863978
      1.05945406	      0.60453978	     -6.35918210	     -0.00000000	     -0.78937085
      1.05959563	      0.61118723	     -6.32546542	     -0.00000000	     -0.84088907
      1.05973720	      0.61761880	     -6.29197277	     -0.00000000	     -0.89314341
      1.05987878	      0.62407248	     -6.25862877	     -0.00000000	     -0.94609134
      1.06002035	      0.63032173	     -6.22550639	     -0.00000000	     -0.99969051
      1.06016192	      0.63658643	     -6.19253590	     -0.00000000	     -1.05390621
      1.06030350	      0.64265471	     -6.15978552	     -0.00000000	     -1.10870333
      1.06044507	      0.64873516	     -6.12718901	     -0.00000000	     -1.16405371
      1.06058664	      0.65462430	     -6.09481181	     -0.00000000	     -1.21992849
      1.06072821	      0.66052527	     -6.06258935	     -0.00000000	     -1.27630498
      1.06086979	      0.66623742	     -6.03058604	     -0.00000000	     -1.33315938
      1.06101136	      0.67196382	     -5.99873724	     -0.00000000	     -1.39047360
      1.06115293	      0.67750131	     -5.96710807	     -0.00000000	     -1.44822792
      1.06129451	      0.68305821	     -5.93563210	     -0.00000000	     -1.50640803
      1.06143608	      0.68842343	     -5.90437692	     -0.00000000	     -1.56499748
      1.06157765	      0.69381623	     -5.87327249	     -0.00000000	     -1.62398505
      1.06171923	      0.69901145	     -5.84239081	     -0.00000000	     -1.68335679
      1.06186080	      0.70424591	     -5.81165614	     -0.00000000	     -1.74310400
      1.06200237	      0.70927316	     -5.78114720	     -0.00000000	     -1.80321459
      1.06214394	      0.71435557	     -5.75077997	     -0.00000000	     -1.86368193
      1.06228552	      0.71921639	     -5.72064282	     -0.00000000	     -1.92449520
      1.06242709	      0.72415376	     -5.69064019	     -0.00000000	     -1.98564951
      1.06256866	      0.72884891	     -5.66087381	     -0.00000000	     -2.04713477
      1.06271024	      0.73364934	     -5.63123224	     -0.00000000	     -2.10894760
      1.06285181	      0.73817839	     -5.60183570	     -0.00000000	     -2.17107817
      1.06299338	      0.74285146	     -5.57255091	     -0.00000000	     -2.23352448
      1.06311955	      0.74676417	     -5.54666699	     -0.00000000	     -2.28943146
      1.06324571	      0.75075659	     -5.52088232	     -0.00000000	     -2.34558045
      1.06340520	      0.75560512	     -5.48852723	     -0.00000000	     -2.41690098
      1.06354095	      0.75979486	     -5.46112556	     -0.00000000	     -2.47789644
      1.06367670	      0.76377070	     -5.43393553	     -0.00000000	     -2.53915477
      1.06381244	      0.76781683	     -5.40686572	     -0.00000000	     -2.60067430
      1.06394819	      0.77168674	     -5.37999456	     -0.00000000	     -2.66244812
      1.06408394	      0.77559875	     -5.35325166	     -0.00000000	     -2.72447397
      1.06421968	      0.77936155	     -5.32669775	     -0.00000000	     -2.78674545
      1.06435543	      0.78314700	     -5.30027727	     -0.00000000	     -2.84925985
      1.06452879	      0.78774980	     -5.26681399	     -0.00000000	     -2.92943903
      1.06464018	      0.79082479	     -5.24539463	     -0.00000000	     -2.98115986
      1.06475157	      0.79373916	     -5.22412022	     -0.00000000	     -3.03303293
      1.06492285	      0.79818707	     -5.19160158	     -0.00000000	     -3.11308551
      1.06506079	      0.80169969	     -5.16559243	     -0.00000000	     -3.17781358
      1.06530222	      0.80770904	     -5.12045675	     -0.00000000	     -3.29162461
      1.06544629	      0.81126877	     -5.09373516	     -0.00000000	     -3.35985272
      1.06559208	      0.81471163	     -5.06690018	     -0.00000000	     -3.42912384
      1.06573787	      0.81824706	     -5.04019049	     -0.00000000	     -3.49862065
      1.06586381	      0.82109552	     -5.01730844	     -0.00000000	     -3.55882598
      1.06598974	      0.82403493	     -4.99451166	     -0.00000000	     -3.61919125
      1.06614490	      0.82747786	     -4.96663901	     -0.00000000	     -3.69377336
      1.06627726	      0.83050293	     -4.94296929	     -0.00000000	     -3.75757797
      1.06640962	      0.83333541	     -4.91948554	     -0.00000000	     -3.82154092
      1.06654198	      0.83625023	     -4.89609898	     -0.00000000	     -3.88566058
      1.06667434	      0.83901912	     -4.87288208	     -0.00000000	     -3.94992941
      1.06680670	      0.84183510	     -4.84977227	     -0.00000000	     -4.01434482
      1.06697327	      0.84518054	     -4.82092601	     -0.00000000	     -4.09560550
      1.06708715	      0.84758894	     -4.80127408	     -0.00000000	     -4.15129125
      1.06720104	      0.84984541	     -4.78175969	     -0.00000000	     -4.20707198
      1.06736241	      0.85305128	     -4.75425755	     -0.00000000	     -4.28626936
      1.06751540	      0.85598479	     -4.72838106	     -0.00000000	     -4.36151586
      1.06766838	      0.85899189	     -4.70263814	     -0.00000000	     -4.43691703
      1.06778908	      0.86118187	     -4.68249761	     -0.00000000	     -4.49650406
      1.06790977	      0.86346402	     -4.66242409	     -0.00000000	     -4.55617969
      1.06807057	      0.86634970	     -4.63587821	     -0.00000000	     -4.63581522
      1.06819955	      0.86875322	     -4.61468079	     -0.00000000	     -4.69978997
      1.06832852	      0.87098610	     -4.59364621	     -0.00000000	     -4.76384842
      1.06845749	      0.87329376	     -4.57269510	     -0.00000000	     -4.82798952
      1.06861496	      0.87593539	     -4.54731626	     -0.00000000	     -4.90640379
      1.06873537	      0.87807239	     -4.52798014	     -0.00000000	     -4.96643555
      1.06885577	      0.88005349	     -4.50878580	     -0.00000000	     -5.02652485
      1.06900432	      0.88255257	     -4.48521165	     -0.00000000	     -5.10074186
      1.06914479	      0.88478955	     -4.46308795	     -0.00000000	     -5.17099060
      1.06928526	      0.88712704	     -4.44105438	     -0.00000000	     -5.24130676
      1.06942573	      0.88924881	     -4.41921152	     -0.00000000	     -5.31168086
      1.06954683	      0.89123913	     -4.40042589	     -0.00000000	     -5.37239803
      1.06966793	      0.89306071	     -4.38178350	     -0.00000000	     -5.43315131
      1.06978903	      0.89493614	     -4.36321239	     -0.00000000	     -5.49394080
      1.06996716	      0.89753632	     -4.33610522	     -0.00000000	     -5.58341692
      1.07007770	      0.89926379	     -4.31934167	     -0.00000000	     -5.63897622
      1.07018825	      0.90085977	     -4.30269256	     -0.00000000	     -5.69455478
      1.07035196	      0.90324057	     -4.27816267	     -0.00000000	     -5.77689736
      1.07050428	      0.90537385	     -4.25550633	     -0.00000000	     -5.85354007
      1.07065659	      0.90759248	     -4.23295672	     -0.00000000	     -5.93020888
      1.07077429	      0.90913867	     -4.21567838	     -0.00000000	     -5.98945990
      1.07089198	      0.91078620	     -4.19844645	     -0.00000000	     -6.04872178
      1.07105092	      0.91287588	     -4.17534291	     -0.00000000	     -6.12876244
      1.07117810	      0.91464660	     -4.15692643	     -0.00000000	     -6.19281670
      1.07130528	      0.91625837	     -4.13865123	     -0.00000000	     -6.25687031
      1.07143246	      0.91795891	     -4.12043717	     -0.00000000	     -6.32092448
      1.07158509	      0.91983798	     -4.09874866	     -0.00000000	     -6.39778569
      1.07170444	      0.92143551	     -4.08183671	     -0.00000000	     -6.45788352
      1.07182378	      0.92288411	     -4.06504986	     -0.00000000	     -6.51797112
      1.07196837	      0.92471259	     -4.04479188	     -0.00000000	     -6.59075489
      1.07211296	      0.92640233	     -4.02469029	     -0.00000000	     -6.66351852
      1.07223821	      0.92799655	     -4.00732397	     -0.00000000	     -6.72653957
      1.07236347	      0.92942565	     -3.99009342	     -0.00000000	     -6.78953986
      1.07248873	      0.93094768	     -3.97291523	     -0.00000000	     -6.85252167
      1.07264064	      0.93263998	     -3.95224059	     -0.00000000	     -6.92887277
      1.07276044	      0.93410146	     -3.93598005	     -0.00000000	     -6.98905962
      1.07288023	      0.93541532	     -3.91984054	     -0.00000000	     -7.04922004
      1.07300003	      0.93678940	     -3.90375482	     -0.00000000	     -7.10935604
      1.07317382	      0.93864050	     -3.88059345	     -0.00000000	     -7.19654688
      1.07328262	      0.93992175	     -3.86613094	     -0.00000000	     -7.25110498
      1.07339143	      0.94107843	     -3.85176751	     -0.00000000	     -7.30563581
      1.07355185	      0.94281633	     -3.83068649	     -0.00000000	     -7.38598947
      1.07369913	      0.94433816	     -3.81146708	     -0.00000000	     -7.45970858
      1.07384642	      0.94596209	     -3.79232074	     -0.00000000	     -7.53337676
      1.07396283	      0.94708328	     -3.77731497	     -0.00000000	     -7.59155846
      1.07407923	      0.94831542	     -3.76233877	     -0.00000000	     -7.64970676
      1.07423238	      0.94981104	     -3.74277487	     -0.00000000	     -7.72614937
      1.07435887	      0.95115444	     -3.72666486	     -0.00000000	     -7.78924173
      1.07448537	      0.95234076	     -3.71068076	     -0.00000000	     -7.85228534
      1.07461186	      0.95363793	     -3.69473597	     -0.00000000	     -7.91528408
      1.07473835	      0.95481512	     -3.67890418	     -0.00000000	     -7.97823245
      1.07486485	      0.95607291	     -3.66312044	     -0.00000000	     -8.04113322
      1.07501931	      0.95745323	     -3.64399665	     -0.00000000	     -8.11786958
      1.07513085	      0.95859149	     -3.63020831	     -0.00000000	     -8.17324102
      1.07524240	      0.95959583	     -3.61651937	     -0.00000000	     -8.22856926
      1.07539211	      0.96100197	     -3.59821598	     -0.00000000	     -8.30276465
      1.07553083	      0.96221522	     -3.58137537	     -0.00000000	     -8.37144040
      1.07566954	      0.96354498	     -3.56458266	     -0.00000000	     -8.44005254
      1.07579018	      0.96453951	     -3.55009859	     -0.00000000	     -8.49966875
      1.07591083	      0.96565911	     -3.53563802	     -0.00000000	     -8.55923622
      1.07603147	      0.96667893	     -3.52127286	     -0.00000000	     -8.61874980
      1.07618265	      0.96803846	     -3.50333382	     -0.00000000	     -8.69325651
      1.07630936	      0.96905459	     -3.48841419	     -0.00000000	     -8.75563448
      1.07643607	      0.97019510	     -3.47352300	     -0.00000000	     -8.81795589
      1.07656278	      0.97119908	     -3.45874374	     -0.00000000	     -8.88021473
      1.07668949	      0.97231190	     -3.44399706	     -0.00000000	     -8.94241565
      1.07681620	      0.97330229	     -3.42935690	     -0.00000000	     -9.00455328
      1.07694290	      0.97438982	     -3.41475222	     -0.00000000	     -9.06663182
      1.07706961	      0.97536563	     -3.40024979	     -0.00000000	     -9.12864637
      1.07719632	      0.97642987	     -3.38578480	     -0.00000000	     -9.19060085
      1.07732303	      0.97739037	     -3.37141866	     -0.00000000	     -9.25249071
      1.07744974	      0.97843304	     -3.35709115	     -0.00000000	     -9.31431968
      1.07757644	      0.97937771	     -3.34285983	     -0.00000000	     -9.37608346
      1.07770315	      0.98040031	     -3.32866770	     -0.00000000	     -9.43778566
      1.07785665	      0.98148157	     -3.31161142	     -0.00000000	     -9.51244342
      1.07796327	      0.98238514	     -3.29976887	     -0.00000000	     -9.56425340
      1.07806990	      0.98315935	     -3.28801258	     -0.00000000	     -9.61601508
      1.07822253	      0.98431799	     -3.27124525	     -0.00000000	     -9.69003049
      1.07836316	      0.98531209	     -3.25589943	     -0.00000000	     -9.75814394
      1.07850380	      0.98642544	     -3.24059143	     -0.00000000	     -9.82618050
      1.07861815	      0.98717041	     -3.22825089	     -0.00000000	     -9.88144298
      1.07873251	      0.98803554	     -3.21592145	     -0.00000000	     -9.93665539
      1.07887860	      0.98902157	     -3.20028173	     -0.00000000	    -10.00710561
      1.07900364	      0.98998157	     -3.18692152	     -0.00000000	    -10.06734045
      1.07912868	      0.99078356	     -3.17367058	     -0.00000000	    -10.12750807
      1.07925371	      0.99172102	     -3.16043410	     -0.00000000	    -10.18761539
      1.07937875	      0.99251503	     -3.14730152	     -0.00000000	    -10.24765572
      1.07950379	      0.99343221	     -3.13418668	     -0.00000000	    -10.30763543
      1.07962883	      0.99421691	     -3.12117154	     -0.00000000	    -10.36754834
      1.07975387	      0.99511571	     -3.10817638	     -0.00000000	    -10.42740043
      1.07987891	      0.99589006	     -3.09527768	     -0.00000000	    -10.48718589
      1.08000395	      0.99677209	     -3.08240038	     -0.00000000	    -10.54691045
      1.08012899	      0.99753525	     -3.06961709	     -0.00000000	    -10.60656855
      1.08025403	      0.99840195	     -3.05685588	     -0.00000000	    -10.66616575
      1.08037906	      0.99915319	     -3.04418695	     -0.00000000	    -10.72569664
      1.08050410	      1.00000587	     -3.03154014	     -0.00000000	    -10.78516675
      1.08062914	      1.00074453	     -3.01898453	     -0.00000000	    -10.84457069
      1.08075418	      1.00158445	     -3.00645048	     -0.00000000	    -10.90391402
      1.08087922	      1.00230990	     -2.99400715	     -0.00000000	    -10.96319133
      1.08100426	      1.00313829	     -2.98158424	     -0.00000000	    -11.02240829
      1.08112930	      1.00384984	     -2.96925221	     -0.00000000	    -11.08155934
      1.08125434	      1.00466797	     -2.95693882	     -0.00000000	    -11.14065040
      1.08137937	      1.00536485	     -2.94471714	     -0.00000000	    -11.19967564
      1.08150441	      1.00617409	     -2.93251165	     -0.00000000	    -11.25864132
      1.08162945	      1.00685539	     -2.92039945	     -0.00000000	    -11.31754123
      1.08175449	      1.00765727	     -2.90830021	     -0.00000000	    -11.37638211
      1.08187953	      1.00832187	     -2.89629671	     -0.00000000	    -11.43515722
      1.08200457	      1.00911814	     -2.88430201	     -0.00000000	    -11.49387392
      1.08212961	      1.00976459	     -2.87240653	     -0.00000000	    -11.55252479
      1.08225465	      1.01055735	     -2.86051460	     -0.00000000	    -11.61111800
      1.08237969	      1.01118381	     -2.84872663	     -0.00000000	    -11.66964521
      1.08250472	      1.01197562	     -2.83693552	     -0.00000000	    -11.72811566
      1.08262976	      1.01257967	     -2.82525476	     -0.00000000	    -11.78651981
      1.08275480	      1.01337375	     -2.81356236	     -0.00000000	    -11.84486827
      1.08287984	      1.01395218	     -2.80198877	     -0.00000000	    -11.90314996
      1.08300488	      1.01475265	     -2.79039269	     -0.00000000	    -11.96137726
      1.08311654	      1.01526501	     -2.78014418	     -0.00000000	    -12.01331602
      1.08322819	      1.01591342	     -2.76989055	     -0.00000000	    -12.06521057
      1.08336655	      1.01659963	     -2.75727654	     -0.00000000	    -12.12944323
      1.08350490	      1.01744042	     -2.74467154	     -0.00000000	    -12.19360702
      1.08360906	      1.01789309	     -2.73527855	     -0.00000000	    -12.24185961
      1.08371322	      1.01846684	     -2.72587955	     -0.00000000	    -12.29007440
      1.08386673	      1.01921960	     -2.71211742	     -0.00000000	    -12.36105396
      1.08399026	      1.01992478	     -2.70106172	     -0.00000000	    -12.41811358
      1.08411380	      1.02048118	     -2.69009969	     -0.00000000	    -12.47511136
      1.08423734	      1.02118305	     -2.67913623	     -0.00000000	    -12.53205610
      1.08436087	      1.02172300	     -2.66827021	     -0.00000000	    -12.58893895
      1.08448441	      1.02242364	     -2.65739740	     -0.00000000	    -12.64576964
      1.08460794	      1.02294516	     -2.64662711	     -0.00000000	    -12.70253827
      1.08473148	      1.02364710	     -2.63584323	     -0.00000000	    -12.75925574
      1.08485502	      1.02414766	     -2.62516859	     -0.00000000	    -12.81591082
      1.08497855	      1.02485408	     -2.61447171	     -0.00000000	    -12.87251594
      1.08510209	      1.02533036	     -2.60389291	     -0.00000000	    -12.92905811
      1.08522563	      1.02604536	     -2.59328083	     -0.00000000	    -12.98555177
      1.08533433	      1.02646463	     -2.58404649	     -0.00000000	    -13.03521017
      1.08544303	      1.02701982	     -2.57480184	     -0.00000000	    -13.08482983
      1.08558183	      1.02761907	     -2.56308205	     -0.00000000	    -13.14811876
      1.08572062	      1.02837087	     -2.55136716	     -0.00000000	    -13.21134292
      1.08582228	      1.02874176	     -2.54287876	     -0.00000000	    -13.25760162
      1.08592394	      1.02923335	     -2.53438017	     -0.00000000	    -13.30382703
      1.08607863	      1.02989363	     -2.52153085	     -0.00000000	    -13.37409574
      1.08620083	      1.03051174	     -2.51139628	     -0.00000000	    -13.42954576
      1.08632303	      1.03098461	     -2.50134946	     -0.00000000	    -13.48493821
      1.08644523	      1.03160111	     -2.49129704	     -0.00000000	    -13.54028242
      1.08656743	      1.03205861	     -2.48133642	     -0.00000000	    -13.59556892
      1.08668963	      1.03267552	     -2.47136472	     -0.00000000	    -13.65080806
      1.08681183	      1.03311561	     -2.46149018	     -0.00000000	    -13.70598922
      1.08693403	      1.03373543	     -2.45159763	     -0.00000000	    -13.76112406
      1.08705623	      1.03415552	     -2.44180926	     -0.00000000	    -13.81620044
      1.08717842	      1.03478142	     -2.43199409	     -0.00000000	    -13.87123174
      1.08730062	      1.03517811	     -2.42229225	     -0.00000000	    -13.92620388
      1.08742282	      1.03581417	     -2.41255240	     -0.00000000	    -13.98113242
      1.08753031	      1.03616404	     -2.40408503	     -0.00000000	    -14.02939869
      1.08763780	      1.03665047	     -2.39560368	     -0.00000000	    -14.07762987
      1.08777489	      1.03716244	     -2.38486476	     -0.00000000	    -14.13908428
      1.08791198	      1.03782521	     -2.37412567	     -0.00000000	    -14.20047969
      1.08801309	      1.03813653	     -2.36629318	     -0.00000000	    -14.24571533
      1.08811421	      1.03856895	     -2.35844775	     -0.00000000	    -14.29092041
      1.08826568	      1.03912929	     -2.34677198	     -0.00000000	    -14.35857115
      1.08838751	      1.03967747	     -2.33739168	     -0.00000000	    -14.41293101
      1.08850934	      1.04007689	     -2.32809678	     -0.00000000	    -14.46723592
      1.08863117	      1.04063236	     -2.31878878	     -0.00000000	    -14.52149645
      1.08875300	      1.04100809	     -2.30957585	     -0.00000000	    -14.57570120
      1.08887483	      1.04157551	     -2.30033797	     -0.00000000	    -14.62986311
      1.08899666	      1.04192228	     -2.29120804	     -0.00000000	    -14.68396803
      1.08911849	      1.04250798	     -2.28203758	     -0.00000000	    -14.73803206
      1.08922420	      1.04280592	     -2.27417764	     -0.00000000	    -14.78489692
      1.08932991	      1.04323968	     -2.26630119	     -0.00000000	    -14.83172967
      1.08946716	      1.04369849	     -2.25614949	     -0.00000000	    -14.89247373
      1.08960441	      1.04430788	     -2.24599482	     -0.00000000	    -14.95316126
      1.08970370	      1.04457064	     -2.23873424	     -0.00000000	    -14.99702084
      1.08980299	      1.04495430	     -2.23145831	     -0.00000000	    -15.04085248
      1.08995541	      1.04545929	     -2.22036210	     -0.00000000	    -15.10807228
      1.09007636	      1.04595514	     -2.21156522	     -0.00000000	    -15.16136514
      1.09019732	      1.04630442	     -2.20285032	     -0.00000000	    -15.21460520
      1.09031827	      1.04680901	     -2.19411981	     -0.00000000	    -15.26780345
      1.09043923	      1.04713418	     -2.18548159	     -0.00000000	    -15.32094788
      1.09056019	      1.04765254	     -2.17681524	     -0.00000000	    -15.37405211
      1.09068114	      1.04794784	     -2.16825497	     -0.00000000	    -15.42710105
      1.09078940	      1.04840882	     -2.16055846	     -0.00000000	    -15.47454938
      1.09089766	      1.04871997	     -2.15293742	     -0.00000000	    -15.52195456
      1.09100592	      1.04910876	     -2.14531828	     -0.00000000	    -15.56932505
      1.09115859	      1.04955004	     -2.13465403	     -0.00000000	    -15.63605875
      1.09126466	      1.04997535	     -2.12723775	     -0.00000000	    -15.68238434
      1.09137073	      1.05028278	     -2.11988510	     -0.00000000	    -15.72866964
      1.09150765	      1.05076383	     -2.11040450	     -0.00000000	    -15.78836648
      1.09164457	      1.05110339	     -2.10101183	     -0.00000000	    -15.84799837
      1.09174542	      1.05151781	     -2.09406701	     -0.00000000	    -15.89189156
      1.09184627	      1.05180362	     -2.08718645	     -0.00000000	    -15.93574764
      1.09198633	      1.05226864	     -2.07764724	     -0.00000000	    -15.99659799
      1.09211302	      1.05260940	     -2.06908133	     -0.00000000	    -16.05158674
      1.09223971	      1.05307933	     -2.06050913	     -0.00000000	    -16.10652975
      1.09235079	      1.05333519	     -2.05307251	     -0.00000000	    -16.15465589
      1.09246188	      1.05372715	     -2.04561894	     -0.00000000	    -16.20274841
      1.09257296	      1.05402202	     -2.03822364	     -0.00000000	    -16.25079833
      1.09271097	      1.05448785	     -2.02904056	     -0.00000000	    -16.31044776
      1.09282518	      1.05475195	     -2.02151181	     -0.00000000	    -16.35975828
      1.09293939	      1.05514649	     -2.01396903	     -0.00000000	    -16.40903296
      1.09305360	      1.05542774	     -2.00649083	     -0.00000000	    -16.45826230
      1.09316781	      1.05579872	     -1.99901152	     -0.00000000	    -16.50745430
      1.09330749	      1.05611973	     -1.98994492	     -0.00000000	    -16.56755540
      1.09341162	      1.05649981	     -1.98316710	     -0.00000000	    -16.61232735
      1.09351575	      1.05675388	     -1.97645289	     -0.00000000	    -16.65706038
      1.09365010	      1.05716594	     -1.96779667	     -0.00000000	    -16.71472834
      1.09378445	      1.05744797	     -1.95922028	     -0.00000000	    -16.77233471
      1.09388746	      1.05781966	     -1.95261959	     -0.00000000	    -16.81647268
      1.09399047	      1.05806141	     -1.94608294	     -0.00000000	    -16.86057229
      1.09412457	      1.05845820	     -1.93758067	     -0.00000000	    -16.91792985
      1.09424689	      1.05872678	     -1.92988688	     -0.00000000	    -16.97020236
      1.09436922	      1.05912804	     -1.92218095	     -0.00000000	    -17.02243365
      1.09449154	      1.05934408	     -1.91456548	     -0.00000000	    -17.07461073
      1.09459763	      1.05971269	     -1.90792751	     -0.00000000	    -17.11982812
      1.09470371	      1.05993674	     -1.90135909	     -0.00000000	    -17.16500451
      1.09480979	      1.06023486	     -1.89478951	     -0.00000000	    -17.21014891
      1.09496180	      1.06055806	     -1.88544820	     -0.00000000	    -17.27477713
      1.09506552	      1.06089591	     -1.87906403	     -0.00000000	    -17.31883161
      1.09516923	      1.06111848	     -1.87273863	     -0.00000000	    -17.36284778
      1.09530510	      1.06149260	     -1.86445733	     -0.00000000	    -17.42046708
      1.09544097	      1.06172280	     -1.85625919	     -0.00000000	    -17.47802279
      1.09553842	      1.06205567	     -1.85034757	     -0.00000000	    -17.51927451
      1.09563587	      1.06226139	     -1.84449574	     -0.00000000	    -17.56049126
      1.09577677	      1.06262119	     -1.83604807	     -0.00000000	    -17.62003199
      1.09590260	      1.06286904	     -1.82856004	     -0.00000000	    -17.67315210
      1.09602843	      1.06324479	     -1.82106150	     -0.00000000	    -17.72622825
      1.09613636	      1.06341148	     -1.81470403	     -0.00000000	    -17.77171080
      1.09624430	      1.06371153	     -1.80832597	     -0.00000000	    -17.81716268
      1.09635224	      1.06392386	     -1.80199869	     -0.00000000	    -17.86257438
      1.09649219	      1.06429107	     -1.79379803	     -0.00000000	    -17.92140699
      1.09660403	      1.06446957	     -1.78730886	     -0.00000000	    -17.96837170
      1.09671588	      1.06477418	     -1.78080274	     -0.00000000	    -18.01530272
      1.09682772	      1.06497239	     -1.77435474	     -0.00000000	    -18.06218993
      1.09693956	      1.06525321	     -1.76790369	     -0.00000000	    -18.10904152
      1.09707997	      1.06547762	     -1.75987927	     -0.00000000	    -18.16780174
      1.09718106	      1.06577775	     -1.75408000	     -0.00000000	    -18.21007542
      1.09728216	      1.06595584	     -1.74833929	     -0.00000000	    -18.25231159
      1.09741686	      1.06627196	     -1.74069414	     -0.00000000	    -18.30854302
      1.09753654	      1.06646222	     -1.73395944	     -0.00000000	    -18.35844930
      1.09765622	      1.06678021	     -1.72720992	     -0.00000000	    -18.40831613
      1.09777589	      1.06692821	     -1.72054175	     -0.00000000	    -18.45813017
      1.09789557	      1.06728995	     -1.71383076	     -0.00000000	    -18.50790855
      1.09799618	      1.06739344	     -1.70827426	     -0.00000000	    -18.54971094
      1.09809678	      1.06763076	     -1.70269294	     -0.00000000	    -18.59148733
      1.09823006	      1.06784759	     -1.69535927	     -0.00000000	    -18.64677440
      1.09836333	      1.06821287	     -1.68800974	     -0.00000000	    -18.70201187
      1.09845809	      1.06829614	     -1.68286048	     -0.00000000	    -18.74124554
      1.09855285	      1.06850073	     -1.67768813	     -0.00000000	    -18.78045617
      1.09870000	      1.06874047	     -1.66971346	     -0.00000000	    -18.84128320
      1.09881848	      1.06902582	     -1.66329075	     -0.00000000	    -18.89021315
      1.09893696	      1.06915941	     -1.65694208	     -0.00000000	    -18.93909128
      1.09905544	      1.06947758	     -1.65055858	     -0.00000000	    -18.98793305
      1.09916005	      1.06957517	     -1.64500233	     -0.00000000	    -19.03101079
      1.09926466	      1.06981062	     -1.63942074	     -0.00000000	    -19.07405983
      1.09939097	      1.06997901	     -1.63274405	     -0.00000000	    -19.12598925
      1.09951729	      1.07029812	     -1.62604649	     -0.00000000	    -19.17787438
      1.09961691	      1.07037789	     -1.62083963	     -0.00000000	    -19.21874951
      1.09971653	      1.07058348	     -1.61560930	     -0.00000000	    -19.25959852
      1.09985135	      1.07076719	     -1.60858859	     -0.00000000	    -19.31482718
      1.09996942	      1.07103488	     -1.60243137	     -0.00000000	    -19.36315061
      1.10008749	      1.07113786	     -1.59635137	     -0.00000000	    -19.41142105
      1.10020556	      1.07144380	     -1.59022957	     -0.00000000	    -19.45965586
      1.10030704	      1.07151305	     -1.58504986	     -0.00000000	    -19.50106576
      1.10040851	      1.07171774	     -1.57984385	     -0.00000000	    -19.54244857
      1.10053755	      1.07187364	     -1.57328287	     -0.00000000	    -19.59501732
      1.10066658	      1.07217648	     -1.56670247	     -0.00000000	    -19.64753870
      1.10076314	      1.07223071	     -1.56185274	     -0.00000000	    -19.68679420
      1.10085969	      1.07240772	     -1.55697893	     -0.00000000	    -19.72602503
      1.10099898	      1.07257797	     -1.55000257	     -0.00000000	    -19.78256456
      1.10111695	      1.07282126	     -1.54408747	     -0.00000000	    -19.83040318
      1.10123492	      1.07290392	     -1.53824745	     -0.00000000	    -19.87818806
      1.10135289	      1.07318971	     -1.53236473	     -0.00000000	    -19.92593684
      1.10145322	      1.07323831	     -1.52744270	     -0.00000000	    -19.96649947
      1.10155355	      1.07342155	     -1.52249366	     -0.00000000	    -20.00703529
      1.10168293	      1.07355648	     -1.51616848	     -0.00000000	    -20.05925636
      1.10181231	      1.07383800	     -1.50982321	     -0.00000000	    -20.11142890
      1.10190763	      1.07387247	     -1.50522234	     -0.00000000	    -20.14981759
      1.10200294	      1.07402920	     -1.50059666	     -0.00000000	    -20.18818196
      1.10214317	      1.07417750	     -1.49384418	     -0.00000000	    -20.24456850
      1.10226081	      1.07439880	     -1.48817263	     -0.00000000	    -20.29182514
      1.10237845	      1.07446045	     -1.48257498	     -0.00000000	    -20.33902723
      1.10249609	      1.07472677	     -1.47693325	     -0.00000000	    -20.38619291
      1.10259545	      1.07475608	     -1.47224878	     -0.00000000	    -20.42598273
      1.10269481	      1.07491965	     -1.46753656	     -0.00000000	    -20.46574589
      1.10282428	      1.07503363	     -1.46145219	     -0.00000000	    -20.51750159
      1.10295374	      1.07529369	     -1.45534704	     -0.00000000	    -20.56920771
      1.10304811	      1.07531019	     -1.45096947	     -0.00000000	    -20.60685312
      1.10314248	      1.07544864	     -1.44656642	     -0.00000000	    -20.64447433
      1.10328309	      1.07557451	     -1.44005785	     -0.00000000	    -20.70046881
      1.10340038	      1.07577496	     -1.43462167	     -0.00000000	    -20.74712763
      1.10351767	      1.07581628	     -1.42925840	     -0.00000000	    -20.79373102
      1.10363495	      1.07606401	     -1.42384966	     -0.00000000	    -20.84029764
      1.10373338	      1.07607504	     -1.41939043	     -0.00000000	    -20.87933258
      1.10383182	      1.07622007	     -1.41490277	     -0.00000000	    -20.91834092
      1.10396134	      1.07631379	     -1.40905212	     -0.00000000	    -20.96961098
      1.10409085	      1.07655312	     -1.40318004	     -0.00000000	    -21.02083033
      1.10418433	      1.07655266	     -1.39901367	     -0.00000000	    -21.05775412
      1.10427782	      1.07667389	     -1.39482122	     -0.00000000	    -21.09465376
      1.10441876	      1.07677797	     -1.38855103	     -0.00000000	    -21.15022347
      1.10453569	      1.07695848	     -1.38334121	     -0.00000000	    -21.19627977
      1.10465262	      1.07698032	     -1.37820338	     -0.00000000	    -21.24227969
      1.10476955	      1.07721030	     -1.37301871	     -0.00000000	    -21.28824245
      1.10486709	      1.07720402	     -1.36877366	     -0.00000000	    -21.32653563
      1.10496463	      1.07733150	     -1.36449952	     -0.00000000	    -21.36480224
      1.10509419	      1.07740570	     -1.35887496	     -0.00000000	    -21.41557405
      1.10522375	      1.07762509	     -1.35322831	     -0.00000000	    -21.46629399
      1.10531638	      1.07760856	     -1.34926297	     -0.00000000	    -21.50250711
      1.10540900	      1.07771350	     -1.34527096	     -0.00000000	    -21.53869611
      1.10555026	      1.07779652	     -1.33923164	     -0.00000000	    -21.59382810
      1.10566685	      1.07795794	     -1.33423958	     -0.00000000	    -21.63927774
      1.10578343	      1.07796115	     -1.32931861	     -0.00000000	    -21.68467003
      1.10588829	      1.07813079	     -1.32485505	     -0.00000000	    -21.72546845
      1.10599316	      1.07815137	     -1.32045574	     -0.00000000	    -21.76621914
      1.10609803	      1.07827197	     -1.31603998	     -0.00000000	    -21.80693550
      1.10622832	      1.07830418	     -1.31061411	     -0.00000000	    -21.85745932
      1.10633253	      1.07845835	     -1.30625025	     -0.00000000	    -21.89783338
      1.10643674	      1.07847989	     -1.30194495	     -0.00000000	    -21.93816066
      1.10654095	      1.07858753	     -1.29762732	     -0.00000000	    -21.97845307
      1.10667642	      1.07861492	     -1.29207396	     -0.00000000	    -22.03076847
      1.10677753	      1.07876088	     -1.28790556	     -0.00000000	    -22.06977748
      1.10687864	      1.07878354	     -1.28379160	     -0.00000000	    -22.10874216
      1.10700360	      1.07891013	     -1.27869551	     -0.00000000	    -22.15684959
      1.10712856	      1.07888705	     -1.27366993	     -0.00000000	    -22.20489114
      1.10722379	      1.07903903	     -1.26979987	     -0.00000000	    -22.24147330
      1.10731902	      1.07906154	     -1.26598447	     -0.00000000	    -22.27801469
      1.10744884	      1.07916859	     -1.26077861	     -0.00000000	    -22.32778193
      1.10756541	      1.07917876	     -1.25615214	     -0.00000000	    -22.37240993
      1.10768198	      1.07932155	     -1.25150160	     -0.00000000	    -22.41699473
      1.10779855	      1.07927207	     -1.24693220	     -0.00000000	    -22.46151796
      1.10789627	      1.07941836	     -1.24305533	     -0.00000000	    -22.49881309
      1.10799399	      1.07942553	     -1.23923669	     -0.00000000	    -22.53606456
      1.10811770	      1.07952574	     -1.23439193	     -0.00000000	    -22.58317561
      1.10824141	      1.07950430	     -1.22960756	     -0.00000000	    -22.63022213
      1.10834205	      1.07963642	     -1.22568213	     -0.00000000	    -22.66846362
      1.10844270	      1.07963464	     -1.22181388	     -0.00000000	    -22.70665918
      1.10856427	      1.07973578	     -1.21712618	     -0.00000000	    -22.75275194
      1.10868584	      1.07969752	     -1.21250368	     -0.00000000	    -22.79878060
      1.10878484	      1.07982679	     -1.20870221	     -0.00000000	    -22.83623080
      1.10888384	      1.07982181	     -1.20495746	     -0.00000000	    -22.87363593
      1.10900648	      1.07991249	     -1.20030533	     -0.00000000	    -22.91992735
      1.10912912	      1.07987068	     -1.19571630	     -0.00000000	    -22.96615355
      1.10922788	      1.07999371	     -1.19198490	     -0.00000000	    -23.00334355
      1.10932663	      1.07998397	     -1.18830953	     -0.00000000	    -23.04048838
      1.10944948	      1.08006794	     -1.18372458	     -0.00000000	    -23.08664717
      1.10957232	      1.08001827	     -1.17920295	     -0.00000000	    -23.13273997
      1.10967026	      1.08013646	     -1.17556115	     -0.00000000	    -23.16945583
      1.10976820	      1.08012294	     -1.17197468	     -0.00000000	    -23.20612686
      1.10989175	      1.08019883	     -1.16743851	     -0.00000000	    -23.25233678
      1.11001529	      1.08014268	     -1.16296515	     -0.00000000	    -23.29847963
      1.11011246	      1.08025584	     -1.15940979	     -0.00000000	    -23.33473956
      1.11020963	      1.08023873	     -1.15590896	     -0.00000000	    -23.37095498
      1.11033396	      1.08030674	     -1.15141829	     -0.00000000	    -23.41724546
      1.11045829	      1.08024362	     -1.14699018	     -0.00000000	    -23.46346764
      1.11055452	      1.08035214	     -1.14352590	     -0.00000000	    -23.49920772
      1.11065074	      1.08033191	     -1.14011528	     -0.00000000	    -23.53490376
      1.11077614	      1.08039169	     -1.13566040	     -0.00000000	    -23.58137468
      1.11090155	      1.08032164	     -1.13126778	     -0.00000000	    -23.62777586
      1.11099670	      1.08042577	     -1.12789725	     -0.00000000	    -23.66295156
      1.11109185	      1.08040285	     -1.12457946	     -0.00000000	    -23.69808383
      1.11121861	      1.08045414	     -1.12015092	     -0.00000000	    -23.74483580
      1.11134537	      1.08037695	     -1.11578443	     -0.00000000	    -23.79151628
      1.11143928	      1.08047705	     -1.11251150	     -0.00000000	    -23.82606939
      1.11153319	      1.08045190	     -1.10929031	     -0.00000000	    -23.86057982
      1.11166169	      1.08049435	     -1.10487616	     -0.00000000	    -23.90774464
      1.11177546	      1.08044538	     -1.10101313	     -0.00000000	    -23.94944535
      1.11188923	      1.08052666	     -1.09712409	     -0.00000000	    -23.99110226
      1.11200300	      1.08042894	     -1.09330923	     -0.00000000	    -24.03269639
      1.11210210	      1.08052283	     -1.08994139	     -0.00000000	    -24.06889597
      1.11220120	      1.08047398	     -1.08663202	     -0.00000000	    -24.10504736
      1.11230030	      1.08050228	     -1.08330982	     -0.00000000	    -24.14116400
      1.11243918	      1.08044292	     -1.07870666	     -0.00000000	    -24.19170487
      1.11253812	      1.08051569	     -1.07540444	     -0.00000000	    -24.22767134
      1.11263706	      1.08047124	     -1.07215226	     -0.00000000	    -24.26359103
      1.11276080	      1.08051327	     -1.06807034	     -0.00000000	    -24.30846261
      1.11287189	      1.08043497	     -1.06445924	     -0.00000000	    -24.34868747
      1.11298297	      1.08051309	     -1.06081250	     -0.00000000	    -24.38887207
      1.11309406	      1.08040208	     -1.05724209	     -0.00000000	    -24.42899478
      1.11320515	      1.08051403	     -1.05361438	     -0.00000000	    -24.46908130
      1.11330086	      1.08040842	     -1.05056643	     -0.00000000	    -24.50356469
      1.11339656	      1.08044037	     -1.04748496	     -0.00000000	    -24.53801942
      1.11351916	      1.08038156	     -1.04358623	     -0.00000000	    -24.58209313
      1.11364176	      1.08046188	     -1.03966046	     -0.00000000	    -24.62611429
      1.11373485	      1.08035714	     -1.03674522	     -0.00000000	    -24.65949010
      1.11382794	      1.08037603	     -1.03380025	     -0.00000000	    -24.69283830
      1.11395724	      1.08031530	     -1.02975512	     -0.00000000	    -24.73909368
      1.11407025	      1.08036477	     -1.02620293	     -0.00000000	    -24.77946897
      1.11418325	      1.08024787	     -1.02271984	     -0.00000000	    -24.81978128
      1.11428314	      1.08031657	     -1.01959777	     -0.00000000	    -24.85538263
      1.11438303	      1.08024052	     -1.01653442	     -0.00000000	    -24.89093373
      1.11448292	      1.08025204	     -1.01345443	     -0.00000000	    -24.92644942
      1.11461468	      1.08016107	     -1.00944408	     -0.00000000	    -24.97322744
      1.11471448	      1.08021277	     -1.00638111	     -0.00000000	    -25.00861688
      1.11481427	      1.08014008	     -1.00337013	     -0.00000000	    -25.04395726
      1.11491407	      1.08014277	     -1.00034631	     -0.00000000	    -25.07926145
      1.11505068	      1.08004212	     -0.99625966	     -0.00000000	    -25.12751586
      1.11514716	      1.08009141	     -0.99334730	     -0.00000000	    -25.16155887
      1.11524365	      1.08002442	     -0.99048343	     -0.00000000	    -25.19555588
      1.11536792	      1.08002924	     -0.98678122	     -0.00000000	    -25.23929159
      1.11547948	      1.07992293	     -0.98350862	     -0.00000000	    -25.27849332
      1.11559104	      1.07997760	     -0.98019812	     -0.00000000	    -25.31765407
      1.11570260	      1.07982033	     -0.97697062	     -0.00000000	    -25.35674941
      1.11579711	      1.07988415	     -0.97418374	     -0.00000000	    -25.38984083
      1.11589161	      1.07980791	     -0.97145247	     -0.00000000	    -25.42288604
      1.11601195	      1.07980184	     -0.96795988	     -0.00000000	    -25.46491578
      1.11613229	      1.07967508	     -0.96452288	     -0.00000000	    -25.50687751
      1.11622977	      1.07972199	     -0.96170234	     -0.00000000	    -25.54083335
      1.11632724	      1.07963636	     -0.95893552	     -0.00000000	    -25.57474099
      1.11644580	      1.07963504	     -0.95555129	     -0.00000000	    -25.61593686
      1.11656437	      1.07949330	     -0.95222843	     -0.00000000	    -25.65706504
      1.11665961	      1.07954150	     -0.94951789	     -0.00000000	    -25.69007345
      1.11675486	      1.07945756	     -0.94686038	     -0.00000000	    -25.72303538
      1.11687538	      1.07944461	     -0.94348184	     -0.00000000	    -25.76469746
      1.11699590	      1.07929980	     -0.94016225	     -0.00000000	    -25.80629038
      1.11709036	      1.07934409	     -0.93752066	     -0.00000000	    -25.83885681
      1.11718482	      1.07925904	     -0.93493093	     -0.00000000	    -25.87137751
      1.11730651	      1.07923907	     -0.93157990	     -0.00000000	    -25.91322720
      1.11742821	      1.07908680	     -0.92828814	     -0.00000000	    -25.95500648
      1.11752118	      1.07912955	     -0.92573276	     -0.00000000	    -25.98689327
      1.11761415	      1.07904504	     -0.92322816	     -0.00000000	    -26.01873558
      1.11773782	      1.07901584	     -0.91988421	     -0.00000000	    -26.06104239
      1.11786149	      1.07885675	     -0.91659913	     -0.00000000	    -26.10327693
      1.11795290	      1.07889793	     -0.91413017	     -0.00000000	    -26.13446451
      1.11804431	      1.07881433	     -0.91171080	     -0.00000000	    -26.16560894
      1.11817039	      1.07877556	     -0.90836368	     -0.00000000	    -26.20851642
      1.11828141	      1.07865573	     -0.90545872	     -0.00000000	    -26.24623457
      1.11839242	      1.07866596	     -0.90252487	     -0.00000000	    -26.28391065
      1.11850344	      1.07849920	     -0.89966174	     -0.00000000	    -26.32152358
      1.11860053	      1.07853145	     -0.89711071	     -0.00000000	    -26.35439031
      1.11869762	      1.07842101	     -0.89461610	     -0.00000000	    -26.38720826
      1.11879471	      1.07838986	     -0.89210585	     -0.00000000	    -26.41999276
      1.11892898	      1.07824785	     -0.88868322	     -0.00000000	    -26.46525826
      1.11902634	      1.07826033	     -0.88617584	     -0.00000000	    -26.49804417
      1.11912371	      1.07815414	     -0.88371704	     -0.00000000	    -26.53078280
      1.11924361	      1.07812565	     -0.88066972	     -0.00000000	    -26.57105305
      1.11935135	      1.07798101	     -0.87798305	     -0.00000000	    -26.60718048
      1.11945909	      1.07799158	     -0.87525827	     -0.00000000	    -26.64327109
      1.11956683	      1.07782356	     -0.87260367	     -0.00000000	    -26.67930156
      1.11967457	      1.07785720	     -0.86989583	     -0.00000000	    -26.71529860
      1.11978231	      1.07765832	     -0.86727560	     -0.00000000	    -26.75123176
      1.11987642	      1.07768891	     -0.86493044	     -0.00000000	    -26.78259535
      1.11997053	      1.07757625	     -0.86264101	     -0.00000000	    -26.81391265
      1.12008742	      1.07753323	     -0.85977895	     -0.00000000	    -26.85276492
      1.12020430	      1.07736822	     -0.85697068	     -0.00000000	    -26.89155286
      1.12030186	      1.07738034	     -0.85458895	     -0.00000000	    -26.92389559
      1.12039942	      1.07725624	     -0.85226128	     -0.00000000	    -26.95618996
      1.12049698	      1.07721368	     -0.84991696	     -0.00000000	    -26.98845150
      1.12062845	      1.07705330	     -0.84680693	     -0.00000000	    -27.03185551
      1.12072508	      1.07705447	     -0.84449344	     -0.00000000	    -27.06372559
      1.12082172	      1.07693553	     -0.84222851	     -0.00000000	    -27.09554935
      1.12094069	      1.07689138	     -0.83942006	     -0.00000000	    -27.13468327
      1.12105966	      1.07668858	     -0.83667755	     -0.00000000	    -27.17374878
      1.12114833	      1.07671466	     -0.83458538	     -0.00000000	    -27.20284048
      1.12123700	      1.07661243	     -0.83254284	     -0.00000000	    -27.23189138
      1.12136369	      1.07653703	     -0.82961547	     -0.00000000	    -27.27334807
      1.12147516	      1.07639158	     -0.82707887	     -0.00000000	    -27.30976575
      1.12158663	      1.07637665	     -0.82451244	     -0.00000000	    -27.34614331
      1.12169809	      1.07616690	     -0.82202176	     -0.00000000	    -27.38245723
      1.12178959	      1.07618589	     -0.81992448	     -0.00000000	    -27.41224354
      1.12188110	      1.07606852	     -0.81787986	     -0.00000000	    -27.44198671
      1.12200104	      1.07600062	     -0.81518449	     -0.00000000	    -27.48093095
      1.12212098	      1.07581169	     -0.81254277	     -0.00000000	    -27.51980951
      1.12221426	      1.07581612	     -0.81044907	     -0.00000000	    -27.55001723
      1.12230754	      1.07569291	     -0.80840545	     -0.00000000	    -27.58018139
      1.12242694	      1.07562709	     -0.80577237	     -0.00000000	    -27.61874846
      1.12254634	      1.07542472	     -0.80319772	     -0.00000000	    -27.65724969
      1.12263700	      1.07543343	     -0.80119930	     -0.00000000	    -27.68646095
      1.12272767	      1.07531528	     -0.79925017	     -0.00000000	    -27.71563084
      1.12285020	      1.07523643	     -0.79660256	     -0.00000000	    -27.75500819
      1.12295904	      1.07507707	     -0.79429214	     -0.00000000	    -27.78993021
      1.12306788	      1.07505047	     -0.79195020	     -0.00000000	    -27.82481633
      1.12317672	      1.07484790	     -0.78967696	     -0.00000000	    -27.85964373
      1.12327291	      1.07484612	     -0.78761997	     -0.00000000	    -27.89039876
      1.12336910	      1.07470053	     -0.78561865	     -0.00000000	    -27.92110763
      1.12346530	      1.07463896	     -0.78359904	     -0.00000000	    -27.95178742
      1.12359480	      1.07445464	     -0.78092705	     -0.00000000	    -27.99302916
      1.12369148	      1.07443470	     -0.77890474	     -0.00000000	    -28.02378361
      1.12378815	      1.07429290	     -0.77693101	     -0.00000000	    -28.05449353
      1.12390470	      1.07422990	     -0.77452841	     -0.00000000	    -28.09147801
      1.12402125	      1.07400495	     -0.77219142	     -0.00000000	    -28.12839920
      1.12410969	      1.07401257	     -0.77036882	     -0.00000000	    -28.15639555
      1.12419814	      1.07389095	     -0.76859565	     -0.00000000	    -28.18435291
      1.12432224	      1.07379432	     -0.76609604	     -0.00000000	    -28.22353954
      1.12443211	      1.07362664	     -0.76392188	     -0.00000000	    -28.25817992
      1.12454199	      1.07359120	     -0.76171622	     -0.00000000	    -28.29278571
      1.12465187	      1.07336414	     -0.75958421	     -0.00000000	    -28.32733244
      1.12474343	      1.07336353	     -0.75775497	     -0.00000000	    -28.35610238
      1.12483499	      1.07322573	     -0.75597818	     -0.00000000	    -28.38483118
      1.12495237	      1.07313996	     -0.75368259	     -0.00000000	    -28.42161991
      1.12506974	      1.07293048	     -0.75144011	     -0.00000000	    -28.45834914
      1.12516284	      1.07291698	     -0.74962092	     -0.00000000	    -28.48745985
      1.12525595	      1.07277395	     -0.74785189	     -0.00000000	    -28.51652938
      1.12537295	      1.07269035	     -0.74560892	     -0.00000000	    -28.55302537
      1.12548996	      1.07246908	     -0.74342340	     -0.00000000	    -28.58946182
      1.12558064	      1.07245997	     -0.74168553	     -0.00000000	    -28.61768058
      1.12567133	      1.07232263	     -0.73999692	     -0.00000000	    -28.64586028
      1.12579113	      1.07222668	     -0.73774995	     -0.00000000	    -28.68305142
      1.12591094	      1.07200017	     -0.73555861	     -0.00000000	    -28.72018198
      1.12600007	      1.07199114	     -0.73388516	     -0.00000000	    -28.74778468
      1.12608920	      1.07185733	     -0.73225953	     -0.00000000	    -28.77535000
      1.12621165	      1.07175185	     -0.73001251	     -0.00000000	    -28.81318300
      1.12631932	      1.07157228	     -0.72807619	     -0.00000000	    -28.84640060
      1.12642700	      1.07152352	     -0.72610796	     -0.00000000	    -28.87958864
      1.12653467	      1.07130134	     -0.72420661	     -0.00000000	    -28.91272347
      1.12663006	      1.07128052	     -0.72247382	     -0.00000000	    -28.94205865
      1.12672545	      1.07111575	     -0.72079604	     -0.00000000	    -28.97135172
      1.12682084	      1.07103687	     -0.71909859	     -0.00000000	    -29.00062090
      1.12694794	      1.07082939	     -0.71688276	     -0.00000000	    -29.03956629
      1.12704388	      1.07079139	     -0.71518146	     -0.00000000	    -29.06893438
      1.12713981	      1.07063034	     -0.71352839	     -0.00000000	    -29.09826221
      1.12723574	      1.07054621	     -0.71185860	     -0.00000000	    -29.12756576
      1.12736567	      1.07032886	     -0.70964390	     -0.00000000	    -29.16719536
      1.12745878	      1.07029363	     -0.70802680	     -0.00000000	    -29.19557260
      1.12755189	      1.07014159	     -0.70645536	     -0.00000000	    -29.22391239
      1.12767030	      1.07004375	     -0.70443713	     -0.00000000	    -29.25991834
      1.12777633	      1.06984320	     -0.70267723	     -0.00000000	    -29.29211137
      1.12788235	      1.06980140	     -0.70087569	     -0.00000000	    -29.32428121
      1.12798838	      1.06956327	     -0.69914787	     -0.00000000	    -29.35639967
      1.12808202	      1.06954024	     -0.69756924	     -0.00000000	    -29.38475227
      1.12817566	      1.06937384	     -0.69604491	     -0.00000000	    -29.41306584
      1.12826930	      1.06928530	     -0.69450298	     -0.00000000	    -29.44135832
      1.12840034	      1.06906592	     -0.69238921	     -0.00000000	    -29.48089589
      1.12849496	      1.06902088	     -0.69083523	     -0.00000000	    -29.50942427
      1.12858959	      1.06885833	     -0.68932725	     -0.00000000	    -29.53791574
      1.12870579	      1.06876301	     -0.68745235	     -0.00000000	    -29.57287191
      1.12880953	      1.06855805	     -0.68582731	     -0.00000000	    -29.60403634
      1.12891326	      1.06850634	     -0.68416179	     -0.00000000	    -29.63518090
      1.12901700	      1.06828611	     -0.68256034	     -0.00000000	    -29.66627965
      1.12912074	      1.06824940	     -0.68090854	     -0.00000000	    -29.69736147
      1.12922448	      1.06801024	     -0.67933178	     -0.00000000	    -29.72839510
      1.12932822	      1.06799271	     -0.67769226	     -0.00000000	    -29.75941538
      1.12942107	      1.06777919	     -0.67629690	     -0.00000000	    -29.78713759
      1.12951392	      1.06770810	     -0.67486263	     -0.00000000	    -29.81484659
      1.12962628	      1.06751235	     -0.67317241	     -0.00000000	    -29.84833738
      1.12973865	      1.06745522	     -0.67144790	     -0.00000000	    -29.88180365
      1.12983064	      1.06724734	     -0.67009646	     -0.00000000	    -29.90916139
      1.12992263	      1.06716992	     -0.66870980	     -0.00000000	    -29.93650615
      1.13003813	      1.06696993	     -0.66701225	     -0.00000000	    -29.97079851
      1.13015364	      1.06691985	     -0.66527726	     -0.00000000	    -30.00506643
      1.13024051	      1.06671025	     -0.66403558	     -0.00000000	    -30.03080255
      1.13032739	      1.06662570	     -0.66275960	     -0.00000000	    -30.05652851
      1.13045094	      1.06642491	     -0.66098198	     -0.00000000	    -30.09307461
      1.13055961	      1.06634729	     -0.65939702	     -0.00000000	    -30.12519030
      1.13066827	      1.06609732	     -0.65787794	     -0.00000000	    -30.15726027
      1.13075930	      1.06606649	     -0.65655488	     -0.00000000	    -30.18411759
      1.13085033	      1.06589908	     -0.65528312	     -0.00000000	    -30.21094185
      1.13096420	      1.06578659	     -0.65367057	     -0.00000000	    -30.24447175
      1.13107806	      1.06554505	     -0.65211071	     -0.00000000	    -30.27795751
      1.13116959	      1.06550677	     -0.65081390	     -0.00000000	    -30.30486481
      1.13126112	      1.06533770	     -0.64956651	     -0.00000000	    -30.33173995
      1.13137542	      1.06522461	     -0.64798672	     -0.00000000	    -30.36527792
      1.13148972	      1.06497415	     -0.64646231	     -0.00000000	    -30.39877186
      1.13157913	      1.06494030	     -0.64522454	     -0.00000000	    -30.42496570
      1.13166855	      1.06477782	     -0.64403512	     -0.00000000	    -30.45112917
      1.13178543	      1.06465359	     -0.64246151	     -0.00000000	    -30.48530832
      1.13190231	      1.06439737	     -0.64094193	     -0.00000000	    -30.51944355
      1.13199001	      1.06436554	     -0.63975698	     -0.00000000	    -30.54504688
      1.13207770	      1.06420855	     -0.63861895	     -0.00000000	    -30.57062150
      1.13219740	      1.06407434	     -0.63704958	     -0.00000000	    -30.60550843
      1.13230283	      1.06386808	     -0.63570554	     -0.00000000	    -30.63620099
      1.13240826	      1.06379355	     -0.63432764	     -0.00000000	    -30.66687941
      1.13251369	      1.06354722	     -0.63301454	     -0.00000000	    -30.69751802
      1.13260779	      1.06350247	     -0.63179326	     -0.00000000	    -30.72485594
      1.13270188	      1.06331296	     -0.63062613	     -0.00000000	    -30.75216183
      1.13279597	      1.06321324	     -0.62943690	     -0.00000000	    -30.77945599
      1.13291885	      1.06297841	     -0.62792857	     -0.00000000	    -30.81506054
      1.13301357	      1.06291801	     -0.62673483	     -0.00000000	    -30.84249541
      1.13310829	      1.06273212	     -0.62558903	     -0.00000000	    -30.86990038
      1.13320301	      1.06262828	     -0.62442366	     -0.00000000	    -30.89729354
      1.13332794	      1.06238525	     -0.62293194	     -0.00000000	    -30.93338627
      1.13342019	      1.06232855	     -0.62179849	     -0.00000000	    -30.96002636
      1.13351243	      1.06215205	     -0.62071071	     -0.00000000	    -30.98663873
      1.13362711	      1.06203360	     -0.61933490	     -0.00000000	    -31.01970755
      1.13374179	      1.06175826	     -0.61802043	     -0.00000000	    -31.05273655
      1.13382658	      1.06173189	     -0.61699752	     -0.00000000	    -31.07715687
      1.13391138	      1.06157830	     -0.61602160	     -0.00000000	    -31.10155210
      1.13403389	      1.06142673	     -0.61459853	     -0.00000000	    -31.13678233
      1.13414069	      1.06121666	     -0.61339302	     -0.00000000	    -31.16746007
      1.13424748	      1.06113630	     -0.61215421	     -0.00000000	    -31.19812779
      1.13435427	      1.06086627	     -0.61098590	     -0.00000000	    -31.22875775
      1.13444291	      1.06083036	     -0.60996163	     -0.00000000	    -31.25418341
      1.13453155	      1.06065820	     -0.60898773	     -0.00000000	    -31.27958289
      1.13464577	      1.06052699	     -0.60771228	     -0.00000000	    -31.31229844
      1.13475999	      1.06027143	     -0.60648730	     -0.00000000	    -31.34498003
      1.13484970	      1.06022456	     -0.60548218	     -0.00000000	    -31.37064617
      1.13493941	      1.06004965	     -0.60452487	     -0.00000000	    -31.39628717
      1.13505387	      1.05992014	     -0.60328195	     -0.00000000	    -31.42899002
      1.13516833	      1.05965352	     -0.60209361	     -0.00000000	    -31.46165880
      1.13525541	      1.05961396	     -0.60114313	     -0.00000000	    -31.48651296
      1.13534249	      1.05944797	     -0.60023951	     -0.00000000	    -31.51134355
      1.13546036	      1.05930507	     -0.59899892	     -0.00000000	    -31.54494303
      1.13557823	      1.05903172	     -0.59781126	     -0.00000000	    -31.57850891
      1.13566332	      1.05899549	     -0.59690807	     -0.00000000	    -31.60273981
      1.13574840	      1.05883650	     -0.59605026	     -0.00000000	    -31.62694862
      1.13586996	      1.05868202	     -0.59481061	     -0.00000000	    -31.66152108
      1.13597501	      1.05846785	     -0.59377444	     -0.00000000	    -31.69137462
      1.13608007	      1.05838143	     -0.59270500	     -0.00000000	    -31.72122345
      1.13618512	      1.05812062	     -0.59170052	     -0.00000000	    -31.75104067
      1.13627669	      1.05807093	     -0.59077393	     -0.00000000	    -31.77703368
      1.13636826	      1.05788019	     -0.58989945	     -0.00000000	    -31.80300225
      1.13645983	      1.05776794	     -0.58900569	     -0.00000000	    -31.82896634
      1.13658702	      1.05751635	     -0.58780560	     -0.00000000	    -31.86500556
      1.13667944	      1.05744760	     -0.58690407	     -0.00000000	    -31.89118740
      1.13677186	      1.05726104	     -0.58604717	     -0.00000000	    -31.91734737
      1.13688497	      1.05713834	     -0.58497258	     -0.00000000	    -31.94936095
      1.13698597	      1.05690837	     -0.58406024	     -0.00000000	    -31.97791988
      1.13708697	      1.05683161	     -0.58310557	     -0.00000000	    -32.00648007
      1.13718797	      1.05658877	     -0.58221240	     -0.00000000	    -32.03501267
      1.13728896	      1.05652530	     -0.58126836	     -0.00000000	    -32.06354940
      1.13738996	      1.05626675	     -0.58039522	     -0.00000000	    -32.09205629
      1.13749096	      1.05621978	     -0.57946069	     -0.00000000	    -32.12057076
      1.13759195	      1.05594193	     -0.57860870	     -0.00000000	    -32.14905250
      1.13768210	      1.05589638	     -0.57778862	     -0.00000000	    -32.17448387
      1.13777225	      1.05570626	     -0.57702146	     -0.00000000	    -32.19989308
      1.13788118	      1.05558134	     -0.57606819	     -0.00000000	    -32.23059529
      1.13799012	      1.05533000	     -0.57516462	     -0.00000000	    -32.26127340
      1.13808298	      1.05526846	     -0.57435144	     -0.00000000	    -32.28742962
      1.13817584	      1.05506875	     -0.57358942	     -0.00000000	    -32.31356441
      1.13826870	      1.05495683	     -0.57280503	     -0.00000000	    -32.33969879
      1.13839001	      1.05470566	     -0.57182384	     -0.00000000	    -32.37381607
      1.13848259	      1.05463539	     -0.57104260	     -0.00000000	    -32.39985593
      1.13857517	      1.05444137	     -0.57030774	     -0.00000000	    -32.42587640
      1.13866775	      1.05432496	     -0.56955374	     -0.00000000	    -32.45189633
      1.13879292	      1.05406556	     -0.56857722	     -0.00000000	    -32.48705352
      1.13888326	      1.05399828	     -0.56784030	     -0.00000000	    -32.51243202
      1.13897360	      1.05381404	     -0.56714720	     -0.00000000	    -32.53779275
      1.13908750	      1.05368014	     -0.56624968	     -0.00000000	    -32.56976385
      1.13918932	      1.05344592	     -0.56549229	     -0.00000000	    -32.59832728
      1.13929114	      1.05336907	     -0.56469101	     -0.00000000	    -32.62689740
      1.13939296	      1.05310524	     -0.56395786	     -0.00000000	    -32.65544213
      1.13949478	      1.05306308	     -0.56315988	     -0.00000000	    -32.68400004
      1.13958301	      1.05282662	     -0.56253942	     -0.00000000	    -32.70871828
      1.13967123	      1.05272933	     -0.56187913	     -0.00000000	    -32.73344419
      1.13978275	      1.05250700	     -0.56108456	     -0.00000000	    -32.76468409
      1.13989427	      1.05241995	     -0.56025464	     -0.00000000	    -32.79592858
      1.13998148	      1.05219131	     -0.55966392	     -0.00000000	    -32.82034131
      1.14006869	      1.05208899	     -0.55903739	     -0.00000000	    -32.84476128
      1.14018400	      1.05186182	     -0.55824705	     -0.00000000	    -32.87703118
      1.14029930	      1.05178418	     -0.55741728	     -0.00000000	    -32.90930756
      1.14038094	      1.05155457	     -0.55689211	     -0.00000000	    -32.93214104
      1.14046259	      1.05144826	     -0.55633142	     -0.00000000	    -32.95498261
      1.14058812	      1.05121551	     -0.55550087	     -0.00000000	    -32.99008817
      1.14068986	      1.05110514	     -0.55481017	     -0.00000000	    -33.01854443
      1.14079161	      1.05087481	     -0.55416560	     -0.00000000	    -33.04698424
      1.14089335	      1.05078957	     -0.55348093	     -0.00000000	    -33.07543312
      1.14099510	      1.05052774	     -0.55286080	     -0.00000000	    -33.10386049
      1.14109685	      1.05048046	     -0.55217793	     -0.00000000	    -33.13230403
      1.14118481	      1.05024278	     -0.55165727	     -0.00000000	    -33.15687354
      1.14127278	      1.05014389	     -0.55109672	     -0.00000000	    -33.18145335
      1.14138369	      1.04991933	     -0.55042996	     -0.00000000	    -33.21243015
      1.14149460	      1.04983081	     -0.54972729	     -0.00000000	    -33.24341569
      1.14158140	      1.04960058	     -0.54923558	     -0.00000000	    -33.26764671
      1.14166820	      1.04949680	     -0.54870781	     -0.00000000	    -33.29188754
      1.14178296	      1.04926783	     -0.54804771	     -0.00000000	    -33.32392413
      1.14189772	      1.04918797	     -0.54734798	     -0.00000000	    -33.35597144
      1.14197907	      1.04895711	     -0.54691403	     -0.00000000	    -33.37867025
      1.14206042	      1.04884952	     -0.54644441	     -0.00000000	    -33.40137937
      1.14218520	      1.04861504	     -0.54575532	     -0.00000000	    -33.43620199
      1.14228651	      1.04850313	     -0.54517795	     -0.00000000	    -33.46448132
      1.14238783	      1.04827102	     -0.54464657	     -0.00000000	    -33.49274696
      1.14248914	      1.04818460	     -0.54407463	     -0.00000000	    -33.52102499
      1.14259045	      1.04792064	     -0.54356732	     -0.00000000	    -33.54928406
      1.14269177	      1.04787277	     -0.54299651	     -0.00000000	    -33.57756278
      1.14277915	      1.04763381	     -0.54257399	     -0.00000000	    -33.60193367
      1.14286654	      1.04753349	     -0.54211141	     -0.00000000	    -33.62631727
      1.14297719	      1.04730758	     -0.54156510	     -0.00000000	    -33.65718319
      1.14308785	      1.04721722	     -0.54098278	     -0.00000000	    -33.68806146
      1.14317411	      1.04698599	     -0.54058677	     -0.00000000	    -33.71211659
      1.14326038	      1.04688091	     -0.54015461	     -0.00000000	    -33.73618380
      1.14337488	      1.04665045	     -0.53961813	     -0.00000000	    -33.76812217
      1.14348939	      1.04656914	     -0.53904173	     -0.00000000	    -33.80007507
      1.14357018	      1.04633727	     -0.53869706	     -0.00000000	    -33.82260114
      1.14365097	      1.04622860	     -0.53831656	     -0.00000000	    -33.84513950
      1.14377566	      1.04599227	     -0.53776000	     -0.00000000	    -33.87992039
      1.14387659	      1.04587868	     -0.53729169	     -0.00000000	    -33.90807949
      1.14397751	      1.04564557	     -0.53686893	     -0.00000000	    -33.93622737
      1.14407843	      1.04555789	     -0.53640548	     -0.00000000	    -33.96439052
      1.14417936	      1.04529240	     -0.53600654	     -0.00000000	    -33.99253694
      1.14428028	      1.04524417	     -0.53554350	     -0.00000000	    -34.02070612
      1.14436709	      1.04500428	     -0.53521511	     -0.00000000	    -34.04491591
      1.14445389	      1.04490283	     -0.53484654	     -0.00000000	    -34.06914055
      1.14456433	      1.04467593	     -0.53441655	     -0.00000000	    -34.09995097
      1.14467476	      1.04458414	     -0.53395047	     -0.00000000	    -34.13077694
      1.14476047	      1.04435222	     -0.53364647	     -0.00000000	    -34.15468673
      1.14484618	      1.04424610	     -0.53330625	     -0.00000000	    -34.17861056
      1.14496049	      1.04401453	     -0.53288916	     -0.00000000	    -34.21051289
      1.14506326	      1.04391371	     -0.53248643	     -0.00000000	    -34.23920526
      1.14516603	      1.04364314	     -0.53214575	     -0.00000000	    -34.26788305
      1.14525532	      1.04358360	     -0.53179806	     -0.00000000	    -34.29282251
      1.14534462	      1.04338379	     -0.53150114	     -0.00000000	    -34.31774992
      1.14543392	      1.04326250	     -0.53118376	     -0.00000000	    -34.34268745
      1.14555780	      1.04299910	     -0.53078290	     -0.00000000	    -34.37727513
      1.14564803	      1.04292113	     -0.53046000	     -0.00000000	    -34.40248352
      1.14573826	      1.04272535	     -0.53018064	     -0.00000000	    -34.42768253
      1.14584842	      1.04259302	     -0.52981189	     -0.00000000	    -34.45846112
      1.14594669	      1.04235403	     -0.52952885	     -0.00000000	    -34.48590669
      1.14604495	      1.04226780	     -0.52920220	     -0.00000000	    -34.51337120
      1.14614321	      1.04201846	     -0.52893478	     -0.00000000	    -34.54082262
      1.14624147	      1.04194323	     -0.52861680	     -0.00000000	    -34.56829543
      1.14633974	      1.04168150	     -0.52836564	     -0.00000000	    -34.59575296
      1.14643800	      1.04161954	     -0.52805555	     -0.00000000	    -34.62323478
      1.14653626	      1.04134289	     -0.52782145	     -0.00000000	    -34.65069862
      1.14663452	      1.04129702	     -0.52751830	     -0.00000000	    -34.67819020
      1.14672250	      1.04105458	     -0.52731762	     -0.00000000	    -34.70278560
      1.14681047	      1.04095512	     -0.52707525	     -0.00000000	    -34.72739913
      1.14691742	      1.04072679	     -0.52682212	     -0.00000000	    -34.75731703
      1.14702437	      1.04063440	     -0.52653190	     -0.00000000	    -34.78725428
      1.14711222	      1.04039964	     -0.52635064	     -0.00000000	    -34.81183006
      1.14720006	      1.04029600	     -0.52613151	     -0.00000000	    -34.83642314
      1.14730930	      1.04006339	     -0.52589951	     -0.00000000	    -34.86700218
      1.14741854	      1.03997985	     -0.52562643	     -0.00000000	    -34.89760274
      1.14750190	      1.03974599	     -0.52547846	     -0.00000000	    -34.92093975
      1.14758526	      1.03963811	     -0.52529379	     -0.00000000	    -34.94429350
      1.14770121	      1.03940547	     -0.52507101	     -0.00000000	    -34.97677590
      1.14780466	      1.03929936	     -0.52484630	     -0.00000000	    -35.00577081
      1.14790810	      1.03901915	     -0.52468493	     -0.00000000	    -35.03475365
      1.14799431	      1.03896572	     -0.52449688	     -0.00000000	    -35.05893143
      1.14808052	      1.03877678	     -0.52435756	     -0.00000000	    -35.08309944
      1.14818951	      1.03863329	     -0.52415696	     -0.00000000	    -35.11367141
      1.14829851	      1.03836100	     -0.52400565	     -0.00000000	    -35.14423709
      1.14838489	      1.03830180	     -0.52383996	     -0.00000000	    -35.16848349
      1.14847127	      1.03811387	     -0.52372079	     -0.00000000	    -35.19272107
      1.14858125	      1.03796924	     -0.52354493	     -0.00000000	    -35.22359517
      1.14869123	      1.03768768	     -0.52342112	     -0.00000000	    -35.25446264
      1.14877518	      1.03763599	     -0.52327847	     -0.00000000	    -35.27804689
      1.14885912	      1.03745805	     -0.52318128	     -0.00000000	    -35.30162252
      1.14897247	      1.03730070	     -0.52302992	     -0.00000000	    -35.33347099
      1.14908582	      1.03701157	     -0.52292938	     -0.00000000	    -35.36531423
      1.14916756	      1.03696535	     -0.52280892	     -0.00000000	    -35.38829896
      1.14924929	      1.03679658	     -0.52273248	     -0.00000000	    -35.41127538
      1.14936674	      1.03662653	     -0.52260621	     -0.00000000	    -35.44430495
      1.14946781	      1.03640004	     -0.52253040	     -0.00000000	    -35.47273049
      1.14956888	      1.03630098	     -0.52241934	     -0.00000000	    -35.50117683
      1.14966996	      1.03602938	     -0.52237072	     -0.00000000	    -35.52961226
      1.14975843	      1.03596826	     -0.52227577	     -0.00000000	    -35.55452757
      1.14984691	      1.03576596	     -0.52223157	     -0.00000000	    -35.57943367
      1.14993538	      1.03564427	     -0.52216588	     -0.00000000	    -35.60435416
      1.15005667	      1.03538109	     -0.52211497	     -0.00000000	    -35.63851888
      1.15014617	      1.03530171	     -0.52204575	     -0.00000000	    -35.66374633
      1.15023567	      1.03510305	     -0.52202026	     -0.00000000	    -35.68896720
      1.15034391	      1.03497180	     -0.52196042	     -0.00000000	    -35.71949168
      1.15044083	      1.03473155	     -0.52195286	     -0.00000000	    -35.74681659
      1.15053775	      1.03464429	     -0.52190117	     -0.00000000	    -35.77416527
      1.15063467	      1.03439561	     -0.52190775	     -0.00000000	    -35.80150412
      1.15073158	      1.03431731	     -0.52186453	     -0.00000000	    -35.82886877
      1.15082850	      1.03405866	     -0.52188575	     -0.00000000	    -35.85622164
      1.15092542	      1.03399100	     -0.52185044	     -0.00000000	    -35.88360268
      1.15102234	      1.03372055	     -0.52188687	     -0.00000000	    -35.91096961
      1.15111926	      1.03366557	     -0.52185879	     -0.00000000	    -35.93836750
      1.15121617	      1.03338107	     -0.52191115	     -0.00000000	    -35.96574847
      1.15131309	      1.03334124	     -0.52188947	     -0.00000000	    -35.99316371
      1.15139893	      1.03309780	     -0.52194282	     -0.00000000	    -36.01743048
      1.15148478	      1.03299644	     -0.52195433	     -0.00000000	    -36.04171887
      1.15159166	      1.03276844	     -0.52200803	     -0.00000000	    -36.07195652
      1.15169854	      1.03267316	     -0.52202537	     -0.00000000	    -36.10221839
      1.15178451	      1.03243881	     -0.52209568	     -0.00000000	    -36.12655264
      1.15187049	      1.03233329	     -0.52212847	     -0.00000000	    -36.15090731
      1.15197969	      1.03210013	     -0.52220882	     -0.00000000	    -36.18183794
      1.15208889	      1.03201582	     -0.52224785	     -0.00000000	    -36.21279526
      1.15217009	      1.03178181	     -0.52233732	     -0.00000000	    -36.23580434
      1.15225130	      1.03167255	     -0.52239011	     -0.00000000	    -36.25883289
      1.15236804	      1.03143810	     -0.52249815	     -0.00000000	    -36.29194218
      1.15247095	      1.03132870	     -0.52256846	     -0.00000000	    -36.32115026
      1.15257387	      1.03104425	     -0.52270216	     -0.00000000	    -36.35034875
      1.15265801	      1.03099343	     -0.52275697	     -0.00000000	    -36.37424891
      1.15274216	      1.03080882	     -0.52285961	     -0.00000000	    -36.39814087
      1.15285139	      1.03065917	     -0.52296985	     -0.00000000	    -36.42917662
      1.15296063	      1.03038255	     -0.52312860	     -0.00000000	    -36.46020940
      1.15304479	      1.03032587	     -0.52320480	     -0.00000000	    -36.48414282
      1.15312895	      1.03014318	     -0.52332628	     -0.00000000	    -36.50806895
      1.15323958	      1.02999129	     -0.52346366	     -0.00000000	    -36.53954127
      1.15335021	      1.02970352	     -0.52365262	     -0.00000000	    -36.57101005
      1.15343158	      1.02965605	     -0.52374276	     -0.00000000	    -36.59418055
      1.15351295	      1.02948465	     -0.52387724	     -0.00000000	    -36.61734360
      1.15362788	      1.02931783	     -0.52404937	     -0.00000000	    -36.65007962
      1.15372761	      1.02909026	     -0.52423210	     -0.00000000	    -36.67848616
      1.15382734	      1.02899202	     -0.52437862	     -0.00000000	    -36.70691652
      1.15392706	      1.02872131	     -0.52458726	     -0.00000000	    -36.73533724
      1.15401490	      1.02865912	     -0.52471850	     -0.00000000	    -36.76039662
      1.15410274	      1.02845497	     -0.52490058	     -0.00000000	    -36.78544762
      1.15419057	      1.02833401	     -0.52506015	     -0.00000000	    -36.81051532
      1.15430923	      1.02807250	     -0.52531497	     -0.00000000	    -36.84437898
      1.15439810	      1.02799278	     -0.52547345	     -0.00000000	    -36.86976419
      1.15448697	      1.02779197	     -0.52567609	     -0.00000000	    -36.89514355
      1.15457584	      1.02766849	     -0.52585822	     -0.00000000	    -36.92053925
      1.15469557	      1.02740022	     -0.52614423	     -0.00000000	    -36.95475412
      1.15478211	      1.02732646	     -0.52631710	     -0.00000000	    -36.97950675
      1.15486864	      1.02713601	     -0.52653244	     -0.00000000	    -37.00425365
      1.15497783	      1.02699444	     -0.52677831	     -0.00000000	    -37.03549809
      1.15507523	      1.02675365	     -0.52704092	     -0.00000000	    -37.06336624
      1.15517263	      1.02666967	     -0.52725806	     -0.00000000	    -37.09126139
      1.15527002	      1.02640161	     -0.52754081	     -0.00000000	    -37.11914520
      1.15536742	      1.02634980	     -0.52775872	     -0.00000000	    -37.14706278
      1.15545274	      1.02610792	     -0.52801825	     -0.00000000	    -37.17150306
      1.15553806	      1.02600631	     -0.52823639	     -0.00000000	    -37.19596640
      1.15564377	      1.02577744	     -0.52854621	     -0.00000000	    -37.22627667
      1.15574948	      1.02568407	     -0.52881850	     -0.00000000	    -37.25661341
      1.15583421	      1.02544971	     -0.52909351	     -0.00000000	    -37.28091812
      1.15591894	      1.02534397	     -0.52933085	     -0.00000000	    -37.30524458
      1.15602746	      1.02511133	     -0.52967273	     -0.00000000	    -37.33640135
      1.15613598	      1.02502626	     -0.52997349	     -0.00000000	    -37.36758668
      1.15621615	      1.02479255	     -0.53025583	     -0.00000000	    -37.39061218
      1.15629631	      1.02468321	     -0.53050144	     -0.00000000	    -37.41365828
      1.15641232	      1.02444868	     -0.53088846	     -0.00000000	    -37.44700895
      1.15651435	      1.02433882	     -0.53120403	     -0.00000000	    -37.47636684
      1.15661639	      1.02405365	     -0.53158291	     -0.00000000	    -37.50571519
      1.15669944	      1.02400368	     -0.53183647	     -0.00000000	    -37.52963121
      1.15678249	      1.02382033	     -0.53213758	     -0.00000000	    -37.55353892
      1.15689102	      1.02366953	     -0.53250826	     -0.00000000	    -37.58480002
      1.15699954	      1.02339198	     -0.53292723	     -0.00000000	    -37.61605845
      1.15708252	      1.02333632	     -0.53320124	     -0.00000000	    -37.63998467
      1.15716549	      1.02315533	     -0.53352017	     -0.00000000	    -37.66390345
      1.15727559	      1.02300176	     -0.53392141	     -0.00000000	    -37.69566021
      1.15738569	      1.02271238	     -0.53437409	     -0.00000000	    -37.72741356
      1.15746577	      1.02266651	     -0.53465419	     -0.00000000	    -37.75053624
      1.15754585	      1.02249730	     -0.53497830	     -0.00000000	    -37.77365118
      1.15766058	      1.02232799	     -0.53542541	     -0.00000000	    -37.80678699
      1.15775950	      1.02210126	     -0.53584349	     -0.00000000	    -37.83535938
      1.15785842	      1.02200258	     -0.53622563	     -0.00000000	    -37.86395644
      1.15795735	      1.02173103	     -0.53666990	     -0.00000000	    -37.89254334
      1.15804397	      1.02166995	     -0.53700608	     -0.00000000	    -37.91760419
      1.15813059	      1.02146782	     -0.53739268	     -0.00000000	    -37.94265625
      1.15821721	      1.02134620	     -0.53775747	     -0.00000000	    -37.96772520
      1.15833596	      1.02108356	     -0.53829605	     -0.00000000	    -38.00209299
      1.15842372	      1.02100393	     -0.53866208	     -0.00000000	    -38.02751224
      1.15851147	      1.02080497	     -0.53907158	     -0.00000000	    -38.05292532
      1.15861738	      1.02067459	     -0.53953611	     -0.00000000	    -38.08362143
      1.15871214	      1.02043467	     -0.53999752	     -0.00000000	    -38.11107851
      1.15880690	      1.02034727	     -0.54041451	     -0.00000000	    -38.13856238
      1.15890165	      1.02010068	     -0.54088872	     -0.00000000	    -38.16603662
      1.15899641	      1.02002037	     -0.54131403	     -0.00000000	    -38.19353928
      1.15909117	      1.01976601	     -0.54180141	     -0.00000000	    -38.22103053
      1.15918592	      1.01969399	     -0.54223464	     -0.00000000	    -38.24855207
      1.15928068	      1.01943054	     -0.54273561	     -0.00000000	    -38.27606012
      1.15937544	      1.01936822	     -0.54317631	     -0.00000000	    -38.30360069
      1.15947019	      1.01909415	     -0.54369138	     -0.00000000	    -38.33112529
      1.15956495	      1.01904323	     -0.54413900	     -0.00000000	    -38.35868504
      1.15965970	      1.01875668	     -0.54466877	     -0.00000000	    -38.38622593
      1.15974496	      1.01870276	     -0.54508347	     -0.00000000	    -38.41103568
      1.15983021	      1.01850380	     -0.54554976	     -0.00000000	    -38.43583550
      1.15993264	      1.01837150	     -0.54608089	     -0.00000000	    -38.46565439
      1.16003506	      1.01811166	     -0.54665984	     -0.00000000	    -38.49546853
      1.16012273	      1.01804259	     -0.54711027	     -0.00000000	    -38.52101080
      1.16021039	      1.01783538	     -0.54761029	     -0.00000000	    -38.54654426
      1.16029805	      1.01771668	     -0.54808602	     -0.00000000	    -38.57209572
      1.16041206	      1.01745788	     -0.54874558	     -0.00000000	    -38.60532500
      1.16049975	      1.01737994	     -0.54921867	     -0.00000000	    -38.63090816
      1.16058745	      1.01717773	     -0.54973685	     -0.00000000	    -38.65648403
      1.16067514	      1.01705583	     -0.55023340	     -0.00000000	    -38.68207691
      1.16079178	      1.01679069	     -0.55093453	     -0.00000000	    -38.71611752
      1.16087763	      1.01671632	     -0.55141631	     -0.00000000	    -38.74119227
      1.16096347	      1.01652333	     -0.55194114	     -0.00000000	    -38.76626000
      1.16107006	      1.01638608	     -0.55256555	     -0.00000000	    -38.79740961
      1.16116563	      1.01614566	     -0.55316936	     -0.00000000	    -38.82533106
      1.16126119	      1.01606172	     -0.55372757	     -0.00000000	    -38.85327995
      1.16135676	      1.01579878	     -0.55434958	     -0.00000000	    -38.88121613
      1.16145232	      1.01574078	     -0.55491020	     -0.00000000	    -38.90918554
      1.16153811	      1.01549900	     -0.55547994	     -0.00000000	    -38.93427783
      1.16162389	      1.01540038	     -0.55600738	     -0.00000000	    -38.95939425
      1.16170968	      1.01522066	     -0.55656565	     -0.00000000	    -38.98450789
      1.16182648	      1.01506730	     -0.55730298	     -0.00000000	    -39.01872208
      1.16191556	      1.01484028	     -0.55790671	     -0.00000000	    -39.04481296
      1.16200464	      1.01473600	     -0.55847513	     -0.00000000	    -39.07092604
      1.16209373	      1.01454153	     -0.55907770	     -0.00000000	    -39.09703566
      1.16220479	      1.01440967	     -0.55979952	     -0.00000000	    -39.12961209
      1.16229190	      1.01418029	     -0.56041184	     -0.00000000	    -39.15515325
      1.16237900	      1.01407605	     -0.56098787	     -0.00000000	    -39.18071655
      1.16246610	      1.01389220	     -0.56159440	     -0.00000000	    -39.20627722
      1.16258192	      1.01374562	     -0.56237591	     -0.00000000	    -39.24028468
      1.16266901	      1.01351946	     -0.56300670	     -0.00000000	    -39.26585257
      1.16275610	      1.01341329	     -0.56360289	     -0.00000000	    -39.29144192
      1.16286109	      1.01317198	     -0.56436457	     -0.00000000	    -39.32228533
      1.16295385	      1.01308512	     -0.56500181	     -0.00000000	    -39.34955974
      1.16304661	      1.01284827	     -0.56569312	     -0.00000000	    -39.37682368
      1.16313937	      1.01275708	     -0.56634206	     -0.00000000	    -39.40411309
      1.16323213	      1.01252413	     -0.56704238	     -0.00000000	    -39.43139294
      1.16332489	      1.01242925	     -0.56770282	     -0.00000000	    -39.45869731
      1.16341764	      1.01219962	     -0.56841237	     -0.00000000	    -39.48599289
      1.16351040	      1.01210158	     -0.56908414	     -0.00000000	    -39.51331216
      1.16360316	      1.01187475	     -0.56980309	     -0.00000000	    -39.54062328
      1.16369592	      1.01177405	     -0.57048604	     -0.00000000	    -39.56795741
      1.16378868	      1.01154956	     -0.57121454	     -0.00000000	    -39.59528390
      1.16388144	      1.01144664	     -0.57190854	     -0.00000000	    -39.62263281
      1.16397420	      1.01122407	     -0.57264673	     -0.00000000	    -39.64997451
      1.16406696	      1.01111933	     -0.57335165	     -0.00000000	    -39.67733812
      1.16415972	      1.01089829	     -0.57409968	     -0.00000000	    -39.70469486
      1.16425248	      1.01079210	     -0.57481541	     -0.00000000	    -39.73207310
      1.16434524	      1.01057224	     -0.57557339	     -0.00000000	    -39.75944470
      1.16443800	      1.01046495	     -0.57629983	     -0.00000000	    -39.78683749
      1.16453076	      1.01024593	     -0.57706788	     -0.00000000	    -39.81422379
      1.16462352	      1.01013785	     -0.57780493	     -0.00000000	    -39.84163103
      1.16471628	      1.00991936	     -0.57858317	     -0.00000000	    -39.86903185
      1.16480904	      1.00981082	     -0.57933073	     -0.00000000	    -39.89645346
      1.16490180	      1.00959255	     -0.58011926	     -0.00000000	    -39.92386864
      1.16499456	      1.00948384	     -0.58087724	     -0.00000000	    -39.95130451
      1.16508732	      1.00926549	     -0.58167619	     -0.00000000	    -39.97873388
      1.16518008	      1.00915692	     -0.58244450	     -0.00000000	    -40.00618391
      1.16527284	      1.00893818	     -0.58325395	     -0.00000000	    -40.03362729
      1.16536559	      1.00883006	     -0.58403251	     -0.00000000	    -40.06109140
      1.16545835	      1.00861062	     -0.58485258	     -0.00000000	    -40.08854861
      1.16555111	      1.00850326	     -0.58564129	     -0.00000000	    -40.11602669
      1.16564387	      1.00828281	     -0.58647210	     -0.00000000	    -40.14349756
      1.16573663	      1.00817654	     -0.58727086	     -0.00000000	    -40.17098950
      1.16582939	      1.00795473	     -0.58811252	     -0.00000000	    -40.19847382
      1.16592215	      1.00784989	     -0.58892123	     -0.00000000	    -40.22597934
      1.16601491	      1.00762638	     -0.58977387	     -0.00000000	    -40.25347632
      1.16610767	      1.00752333	     -0.59059242	     -0.00000000	    -40.28099436
      1.16620043	      1.00729772	     -0.59145617	     -0.00000000	    -40.30850274
      1.16629319	      1.00719686	     -0.59228445	     -0.00000000	    -40.33603214
      1.16638595	      1.00696873	     -0.59315947	     -0.00000000	    -40.36355066
      1.16647871	      1.00687050	     -0.59399734	     -0.00000000	    -40.39109027
      1.16657147	      1.00663938	     -0.59488381	     -0.00000000	    -40.41861767
      1.16666423	      1.00654425	     -0.59573113	     -0.00000000	    -40.44616635
      1.16675699	      1.00630963	     -0.59662921	     -0.00000000	    -40.47370136
      1.16684975	      1.00621815	     -0.59748583	     -0.00000000	    -40.50125798
      1.16694251	      1.00597943	     -0.59839574	     -0.00000000	    -40.52879932
      1.16703527	      1.00589221	     -0.59926147	     -0.00000000	    -40.55636275
      1.16712803	      1.00564873	     -0.60018345	     -0.00000000	    -40.58390914
      1.16722079	      1.00556647	     -0.60105808	     -0.00000000	    -40.61147829
      1.16731355	      1.00531747	     -0.60199238	     -0.00000000	    -40.63902843
      1.16740630	      1.00524097	     -0.60287568	     -0.00000000	    -40.66660219
      1.16749906	      1.00498560	     -0.60382261	     -0.00000000	    -40.69415478
      1.16759182	      1.00491577	     -0.60471429	     -0.00000000	    -40.72173208
      1.16768458	      1.00465301	     -0.60567421	     -0.00000000	    -40.74928579
      1.16777734	      1.00459093	     -0.60657394	     -0.00000000	    -40.77686558
      1.16787010	      1.00431963	     -0.60754725	     -0.00000000	    -40.80441907
      1.16796286	      1.00426654	     -0.60845466	     -0.00000000	    -40.83200032
      1.16805562	      1.00398535	     -0.60944181	     -0.00000000	    -40.85955223
      1.16814838	      1.00394269	     -0.61035645	     -0.00000000	    -40.88713393
      1.16823176	      1.00369995	     -0.61124988	     -0.00000000	    -40.91190098
      1.16831515	      1.00360083	     -0.61210075	     -0.00000000	    -40.93668541
      1.16841638	      1.00337347	     -0.61317450	     -0.00000000	    -40.96676053
      1.16851762	      1.00327977	     -0.61421100	     -0.00000000	    -40.99685065
      1.16860149	      1.00304491	     -0.61512591	     -0.00000000	    -41.02175917
      1.16868537	      1.00294217	     -0.61600208	     -0.00000000	    -41.04668269
      1.16878812	      1.00270988	     -0.61711609	     -0.00000000	    -41.07719686
      1.16889086	      1.00262589	     -0.61818829	     -0.00000000	    -41.10772644
      1.16897087	      1.00239185	     -0.61908286	     -0.00000000	    -41.13147672
      1.16905089	      1.00228497	     -0.61993994	     -0.00000000	    -41.15524071
      1.16915905	      1.00205399	     -0.62113318	     -0.00000000	    -41.18734962
      1.16926721	      1.00196607	     -0.62228706	     -0.00000000	    -41.21947134
      1.16934315	      1.00173371	     -0.62315725	     -0.00000000	    -41.24199722
      1.16941909	      1.00162352	     -0.62399119	     -0.00000000	    -41.26453569
      1.16953561	      1.00138632	     -0.62530017	     -0.00000000	    -41.29910535
      1.16963063	      1.00126995	     -0.62634881	     -0.00000000	    -41.32729995
      1.16972565	      1.00103353	     -0.62744235	     -0.00000000	    -41.35547314
      1.16982068	      1.00094680	     -0.62849275	     -0.00000000	    -41.38365946
      1.16991570	      1.00067277	     -0.62961002	     -0.00000000	    -41.41181501
      1.16999989	      1.00061291	     -0.63054496	     -0.00000000	    -41.43677784
      1.17008407	      1.00041054	     -0.63153094	     -0.00000000	    -41.46171660
      1.17016826	      1.00028914	     -0.63249500	     -0.00000000	    -41.48666005
      1.17028351	      1.00002754	     -0.63385324	     -0.00000000	    -41.52078434
      1.17036918	      0.99994686	     -0.63483127	     -0.00000000	    -41.54615827
      1.17045485	      0.99974619	     -0.63585317	     -0.00000000	    -41.57150980
      1.17054052	      0.99962272	     -0.63685458	     -0.00000000	    -41.59686435
      1.17065563	      0.99935500	     -0.63824076	     -0.00000000	    -41.63090676
      1.17073908	      0.99928081	     -0.63921180	     -0.00000000	    -41.65559100
      1.17082252	      0.99908984	     -0.64022544	     -0.00000000	    -41.68025261
      1.17092760	      0.99894880	     -0.64147580	     -0.00000000	    -41.71130963
      1.17102117	      0.99870801	     -0.64263294	     -0.00000000	    -41.73894247
      1.17111475	      0.99862311	     -0.64374486	     -0.00000000	    -41.76658551
      1.17120832	      0.99835790	     -0.64492133	     -0.00000000	    -41.79419443
      1.17130190	      0.99830111	     -0.64603546	     -0.00000000	    -41.82181985
      1.17138518	      0.99805862	     -0.64709449	     -0.00000000	    -41.84637200
      1.17146847	      0.99795812	     -0.64811169	     -0.00000000	    -41.87093377
      1.17156879	      0.99772796	     -0.64937867	     -0.00000000	    -41.90049509
      1.17166912	      0.99763481	     -0.65060751	     -0.00000000	    -41.93006068
      1.17175211	      0.99739845	     -0.65168104	     -0.00000000	    -41.95448640
      1.17183510	      0.99729408	     -0.65271599	     -0.00000000	    -41.97891963
      1.17193742	      0.99706057	     -0.65403242	     -0.00000000	    -42.00901500
      1.17203974	      0.99697384	     -0.65530783	     -0.00000000	    -42.03911401
      1.17211911	      0.99673859	     -0.65635678	     -0.00000000	    -42.06242916
      1.17219848	      0.99663011	     -0.65736851	     -0.00000000	    -42.08575116
      1.17230607	      0.99639710	     -0.65877468	     -0.00000000	    -42.11733735
      1.17241366	      0.99630706	     -0.66014184	     -0.00000000	    -42.14892352
      1.17248894	      0.99607325	     -0.66115883	     -0.00000000	    -42.17099118
      1.17256422	      0.99596152	     -0.66213973	     -0.00000000	    -42.19306534
      1.17268021	      0.99572187	     -0.66368046	     -0.00000000	    -42.22704704
      1.17277467	      0.99560303	     -0.66491697	     -0.00000000	    -42.25471474
      1.17286914	      0.99536448	     -0.66619854	     -0.00000000	    -42.28235042
      1.17296360	      0.99527611	     -0.66743706	     -0.00000000	    -42.30998963
      1.17305806	      0.99499854	     -0.66874335	     -0.00000000	    -42.33758693
      1.17314131	      0.99493796	     -0.66983948	     -0.00000000	    -42.36191890
      1.17322456	      0.99473562	     -0.67098656	     -0.00000000	    -42.38621854
      1.17330781	      0.99461147	     -0.67211280	     -0.00000000	    -42.41051494
      1.17342362	      0.99434561	     -0.67371769	     -0.00000000	    -42.44427733
      1.17350848	      0.99426274	     -0.67486297	     -0.00000000	    -42.46901593
      1.17359335	      0.99406169	     -0.67605172	     -0.00000000	    -42.49372380
      1.17369586	      0.99392882	     -0.67745836	     -0.00000000	    -42.52356530
      1.17378702	      0.99368699	     -0.67875552	     -0.00000000	    -42.55006463
      1.17387817	      0.99359583	     -0.68000917	     -0.00000000	    -42.57656607
      1.17396933	      0.99335132	     -0.68131856	     -0.00000000	    -42.60302861
      1.17406048	      0.99326262	     -0.68258278	     -0.00000000	    -42.62949344
      1.17415164	      0.99301497	     -0.68390461	     -0.00000000	    -42.65591802
      1.17424279	      0.99292923	     -0.68517928	     -0.00000000	    -42.68234520
      1.17433395	      0.99267788	     -0.68651375	     -0.00000000	    -42.70873066
      1.17442510	      0.99259566	     -0.68779873	     -0.00000000	    -42.73511917
      1.17451626	      0.99234004	     -0.68914608	     -0.00000000	    -42.76146433
      1.17460741	      0.99226195	     -0.69044121	     -0.00000000	    -42.78781317
      1.17469857	      0.99200139	     -0.69180170	     -0.00000000	    -42.81411685
      1.17478972	      0.99192814	     -0.69310679	     -0.00000000	    -42.84042501
      1.17488088	      0.99166188	     -0.69448070	     -0.00000000	    -42.86668602
      1.17497203	      0.99159426	     -0.69579554	     -0.00000000	    -42.89295253
      1.17506319	      0.99132147	     -0.69718319	     -0.00000000	    -42.91916966
      1.17515434	      0.99126036	     -0.69850753	     -0.00000000	    -42.94539356
      1.17524550	      0.99098008	     -0.69990927	     -0.00000000	    -42.97156559
      1.17533665	      0.99092651	     -0.70124281	     -0.00000000	    -42.99774592
      1.17542781	      0.99063764	     -0.70265905	     -0.00000000	    -43.02387161
      1.17551896	      0.99059279	     -0.70400145	     -0.00000000	    -43.05000746
      1.17560072	      0.99034556	     -0.70527804	     -0.00000000	    -43.07340051
      1.17568247	      0.99024172	     -0.70651252	     -0.00000000	    -43.09679416
      1.17578236	      0.99000953	     -0.70806163	     -0.00000000	    -43.12533584
      1.17588225	      0.98990927	     -0.70957472	     -0.00000000	    -43.15386664
      1.17596473	      0.98967001	     -0.71088061	     -0.00000000	    -43.17738248
      1.17604721	      0.98956243	     -0.71214834	     -0.00000000	    -43.20089616
      1.17614840	      0.98932448	     -0.71374483	     -0.00000000	    -43.22970039
      1.17624959	      0.98923433	     -0.71530037	     -0.00000000	    -43.25849388
      1.17632830	      0.98899570	     -0.71657045	     -0.00000000	    -43.28084602
      1.17640701	      0.98888410	     -0.71780348	     -0.00000000	    -43.30319642
      1.17651345	      0.98864695	     -0.71950626	     -0.00000000	    -43.33338025
      1.17661990	      0.98855185	     -0.72117081	     -0.00000000	    -43.36354785
      1.17669474	      0.98831499	     -0.72240164	     -0.00000000	    -43.38471501
      1.17676959	      0.98820017	     -0.72359666	     -0.00000000	    -43.40588089
      1.17688395	      0.98795636	     -0.72545278	     -0.00000000	    -43.43817717
      1.17697759	      0.98783378	     -0.72695446	     -0.00000000	    -43.46459993
      1.17707123	      0.98759057	     -0.72850191	     -0.00000000	    -43.49097703
      1.17716487	      0.98749886	     -0.73000626	     -0.00000000	    -43.51734564
      1.17725851	      0.98721593	     -0.73157947	     -0.00000000	    -43.54365826
      1.17734075	      0.98715255	     -0.73290604	     -0.00000000	    -43.56676965
      1.17742299	      0.98694791	     -0.73428371	     -0.00000000	    -43.58983827
      1.17752184	      0.98680924	     -0.73591096	     -0.00000000	    -43.61754670
      1.17762068	      0.98653753	     -0.73758885	     -0.00000000	    -43.64520251
      1.17770357	      0.98646642	     -0.73895031	     -0.00000000	    -43.66839060
      1.17778647	      0.98626048	     -0.74036088	     -0.00000000	    -43.69153552
      1.17786936	      0.98613171	     -0.74175132	     -0.00000000	    -43.71466641
      1.17798391	      0.98585891	     -0.74371211	     -0.00000000	    -43.74657698
      1.17806743	      0.98577347	     -0.74511079	     -0.00000000	    -43.76982849
      1.17815095	      0.98557067	     -0.74655299	     -0.00000000	    -43.79303795
      1.17825307	      0.98542963	     -0.74828845	     -0.00000000	    -43.82139529
      1.17834375	      0.98518309	     -0.74987567	     -0.00000000	    -43.84652680
      1.17843443	      0.98508802	     -0.75141953	     -0.00000000	    -43.87164824
      1.17852511	      0.98483429	     -0.75302138	     -0.00000000	    -43.89671619
      1.17861579	      0.98474638	     -0.75457520	     -0.00000000	    -43.92177558
      1.17870647	      0.98448437	     -0.75619206	     -0.00000000	    -43.94677880
      1.17879715	      0.98440479	     -0.75775550	     -0.00000000	    -43.97177530
      1.17888783	      0.98413324	     -0.75938784	     -0.00000000	    -43.99671259
      1.17897851	      0.98406336	     -0.76096048	     -0.00000000	    -44.02164540
      1.17906918	      0.98378078	     -0.76260882	     -0.00000000	    -44.04651554
      1.17915986	      0.98372221	     -0.76419019	     -0.00000000	    -44.07138387
      1.17925054	      0.98342684	     -0.76585515	     -0.00000000	    -44.09618561
      1.17933200	      0.98336564	     -0.76728937	     -0.00000000	    -44.11846437
      1.17941346	      0.98315986	     -0.76877586	     -0.00000000	    -44.14069552
      1.17951174	      0.98301745	     -0.77054164	     -0.00000000	    -44.16749869
      1.17961003	      0.98274694	     -0.77235664	     -0.00000000	    -44.19424347
      1.17969354	      0.98267056	     -0.77385431	     -0.00000000	    -44.21695547
      1.17977704	      0.98245748	     -0.77540198	     -0.00000000	    -44.23961866
      1.17986055	      0.98232901	     -0.77692734	     -0.00000000	    -44.26226399
      1.17997110	      0.98205797	     -0.77898803	     -0.00000000	    -44.29218449
      1.18005495	      0.98197051	     -0.78051863	     -0.00000000	    -44.31485923
      1.18013880	      0.98176082	     -0.78209457	     -0.00000000	    -44.33748607
      1.18022266	      0.98162930	     -0.78365039	     -0.00000000	    -44.36009309
      1.18033500	      0.98135166	     -0.78577647	     -0.00000000	    -44.39031819
      1.18041714	      0.98126787	     -0.78729831	     -0.00000000	    -44.41240061
      1.18049929	      0.98106647	     -0.78886379	     -0.00000000	    -44.43443617
      1.18060169	      0.98091730	     -0.79078935	     -0.00000000	    -44.46187742
      1.18069296	      0.98066710	     -0.79255076	     -0.00000000	    -44.48627900
      1.18078423	      0.98057173	     -0.79426806	     -0.00000000	    -44.51066450
      1.18087550	      0.98030200	     -0.79604882	     -0.00000000	    -44.53498697
      1.18096677	      0.98022819	     -0.79777204	     -0.00000000	    -44.55929874
      1.18105804	      0.97993330	     -0.79957403	     -0.00000000	    -44.58354033
      1.18113912	      0.97986943	     -0.80111539	     -0.00000000	    -44.60506861
      1.18122019	      0.97966260	     -0.80270862	     -0.00000000	    -44.62654560
      1.18131846	      0.97951681	     -0.80461256	     -0.00000000	    -44.65255334
      1.18141674	      0.97924188	     -0.80656629	     -0.00000000	    -44.67849666
      1.18149936	      0.97916510	     -0.80816416	     -0.00000000	    -44.70029252
      1.18158197	      0.97895321	     -0.80981156	     -0.00000000	    -44.72203619
      1.18166459	      0.97882106	     -0.81143829	     -0.00000000	    -44.74375818
      1.18177691	      0.97854442	     -0.81369015	     -0.00000000	    -44.77322167
      1.18186004	      0.97845475	     -0.81532564	     -0.00000000	    -44.79500525
      1.18194317	      0.97824594	     -0.81700554	     -0.00000000	    -44.81673771
      1.18204391	      0.97810185	     -0.81901322	     -0.00000000	    -44.84304588
      1.18213384	      0.97785034	     -0.82085222	     -0.00000000	    -44.86646772
      1.18222377	      0.97775096	     -0.82264792	     -0.00000000	    -44.88987083
      1.18231369	      0.97749274	     -0.82450199	     -0.00000000	    -44.91321038
      1.18240362	      0.97739995	     -0.82630843	     -0.00000000	    -44.93653271
      1.18249354	      0.97713406	     -0.82817792	     -0.00000000	    -44.95978897
      1.18258347	      0.97704889	     -0.82999480	     -0.00000000	    -44.98302981
      1.18267340	      0.97677422	     -0.83188010	     -0.00000000	    -45.00620175
      1.18276332	      0.97669787	     -0.83370707	     -0.00000000	    -45.02936042
      1.18285325	      0.97641311	     -0.83560865	     -0.00000000	    -45.05244699
      1.18294317	      0.97634701	     -0.83744526	     -0.00000000	    -45.07552284
      1.18303310	      0.97605060	     -0.83936367	     -0.00000000	    -45.09852298
      1.18312303	      0.97599643	     -0.84120941	     -0.00000000	    -45.12151543
      1.18320332	      0.97574141	     -0.84293061	     -0.00000000	    -45.14198012
      1.18328362	      0.97562925	     -0.84461033	     -0.00000000	    -45.16243112
      1.18338218	      0.97538748	     -0.84671317	     -0.00000000	    -45.18747049
      1.18348074	      0.97527681	     -0.84878103	     -0.00000000	    -45.21247662
      1.18356181	      0.97502963	     -0.85053886	     -0.00000000	    -45.23298293
      1.18364287	      0.97491365	     -0.85225914	     -0.00000000	    -45.25347260
      1.18374265	      0.97466588	     -0.85441819	     -0.00000000	    -45.27862761
      1.18384243	      0.97456518	     -0.85653726	     -0.00000000	    -45.30374944
      1.18391984	      0.97431881	     -0.85824183	     -0.00000000	    -45.32317668
      1.18399725	      0.97419925	     -0.85990983	     -0.00000000	    -45.34258924
      1.18410215	      0.97395159	     -0.86220587	     -0.00000000	    -45.36882877
      1.18420704	      0.97384516	     -0.86446475	     -0.00000000	    -45.39502753
      1.18428075	      0.97360087	     -0.86611289	     -0.00000000	    -45.41337614
      1.18435446	      0.97347848	     -0.86772564	     -0.00000000	    -45.43171196
      1.18446695	      0.97322349	     -0.87021789	     -0.00000000	    -45.45962688
      1.18455928	      0.97309098	     -0.87224588	     -0.00000000	    -45.48249325
      1.18465160	      0.97283763	     -0.87432038	     -0.00000000	    -45.50529340
      1.18474392	      0.97273735	     -0.87635186	     -0.00000000	    -45.52806720
      1.18483624	      0.97244216	     -0.87845409	     -0.00000000	    -45.55076352
      1.18491663	      0.97237241	     -0.88022925	     -0.00000000	    -45.57051525
      1.18499703	      0.97216252	     -0.88205556	     -0.00000000	    -45.59020904
      1.18509511	      0.97201019	     -0.88425704	     -0.00000000	    -45.61420034
      1.18519319	      0.97172636	     -0.88650948	     -0.00000000	    -45.63811622
      1.18527419	      0.97164826	     -0.88832442	     -0.00000000	    -45.65784609
      1.18535519	      0.97143745	     -0.89018820	     -0.00000000	    -45.67751790
      1.18545391	      0.97128547	     -0.89243295	     -0.00000000	    -45.70145835
      1.18555263	      0.97099138	     -0.89473227	     -0.00000000	    -45.72532018
      1.18563126	      0.97092118	     -0.89651579	     -0.00000000	    -45.74430816
      1.18570989	      0.97072165	     -0.89834674	     -0.00000000	    -45.76324021
      1.18581163	      0.97055520	     -0.90069345	     -0.00000000	    -45.78769481
      1.18591337	      0.97025302	     -0.90309318	     -0.00000000	    -45.81206722
      1.18598991	      0.97018825	     -0.90485113	     -0.00000000	    -45.83038641
      1.18606645	      0.96999879	     -0.90665476	     -0.00000000	    -45.84865174
      1.18617182	      0.96981833	     -0.90911936	     -0.00000000	    -45.87374929
      1.18627719	      0.96950244	     -0.91163754	     -0.00000000	    -45.89875919
      1.18635079	      0.96944745	     -0.91334802	     -0.00000000	    -45.91621468
      1.18642440	      0.96927096	     -0.91510278	     -0.00000000	    -45.93361896
      1.18653558	      0.96907050	     -0.91774026	     -0.00000000	    -45.95985395
      1.18662876	      0.96882796	     -0.91998332	     -0.00000000	    -45.98177379
      1.18672195	      0.96870809	     -0.92219357	     -0.00000000	    -46.00365810
      1.18681514	      0.96841841	     -0.92446667	     -0.00000000	    -46.02546326
      1.18689629	      0.96834110	     -0.92639492	     -0.00000000	    -46.04443388
      1.18697744	      0.96812397	     -0.92837444	     -0.00000000	    -46.06334256
      1.18705859	      0.96798545	     -0.93033382	     -0.00000000	    -46.08222171
      1.18717063	      0.96770039	     -0.93307885	     -0.00000000	    -46.10820524
      1.18725323	      0.96760257	     -0.93507273	     -0.00000000	    -46.12732804
      1.18733584	      0.96738605	     -0.93711119	     -0.00000000	    -46.14639001
      1.18743533	      0.96723616	     -0.93953786	     -0.00000000	    -46.16930872
      1.18752382	      0.96697837	     -0.94174401	     -0.00000000	    -46.18962222
      1.18761232	      0.96687104	     -0.94390760	     -0.00000000	    -46.20990832
      1.18770081	      0.96661188	     -0.94612748	     -0.00000000	    -46.23012166
      1.18778930	      0.96650554	     -0.94830404	     -0.00000000	    -46.25030773
      1.18787780	      0.96624465	     -0.95053780	     -0.00000000	    -46.27042034
      1.18796629	      0.96613968	     -0.95272723	     -0.00000000	    -46.29050591
      1.18805478	      0.96587668	     -0.95497500	     -0.00000000	    -46.31051721
      1.18814328	      0.96577346	     -0.95717719	     -0.00000000	    -46.33050183
      1.18823177	      0.96550796	     -0.95943912	     -0.00000000	    -46.35041125
      1.18832026	      0.96540691	     -0.96165394	     -0.00000000	    -46.37029449
      1.18840876	      0.96513846	     -0.96393020	     -0.00000000	    -46.39010149
      1.18849725	      0.96504004	     -0.96615752	     -0.00000000	    -46.40988293
      1.18858574	      0.96476818	     -0.96844826	     -0.00000000	    -46.42958695
      1.18867424	      0.96467288	     -0.97068795	     -0.00000000	    -46.44926620
      1.18876273	      0.96439709	     -0.97299336	     -0.00000000	    -46.46886670
      1.18885123	      0.96430545	     -0.97524524	     -0.00000000	    -46.48844338
      1.18893972	      0.96402516	     -0.97756552	     -0.00000000	    -46.50793982
      1.18902821	      0.96393779	     -0.97982940	     -0.00000000	    -46.52741358
      1.18911671	      0.96365237	     -0.98216477	     -0.00000000	    -46.54680542
      1.18920520	      0.96356994	     -0.98444046	     -0.00000000	    -46.56617594
      1.18929369	      0.96327868	     -0.98679116	     -0.00000000	    -46.58546264
      1.18938219	      0.96320193	     -0.98907841	     -0.00000000	    -46.60472961
      1.18947068	      0.96290404	     -0.99144472	     -0.00000000	    -46.62391065
      1.18955917	      0.96283384	     -0.99374327	     -0.00000000	    -46.64307379
      1.18964767	      0.96252841	     -0.99612549	     -0.00000000	    -46.66214862
      1.18973616	      0.96246570	     -0.99843503	     -0.00000000	    -46.68120769
[truncated: 681,701 more chars]
