# Supplementary material for: Musculoskeletal simulations to examine the effects of accentuated eccentric loading (AEL) on jump height
Source: PeerJ. 2023 Jan 23;11:e14687. doi: 10.7717/peerj.14687 (PMC9879160; doi:10.7717/peerj.14687)
Supplement: Supplemental Information 2 — Added15 folder contains the code and simulation results for a complete jump with an additional 15% model mass. Dropped15 folder contains the code and simulation results for the push-off phase with the original model mass. [file peerj-11-14687-s002.zip › Supplementary Simulation code and output results AEL15/Added15/Optimized_for_J_Results/TwoSegment_Two_Segment_vel_global.sto]

Velocities
version=1
nRows=12722
nColumns=28
inDegrees=no

This file contains the kinematics (positions and orientations,
velocities and angular velocities, or accelerations and angular accelerations)
of the centers of mass of the body segments in model Two_Segment.

Body segment orientations are described using body-fixed X-Y-Z Euler angles.

Angular velocities and accelerations are given about the body-local axes.

Units are S.I. units (seconds, meters, Newtons, ...)
Angles are in degrees.

endheader
time	Block_X	Block_Y	Block_Z	Block_Ox	Block_Oy	Block_Oz	thigh_X	thigh_Y	thigh_Z	thigh_Ox	thigh_Oy	thigh_Oz	shank_X	shank_Y	shank_Z	shank_Ox	shank_Oy	shank_Oz	Platform_X	Platform_Y	Platform_Z	Platform_Ox	Platform_Oy	Platform_Oz	center_of_mass_X	center_of_mass_Y	center_of_mass_Z
      0.00000000	      0.00000000	      0.00000000	      0.00000000	      0.00000000	      0.00000000	      0.00000000	      0.00000000	      0.00000000	      0.00000000	      0.00000000	      0.00000000	      0.00000000	      0.00000000	      0.00000000	      0.00000000	      0.00000000	      0.00000000	      0.00000000	      0.00000000	      0.00000000	      0.00000000	      0.00000000	      0.00000000	      0.00000000	      0.00000000	      0.00000000	      0.00000000
      0.00010000	      0.00000000	     -0.00055887	      0.00000000	     -0.00000000	      0.00000000	      0.00000000	     -0.00046979	     -0.00051777	      0.00000000	     -0.00000000	      0.00000000	     -0.13509850	      0.00041847	     -0.00035786	      0.00000000	     -0.00000000	      0.00000000	      0.39053698	      0.00000000	      0.00000000	      0.00000000	      0.00000000	      0.00000000	      0.00000000	     -0.00006769	     -0.00052570	      0.00000000
      0.00023094	     -0.00000000	     -0.00128071	      0.00000000	      0.00000000	      0.00000000	      0.00000000	     -0.00103079	     -0.00119052	      0.00000000	      0.00000000	      0.00000000	     -0.29642633	      0.00072779	     -0.00085630	      0.00000000	      0.00000000	      0.00000000	      0.80214456	      0.00000000	      0.00000000	      0.00000000	      0.00000000	      0.00000000	      0.00000000	     -0.00016523	     -0.00120876	      0.00000000
      0.00036189	     -0.00000000	     -0.00199172	      0.00000000	     -0.00000000	      0.00000000	     -0.00000000	     -0.00154797	     -0.00185629	      0.00000000	     -0.00000000	      0.00000000	     -0.44515363	      0.00083362	     -0.00137705	      0.00000000	     -0.00000000	      0.00000000	      1.13003325	      0.00000000	      0.00000000	      0.00000000	      0.00000000	      0.00000000	      0.00000000	     -0.00027089	     -0.00188489	      0.00000000
      0.00049283	     -0.00000000	     -0.00269235	     -0.00000000	      0.00000000	     -0.00000000	      0.00000000	     -0.00203539	     -0.00251427	     -0.00000000	      0.00000000	     -0.00000000	     -0.58532435	      0.00078979	     -0.00191091	     -0.00000000	      0.00000000	     -0.00000000	      1.39777119	      0.00000000	      0.00000000	      0.00000000	      0.00000000	      0.00000000	      0.00000000	     -0.00038308	     -0.00255339	     -0.00000000
      0.00062377	     -0.00000000	     -0.00338297	     -0.00000000	      0.00000000	     -0.00000000	      0.00000000	     -0.00250325	     -0.00316395	     -0.00000000	      0.00000000	     -0.00000000	     -0.71986645	      0.00063549	     -0.00245127	     -0.00000000	      0.00000000	     -0.00000000	      1.62248352	      0.00000000	      0.00000000	      0.00000000	      0.00000000	      0.00000000	      0.00000000	     -0.00050061	     -0.00321382	     -0.00000000
      0.00075471	     -0.00000000	     -0.00406390	      0.00000000	      0.00000000	     -0.00000000	     -0.00000000	     -0.00295890	     -0.00380501	      0.00000000	      0.00000000	     -0.00000000	     -0.85090201	      0.00039933	     -0.00299335	     -0.00000000	      0.00000000	     -0.00000000	      1.81664261	      0.00000000	      0.00000000	      0.00000000	      0.00000000	      0.00000000	      0.00000000	     -0.00062262	     -0.00386591	      0.00000000
      0.00092167	     -0.00000000	     -0.00491852	     -0.00000000	      0.00000000	     -0.00000000	     -0.00000000	     -0.00353049	     -0.00460961	     -0.00000000	      0.00000000	     -0.00000000	     -1.01527613	      0.00001194	     -0.00368176	     -0.00000000	      0.00000000	     -0.00000000	      2.03398766	      0.00000000	      0.00000000	      0.00000000	      0.00000000	      0.00000000	      0.00000000	     -0.00078368	     -0.00468505	     -0.00000000
      0.00108864	      0.00000000	     -0.00575839	     -0.00000000	      0.00000000	     -0.00000000	     -0.00000000	     -0.00409848	     -0.00539977	     -0.00000000	      0.00000000	     -0.00000000	     -1.17861414	     -0.00044453	     -0.00436270	     -0.00000000	      0.00000000	     -0.00000000	      2.22939600	      0.00000000	      0.00000000	      0.00000000	      0.00000000	      0.00000000	      0.00000000	     -0.00094999	     -0.00549032	     -0.00000000
      0.00125560	     -0.00000000	     -0.00658398	     -0.00000000	      0.00000000	     -0.00000000	     -0.00000000	     -0.00466785	     -0.00617552	     -0.00000000	      0.00000000	     -0.00000000	     -1.34234916	     -0.00094975	     -0.00503311	     -0.00000000	      0.00000000	     -0.00000000	      2.41157877	      0.00000000	      0.00000000	      0.00000000	      0.00000000	      0.00000000	      0.00000000	     -0.00112089	     -0.00628177	     -0.00000000
      0.00146694	     -0.00000000	     -0.00760923	     -0.00000000	      0.00000000	     -0.00000000	     -0.00000000	     -0.00539538	     -0.00713708	     -0.00000000	      0.00000000	     -0.00000000	     -1.55156931	     -0.00163864	     -0.00586384	     -0.00000000	      0.00000000	     -0.00000000	      2.63191305	      0.00000000	      0.00000000	      0.00000000	      0.00000000	      0.00000000	      0.00000000	     -0.00134308	     -0.00726406	     -0.00000000
      0.00167828	      0.00000000	     -0.00861309	     -0.00000000	      0.00000000	     -0.00000000	     -0.00000000	     -0.00613395	     -0.00807627	     -0.00000000	      0.00000000	     -0.00000000	     -1.76396411	     -0.00236711	     -0.00667273	     -0.00000000	      0.00000000	     -0.00000000	      2.84721643	      0.00000000	      0.00000000	      0.00000000	      0.00000000	      0.00000000	      0.00000000	     -0.00157118	     -0.00822496	     -0.00000000
      0.00193496	      0.00000000	     -0.00980462	     -0.00000000	      0.00000000	     -0.00000000	     -0.00000000	     -0.00704856	     -0.00918770	     -0.00000000	      0.00000000	     -0.00000000	     -2.02698335	     -0.00329072	     -0.00762462	     -0.00000000	      0.00000000	     -0.00000000	      3.10764834	      0.00000000	      0.00000000	      0.00000000	      0.00000000	      0.00000000	      0.00000000	     -0.00185555	     -0.00936402	     -0.00000000
      0.00219165	      0.00000000	     -0.01096694	     -0.00000000	      0.00000000	     -0.00000000	     -0.00000000	     -0.00798380	     -0.01026808	     -0.00000000	      0.00000000	     -0.00000000	     -2.29593567	     -0.00424754	     -0.00854291	     -0.00000000	      0.00000000	     -0.00000000	      3.37039744	      0.00000000	      0.00000000	      0.00000000	      0.00000000	      0.00000000	      0.00000000	     -0.00214742	     -0.01047341	     -0.00000000
      0.00252490	      0.00000000	     -0.01243433	      0.00000000	      0.00000000	     -0.00000000	     -0.00000000	     -0.00922923	     -0.01162632	      0.00000000	      0.00000000	     -0.00000000	     -2.65409397	     -0.00553051	     -0.00968595	      0.00000000	      0.00000000	     -0.00000000	      3.71776775	      0.00000000	      0.00000000	      0.00000000	      0.00000000	      0.00000000	      0.00000000	     -0.00253686	     -0.01187129	      0.00000000
      0.00285816	      0.00000000	     -0.01385682	      0.00000000	      0.00000000	     -0.00000000	     -0.00000000	     -0.01050917	     -0.01293658	      0.00000000	      0.00000000	     -0.00000000	     -3.02217622	     -0.00685362	     -0.01077533	      0.00000000	      0.00000000	     -0.00000000	      4.07343875	      0.00000000	      0.00000000	      0.00000000	      0.00000000	      0.00000000	      0.00000000	     -0.00293750	     -0.01322334	      0.00000000
      0.00331636	      0.00000000	     -0.01574340	      0.00000000	      0.00000000	     -0.00000000	     -0.00000000	     -0.01232276	     -0.01466403	      0.00000000	      0.00000000	     -0.00000000	     -3.54372856	     -0.00873175	     -0.01218985	      0.00000000	      0.00000000	     -0.00000000	      4.57643868	      0.00000000	      0.00000000	      0.00000000	      0.00000000	      0.00000000	      0.00000000	     -0.00350548	     -0.01501153	      0.00000000
      0.00377455	      0.00000000	     -0.01755482	     -0.00000000	      0.00000000	     -0.00000000	     -0.00000000	     -0.01419501	     -0.01631101	     -0.00000000	      0.00000000	     -0.00000000	     -4.08215306	     -0.01067266	     -0.01351363	     -0.00000000	      0.00000000	     -0.00000000	      5.09512678	      0.00000000	      0.00000000	      0.00000000	      0.00000000	      0.00000000	      0.00000000	     -0.00409200	     -0.01672288	     -0.00000000
      0.00443132	      0.00000000	     -0.02003027	      0.00000000	      0.00000000	     -0.00000000	     -0.00000000	     -0.01697308	     -0.01854217	      0.00000000	      0.00000000	     -0.00000000	     -4.88108026	     -0.01355473	     -0.01526472	      0.00000000	      0.00000000	     -0.00000000	      5.86415838	      0.00000000	      0.00000000	      0.00000000	      0.00000000	      0.00000000	      0.00000000	     -0.00496247	     -0.01905214	      0.00000000
      0.00508809	      0.00000000	     -0.02237545	     -0.00000000	      0.00000000	     -0.00000000	     -0.00000000	     -0.01985257	     -0.02063368	     -0.00000000	      0.00000000	     -0.00000000	     -5.70918860	     -0.01654382	     -0.01685783	     -0.00000000	      0.00000000	     -0.00000000	      6.66076702	      0.00000000	      0.00000000	      0.00000000	      0.00000000	      0.00000000	      0.00000000	     -0.00586489	     -0.02124811	     -0.00000000
      0.00611478	      0.00000000	     -0.02580986	     -0.00000000	      0.00000000	     -0.00000000	      0.00000000	     -0.02453379	     -0.02365455	     -0.00000000	      0.00000000	     -0.00000000	     -7.05548165	     -0.02140563	     -0.01906626	     -0.00000000	      0.00000000	     -0.00000000	      7.95515555	      0.00000000	      0.00000000	      0.00000000	      0.00000000	      0.00000000	      0.00000000	     -0.00733217	     -0.02444371	     -0.00000000
      0.00691445	      0.00000000	     -0.02831250	     -0.00000000	      0.00000000	     -0.00000000	      0.00000000	     -0.02831321	     -0.02582215	     -0.00000000	      0.00000000	     -0.00000000	     -8.14245383	     -0.02533226	     -0.02057561	     -0.00000000	      0.00000000	     -0.00000000	      8.99982239	      0.00000000	      0.00000000	      0.00000000	      0.00000000	      0.00000000	      0.00000000	     -0.00851691	     -0.02675608	     -0.00000000
      0.00771412	      0.00000000	     -0.03068351	     -0.00000000	     -0.00000000	      0.00000000	     -0.00000000	     -0.03219402	     -0.02784787	     -0.00000000	     -0.00000000	      0.00000000	     -9.25861516	     -0.02936501	     -0.02192294	     -0.00000000	     -0.00000000	      0.00000000	     10.07231862	      0.00000000	      0.00000000	      0.00000000	      0.00000000	      0.00000000	      0.00000000	     -0.00973350	     -0.02893336	     -0.00000000
      0.00851379	      0.00000000	     -0.03293848	     -0.00000000	     -0.00000000	     -0.00000000	      0.00000000	     -0.03616371	     -0.02974819	     -0.00000000	     -0.00000000	     -0.00000000	    -10.40037410	     -0.03349064	     -0.02312641	     -0.00000000	     -0.00000000	     -0.00000000	     11.16926002	      0.00000000	      0.00000000	      0.00000000	      0.00000000	      0.00000000	      0.00000000	     -0.01097800	     -0.03099142	     -0.00000000
      0.00931345	      0.00000000	     -0.03509135	     -0.00000000	     -0.00000000	      0.00000000	      0.00000000	     -0.04021099	     -0.03153782	     -0.00000000	     -0.00000000	      0.00000000	    -11.56449507	     -0.03769727	     -0.02420221	     -0.00000000	     -0.00000000	      0.00000000	     12.28759164	      0.00000000	      0.00000000	      0.00000000	      0.00000000	      0.00000000	      0.00000000	     -0.01224686	     -0.03294439	     -0.00000000
      0.01031496	     -0.00000000	     -0.03766262	     -0.00000000	     -0.00000000	      0.00000000	      0.00000000	     -0.04537385	     -0.03364299	     -0.00000000	     -0.00000000	      0.00000000	    -13.04955654	     -0.04306365	     -0.02539136	     -0.00000000	     -0.00000000	      0.00000000	     13.71416476	      0.00000000	      0.00000000	      0.00000000	      0.00000000	      0.00000000	      0.00000000	     -0.01386548	     -0.03526133	     -0.00000000
      0.01117276	     -0.00000000	     -0.03976965	     -0.00000000	     -0.00000000	      0.00000000	      0.00000000	     -0.04986664	     -0.03534171	     -0.00000000	     -0.00000000	      0.00000000	    -14.34194975	     -0.04773348	     -0.02628749	     -0.00000000	     -0.00000000	      0.00000000	     14.95568637	      0.00000000	      0.00000000	      0.00000000	      0.00000000	      0.00000000	      0.00000000	     -0.01527402	     -0.03714722	     -0.00000000
      0.01192114	     -0.00000000	     -0.04154620	     -0.00000000	     -0.00000000	      0.00000000	      0.00000000	     -0.05383164	     -0.03675561	     -0.00000000	     -0.00000000	      0.00000000	    -15.48257379	     -0.05185470	     -0.02698850	     -0.00000000	     -0.00000000	      0.00000000	     16.05141785	      0.00000000	      0.00000000	      0.00000000	      0.00000000	      0.00000000	      0.00000000	     -0.01651709	     -0.03872843	     -0.00000000
      0.01266951	      0.00000000	     -0.04327283	     -0.00000000	     -0.00000000	      0.00000000	      0.00000000	     -0.05783308	     -0.03811392	     -0.00000000	     -0.00000000	      0.00000000	    -16.63374509	     -0.05601346	     -0.02762267	     -0.00000000	     -0.00000000	      0.00000000	     17.15738221	      0.00000000	      0.00000000	      0.00000000	      0.00000000	      0.00000000	      0.00000000	     -0.01777156	     -0.04025756	     -0.00000000
      0.01351831	      0.00000000	     -0.04517904	     -0.00000000	     -0.00000000	      0.00000000	      0.00000000	     -0.06240952	     -0.03959579	      0.00000000	     -0.00000000	      0.00000000	    -17.95041543	     -0.06076948	     -0.02827013	      0.00000000	     -0.00000000	      0.00000000	     18.42244712	      0.00000000	      0.00000000	      0.00000000	      0.00000000	      0.00000000	      0.00000000	     -0.01920626	     -0.04193716	      0.00000000
      0.01436710	      0.00000000	     -0.04703821	      0.00000000	     -0.00000000	      0.00000000	      0.00000000	     -0.06702076	     -0.04102379	      0.00000000	     -0.00000000	      0.00000000	    -19.27719030	     -0.06556099	     -0.02885023	      0.00000000	     -0.00000000	      0.00000000	     19.69741718	      0.00000000	      0.00000000	      0.00000000	      0.00000000	      0.00000000	      0.00000000	     -0.02065181	     -0.04356695	      0.00000000
      0.01510582	      0.00000000	     -0.04862412	      0.00000000	     -0.00000000	      0.00000000	     -0.00000000	     -0.07105833	     -0.04222904	      0.00000000	     -0.00000000	      0.00000000	    -20.43898521	     -0.06975598	     -0.02930677	      0.00000000	     -0.00000000	      0.00000000	     20.81397053	      0.00000000	      0.00000000	      0.00000000	      0.00000000	      0.00000000	      0.00000000	     -0.02191749	     -0.04495098	      0.00000000
      0.01584455	     -0.00000000	     -0.05018508	      0.00000000	     -0.00000000	      0.00000000	     -0.00000000	     -0.07511551	     -0.04340434	      0.00000000	     -0.00000000	      0.00000000	    -21.60650665	     -0.07397071	     -0.02972347	      0.00000000	     -0.00000000	      0.00000000	     21.93621293	      0.00000000	      0.00000000	      0.00000000	      0.00000000	      0.00000000	      0.00000000	     -0.02318926	     -0.04630792	      0.00000000
      0.01677016	      0.00000000	     -0.05211235	      0.00000000	     -0.00000000	      0.00000000	     -0.00000000	     -0.08022289	     -0.04484136	      0.00000000	     -0.00000000	      0.00000000	    -23.07636755	     -0.07927576	     -0.03019608	      0.00000000	     -0.00000000	      0.00000000	     23.34926589	      0.00000000	      0.00000000	      0.00000000	      0.00000000	      0.00000000	      0.00000000	     -0.02479017	     -0.04797649	      0.00000000
      0.01743280	      0.00000000	     -0.05347649	      0.00000000	     -0.00000000	      0.00000000	     -0.00000000	     -0.08389317	     -0.04584976	      0.00000000	     -0.00000000	      0.00000000	    -24.13273305	     -0.08308738	     -0.03050457	      0.00000000	     -0.00000000	      0.00000000	     24.36500525	      0.00000000	      0.00000000	      0.00000000	      0.00000000	      0.00000000	      0.00000000	     -0.02594055	     -0.04915330	      0.00000000
      0.01809543	      0.00000000	     -0.05483063	     -0.00000000	     -0.00000000	      0.00000000	     -0.00000000	     -0.08757345	     -0.04684414	     -0.00000000	     -0.00000000	      0.00000000	    -25.19205638	     -0.08690902	     -0.03079110	     -0.00000000	     -0.00000000	      0.00000000	     25.38369753	      0.00000000	      0.00000000	      0.00000000	      0.00000000	      0.00000000	      0.00000000	     -0.02709404	     -0.05031827	     -0.00000000
      0.01904497	      0.00000000	     -0.05675845	     -0.00000000	     -0.00000000	      0.00000000	     -0.00000000	     -0.09286210	     -0.04824937	     -0.00000000	     -0.00000000	      0.00000000	    -26.71448173	     -0.09239989	     -0.03116802	     -0.00000000	     -0.00000000	      0.00000000	     26.84799529	      0.00000000	      0.00000000	      0.00000000	      0.00000000	      0.00000000	      0.00000000	     -0.02875155	     -0.05197175	     -0.00000000
      0.01985779	      0.00000000	     -0.05840128	     -0.00000000	     -0.00000000	      0.00000000	     -0.00000000	     -0.09740092	     -0.04943817	     -0.00000000	     -0.00000000	      0.00000000	    -28.02120391	     -0.09711156	     -0.03146335	     -0.00000000	     -0.00000000	      0.00000000	     28.10502718	      0.00000000	      0.00000000	      0.00000000	      0.00000000	      0.00000000	      0.00000000	     -0.03017400	     -0.05337659	     -0.00000000
      0.02056646	      0.00000000	     -0.05983112	     -0.00000000	     -0.00000000	      0.00000000	     -0.00000000	     -0.10136535	     -0.05046705	     -0.00000000	     -0.00000000	      0.00000000	    -29.16267835	     -0.10122624	     -0.03170312	     -0.00000000	     -0.00000000	      0.00000000	     29.20330313	      0.00000000	      0.00000000	      0.00000000	      0.00000000	      0.00000000	      0.00000000	     -0.03141637	     -0.05459650	     -0.00000000
      0.02127514	      0.00000000	     -0.06126107	     -0.00000000	     -0.00000000	      0.00000000	     -0.00000000	     -0.10533524	     -0.05149118	     -0.00000000	     -0.00000000	      0.00000000	    -30.30584459	     -0.10534613	     -0.03192862	     -0.00000000	     -0.00000000	      0.00000000	     30.30334269	      0.00000000	      0.00000000	      0.00000000	      0.00000000	      0.00000000	      0.00000000	     -0.03266041	     -0.05581416	     -0.00000000
      0.02202269	      0.00000000	     -0.06277193	     -0.00000000	     -0.00000000	      0.00000000	     -0.00000000	     -0.10952778	     -0.05256863	     -0.00000000	     -0.00000000	      0.00000000	    -31.51325434	     -0.10969640	     -0.03215306	     -0.00000000	     -0.00000000	      0.00000000	     31.46539555	      0.00000000	      0.00000000	      0.00000000	      0.00000000	      0.00000000	      0.00000000	     -0.03397416	     -0.05709849	     -0.00000000
      0.02277025	      0.00000000	     -0.06428760	     -0.00000000	     -0.00000000	     -0.00000000	     -0.00000000	     -0.11372420	     -0.05364530	     -0.00000000	     -0.00000000	     -0.00000000	    -32.72192397	     -0.11405011	     -0.03236572	     -0.00000000	     -0.00000000	      0.00000000	     32.62882839	      0.00000000	      0.00000000	      0.00000000	      0.00000000	      0.00000000	      0.00000000	     -0.03528908	     -0.05838487	     -0.00000000
      0.02350164	      0.00000000	     -0.06577723	     -0.00000000	     -0.00000000	     -0.00000000	     -0.00000000	     -0.11783270	     -0.05469991	     -0.00000000	     -0.00000000	     -0.00000000	    -33.90541926	     -0.11831199	     -0.03256412	     -0.00000000	     -0.00000000	      0.00000000	     33.76821282	      0.00000000	      0.00000000	      0.00000000	      0.00000000	      0.00000000	      0.00000000	     -0.03657640	     -0.05964743	     -0.00000000
      0.02423303	      0.00000000	     -0.06727544	     -0.00000000	     -0.00000000	     -0.00000000	     -0.00000000	     -0.12194317	     -0.05575753	     -0.00000000	     -0.00000000	     -0.00000000	    -35.08962906	     -0.12257532	     -0.03275456	     -0.00000000	     -0.00000000	      0.00000000	     34.90845002	      0.00000000	      0.00000000	      0.00000000	      0.00000000	      0.00000000	      0.00000000	     -0.03786428	     -0.06091578	     -0.00000000
      0.02502522	      0.00000000	     -0.06890993	     -0.00000000	     -0.00000000	     -0.00000000	     -0.00000000	     -0.12639669	     -0.05690836	     -0.00000000	     -0.00000000	     -0.00000000	    -36.37284955	     -0.12719376	     -0.03295347	     -0.00000000	     -0.00000000	      0.00000000	     36.14422252	      0.00000000	      0.00000000	      0.00000000	      0.00000000	      0.00000000	      0.00000000	     -0.03925958	     -0.06229806	     -0.00000000
      0.02581741	      0.00000000	     -0.07055867	     -0.00000000	     -0.00000000	      0.00000000	     -0.00000000	     -0.13085079	     -0.05806660	     -0.00000000	     -0.00000000	      0.00000000	    -37.65642784	     -0.13181215	     -0.03314633	     -0.00000000	     -0.00000000	      0.00000000	     37.38052601	      0.00000000	      0.00000000	      0.00000000	      0.00000000	      0.00000000	      0.00000000	     -0.04065501	     -0.06369112	     -0.00000000
      0.02656472	      0.00000000	     -0.07212884	      0.00000000	     -0.00000000	      0.00000000	     -0.00000000	     -0.13505240	     -0.05916764	      0.00000000	     -0.00000000	      0.00000000	    -38.86742975	     -0.13616808	     -0.03332405	      0.00000000	     -0.00000000	      0.00000000	     38.54711572	      0.00000000	      0.00000000	      0.00000000	      0.00000000	      0.00000000	      0.00000000	     -0.04197127	     -0.06501683	      0.00000000
      0.02731203	      0.00000000	     -0.07371501	      0.00000000	     -0.00000000	      0.00000000	     -0.00000000	     -0.13925325	     -0.06027828	      0.00000000	     -0.00000000	      0.00000000	    -40.07840207	     -0.14052265	     -0.03349882	      0.00000000	     -0.00000000	      0.00000000	     39.71384364	      0.00000000	      0.00000000	      0.00000000	      0.00000000	      0.00000000	      0.00000000	     -0.04328725	     -0.06635527	      0.00000000
      0.02805934	      0.00000000	     -0.07531863	      0.00000000	     -0.00000000	      0.00000000	     -0.00000000	     -0.14345284	     -0.06139985	      0.00000000	     -0.00000000	      0.00000000	    -41.28920168	     -0.14487528	     -0.03367169	      0.00000000	     -0.00000000	      0.00000000	     40.88058063	      0.00000000	      0.00000000	      0.00000000	      0.00000000	      0.00000000	      0.00000000	     -0.04460278	     -0.06770782	      0.00000000
      0.02880665	      0.00000000	     -0.07694111	      0.00000000	     -0.00000000	      0.00000000	     -0.00000000	     -0.14765065	     -0.06253358	      0.00000000	     -0.00000000	      0.00000000	    -42.49969443	     -0.14922550	     -0.03384360	      0.00000000	     -0.00000000	      0.00000000	     42.04718670	      0.00000000	      0.00000000	      0.00000000	      0.00000000	      0.00000000	      0.00000000	     -0.04591770	     -0.06907577	      0.00000000
      0.02955396	      0.00000000	     -0.07858375	      0.00000000	     -0.00000000	      0.00000000	     -0.00000000	     -0.15184626	     -0.06368063	      0.00000000	     -0.00000000	      0.00000000	    -43.70976013	     -0.15357285	     -0.03401540	      0.00000000	     -0.00000000	      0.00000000	     43.21354939	      0.00000000	      0.00000000	      0.00000000	      0.00000000	      0.00000000	      0.00000000	     -0.04723188	     -0.07046036	      0.00000000
      0.03030127	      0.00000000	     -0.08024779	     -0.00000000	     -0.00000000	      0.00000000	     -0.00000000	     -0.15603923	     -0.06484209	      0.00000000	     -0.00000000	      0.00000000	    -44.91928581	     -0.15791690	     -0.03418788	      0.00000000	     -0.00000000	      0.00000000	     44.37955240	      0.00000000	      0.00000000	      0.00000000	      0.00000000	      0.00000000	      0.00000000	     -0.04854518	     -0.07186273	     -0.00000000
      0.03104858	      0.00000000	     -0.08193443	     -0.00000000	     -0.00000000	      0.00000000	     -0.00000000	     -0.16022919	     -0.06601898	     -0.00000000	     -0.00000000	      0.00000000	    -46.12816792	     -0.16225726	     -0.03436178	     -0.00000000	     -0.00000000	      0.00000000	     45.54509589	      0.00000000	      0.00000000	      0.00000000	      0.00000000	      0.00000000	      0.00000000	     -0.04985749	     -0.07328399	     -0.00000000
      0.03179589	      0.00000000	     -0.08364478	     -0.00000000	     -0.00000000	      0.00000000	     -0.00000000	     -0.16441576	     -0.06721228	     -0.00000000	     -0.00000000	     -0.00000000	    -47.33630837	     -0.16659356	     -0.03453775	     -0.00000000	     -0.00000000	      0.00000000	     46.71007965	      0.00000000	      0.00000000	      0.00000000	      0.00000000	      0.00000000	      0.00000000	     -0.05116869	     -0.07472517	     -0.00000000
      0.03254320	      0.00000000	     -0.08537995	     -0.00000000	     -0.00000000	     -0.00000000	     -0.00000000	     -0.16859859	     -0.06842290	     -0.00000000	     -0.00000000	     -0.00000000	    -48.54361509	     -0.17092545	     -0.03471642	     -0.00000000	     -0.00000000	      0.00000000	     47.87441282	      0.00000000	      0.00000000	      0.00000000	      0.00000000	      0.00000000	      0.00000000	     -0.05247867	     -0.07618727	     -0.00000000
      0.03329051	      0.00000000	     -0.08714094	     -0.00000000	     -0.00000000	     -0.00000000	     -0.00000000	     -0.17277735	     -0.06965173	     -0.00000000	     -0.00000000	     -0.00000000	    -49.74999975	     -0.17525260	     -0.03489834	     -0.00000000	     -0.00000000	      0.00000000	     49.03800542	      0.00000000	      0.00000000	      0.00000000	      0.00000000	      0.00000000	      0.00000000	     -0.05378733	     -0.07767123	     -0.00000000
      0.03403782	      0.00000000	     -0.08892876	     -0.00000000	      0.00000000	     -0.00000000	     -0.00000000	     -0.17695172	     -0.07089959	     -0.00000000	      0.00000000	     -0.00000000	    -50.95537757	     -0.17957469	     -0.03508406	     -0.00000000	      0.00000000	     -0.00000000	     50.20077239	      0.00000000	      0.00000000	      0.00000000	      0.00000000	      0.00000000	      0.00000000	     -0.05509457	     -0.07917796	     -0.00000000
      0.03478513	      0.00000000	     -0.09074435	     -0.00000000	     -0.00000000	     -0.00000000	     -0.00000000	     -0.18112138	     -0.07216727	     -0.00000000	     -0.00000000	     -0.00000000	    -52.15966591	     -0.18389139	     -0.03527405	     -0.00000000	     -0.00000000	      0.00000000	     51.36262948	      0.00000000	      0.00000000	      0.00000000	      0.00000000	      0.00000000	      0.00000000	     -0.05640030	     -0.08070830	     -0.00000000
      0.03553244	      0.00000000	     -0.09258862	     -0.00000000	     -0.00000000	      0.00000000	     -0.00000000	     -0.18528601	     -0.07345554	     -0.00000000	     -0.00000000	     -0.00000000	    -53.36278386	     -0.18820241	     -0.03546877	     -0.00000000	     -0.00000000	      0.00000000	     52.52349464	      0.00000000	      0.00000000	      0.00000000	      0.00000000	      0.00000000	      0.00000000	     -0.05770440	     -0.08226310	     -0.00000000
      0.03627975	      0.00000000	     -0.09446246	     -0.00000000	     -0.00000000	     -0.00000000	     -0.00000000	     -0.18944531	     -0.07476510	     -0.00000000	     -0.00000000	     -0.00000000	    -54.56465132	     -0.19250743	     -0.03566864	     -0.00000000	     -0.00000000	      0.00000000	     53.68328603	      0.00000000	      0.00000000	      0.00000000	      0.00000000	      0.00000000	      0.00000000	     -0.05900679	     -0.08384315	     -0.00000000
      0.03702706	      0.00000000	     -0.09636670	     -0.00000000	     -0.00000000	      0.00000000	     -0.00000000	     -0.19359897	     -0.07609666	     -0.00000000	     -0.00000000	     -0.00000000	    -55.76518850	     -0.19680615	     -0.03587407	     -0.00000000	     -0.00000000	      0.00000000	     54.84192226	      0.00000000	      0.00000000	      0.00000000	      0.00000000	      0.00000000	      0.00000000	     -0.06030738	     -0.08544920	     -0.00000000
      0.03777437	      0.00000000	     -0.09830217	     -0.00000000	     -0.00000000	      0.00000000	     -0.00000000	     -0.19774668	     -0.07745087	     -0.00000000	     -0.00000000	     -0.00000000	    -56.96431537	     -0.20109827	     -0.03608543	     -0.00000000	     -0.00000000	      0.00000000	     55.99932137	      0.00000000	      0.00000000	      0.00000000	      0.00000000	      0.00000000	      0.00000000	     -0.06160607	     -0.08708200	     -0.00000000
      0.03852168	      0.00000000	     -0.10026965	     -0.00000000	     -0.00000000	     -0.00000000	     -0.00000000	     -0.20188813	     -0.07882839	     -0.00000000	     -0.00000000	     -0.00000000	    -58.16195116	     -0.20538348	     -0.03630306	     -0.00000000	     -0.00000000	      0.00000000	     57.15540070	      0.00000000	      0.00000000	      0.00000000	      0.00000000	      0.00000000	      0.00000000	     -0.06290275	     -0.08874224	     -0.00000000
      0.03926899	      0.00000000	     -0.10226990	     -0.00000000	     -0.00000000	      0.00000000	     -0.00000000	     -0.20602300	     -0.08022981	     -0.00000000	     -0.00000000	     -0.00000000	    -59.35801395	     -0.20966146	     -0.03652730	     -0.00000000	     -0.00000000	      0.00000000	     58.31007630	      0.00000000	      0.00000000	      0.00000000	      0.00000000	      0.00000000	      0.00000000	     -0.06419734	     -0.09043062	     -0.00000000
      0.04001630	      0.00000000	     -0.10430366	     -0.00000000	     -0.00000000	      0.00000000	     -0.00000000	     -0.21015096	     -0.08165573	     -0.00000000	     -0.00000000	     -0.00000000	    -60.55242037	     -0.21393190	     -0.03675846	     -0.00000000	     -0.00000000	      0.00000000	     59.46326274	      0.00000000	      0.00000000	      0.00000000	      0.00000000	      0.00000000	      0.00000000	     -0.06548973	     -0.09214778	     -0.00000000
      0.04076361	      0.00000000	     -0.10637163	     -0.00000000	     -0.00000000	      0.00000000	     -0.00000000	     -0.21427169	     -0.08310671	     -0.00000000	     -0.00000000	     -0.00000000	    -61.74508522	     -0.21819447	     -0.03699683	     -0.00000000	     -0.00000000	      0.00000000	     60.61487270	      0.00000000	      0.00000000	      0.00000000	      0.00000000	      0.00000000	      0.00000000	     -0.06677983	     -0.09389436	     -0.00000000
      0.04151092	      0.00000000	     -0.10847451	     -0.00000000	     -0.00000000	      0.00000000	     -0.00000000	     -0.21838485	     -0.08458332	     -0.00000000	     -0.00000000	     -0.00000000	    -62.93592126	     -0.22244884	     -0.03724271	     -0.00000000	     -0.00000000	      0.00000000	     61.76481681	      0.00000000	      0.00000000	      0.00000000	      0.00000000	      0.00000000	      0.00000000	     -0.06806752	     -0.09567098	     -0.00000000
      0.04225823	      0.00000000	     -0.11061296	     -0.00000000	     -0.00000000	      0.00000000	     -0.00000000	     -0.22249010	     -0.08608607	     -0.00000000	     -0.00000000	     -0.00000000	    -64.12483897	     -0.22669467	     -0.03749635	     -0.00000000	     -0.00000000	      0.00000000	     62.91300341	      0.00000000	      0.00000000	      0.00000000	      0.00000000	      0.00000000	      0.00000000	     -0.06935270	     -0.09747823	     -0.00000000
      0.04300554	      0.00000000	     -0.11278761	     -0.00000000	     -0.00000000	      0.00000000	     -0.00000000	     -0.22658707	     -0.08761547	     -0.00000000	     -0.00000000	     -0.00000000	    -65.31174642	     -0.23093161	     -0.03775801	     -0.00000000	     -0.00000000	      0.00000000	     64.05933839	      0.00000000	      0.00000000	      0.00000000	      0.00000000	      0.00000000	      0.00000000	     -0.07063526	     -0.09931667	     -0.00000000
      0.04375285	      0.00000000	     -0.11499910	     -0.00000000	     -0.00000000	      0.00000000	     -0.00000000	     -0.23067541	     -0.08917202	     -0.00000000	     -0.00000000	      0.00000000	    -66.49654904	     -0.23515930	     -0.03802795	     -0.00000000	     -0.00000000	      0.00000000	     65.20372505	      0.00000000	      0.00000000	      0.00000000	      0.00000000	      0.00000000	      0.00000000	     -0.07191510	     -0.10118686	     -0.00000000
      0.04450016	      0.00000000	     -0.11724801	     -0.00000000	     -0.00000000	      0.00000000	     -0.00000000	     -0.23475474	     -0.09075618	     -0.00000000	     -0.00000000	      0.00000000	    -67.67914961	     -0.23937738	     -0.03830638	     -0.00000000	     -0.00000000	      0.00000000	     66.34606400	      0.00000000	      0.00000000	      0.00000000	      0.00000000	      0.00000000	      0.00000000	     -0.07319208	     -0.10308933	     -0.00000000
      0.04524747	      0.00000000	     -0.11953493	     -0.00000000	     -0.00000000	      0.00000000	     -0.00000000	     -0.23882468	     -0.09236843	     -0.00000000	     -0.00000000	     -0.00000000	    -68.85944809	     -0.24358546	     -0.03859355	     -0.00000000	     -0.00000000	      0.00000000	     67.48625310	      0.00000000	      0.00000000	      0.00000000	      0.00000000	      0.00000000	      0.00000000	     -0.07446610	     -0.10502460	     -0.00000000
      0.04599478	      0.00000000	     -0.12186042	     -0.00000000	     -0.00000000	      0.00000000	     -0.00000000	     -0.24288483	     -0.09400919	     -0.00000000	     -0.00000000	      0.00000000	    -70.03734166	     -0.24778315	     -0.03888967	     -0.00000000	     -0.00000000	      0.00000000	     68.62418739	      0.00000000	      0.00000000	      0.00000000	      0.00000000	      0.00000000	      0.00000000	     -0.07573704	     -0.10699316	     -0.00000000
      0.04666588	      0.00000000	     -0.12398207	     -0.00000000	     -0.00000000	      0.00000000	     -0.00000000	     -0.24652225	     -0.09550729	     -0.00000000	     -0.00000000	     -0.00000000	    -71.09297687	     -0.25154363	     -0.03916340	     -0.00000000	     -0.00000000	      0.00000000	     69.64404994	      0.00000000	      0.00000000	      0.00000000	      0.00000000	      0.00000000	      0.00000000	     -0.07687563	     -0.10878974	     -0.00000000
      0.04733698	      0.00000000	     -0.12613564	     -0.00000000	     -0.00000000	      0.00000000	     -0.00000000	     -0.25015116	     -0.09702903	     -0.00000000	     -0.00000000	     -0.00000000	    -72.14651219	     -0.25529507	     -0.03944465	     -0.00000000	     -0.00000000	      0.00000000	     70.66194626	      0.00000000	      0.00000000	      0.00000000	      0.00000000	      0.00000000	      0.00000000	     -0.07801154	     -0.11061389	     -0.00000000
      0.04800809	      0.00000000	     -0.12832148	     -0.00000000	     -0.00000000	      0.00000000	     -0.00000000	     -0.25377125	     -0.09857469	     -0.00000000	     -0.00000000	     -0.00000000	    -73.19786368	     -0.25903722	     -0.03973357	     -0.00000000	     -0.00000000	      0.00000000	     71.67777339	      0.00000000	      0.00000000	      0.00000000	      0.00000000	      0.00000000	      0.00000000	     -0.07914467	     -0.11246593	     -0.00000000
      0.04867919	      0.00000000	     -0.13053994	     -0.00000000	     -0.00000000	      0.00000000	     -0.00000000	     -0.25738220	     -0.10014455	     -0.00000000	     -0.00000000	     -0.00000000	    -74.24694960	     -0.26276976	     -0.04003031	     -0.00000000	     -0.00000000	      0.00000000	     72.69145012	      0.00000000	      0.00000000	      0.00000000	      0.00000000	      0.00000000	      0.00000000	     -0.08027493	     -0.11434616	     -0.00000000
      0.04935029	      0.00000000	     -0.13279136	     -0.00000000	     -0.00000000	      0.00000000	     -0.00000000	     -0.26098369	     -0.10173888	     -0.00000000	     -0.00000000	     -0.00000000	    -75.29368599	     -0.26649237	     -0.04033499	     -0.00000000	     -0.00000000	      0.00000000	     73.70289087	      0.00000000	      0.00000000	      0.00000000	      0.00000000	      0.00000000	      0.00000000	     -0.08140221	     -0.11625490	     -0.00000000
      0.05002139	      0.00000000	     -0.13507607	     -0.00000000	     -0.00000000	      0.00000000	     -0.00000000	     -0.26457539	     -0.10335793	     -0.00000000	     -0.00000000	     -0.00000000	    -76.33798720	     -0.27020473	     -0.04064775	     -0.00000000	     -0.00000000	      0.00000000	     74.71200862	      0.00000000	      0.00000000	      0.00000000	      0.00000000	      0.00000000	      0.00000000	     -0.08252642	     -0.11819242	     -0.00000000
      0.05069249	      0.00000000	     -0.13739437	     -0.00000000	     -0.00000000	      0.00000000	     -0.00000000	     -0.26815698	     -0.10500196	     -0.00000000	     -0.00000000	     -0.00000000	    -77.37976596	     -0.27390651	     -0.04096870	      0.00000000	     -0.00000000	      0.00000000	     75.71871472	      0.00000000	      0.00000000	      0.00000000	      0.00000000	      0.00000000	      0.00000000	     -0.08364745	     -0.12015901	     -0.00000000
      0.05136359	      0.00000000	     -0.13974656	      0.00000000	     -0.00000000	      0.00000000	     -0.00000000	     -0.27172811	     -0.10667119	      0.00000000	     -0.00000000	      0.00000000	    -78.41893338	     -0.27759738	     -0.04129798	      0.00000000	     -0.00000000	      0.00000000	     76.72291895	      0.00000000	      0.00000000	      0.00000000	      0.00000000	      0.00000000	      0.00000000	     -0.08476520	     -0.12215493	      0.00000000
      0.05203469	      0.00000000	     -0.14213293	      0.00000000	     -0.00000000	      0.00000000	     -0.00000000	     -0.27528845	     -0.10836586	      0.00000000	     -0.00000000	      0.00000000	    -79.45539910	     -0.28127700	     -0.04163570	      0.00000000	     -0.00000000	      0.00000000	     77.72452963	      0.00000000	      0.00000000	      0.00000000	      0.00000000	      0.00000000	      0.00000000	     -0.08587956	     -0.12418044	      0.00000000
      0.05270579	      0.00000000	     -0.14455374	     -0.00000000	     -0.00000000	      0.00000000	     -0.00000000	     -0.27883764	     -0.11008618	     -0.00000000	     -0.00000000	     -0.00000000	    -80.48907135	     -0.28494502	     -0.04198198	     -0.00000000	     -0.00000000	      0.00000000	     78.72345371	      0.00000000	      0.00000000	      0.00000000	      0.00000000	      0.00000000	      0.00000000	     -0.08699043	     -0.12623576	     -0.00000000
      0.05337690	      0.00000000	     -0.14700926	     -0.00000000	     -0.00000000	      0.00000000	     -0.00000000	     -0.28237534	     -0.11183236	     -0.00000000	     -0.00000000	     -0.00000000	    -81.51985709	     -0.28860108	     -0.04233693	      0.00000000	     -0.00000000	      0.00000000	     79.71959689	      0.00000000	      0.00000000	      0.00000000	      0.00000000	      0.00000000	      0.00000000	     -0.08809769	     -0.12832115	     -0.00000000
      0.05404800	      0.00000000	     -0.14949973	     -0.00000000	     -0.00000000	      0.00000000	     -0.00000000	     -0.28590118	     -0.11360459	     -0.00000000	     -0.00000000	     -0.00000000	    -82.54766209	     -0.29224484	     -0.04270065	      0.00000000	     -0.00000000	      0.00000000	     80.71286373	      0.00000000	      0.00000000	      0.00000000	      0.00000000	      0.00000000	      0.00000000	     -0.08920124	     -0.13043681	     -0.00000000
      0.05471910	      0.00000000	     -0.15202538	     -0.00000000	     -0.00000000	      0.00000000	     -0.00000000	     -0.28941480	     -0.11540306	     -0.00000000	     -0.00000000	     -0.00000000	    -83.57239111	     -0.29587594	     -0.04307325	     -0.00000000	     -0.00000000	      0.00000000	     81.70315780	      0.00000000	      0.00000000	      0.00000000	      0.00000000	      0.00000000	      0.00000000	     -0.09030096	     -0.13258295	     -0.00000000
      0.05539020	      0.00000000	     -0.15458643	     -0.00000000	     -0.00000000	      0.00000000	     -0.00000000	     -0.29291584	     -0.11722795	     -0.00000000	     -0.00000000	     -0.00000000	    -84.59394801	     -0.29949401	     -0.04345484	     -0.00000000	     -0.00000000	      0.00000000	     82.69038180	      0.00000000	      0.00000000	      0.00000000	      0.00000000	      0.00000000	      0.00000000	     -0.09139674	     -0.13475977	     -0.00000000
      0.05606130	      0.00000000	     -0.15718308	     -0.00000000	     -0.00000000	      0.00000000	     -0.00000000	     -0.29640394	     -0.11907943	     -0.00000000	     -0.00000000	     -0.00000000	    -85.61223591	     -0.30309869	     -0.04384550	     -0.00000000	     -0.00000000	      0.00000000	     83.67443772	      0.00000000	      0.00000000	      0.00000000	      0.00000000	      0.00000000	      0.00000000	     -0.09248847	     -0.13696745	     -0.00000000
      0.05673240	      0.00000000	     -0.15981552	     -0.00000000	     -0.00000000	      0.00000000	     -0.00000000	     -0.29987873	     -0.12095764	     -0.00000000	     -0.00000000	     -0.00000000	    -86.62715733	     -0.30668961	     -0.04424534	     -0.00000000	     -0.00000000	      0.00000000	     84.65522699	      0.00000000	      0.00000000	      0.00000000	      0.00000000	      0.00000000	      0.00000000	     -0.09357603	     -0.13920617	     -0.00000000
      0.05740350	      0.00000000	     -0.16248393	     -0.00000000	     -0.00000000	      0.00000000	     -0.00000000	     -0.30333983	     -0.12286274	     -0.00000000	     -0.00000000	     -0.00000000	    -87.63861437	     -0.31026640	     -0.04465444	     -0.00000000	     -0.00000000	      0.00000000	     85.63265063	      0.00000000	      0.00000000	      0.00000000	      0.00000000	      0.00000000	      0.00000000	     -0.09465931	     -0.14147608	     -0.00000000
      0.05807460	      0.00000000	     -0.16518848	     -0.00000000	     -0.00000000	      0.00000000	     -0.00000000	     -0.30678687	     -0.12479487	     -0.00000000	     -0.00000000	     -0.00000000	    -88.64650882	     -0.31382869	     -0.04507289	     -0.00000000	     -0.00000000	      0.00000000	     86.60660943	      0.00000000	      0.00000000	      0.00000000	      0.00000000	      0.00000000	      0.00000000	     -0.09573819	     -0.14377733	     -0.00000000
      0.05874571	      0.00000000	     -0.16792930	     -0.00000000	     -0.00000000	      0.00000000	     -0.00000000	     -0.31021949	     -0.12675414	     -0.00000000	     -0.00000000	     -0.00000000	    -89.65074239	     -0.31737612	     -0.04550078	     -0.00000000	     -0.00000000	      0.00000000	     87.57700406	      0.00000000	      0.00000000	      0.00000000	      0.00000000	      0.00000000	      0.00000000	     -0.09681256	     -0.14611007	     -0.00000000
      0.05941681	      0.00000000	     -0.17070655	     -0.00000000	     -0.00000000	      0.00000000	     -0.00000000	     -0.31363730	     -0.12874068	     -0.00000000	     -0.00000000	     -0.00000000	    -90.65121681	     -0.32090830	     -0.04593818	     -0.00000000	     -0.00000000	      0.00000000	     88.54373527	      0.00000000	      0.00000000	      0.00000000	      0.00000000	      0.00000000	      0.00000000	     -0.09788230	     -0.14847441	     -0.00000000
      0.06008791	      0.00000000	     -0.17352033	     -0.00000000	     -0.00000000	      0.00000000	     -0.00000000	     -0.31703994	     -0.13075459	     -0.00000000	     -0.00000000	     -0.00000000	    -91.64783399	     -0.32442488	     -0.04638517	     -0.00000000	     -0.00000000	      0.00000000	     89.50670405	      0.00000000	      0.00000000	      0.00000000	      0.00000000	      0.00000000	      0.00000000	     -0.09894730	     -0.15087047	     -0.00000000
      0.06075901	      0.00000000	     -0.17637077	     -0.00000000	     -0.00000000	      0.00000000	     -0.00000000	     -0.32042704	     -0.13279597	     -0.00000000	     -0.00000000	     -0.00000000	    -92.64049620	     -0.32792547	     -0.04684182	     -0.00000000	     -0.00000000	      0.00000000	     90.46581171	      0.00000000	      0.00000000	      0.00000000	      0.00000000	      0.00000000	      0.00000000	     -0.10000744	     -0.15329835	     -0.00000000
      0.06143011	      0.00000000	     -0.17925796	     -0.00000000	     -0.00000000	      0.00000000	     -0.00000000	     -0.32379824	     -0.13486489	     -0.00000000	     -0.00000000	     -0.00000000	    -93.62910619	     -0.33140972	     -0.04730821	     -0.00000000	     -0.00000000	      0.00000000	     91.42096013	      0.00000000	      0.00000000	      0.00000000	      0.00000000	      0.00000000	      0.00000000	     -0.10106261	     -0.15575815	     -0.00000000
      0.06210121	      0.00000000	     -0.18218197	     -0.00000000	     -0.00000000	      0.00000000	     -0.00000000	     -0.32715315	     -0.13696144	     -0.00000000	     -0.00000000	     -0.00000000	    -94.61356735	     -0.33487725	     -0.04778440	     -0.00000000	     -0.00000000	      0.00000000	     92.37205181	      0.00000000	      0.00000000	      0.00000000	      0.00000000	      0.00000000	      0.00000000	     -0.10211269	     -0.15824993	     -0.00000000
      0.06277231	      0.00000000	     -0.18514289	     -0.00000000	     -0.00000000	      0.00000000	     -0.00000000	     -0.33049143	     -0.13908568	     -0.00000000	     -0.00000000	     -0.00000000	    -95.59378381	     -0.33832771	     -0.04827044	     -0.00000000	     -0.00000000	      0.00000000	     93.31899004	      0.00000000	      0.00000000	      0.00000000	      0.00000000	      0.00000000	      0.00000000	     -0.10315758	     -0.16077377	     -0.00000000
      0.06344341	      0.00000000	     -0.18814076	     -0.00000000	     -0.00000000	      0.00000000	     -0.00000000	     -0.33381270	     -0.14123767	     -0.00000000	     -0.00000000	     -0.00000000	    -96.56966065	     -0.34176072	     -0.04876640	     -0.00000000	     -0.00000000	      0.00000000	     94.26167909	      0.00000000	      0.00000000	      0.00000000	      0.00000000	      0.00000000	      0.00000000	     -0.10419716	     -0.16332973	     -0.00000000
      0.06411451	      0.00000000	     -0.19117563	     -0.00000000	     -0.00000000	      0.00000000	     -0.00000000	     -0.33711662	     -0.14341745	     -0.00000000	     -0.00000000	     -0.00000000	    -97.54110393	     -0.34517595	     -0.04927233	     -0.00000000	     -0.00000000	      0.00000000	     95.20002425	      0.00000000	      0.00000000	      0.00000000	      0.00000000	      0.00000000	      0.00000000	     -0.10523132	     -0.16591784	     -0.00000000
      0.06478562	      0.00000000	     -0.19424753	     -0.00000000	     -0.00000000	      0.00000000	     -0.00000000	     -0.34040283	     -0.14562506	     -0.00000000	     -0.00000000	     -0.00000000	    -98.50802093	     -0.34857302	     -0.04978828	     -0.00000000	     -0.00000000	      0.00000000	     96.13393205	      0.00000000	      0.00000000	      0.00000000	      0.00000000	      0.00000000	      0.00000000	     -0.10625995	     -0.16853814	     -0.00000000
      0.06545672	      0.00000000	     -0.19735647	     -0.00000000	     -0.00000000	      0.00000000	     -0.00000000	     -0.34367098	     -0.14786052	     -0.00000000	     -0.00000000	     -0.00000000	    -99.47032018	     -0.35195160	     -0.05031430	     -0.00000000	     -0.00000000	      0.00000000	     97.06331034	      0.00000000	      0.00000000	      0.00000000	      0.00000000	      0.00000000	      0.00000000	     -0.10728294	     -0.17119065	     -0.00000000
      0.06612782	      0.00000000	     -0.20050247	     -0.00000000	     -0.00000000	      0.00000000	     -0.00000000	     -0.34692072	     -0.15012385	     -0.00000000	     -0.00000000	     -0.00000000	   -100.42791165	     -0.35531134	     -0.05085043	     -0.00000000	     -0.00000000	      0.00000000	     97.98806846	      0.00000000	      0.00000000	      0.00000000	      0.00000000	      0.00000000	      0.00000000	     -0.10830019	     -0.17387538	     -0.00000000
      0.06679892	      0.00000000	     -0.20368551	     -0.00000000	     -0.00000000	      0.00000000	     -0.00000000	     -0.35015173	     -0.15241506	     -0.00000000	     -0.00000000	     -0.00000000	   -101.38070685	     -0.35865190	     -0.05139671	     -0.00000000	     -0.00000000	      0.00000000	     98.90811732	      0.00000000	      0.00000000	      0.00000000	      0.00000000	      0.00000000	      0.00000000	     -0.10931159	     -0.17659234	     -0.00000000
      0.06747002	      0.00000000	     -0.20690557	     -0.00000000	     -0.00000000	      0.00000000	     -0.00000000	     -0.35336367	     -0.15473413	     -0.00000000	     -0.00000000	     -0.00000000	   -102.32861896	     -0.36197295	     -0.05195317	     -0.00000000	     -0.00000000	      0.00000000	     99.82336962	      0.00000000	      0.00000000	      0.00000000	      0.00000000	      0.00000000	      0.00000000	     -0.11031704	     -0.17934150	     -0.00000000
      0.06814112	      0.00000000	     -0.21016263	     -0.00000000	     -0.00000000	      0.00000000	     -0.00000000	     -0.35655621	     -0.15708107	     -0.00000000	     -0.00000000	     -0.00000000	   -103.27156296	     -0.36527416	     -0.05251985	     -0.00000000	     -0.00000000	      0.00000000	    100.73373988	      0.00000000	      0.00000000	      0.00000000	      0.00000000	      0.00000000	      0.00000000	     -0.11131643	     -0.18212285	     -0.00000000
      0.06881222	      0.00000000	     -0.21345663	     -0.00000000	     -0.00000000	      0.00000000	     -0.00000000	     -0.35972903	     -0.15945584	     -0.00000000	     -0.00000000	     -0.00000000	   -104.20945572	     -0.36855522	     -0.05309676	     -0.00000000	     -0.00000000	      0.00000000	    101.63914465	      0.00000000	      0.00000000	      0.00000000	      0.00000000	      0.00000000	      0.00000000	     -0.11230967	     -0.18493636	     -0.00000000
      0.06948332	      0.00000000	     -0.21678752	     -0.00000000	     -0.00000000	      0.00000000	     -0.00000000	     -0.36288183	     -0.16185842	     -0.00000000	     -0.00000000	     -0.00000000	   -105.14221616	     -0.37181580	     -0.05368395	     -0.00000000	     -0.00000000	      0.00000000	    102.53950264	      0.00000000	      0.00000000	      0.00000000	      0.00000000	      0.00000000	      0.00000000	     -0.11329667	     -0.18778198	     -0.00000000
      0.07015443	      0.00000000	     -0.22015523	     -0.00000000	     -0.00000000	      0.00000000	     -0.00000000	     -0.36601430	     -0.16428877	     -0.00000000	     -0.00000000	     -0.00000000	   -106.06976538	     -0.37505560	     -0.05428142	     -0.00000000	     -0.00000000	      0.00000000	    103.43473481	      0.00000000	      0.00000000	      0.00000000	      0.00000000	      0.00000000	      0.00000000	     -0.11427732	     -0.19065966	     -0.00000000
      0.07082553	      0.00000000	     -0.22355969	     -0.00000000	     -0.00000000	      0.00000000	     -0.00000000	     -0.36912614	     -0.16674684	     -0.00000000	     -0.00000000	     -0.00000000	   -106.99202672	     -0.37827432	     -0.05488919	     -0.00000000	     -0.00000000	      0.00000000	    104.32476455	      0.00000000	      0.00000000	      0.00000000	      0.00000000	      0.00000000	      0.00000000	     -0.11525153	     -0.19356933	     -0.00000000
      0.07149663	      0.00000000	     -0.22700080	     -0.00000000	     -0.00000000	      0.00000000	     -0.00000000	     -0.37221706	     -0.16923257	     -0.00000000	     -0.00000000	     -0.00000000	   -107.90892594	     -0.38147168	     -0.05550727	     -0.00000000	     -0.00000000	      0.00000000	    105.20951778	      0.00000000	      0.00000000	      0.00000000	      0.00000000	      0.00000000	      0.00000000	     -0.11621922	     -0.19651093	     -0.00000000
      0.07216773	      0.00000000	     -0.23047846	     -0.00000000	     -0.00000000	      0.00000000	     -0.00000000	     -0.37528679	     -0.17174589	     -0.00000000	     -0.00000000	     -0.00000000	   -108.82039131	     -0.38464738	     -0.05613567	     -0.00000000	     -0.00000000	      0.00000000	    106.08892314	      0.00000000	      0.00000000	      0.00000000	      0.00000000	      0.00000000	      0.00000000	     -0.11718030	     -0.19948437	     -0.00000000
      0.07283883	      0.00000000	     -0.23399256	     -0.00000000	     -0.00000000	      0.00000000	     -0.00000000	     -0.37833506	     -0.17428674	     -0.00000000	     -0.00000000	     -0.00000000	   -109.72635375	     -0.38780115	     -0.05677440	     -0.00000000	     -0.00000000	      0.00000000	    106.96291209	      0.00000000	      0.00000000	      0.00000000	      0.00000000	      0.00000000	      0.00000000	     -0.11813469	     -0.20248956	     -0.00000000
      0.07350993	      0.00000000	     -0.23754298	     -0.00000000	     -0.00000000	      0.00000000	     -0.00000000	     -0.38136160	     -0.17685503	     -0.00000000	     -0.00000000	     -0.00000000	   -110.62674692	     -0.39093274	     -0.05742345	     -0.00000000	     -0.00000000	      0.00000000	    107.83141904	      0.00000000	      0.00000000	      0.00000000	      0.00000000	      0.00000000	      0.00000000	     -0.11908230	     -0.20552639	     -0.00000000
      0.07418103	      0.00000000	     -0.24112959	     -0.00000000	     -0.00000000	      0.00000000	     -0.00000000	     -0.38436617	     -0.17945068	     -0.00000000	     -0.00000000	     -0.00000000	   -111.52150733	     -0.39404187	     -0.05808283	     -0.00000000	     -0.00000000	      0.00000000	    108.69438153	      0.00000000	      0.00000000	      0.00000000	      0.00000000	      0.00000000	      0.00000000	     -0.12002305	     -0.20859477	     -0.00000000
      0.07485213	      0.00000000	     -0.24475224	     -0.00000000	     -0.00000000	      0.00000000	     -0.00000000	     -0.38734853	     -0.18207357	     -0.00000000	     -0.00000000	     -0.00000000	   -112.41057450	     -0.39712832	     -0.05875251	     -0.00000000	     -0.00000000	      0.00000000	    109.55174032	      0.00000000	      0.00000000	      0.00000000	      0.00000000	      0.00000000	      0.00000000	     -0.12095688	     -0.21169457	     -0.00000000
      0.07552324	      0.00000000	     -0.24841080	     -0.00000000	     -0.00000000	      0.00000000	     -0.00000000	     -0.39030845	     -0.18472362	     -0.00000000	     -0.00000000	     -0.00000000	   -113.29389101	     -0.40019183	     -0.05943250	     -0.00000000	     -0.00000000	      0.00000000	    110.40343957	      0.00000000	      0.00000000	      0.00000000	      0.00000000	      0.00000000	      0.00000000	     -0.12188370	     -0.21482566	     -0.00000000
      0.07619434	      0.00000000	     -0.25210509	     -0.00000000	     -0.00000000	      0.00000000	     -0.00000000	     -0.39324572	     -0.18740071	     -0.00000000	     -0.00000000	     -0.00000000	   -114.17140266	     -0.40323219	     -0.06012276	     -0.00000000	     -0.00000000	      0.00000000	    111.24942694	      0.00000000	      0.00000000	      0.00000000	      0.00000000	      0.00000000	      0.00000000	     -0.12280346	     -0.21798792	     -0.00000000
      0.07686544	      0.00000000	     -0.25583496	     -0.00000000	     -0.00000000	      0.00000000	     -0.00000000	     -0.39616013	     -0.19010473	     -0.00000000	     -0.00000000	     -0.00000000	   -115.04305853	     -0.40624917	     -0.06082330	     -0.00000000	     -0.00000000	      0.00000000	    112.08965376	      0.00000000	      0.00000000	      0.00000000	      0.00000000	      0.00000000	      0.00000000	     -0.12371608	     -0.22118120	     -0.00000000
      0.07753654	      0.00000000	     -0.25960023	     -0.00000000	     -0.00000000	      0.00000000	     -0.00000000	     -0.39905148	     -0.19283554	     -0.00000000	     -0.00000000	     -0.00000000	   -115.90881112	     -0.40924258	     -0.06153408	     -0.00000000	     -0.00000000	      0.00000000	    112.92407509	      0.00000000	      0.00000000	      0.00000000	      0.00000000	      0.00000000	      0.00000000	     -0.12462151	     -0.22440536	     -0.00000000
      0.07820764	      0.00000000	     -0.26340071	     -0.00000000	     -0.00000000	      0.00000000	     -0.00000000	     -0.40191959	     -0.19559302	     -0.00000000	     -0.00000000	     -0.00000000	   -116.76861641	     -0.41221221	     -0.06225506	     -0.00000000	     -0.00000000	      0.00000000	    113.75264992	      0.00000000	      0.00000000	      0.00000000	      0.00000000	      0.00000000	      0.00000000	     -0.12551969	     -0.22766023	     -0.00000000
      0.07887874	      0.00000000	     -0.26723623	     -0.00000000	     -0.00000000	      0.00000000	     -0.00000000	     -0.40476430	     -0.19837704	     -0.00000000	     -0.00000000	     -0.00000000	   -117.62243396	     -0.41515790	     -0.06298624	     -0.00000000	     -0.00000000	      0.00000000	    114.57534122	      0.00000000	      0.00000000	      0.00000000	      0.00000000	      0.00000000	      0.00000000	     -0.12641056	     -0.23094567	     -0.00000000
      0.07954984	      0.00000000	     -0.27110659	     -0.00000000	     -0.00000000	      0.00000000	     -0.00000000	     -0.40758546	     -0.20118745	     -0.00000000	     -0.00000000	     -0.00000000	   -118.47022698	     -0.41807945	     -0.06372756	     -0.00000000	     -0.00000000	      0.00000000	    115.39211604	      0.00000000	      0.00000000	      0.00000000	      0.00000000	      0.00000000	      0.00000000	     -0.12729408	     -0.23426150	     -0.00000000
      0.08022094	      0.00000000	     -0.27501159	     -0.00000000	     -0.00000000	      0.00000000	     -0.00000000	     -0.41038291	     -0.20402411	     -0.00000000	     -0.00000000	     -0.00000000	   -119.31196239	     -0.42097672	     -0.06447898	     -0.00000000	     -0.00000000	      0.00000000	    116.20294557	      0.00000000	      0.00000000	      0.00000000	      0.00000000	      0.00000000	      0.00000000	     -0.12817020	     -0.23760756	     -0.00000000
      0.08089205	      0.00000000	     -0.27895101	     -0.00000000	     -0.00000000	      0.00000000	     -0.00000000	     -0.41315653	     -0.20688688	     -0.00000000	     -0.00000000	     -0.00000000	   -120.14761089	     -0.42384956	     -0.06524048	     -0.00000000	     -0.00000000	      0.00000000	    117.00780522	      0.00000000	      0.00000000	      0.00000000	      0.00000000	      0.00000000	      0.00000000	     -0.12903888	     -0.24098367	     -0.00000000
      0.08156315	      0.00000000	     -0.28292466	     -0.00000000	     -0.00000000	      0.00000000	     -0.00000000	     -0.41590621	     -0.20977558	     -0.00000000	     -0.00000000	     -0.00000000	   -120.97714694	     -0.42669782	     -0.06601199	     -0.00000000	     -0.00000000	      0.00000000	    117.80667453	      0.00000000	      0.00000000	      0.00000000	      0.00000000	      0.00000000	      0.00000000	     -0.12990008	     -0.24438964	     -0.00000000
      0.08223425	      0.00000000	     -0.28693233	     -0.00000000	     -0.00000000	      0.00000000	     -0.00000000	     -0.41863184	     -0.21269008	     -0.00000000	     -0.00000000	     -0.00000000	   -121.80054876	     -0.42952139	     -0.06679348	     -0.00000000	     -0.00000000	      0.00000000	    118.59953721	      0.00000000	      0.00000000	      0.00000000	      0.00000000	      0.00000000	      0.00000000	     -0.13075376	     -0.24782530	     -0.00000000
      0.08290535	      0.00000000	     -0.29097378	     -0.00000000	     -0.00000000	      0.00000000	     -0.00000000	     -0.42133333	     -0.21563020	     -0.00000000	     -0.00000000	     -0.00000000	   -122.61779832	     -0.43232016	     -0.06758488	     -0.00000000	     -0.00000000	      0.00000000	    119.38638093	      0.00000000	      0.00000000	      0.00000000	      0.00000000	      0.00000000	      0.00000000	     -0.13159991	     -0.25129045	     -0.00000000
      0.08357645	      0.00000000	     -0.29504881	     -0.00000000	     -0.00000000	      0.00000000	     -0.00000000	     -0.42401061	     -0.21859578	     -0.00000000	     -0.00000000	     -0.00000000	   -123.42888119	     -0.43509402	     -0.06838615	     -0.00000000	     -0.00000000	      0.00000000	    120.16719716	      0.00000000	      0.00000000	      0.00000000	      0.00000000	      0.00000000	      0.00000000	     -0.13243848	     -0.25478491	     -0.00000000
      0.08424755	      0.00000000	     -0.29915719	     -0.00000000	     -0.00000000	      0.00000000	     -0.00000000	     -0.42666361	     -0.22158666	     -0.00000000	     -0.00000000	     -0.00000000	   -124.23378646	     -0.43784288	     -0.06919723	     -0.00000000	     -0.00000000	      0.00000000	    120.94198080	      0.00000000	      0.00000000	      0.00000000	      0.00000000	      0.00000000	      0.00000000	     -0.13326946	     -0.25830848	     -0.00000000
      0.08491865	      0.00000000	     -0.30329868	     -0.00000000	     -0.00000000	      0.00000000	     -0.00000000	     -0.42929228	     -0.22460267	     -0.00000000	     -0.00000000	     -0.00000000	   -125.03250644	     -0.44056667	     -0.07001806	     -0.00000000	     -0.00000000	      0.00000000	    121.71072982	      0.00000000	      0.00000000	      0.00000000	      0.00000000	      0.00000000	      0.00000000	     -0.13409284	     -0.26186096	     -0.00000000
      0.08558975	      0.00000000	     -0.30747308	     -0.00000000	     -0.00000000	      0.00000000	     -0.00000000	     -0.43189657	     -0.22764364	     -0.00000000	     -0.00000000	     -0.00000000	   -125.82503644	     -0.44326534	     -0.07084857	     -0.00000000	     -0.00000000	      0.00000000	    122.47344454	      0.00000000	      0.00000000	      0.00000000	      0.00000000	      0.00000000	      0.00000000	     -0.13490859	     -0.26544216	     -0.00000000
      0.08626085	      0.00000000	     -0.31168013	     -0.00000000	     -0.00000000	      0.00000000	     -0.00000000	     -0.43447646	     -0.23070939	     -0.00000000	     -0.00000000	     -0.00000000	   -126.61137432	     -0.44593882	     -0.07168872	     -0.00000000	     -0.00000000	      0.00000000	    123.23012699	      0.00000000	      0.00000000	      0.00000000	      0.00000000	      0.00000000	      0.00000000	     -0.13571671	     -0.26905188	     -0.00000000
      0.08693196	      0.00000000	     -0.31591961	     -0.00000000	     -0.00000000	      0.00000000	     -0.00000000	     -0.43703191	     -0.23379975	     -0.00000000	     -0.00000000	     -0.00000000	   -127.39152001	     -0.44858708	     -0.07253843	     -0.00000000	     -0.00000000	      0.00000000	    123.98077987	      0.00000000	      0.00000000	      0.00000000	      0.00000000	      0.00000000	      0.00000000	     -0.13651718	     -0.27268991	     -0.00000000
      0.08760306	      0.00000000	     -0.32019129	     -0.00000000	     -0.00000000	      0.00000000	     -0.00000000	     -0.43956291	     -0.23691454	     -0.00000000	     -0.00000000	     -0.00000000	   -128.16547490	     -0.45121010	     -0.07339765	     -0.00000000	     -0.00000000	      0.00000000	    124.72540545	      0.00000000	      0.00000000	      0.00000000	      0.00000000	      0.00000000	      0.00000000	     -0.13731000	     -0.27635604	     -0.00000000
      0.08827416	      0.00000000	     -0.32449491	     -0.00000000	     -0.00000000	      0.00000000	     -0.00000000	     -0.44206944	     -0.24005358	     -0.00000000	     -0.00000000	     -0.00000000	   -128.93324115	     -0.45380786	     -0.07426633	     -0.00000000	     -0.00000000	      0.00000000	    125.46400426	      0.00000000	      0.00000000	      0.00000000	      0.00000000	      0.00000000	      0.00000000	     -0.13809516	     -0.28005008	     -0.00000000
      0.08894526	      0.00000000	     -0.32883024	     -0.00000000	     -0.00000000	      0.00000000	     -0.00000000	     -0.44455147	     -0.24321670	     -0.00000000	     -0.00000000	     -0.00000000	   -129.69481883	     -0.45638034	     -0.07514441	     -0.00000000	     -0.00000000	      0.00000000	    126.19657047	      0.00000000	      0.00000000	      0.00000000	      0.00000000	      0.00000000	      0.00000000	     -0.13887267	     -0.28377180	     -0.00000000
      0.08961636	      0.00000000	     -0.33319701	     -0.00000000	     -0.00000000	      0.00000000	     -0.00000000	     -0.44700892	     -0.24640370	     -0.00000000	     -0.00000000	     -0.00000000	   -130.45018957	     -0.45892752	     -0.07603187	     -0.00000000	     -0.00000000	      0.00000000	    126.92307269	      0.00000000	      0.00000000	      0.00000000	      0.00000000	      0.00000000	      0.00000000	     -0.13964248	     -0.28752100	     -0.00000000
      0.09028746	      0.00000000	     -0.33759496	     -0.00000000	     -0.00000000	      0.00000000	     -0.00000000	     -0.44944175	     -0.24961441	     -0.00000000	     -0.00000000	     -0.00000000	   -131.19934777	     -0.46144936	     -0.07692869	     -0.00000000	     -0.00000000	      0.00000000	    127.64349667	      0.00000000	      0.00000000	      0.00000000	      0.00000000	      0.00000000	      0.00000000	     -0.14040460	     -0.29129743	     -0.00000000
      0.09095856	      0.00000000	     -0.34202382	     -0.00000000	     -0.00000000	      0.00000000	     -0.00000000	     -0.45184991	     -0.25284861	     -0.00000000	     -0.00000000	     -0.00000000	   -131.94228908	     -0.46394589	     -0.07783480	     -0.00000000	     -0.00000000	      0.00000000	    128.35782261	      0.00000000	      0.00000000	      0.00000000	      0.00000000	      0.00000000	      0.00000000	     -0.14115901	     -0.29510087	     -0.00000000
      0.09162966	      0.00000000	     -0.34648329	     -0.00000000	     -0.00000000	      0.00000000	     -0.00000000	     -0.45423335	     -0.25610611	     -0.00000000	     -0.00000000	     -0.00000000	   -132.67900650	     -0.46641712	     -0.07875018	     -0.00000000	     -0.00000000	      0.00000000	    129.06602142	      0.00000000	      0.00000000	      0.00000000	      0.00000000	      0.00000000	      0.00000000	     -0.14190571	     -0.29893109	     -0.00000000
      0.09230077	      0.00000000	     -0.35097309	     -0.00000000	     -0.00000000	      0.00000000	     -0.00000000	     -0.45659203	     -0.25938669	     -0.00000000	     -0.00000000	     -0.00000000	   -133.40948913	     -0.46886309	     -0.07967480	     -0.00000000	     -0.00000000	      0.00000000	    129.76805428	      0.00000000	      0.00000000	      0.00000000	      0.00000000	      0.00000000	      0.00000000	     -0.14264469	     -0.30278781	     -0.00000000
      0.09297187	      0.00000000	     -0.35549291	     -0.00000000	     -0.00000000	      0.00000000	     -0.00000000	     -0.45892587	     -0.26269013	     -0.00000000	     -0.00000000	     -0.00000000	   -134.13372407	     -0.47128383	     -0.08060864	     -0.00000000	     -0.00000000	      0.00000000	    130.46388159	      0.00000000	      0.00000000	      0.00000000	      0.00000000	      0.00000000	      0.00000000	     -0.14337593	     -0.30667080	     -0.00000000
      0.09364297	      0.00000000	     -0.36004244	     -0.00000000	     -0.00000000	      0.00000000	     -0.00000000	     -0.46123482	     -0.26601620	     -0.00000000	     -0.00000000	     -0.00000000	   -134.85170412	     -0.47367931	     -0.08155163	     -0.00000000	     -0.00000000	      0.00000000	    131.15348543	      0.00000000	      0.00000000	      0.00000000	      0.00000000	      0.00000000	      0.00000000	     -0.14409942	     -0.31057978	     -0.00000000
      0.09431407	      0.00000000	     -0.36462135	     -0.00000000	     -0.00000000	      0.00000000	     -0.00000000	     -0.46351886	     -0.26936468	     -0.00000000	     -0.00000000	     -0.00000000	   -135.56342728	     -0.47604952	     -0.08250371	     -0.00000000	     -0.00000000	      0.00000000	    131.83686100	      0.00000000	      0.00000000	      0.00000000	      0.00000000	      0.00000000	      0.00000000	     -0.14481516	     -0.31451448	     -0.00000000
      0.09498517	      0.00000000	     -0.36922933	     -0.00000000	     -0.00000000	      0.00000000	     -0.00000000	     -0.46577797	     -0.27273531	     -0.00000000	     -0.00000000	     -0.00000000	   -136.26889503	     -0.47839444	     -0.08346482	     -0.00000000	     -0.00000000	      0.00000000	    132.51400844	      0.00000000	      0.00000000	      0.00000000	      0.00000000	      0.00000000	      0.00000000	     -0.14552313	     -0.31847461	     -0.00000000
      0.09565627	      0.00000000	     -0.37386606	     -0.00000000	     -0.00000000	      0.00000000	     -0.00000000	     -0.46801215	     -0.27612787	     -0.00000000	     -0.00000000	     -0.00000000	   -136.96811186	     -0.48071407	     -0.08443488	     -0.00000000	     -0.00000000	      0.00000000	    133.18493113	      0.00000000	      0.00000000	      0.00000000	      0.00000000	      0.00000000	      0.00000000	     -0.14622335	     -0.32245991	     -0.00000000
      0.09632737	      0.00000000	     -0.37853120	     -0.00000000	     -0.00000000	      0.00000000	     -0.00000000	     -0.47022140	     -0.27954210	     -0.00000000	     -0.00000000	     -0.00000000	   -137.66108498	     -0.48300842	     -0.08541380	     -0.00000000	     -0.00000000	      0.00000000	    133.84963522	      0.00000000	      0.00000000	      0.00000000	      0.00000000	      0.00000000	      0.00000000	     -0.14691580	     -0.32647008	     -0.00000000
      0.09699847	      0.00000000	     -0.38322443	     -0.00000000	     -0.00000000	      0.00000000	     -0.00000000	     -0.47240573	     -0.28297777	     -0.00000000	     -0.00000000	     -0.00000000	   -138.34782423	     -0.48527749	     -0.08640151	     -0.00000000	     -0.00000000	      0.00000000	    134.50812938	      0.00000000	      0.00000000	      0.00000000	      0.00000000	      0.00000000	      0.00000000	     -0.14760049	     -0.33050486	     -0.00000000
      0.09766958	      0.00000000	     -0.38794543	     -0.00000000	     -0.00000000	      0.00000000	     -0.00000000	     -0.47456517	     -0.28643463	     -0.00000000	     -0.00000000	     -0.00000000	   -139.02834195	     -0.48752131	     -0.08739793	     -0.00000000	     -0.00000000	      0.00000000	    135.16042476	      0.00000000	      0.00000000	      0.00000000	      0.00000000	      0.00000000	      0.00000000	     -0.14827744	     -0.33456394	     -0.00000000
      0.09834068	      0.00000000	     -0.39269386	     -0.00000000	     -0.00000000	      0.00000000	     -0.00000000	     -0.47669974	     -0.28991242	     -0.00000000	     -0.00000000	     -0.00000000	   -139.70265281	     -0.48973992	     -0.08840297	     -0.00000000	     -0.00000000	      0.00000000	    135.80653480	      0.00000000	      0.00000000	      0.00000000	      0.00000000	      0.00000000	      0.00000000	     -0.14894665	     -0.33864704	     -0.00000000
      0.09901178	      0.00000000	     -0.39746939	     -0.00000000	     -0.00000000	      0.00000000	     -0.00000000	     -0.47880950	     -0.29341090	     -0.00000000	     -0.00000000	     -0.00000000	   -140.37077377	     -0.49193334	     -0.08941654	     -0.00000000	     -0.00000000	      0.00000000	    136.44647521	      0.00000000	      0.00000000	      0.00000000	      0.00000000	      0.00000000	      0.00000000	     -0.14960813	     -0.34275389	     -0.00000000
      0.09968288	      0.00000000	     -0.40227170	     -0.00000000	     -0.00000000	      0.00000000	     -0.00000000	     -0.48089448	     -0.29692982	     -0.00000000	     -0.00000000	     -0.00000000	   -141.03272393	     -0.49410165	     -0.09043855	     -0.00000000	     -0.00000000	      0.00000000	    137.08026381	      0.00000000	      0.00000000	      0.00000000	      0.00000000	      0.00000000	      0.00000000	     -0.15026190	     -0.34688418	     -0.00000000
      0.10035398	      0.00000000	     -0.40710044	     -0.00000000	     -0.00000000	      0.00000000	     -0.00000000	     -0.48295474	     -0.30046892	     -0.00000000	     -0.00000000	     -0.00000000	   -141.68852449	     -0.49624487	     -0.09146892	     -0.00000000	     -0.00000000	      0.00000000	    137.70792050	      0.00000000	      0.00000000	      0.00000000	      0.00000000	      0.00000000	      0.00000000	     -0.15090797	     -0.35103763	     -0.00000000
      0.10102508	      0.00000000	     -0.41195530	     -0.00000000	     -0.00000000	      0.00000000	     -0.00000000	     -0.48499034	     -0.30402797	     -0.00000000	     -0.00000000	     -0.00000000	   -142.33819861	     -0.49836309	     -0.09250756	     -0.00000000	     -0.00000000	      0.00000000	    138.32946716	      0.00000000	      0.00000000	      0.00000000	      0.00000000	      0.00000000	      0.00000000	     -0.15154636	     -0.35521396	     -0.00000000
      0.10169618	      0.00000000	     -0.41683593	     -0.00000000	     -0.00000000	      0.00000000	     -0.00000000	     -0.48700136	     -0.30760669	     -0.00000000	     -0.00000000	     -0.00000000	   -142.98177135	     -0.50045637	     -0.09355436	     -0.00000000	     -0.00000000	      0.00000000	    138.94492756	      0.00000000	      0.00000000	      0.00000000	      0.00000000	      0.00000000	      0.00000000	     -0.15217711	     -0.35941286	     -0.00000000
      0.10236728	      0.00000000	     -0.42174201	     -0.00000000	     -0.00000000	      0.00000000	     -0.00000000	     -0.48898785	     -0.31120486	     -0.00000000	     -0.00000000	     -0.00000000	   -143.61926961	     -0.50252479	     -0.09460925	     -0.00000000	     -0.00000000	      0.00000000	    139.55432727	      0.00000000	      0.00000000	      0.00000000	      0.00000000	      0.00000000	      0.00000000	     -0.15280021	     -0.36363407	     -0.00000000
      0.10303839	      0.00000000	     -0.42667320	     -0.00000000	     -0.00000000	      0.00000000	     -0.00000000	     -0.49094992	     -0.31482220	     -0.00000000	     -0.00000000	     -0.00000000	   -144.25072201	     -0.50456843	     -0.09567212	     -0.00000000	     -0.00000000	      0.00000000	    140.15769364	      0.00000000	      0.00000000	      0.00000000	      0.00000000	      0.00000000	      0.00000000	     -0.15341572	     -0.36787728	     -0.00000000
      0.10370949	      0.00000000	     -0.43162919	     -0.00000000	     -0.00000000	      0.00000000	     -0.00000000	     -0.49288764	     -0.31845848	     -0.00000000	     -0.00000000	     -0.00000000	   -144.87615885	     -0.50658738	     -0.09674288	     -0.00000000	     -0.00000000	      0.00000000	    140.75505566	      0.00000000	      0.00000000	      0.00000000	      0.00000000	      0.00000000	      0.00000000	     -0.15402364	     -0.37214221	     -0.00000000
      0.10438059	      0.00000000	     -0.43660964	     -0.00000000	     -0.00000000	      0.00000000	     -0.00000000	     -0.49480111	     -0.32211344	     -0.00000000	     -0.00000000	     -0.00000000	   -145.49561201	     -0.50858173	     -0.09782144	     -0.00000000	     -0.00000000	      0.00000000	    141.34644394	      0.00000000	      0.00000000	      0.00000000	      0.00000000	      0.00000000	      0.00000000	     -0.15462402	     -0.37642858	     -0.00000000
      0.10505169	      0.00000000	     -0.44161423	     -0.00000000	     -0.00000000	      0.00000000	     -0.00000000	     -0.49669042	     -0.32578683	     -0.00000000	     -0.00000000	     -0.00000000	   -146.10911489	     -0.51055158	     -0.09890770	     -0.00000000	     -0.00000000	      0.00000000	    141.93189059	      0.00000000	      0.00000000	      0.00000000	      0.00000000	      0.00000000	      0.00000000	     -0.15521688	     -0.38073610	     -0.00000000
      0.10572279	      0.00000000	     -0.44664264	     -0.00000000	     -0.00000000	      0.00000000	     -0.00000000	     -0.49855569	     -0.32947841	     -0.00000000	     -0.00000000	     -0.00000000	   -146.71670235	     -0.51249704	     -0.10000157	     -0.00000000	     -0.00000000	      0.00000000	    142.51142923	      0.00000000	      0.00000000	      0.00000000	      0.00000000	      0.00000000	      0.00000000	     -0.15580225	     -0.38506449	     -0.00000000
      0.10639389	      0.00000000	     -0.45169453	     -0.00000000	     -0.00000000	      0.00000000	     -0.00000000	     -0.50039702	     -0.33318793	     -0.00000000	     -0.00000000	     -0.00000000	   -147.31841062	     -0.51441822	     -0.10110294	      0.00000000	     -0.00000000	      0.00000000	    143.08509483	      0.00000000	      0.00000000	      0.00000000	      0.00000000	      0.00000000	      0.00000000	     -0.15638016	     -0.38941346	     -0.00000000
      0.10706499	      0.00000000	     -0.45676959	     -0.00000000	     -0.00000000	      0.00000000	     -0.00000000	     -0.50221452	     -0.33691514	     -0.00000000	     -0.00000000	     -0.00000000	   -147.91427725	     -0.51631523	     -0.10221173	      0.00000000	     -0.00000000	      0.00000000	    143.65292371	      0.00000000	      0.00000000	      0.00000000	      0.00000000	      0.00000000	      0.00000000	     -0.15695067	     -0.39378274	     -0.00000000
      0.10773609	      0.00000000	     -0.46186751	     -0.00000000	     -0.00000000	      0.00000000	     -0.00000000	     -0.50400832	     -0.34065981	     -0.00000000	     -0.00000000	     -0.00000000	   -148.50434104	     -0.51818819	     -0.10332784	      0.00000000	     -0.00000000	      0.00000000	    144.21495343	      0.00000000	      0.00000000	      0.00000000	      0.00000000	      0.00000000	      0.00000000	     -0.15751379	     -0.39817204	     -0.00000000
      0.10840719	      0.00000000	     -0.46698795	     -0.00000000	     -0.00000000	      0.00000000	     -0.00000000	     -0.50577853	     -0.34442167	     -0.00000000	     -0.00000000	     -0.00000000	   -149.08864196	     -0.52003723	     -0.10445118	      0.00000000	     -0.00000000	      0.00000000	    144.77122277	      0.00000000	      0.00000000	      0.00000000	      0.00000000	      0.00000000	      0.00000000	     -0.15806956	     -0.40258109	     -0.00000000
      0.10907830	      0.00000000	     -0.47213062	     -0.00000000	     -0.00000000	      0.00000000	     -0.00000000	     -0.50752528	     -0.34820051	     -0.00000000	     -0.00000000	     -0.00000000	   -149.66722112	     -0.52186247	     -0.10558164	     -0.00000000	     -0.00000000	      0.00000000	    145.32177164	      0.00000000	      0.00000000	      0.00000000	      0.00000000	      0.00000000	      0.00000000	     -0.15861804	     -0.40700962	     -0.00000000
      0.10974940	      0.00000000	     -0.47729520	     -0.00000000	     -0.00000000	      0.00000000	     -0.00000000	     -0.50924871	     -0.35199606	     -0.00000000	     -0.00000000	     -0.00000000	   -150.24012066	     -0.52366405	     -0.10671913	     -0.00000000	     -0.00000000	      0.00000000	    145.86664102	      0.00000000	      0.00000000	      0.00000000	      0.00000000	      0.00000000	      0.00000000	     -0.15915925	     -0.41145734	     -0.00000000
      0.11042050	      0.00000000	     -0.48248138	     -0.00000000	     -0.00000000	      0.00000000	     -0.00000000	     -0.51094894	     -0.35580810	     -0.00000000	     -0.00000000	     -0.00000000	   -150.80738376	     -0.52544210	     -0.10786355	     -0.00000000	     -0.00000000	      0.00000000	    146.40587290	      0.00000000	      0.00000000	      0.00000000	      0.00000000	      0.00000000	      0.00000000	     -0.15969324	     -0.41592399	     -0.00000000
      0.11109160	      0.00000000	     -0.48768884	     -0.00000000	     -0.00000000	      0.00000000	     -0.00000000	     -0.51262612	     -0.35963640	     -0.00000000	     -0.00000000	     -0.00000000	   -151.36905450	     -0.52719675	     -0.10901482	      0.00000000	     -0.00000000	      0.00000000	    146.93951023	      0.00000000	      0.00000000	      0.00000000	      0.00000000	      0.00000000	      0.00000000	     -0.16022006	     -0.42040930	     -0.00000000
      0.11176270	      0.00000000	     -0.49291730	     -0.00000000	     -0.00000000	      0.00000000	     -0.00000000	     -0.51428039	     -0.36348071	     -0.00000000	     -0.00000000	     -0.00000000	   -151.92517786	     -0.52892816	     -0.11017284	     -0.00000000	     -0.00000000	      0.00000000	    147.46759685	      0.00000000	      0.00000000	      0.00000000	      0.00000000	      0.00000000	      0.00000000	     -0.16073974	     -0.42491301	     -0.00000000
      0.11243380	      0.00000000	     -0.49816644	     -0.00000000	     -0.00000000	      0.00000000	     -0.00000000	     -0.51591189	     -0.36734080	     -0.00000000	     -0.00000000	     -0.00000000	   -152.47579964	     -0.53063646	     -0.11133751	     -0.00000000	     -0.00000000	      0.00000000	    147.99017744	      0.00000000	      0.00000000	      0.00000000	      0.00000000	      0.00000000	      0.00000000	     -0.16125233	     -0.42943484	     -0.00000000
      0.11310490	      0.00000000	     -0.50343597	     -0.00000000	     -0.00000000	      0.00000000	     -0.00000000	     -0.51752077	     -0.37121645	     -0.00000000	     -0.00000000	     -0.00000000	   -153.02096641	     -0.53232180	     -0.11250874	      0.00000000	     -0.00000000	      0.00000000	    148.50729748	      0.00000000	      0.00000000	      0.00000000	      0.00000000	      0.00000000	      0.00000000	     -0.16175788	     -0.43397454	     -0.00000000
      0.11377600	      0.00000000	     -0.50872560	     -0.00000000	     -0.00000000	      0.00000000	     -0.00000000	     -0.51910717	     -0.37510742	     -0.00000000	     -0.00000000	     -0.00000000	   -153.56072545	     -0.53398434	     -0.11368643	      0.00000000	     -0.00000000	      0.00000000	    149.01900315	      0.00000000	      0.00000000	      0.00000000	      0.00000000	      0.00000000	      0.00000000	     -0.16225643	     -0.43853185	     -0.00000000
      0.11444711	      0.00000000	     -0.51403502	     -0.00000000	     -0.00000000	      0.00000000	     -0.00000000	     -0.52067126	     -0.37901349	     -0.00000000	     -0.00000000	     -0.00000000	   -154.09512472	     -0.53562422	     -0.11487049	      0.00000000	     -0.00000000	      0.00000000	    149.52534134	      0.00000000	      0.00000000	      0.00000000	      0.00000000	      0.00000000	      0.00000000	     -0.16274804	     -0.44310650	     -0.00000000
      0.11511821	      0.00000000	     -0.51936395	     -0.00000000	     -0.00000000	      0.00000000	     -0.00000000	     -0.52221318	     -0.38293444	     -0.00000000	     -0.00000000	     -0.00000000	   -154.62421276	     -0.53724159	     -0.11606084	      0.00000000	     -0.00000000	      0.00000000	    150.02635953	      0.00000000	      0.00000000	      0.00000000	      0.00000000	      0.00000000	      0.00000000	     -0.16323274	     -0.44769826	     -0.00000000
      0.11578931	      0.00000000	     -0.52471211	     -0.00000000	     -0.00000000	      0.00000000	     -0.00000000	     -0.52373309	     -0.38687004	     -0.00000000	     -0.00000000	     -0.00000000	   -155.14803871	     -0.53883663	     -0.11725737	      0.00000000	     -0.00000000	      0.00000000	    150.52210580	      0.00000000	      0.00000000	      0.00000000	      0.00000000	      0.00000000	      0.00000000	     -0.16371058	     -0.45230685	     -0.00000000
      0.11646041	      0.00000000	     -0.53007921	     -0.00000000	     -0.00000000	      0.00000000	     -0.00000000	     -0.52523115	     -0.39082007	     -0.00000000	     -0.00000000	     -0.00000000	   -155.66665220	     -0.54040948	     -0.11846000	      0.00000000	     -0.00000000	      0.00000000	    151.01262875	      0.00000000	      0.00000000	      0.00000000	      0.00000000	      0.00000000	      0.00000000	     -0.16418163	     -0.45693204	     -0.00000000
      0.11713151	      0.00000000	     -0.53546497	     -0.00000000	     -0.00000000	      0.00000000	     -0.00000000	     -0.52670753	     -0.39478433	     -0.00000000	     -0.00000000	     -0.00000000	   -156.18010332	     -0.54196031	     -0.11966864	      0.00000000	     -0.00000000	      0.00000000	    151.49797744	      0.00000000	      0.00000000	      0.00000000	      0.00000000	      0.00000000	      0.00000000	     -0.16464591	     -0.46157358	     -0.00000000
      0.11780261	      0.00000000	     -0.54086911	     -0.00000000	     -0.00000000	      0.00000000	     -0.00000000	     -0.52816237	     -0.39876258	     -0.00000000	     -0.00000000	     -0.00000000	   -156.68844261	     -0.54348927	     -0.12088320	      0.00000000	     -0.00000000	      0.00000000	    151.97820140	      0.00000000	      0.00000000	      0.00000000	      0.00000000	      0.00000000	      0.00000000	     -0.16510350	     -0.46623123	     -0.00000000
      0.11847371	      0.00000000	     -0.54629136	     -0.00000000	     -0.00000000	      0.00000000	     -0.00000000	     -0.52959585	     -0.40275463	     -0.00000000	     -0.00000000	     -0.00000000	   -157.19172096	     -0.54499653	     -0.12210359	      0.00000000	     -0.00000000	      0.00000000	    152.45335051	      0.00000000	      0.00000000	      0.00000000	      0.00000000	      0.00000000	      0.00000000	     -0.16555443	     -0.47090474	     -0.00000000
      0.11914481	      0.00000000	     -0.55173145	     -0.00000000	     -0.00000000	      0.00000000	     -0.00000000	     -0.53100814	     -0.40676026	     -0.00000000	     -0.00000000	     -0.00000000	   -157.68998962	     -0.54648226	     -0.12332971	      0.00000000	     -0.00000000	      0.00000000	    152.92347500	      0.00000000	      0.00000000	      0.00000000	      0.00000000	      0.00000000	      0.00000000	     -0.16599876	     -0.47559388	     -0.00000000
      0.11981592	      0.00000000	     -0.55718912	     -0.00000000	     -0.00000000	      0.00000000	     -0.00000000	     -0.53239939	     -0.41077927	     -0.00000000	     -0.00000000	     -0.00000000	   -158.18330010	     -0.54794662	     -0.12456150	      0.00000000	     -0.00000000	      0.00000000	    153.38862543	      0.00000000	      0.00000000	      0.00000000	      0.00000000	      0.00000000	      0.00000000	     -0.16643654	     -0.48029841	     -0.00000000
      0.12048702	      0.00000000	     -0.56266410	     -0.00000000	     -0.00000000	      0.00000000	     -0.00000000	     -0.53376977	     -0.41481145	     -0.00000000	     -0.00000000	     -0.00000000	   -158.67170419	     -0.54938978	     -0.12579885	      0.00000000	     -0.00000000	      0.00000000	    153.84885259	      0.00000000	      0.00000000	      0.00000000	      0.00000000	      0.00000000	      0.00000000	     -0.16686782	     -0.48501811	     -0.00000000
      0.12115812	      0.00000000	     -0.56815612	     -0.00000000	     -0.00000000	      0.00000000	     -0.00000000	     -0.53511945	     -0.41885659	     -0.00000000	     -0.00000000	     -0.00000000	   -159.15525389	     -0.55081190	     -0.12704168	      0.00000000	     -0.00000000	      0.00000000	    154.30420751	      0.00000000	      0.00000000	      0.00000000	      0.00000000	      0.00000000	      0.00000000	     -0.16729265	     -0.48975273	     -0.00000000
      0.12182922	      0.00000000	     -0.57366494	     -0.00000000	     -0.00000000	      0.00000000	     -0.00000000	     -0.53644861	     -0.42291451	     -0.00000000	     -0.00000000	     -0.00000000	   -159.63400138	     -0.55221316	     -0.12828991	      0.00000000	     -0.00000000	      0.00000000	    154.75474138	      0.00000000	      0.00000000	      0.00000000	      0.00000000	      0.00000000	      0.00000000	     -0.16771109	     -0.49450207	     -0.00000000
      0.12250032	      0.00000000	     -0.57919030	     -0.00000000	     -0.00000000	      0.00000000	     -0.00000000	     -0.53775740	     -0.42698500	     -0.00000000	     -0.00000000	     -0.00000000	   -160.10799897	     -0.55359372	     -0.12954345	      0.00000000	     -0.00000000	      0.00000000	    155.20050558	      0.00000000	      0.00000000	      0.00000000	      0.00000000	      0.00000000	      0.00000000	     -0.16812318	     -0.49926588	     -0.00000000
      0.12317142	      0.00000000	     -0.58473195	     -0.00000000	     -0.00000000	      0.00000000	     -0.00000000	     -0.53904601	     -0.43106787	     -0.00000000	     -0.00000000	     -0.00000000	   -160.57729910	     -0.55495375	     -0.13080222	      0.00000000	     -0.00000000	      0.00000000	    155.64155156	      0.00000000	      0.00000000	      0.00000000	      0.00000000	      0.00000000	      0.00000000	     -0.16852899	     -0.50404396	     -0.00000000
      0.12384252	      0.00000000	     -0.59028965	     -0.00000000	     -0.00000000	      0.00000000	     -0.00000000	     -0.54031459	     -0.43516293	     -0.00000000	     -0.00000000	     -0.00000000	   -161.04195425	     -0.55629342	     -0.13206614	      0.00000000	     -0.00000000	      0.00000000	    156.07793088	      0.00000000	      0.00000000	      0.00000000	      0.00000000	      0.00000000	      0.00000000	     -0.16892855	     -0.50883609	     -0.00000000
      0.12451362	      0.00000000	     -0.59586314	     -0.00000000	     -0.00000000	      0.00000000	     -0.00000000	     -0.54156332	     -0.43926998	     -0.00000000	     -0.00000000	     -0.00000000	   -161.50201699	     -0.55761291	     -0.13333514	      0.00000000	     -0.00000000	      0.00000000	    156.50969512	      0.00000000	      0.00000000	      0.00000000	      0.00000000	      0.00000000	      0.00000000	     -0.16932194	     -0.51364205	     -0.00000000
      0.12518472	      0.00000000	     -0.60145220	     -0.00000000	     -0.00000000	      0.00000000	     -0.00000000	     -0.54279237	     -0.44338885	     -0.00000000	     -0.00000000	     -0.00000000	   -161.95753987	     -0.55891237	     -0.13460911	      0.00000000	     -0.00000000	      0.00000000	    156.93689589	      0.00000000	      0.00000000	      0.00000000	      0.00000000	      0.00000000	      0.00000000	     -0.16970919	     -0.51846163	     -0.00000000
      0.12585583	      0.00000000	     -0.60705658	     -0.00000000	     -0.00000000	      0.00000000	     -0.00000000	     -0.54400191	     -0.44751934	     -0.00000000	     -0.00000000	     -0.00000000	   -162.40857543	     -0.56019199	     -0.13588800	      0.00000000	     -0.00000000	      0.00000000	    157.35958480	      0.00000000	      0.00000000	      0.00000000	      0.00000000	      0.00000000	      0.00000000	     -0.17009036	     -0.52329463	     -0.00000000
      0.12652693	      0.00000000	     -0.61267605	     -0.00000000	     -0.00000000	      0.00000000	     -0.00000000	     -0.54519211	     -0.45166128	     -0.00000000	     -0.00000000	     -0.00000000	   -162.85517618	     -0.56145193	     -0.13717172	      0.00000000	     -0.00000000	      0.00000000	    157.77781339	      0.00000000	      0.00000000	      0.00000000	      0.00000000	      0.00000000	      0.00000000	     -0.17046551	     -0.52814083	     -0.00000000
      0.12719803	      0.00000000	     -0.61831039	     -0.00000000	     -0.00000000	      0.00000000	     -0.00000000	     -0.54636314	     -0.45581449	     -0.00000000	     -0.00000000	     -0.00000000	   -163.29739454	     -0.56269237	     -0.13846019	      0.00000000	     -0.00000000	      0.00000000	    158.19163314	      0.00000000	      0.00000000	      0.00000000	      0.00000000	      0.00000000	      0.00000000	     -0.17083468	     -0.53300004	     -0.00000000
      0.12786913	      0.00000000	     -0.62395936	     -0.00000000	     -0.00000000	      0.00000000	     -0.00000000	     -0.54751518	     -0.45997879	     -0.00000000	     -0.00000000	     -0.00000000	   -163.73528285	     -0.56391346	     -0.13975334	      0.00000000	     -0.00000000	      0.00000000	    158.60109544	      0.00000000	      0.00000000	      0.00000000	      0.00000000	      0.00000000	      0.00000000	     -0.17119793	     -0.53787206	     -0.00000000
      0.12854023	      0.00000000	     -0.62962275	     -0.00000000	     -0.00000000	      0.00000000	     -0.00000000	     -0.54864838	     -0.46415401	     -0.00000000	     -0.00000000	     -0.00000000	   -164.16889332	     -0.56511539	     -0.14105110	      0.00000000	     -0.00000000	      0.00000000	    159.00625155	      0.00000000	      0.00000000	      0.00000000	      0.00000000	      0.00000000	      0.00000000	     -0.17155532	     -0.54275669	     -0.00000000
      0.12921133	      0.00000000	     -0.63530033	     -0.00000000	     -0.00000000	      0.00000000	     -0.00000000	     -0.54976292	     -0.46833998	     -0.00000000	     -0.00000000	     -0.00000000	   -164.59827804	     -0.56629831	     -0.14235338	      0.00000000	     -0.00000000	      0.00000000	    159.40715259	      0.00000000	      0.00000000	      0.00000000	      0.00000000	      0.00000000	      0.00000000	     -0.17190689	     -0.54765374	     -0.00000000
      0.12988243	      0.00000000	     -0.64099189	     -0.00000000	     -0.00000000	      0.00000000	     -0.00000000	     -0.55085898	     -0.47253652	     -0.00000000	     -0.00000000	     -0.00000000	   -165.02348890	     -0.56746241	     -0.14366011	      0.00000000	     -0.00000000	      0.00000000	    159.80384952	      0.00000000	      0.00000000	      0.00000000	      0.00000000	      0.00000000	      0.00000000	     -0.17225270	     -0.55256301	     -0.00000000
      0.13055353	      0.00000000	     -0.64669722	     -0.00000000	     -0.00000000	      0.00000000	     -0.00000000	     -0.55193671	     -0.47674348	     -0.00000000	     -0.00000000	     -0.00000000	   -165.44457763	     -0.56860784	     -0.14497123	      0.00000000	     -0.00000000	      0.00000000	    160.19639309	      0.00000000	      0.00000000	      0.00000000	      0.00000000	      0.00000000	      0.00000000	     -0.17259279	     -0.55748433	     -0.00000000
      0.13122464	      0.00000000	     -0.65241611	     -0.00000000	     -0.00000000	      0.00000000	     -0.00000000	     -0.55299628	     -0.48096069	     -0.00000000	     -0.00000000	     -0.00000000	   -165.86159576	     -0.56973477	     -0.14628666	      0.00000000	     -0.00000000	      0.00000000	    160.58483385	      0.00000000	      0.00000000	      0.00000000	      0.00000000	      0.00000000	      0.00000000	     -0.17292723	     -0.56241749	     -0.00000000
      0.13189574	      0.00000000	     -0.65814834	     -0.00000000	     -0.00000000	      0.00000000	     -0.00000000	     -0.55403787	     -0.48518798	     -0.00000000	     -0.00000000	     -0.00000000	   -166.27459457	     -0.57084338	     -0.14760633	      0.00000000	     -0.00000000	      0.00000000	    160.96922214	      0.00000000	      0.00000000	      0.00000000	      0.00000000	      0.00000000	      0.00000000	     -0.17325606	     -0.56736234	     -0.00000000
      0.13256684	      0.00000000	     -0.66389373	     -0.00000000	     -0.00000000	      0.00000000	     -0.00000000	     -0.55506163	     -0.48942521	     -0.00000000	     -0.00000000	     -0.00000000	   -166.68362513	     -0.57193382	     -0.14893018	      0.00000000	     -0.00000000	      0.00000000	    161.34960802	      0.00000000	      0.00000000	      0.00000000	      0.00000000	      0.00000000	      0.00000000	     -0.17357933	     -0.57231867	     -0.00000000
      0.13323794	      0.00000000	     -0.66965206	     -0.00000000	     -0.00000000	      0.00000000	     -0.00000000	     -0.55606774	     -0.49367221	     -0.00000000	     -0.00000000	     -0.00000000	   -167.08873823	     -0.57300626	     -0.15025812	      0.00000000	     -0.00000000	      0.00000000	    161.72604132	      0.00000000	      0.00000000	      0.00000000	      0.00000000	      0.00000000	      0.00000000	     -0.17389710	     -0.57728633	     -0.00000000
      0.13390904	      0.00000000	     -0.67542314	     -0.00000000	     -0.00000000	      0.00000000	     -0.00000000	     -0.55705636	     -0.49792883	     -0.00000000	     -0.00000000	     -0.00000000	   -167.48998439	     -0.57406086	     -0.15159011	      0.00000000	     -0.00000000	      0.00000000	    162.09857155	      0.00000000	      0.00000000	      0.00000000	      0.00000000	      0.00000000	      0.00000000	     -0.17420942	     -0.58226513	     -0.00000000
      0.13458014	      0.00000000	     -0.68120678	     -0.00000000	     -0.00000000	      0.00000000	     -0.00000000	     -0.55802765	     -0.50219492	     -0.00000000	     -0.00000000	     -0.00000000	   -167.88741386	     -0.57509780	     -0.15292606	      0.00000000	     -0.00000000	      0.00000000	    162.46724797	      0.00000000	      0.00000000	      0.00000000	      0.00000000	      0.00000000	      0.00000000	     -0.17451633	     -0.58725490	     -0.00000000
      0.13525124	      0.00000000	     -0.68700279	     -0.00000000	     -0.00000000	      0.00000000	     -0.00000000	     -0.55898177	     -0.50647033	     -0.00000000	     -0.00000000	     -0.00000000	   -168.28107656	     -0.57611722	     -0.15426592	      0.00000000	     -0.00000000	      0.00000000	    162.83211949	      0.00000000	      0.00000000	      0.00000000	      0.00000000	      0.00000000	      0.00000000	     -0.17481789	     -0.59225548	     -0.00000000
      0.13592234	      0.00000000	     -0.69281098	     -0.00000000	     -0.00000000	      0.00000000	     -0.00000000	     -0.55991889	     -0.51075491	     -0.00000000	     -0.00000000	     -0.00000000	   -168.67102212	     -0.57711929	     -0.15560962	      0.00000000	     -0.00000000	      0.00000000	    163.19323471	      0.00000000	      0.00000000	      0.00000000	      0.00000000	      0.00000000	      0.00000000	     -0.17511415	     -0.59726670	     -0.00000000
      0.13659345	      0.00000000	     -0.69863116	     -0.00000000	     -0.00000000	      0.00000000	     -0.00000000	     -0.56083916	     -0.51504853	     -0.00000000	     -0.00000000	     -0.00000000	   -169.05729982	     -0.57810418	     -0.15695710	      0.00000000	     -0.00000000	      0.00000000	    163.55064191	      0.00000000	      0.00000000	      0.00000000	      0.00000000	      0.00000000	      0.00000000	     -0.17540515	     -0.60228840	     -0.00000000
      0.13726455	      0.00000000	     -0.70446316	     -0.00000000	     -0.00000000	      0.00000000	     -0.00000000	     -0.56174275	     -0.51935103	     -0.00000000	     -0.00000000	     -0.00000000	   -169.43995864	     -0.57907204	     -0.15830829	      0.00000000	     -0.00000000	      0.00000000	    163.90438901	      0.00000000	      0.00000000	      0.00000000	      0.00000000	      0.00000000	      0.00000000	     -0.17569095	     -0.60732042	     -0.00000000
      0.13793565	      0.00000000	     -0.71030680	     -0.00000000	     -0.00000000	      0.00000000	     -0.00000000	     -0.56262981	     -0.52366228	     -0.00000000	     -0.00000000	     -0.00000000	   -169.81904717	     -0.58002302	     -0.15966314	      0.00000000	     -0.00000000	      0.00000000	    164.25452355	      0.00000000	      0.00000000	      0.00000000	      0.00000000	      0.00000000	      0.00000000	     -0.17597160	     -0.61236260	     -0.00000000
      0.13860675	      0.00000000	     -0.71616189	     -0.00000000	     -0.00000000	      0.00000000	     -0.00000000	     -0.56350051	     -0.52798214	     -0.00000000	     -0.00000000	     -0.00000000	   -170.19461367	     -0.58095729	     -0.16102157	      0.00000000	     -0.00000000	      0.00000000	    164.60109274	      0.00000000	      0.00000000	      0.00000000	      0.00000000	      0.00000000	      0.00000000	     -0.17624714	     -0.61741478	     -0.00000000
      0.13927785	      0.00000000	     -0.72202828	     -0.00000000	     -0.00000000	      0.00000000	     -0.00000000	     -0.56435499	     -0.53231047	     -0.00000000	     -0.00000000	     -0.00000000	   -170.56670601	     -0.58187500	     -0.16238354	      0.00000000	     -0.00000000	      0.00000000	    164.94414339	      0.00000000	      0.00000000	      0.00000000	      0.00000000	      0.00000000	      0.00000000	     -0.17651763	     -0.62247682	     -0.00000000
      0.13994895	      0.00000000	     -0.72790578	     -0.00000000	     -0.00000000	      0.00000000	     -0.00000000	     -0.56519341	     -0.53664715	     -0.00000000	     -0.00000000	     -0.00000000	   -170.93537172	     -0.58277631	     -0.16374899	      0.00000000	     -0.00000000	      0.00000000	    165.28372191	      0.00000000	      0.00000000	      0.00000000	      0.00000000	      0.00000000	      0.00000000	     -0.17678310	     -0.62754856	     -0.00000000
      0.14062005	      0.00000000	     -0.73379424	     -0.00000000	     -0.00000000	      0.00000000	     -0.00000000	     -0.56601592	     -0.54099204	     -0.00000000	     -0.00000000	     -0.00000000	   -171.30065792	     -0.58366136	     -0.16511785	      0.00000000	     -0.00000000	      0.00000000	    165.61987434	      0.00000000	      0.00000000	      0.00000000	      0.00000000	      0.00000000	      0.00000000	     -0.17704361	     -0.63262985	     -0.00000000
      0.14129115	      0.00000000	     -0.73969349	     -0.00000000	     -0.00000000	      0.00000000	     -0.00000000	     -0.56682268	     -0.54534501	     -0.00000000	     -0.00000000	     -0.00000000	   -171.66261134	     -0.58453032	     -0.16649007	      0.00000000	     -0.00000000	      0.00000000	    165.95264630	      0.00000000	      0.00000000	      0.00000000	      0.00000000	      0.00000000	      0.00000000	     -0.17729921	     -0.63772056	     -0.00000000
      0.14196226	      0.00000000	     -0.74560336	     -0.00000000	     -0.00000000	      0.00000000	     -0.00000000	     -0.56761384	     -0.54970594	     -0.00000000	     -0.00000000	     -0.00000000	   -172.02127831	     -0.58538332	     -0.16786560	      0.00000000	     -0.00000000	      0.00000000	    166.28208301	      0.00000000	      0.00000000	      0.00000000	      0.00000000	      0.00000000	      0.00000000	     -0.17754994	     -0.64282054	     -0.00000000
      0.14263336	      0.00000000	     -0.75152370	     -0.00000000	     -0.00000000	      0.00000000	     -0.00000000	     -0.56838954	     -0.55407471	     -0.00000000	     -0.00000000	     -0.00000000	   -172.37670479	     -0.58622052	     -0.16924437	      0.00000000	     -0.00000000	      0.00000000	    166.60822926	      0.00000000	      0.00000000	      0.00000000	      0.00000000	      0.00000000	      0.00000000	     -0.17779585	     -0.64792964	     -0.00000000
      0.14330446	      0.00000000	     -0.75745435	     -0.00000000	     -0.00000000	      0.00000000	     -0.00000000	     -0.56914993	     -0.55845118	     -0.00000000	     -0.00000000	     -0.00000000	   -172.72893630	     -0.58704207	     -0.17062634	      0.00000000	     -0.00000000	      0.00000000	    166.93112943	      0.00000000	      0.00000000	      0.00000000	      0.00000000	      0.00000000	      0.00000000	     -0.17803698	     -0.65304774	     -0.00000000
      0.14397556	      0.00000000	     -0.76339516	     -0.00000000	     -0.00000000	      0.00000000	     -0.00000000	     -0.56989517	     -0.56283524	     -0.00000000	     -0.00000000	     -0.00000000	   -173.07801795	     -0.58784811	     -0.17201144	      0.00000000	     -0.00000000	      0.00000000	    167.25082746	      0.00000000	      0.00000000	      0.00000000	      0.00000000	      0.00000000	      0.00000000	     -0.17827338	     -0.65817469	     -0.00000000
      0.14464666	      0.00000000	     -0.76934598	     -0.00000000	     -0.00000000	      0.00000000	     -0.00000000	     -0.57062538	     -0.56722678	     -0.00000000	     -0.00000000	     -0.00000000	   -173.42399444	     -0.58863878	     -0.17339964	      0.00000000	     -0.00000000	      0.00000000	    167.56736688	      0.00000000	      0.00000000	      0.00000000	      0.00000000	      0.00000000	      0.00000000	     -0.17850509	     -0.66331037	     -0.00000000
      0.14531776	      0.00000000	     -0.77530666	     -0.00000000	     -0.00000000	      0.00000000	     -0.00000000	     -0.57134073	     -0.57162567	     -0.00000000	     -0.00000000	     -0.00000000	   -173.76691007	     -0.58941424	     -0.17479087	      0.00000000	     -0.00000000	      0.00000000	    167.88079076	      0.00000000	      0.00000000	      0.00000000	      0.00000000	      0.00000000	      0.00000000	     -0.17873216	     -0.66845464	     -0.00000000
      0.14598886	      0.00000000	     -0.78127706	     -0.00000000	     -0.00000000	      0.00000000	     -0.00000000	     -0.57204135	     -0.57603180	     -0.00000000	     -0.00000000	     -0.00000000	   -174.10680867	     -0.59017462	     -0.17618509	      0.00000000	     -0.00000000	      0.00000000	    168.19114174	      0.00000000	      0.00000000	      0.00000000	      0.00000000	      0.00000000	      0.00000000	     -0.17895464	     -0.67360737	     -0.00000000
      0.14665996	      0.00000000	     -0.78725702	     -0.00000000	     -0.00000000	      0.00000000	     -0.00000000	     -0.57272737	     -0.58044506	     -0.00000000	     -0.00000000	     -0.00000000	   -174.44373368	     -0.59092007	     -0.17758225	      0.00000000	     -0.00000000	      0.00000000	    168.49846203	      0.00000000	      0.00000000	      0.00000000	      0.00000000	      0.00000000	      0.00000000	     -0.17917256	     -0.67876843	     -0.00000000
      0.14733106	      0.00000000	     -0.79324642	     -0.00000000	     -0.00000000	      0.00000000	     -0.00000000	     -0.57339895	     -0.58486533	     -0.00000000	     -0.00000000	     -0.00000000	   -174.77772811	     -0.59165071	     -0.17898229	      0.00000000	     -0.00000000	      0.00000000	    168.80279336	      0.00000000	      0.00000000	      0.00000000	      0.00000000	      0.00000000	      0.00000000	     -0.17938597	     -0.68393771	     -0.00000000
      0.14800217	      0.00000000	     -0.79924511	     -0.00000000	     -0.00000000	      0.00000000	     -0.00000000	     -0.57405621	     -0.58929252	     -0.00000000	     -0.00000000	     -0.00000000	   -175.10883453	     -0.59236670	     -0.18038517	      0.00000000	     -0.00000000	      0.00000000	    169.10417706	      0.00000000	      0.00000000	      0.00000000	      0.00000000	      0.00000000	      0.00000000	     -0.17959491	     -0.68911508	     -0.00000000
      0.14867327	      0.00000000	     -0.80525296	     -0.00000000	     -0.00000000	      0.00000000	     -0.00000000	     -0.57469930	     -0.59372650	     -0.00000000	     -0.00000000	     -0.00000000	   -175.43709507	     -0.59306816	     -0.18179083	      0.00000000	     -0.00000000	      0.00000000	    169.40265398	      0.00000000	      0.00000000	      0.00000000	      0.00000000	      0.00000000	      0.00000000	     -0.17979942	     -0.69430042	     -0.00000000
      0.14934437	      0.00000000	     -0.81126983	     -0.00000000	     -0.00000000	      0.00000000	     -0.00000000	     -0.57532834	     -0.59816719	     -0.00000000	     -0.00000000	     -0.00000000	   -175.76255144	     -0.59375524	     -0.18319925	      0.00000000	     -0.00000000	      0.00000000	    169.69826452	      0.00000000	      0.00000000	      0.00000000	      0.00000000	      0.00000000	      0.00000000	     -0.17999955	     -0.69949361	     -0.00000000
      0.15001547	      0.00000000	     -0.81729559	     -0.00000000	     -0.00000000	      0.00000000	     -0.00000000	     -0.57594348	     -0.60261446	     -0.00000000	     -0.00000000	     -0.00000000	   -176.08524492	     -0.59442806	     -0.18461036	      0.00000000	     -0.00000000	      0.00000000	    169.99104864	      0.00000000	      0.00000000	      0.00000000	      0.00000000	      0.00000000	      0.00000000	     -0.18019534	     -0.70469454	     -0.00000000
      0.15068657	      0.00000000	     -0.82333011	     -0.00000000	     -0.00000000	      0.00000000	     -0.00000000	     -0.57654484	     -0.60706823	     -0.00000000	     -0.00000000	     -0.00000000	   -176.40521634	     -0.59508676	     -0.18602412	      0.00000000	     -0.00000000	      0.00000000	    170.28104584	      0.00000000	      0.00000000	      0.00000000	      0.00000000	      0.00000000	      0.00000000	     -0.18038683	     -0.70990308	     -0.00000000
      0.15135767	      0.00000000	     -0.82937327	     -0.00000000	     -0.00000000	      0.00000000	     -0.00000000	     -0.57713255	     -0.61152839	     -0.00000000	     -0.00000000	     -0.00000000	   -176.72250611	     -0.59573146	     -0.18744049	      0.00000000	     -0.00000000	      0.00000000	    170.56829517	      0.00000000	      0.00000000	      0.00000000	      0.00000000	      0.00000000	      0.00000000	     -0.18057405	     -0.71511914	     -0.00000000
      0.15148119	      0.00000000	     -0.83048646	     -0.00000000	     -0.00000000	      0.00000000	     -0.00000000	     -0.57723924	     -0.61234998	     -0.00000000	     -0.00000000	     -0.00000000	   -176.78061432	     -0.59584861	     -0.18770146	      0.00000000	     -0.00000000	      0.00000000	    170.62086532	      0.00000000	      0.00000000	      0.00000000	      0.00000000	      0.00000000	      0.00000000	     -0.18060805	     -0.71607998	     -0.00000000
      0.15160471	      0.00000000	     -0.83159993	     -0.00000000	     -0.00000000	      0.00000000	     -0.00000000	     -0.57734547	     -0.61317179	     -0.00000000	     -0.00000000	     -0.00000000	   -176.83863332	     -0.59596529	     -0.18796252	      0.00000000	     -0.00000000	      0.00000000	    170.67334393	      0.00000000	      0.00000000	      0.00000000	      0.00000000	      0.00000000	      0.00000000	     -0.18064190	     -0.71704106	     -0.00000000
      0.15222230	      0.00000000	     -0.83717153	     -0.00000000	     -0.00000000	      0.00000000	     -0.00000000	     -0.57786966	     -0.61728397	     -0.00000000	     -0.00000000	     -0.00000000	   -177.12735219	     -0.59654212	     -0.18926942	      0.00000000	     -0.00000000	      0.00000000	    170.93414597	      0.00000000	      0.00000000	      0.00000000	      0.00000000	      0.00000000	      0.00000000	     -0.18080905	     -0.72185020	     -0.00000000
      0.15283988	      0.00000000	     -0.84274971	     -0.00000000	     -0.00000000	      0.00000000	     -0.00000000	     -0.57838158	     -0.62140125	     -0.00000000	     -0.00000000	     -0.00000000	   -177.41358287	     -0.59711031	     -0.19058053	      0.00000000	     -0.00000000	      0.00000000	    171.19120109	      0.00000000	      0.00000000	      0.00000000	      0.00000000	      0.00000000	      0.00000000	     -0.18097271	     -0.72666531	     -0.00000000
      0.15360744	      0.00000000	     -0.84969025	     -0.00000000	     -0.00000000	      0.00000000	     -0.00000000	     -0.57899959	     -0.62652460	     -0.00000000	     -0.00000000	     -0.00000000	   -177.76550674	     -0.59780962	     -0.19221852	      0.00000000	     -0.00000000	      0.00000000	    171.50317607	      0.00000000	      0.00000000	      0.00000000	      0.00000000	      0.00000000	      0.00000000	     -0.18117146	     -0.73265711	     -0.00000000
      0.15437500	      0.00000000	     -0.85663758	     -0.00000000	     -0.00000000	      0.00000000	     -0.00000000	     -0.57959690	     -0.63165338	     -0.00000000	     -0.00000000	     -0.00000000	   -178.11304706	     -0.59850600	     -0.19386718	      0.00000000	     -0.00000000	      0.00000000	    171.80507673	      0.00000000	      0.00000000	      0.00000000	      0.00000000	      0.00000000	      0.00000000	     -0.18136536	     -0.73865567	     -0.00000000
      0.15514256	      0.00000000	     -0.86358983	     -0.00000000	     -0.00000000	      0.00000000	     -0.00000000	     -0.58017388	     -0.63678571	     -0.00000000	     -0.00000000	     -0.00000000	   -178.45631159	     -0.59920185	     -0.19552561	      0.00000000	     -0.00000000	      0.00000000	    172.09636600	      0.00000000	      0.00000000	      0.00000000	      0.00000000	      0.00000000	      0.00000000	     -0.18155469	     -0.74465920	     -0.00000000
      0.15591011	      0.00000000	     -0.87054540	     -0.00000000	     -0.00000000	      0.00000000	     -0.00000000	     -0.58073128	     -0.64191985	     -0.00000000	     -0.00000000	     -0.00000000	   -178.79553083	     -0.59989749	     -0.19719181	      0.00000000	     -0.00000000	      0.00000000	    172.37737912	      0.00000000	      0.00000000	      0.00000000	      0.00000000	      0.00000000	      0.00000000	     -0.18173965	     -0.75066608	     -0.00000000
      0.15667767	      0.00000000	     -0.87750298	     -0.00000000	     -0.00000000	      0.00000000	     -0.00000000	     -0.58126981	     -0.64705433	     -0.00000000	     -0.00000000	     -0.00000000	   -179.13092086	     -0.60059225	     -0.19886373	      0.00000000	     -0.00000000	      0.00000000	    172.64873627	      0.00000000	      0.00000000	      0.00000000	      0.00000000	      0.00000000	      0.00000000	     -0.18192033	     -0.75667490	     -0.00000000
      0.15744523	      0.00000000	     -0.88446151	     -0.00000000	     -0.00000000	      0.00000000	     -0.00000000	     -0.58178998	     -0.65218802	     -0.00000000	     -0.00000000	     -0.00000000	   -179.46263679	     -0.60128502	     -0.20053964	      0.00000000	     -0.00000000	      0.00000000	    172.91106654	      0.00000000	      0.00000000	      0.00000000	      0.00000000	      0.00000000	      0.00000000	     -0.18209676	     -0.76268453	     -0.00000000
      0.15821279	      0.00000000	     -0.89142007	     -0.00000000	     -0.00000000	      0.00000000	     -0.00000000	     -0.58229213	     -0.65732000	     -0.00000000	     -0.00000000	     -0.00000000	   -179.79078028	     -0.60197445	     -0.20221813	      0.00000000	     -0.00000000	      0.00000000	    173.16496455	      0.00000000	      0.00000000	      0.00000000	      0.00000000	      0.00000000	      0.00000000	     -0.18226890	     -0.76869403	     -0.00000000
      0.15898034	      0.00000000	     -0.89837793	     -0.00000000	     -0.00000000	      0.00000000	     -0.00000000	     -0.58277646	     -0.66244956	     -0.00000000	     -0.00000000	     -0.00000000	   -180.11541297	     -0.60265907	     -0.20389809	      0.00000000	     -0.00000000	      0.00000000	    173.41098646	      0.00000000	      0.00000000	      0.00000000	      0.00000000	      0.00000000	      0.00000000	     -0.18243665	     -0.77470265	     -0.00000000
      0.15974790	      0.00000000	     -0.90533448	     -0.00000000	     -0.00000000	      0.00000000	     -0.00000000	     -0.58324307	     -0.66757618	     -0.00000000	     -0.00000000	     -0.00000000	   -180.43656575	     -0.60333740	     -0.20557866	      0.00000000	     -0.00000000	      0.00000000	    173.64963767	      0.00000000	      0.00000000	      0.00000000	      0.00000000	      0.00000000	      0.00000000	     -0.18259991	     -0.78070978	     -0.00000000
      0.16051546	      0.00000000	     -0.91228920	     -0.00000000	     -0.00000000	      0.00000000	     -0.00000000	     -0.58369201	     -0.67269945	     -0.00000000	     -0.00000000	     -0.00000000	   -180.75424706	     -0.60400799	     -0.20725918	      0.00000000	     -0.00000000	      0.00000000	    173.88136598	      0.00000000	      0.00000000	      0.00000000	      0.00000000	      0.00000000	      0.00000000	     -0.18275856	     -0.78671492	     -0.00000000
      0.16128302	      0.00000000	     -0.91924165	     -0.00000000	     -0.00000000	      0.00000000	     -0.00000000	     -0.58412325	     -0.67781906	     -0.00000000	     -0.00000000	     -0.00000000	   -181.06845040	     -0.60466948	     -0.20893918	      0.00000000	     -0.00000000	      0.00000000	    174.10656119	      0.00000000	      0.00000000	      0.00000000	      0.00000000	      0.00000000	      0.00000000	     -0.18291248	     -0.79271766	     -0.00000000
      0.16205057	      0.00000000	     -0.92619146	     -0.00000000	     -0.00000000	      0.00000000	     -0.00000000	     -0.58453675	     -0.68293477	     -0.00000000	     -0.00000000	     -0.00000000	   -181.37916063	     -0.60532066	     -0.21061833	      0.00000000	     -0.00000000	      0.00000000	    174.32555832	      0.00000000	      0.00000000	      0.00000000	      0.00000000	      0.00000000	      0.00000000	     -0.18306155	     -0.79871766	     -0.00000000
      0.16281813	      0.00000000	     -0.93313829	     -0.00000000	     -0.00000000	      0.00000000	     -0.00000000	     -0.58493246	     -0.68804638	     -0.00000000	     -0.00000000	     -0.00000000	   -181.68635881	     -0.60596044	     -0.21229640	      0.00000000	     -0.00000000	      0.00000000	    174.53864245	      0.00000000	      0.00000000	      0.00000000	      0.00000000	      0.00000000	      0.00000000	     -0.18320566	     -0.80471464	     -0.00000000
      0.16358569	      0.00000000	     -0.94008183	     -0.00000000	     -0.00000000	      0.00000000	     -0.00000000	     -0.58531033	     -0.69315375	     -0.00000000	     -0.00000000	     -0.00000000	   -181.99002565	     -0.60658790	     -0.21397325	      0.00000000	     -0.00000000	      0.00000000	    174.74605403	      0.00000000	      0.00000000	      0.00000000	      0.00000000	      0.00000000	      0.00000000	     -0.18334473	     -0.81070834	     -0.00000000
      0.16435325	      0.00000000	     -0.94702179	     -0.00000000	     -0.00000000	      0.00000000	     -0.00000000	     -0.58567031	     -0.69825671	     -0.00000000	     -0.00000000	     -0.00000000	   -182.29014398	     -0.60720224	     -0.21564878	      0.00000000	     -0.00000000	      0.00000000	    174.94799415	      0.00000000	      0.00000000	      0.00000000	      0.00000000	      0.00000000	      0.00000000	     -0.18347867	     -0.81669852	     -0.00000000
      0.16512081	      0.00000000	     -0.95395791	     -0.00000000	     -0.00000000	      0.00000000	     -0.00000000	     -0.58601237	     -0.70335516	     -0.00000000	     -0.00000000	     -0.00000000	   -182.58670025	     -0.60780283	     -0.21732297	      0.00000000	     -0.00000000	      0.00000000	    175.14462980	      0.00000000	      0.00000000	      0.00000000	      0.00000000	      0.00000000	      0.00000000	     -0.18360742	     -0.82268496	     -0.00000000
      0.16588836	      0.00000000	     -0.96088991	     -0.00000000	     -0.00000000	      0.00000000	     -0.00000000	     -0.58633650	     -0.70844894	     -0.00000000	     -0.00000000	     -0.00000000	   -182.87968547	     -0.60838912	     -0.21899580	      0.00000000	     -0.00000000	      0.00000000	    175.33609942	      0.00000000	      0.00000000	      0.00000000	      0.00000000	      0.00000000	      0.00000000	     -0.18373093	     -0.82866745	     -0.00000000
      0.16665592	      0.00000000	     -0.96781753	     -0.00000000	     -0.00000000	      0.00000000	     -0.00000000	     -0.58664269	     -0.71353793	     -0.00000000	     -0.00000000	     -0.00000000	   -183.16909590	     -0.60896071	     -0.22066727	      0.00000000	     -0.00000000	      0.00000000	    175.52251912	      0.00000000	      0.00000000	      0.00000000	      0.00000000	      0.00000000	      0.00000000	     -0.18384917	     -0.83464579	     -0.00000000
      0.16742348	      0.00000000	     -0.97474049	     -0.00000000	     -0.00000000	      0.00000000	     -0.00000000	     -0.58693096	     -0.71862197	     -0.00000000	     -0.00000000	     -0.00000000	   -183.45493348	     -0.60951726	     -0.22233739	      0.00000000	     -0.00000000	      0.00000000	    175.70399016	      0.00000000	      0.00000000	      0.00000000	      0.00000000	      0.00000000	      0.00000000	     -0.18396210	     -0.84061975	     -0.00000000
      0.16819104	      0.00000000	     -0.98165854	     -0.00000000	     -0.00000000	      0.00000000	     -0.00000000	     -0.58720137	     -0.72370093	     -0.00000000	     -0.00000000	     -0.00000000	   -183.73720646	     -0.61005851	     -0.22400614	      0.00000000	     -0.00000000	      0.00000000	    175.88060787	      0.00000000	      0.00000000	      0.00000000	      0.00000000	      0.00000000	      0.00000000	     -0.18406971	     -0.84658912	     -0.00000000
      0.16895859	      0.00000000	     -0.98857143	     -0.00000000	     -0.00000000	      0.00000000	     -0.00000000	     -0.58745396	     -0.72877464	     -0.00000000	     -0.00000000	     -0.00000000	   -184.01592992	     -0.61058422	     -0.22567350	      0.00000000	     -0.00000000	      0.00000000	    176.05247202	      0.00000000	      0.00000000	      0.00000000	      0.00000000	      0.00000000	      0.00000000	     -0.18417200	     -0.85255370	     -0.00000000
      0.16972615	      0.00000000	     -0.99547889	     -0.00000000	     -0.00000000	      0.00000000	     -0.00000000	     -0.58768884	     -0.73384295	     -0.00000000	     -0.00000000	     -0.00000000	   -184.29112641	     -0.61109415	     -0.22733939	      0.00000000	     -0.00000000	      0.00000000	    176.21969730	      0.00000000	      0.00000000	      0.00000000	      0.00000000	      0.00000000	      0.00000000	     -0.18426897	     -0.85851328	     -0.00000000
      0.17049371	      0.00000000	     -1.00238070	     -0.00000000	     -0.00000000	      0.00000000	     -0.00000000	     -0.58790610	     -0.73890572	     -0.00000000	     -0.00000000	     -0.00000000	   -184.56282617	     -0.61158805	     -0.22900372	      0.00000000	     -0.00000000	      0.00000000	    176.38242235	      0.00000000	      0.00000000	      0.00000000	      0.00000000	      0.00000000	      0.00000000	     -0.18436062	     -0.86446765	     -0.00000000
      0.17126127	      0.00000000	     -1.00927667	     -0.00000000	     -0.00000000	      0.00000000	     -0.00000000	     -0.58810589	     -0.74396281	     -0.00000000	     -0.00000000	     -0.00000000	   -184.83106692	     -0.61206560	     -0.23066633	      0.00000000	     -0.00000000	      0.00000000	    176.54081453	      0.00000000	      0.00000000	      0.00000000	      0.00000000	      0.00000000	      0.00000000	     -0.18444695	     -0.87041664	     -0.00000000
      0.17202882	      0.00000000	     -1.01616663	     -0.00000000	     -0.00000000	      0.00000000	     -0.00000000	     -0.58828837	     -0.74901411	     -0.00000000	     -0.00000000	     -0.00000000	   -185.09589284	     -0.61252647	     -0.23232704	      0.00000000	     -0.00000000	      0.00000000	    176.69506881	      0.00000000	      0.00000000	      0.00000000	      0.00000000	      0.00000000	      0.00000000	     -0.18452796	     -0.87636011	     -0.00000000
      0.17279638	      0.00000000	     -1.02305045	     -0.00000000	     -0.00000000	      0.00000000	     -0.00000000	     -0.58845372	     -0.75405956	     -0.00000000	     -0.00000000	     -0.00000000	   -185.35735293	     -0.61297027	     -0.23398566	      0.00000000	     -0.00000000	      0.00000000	    176.84540048	      0.00000000	      0.00000000	      0.00000000	      0.00000000	      0.00000000	      0.00000000	     -0.18460367	     -0.88229792	     -0.00000000
      0.17356394	      0.00000000	     -1.02992805	     -0.00000000	     -0.00000000	      0.00000000	     -0.00000000	     -0.58860210	     -0.75909911	     -0.00000000	     -0.00000000	     -0.00000000	   -185.61549920	     -0.61339660	     -0.23564200	      0.00000000	     -0.00000000	      0.00000000	    176.99203359	      0.00000000	      0.00000000	      0.00000000	      0.00000000	      0.00000000	      0.00000000	     -0.18467408	     -0.88823000	     -0.00000000
      0.17433150	      0.00000000	     -1.03679937	     -0.00000000	     -0.00000000	      0.00000000	     -0.00000000	     -0.58873371	     -0.76413275	     -0.00000000	     -0.00000000	     -0.00000000	   -185.87038512	     -0.61380512	     -0.23729589	      0.00000000	     -0.00000000	      0.00000000	    177.13518847	      0.00000000	      0.00000000	      0.00000000	      0.00000000	      0.00000000	      0.00000000	     -0.18473919	     -0.89415629	     -0.00000000
      0.17509905	      0.00000000	     -1.04366441	     -0.00000000	     -0.00000000	      0.00000000	     -0.00000000	     -0.58884874	     -0.76916051	     -0.00000000	     -0.00000000	     -0.00000000	   -186.12206459	     -0.61419551	     -0.23894722	      0.00000000	     -0.00000000	      0.00000000	    177.27507113	      0.00000000	      0.00000000	      0.00000000	      0.00000000	      0.00000000	      0.00000000	     -0.18479903	     -0.90007679	     -0.00000000
      0.17586661	      0.00000000	     -1.05052316	     -0.00000000	     -0.00000000	      0.00000000	     -0.00000000	     -0.58894738	     -0.77418242	     -0.00000000	     -0.00000000	     -0.00000000	   -186.37059168	     -0.61456752	     -0.24059590	      0.00000000	     -0.00000000	      0.00000000	    177.41186660	      0.00000000	      0.00000000	      0.00000000	      0.00000000	      0.00000000	      0.00000000	     -0.18485361	     -0.90599149	     -0.00000000
      0.17663417	      0.00000000	     -1.05737565	     -0.00000000	     -0.00000000	      0.00000000	     -0.00000000	     -0.58902982	     -0.77919853	     -0.00000000	     -0.00000000	     -0.00000000	   -186.61602085	     -0.61492100	     -0.24224189	      0.00000000	     -0.00000000	      0.00000000	    177.54573617	      0.00000000	      0.00000000	      0.00000000	      0.00000000	      0.00000000	      0.00000000	     -0.18490296	     -0.91190041	     -0.00000000
      0.17740173	      0.00000000	     -1.06422191	     -0.00000000	     -0.00000000	      0.00000000	     -0.00000000	     -0.58909624	     -0.78420892	     -0.00000000	     -0.00000000	     -0.00000000	   -186.85840736	     -0.61525586	     -0.24388519	      0.00000000	     -0.00000000	      0.00000000	    177.67681777	      0.00000000	      0.00000000	      0.00000000	      0.00000000	      0.00000000	      0.00000000	     -0.18494712	     -0.91780360	     -0.00000000
      0.17816928	      0.00000000	     -1.07106199	     -0.00000000	     -0.00000000	      0.00000000	     -0.00000000	     -0.58914685	     -0.78921364	     -0.00000000	     -0.00000000	     -0.00000000	   -187.09780759	     -0.61557209	     -0.24552580	      0.00000000	     -0.00000000	      0.00000000	    177.80522725	      0.00000000	      0.00000000	      0.00000000	      0.00000000	      0.00000000	      0.00000000	     -0.18498613	     -0.92370110	     -0.00000000
      0.17893684	      0.00000000	     -1.07789590	     -0.00000000	     -0.00000000	      0.00000000	     -0.00000000	     -0.58918182	     -0.79421277	     -0.00000000	     -0.00000000	     -0.00000000	   -187.33427320	     -0.61586985	     -0.24716383	      0.00000000	     -0.00000000	      0.00000000	    177.93102687	      0.00000000	      0.00000000	      0.00000000	      0.00000000	      0.00000000	      0.00000000	     -0.18502004	     -0.92959295	     -0.00000000
      0.17970440	      0.00000000	     -1.08472365	     -0.00000000	     -0.00000000	      0.00000000	     -0.00000000	     -0.58920128	     -0.79920633	     -0.00000000	     -0.00000000	     -0.00000000	   -187.56784252	     -0.61614951	     -0.24879951	      0.00000000	     -0.00000000	      0.00000000	    178.05417219	      0.00000000	      0.00000000	      0.00000000	      0.00000000	      0.00000000	      0.00000000	     -0.18504892	     -0.93547917	     -0.00000000
      0.18047196	      0.00000000	     -1.09154515	     -0.00000000	     -0.00000000	      0.00000000	     -0.00000000	     -0.58920538	     -0.80419431	     -0.00000000	     -0.00000000	     -0.00000000	   -187.79855033	     -0.61641161	     -0.25043312	      0.00000000	     -0.00000000	      0.00000000	    178.17456397	      0.00000000	      0.00000000	      0.00000000	      0.00000000	      0.00000000	      0.00000000	     -0.18507283	     -0.94135973	     -0.00000000
      0.18115777	      0.00000000	     -1.09763478	     -0.00000000	     -0.00000000	      0.00000000	     -0.00000000	     -0.58919613	     -0.80864630	     -0.00000000	     -0.00000000	     -0.00000000	   -188.00229078	     -0.61663150	     -0.25189127	      0.00000000	     -0.00000000	      0.00000000	    178.27968138	      0.00000000	      0.00000000	      0.00000000	      0.00000000	      0.00000000	      0.00000000	     -0.18509008	     -0.94660917	     -0.00000000
      0.18184358	      0.00000000	     -1.10371921	     -0.00000000	     -0.00000000	      0.00000000	      0.00000000	     -0.58917481	     -0.81309369	     -0.00000000	     -0.00000000	     -0.00000000	   -188.20380422	     -0.61683829	     -0.25334811	      0.00000000	     -0.00000000	      0.00000000	    178.38242485	      0.00000000	      0.00000000	      0.00000000	      0.00000000	      0.00000000	      0.00000000	     -0.18510349	     -0.95185394	     -0.00000000
      0.18252939	      0.00000000	     -1.10979830	     -0.00000000	     -0.00000000	      0.00000000	      0.00000000	     -0.58914151	     -0.81753638	     -0.00000000	     -0.00000000	     -0.00000000	   -188.40311441	     -0.61703247	     -0.25480381	      0.00000000	     -0.00000000	      0.00000000	    178.48268851	      0.00000000	      0.00000000	      0.00000000	      0.00000000	      0.00000000	      0.00000000	     -0.18511314	     -0.95709394	     -0.00000000
      0.18321520	      0.00000000	     -1.11587187	     -0.00000000	     -0.00000000	      0.00000000	      0.00000000	     -0.58909633	     -0.82197422	     -0.00000000	     -0.00000000	     -0.00000000	   -188.60024877	     -0.61721447	     -0.25625845	      0.00000000	     -0.00000000	      0.00000000	    178.58038904	      0.00000000	      0.00000000	      0.00000000	      0.00000000	      0.00000000	      0.00000000	     -0.18511907	     -0.96232903	     -0.00000000
      0.18390101	      0.00000000	     -1.12193975	     -0.00000000	     -0.00000000	      0.00000000	     -0.00000000	     -0.58903938	     -0.82640705	     -0.00000000	     -0.00000000	     -0.00000000	   -188.79523721	     -0.61738467	     -0.25771207	      0.00000000	     -0.00000000	      0.00000000	    178.67546714	      0.00000000	      0.00000000	      0.00000000	      0.00000000	      0.00000000	      0.00000000	     -0.18512135	     -0.96755906	     -0.00000000
      0.18458683	      0.00000000	     -1.12800173	     -0.00000000	     -0.00000000	      0.00000000	     -0.00000000	     -0.58897077	     -0.83083472	     -0.00000000	     -0.00000000	     -0.00000000	   -188.98811227	     -0.61754335	     -0.25916465	      0.00000000	     -0.00000000	      0.00000000	    178.76789340	      0.00000000	      0.00000000	      0.00000000	      0.00000000	      0.00000000	      0.00000000	     -0.18512003	     -0.97278384	     -0.00000000
      0.18527264	      0.00000000	     -1.13405764	     -0.00000000	     -0.00000000	      0.00000000	     -0.00000000	     -0.58889062	     -0.83525703	     -0.00000000	     -0.00000000	     -0.00000000	   -189.17890894	     -0.61769072	     -0.26061611	      0.00000000	     -0.00000000	      0.00000000	    178.85767168	      0.00000000	      0.00000000	      0.00000000	      0.00000000	      0.00000000	      0.00000000	     -0.18511516	     -0.97800321	     -0.00000000
      0.18595845	      0.00000000	     -1.14010729	     -0.00000000	     -0.00000000	      0.00000000	     -0.00000000	     -0.58879906	     -0.83967383	     -0.00000000	     -0.00000000	     -0.00000000	   -189.36766423	     -0.61782689	     -0.26206631	      0.00000000	     -0.00000000	      0.00000000	    178.94483840	      0.00000000	      0.00000000	      0.00000000	      0.00000000	      0.00000000	      0.00000000	     -0.18510676	     -0.98321701	     -0.00000000
      0.18664426	      0.00000000	     -1.14615053	     -0.00000000	     -0.00000000	      0.00000000	     -0.00000000	     -0.58869622	     -0.84408497	     -0.00000000	     -0.00000000	     -0.00000000	   -189.55441636	     -0.61795190	     -0.26351509	      0.00000000	     -0.00000000	      0.00000000	    179.02945802	      0.00000000	      0.00000000	      0.00000000	      0.00000000	      0.00000000	      0.00000000	     -0.18509487	     -0.98842507	     -0.00000000
      0.18733007	      0.00000000	     -1.15218722	     -0.00000000	     -0.00000000	      0.00000000	      0.00000000	     -0.58858223	     -0.84849032	     -0.00000000	     -0.00000000	     -0.00000000	   -189.73920387	     -0.61806570	     -0.26496226	      0.00000000	     -0.00000000	      0.00000000	    179.11161610	      0.00000000	      0.00000000	      0.00000000	      0.00000000	      0.00000000	      0.00000000	     -0.18507953	     -0.99362725	     -0.00000000
      0.18801588	      0.00000000	     -1.15821723	     -0.00000000	     -0.00000000	      0.00000000	      0.00000000	     -0.58845723	     -0.85288976	     -0.00000000	     -0.00000000	     -0.00000000	   -189.92206487	     -0.61816823	     -0.26640765	      0.00000000	     -0.00000000	      0.00000000	    179.19141159	      0.00000000	      0.00000000	      0.00000000	      0.00000000	      0.00000000	      0.00000000	     -0.18506074	     -0.99882344	     -0.00000000
      0.18870169	      0.00000000	     -1.16424049	     -0.00000000	     -0.00000000	      0.00000000	     -0.00000000	     -0.58832134	     -0.85728322	     -0.00000000	     -0.00000000	     -0.00000000	   -190.10303657	     -0.61825939	     -0.26785108	      0.00000000	     -0.00000000	      0.00000000	    179.26894976	      0.00000000	      0.00000000	      0.00000000	      0.00000000	      0.00000000	      0.00000000	     -0.18503854	     -1.00401354	     -0.00000000
      0.18938751	      0.00000000	     -1.17025691	     -0.00000000	     -0.00000000	      0.00000000	     -0.00000000	     -0.58817468	     -0.86167062	     -0.00000000	     -0.00000000	     -0.00000000	   -190.28215504	     -0.61833906	     -0.26929239	      0.00000000	     -0.00000000	      0.00000000	    179.34433650	      0.00000000	      0.00000000	      0.00000000	      0.00000000	      0.00000000	      0.00000000	     -0.18501294	     -1.00919747	     -0.00000000
      0.19007332	      0.00000000	     -1.17626645	     -0.00000000	     -0.00000000	      0.00000000	      0.00000000	     -0.58801737	     -0.86605191	     -0.00000000	     -0.00000000	     -0.00000000	   -190.45945524	     -0.61840714	     -0.27073144	      0.00000000	     -0.00000000	      0.00000000	    179.41767414	      0.00000000	      0.00000000	      0.00000000	      0.00000000	      0.00000000	      0.00000000	     -0.18498395	     -1.01437518	     -0.00000000
      0.19075913	      0.00000000	     -1.18226907	     -0.00000000	     -0.00000000	      0.00000000	      0.00000000	     -0.58784954	     -0.87042708	     -0.00000000	     -0.00000000	     -0.00000000	   -190.63497122	     -0.61846354	     -0.27216813	      0.00000000	     -0.00000000	      0.00000000	    179.48905893	      0.00000000	      0.00000000	      0.00000000	      0.00000000	      0.00000000	      0.00000000	     -0.18495159	     -1.01954662	     -0.00000000
      0.19144494	      0.00000000	     -1.18826474	     -0.00000000	     -0.00000000	      0.00000000	      0.00000000	     -0.58767129	     -0.87479611	     -0.00000000	     -0.00000000	     -0.00000000	   -190.80873635	     -0.61850820	     -0.27360236	      0.00000000	     -0.00000000	      0.00000000	    179.55857963	      0.00000000	      0.00000000	      0.00000000	      0.00000000	      0.00000000	      0.00000000	     -0.18491590	     -1.02471176	     -0.00000000
      0.19213075	      0.00000000	     -1.19425345	     -0.00000000	     -0.00000000	      0.00000000	     -0.00000000	     -0.58748274	     -0.87915898	     -0.00000000	     -0.00000000	     -0.00000000	   -190.98078362	     -0.61854107	     -0.27503407	      0.00000000	     -0.00000000	      0.00000000	    179.62631698	      0.00000000	      0.00000000	      0.00000000	      0.00000000	      0.00000000	      0.00000000	     -0.18487687	     -1.02987060	     -0.00000000
      0.19281656	      0.00000000	     -1.20023519	     -0.00000000	     -0.00000000	      0.00000000	      0.00000000	     -0.58728399	     -0.88351571	     -0.00000000	     -0.00000000	     -0.00000000	   -191.15114584	     -0.61856212	     -0.27646319	      0.00000000	     -0.00000000	      0.00000000	    179.69234383	      0.00000000	      0.00000000	      0.00000000	      0.00000000	      0.00000000	      0.00000000	     -0.18483454	     -1.03502311	     -0.00000000
      0.19350237	      0.00000000	     -1.20620999	     -0.00000000	     -0.00000000	      0.00000000	     -0.00000000	     -0.58707517	     -0.88786630	     -0.00000000	     -0.00000000	     -0.00000000	   -191.31985586	     -0.61857135	     -0.27788970	      0.00000000	     -0.00000000	      0.00000000	    179.75672555	      0.00000000	      0.00000000	      0.00000000	      0.00000000	      0.00000000	      0.00000000	     -0.18478894	     -1.04016932	     -0.00000000
      0.19418819	      0.00000000	     -1.21217783	     -0.00000000	     -0.00000000	      0.00000000	      0.00000000	     -0.58685638	     -0.89221077	     -0.00000000	     -0.00000000	     -0.00000000	   -191.48694664	     -0.61856879	     -0.27931357	      0.00000000	     -0.00000000	      0.00000000	    179.81952064	      0.00000000	      0.00000000	      0.00000000	      0.00000000	      0.00000000	      0.00000000	     -0.18474008	     -1.04530921	     -0.00000000
      0.19487400	      0.00000000	     -1.21813874	     -0.00000000	     -0.00000000	      0.00000000	      0.00000000	     -0.58662774	     -0.89654913	     -0.00000000	     -0.00000000	     -0.00000000	   -191.65245140	     -0.61855449	     -0.28073477	      0.00000000	     -0.00000000	      0.00000000	    179.88078145	      0.00000000	      0.00000000	      0.00000000	      0.00000000	      0.00000000	      0.00000000	     -0.18468801	     -1.05044281	     -0.00000000
      0.19555981	      0.00000000	     -1.22409273	     -0.00000000	     -0.00000000	      0.00000000	      0.00000000	     -0.58638936	     -0.90088140	     -0.00000000	     -0.00000000	     -0.00000000	   -191.81640356	     -0.61852849	     -0.28215330	      0.00000000	     -0.00000000	      0.00000000	    179.94055483	      0.00000000	      0.00000000	      0.00000000	      0.00000000	      0.00000000	      0.00000000	     -0.18463274	     -1.05557013	     -0.00000000
      0.19624562	      0.00000000	     -1.23003981	     -0.00000000	     -0.00000000	      0.00000000	      0.00000000	     -0.58614134	     -0.90520759	     -0.00000000	     -0.00000000	     -0.00000000	   -191.97883676	     -0.61849089	     -0.28356915	      0.00000000	     -0.00000000	      0.00000000	    179.99888284	      0.00000000	      0.00000000	      0.00000000	      0.00000000	      0.00000000	      0.00000000	     -0.18457431	     -1.06069117	     -0.00000000
      0.19693143	      0.00000000	     -1.23598002	     -0.00000000	     -0.00000000	      0.00000000	      0.00000000	     -0.58588381	     -0.90952773	     -0.00000000	     -0.00000000	     -0.00000000	   -192.13978482	     -0.61844178	     -0.28498232	      0.00000000	     -0.00000000	      0.00000000	    180.05580332	      0.00000000	      0.00000000	      0.00000000	      0.00000000	      0.00000000	      0.00000000	     -0.18451276	     -1.06580597	     -0.00000000
      0.19761724	      0.00000000	     -1.24191337	     -0.00000000	     -0.00000000	      0.00000000	      0.00000000	     -0.58561688	     -0.91384182	     -0.00000000	     -0.00000000	     -0.00000000	   -192.29928167	     -0.61838125	     -0.28639282	      0.00000000	     -0.00000000	      0.00000000	    180.11135038	      0.00000000	      0.00000000	      0.00000000	      0.00000000	      0.00000000	      0.00000000	     -0.18444812	     -1.07091454	     -0.00000000
      0.19830305	      0.00000000	     -1.24783987	     -0.00000000	     -0.00000000	      0.00000000	      0.00000000	     -0.58534066	     -0.91814990	     -0.00000000	     -0.00000000	     -0.00000000	   -192.45736127	     -0.61830943	     -0.28780064	      0.00000000	     -0.00000000	      0.00000000	    180.16555494	      0.00000000	      0.00000000	      0.00000000	      0.00000000	      0.00000000	      0.00000000	     -0.18438042	     -1.07601689	     -0.00000000
      0.19898887	      0.00000000	     -1.25375956	     -0.00000000	     -0.00000000	      0.00000000	      0.00000000	     -0.58505526	     -0.92245196	     -0.00000000	     -0.00000000	     -0.00000000	   -192.61405751	     -0.61822643	     -0.28920580	      0.00000000	     -0.00000000	      0.00000000	    180.21844506	      0.00000000	      0.00000000	      0.00000000	      0.00000000	      0.00000000	      0.00000000	     -0.18430970	     -1.08111304	     -0.00000000
      0.19967468	      0.00000000	     -1.25967244	     -0.00000000	     -0.00000000	      0.00000000	      0.00000000	     -0.58476080	     -0.92674803	     -0.00000000	     -0.00000000	     -0.00000000	   -192.76940420	     -0.61813237	     -0.29060829	      0.00000000	     -0.00000000	      0.00000000	    180.27004630	      0.00000000	      0.00000000	      0.00000000	      0.00000000	      0.00000000	      0.00000000	     -0.18423599	     -1.08620301	     -0.00000000
      0.20036049	      0.00000000	     -1.26557854	     -0.00000000	     -0.00000000	      0.00000000	      0.00000000	     -0.58445739	     -0.93103811	     -0.00000000	     -0.00000000	     -0.00000000	   -192.92343489	     -0.61802741	     -0.29200812	      0.00000000	     -0.00000000	      0.00000000	    180.32038202	      0.00000000	      0.00000000	      0.00000000	      0.00000000	      0.00000000	      0.00000000	     -0.18415934	     -1.09128681	     -0.00000000
      0.20104630	      0.00000000	     -1.27147787	     -0.00000000	     -0.00000000	      0.00000000	      0.00000000	     -0.58414512	     -0.93532221	     -0.00000000	     -0.00000000	     -0.00000000	   -193.07618288	     -0.61791166	     -0.29340530	      0.00000000	     -0.00000000	      0.00000000	    180.36947359	      0.00000000	      0.00000000	      0.00000000	      0.00000000	      0.00000000	      0.00000000	     -0.18407977	     -1.09636446	     -0.00000000
      0.20173211	      0.00000000	     -1.27737045	     -0.00000000	     -0.00000000	      0.00000000	      0.00000000	     -0.58382412	     -0.93960034	     -0.00000000	     -0.00000000	     -0.00000000	   -193.22768110	     -0.61778527	     -0.29479983	      0.00000000	     -0.00000000	      0.00000000	    180.41734060	      0.00000000	      0.00000000	      0.00000000	      0.00000000	      0.00000000	      0.00000000	     -0.18399733	     -1.10143597	     -0.00000000
      0.20241792	      0.00000000	     -1.28325629	     -0.00000000	     -0.00000000	      0.00000000	      0.00000000	     -0.58349449	     -0.94387250	     -0.00000000	     -0.00000000	     -0.00000000	   -193.37796209	     -0.61764839	     -0.29619172	      0.00000000	     -0.00000000	      0.00000000	    180.46400101	      0.00000000	      0.00000000	      0.00000000	      0.00000000	      0.00000000	      0.00000000	     -0.18391204	     -1.10650134	     -0.00000000
      0.20310373	      0.00000000	     -1.28913540	     -0.00000000	     -0.00000000	      0.00000000	      0.00000000	     -0.58315634	     -0.94813870	     -0.00000000	     -0.00000000	     -0.00000000	   -193.52705787	     -0.61750114	     -0.29758096	      0.00000000	     -0.00000000	      0.00000000	    180.50947132	      0.00000000	      0.00000000	      0.00000000	      0.00000000	      0.00000000	      0.00000000	     -0.18382395	     -1.11156060	     -0.00000000
      0.20378955	      0.00000000	     -1.29500780	     -0.00000000	     -0.00000000	      0.00000000	      0.00000000	     -0.58280976	     -0.95239893	     -0.00000000	     -0.00000000	     -0.00000000	   -193.67499999	     -0.61734369	     -0.29896757	      0.00000000	     -0.00000000	      0.00000000	    180.55376662	      0.00000000	      0.00000000	      0.00000000	      0.00000000	      0.00000000	      0.00000000	     -0.18373310	     -1.11661374	     -0.00000000
      0.20447536	      0.00000000	     -1.30087348	     -0.00000000	     -0.00000000	      0.00000000	      0.00000000	     -0.58245485	     -0.95665320	     -0.00000000	     -0.00000000	     -0.00000000	   -193.82181938	     -0.61717616	     -0.30035155	      0.00000000	     -0.00000000	      0.00000000	    180.59690070	      0.00000000	      0.00000000	      0.00000000	      0.00000000	      0.00000000	      0.00000000	     -0.18363951	     -1.12166077	     -0.00000000
      0.20516117	      0.00000000	     -1.30673247	     -0.00000000	     -0.00000000	      0.00000000	      0.00000000	     -0.58209172	     -0.96090150	     -0.00000000	     -0.00000000	     -0.00000000	   -193.96754638	     -0.61699869	     -0.30173290	      0.00000000	     -0.00000000	      0.00000000	    180.63888612	      0.00000000	      0.00000000	      0.00000000	      0.00000000	      0.00000000	      0.00000000	     -0.18354322	     -1.12670170	     -0.00000000
      0.20584698	      0.00000000	     -1.31258476	     -0.00000000	     -0.00000000	      0.00000000	      0.00000000	     -0.58172046	     -0.96514382	     -0.00000000	     -0.00000000	     -0.00000000	   -194.11221068	     -0.61681144	     -0.30311162	      0.00000000	     -0.00000000	      0.00000000	    180.67973426	      0.00000000	      0.00000000	      0.00000000	      0.00000000	      0.00000000	      0.00000000	     -0.18344426	     -1.13173652	     -0.00000000
      0.20653279	      0.00000000	     -1.31843035	     -0.00000000	     -0.00000000	      0.00000000	      0.00000000	     -0.58134116	     -0.96938017	     -0.00000000	     -0.00000000	     -0.00000000	   -194.25584130	     -0.61661454	     -0.30448772	      0.00000000	     -0.00000000	      0.00000000	    180.71945532	      0.00000000	      0.00000000	      0.00000000	      0.00000000	      0.00000000	      0.00000000	     -0.18334267	     -1.13676524	     -0.00000000
      0.20721860	      0.00000000	     -1.32426924	     -0.00000000	     -0.00000000	      0.00000000	      0.00000000	     -0.58095392	     -0.97361051	     -0.00000000	     -0.00000000	     -0.00000000	   -194.39846653	     -0.61640812	     -0.30586119	      0.00000000	     -0.00000000	      0.00000000	    180.75805839	      0.00000000	      0.00000000	      0.00000000	      0.00000000	      0.00000000	      0.00000000	     -0.18323847	     -1.14178785	     -0.00000000
      0.20790442	      0.00000000	     -1.33010143	     -0.00000000	     -0.00000000	      0.00000000	      0.00000000	     -0.58055882	     -0.97783486	     -0.00000000	     -0.00000000	     -0.00000000	   -194.54011393	     -0.61619232	     -0.30723205	      0.00000000	     -0.00000000	      0.00000000	    180.79555140	      0.00000000	      0.00000000	      0.00000000	      0.00000000	      0.00000000	      0.00000000	     -0.18313171	     -1.14680435	     -0.00000000
      0.20859023	      0.00000000	     -1.33592691	     -0.00000000	     -0.00000000	      0.00000000	      0.00000000	     -0.58015595	     -0.98205319	     -0.00000000	     -0.00000000	     -0.00000000	   -194.68081032	     -0.61596728	     -0.30860028	      0.00000000	     -0.00000000	      0.00000000	    180.83194119	      0.00000000	      0.00000000	      0.00000000	      0.00000000	      0.00000000	      0.00000000	     -0.18302241	     -1.15181474	     -0.00000000
      0.20927604	      0.00000000	     -1.34174567	     -0.00000000	     -0.00000000	      0.00000000	      0.00000000	     -0.57974539	     -0.98626547	     -0.00000000	     -0.00000000	     -0.00000000	   -194.82058173	     -0.61573313	     -0.30996590	      0.00000000	     -0.00000000	      0.00000000	    180.86723348	      0.00000000	      0.00000000	      0.00000000	      0.00000000	      0.00000000	      0.00000000	     -0.18291060	     -1.15681899	     -0.00000000
      0.20996185	      0.00000000	     -1.34755771	     -0.00000000	     -0.00000000	      0.00000000	      0.00000000	     -0.57932722	     -0.99047171	     -0.00000000	     -0.00000000	     -0.00000000	   -194.95945340	     -0.61548999	     -0.31132890	      0.00000000	     -0.00000000	      0.00000000	    180.90143288	      0.00000000	      0.00000000	      0.00000000	      0.00000000	      0.00000000	      0.00000000	     -0.18279631	     -1.16181710	     -0.00000000
      0.21064766	      0.00000000	     -1.35336300	     -0.00000000	     -0.00000000	      0.00000000	      0.00000000	     -0.57890152	     -0.99467187	     -0.00000000	     -0.00000000	     -0.00000000	   -195.09744979	     -0.61523800	     -0.31268928	      0.00000000	     -0.00000000	      0.00000000	    180.93454286	      0.00000000	      0.00000000	      0.00000000	      0.00000000	      0.00000000	      0.00000000	     -0.18267957	     -1.16680905	     -0.00000000
      0.21133347	      0.00000000	     -1.35916152	     -0.00000000	     -0.00000000	      0.00000000	      0.00000000	     -0.57846836	     -0.99886592	     -0.00000000	     -0.00000000	     -0.00000000	   -195.23459449	     -0.61497728	     -0.31404705	      0.00000000	     -0.00000000	      0.00000000	    180.96656581	      0.00000000	      0.00000000	      0.00000000	      0.00000000	      0.00000000	      0.00000000	     -0.18256041	     -1.17179482	     -0.00000000
      0.21201928	      0.00000000	     -1.36495326	     -0.00000000	     -0.00000000	      0.00000000	      0.00000000	     -0.57802782	     -1.00305385	     -0.00000000	     -0.00000000	     -0.00000000	   -195.37091032	     -0.61470796	     -0.31540220	      0.00000000	     -0.00000000	      0.00000000	    180.99750304	      0.00000000	      0.00000000	      0.00000000	      0.00000000	      0.00000000	      0.00000000	     -0.18243885	     -1.17677440	     -0.00000000
      0.21270510	      0.00000000	     -1.37073819	     -0.00000000	     -0.00000000	      0.00000000	      0.00000000	     -0.57757997	     -1.00723561	     -0.00000000	     -0.00000000	     -0.00000000	   -195.50641924	     -0.61443014	     -0.31675473	      0.00000000	     -0.00000000	      0.00000000	    181.02735480	      0.00000000	      0.00000000	      0.00000000	      0.00000000	      0.00000000	      0.00000000	     -0.18231491	     -1.18174776	     -0.00000000
      0.21339091	      0.00000000	     -1.37651627	     -0.00000000	     -0.00000000	      0.00000000	      0.00000000	     -0.57712486	     -1.01141119	     -0.00000000	     -0.00000000	     -0.00000000	   -195.64114238	     -0.61414396	     -0.31810466	      0.00000000	     -0.00000000	      0.00000000	    181.05612038	      0.00000000	      0.00000000	      0.00000000	      0.00000000	      0.00000000	      0.00000000	     -0.18218864	     -1.18671488	     -0.00000000
      0.21407672	      0.00000000	     -1.38228749	     -0.00000000	     -0.00000000	      0.00000000	      0.00000000	     -0.57666258	     -1.01558054	     -0.00000000	     -0.00000000	     -0.00000000	   -195.77510006	     -0.61384953	     -0.31945197	      0.00000000	     -0.00000000	      0.00000000	    181.08379817	      0.00000000	      0.00000000	      0.00000000	      0.00000000	      0.00000000	      0.00000000	     -0.18206004	     -1.19167571	     -0.00000000
      0.21476253	      0.00000000	     -1.38805179	     -0.00000000	     -0.00000000	      0.00000000	      0.00000000	     -0.57619317	     -1.01974362	      0.00000000	     -0.00000000	     -0.00000000	   -195.90831179	     -0.61354695	     -0.32079666	      0.00000000	     -0.00000000	      0.00000000	    181.11038587	      0.00000000	      0.00000000	      0.00000000	      0.00000000	      0.00000000	      0.00000000	     -0.18192914	     -1.19663023	     -0.00000000
      0.21544834	      0.00000000	     -1.39380914	     -0.00000000	     -0.00000000	      0.00000000	      0.00000000	     -0.57571669	     -1.02390039	     -0.00000000	     -0.00000000	     -0.00000000	   -196.04079630	     -0.61323634	     -0.32213873	      0.00000000	     -0.00000000	      0.00000000	    181.13588062	      0.00000000	      0.00000000	      0.00000000	      0.00000000	      0.00000000	      0.00000000	     -0.18179597	     -1.20157841	     -0.00000000
      0.21606535	      0.00000000	     -1.39898290	     -0.00000000	     -0.00000000	      0.00000000	      0.00000000	     -0.57528202	     -1.02763472	     -0.00000000	     -0.00000000	     -0.00000000	   -196.15937853	     -0.61295017	     -0.32334399	      0.00000000	     -0.00000000	      0.00000000	    181.15785089	      0.00000000	      0.00000000	      0.00000000	      0.00000000	      0.00000000	      0.00000000	     -0.18167423	     -1.20602470	     -0.00000000
      0.21668235	      0.00000000	     -1.40415097	     -0.00000000	     -0.00000000	      0.00000000	      0.00000000	     -0.57484172	     -1.03136386	     -0.00000000	     -0.00000000	     -0.00000000	   -196.27740277	     -0.61265760	     -0.32454706	      0.00000000	     -0.00000000	      0.00000000	    181.17895676	      0.00000000	      0.00000000	      0.00000000	      0.00000000	      0.00000000	      0.00000000	     -0.18155069	     -1.21046579	     -0.00000000
      0.21729936	      0.00000000	     -1.40931330	     -0.00000000	     -0.00000000	      0.00000000	      0.00000000	     -0.57439584	     -1.03508779	     -0.00000000	     -0.00000000	     -0.00000000	   -196.39487834	     -0.61235874	     -0.32574799	      0.00000000	     -0.00000000	      0.00000000	    181.19917523	      0.00000000	      0.00000000	      0.00000000	      0.00000000	      0.00000000	      0.00000000	     -0.18142534	     -1.21490164	     -0.00000000
      0.21791637	      0.00000000	     -1.41446986	     -0.00000000	     -0.00000000	      0.00000000	      0.00000000	     -0.57394439	     -1.03880647	     -0.00000000	     -0.00000000	     -0.00000000	   -196.51181663	     -0.61205367	     -0.32694678	      0.00000000	     -0.00000000	      0.00000000	    181.21850167	      0.00000000	      0.00000000	      0.00000000	      0.00000000	      0.00000000	      0.00000000	     -0.18129822	     -1.21933222	     -0.00000000
      0.21853338	      0.00000000	     -1.41962061	     -0.00000000	     -0.00000000	      0.00000000	      0.00000000	     -0.57348742	     -1.04251986	     -0.00000000	     -0.00000000	     -0.00000000	   -196.62822913	     -0.61174243	     -0.32814342	      0.00000000	     -0.00000000	      0.00000000	    181.23693519	      0.00000000	      0.00000000	      0.00000000	      0.00000000	      0.00000000	      0.00000000	     -0.18116933	     -1.22375749	     -0.00000000
      0.21915038	      0.00000000	     -1.42476551	     -0.00000000	     -0.00000000	      0.00000000	      0.00000000	     -0.57302496	     -1.04622793	     -0.00000000	     -0.00000000	     -0.00000000	   -196.74412718	     -0.61142509	     -0.32933789	      0.00000000	     -0.00000000	      0.00000000	    181.25447662	      0.00000000	      0.00000000	      0.00000000	      0.00000000	      0.00000000	      0.00000000	     -0.18103868	     -1.22817742	     -0.00000000
      0.21976739	      0.00000000	     -1.42990452	     -0.00000000	     -0.00000000	      0.00000000	      0.00000000	     -0.57255706	     -1.04993064	     -0.00000000	     -0.00000000	     -0.00000000	   -196.85952196	     -0.61110170	     -0.33053017	      0.00000000	     -0.00000000	      0.00000000	    181.27112854	      0.00000000	      0.00000000	      0.00000000	      0.00000000	      0.00000000	      0.00000000	     -0.18090629	     -1.23259197	     -0.00000000
      0.22038440	      0.00000000	     -1.43503759	     -0.00000000	     -0.00000000	      0.00000000	      0.00000000	     -0.57208373	     -1.05362793	     -0.00000000	     -0.00000000	     -0.00000000	   -196.97442460	     -0.61077229	     -0.33172024	      0.00000000	     -0.00000000	      0.00000000	    181.28689559	      0.00000000	      0.00000000	      0.00000000	      0.00000000	      0.00000000	      0.00000000	     -0.18077217	     -1.23700109	     -0.00000000
      0.22100140	      0.00000000	     -1.44016469	     -0.00000000	     -0.00000000	      0.00000000	      0.00000000	     -0.57160502	     -1.05731978	     -0.00000000	     -0.00000000	     -0.00000000	   -197.08884629	     -0.61043689	     -0.33290808	      0.00000000	     -0.00000000	      0.00000000	    181.30178479	      0.00000000	      0.00000000	      0.00000000	      0.00000000	      0.00000000	      0.00000000	     -0.18063632	     -1.24140475	     -0.00000000
      0.22161841	      0.00000000	     -1.44528578	     -0.00000000	     -0.00000000	      0.00000000	      0.00000000	     -0.57112096	     -1.06100615	      0.00000000	     -0.00000000	     -0.00000000	   -197.20279830	     -0.61009554	     -0.33409366	      0.00000000	     -0.00000000	      0.00000000	    181.31580584	      0.00000000	      0.00000000	      0.00000000	      0.00000000	      0.00000000	      0.00000000	     -0.18049877	     -1.24580292	     -0.00000000
      0.22223542	      0.00000000	     -1.45040082	     -0.00000000	     -0.00000000	      0.00000000	      0.00000000	     -0.57063159	     -1.06468699	      0.00000000	     -0.00000000	     -0.00000000	   -197.31629213	     -0.60974825	     -0.33527692	      0.00000000	     -0.00000000	      0.00000000	    181.32897129	      0.00000000	      0.00000000	      0.00000000	      0.00000000	      0.00000000	      0.00000000	     -0.18035951	     -1.25019555	     -0.00000000
      0.22285242	      0.00000000	     -1.45550977	     -0.00000000	     -0.00000000	      0.00000000	      0.00000000	     -0.57013693	     -1.06836228	      0.00000000	     -0.00000000	     -0.00000000	   -197.42933957	     -0.60939503	     -0.33645785	      0.00000000	     -0.00000000	      0.00000000	    181.34129658	      0.00000000	      0.00000000	      0.00000000	      0.00000000	      0.00000000	      0.00000000	     -0.18021856	     -1.25458262	     -0.00000000
      0.22346943	      0.00000000	     -1.46061262	     -0.00000000	     -0.00000000	      0.00000000	      0.00000000	     -0.56963704	     -1.07203198	      0.00000000	     -0.00000000	     -0.00000000	   -197.54195272	     -0.60903589	     -0.33763638	      0.00000000	     -0.00000000	      0.00000000	    181.35279996	      0.00000000	      0.00000000	      0.00000000	      0.00000000	      0.00000000	      0.00000000	     -0.18007592	     -1.25896408	     -0.00000000
      0.22408644	      0.00000000	     -1.46570933	     -0.00000000	     -0.00000000	      0.00000000	      0.00000000	     -0.56913194	     -1.07569606	      0.00000000	     -0.00000000	     -0.00000000	   -197.65414407	     -0.60867083	     -0.33881247	      0.00000000	     -0.00000000	      0.00000000	    181.36350225	      0.00000000	      0.00000000	      0.00000000	      0.00000000	      0.00000000	      0.00000000	     -0.17993160	     -1.26333992	     -0.00000000
      0.22470344	      0.00000000	     -1.47079988	     -0.00000000	     -0.00000000	      0.00000000	      0.00000000	     -0.56862167	     -1.07935451	      0.00000000	     -0.00000000	     -0.00000000	   -197.76592651	     -0.60829985	     -0.33998607	      0.00000000	     -0.00000000	      0.00000000	    181.37342646	      0.00000000	      0.00000000	      0.00000000	      0.00000000	      0.00000000	      0.00000000	     -0.17978562	     -1.26771012	     -0.00000000
      0.22532045	      0.00000000	     -1.47588427	     -0.00000000	     -0.00000000	      0.00000000	      0.00000000	     -0.56810628	     -1.08300730	      0.00000000	     -0.00000000	     -0.00000000	   -197.87731332	     -0.60792293	     -0.34115713	      0.00000000	     -0.00000000	      0.00000000	    181.38259725	      0.00000000	      0.00000000	      0.00000000	      0.00000000	      0.00000000	      0.00000000	     -0.17963798	     -1.27207464	     -0.00000000
      0.22593746	      0.00000000	     -1.48096247	     -0.00000000	     -0.00000000	      0.00000000	      0.00000000	     -0.56758579	     -1.08665440	      0.00000000	     -0.00000000	     -0.00000000	   -197.98831818	     -0.60754007	     -0.34232560	      0.00000000	     -0.00000000	      0.00000000	    181.39104042	      0.00000000	      0.00000000	      0.00000000	      0.00000000	      0.00000000	      0.00000000	     -0.17948868	     -1.27643349	     -0.00000000
      0.22655447	      0.00000000	     -1.48603450	     -0.00000000	     -0.00000000	      0.00000000	      0.00000000	     -0.56706027	     -1.09029582	      0.00000000	     -0.00000000	     -0.00000000	   -198.09895512	     -0.60715126	     -0.34349142	      0.00000000	     -0.00000000	      0.00000000	    181.39878228	      0.00000000	      0.00000000	      0.00000000	      0.00000000	      0.00000000	      0.00000000	     -0.17933774	     -1.28078664	     -0.00000000
      0.22717147	      0.00000000	     -1.49110034	     -0.00000000	     -0.00000000	      0.00000000	      0.00000000	     -0.56652973	     -1.09393155	      0.00000000	     -0.00000000	     -0.00000000	   -198.20923848	     -0.60675649	     -0.34465455	      0.00000000	     -0.00000000	      0.00000000	    181.40584903	      0.00000000	      0.00000000	      0.00000000	      0.00000000	      0.00000000	      0.00000000	     -0.17918517	     -1.28513410	     -0.00000000
      0.22778848	      0.00000000	     -1.49616002	     -0.00000000	     -0.00000000	      0.00000000	      0.00000000	     -0.56599423	     -1.09756157	      0.00000000	     -0.00000000	     -0.00000000	   -198.31918288	     -0.60635577	     -0.34581494	      0.00000000	     -0.00000000	      0.00000000	    181.41226628	      0.00000000	      0.00000000	      0.00000000	      0.00000000	      0.00000000	      0.00000000	     -0.17903096	     -1.28947586	     -0.00000000
      0.22840549	      0.00000000	     -1.50121352	     -0.00000000	     -0.00000000	      0.00000000	      0.00000000	     -0.56545382	     -1.10118589	      0.00000000	     -0.00000000	     -0.00000000	   -198.42880316	     -0.60594910	     -0.34697255	      0.00000000	     -0.00000000	      0.00000000	    181.41805857	      0.00000000	      0.00000000	      0.00000000	      0.00000000	      0.00000000	      0.00000000	     -0.17887515	     -1.29381193	     -0.00000000
      0.22902249	      0.00000000	     -1.50626088	     -0.00000000	     -0.00000000	      0.00000000	      0.00000000	     -0.56490852	     -1.10480451	      0.00000000	     -0.00000000	     -0.00000000	   -198.53811436	     -0.60553648	     -0.34812734	      0.00000000	     -0.00000000	      0.00000000	    181.42324900	      0.00000000	      0.00000000	      0.00000000	      0.00000000	      0.00000000	      0.00000000	     -0.17871772	     -1.29814231	     -0.00000000
      0.22963950	      0.00000000	     -1.51130211	     -0.00000000	     -0.00000000	      0.00000000	      0.00000000	     -0.56435840	     -1.10841744	      0.00000000	     -0.00000000	     -0.00000000	   -198.64713164	     -0.60511793	     -0.34927930	      0.00000000	     -0.00000000	      0.00000000	    181.42785903	      0.00000000	      0.00000000	      0.00000000	      0.00000000	      0.00000000	      0.00000000	     -0.17855871	     -1.30246702	     -0.00000000
      0.23025651	      0.00000000	     -1.51633723	     -0.00000000	     -0.00000000	      0.00000000	      0.00000000	     -0.56380348	     -1.11202469	      0.00000000	     -0.00000000	     -0.00000000	   -198.75587025	     -0.60469346	     -0.35042837	      0.00000000	     -0.00000000	      0.00000000	    181.43190829	      0.00000000	      0.00000000	      0.00000000	      0.00000000	      0.00000000	      0.00000000	     -0.17839810	     -1.30678607	     -0.00000000
      0.23087351	      0.00000000	     -1.52136627	     -0.00000000	     -0.00000000	      0.00000000	      0.00000000	     -0.56324381	     -1.11562626	      0.00000000	     -0.00000000	     -0.00000000	   -198.86434550	     -0.60426309	     -0.35157456	      0.00000000	     -0.00000000	      0.00000000	    181.43541454	      0.00000000	      0.00000000	      0.00000000	      0.00000000	      0.00000000	      0.00000000	     -0.17823593	     -1.31109947	      0.00000000
      0.23149052	      0.00000000	     -1.52638925	     -0.00000000	     -0.00000000	      0.00000000	      0.00000000	     -0.56267943	     -1.11922216	      0.00000000	     -0.00000000	     -0.00000000	   -198.97257274	     -0.60382687	     -0.35271782	      0.00000000	     -0.00000000	      0.00000000	    181.43839367	      0.00000000	      0.00000000	      0.00000000	      0.00000000	      0.00000000	      0.00000000	     -0.17807219	     -1.31540725	      0.00000000
      0.23210753	      0.00000000	     -1.53140619	      0.00000000	     -0.00000000	      0.00000000	      0.00000000	     -0.56211039	     -1.12281242	      0.00000000	     -0.00000000	     -0.00000000	   -199.08056727	     -0.60338481	     -0.35385816	      0.00000000	     -0.00000000	      0.00000000	    181.44085976	      0.00000000	      0.00000000	      0.00000000	      0.00000000	      0.00000000	      0.00000000	     -0.17790691	     -1.31970942	      0.00000000
      0.23272453	      0.00000000	     -1.53641714	      0.00000000	     -0.00000000	      0.00000000	      0.00000000	     -0.56153673	     -1.12639704	      0.00000000	     -0.00000000	     -0.00000000	   -199.18834429	     -0.60293697	     -0.35499556	      0.00000000	     -0.00000000	      0.00000000	    181.44282453	      0.00000000	      0.00000000	      0.00000000	      0.00000000	      0.00000000	      0.00000000	     -0.17774008	     -1.32400600	      0.00000000
      0.23334154	      0.00000000	     -1.54142210	      0.00000000	     -0.00000000	      0.00000000	      0.00000000	     -0.56095849	     -1.12997602	      0.00000000	     -0.00000000	     -0.00000000	   -199.29591844	     -0.60248338	     -0.35613002	      0.00000000	     -0.00000000	      0.00000000	    181.44429426	      0.00000000	      0.00000000	      0.00000000	      0.00000000	      0.00000000	      0.00000000	     -0.17757174	     -1.32829703	      0.00000000
      0.23395855	      0.00000000	     -1.54642111	      0.00000000	     -0.00000000	      0.00000000	      0.00000000	     -0.56037571	     -1.13354940	      0.00000000	     -0.00000000	     -0.00000000	   -199.40330390	     -0.60202412	     -0.35726155	      0.00000000	     -0.00000000	      0.00000000	    181.44527154	      0.00000000	      0.00000000	      0.00000000	      0.00000000	      0.00000000	      0.00000000	     -0.17740189	     -1.33258250	      0.00000000
      0.23457556	      0.00000000	     -1.55141420	      0.00000000	     -0.00000000	      0.00000000	      0.00000000	     -0.55978842	     -1.13711717	      0.00000000	     -0.00000000	     -0.00000000	   -199.51051469	     -0.60155923	     -0.35839015	      0.00000000	     -0.00000000	      0.00000000	    181.44575836	      0.00000000	      0.00000000	      0.00000000	      0.00000000	      0.00000000	      0.00000000	     -0.17723055	     -1.33686246	      0.00000000
      0.23519256	      0.00000000	     -1.55640137	      0.00000000	     -0.00000000	      0.00000000	      0.00000000	     -0.55919666	     -1.14067934	      0.00000000	     -0.00000000	     -0.00000000	   -199.61756471	     -0.60108879	     -0.35951583	      0.00000000	     -0.00000000	      0.00000000	    181.44575655	      0.00000000	      0.00000000	      0.00000000	      0.00000000	      0.00000000	      0.00000000	     -0.17705772	     -1.34113690	      0.00000000
      0.23580957	      0.00000000	     -1.56138266	      0.00000000	     -0.00000000	      0.00000000	      0.00000000	     -0.55860046	     -1.14423592	      0.00000000	     -0.00000000	     -0.00000000	   -199.72446770	     -0.60061283	     -0.36063860	      0.00000000	     -0.00000000	      0.00000000	    181.44526782	      0.00000000	      0.00000000	      0.00000000	      0.00000000	      0.00000000	      0.00000000	     -0.17688342	     -1.34540585	      0.00000000
      0.23642658	      0.00000000	     -1.56635809	      0.00000000	     -0.00000000	      0.00000000	      0.00000000	     -0.55799987	     -1.14778691	      0.00000000	     -0.00000000	     -0.00000000	   -199.83123724	     -0.60013143	     -0.36175845	      0.00000000	     -0.00000000	      0.00000000	    181.44429381	      0.00000000	      0.00000000	      0.00000000	      0.00000000	      0.00000000	      0.00000000	     -0.17670767	     -1.34966933	      0.00000000
      0.23704358	      0.00000000	     -1.57132767	     -0.00000000	     -0.00000000	      0.00000000	      0.00000000	     -0.55739492	     -1.15133232	      0.00000000	     -0.00000000	     -0.00000000	   -199.93788673	     -0.59964464	     -0.36287539	      0.00000000	     -0.00000000	      0.00000000	    181.44283607	      0.00000000	      0.00000000	      0.00000000	      0.00000000	      0.00000000	      0.00000000	     -0.17653048	     -1.35392734	      0.00000000
      0.23766059	      0.00000000	     -1.57629141	     -0.00000000	     -0.00000000	      0.00000000	      0.00000000	     -0.55678564	     -1.15487216	      0.00000000	     -0.00000000	     -0.00000000	   -200.04442939	     -0.59915250	     -0.36398942	      0.00000000	     -0.00000000	      0.00000000	    181.44089608	      0.00000000	      0.00000000	      0.00000000	      0.00000000	      0.00000000	      0.00000000	     -0.17635185	     -1.35817990	      0.00000000
      0.23827760	      0.00000000	     -1.58124935	     -0.00000000	     -0.00000000	      0.00000000	      0.00000000	     -0.55617207	     -1.15840642	      0.00000000	     -0.00000000	     -0.00000000	   -200.15087826	     -0.59865508	     -0.36510053	      0.00000000	     -0.00000000	      0.00000000	    181.43847524	      0.00000000	      0.00000000	      0.00000000	      0.00000000	      0.00000000	      0.00000000	     -0.17617181	     -1.36242702	      0.00000000
      0.23889460	      0.00000000	     -1.58620148	     -0.00000000	     -0.00000000	      0.00000000	      0.00000000	     -0.55555423	     -1.16193510	      0.00000000	     -0.00000000	     -0.00000000	   -200.25724619	     -0.59815242	     -0.36620873	      0.00000000	     -0.00000000	      0.00000000	    181.43557491	      0.00000000	      0.00000000	      0.00000000	      0.00000000	      0.00000000	      0.00000000	     -0.17599035	     -1.36666871	      0.00000000
      0.23951161	      0.00000000	     -1.59114783	     -0.00000000	     -0.00000000	      0.00000000	      0.00000000	     -0.55493216	     -1.16545821	      0.00000000	     -0.00000000	     -0.00000000	   -200.36354583	     -0.59764457	     -0.36731402	      0.00000000	     -0.00000000	      0.00000000	    181.43219635	      0.00000000	      0.00000000	      0.00000000	      0.00000000	      0.00000000	      0.00000000	     -0.17580751	     -1.37090498	      0.00000000
      0.24012862	      0.00000000	     -1.59608841	     -0.00000000	     -0.00000000	      0.00000000	      0.00000000	     -0.55430589	     -1.16897574	      0.00000000	     -0.00000000	     -0.00000000	   -200.46978967	     -0.59713157	     -0.36841638	      0.00000000	     -0.00000000	      0.00000000	    181.42834077	      0.00000000	      0.00000000	      0.00000000	      0.00000000	      0.00000000	      0.00000000	     -0.17562327	     -1.37513584	      0.00000000
      0.24074562	      0.00000000	     -1.60102323	     -0.00000000	     -0.00000000	      0.00000000	      0.00000000	     -0.55367546	     -1.17248770	      0.00000000	     -0.00000000	     -0.00000000	   -200.57599000	     -0.59661349	     -0.36951582	      0.00000000	     -0.00000000	      0.00000000	    181.42400934	      0.00000000	      0.00000000	      0.00000000	      0.00000000	      0.00000000	      0.00000000	     -0.17543767	     -1.37936129	      0.00000000
      0.24136263	      0.00000000	     -1.60595231	     -0.00000000	     -0.00000000	      0.00000000	      0.00000000	     -0.55304088	     -1.17599407	      0.00000000	     -0.00000000	     -0.00000000	   -200.68215894	     -0.59609035	     -0.37061234	      0.00000000	     -0.00000000	      0.00000000	    181.41920314	      0.00000000	      0.00000000	      0.00000000	      0.00000000	      0.00000000	      0.00000000	     -0.17525070	     -1.38358135	      0.00000000
      0.24197964	      0.00000000	     -1.61087565	     -0.00000000	     -0.00000000	      0.00000000	      0.00000000	     -0.55240219	     -1.17949487	      0.00000000	     -0.00000000	     -0.00000000	   -200.78830844	     -0.59556221	     -0.37170592	      0.00000000	     -0.00000000	      0.00000000	    181.41392320	      0.00000000	      0.00000000	      0.00000000	      0.00000000	      0.00000000	      0.00000000	     -0.17506238	     -1.38779602	      0.00000000
      0.24259665	      0.00000000	     -1.61579327	     -0.00000000	     -0.00000000	      0.00000000	      0.00000000	     -0.55175942	     -1.18299008	      0.00000000	     -0.00000000	     -0.00000000	   -200.89445028	     -0.59502911	     -0.37279656	      0.00000000	     -0.00000000	      0.00000000	    181.40817050	      0.00000000	      0.00000000	      0.00000000	      0.00000000	      0.00000000	      0.00000000	     -0.17487271	     -1.39200531	      0.00000000
      0.24321365	      0.00000000	     -1.62070517	     -0.00000000	     -0.00000000	      0.00000000	      0.00000000	     -0.55111260	     -1.18647970	      0.00000000	     -0.00000000	     -0.00000000	   -201.00059611	     -0.59449109	     -0.37388426	      0.00000000	     -0.00000000	      0.00000000	    181.40194596	      0.00000000	      0.00000000	      0.00000000	      0.00000000	      0.00000000	      0.00000000	     -0.17468171	     -1.39620922	      0.00000000
      0.24383066	      0.00000000	     -1.62561137	     -0.00000000	     -0.00000000	      0.00000000	      0.00000000	     -0.55046174	     -1.18996372	      0.00000000	     -0.00000000	     -0.00000000	   -201.10675742	     -0.59394819	     -0.37496901	      0.00000000	     -0.00000000	      0.00000000	    181.39525043	      0.00000000	      0.00000000	      0.00000000	      0.00000000	      0.00000000	      0.00000000	     -0.17448939	     -1.40040776	      0.00000000
      0.24444767	      0.00000000	     -1.63051187	     -0.00000000	     -0.00000000	      0.00000000	      0.00000000	     -0.54980688	     -1.19344215	      0.00000000	     -0.00000000	     -0.00000000	   -201.21294554	     -0.59340044	     -0.37605080	      0.00000000	     -0.00000000	      0.00000000	    181.38808474	      0.00000000	      0.00000000	      0.00000000	      0.00000000	      0.00000000	      0.00000000	     -0.17429575	     -1.40460092	     -0.00000000
      0.24506467	      0.00000000	     -1.63540668	     -0.00000000	     -0.00000000	      0.00000000	      0.00000000	     -0.54914805	     -1.19691497	      0.00000000	     -0.00000000	     -0.00000000	   -201.31917172	     -0.59284789	     -0.37712963	      0.00000000	     -0.00000000	      0.00000000	    181.38044960	      0.00000000	      0.00000000	      0.00000000	      0.00000000	      0.00000000	      0.00000000	     -0.17410081	     -1.40878872	     -0.00000000
      0.24568168	      0.00000000	     -1.64029581	     -0.00000000	     -0.00000000	      0.00000000	      0.00000000	     -0.54848526	     -1.20038218	      0.00000000	     -0.00000000	     -0.00000000	   -201.42544704	     -0.59229058	     -0.37820547	      0.00000000	     -0.00000000	      0.00000000	    181.37234572	      0.00000000	      0.00000000	      0.00000000	      0.00000000	      0.00000000	      0.00000000	     -0.17390457	     -1.41297116	     -0.00000000
      0.24629869	      0.00000000	     -1.64517926	     -0.00000000	     -0.00000000	      0.00000000	      0.00000000	     -0.54781855	     -1.20384377	      0.00000000	     -0.00000000	     -0.00000000	   -201.53178251	     -0.59172853	     -0.37927834	      0.00000000	     -0.00000000	      0.00000000	    181.36377372	      0.00000000	      0.00000000	      0.00000000	      0.00000000	      0.00000000	      0.00000000	     -0.17370704	     -1.41714823	     -0.00000000
      0.24691569	      0.00000000	     -1.65005705	     -0.00000000	     -0.00000000	      0.00000000	      0.00000000	     -0.54714793	     -1.20729973	      0.00000000	     -0.00000000	     -0.00000000	   -201.63818901	     -0.59116179	     -0.38034821	      0.00000000	     -0.00000000	      0.00000000	    181.35473415	      0.00000000	      0.00000000	      0.00000000	      0.00000000	      0.00000000	      0.00000000	     -0.17350823	     -1.42131995	     -0.00000000
      0.24753270	      0.00000000	     -1.65492918	     -0.00000000	     -0.00000000	      0.00000000	      0.00000000	     -0.54647343	     -1.21075006	      0.00000000	     -0.00000000	     -0.00000000	   -201.74467732	     -0.59059039	     -0.38141508	      0.00000000	     -0.00000000	      0.00000000	    181.34522750	      0.00000000	      0.00000000	      0.00000000	      0.00000000	      0.00000000	      0.00000000	     -0.17330815	     -1.42548631	     -0.00000000
      0.24814971	      0.00000000	     -1.65979566	     -0.00000000	     -0.00000000	      0.00000000	      0.00000000	     -0.54579507	     -1.21419474	      0.00000000	     -0.00000000	     -0.00000000	   -201.85125814	     -0.59001436	     -0.38247894	      0.00000000	     -0.00000000	      0.00000000	    181.33525419	      0.00000000	      0.00000000	      0.00000000	      0.00000000	      0.00000000	      0.00000000	     -0.17310681	     -1.42964732	     -0.00000000
      0.24876672	      0.00000000	     -1.66465648	     -0.00000000	     -0.00000000	      0.00000000	      0.00000000	     -0.54511288	     -1.21763377	      0.00000000	     -0.00000000	     -0.00000000	   -201.95794206	     -0.58943373	     -0.38353977	      0.00000000	     -0.00000000	      0.00000000	    181.32481454	      0.00000000	      0.00000000	      0.00000000	      0.00000000	      0.00000000	      0.00000000	     -0.17290421	     -1.43380297	     -0.00000000
      0.24938372	      0.00000000	     -1.66951166	     -0.00000000	     -0.00000000	      0.00000000	      0.00000000	     -0.54442688	     -1.22106715	      0.00000000	     -0.00000000	     -0.00000000	   -202.06473958	     -0.58884854	     -0.38459757	      0.00000000	     -0.00000000	      0.00000000	    181.31390880	      0.00000000	      0.00000000	      0.00000000	      0.00000000	      0.00000000	      0.00000000	     -0.17270036	     -1.43795326	     -0.00000000
      0.25000073	      0.00000000	     -1.67436120	     -0.00000000	     -0.00000000	      0.00000000	      0.00000000	     -0.54373708	     -1.22449485	      0.00000000	     -0.00000000	     -0.00000000	   -202.17166109	     -0.58825882	     -0.38565233	      0.00000000	     -0.00000000	      0.00000000	    181.30253710	      0.00000000	      0.00000000	      0.00000000	      0.00000000	      0.00000000	      0.00000000	     -0.17249527	     -1.44209820	     -0.00000000
      0.25036010	      0.00000000	     -1.67718314	     -0.00000000	     -0.00000000	      0.00000000	      0.00000000	     -0.54333357	     -1.22648865	      0.00000000	     -0.00000000	     -0.00000000	   -202.23399348	     -0.58791339	     -0.38626536	      0.00000000	     -0.00000000	      0.00000000	    181.29564909	      0.00000000	      0.00000000	      0.00000000	      0.00000000	      0.00000000	      0.00000000	     -0.17237526	     -1.44450991	     -0.00000000
      0.25057370	      0.00000000	     -1.67885955	     -0.00000000	     -0.00000000	      0.00000000	      0.00000000	     -0.54309313	     -1.22767281	      0.00000000	     -0.00000000	     -0.00000000	   -202.27106637	     -0.58770731	     -0.38662921	      0.00000000	     -0.00000000	      0.00000000	    181.29149701	      0.00000000	      0.00000000	      0.00000000	      0.00000000	      0.00000000	      0.00000000	     -0.17230373	     -1.44594251	     -0.00000000
      0.25078730	      0.00000000	     -1.68053528	     -0.00000000	     -0.00000000	      0.00000000	      0.00000000	     -0.54285224	     -1.22885629	      0.00000000	     -0.00000000	     -0.00000000	   -202.30815700	     -0.58750068	     -0.38699267	      0.00000000	     -0.00000000	      0.00000000	    181.28729569	      0.00000000	      0.00000000	      0.00000000	      0.00000000	      0.00000000	      0.00000000	     -0.17223205	     -1.44737448	     -0.00000000
      0.25135747	      0.00000000	     -1.68500511	     -0.00000000	     -0.00000000	      0.00000000	      0.00000000	     -0.54220704	     -1.23201208	      0.00000000	     -0.00000000	     -0.00000000	   -202.40725707	     -0.58694635	     -0.38796093	      0.00000000	     -0.00000000	      0.00000000	    181.27586669	      0.00000000	      0.00000000	      0.00000000	      0.00000000	      0.00000000	      0.00000000	     -0.17203998	     -1.45119375	     -0.00000000
      0.25192765	      0.00000000	     -1.68947013	     -0.00000000	     -0.00000000	      0.00000000	      0.00000000	     -0.54155865	     -1.23516299	      0.00000000	     -0.00000000	     -0.00000000	   -202.50649051	     -0.58638826	     -0.38892660	      0.00000000	     -0.00000000	      0.00000000	    181.26402802	      0.00000000	      0.00000000	      0.00000000	      0.00000000	      0.00000000	      0.00000000	     -0.17184687	     -1.45500845	      0.00000000
      0.25249783	      0.00000000	     -1.69393038	     -0.00000000	     -0.00000000	      0.00000000	      0.00000000	     -0.54090711	     -1.23830904	      0.00000000	     -0.00000000	     -0.00000000	   -202.60586958	     -0.58582633	     -0.38988954	      0.00000000	     -0.00000000	      0.00000000	    181.25182592	      0.00000000	      0.00000000	      0.00000000	      0.00000000	      0.00000000	      0.00000000	     -0.17165272	     -1.45881858	      0.00000000
      0.25306800	      0.00000000	     -1.69838586	     -0.00000000	     -0.00000000	      0.00000000	      0.00000000	     -0.54025244	     -1.24145023	      0.00000000	     -0.00000000	     -0.00000000	   -202.70540485	     -0.58526053	     -0.39084972	      0.00000000	     -0.00000000	      0.00000000	    181.23928095	      0.00000000	      0.00000000	      0.00000000	      0.00000000	      0.00000000	      0.00000000	     -0.17145754	     -1.46262417	      0.00000000
      0.25363818	      0.00000000	     -1.70283661	     -0.00000000	     -0.00000000	      0.00000000	      0.00000000	     -0.53959465	     -1.24458656	      0.00000000	     -0.00000000	     -0.00000000	   -202.80510684	     -0.58469087	     -0.39180710	      0.00000000	     -0.00000000	      0.00000000	    181.22640952	      0.00000000	      0.00000000	      0.00000000	      0.00000000	      0.00000000	      0.00000000	     -0.17126133	     -1.46642521	      0.00000000
      0.25420835	      0.00000000	     -1.70728266	     -0.00000000	     -0.00000000	      0.00000000	      0.00000000	     -0.53893377	     -1.24771803	      0.00000000	     -0.00000000	     -0.00000000	   -202.90498621	     -0.58411732	     -0.39276164	      0.00000000	     -0.00000000	      0.00000000	    181.21322669	      0.00000000	      0.00000000	      0.00000000	      0.00000000	      0.00000000	      0.00000000	     -0.17106409	     -1.47022174	      0.00000000
      0.25477853	      0.00000000	     -1.71172402	     -0.00000000	     -0.00000000	      0.00000000	      0.00000000	     -0.53826982	     -1.25084467	      0.00000000	     -0.00000000	     -0.00000000	   -203.00505372	     -0.58353990	     -0.39371331	      0.00000000	     -0.00000000	      0.00000000	    181.19974656	      0.00000000	      0.00000000	      0.00000000	      0.00000000	      0.00000000	      0.00000000	     -0.17086582	     -1.47401376	      0.00000000
      0.25534871	      0.00000000	     -1.71616074	     -0.00000000	     -0.00000000	      0.00000000	      0.00000000	     -0.53760282	     -1.25396648	      0.00000000	     -0.00000000	     -0.00000000	   -203.10532025	     -0.58295859	     -0.39466209	      0.00000000	     -0.00000000	      0.00000000	    181.18598242	      0.00000000	      0.00000000	      0.00000000	      0.00000000	      0.00000000	      0.00000000	     -0.17066654	     -1.47780130	      0.00000000
      0.25591888	      0.00000000	     -1.72059285	     -0.00000000	     -0.00000000	      0.00000000	      0.00000000	     -0.53693280	     -1.25708349	      0.00000000	     -0.00000000	     -0.00000000	   -203.20579680	     -0.58237341	     -0.39560794	      0.00000000	     -0.00000000	      0.00000000	    181.17194682	      0.00000000	      0.00000000	      0.00000000	      0.00000000	      0.00000000	      0.00000000	     -0.17046625	     -1.48158440	      0.00000000
      0.25648906	      0.00000000	     -1.72502039	     -0.00000000	     -0.00000000	      0.00000000	      0.00000000	     -0.53625977	     -1.26019570	      0.00000000	     -0.00000000	     -0.00000000	   -203.30649443	     -0.58178436	     -0.39655085	      0.00000000	     -0.00000000	      0.00000000	    181.15765165	      0.00000000	      0.00000000	      0.00000000	      0.00000000	      0.00000000	      0.00000000	     -0.17026494	     -1.48536306	      0.00000000
      0.25705923	      0.00000000	     -1.72944340	     -0.00000000	     -0.00000000	      0.00000000	      0.00000000	     -0.53558376	     -1.26330314	      0.00000000	     -0.00000000	     -0.00000000	   -203.40742427	     -0.58119144	     -0.39749081	      0.00000000	     -0.00000000	      0.00000000	    181.14310819	      0.00000000	      0.00000000	      0.00000000	      0.00000000	      0.00000000	      0.00000000	     -0.17006264	     -1.48913734	     -0.00000000
      0.25762941	      0.00000000	     -1.73386192	     -0.00000000	     -0.00000000	      0.00000000	      0.00000000	     -0.53490480	     -1.26640582	      0.00000000	     -0.00000000	     -0.00000000	   -203.50859753	     -0.58059465	     -0.39842778	      0.00000000	     -0.00000000	      0.00000000	    181.12832718	      0.00000000	      0.00000000	      0.00000000	      0.00000000	      0.00000000	      0.00000000	     -0.16985934	     -1.49290725	     -0.00000000
      0.25798806	      0.00000000	     -1.73663899	     -0.00000000	     -0.00000000	      0.00000000	      0.00000000	     -0.53447620	     -1.26835506	      0.00000000	     -0.00000000	     -0.00000000	   -203.57236517	     -0.58021738	     -0.39901571	      0.00000000	     -0.00000000	      0.00000000	    181.11887713	      0.00000000	      0.00000000	      0.00000000	      0.00000000	      0.00000000	      0.00000000	     -0.16973096	     -1.49527638	      0.00000000
      0.25815732	      0.00000000	     -1.73794894	     -0.00000000	     -0.00000000	      0.00000000	      0.00000000	     -0.53427353	     -1.26927430	      0.00000000	     -0.00000000	     -0.00000000	   -203.60249505	     -0.58003878	     -0.39929274	      0.00000000	     -0.00000000	      0.00000000	    181.11439538	      0.00000000	      0.00000000	      0.00000000	      0.00000000	      0.00000000	      0.00000000	     -0.16967023	     -1.49639385	     -0.00000000
      0.25851126	      0.00000000	     -1.74068696	     -0.00000000	     -0.00000000	      0.00000000	      0.00000000	     -0.53384885	     -1.27119523	      0.00000000	     -0.00000000	     -0.00000000	   -203.66555828	     -0.57966426	     -0.39987135	      0.00000000	     -0.00000000	      0.00000000	    181.10490904	      0.00000000	      0.00000000	      0.00000000	      0.00000000	      0.00000000	      0.00000000	     -0.16954296	     -1.49872938	     -0.00000000
      0.25886520	      0.00000000	     -1.74342287	     -0.00000000	     -0.00000000	      0.00000000	      0.00000000	     -0.53342244	     -1.27311449	      0.00000000	     -0.00000000	     -0.00000000	   -203.72849153	     -0.57928886	     -0.40045097	      0.00000000	     -0.00000000	      0.00000000	    181.09466510	      0.00000000	      0.00000000	      0.00000000	      0.00000000	      0.00000000	      0.00000000	     -0.16941523	     -1.50106321	     -0.00000000
      0.25945600	      0.00000000	     -1.74798258	     -0.00000000	     -0.00000000	      0.00000000	      0.00000000	     -0.53270329	     -1.27631507	      0.00000000	     -0.00000000	     -0.00000000	   -203.83190780	     -0.57865966	     -0.40142994	      0.00000000	     -0.00000000	      0.00000000	    181.07347942	      0.00000000	      0.00000000	      0.00000000	      0.00000000	      0.00000000	      0.00000000	     -0.16920015	     -1.50495437	     -0.00000000
      0.26004680	      0.00000000	     -1.75252860	     -0.00000000	     -0.00000000	      0.00000000	      0.00000000	     -0.53196840	     -1.27951294	      0.00000000	     -0.00000000	     -0.00000000	   -203.93076255	     -0.57802074	     -0.40243582	      0.00000000	     -0.00000000	      0.00000000	    181.04470827	      0.00000000	      0.00000000	      0.00000000	      0.00000000	      0.00000000	      0.00000000	     -0.16898072	     -1.50883799	      0.00000000
      0.26063759	      0.00000000	     -1.75705480	     -0.00000000	     -0.00000000	      0.00000000	      0.00000000	     -0.53121014	     -1.28270896	      0.00000000	     -0.00000000	     -0.00000000	   -204.02209612	     -0.57735902	     -0.40347856	      0.00000000	     -0.00000000	      0.00000000	    181.00749975	      0.00000000	      0.00000000	      0.00000000	      0.00000000	      0.00000000	      0.00000000	     -0.16875410	     -1.51271099	     -0.00000000
      0.26122839	      0.00000000	     -1.76155502	     -0.00000000	     -0.00000000	      0.00000000	      0.00000000	     -0.53042174	     -1.28590336	      0.00000000	     -0.00000000	     -0.00000000	   -204.10324052	     -0.57665989	     -0.40456423	      0.00000000	     -0.00000000	      0.00000000	    180.96218427	      0.00000000	      0.00000000	      0.00000000	      0.00000000	      0.00000000	      0.00000000	     -0.16851749	     -1.51656977	     -0.00000000
      0.26181919	      0.00000000	     -1.76602341	     -0.00000000	     -0.00000000	      0.00000000	      0.00000000	     -0.52959769	     -1.28909568	     -0.00000000	     -0.00000000	     -0.00000000	   -204.17199981	     -0.57590984	     -0.40569583	      0.00000000	     -0.00000000	      0.00000000	    180.90966527	      0.00000000	      0.00000000	      0.00000000	      0.00000000	      0.00000000	      0.00000000	     -0.16826848	     -1.52041052	     -0.00000000
      0.26240999	      0.00000000	     -1.77045464	     -0.00000000	     -0.00000000	      0.00000000	      0.00000000	     -0.52873393	     -1.29228477	     -0.00000000	     -0.00000000	     -0.00000000	   -204.22670436	     -0.57509770	     -0.40687415	      0.00000000	     -0.00000000	      0.00000000	    180.85102232	      0.00000000	      0.00000000	      0.00000000	      0.00000000	      0.00000000	      0.00000000	     -0.16800521	     -1.52422944	     -0.00000000
      0.26300079	      0.00000000	     -1.77484395	     -0.00000000	     -0.00000000	      0.00000000	      0.00000000	     -0.52782775	     -1.29546890	      0.00000000	     -0.00000000	     -0.00000000	   -204.26619874	     -0.57421521	     -0.40809828	      0.00000000	     -0.00000000	      0.00000000	    180.78728461	      0.00000000	      0.00000000	      0.00000000	      0.00000000	      0.00000000	      0.00000000	     -0.16772632	     -1.52802284	     -0.00000000
      0.26359159	      0.00000000	     -1.77918719	     -0.00000000	     -0.00000000	      0.00000000	      0.00000000	     -0.52687768	     -1.29864588	     -0.00000000	     -0.00000000	     -0.00000000	   -204.28979390	     -0.57325706	     -0.40936614	      0.00000000	     -0.00000000	      0.00000000	    180.71931106	      0.00000000	      0.00000000	      0.00000000	      0.00000000	      0.00000000	      0.00000000	     -0.16743104	     -1.53178723	     -0.00000000
      0.26418238	      0.00000000	     -1.78348072	     -0.00000000	     -0.00000000	      0.00000000	      0.00000000	     -0.52588329	     -1.30181312	     -0.00000000	     -0.00000000	     -0.00000000	   -204.29720199	     -0.57222063	     -0.41067481	      0.00000000	     -0.00000000	      0.00000000	    180.64773829	      0.00000000	      0.00000000	      0.00000000	      0.00000000	      0.00000000	      0.00000000	     -0.16711904	     -1.53551931	     -0.00000000
      0.26477318	      0.00000000	     -1.78772144	     -0.00000000	     -0.00000000	      0.00000000	      0.00000000	     -0.52484502	     -1.30496776	     -0.00000000	     -0.00000000	     -0.00000000	   -204.28846552	     -0.57110566	     -0.41202083	      0.00000000	     -0.00000000	      0.00000000	    180.57297229	      0.00000000	      0.00000000	      0.00000000	      0.00000000	      0.00000000	      0.00000000	     -0.16679039	     -1.53921603	     -0.00000000
      0.26529948	      0.00000000	     -1.79145249	     -0.00000000	     -0.00000000	      0.00000000	      0.00000000	     -0.52388403	     -1.30776488	     -0.00000000	     -0.00000000	     -0.00000000	   -204.26732569	     -0.57004765	     -0.41324837	      0.00000000	     -0.00000000	      0.00000000	    180.50379966	      0.00000000	      0.00000000	      0.00000000	      0.00000000	      0.00000000	      0.00000000	     -0.16648391	     -1.54247707	     -0.00000000
      0.26582577	      0.00000000	     -1.79513783	     -0.00000000	     -0.00000000	      0.00000000	      0.00000000	     -0.52289021	     -1.31054734	     -0.00000000	     -0.00000000	     -0.00000000	   -204.23396264	     -0.56893066	     -0.41449964	      0.00000000	     -0.00000000	      0.00000000	    180.43229878	      0.00000000	      0.00000000	      0.00000000	      0.00000000	      0.00000000	      0.00000000	     -0.16616496	     -1.54570592	     -0.00000000
      0.26635207	      0.00000000	     -1.79877602	     -0.00000000	     -0.00000000	      0.00000000	      0.00000000	     -0.52186491	     -1.31331288	     -0.00000000	     -0.00000000	     -0.00000000	   -204.18881580	     -0.56775763	     -0.41577186	      0.00000000	     -0.00000000	      0.00000000	    180.35836345	      0.00000000	      0.00000000	      0.00000000	      0.00000000	      0.00000000	      0.00000000	     -0.16583410	     -1.54890086	     -0.00000000
      0.26687836	      0.00000000	     -1.80236578	     -0.00000000	     -0.00000000	      0.00000000	      0.00000000	     -0.52080962	     -1.31605923	     -0.00000000	     -0.00000000	     -0.00000000	   -204.13239091	     -0.56653190	     -0.41706216	      0.00000000	     -0.00000000	      0.00000000	    180.28184376	      0.00000000	      0.00000000	      0.00000000	      0.00000000	      0.00000000	      0.00000000	     -0.16549194	     -1.55206025	     -0.00000000
      0.26740466	      0.00000000	     -1.80590595	     -0.00000000	     -0.00000000	      0.00000000	      0.00000000	     -0.51972596	     -1.31878416	     -0.00000000	     -0.00000000	     -0.00000000	   -204.06523591	     -0.56525716	     -0.41836772	      0.00000000	     -0.00000000	      0.00000000	    180.20254464	      0.00000000	      0.00000000	      0.00000000	      0.00000000	      0.00000000	      0.00000000	     -0.16513917	     -1.55518258	     -0.00000000
      0.26793095	      0.00000000	     -1.80939553	     -0.00000000	     -0.00000000	      0.00000000	      0.00000000	     -0.51861556	     -1.32148550	     -0.00000000	     -0.00000000	     -0.00000000	   -203.98792244	     -0.56393724	     -0.41968576	      0.00000000	     -0.00000000	      0.00000000	    180.12024267	      0.00000000	      0.00000000	      0.00000000	      0.00000000	      0.00000000	      0.00000000	     -0.16477650	     -1.55826643	     -0.00000000
      0.26845725	      0.00000000	     -1.81283361	     -0.00000000	     -0.00000000	      0.00000000	      0.00000000	     -0.51748010	     -1.32416113	     -0.00000000	     -0.00000000	     -0.00000000	   -203.90103215	     -0.56257603	     -0.42101354	      0.00000000	     -0.00000000	      0.00000000	    180.03470398	      0.00000000	      0.00000000	      0.00000000	      0.00000000	      0.00000000	      0.00000000	     -0.16440463	     -1.56131049	     -0.00000000
      0.26898355	      0.00000000	     -1.81621938	     -0.00000000	     -0.00000000	      0.00000000	      0.00000000	     -0.51632124	     -1.32680902	     -0.00000000	     -0.00000000	     -0.00000000	   -203.80514773	     -0.56117739	     -0.42234841	      0.00000000	     -0.00000000	      0.00000000	    179.94570098	      0.00000000	      0.00000000	      0.00000000	      0.00000000	      0.00000000	      0.00000000	     -0.16402428	     -1.56431350	     -0.00000000
      0.26950984	      0.00000000	     -1.81955213	     -0.00000000	     -0.00000000	      0.00000000	      0.00000000	     -0.51514059	     -1.32942723	     -0.00000000	     -0.00000000	     -0.00000000	   -203.70084833	     -0.55974506	     -0.42368772	      0.00000000	     -0.00000000	      0.00000000	    179.85302749	      0.00000000	      0.00000000	      0.00000000	      0.00000000	      0.00000000	      0.00000000	     -0.16363612	     -1.56727433	     -0.00000000
      0.27003614	      0.00000000	     -1.82283124	     -0.00000000	     -0.00000000	      0.00000000	      0.00000000	     -0.51393978	     -1.33201393	     -0.00000000	     -0.00000000	     -0.00000000	   -203.58870893	     -0.55828265	     -0.42502888	      0.00000000	     -0.00000000	      0.00000000	    179.75651115	      0.00000000	      0.00000000	      0.00000000	      0.00000000	      0.00000000	      0.00000000	     -0.16324084	     -1.57019193	     -0.00000000
      0.27056243	      0.00000000	     -1.82605621	     -0.00000000	     -0.00000000	      0.00000000	      0.00000000	     -0.51272038	     -1.33456736	     -0.00000000	     -0.00000000	     -0.00000000	   -203.46930212	     -0.55679361	     -0.42636925	      0.00000000	     -0.00000000	      0.00000000	    179.65602205	      0.00000000	      0.00000000	      0.00000000	      0.00000000	      0.00000000	      0.00000000	     -0.16283909	     -1.57306533	     -0.00000000
      0.27108873	      0.00000000	     -1.82922666	     -0.00000000	     -0.00000000	      0.00000000	      0.00000000	     -0.51148399	     -1.33708589	     -0.00000000	     -0.00000000	     -0.00000000	   -203.34320052	     -0.55528126	     -0.42770622	     -0.00000000	     -0.00000000	      0.00000000	    179.55147583	      0.00000000	      0.00000000	      0.00000000	      0.00000000	      0.00000000	      0.00000000	     -0.16243152	     -1.57589367	     -0.00000000
      0.27161502	      0.00000000	     -1.83234233	     -0.00000000	     -0.00000000	      0.00000000	      0.00000000	     -0.51023217	     -1.33956799	     -0.00000000	     -0.00000000	     -0.00000000	   -203.21097746	     -0.55374877	     -0.42903714	     -0.00000000	     -0.00000000	      0.00000000	    179.44283057	      0.00000000	      0.00000000	      0.00000000	      0.00000000	      0.00000000	      0.00000000	     -0.16201876	     -1.57867622	     -0.00000000
      0.27214132	      0.00000000	     -1.83540307	     -0.00000000	     -0.00000000	      0.00000000	      0.00000000	     -0.50896647	     -1.34201224	     -0.00000000	     -0.00000000	     -0.00000000	   -203.07320430	     -0.55219919	     -0.43035940	     -0.00000000	     -0.00000000	      0.00000000	    179.33007815	      0.00000000	      0.00000000	      0.00000000	      0.00000000	      0.00000000	      0.00000000	     -0.16160140	     -1.58141233	     -0.00000000
      0.27266761	      0.00000000	     -1.83840887	     -0.00000000	     -0.00000000	      0.00000000	      0.00000000	     -0.50768841	     -1.34441735	     -0.00000000	     -0.00000000	     -0.00000000	   -202.93044360	     -0.55063546	     -0.43167049	     -0.00000000	     -0.00000000	      0.00000000	    179.21323261	      0.00000000	      0.00000000	      0.00000000	      0.00000000	      0.00000000	      0.00000000	     -0.16118006	     -1.58410148	     -0.00000000
      0.27319391	      0.00000000	     -1.84135981	     -0.00000000	     -0.00000000	      0.00000000	      0.00000000	     -0.50639944	     -1.34678217	     -0.00000000	     -0.00000000	     -0.00000000	   -202.78323902	     -0.54906036	     -0.43296801	     -0.00000000	     -0.00000000	      0.00000000	    179.09231876	      0.00000000	      0.00000000	      0.00000000	      0.00000000	      0.00000000	      0.00000000	     -0.16075529	     -1.58674326	     -0.00000000
      0.27372020	      0.00000000	     -1.84425607	     -0.00000000	     -0.00000000	      0.00000000	      0.00000000	     -0.50510093	     -1.34910569	     -0.00000000	     -0.00000000	     -0.00000000	   -202.63210381	     -0.54747647	     -0.43424978	     -0.00000000	     -0.00000000	      0.00000000	    178.96736399	      0.00000000	      0.00000000	      0.00000000	      0.00000000	      0.00000000	      0.00000000	     -0.16032764	     -1.58933738	     -0.00000000
      0.27424650	      0.00000000	     -1.84709788	     -0.00000000	     -0.00000000	      0.00000000	      0.00000000	     -0.50379413	     -1.35138705	     -0.00000000	     -0.00000000	     -0.00000000	   -202.47751009	     -0.54588617	     -0.43551384	     -0.00000000	     -0.00000000	      0.00000000	    178.83839435	      0.00000000	      0.00000000	      0.00000000	      0.00000000	      0.00000000	      0.00000000	     -0.15989757	     -1.59188362	     -0.00000000
      0.27477280	      0.00000000	     -1.84988550	     -0.00000000	     -0.00000000	      0.00000000	      0.00000000	     -0.50248017	     -1.35362554	     -0.00000000	     -0.00000000	     -0.00000000	   -202.31988064	     -0.54429158	     -0.43675853	     -0.00000000	     -0.00000000	      0.00000000	    178.70543446	      0.00000000	      0.00000000	      0.00000000	      0.00000000	      0.00000000	      0.00000000	     -0.15946554	     -1.59438187	     -0.00000000
      0.27529909	      0.00000000	     -1.85261923	     -0.00000000	     -0.00000000	      0.00000000	      0.00000000	     -0.50116002	     -1.35582060	     -0.00000000	     -0.00000000	     -0.00000000	   -202.15958411	     -0.54269451	     -0.43798242	     -0.00000000	     -0.00000000	      0.00000000	    178.56850978	      0.00000000	      0.00000000	      0.00000000	      0.00000000	      0.00000000	      0.00000000	     -0.15903192	     -1.59683207	     -0.00000000
      0.27582539	      0.00000000	     -1.85529938	     -0.00000000	     -0.00000000	      0.00000000	      0.00000000	     -0.49983453	     -1.35797180	     -0.00000000	     -0.00000000	     -0.00000000	   -201.99693375	     -0.54109650	     -0.43918436	     -0.00000000	     -0.00000000	      0.00000000	    178.42764944	      0.00000000	      0.00000000	      0.00000000	      0.00000000	      0.00000000	      0.00000000	     -0.15859702	     -1.59923424	     -0.00000000
      0.27635168	      0.00000000	     -1.85792624	     -0.00000000	     -0.00000000	      0.00000000	      0.00000000	     -0.49850437	     -1.36007884	     -0.00000000	     -0.00000000	     -0.00000000	   -201.83218911	     -0.53949876	     -0.44036341	     -0.00000000	     -0.00000000	      0.00000000	    178.28288879	      0.00000000	      0.00000000	      0.00000000	      0.00000000	      0.00000000	      0.00000000	     -0.15816112	     -1.60158844	     -0.00000000
      0.27687798	      0.00000000	     -1.86050013	     -0.00000000	     -0.00000000	      0.00000000	      0.00000000	     -0.49717011	     -1.36214154	     -0.00000000	     -0.00000000	     -0.00000000	   -201.66555856	     -0.53790226	     -0.44151888	     -0.00000000	     -0.00000000	      0.00000000	    178.13426531	      0.00000000	      0.00000000	      0.00000000	      0.00000000	      0.00000000	      0.00000000	     -0.15772441	     -1.60389476	     -0.00000000
      0.27740427	      0.00000000	     -1.86302127	     -0.00000000	     -0.00000000	      0.00000000	      0.00000000	     -0.49583214	     -1.36415983	     -0.00000000	     -0.00000000	     -0.00000000	   -201.49717736	     -0.53630775	     -0.44265049	     -0.00000000	     -0.00000000	      0.00000000	    177.98175655	      0.00000000	      0.00000000	      0.00000000	      0.00000000	      0.00000000	      0.00000000	     -0.15728704	     -1.60615333	     -0.00000000
      0.27793057	      0.00000000	     -1.86548976	     -0.00000000	     -0.00000000	      0.00000000	      0.00000000	     -0.49449056	     -1.36613373	     -0.00000000	     -0.00000000	     -0.00000000	   -201.32707885	     -0.53471566	     -0.44375855	     -0.00000000	     -0.00000000	      0.00000000	    177.82525737	      0.00000000	      0.00000000	      0.00000000	      0.00000000	      0.00000000	      0.00000000	     -0.15684909	     -1.60836424	     -0.00000000
      0.27845686	      0.00000000	     -1.86790557	     -0.00000000	     -0.00000000	      0.00000000	      0.00000000	     -0.49314531	     -1.36806339	     -0.00000000	     -0.00000000	     -0.00000000	   -201.15521443	     -0.53312602	     -0.44484360	     -0.00000000	     -0.00000000	      0.00000000	    177.66467486	      0.00000000	      0.00000000	      0.00000000	      0.00000000	      0.00000000	      0.00000000	     -0.15641054	     -1.61052756	     -0.00000000
      0.27898316	      0.00000000	     -1.87026858	     -0.00000000	     -0.00000000	      0.00000000	      0.00000000	     -0.49179616	     -1.36994895	     -0.00000000	     -0.00000000	     -0.00000000	   -200.98147588	     -0.53153848	     -0.44590632	     -0.00000000	     -0.00000000	      0.00000000	    177.49994102	      0.00000000	      0.00000000	      0.00000000	      0.00000000	      0.00000000	      0.00000000	     -0.15597131	     -1.61264328	     -0.00000000
      0.27950945	      0.00000000	     -1.87257857	     -0.00000000	     -0.00000000	      0.00000000	      0.00000000	     -0.49044280	     -1.37179058	     -0.00000000	     -0.00000000	     -0.00000000	   -200.80571592	     -0.52995245	     -0.44694743	     -0.00000000	     -0.00000000	      0.00000000	    177.33101377	      0.00000000	      0.00000000	      0.00000000	      0.00000000	      0.00000000	      0.00000000	     -0.15553127	     -1.61471137	     -0.00000000
      0.28003575	      0.00000000	     -1.87483524	     -0.00000000	     -0.00000000	      0.00000000	      0.00000000	     -0.48908487	     -1.37358846	     -0.00000000	     -0.00000000	     -0.00000000	   -200.62777007	     -0.52836717	     -0.44796763	     -0.00000000	     -0.00000000	      0.00000000	    177.15788363	      0.00000000	      0.00000000	      0.00000000	      0.00000000	      0.00000000	      0.00000000	     -0.15509029	     -1.61673172	     -0.00000000
      0.28050233	      0.00000000	     -1.87679103	     -0.00000000	     -0.00000000	      0.00000000	      0.00000000	     -0.48787692	     -1.37514583	     -0.00000000	     -0.00000000	     -0.00000000	   -200.46805769	     -0.52696183	     -0.44885512	     -0.00000000	     -0.00000000	      0.00000000	    177.00086236	      0.00000000	      0.00000000	      0.00000000	      0.00000000	      0.00000000	      0.00000000	     -0.15469843	     -1.61848281	     -0.00000000
      0.28096891	      0.00000000	     -1.87870448	     -0.00000000	     -0.00000000	      0.00000000	      0.00000000	     -0.48666494	     -1.37666896	     -0.00000000	     -0.00000000	     -0.00000000	   -200.30641079	     -0.52555579	     -0.44972672	     -0.00000000	     -0.00000000	      0.00000000	    176.84065384	      0.00000000	      0.00000000	      0.00000000	      0.00000000	      0.00000000	      0.00000000	     -0.15430562	     -1.62019617	     -0.00000000
      0.28143549	      0.00000000	     -1.88057539	     -0.00000000	     -0.00000000	      0.00000000	      0.00000000	     -0.48544880	     -1.37815783	     -0.00000000	     -0.00000000	     -0.00000000	   -200.14276491	     -0.52414862	     -0.45058254	     -0.00000000	     -0.00000000	      0.00000000	    176.67731005	      0.00000000	      0.00000000	      0.00000000	      0.00000000	      0.00000000	      0.00000000	     -0.15391178	     -1.62187167	     -0.00000000
      0.28190207	      0.00000000	     -1.88240366	     -0.00000000	     -0.00000000	      0.00000000	      0.00000000	     -0.48422847	     -1.37961243	     -0.00000000	     -0.00000000	     -0.00000000	   -199.97709147	     -0.52273995	     -0.45142242	     -0.00000000	     -0.00000000	      0.00000000	    176.51093562	      0.00000000	      0.00000000	      0.00000000	      0.00000000	      0.00000000	      0.00000000	     -0.15351688	     -1.62350921	     -0.00000000
      0.28236865	      0.00000000	     -1.88418920	     -0.00000000	     -0.00000000	      0.00000000	      0.00000000	     -0.48300402	     -1.38103269	     -0.00000000	     -0.00000000	     -0.00000000	   -199.80939964	     -0.52132955	     -0.45224606	     -0.00000000	     -0.00000000	      0.00000000	    176.34165477	      0.00000000	      0.00000000	      0.00000000	      0.00000000	      0.00000000	      0.00000000	     -0.15312091	     -1.62510871	     -0.00000000
      0.28283523	      0.00000000	     -1.88593203	     -0.00000000	     -0.00000000	      0.00000000	      0.00000000	     -0.48177559	     -1.38241853	     -0.00000000	     -0.00000000	     -0.00000000	   -199.63973397	     -0.51991734	     -0.45305300	     -0.00000000	     -0.00000000	      0.00000000	    176.16959809	      0.00000000	      0.00000000	      0.00000000	      0.00000000	      0.00000000	      0.00000000	     -0.15272390	     -1.62667010	     -0.00000000
      0.28330181	      0.00000000	     -1.88763222	     -0.00000000	     -0.00000000	      0.00000000	      0.00000000	     -0.48054340	     -1.38376986	     -0.00000000	     -0.00000000	     -0.00000000	   -199.46816826	     -0.51850339	     -0.45384272	     -0.00000000	     -0.00000000	      0.00000000	    175.99489253	      0.00000000	      0.00000000	      0.00000000	      0.00000000	      0.00000000	      0.00000000	     -0.15232591	     -1.62819339	     -0.00000000
      0.28376839	      0.00000000	     -1.88928989	     -0.00000000	     -0.00000000	      0.00000000	      0.00000000	     -0.47930771	     -1.38508659	     -0.00000000	     -0.00000000	     -0.00000000	   -199.29479710	     -0.51708790	     -0.45461467	      0.00000000	     -0.00000000	      0.00000000	    175.81765391	      0.00000000	      0.00000000	      0.00000000	      0.00000000	      0.00000000	      0.00000000	     -0.15192699	     -1.62967857	     -0.00000000
      0.28423497	      0.00000000	     -1.89090523	     -0.00000000	     -0.00000000	      0.00000000	      0.00000000	     -0.47806883	     -1.38636865	     -0.00000000	     -0.00000000	     -0.00000000	   -199.11972655	     -0.51567115	     -0.45536832	     -0.00000000	     -0.00000000	      0.00000000	    175.63798256	      0.00000000	      0.00000000	      0.00000000	      0.00000000	      0.00000000	      0.00000000	     -0.15152726	     -1.63112573	     -0.00000000
      0.28470155	      0.00000000	     -1.89247846	     -0.00000000	     -0.00000000	      0.00000000	      0.00000000	     -0.47682703	     -1.38761601	     -0.00000000	     -0.00000000	     -0.00000000	   -198.94306548	     -0.51425350	     -0.45610319	     -0.00000000	     -0.00000000	      0.00000000	    175.45596177	      0.00000000	      0.00000000	      0.00000000	      0.00000000	      0.00000000	      0.00000000	     -0.15112680	     -1.63253494	     -0.00000000
      0.28516813	      0.00000000	     -1.89400981	     -0.00000000	     -0.00000000	      0.00000000	      0.00000000	     -0.47558261	     -1.38882866	     -0.00000000	     -0.00000000	     -0.00000000	   -198.76491826	     -0.51283531	     -0.45681891	     -0.00000000	     -0.00000000	      0.00000000	    175.27165858	      0.00000000	      0.00000000	      0.00000000	      0.00000000	      0.00000000	      0.00000000	     -0.15072571	     -1.63390635	     -0.00000000
      0.28563471	      0.00000000	     -1.89549955	     -0.00000000	     -0.00000000	      0.00000000	      0.00000000	     -0.47433582	     -1.39000663	     -0.00000000	     -0.00000000	     -0.00000000	   -198.58537946	     -0.51141691	     -0.45751517	     -0.00000000	     -0.00000000	      0.00000000	    175.08512581	      0.00000000	      0.00000000	      0.00000000	      0.00000000	      0.00000000	      0.00000000	     -0.15032408	     -1.63524010	     -0.00000000
      0.28610129	      0.00000000	     -1.89694793	     -0.00000000	     -0.00000000	      0.00000000	      0.00000000	     -0.47308689	     -1.39114999	     -0.00000000	     -0.00000000	     -0.00000000	   -198.40453045	     -0.50999862	     -0.45819177	     -0.00000000	     -0.00000000	      0.00000000	    174.89640485	      0.00000000	      0.00000000	      0.00000000	      0.00000000	      0.00000000	      0.00000000	     -0.14992198	     -1.63653637	     -0.00000000
      0.28656787	      0.00000000	     -1.89835521	     -0.00000000	     -0.00000000	      0.00000000	      0.00000000	     -0.47183600	     -1.39225884	     -0.00000000	     -0.00000000	     -0.00000000	   -198.22243776	     -0.50858069	     -0.45884861	     -0.00000000	     -0.00000000	      0.00000000	    174.70552839	      0.00000000	      0.00000000	      0.00000000	      0.00000000	      0.00000000	      0.00000000	     -0.14951947	     -1.63779536	     -0.00000000
      0.28703445	      0.00000000	     -1.89972166	     -0.00000000	     -0.00000000	      0.00000000	      0.00000000	     -0.47058330	     -1.39333332	     -0.00000000	     -0.00000000	     -0.00000000	   -198.03915282	     -0.50716332	     -0.45948566	     -0.00000000	     -0.00000000	      0.00000000	    174.51252284	      0.00000000	      0.00000000	      0.00000000	      0.00000000	      0.00000000	      0.00000000	     -0.14911661	     -1.63901726	     -0.00000000
      0.28750103	      0.00000000	     -1.90104752	     -0.00000000	     -0.00000000	      0.00000000	      0.00000000	     -0.46932890	     -1.39437360	     -0.00000000	     -0.00000000	     -0.00000000	   -197.85471273	     -0.50574666	     -0.46010297	     -0.00000000	     -0.00000000	      0.00000000	    174.31741036	      0.00000000	      0.00000000	      0.00000000	      0.00000000	      0.00000000	      0.00000000	     -0.14871344	     -1.64020228	     -0.00000000
      0.28796761	      0.00000000	     -1.90233302	     -0.00000000	     -0.00000000	      0.00000000	      0.00000000	     -0.46807290	     -1.39537986	     -0.00000000	     -0.00000000	     -0.00000000	   -197.66914169	     -0.50433078	     -0.46070065	     -0.00000000	     -0.00000000	      0.00000000	    174.12021032	      0.00000000	      0.00000000	      0.00000000	      0.00000000	      0.00000000	      0.00000000	     -0.14830998	     -1.64135064	     -0.00000000
      0.28843420	      0.00000000	     -1.90357839	     -0.00000000	     -0.00000000	      0.00000000	      0.00000000	     -0.46681534	     -1.39635229	     -0.00000000	     -0.00000000	     -0.00000000	   -197.48245275	     -0.50291572	     -0.46127885	     -0.00000000	     -0.00000000	      0.00000000	    173.92094037	      0.00000000	      0.00000000	      0.00000000	      0.00000000	      0.00000000	      0.00000000	     -0.14790625	     -1.64246254	     -0.00000000
      0.28890078	      0.00000000	     -1.90478386	     -0.00000000	     -0.00000000	      0.00000000	      0.00000000	     -0.46555626	     -1.39729113	     -0.00000000	     -0.00000000	     -0.00000000	   -197.29464970	     -0.50150148	     -0.46183778	     -0.00000000	     -0.00000000	      0.00000000	    173.71961709	      0.00000000	      0.00000000	      0.00000000	      0.00000000	      0.00000000	      0.00000000	     -0.14750224	     -1.64353820	     -0.00000000
      0.28936736	      0.00000000	     -1.90594961	     -0.00000000	     -0.00000000	      0.00000000	      0.00000000	     -0.46429567	     -1.39819658	     -0.00000000	     -0.00000000	     -0.00000000	   -197.10572893	     -0.50008801	     -0.46237765	     -0.00000000	     -0.00000000	      0.00000000	    173.51625645	      0.00000000	      0.00000000	      0.00000000	      0.00000000	      0.00000000	      0.00000000	     -0.14709798	     -1.64457782	     -0.00000000
      0.28983394	      0.00000000	     -1.90707584	     -0.00000000	     -0.00000000	      0.00000000	      0.00000000	     -0.46303359	     -1.39906887	     -0.00000000	     -0.00000000	     -0.00000000	   -196.91568110	     -0.49867525	     -0.46289870	     -0.00000000	     -0.00000000	      0.00000000	    173.31087400	      0.00000000	      0.00000000	      0.00000000	      0.00000000	      0.00000000	      0.00000000	     -0.14669344	     -1.64558161	     -0.00000000
      0.29030052	      0.00000000	     -1.90816275	     -0.00000000	     -0.00000000	      0.00000000	      0.00000000	     -0.46177000	     -1.39990824	     -0.00000000	     -0.00000000	     -0.00000000	   -196.72449267	     -0.49726312	     -0.46340120	     -0.00000000	     -0.00000000	      0.00000000	    173.10348496	      0.00000000	      0.00000000	      0.00000000	      0.00000000	      0.00000000	      0.00000000	     -0.14628862	     -1.64654977	     -0.00000000
      0.29076710	      0.00000000	     -1.90921049	     -0.00000000	     -0.00000000	      0.00000000	      0.00000000	     -0.46050488	     -1.40071490	     -0.00000000	     -0.00000000	     -0.00000000	   -196.53214714	     -0.49585152	     -0.46388540	     -0.00000000	     -0.00000000	      0.00000000	    172.89410427	      0.00000000	      0.00000000	      0.00000000	      0.00000000	      0.00000000	      0.00000000	     -0.14588351	     -1.64748248	     -0.00000000
      0.29123368	      0.00000000	     -1.91021924	     -0.00000000	     -0.00000000	      0.00000000	      0.00000000	     -0.45923824	     -1.40148909	     -0.00000000	     -0.00000000	     -0.00000000	   -196.33862615	     -0.49444034	     -0.46435157	     -0.00000000	     -0.00000000	      0.00000000	    172.68274649	      0.00000000	      0.00000000	      0.00000000	      0.00000000	      0.00000000	      0.00000000	     -0.14547809	     -1.64837992	     -0.00000000
      0.29170026	      0.00000000	     -1.91118915	     -0.00000000	     -0.00000000	      0.00000000	      0.00000000	     -0.45797003	     -1.40223101	     -0.00000000	     -0.00000000	     -0.00000000	   -196.14391022	     -0.49302949	     -0.46479997	     -0.00000000	     -0.00000000	      0.00000000	    172.46942585	      0.00000000	      0.00000000	      0.00000000	      0.00000000	      0.00000000	      0.00000000	     -0.14507236	     -1.64924229	     -0.00000000
      0.29216684	      0.00000000	     -1.91212038	     -0.00000000	     -0.00000000	      0.00000000	      0.00000000	     -0.45670025	     -1.40294088	     -0.00000000	     -0.00000000	     -0.00000000	   -195.94797949	     -0.49161886	     -0.46523086	     -0.00000000	     -0.00000000	      0.00000000	    172.25415611	      0.00000000	      0.00000000	      0.00000000	      0.00000000	      0.00000000	      0.00000000	     -0.14466630	     -1.65006975	     -0.00000000
      0.29263342	      0.00000000	     -1.91301306	     -0.00000000	     -0.00000000	      0.00000000	      0.00000000	     -0.45542887	     -1.40361891	     -0.00000000	     -0.00000000	     -0.00000000	   -195.75081412	     -0.49020835	     -0.46564448	     -0.00000000	     -0.00000000	      0.00000000	    172.03695057	      0.00000000	      0.00000000	      0.00000000	      0.00000000	      0.00000000	      0.00000000	     -0.14425989	     -1.65086246	     -0.00000000
      0.29310000	      0.00000000	     -1.91386735	     -0.00000000	     -0.00000000	      0.00000000	      0.00000000	     -0.45415588	     -1.40426530	     -0.00000000	     -0.00000000	     -0.00000000	   -195.55239470	     -0.48879785	     -0.46604110	     -0.00000000	     -0.00000000	      0.00000000	    171.81782201	      0.00000000	      0.00000000	      0.00000000	      0.00000000	      0.00000000	      0.00000000	     -0.14385313	     -1.65162060	     -0.00000000
      0.29356658	      0.00000000	     -1.91468337	     -0.00000000	     -0.00000000	      0.00000000	      0.00000000	     -0.45288126	     -1.40488024	     -0.00000000	     -0.00000000	     -0.00000000	   -195.35270244	     -0.48738727	     -0.46642095	     -0.00000000	     -0.00000000	      0.00000000	    171.59678267	      0.00000000	      0.00000000	      0.00000000	      0.00000000	      0.00000000	      0.00000000	     -0.14344599	     -1.65234430	     -0.00000000
      0.29403316	      0.00000000	     -1.91546124	     -0.00000000	     -0.00000000	      0.00000000	      0.00000000	     -0.45160500	     -1.40546391	     -0.00000000	     -0.00000000	     -0.00000000	   -195.15171934	     -0.48597653	     -0.46678426	     -0.00000000	     -0.00000000	      0.00000000	    171.37384425	      0.00000000	      0.00000000	      0.00000000	      0.00000000	      0.00000000	      0.00000000	     -0.14303848	     -1.65303373	     -0.00000000
      0.29449974	      0.00000000	     -1.91620111	     -0.00000000	     -0.00000000	      0.00000000	      0.00000000	     -0.45032708	     -1.40601650	     -0.00000000	     -0.00000000	     -0.00000000	   -194.94942826	     -0.48456554	     -0.46713126	     -0.00000000	     -0.00000000	      0.00000000	    171.14901787	      0.00000000	      0.00000000	      0.00000000	      0.00000000	      0.00000000	      0.00000000	     -0.14263057	     -1.65368902	     -0.00000000
      0.29496632	      0.00000000	     -1.91690308	     -0.00000000	     -0.00000000	      0.00000000	      0.00000000	     -0.44904749	     -1.40653819	     -0.00000000	     -0.00000000	     -0.00000000	   -194.74581294	     -0.48315424	     -0.46746216	     -0.00000000	     -0.00000000	      0.00000000	    170.92231411	      0.00000000	      0.00000000	      0.00000000	      0.00000000	      0.00000000	      0.00000000	     -0.14222227	     -1.65431032	     -0.00000000
      0.29543290	      0.00000000	     -1.91756728	     -0.00000000	     -0.00000000	      0.00000000	      0.00000000	     -0.44776624	     -1.40702913	     -0.00000000	     -0.00000000	     -0.00000000	   -194.54085803	     -0.48174254	     -0.46777717	     -0.00000000	     -0.00000000	      0.00000000	    170.69374301	      0.00000000	      0.00000000	      0.00000000	      0.00000000	      0.00000000	      0.00000000	     -0.14181357	     -1.65489776	     -0.00000000
      0.29589948	      0.00000000	     -1.91819381	     -0.00000000	     -0.00000000	      0.00000000	      0.00000000	     -0.44648331	     -1.40748949	     -0.00000000	     -0.00000000	     -0.00000000	   -194.33454900	     -0.48033039	     -0.46807651	     -0.00000000	     -0.00000000	      0.00000000	    170.46331405	      0.00000000	      0.00000000	      0.00000000	      0.00000000	      0.00000000	      0.00000000	     -0.14140445	     -1.65545147	     -0.00000000
      0.29636606	      0.00000000	     -1.91878278	     -0.00000000	     -0.00000000	      0.00000000	      0.00000000	     -0.44519870	     -1.40791943	     -0.00000000	     -0.00000000	     -0.00000000	   -194.12687217	     -0.47891773	     -0.46836036	     -0.00000000	     -0.00000000	      0.00000000	    170.23103622	      0.00000000	      0.00000000	      0.00000000	      0.00000000	      0.00000000	      0.00000000	     -0.14099491	     -1.65597158	     -0.00000000
      0.29683264	      0.00000000	     -1.91933431	     -0.00000000	     -0.00000000	      0.00000000	      0.00000000	     -0.44391241	     -1.40831909	     -0.00000000	     -0.00000000	     -0.00000000	   -193.91781454	     -0.47750452	     -0.46862892	     -0.00000000	     -0.00000000	      0.00000000	    169.99691798	      0.00000000	      0.00000000	      0.00000000	      0.00000000	      0.00000000	      0.00000000	     -0.14058495	     -1.65645820	     -0.00000000
      0.29729922	      0.00000000	     -1.91984849	     -0.00000000	     -0.00000000	      0.00000000	      0.00000000	     -0.44262445	     -1.40868863	     -0.00000000	     -0.00000000	     -0.00000000	   -193.70736384	     -0.47609069	     -0.46888237	     -0.00000000	     -0.00000000	      0.00000000	    169.76096734	      0.00000000	      0.00000000	      0.00000000	      0.00000000	      0.00000000	      0.00000000	     -0.14017457	     -1.65691147	     -0.00000000
      0.29776580	      0.00000000	     -1.92032542	     -0.00000000	     -0.00000000	      0.00000000	      0.00000000	     -0.44133481	     -1.40902818	     -0.00000000	     -0.00000000	     -0.00000000	   -193.49550837	     -0.47467622	     -0.46912089	     -0.00000000	     -0.00000000	      0.00000000	    169.52319183	      0.00000000	      0.00000000	      0.00000000	      0.00000000	      0.00000000	      0.00000000	     -0.13976375	     -1.65733148	     -0.00000000
      0.29823238	      0.00000000	     -1.92076520	     -0.00000000	     -0.00000000	      0.00000000	      0.00000000	     -0.44004350	     -1.40933788	     -0.00000000	     -0.00000000	     -0.00000000	   -193.28223697	     -0.47326106	     -0.46934466	     -0.00000000	     -0.00000000	      0.00000000	    169.28359853	      0.00000000	      0.00000000	      0.00000000	      0.00000000	      0.00000000	      0.00000000	     -0.13935251	     -1.65771836	     -0.00000000
      0.29869896	      0.00000000	     -1.92116792	     -0.00000000	     -0.00000000	      0.00000000	      0.00000000	     -0.43875053	     -1.40961787	     -0.00000000	     -0.00000000	     -0.00000000	   -193.06753895	     -0.47184517	     -0.46955384	     -0.00000000	     -0.00000000	      0.00000000	    169.04219411	      0.00000000	      0.00000000	      0.00000000	      0.00000000	      0.00000000	      0.00000000	     -0.13894083	     -1.65807221	     -0.00000000
      0.29916554	      0.00000000	     -1.92153368	     -0.00000000	     -0.00000000	      0.00000000	      0.00000000	     -0.43745589	     -1.40986827	     -0.00000000	     -0.00000000	     -0.00000000	   -192.85140404	     -0.47042854	     -0.46974860	     -0.00000000	     -0.00000000	      0.00000000	    168.79898483	      0.00000000	      0.00000000	      0.00000000	      0.00000000	      0.00000000	      0.00000000	     -0.13852872	     -1.65839313	     -0.00000000
      0.29963212	      0.00000000	     -1.92186255	     -0.00000000	     -0.00000000	      0.00000000	      0.00000000	     -0.43615961	     -1.41008921	     -0.00000000	     -0.00000000	     -0.00000000	   -192.63382229	     -0.46901112	     -0.46992911	     -0.00000000	     -0.00000000	      0.00000000	    168.55397655	      0.00000000	      0.00000000	      0.00000000	      0.00000000	      0.00000000	      0.00000000	     -0.13811617	     -1.65868123	     -0.00000000
      0.30009870	      0.00000000	     -1.92215463	     -0.00000000	     -0.00000000	      0.00000000	      0.00000000	     -0.43486169	     -1.41028081	     -0.00000000	     -0.00000000	     -0.00000000	   -192.41478407	     -0.46759290	     -0.47009552	     -0.00000000	     -0.00000000	      0.00000000	    168.30717476	      0.00000000	      0.00000000	      0.00000000	      0.00000000	      0.00000000	      0.00000000	     -0.13770318	     -1.65893660	     -0.00000000
      0.30056528	      0.00000000	     -1.92240999	     -0.00000000	     -0.00000000	      0.00000000	      0.00000000	     -0.43356213	     -1.41044318	     -0.00000000	     -0.00000000	     -0.00000000	   -192.19427996	     -0.46617385	     -0.47024799	     -0.00000000	     -0.00000000	      0.00000000	    168.05858458	      0.00000000	      0.00000000	      0.00000000	      0.00000000	      0.00000000	      0.00000000	     -0.13728976	     -1.65915934	     -0.00000000
      0.30103186	      0.00000000	     -1.92262872	     -0.00000000	     -0.00000000	      0.00000000	      0.00000000	     -0.43226096	     -1.41057644	     -0.00000000	     -0.00000000	     -0.00000000	   -191.97230077	     -0.46475396	     -0.47038667	     -0.00000000	     -0.00000000	      0.00000000	    167.80821080	      0.00000000	      0.00000000	      0.00000000	      0.00000000	      0.00000000	      0.00000000	     -0.13687591	     -1.65934955	     -0.00000000
      0.30149844	      0.00000000	     -1.92281089	     -0.00000000	     -0.00000000	      0.00000000	      0.00000000	     -0.43095817	     -1.41068071	     -0.00000000	     -0.00000000	     -0.00000000	   -191.74883744	     -0.46333319	     -0.47051170	     -0.00000000	     -0.00000000	      0.00000000	    167.55605786	      0.00000000	      0.00000000	      0.00000000	      0.00000000	      0.00000000	      0.00000000	     -0.13646162	     -1.65950730	     -0.00000000
      0.30196502	      0.00000000	     -1.92295656	     -0.00000000	     -0.00000000	      0.00000000	      0.00000000	     -0.42965377	     -1.41075608	     -0.00000000	     -0.00000000	     -0.00000000	   -191.52388106	     -0.46191154	     -0.47062323	     -0.00000000	     -0.00000000	      0.00000000	    167.30212991	      0.00000000	      0.00000000	      0.00000000	      0.00000000	      0.00000000	      0.00000000	     -0.13604689	     -1.65963269	     -0.00000000
      0.30243160	      0.00000000	     -1.92306582	     -0.00000000	     -0.00000000	      0.00000000	      0.00000000	     -0.42834779	     -1.41080267	     -0.00000000	     -0.00000000	     -0.00000000	   -191.29742280	     -0.46048900	     -0.47072141	     -0.00000000	     -0.00000000	      0.00000000	    167.04643077	      0.00000000	      0.00000000	      0.00000000	      0.00000000	      0.00000000	      0.00000000	     -0.13563174	     -1.65972579	     -0.00000000
      0.30289818	      0.00000000	     -1.92313873	     -0.00000000	     -0.00000000	      0.00000000	      0.00000000	     -0.42704023	     -1.41082057	     -0.00000000	     -0.00000000	     -0.00000000	   -191.06945389	     -0.45906553	     -0.47080636	     -0.00000000	     -0.00000000	      0.00000000	    166.78896399	      0.00000000	      0.00000000	      0.00000000	      0.00000000	      0.00000000	      0.00000000	     -0.13521615	     -1.65978670	     -0.00000000
      0.30336477	      0.00000000	     -1.92317535	     -0.00000000	     -0.00000000	      0.00000000	      0.00000000	     -0.42573111	     -1.41080988	     -0.00000000	     -0.00000000	     -0.00000000	   -190.83996564	     -0.45764115	     -0.47087824	     -0.00000000	     -0.00000000	      0.00000000	    166.52973287	      0.00000000	      0.00000000	      0.00000000	      0.00000000	      0.00000000	      0.00000000	     -0.13480014	     -1.65981548	     -0.00000000
      0.30383135	      0.00000000	     -1.92317574	     -0.00000000	     -0.00000000	      0.00000000	      0.00000000	     -0.42442042	     -1.41077070	     -0.00000000	     -0.00000000	     -0.00000000	   -190.60894940	     -0.45621582	     -0.47093717	     -0.00000000	     -0.00000000	      0.00000000	    166.26874045	      0.00000000	      0.00000000	      0.00000000	      0.00000000	      0.00000000	      0.00000000	     -0.13438369	     -1.65981221	     -0.00000000
      0.30429793	      0.00000000	     -1.92313996	     -0.00000000	     -0.00000000	      0.00000000	      0.00000000	     -0.42310820	     -1.41070312	     -0.00000000	     -0.00000000	     -0.00000000	   -190.37639655	     -0.45478955	     -0.47098328	     -0.00000000	     -0.00000000	      0.00000000	    166.00598957	      0.00000000	      0.00000000	      0.00000000	      0.00000000	      0.00000000	      0.00000000	     -0.13396682	     -1.65977696	     -0.00000000
      0.30476451	      0.00000000	     -1.92306807	     -0.00000000	     -0.00000000	      0.00000000	      0.00000000	     -0.42179445	     -1.41060722	     -0.00000000	     -0.00000000	     -0.00000000	   -190.14229855	     -0.45336232	     -0.47101670	     -0.00000000	     -0.00000000	      0.00000000	    165.74148286	      0.00000000	      0.00000000	      0.00000000	      0.00000000	      0.00000000	      0.00000000	     -0.13354953	     -1.65970979	     -0.00000000
      0.30523109	      0.00000000	     -1.92296011	     -0.00000000	     -0.00000000	      0.00000000	      0.00000000	     -0.42047917	     -1.41048310	     -0.00000000	     -0.00000000	     -0.00000000	   -189.90664686	     -0.45193413	     -0.47103756	     -0.00000000	     -0.00000000	      0.00000000	    165.47522280	      0.00000000	      0.00000000	      0.00000000	      0.00000000	      0.00000000	      0.00000000	     -0.13313181	     -1.65961079	     -0.00000000
      0.30569767	      0.00000000	     -1.92281614	     -0.00000000	     -0.00000000	      0.00000000	      0.00000000	     -0.41916240	     -1.41033084	     -0.00000000	     -0.00000000	     -0.00000000	   -189.66943306	     -0.45050497	     -0.47104598	     -0.00000000	     -0.00000000	      0.00000000	    165.20721172	      0.00000000	      0.00000000	      0.00000000	      0.00000000	      0.00000000	      0.00000000	     -0.13271368	     -1.65948000	     -0.00000000
      0.30616425	      0.00000000	     -1.92263620	     -0.00000000	     -0.00000000	      0.00000000	      0.00000000	     -0.41784413	     -1.41015051	     -0.00000000	     -0.00000000	     -0.00000000	   -189.43064880	     -0.44907482	     -0.47104207	     -0.00000000	     -0.00000000	      0.00000000	    164.93745189	      0.00000000	      0.00000000	      0.00000000	      0.00000000	      0.00000000	      0.00000000	     -0.13229513	     -1.65931748	     -0.00000000
      0.30628177	      0.00000000	     -1.92258521	     -0.00000000	     -0.00000000	      0.00000000	      0.00000000	     -0.41751184	     -1.41010066	     -0.00000000	     -0.00000000	     -0.00000000	   -189.37025344	     -0.44871450	     -0.47103923	     -0.00000000	     -0.00000000	      0.00000000	    164.86919785	      0.00000000	      0.00000000	      0.00000000	      0.00000000	      0.00000000	      0.00000000	     -0.13218964	     -1.65927155	     -0.00000000
      0.30639930	      0.00000000	     -1.92253194	     -0.00000000	     -0.00000000	      0.00000000	      0.00000000	     -0.41717946	     -1.41004905	     -0.00000000	     -0.00000000	     -0.00000000	   -189.30975723	     -0.44835408	     -0.47103558	     -0.00000000	     -0.00000000	      0.00000000	    164.80084680	      0.00000000	      0.00000000	      0.00000000	      0.00000000	      0.00000000	      0.00000000	     -0.13208412	     -1.65922362	     -0.00000000
      0.30685672	      0.00000000	     -1.92230289	     -0.00000000	     -0.00000000	      0.00000000	      0.00000000	     -0.41588484	     -1.40983137	     -0.00000000	     -0.00000000	     -0.00000000	   -189.07330810	     -0.44695031	     -0.47101398	     -0.00000000	     -0.00000000	      0.00000000	    164.53387179	      0.00000000	      0.00000000	      0.00000000	      0.00000000	      0.00000000	      0.00000000	     -0.13167314	     -1.65901793	     -0.00000000
      0.30731413	      0.00000000	     -1.92203912	     -0.00000000	     -0.00000000	      0.00000000	      0.00000000	     -0.41458835	     -1.40958720	     -0.00000000	     -0.00000000	     -0.00000000	   -188.83511881	     -0.44554471	     -0.47098175	     -0.00000000	     -0.00000000	      0.00000000	    164.26519678	      0.00000000	      0.00000000	      0.00000000	      0.00000000	      0.00000000	      0.00000000	     -0.13126158	     -1.65878186	     -0.00000000
      0.30777155	      0.00000000	     -1.92174032	     -0.00000000	     -0.00000000	      0.00000000	      0.00000000	     -0.41328948	     -1.40931697	     -0.00000000	     -0.00000000	     -0.00000000	   -188.59493328	     -0.44413606	     -0.47093984	     -0.00000000	     -0.00000000	      0.00000000	    163.99489052	      0.00000000	      0.00000000	      0.00000000	      0.00000000	      0.00000000	      0.00000000	     -0.13084923	     -1.65851537	     -0.00000000
      0.30822897	      0.00000000	     -1.92140613	     -0.00000000	     -0.00000000	      0.00000000	      0.00000000	     -0.41198772	     -1.40902098	     -0.00000000	     -0.00000000	     -0.00000000	   -188.35250486	     -0.44272328	     -0.47088924	     -0.00000000	     -0.00000000	      0.00000000	    163.72296998	      0.00000000	      0.00000000	      0.00000000	      0.00000000	      0.00000000	      0.00000000	     -0.13043587	     -1.65821839	     -0.00000000
      0.30868638	      0.00000000	     -1.92103618	     -0.00000000	     -0.00000000	      0.00000000	      0.00000000	     -0.41068267	     -1.40869946	     -0.00000000	     -0.00000000	     -0.00000000	   -188.10763101	     -0.44130552	     -0.47083070	     -0.00000000	     -0.00000000	      0.00000000	    163.44944712	      0.00000000	      0.00000000	      0.00000000	      0.00000000	      0.00000000	      0.00000000	     -0.13002134	     -1.65789077	     -0.00000000
      0.30914380	      0.00000000	     -1.92063014	     -0.00000000	     -0.00000000	      0.00000000	      0.00000000	     -0.40937405	     -1.40835248	     -0.00000000	     -0.00000000	     -0.00000000	   -187.86016393	     -0.43988220	     -0.47076473	      0.00000000	     -0.00000000	      0.00000000	    163.17432518	      0.00000000	      0.00000000	      0.00000000	      0.00000000	      0.00000000	      0.00000000	     -0.12960553	     -1.65753235	     -0.00000000
      0.30960121	      0.00000000	     -1.92018768	     -0.00000000	     -0.00000000	      0.00000000	      0.00000000	     -0.40806170	     -1.40798000	     -0.00000000	     -0.00000000	     -0.00000000	   -187.61000879	     -0.43845298	     -0.47069158	      0.00000000	     -0.00000000	      0.00000000	    162.89759989	      0.00000000	      0.00000000	      0.00000000	      0.00000000	      0.00000000	      0.00000000	     -0.12918837	     -1.65714292	     -0.00000000
      0.31005863	      0.00000000	     -1.91970852	     -0.00000000	     -0.00000000	      0.00000000	      0.00000000	     -0.40674557	     -1.40758191	     -0.00000000	     -0.00000000	     -0.00000000	   -187.35711648	     -0.43701775	     -0.47061135	      0.00000000	     -0.00000000	      0.00000000	    162.61926126	      0.00000000	      0.00000000	      0.00000000	      0.00000000	      0.00000000	      0.00000000	     -0.12876985	     -1.65672228	     -0.00000000
      0.31051605	      0.00000000	     -1.91919243	     -0.00000000	     -0.00000000	      0.00000000	      0.00000000	     -0.40542568	     -1.40715802	     -0.00000000	     -0.00000000	     -0.00000000	   -187.10147481	     -0.43557656	     -0.47052393	      0.00000000	     -0.00000000	      0.00000000	    162.33929533	      0.00000000	      0.00000000	      0.00000000	      0.00000000	      0.00000000	      0.00000000	     -0.12834997	     -1.65627022	     -0.00000000
      0.31097346	      0.00000000	     -1.91863920	     -0.00000000	     -0.00000000	      0.00000000	      0.00000000	     -0.40410211	     -1.40670811	     -0.00000000	     -0.00000000	     -0.00000000	   -186.84309965	     -0.43412959	     -0.47042915	      0.00000000	     -0.00000000	      0.00000000	    162.05768596	      0.00000000	      0.00000000	      0.00000000	      0.00000000	      0.00000000	      0.00000000	     -0.12792876	     -1.65578651	     -0.00000000
      0.31143088	      0.00000000	     -1.91804864	     -0.00000000	     -0.00000000	      0.00000000	      0.00000000	     -0.40277500	     -1.40623192	     -0.00000000	     -0.00000000	     -0.00000000	   -186.58202724	     -0.43267711	     -0.47032672	      0.00000000	     -0.00000000	      0.00000000	    161.77441622	      0.00000000	      0.00000000	      0.00000000	      0.00000000	      0.00000000	      0.00000000	     -0.12750628	     -1.65527098	     -0.00000000
      0.31188829	      0.00000000	     -1.91742062	     -0.00000000	     -0.00000000	      0.00000000	      0.00000000	     -0.40144450	     -1.40572919	     -0.00000000	     -0.00000000	     -0.00000000	   -186.31830761	     -0.43121945	     -0.47021632	      0.00000000	     -0.00000000	      0.00000000	    161.48946953	      0.00000000	      0.00000000	      0.00000000	      0.00000000	      0.00000000	      0.00000000	     -0.12708259	     -1.65472343	     -0.00000000
      0.31234571	      0.00000000	     -1.91675502	     -0.00000000	     -0.00000000	      0.00000000	      0.00000000	     -0.40011077	     -1.40519967	     -0.00000000	     -0.00000000	     -0.00000000	   -186.05199937	     -0.42975697	     -0.47009761	      0.00000000	     -0.00000000	      0.00000000	    161.20283051	      0.00000000	      0.00000000	      0.00000000	      0.00000000	      0.00000000	      0.00000000	     -0.12665776	     -1.65414369	     -0.00000000
      0.31280313	      0.00000000	     -1.91605174	     -0.00000000	     -0.00000000	      0.00000000	      0.00000000	     -0.39877401	     -1.40464312	     -0.00000000	     -0.00000000	     -0.00000000	   -185.78316570	     -0.42829003	     -0.46997023	      0.00000000	     -0.00000000	      0.00000000	    160.91448556	      0.00000000	      0.00000000	      0.00000000	      0.00000000	      0.00000000	      0.00000000	     -0.12623187	     -1.65353162	     -0.00000000
      0.31326054	      0.00000000	     -1.91531073	     -0.00000000	     -0.00000000	      0.00000000	      0.00000000	     -0.39743440	     -1.40405930	     -0.00000000	     -0.00000000	     -0.00000000	   -185.51187132	     -0.42681901	     -0.46983384	      0.00000000	     -0.00000000	      0.00000000	    160.62442315	      0.00000000	      0.00000000	      0.00000000	      0.00000000	      0.00000000	      0.00000000	     -0.12580499	     -1.65288710	     -0.00000000
      0.31371796	      0.00000000	     -1.91453192	     -0.00000000	     -0.00000000	      0.00000000	      0.00000000	     -0.39609212	     -1.40344801	     -0.00000000	     -0.00000000	     -0.00000000	   -185.23818031	     -0.42534426	     -0.46968811	      0.00000000	     -0.00000000	      0.00000000	    160.33263403	      0.00000000	      0.00000000	      0.00000000	      0.00000000	      0.00000000	      0.00000000	     -0.12537718	     -1.65221000	     -0.00000000
      0.31417537	      0.00000000	     -1.91371529	     -0.00000000	     -0.00000000	      0.00000000	      0.00000000	     -0.39474735	     -1.40280906	     -0.00000000	     -0.00000000	     -0.00000000	   -184.96215463	     -0.42386614	     -0.46953272	     -0.00000000	     -0.00000000	      0.00000000	    160.03911115	      0.00000000	      0.00000000	      0.00000000	      0.00000000	      0.00000000	      0.00000000	     -0.12494852	     -1.65150024	     -0.00000000
      0.31463279	      0.00000000	     -1.91286082	     -0.00000000	     -0.00000000	      0.00000000	      0.00000000	     -0.39340025	     -1.40214230	     -0.00000000	     -0.00000000	     -0.00000000	   -184.68385309	     -0.42238495	     -0.46936740	     -0.00000000	     -0.00000000	      0.00000000	    159.74384959	      0.00000000	      0.00000000	      0.00000000	      0.00000000	      0.00000000	      0.00000000	     -0.12451908	     -1.65075776	     -0.00000000
      0.31509021	      0.00000000	     -1.91196852	     -0.00000000	     -0.00000000	      0.00000000	      0.00000000	     -0.39205098	     -1.40144758	     -0.00000000	     -0.00000000	     -0.00000000	   -184.40333071	     -0.42090099	     -0.46919188	     -0.00000000	     -0.00000000	      0.00000000	    159.44684630	      0.00000000	      0.00000000	      0.00000000	      0.00000000	      0.00000000	      0.00000000	     -0.12408891	     -1.64998250	     -0.00000000
      0.31554762	      0.00000000	     -1.91103840	     -0.00000000	     -0.00000000	      0.00000000	      0.00000000	     -0.39069970	     -1.40072481	     -0.00000000	     -0.00000000	     -0.00000000	   -184.12063835	     -0.41941455	     -0.46900594	     -0.00000000	     -0.00000000	      0.00000000	    159.14809990	      0.00000000	      0.00000000	      0.00000000	      0.00000000	      0.00000000	      0.00000000	     -0.12365808	     -1.64917443	     -0.00000000
      0.31600504	      0.00000000	     -1.91007049	     -0.00000000	     -0.00000000	      0.00000000	      0.00000000	     -0.38934653	     -1.39997389	     -0.00000000	     -0.00000000	     -0.00000000	   -183.83582257	     -0.41792587	     -0.46880939	     -0.00000000	     -0.00000000	      0.00000000	    158.84761037	      0.00000000	      0.00000000	      0.00000000	      0.00000000	      0.00000000	      0.00000000	     -0.12322663	     -1.64833353	     -0.00000000
      0.31646245	      0.00000000	     -1.90906481	     -0.00000000	     -0.00000000	      0.00000000	      0.00000000	     -0.38799160	     -1.39919475	     -0.00000000	     -0.00000000	     -0.00000000	   -183.54892557	     -0.41643518	     -0.46860206	     -0.00000000	     -0.00000000	      0.00000000	    158.54537880	      0.00000000	      0.00000000	      0.00000000	      0.00000000	      0.00000000	      0.00000000	     -0.12279461	     -1.64745979	     -0.00000000
      0.31691987	      0.00000000	     -1.90802143	     -0.00000000	     -0.00000000	      0.00000000	      0.00000000	     -0.38663504	     -1.39838734	     -0.00000000	     -0.00000000	     -0.00000000	   -183.25998535	     -0.41494268	     -0.46838381	     -0.00000000	     -0.00000000	      0.00000000	    158.24140712	      0.00000000	      0.00000000	      0.00000000	      0.00000000	      0.00000000	      0.00000000	     -0.12236208	     -1.64655322	     -0.00000000
      0.31737729	      0.00000000	     -1.90694039	     -0.00000000	     -0.00000000	      0.00000000	      0.00000000	     -0.38527695	     -1.39755163	     -0.00000000	     -0.00000000	     -0.00000000	   -182.96903583	     -0.41344857	     -0.46815453	     -0.00000000	     -0.00000000	      0.00000000	    157.93569789	      0.00000000	      0.00000000	      0.00000000	      0.00000000	      0.00000000	      0.00000000	     -0.12192906	     -1.64561384	     -0.00000000
      0.31783470	      0.00000000	     -1.90582175	     -0.00000000	     -0.00000000	      0.00000000	      0.00000000	     -0.38391744	     -1.39668762	     -0.00000000	     -0.00000000	     -0.00000000	   -182.67610720	     -0.41195300	     -0.46791414	     -0.00000000	     -0.00000000	      0.00000000	    157.62825406	      0.00000000	      0.00000000	      0.00000000	      0.00000000	      0.00000000	      0.00000000	     -0.12149559	     -1.64464168	     -0.00000000
      0.31829212	      0.00000000	     -1.90466557	     -0.00000000	     -0.00000000	      0.00000000	      0.00000000	     -0.38255659	     -1.39579530	     -0.00000000	     -0.00000000	     -0.00000000	   -182.38122621	     -0.41045614	     -0.46766256	     -0.00000000	     -0.00000000	      0.00000000	    157.31907890	      0.00000000	      0.00000000	      0.00000000	      0.00000000	      0.00000000	      0.00000000	     -0.12106172	     -1.64363678	     -0.00000000
      0.31874953	      0.00000000	     -1.90347192	     -0.00000000	     -0.00000000	      0.00000000	      0.00000000	     -0.38119448	     -1.39487468	     -0.00000000	     -0.00000000	     -0.00000000	   -182.08441664	     -0.40895812	     -0.46739976	     -0.00000000	     -0.00000000	      0.00000000	    157.00817577	      0.00000000	      0.00000000	      0.00000000	      0.00000000	      0.00000000	      0.00000000	     -0.12062746	     -1.64259918	     -0.00000000
      0.31920695	      0.00000000	     -1.90224088	     -0.00000000	     -0.00000000	      0.00000000	      0.00000000	     -0.37983121	     -1.39392579	     -0.00000000	     -0.00000000	     -0.00000000	   -181.78569970	     -0.40745906	     -0.46712570	     -0.00000000	     -0.00000000	      0.00000000	    156.69554811	      0.00000000	      0.00000000	      0.00000000	      0.00000000	      0.00000000	      0.00000000	     -0.12019286	     -1.64152893	     -0.00000000
      0.31975717	      0.00000000	     -1.90071064	     -0.00000000	     -0.00000000	      0.00000000	      0.00000000	     -0.37818988	     -1.39274697	     -0.00000000	     -0.00000000	     -0.00000000	   -181.42387136	     -0.40565448	     -0.46678094	     -0.00000000	     -0.00000000	      0.00000000	    156.31728081	      0.00000000	      0.00000000	      0.00000000	      0.00000000	      0.00000000	      0.00000000	     -0.11966963	     -1.64019836	     -0.00000000
      0.32030740	      0.00000000	     -1.89912653	     -0.00000000	     -0.00000000	      0.00000000	      0.00000000	     -0.37654709	     -1.39152733	     -0.00000000	     -0.00000000	     -0.00000000	   -181.05934606	     -0.40384910	     -0.46642022	     -0.00000000	     -0.00000000	      0.00000000	    155.93638393	      0.00000000	      0.00000000	      0.00000000	      0.00000000	      0.00000000	      0.00000000	     -0.11914601	     -1.63882077	     -0.00000000
      0.32080446	      0.00000000	     -1.89764928	     -0.00000000	     -0.00000000	      0.00000000	      0.00000000	     -0.37506185	     -1.39039053	     -0.00000000	     -0.00000000	     -0.00000000	   -180.72773432	     -0.40221710	     -0.46608012	     -0.00000000	     -0.00000000	      0.00000000	    155.59024503	      0.00000000	      0.00000000	      0.00000000	      0.00000000	      0.00000000	      0.00000000	     -0.11867262	     -1.63753590	     -0.00000000
      0.32130153	      0.00000000	     -1.89612831	     -0.00000000	     -0.00000000	      0.00000000	      0.00000000	     -0.37357559	     -1.38922057	     -0.00000000	     -0.00000000	     -0.00000000	   -180.39396011	     -0.40058452	     -0.46572684	     -0.00000000	     -0.00000000	      0.00000000	    155.24204999	      0.00000000	      0.00000000	      0.00000000	      0.00000000	      0.00000000	      0.00000000	     -0.11819896	     -1.63621284	     -0.00000000
      0.32191269	      0.00000000	     -1.89419846	     -0.00000000	     -0.00000000	      0.00000000	      0.00000000	     -0.37174688	     -1.38773675	     -0.00000000	     -0.00000000	     -0.00000000	   -179.98062734	     -0.39857617	     -0.46527400	     -0.00000000	     -0.00000000	      0.00000000	    154.81130037	      0.00000000	      0.00000000	      0.00000000	      0.00000000	      0.00000000	      0.00000000	     -0.11761619	     -1.63453386	     -0.00000000
      0.32252385	      0.00000000	     -1.89220288	     -0.00000000	     -0.00000000	      0.00000000	      0.00000000	     -0.36991691	     -1.38620300	     -0.00000000	     -0.00000000	     -0.00000000	   -179.56409458	     -0.39656806	     -0.46480209	     -0.00000000	     -0.00000000	      0.00000000	    154.37714922	      0.00000000	      0.00000000	      0.00000000	      0.00000000	      0.00000000	      0.00000000	     -0.11703317	     -1.63279749	     -0.00000000
      0.32294978	      0.00000000	     -1.89077342	     -0.00000000	     -0.00000000	      0.00000000	      0.00000000	     -0.36864088	     -1.38510477	     -0.00000000	     -0.00000000	     -0.00000000	   -179.27191062	     -0.39516757	     -0.46446070	     -0.00000000	     -0.00000000	      0.00000000	    154.07311316	      0.00000000	      0.00000000	      0.00000000	      0.00000000	      0.00000000	      0.00000000	     -0.11662661	     -1.63155352	     -0.00000000
      0.32337570	      0.00000000	     -1.88931222	     -0.00000000	     -0.00000000	      0.00000000	      0.00000000	     -0.36736434	     -1.38398243	     -0.00000000	     -0.00000000	     -0.00000000	   -178.97819340	     -0.39376733	     -0.46411011	     -0.00000000	     -0.00000000	      0.00000000	    153.76743924	      0.00000000	      0.00000000	      0.00000000	      0.00000000	      0.00000000	      0.00000000	     -0.11621995	     -1.63028184	     -0.00000000
      0.32390701	      0.00000000	     -1.88744513	     -0.00000000	     -0.00000000	      0.00000000	      0.00000000	     -0.36577128	     -1.38254876	     -0.00000000	     -0.00000000	     -0.00000000	   -178.60965038	     -0.39202030	     -0.46365918	     -0.00000000	     -0.00000000	      0.00000000	    153.38416851	      0.00000000	      0.00000000	      0.00000000	      0.00000000	      0.00000000	      0.00000000	     -0.11571251	     -1.62865674	     -0.00000000
      0.32443832	      0.00000000	     -1.88552889	     -0.00000000	     -0.00000000	      0.00000000	      0.00000000	     -0.36417754	     -1.38107781	     -0.00000000	     -0.00000000	     -0.00000000	   -178.23872938	     -0.39027350	     -0.46319379	     -0.00000000	     -0.00000000	      0.00000000	    152.99849402	      0.00000000	      0.00000000	      0.00000000	      0.00000000	      0.00000000	      0.00000000	     -0.11520493	     -1.62698875	     -0.00000000
      0.32491296	      0.00000000	     -1.88377558	     -0.00000000	     -0.00000000	      0.00000000	      0.00000000	     -0.36275324	     -1.37973236	     -0.00000000	     -0.00000000	     -0.00000000	   -177.90535211	     -0.38871281	     -0.46276551	     -0.00000000	     -0.00000000	      0.00000000	    152.65210227	      0.00000000	      0.00000000	      0.00000000	      0.00000000	      0.00000000	      0.00000000	     -0.11475134	     -1.62546246	     -0.00000000
      0.32549563	      0.00000000	     -1.88156989	     -0.00000000	     -0.00000000	      0.00000000	      0.00000000	     -0.36100413	     -1.37804033	     -0.00000000	     -0.00000000	     -0.00000000	   -177.49350152	     -0.38679693	     -0.46222392	     -0.00000000	     -0.00000000	      0.00000000	    152.22440417	      0.00000000	      0.00000000	      0.00000000	      0.00000000	      0.00000000	      0.00000000	     -0.11419439	     -1.62354223	     -0.00000000
      0.32607829	      0.00000000	     -1.87930551	     -0.00000000	     -0.00000000	      0.00000000	      0.00000000	     -0.35925436	     -1.37630393	     -0.00000000	     -0.00000000	     -0.00000000	   -177.07878890	     -0.38488146	     -0.46166540	     -0.00000000	     -0.00000000	      0.00000000	    151.79384920	      0.00000000	      0.00000000	      0.00000000	      0.00000000	      0.00000000	      0.00000000	     -0.11363732	     -1.62157085	     -0.00000000
      0.32652751	      0.00000000	     -1.87751978	     -0.00000000	     -0.00000000	      0.00000000	      0.00000000	     -0.35790491	     -1.37493507	     -0.00000000	     -0.00000000	     -0.00000000	   -176.75708907	     -0.38340450	     -0.46122286	     -0.00000000	     -0.00000000	      0.00000000	    151.46015161	      0.00000000	      0.00000000	      0.00000000	      0.00000000	      0.00000000	      0.00000000	     -0.11320773	     -1.62001610	     -0.00000000
      0.32708490	      0.00000000	     -1.87525583	     -0.00000000	     -0.00000000	      0.00000000	      0.00000000	     -0.35623008	     -1.37320023	     -0.00000000	     -0.00000000	     -0.00000000	   -176.35555751	     -0.38157213	     -0.46065985	     -0.00000000	     -0.00000000	      0.00000000	    151.04384435	      0.00000000	      0.00000000	      0.00000000	      0.00000000	      0.00000000	      0.00000000	     -0.11267462	     -1.61804496	     -0.00000000
      0.32764228	      0.00000000	     -1.87293855	     -0.00000000	     -0.00000000	      0.00000000	      0.00000000	     -0.35455478	     -1.37142522	     -0.00000000	     -0.00000000	     -0.00000000	   -175.95139246	     -0.37974010	     -0.46008164	     -0.00000000	     -0.00000000	      0.00000000	    150.62500345	      0.00000000	      0.00000000	      0.00000000	      0.00000000	      0.00000000	      0.00000000	     -0.11214143	     -1.61602736	     -0.00000000
      0.32813418	      0.00000000	     -1.87084931	     -0.00000000	     -0.00000000	      0.00000000	      0.00000000	     -0.35307595	     -1.36982550	     -0.00000000	     -0.00000000	     -0.00000000	   -175.59251322	     -0.37812331	     -0.45955855	     -0.00000000	     -0.00000000	      0.00000000	    150.25338972	      0.00000000	      0.00000000	      0.00000000	      0.00000000	      0.00000000	      0.00000000	     -0.11167080	     -1.61420830	     -0.00000000
      0.32874614	      0.00000000	     -1.86819241	     -0.00000000	     -0.00000000	      0.00000000	      0.00000000	     -0.35123575	     -1.36779199	     -0.00000000	     -0.00000000	     -0.00000000	   -175.14316335	     -0.37611218	     -0.45889143	     -0.00000000	     -0.00000000	      0.00000000	    149.78841065	      0.00000000	      0.00000000	      0.00000000	      0.00000000	      0.00000000	      0.00000000	     -0.11108524	     -1.61189501	     -0.00000000
      0.32935810	      0.00000000	     -1.86547162	     -0.00000000	     -0.00000000	      0.00000000	      0.00000000	     -0.34939512	     -1.36571058	     -0.00000000	     -0.00000000	     -0.00000000	   -174.69060519	     -0.37410151	     -0.45820658	     -0.00000000	     -0.00000000	      0.00000000	    149.32040057	      0.00000000	      0.00000000	      0.00000000	      0.00000000	      0.00000000	      0.00000000	     -0.11049962	     -1.60952616	     -0.00000000
      0.32981677	      0.00000000	     -1.86339055	     -0.00000000	     -0.00000000	      0.00000000	      0.00000000	     -0.34801526	     -1.36411929	     -0.00000000	     -0.00000000	     -0.00000000	   -174.34927937	     -0.37259433	     -0.45768137	     -0.00000000	     -0.00000000	      0.00000000	    148.96782945	      0.00000000	      0.00000000	      0.00000000	      0.00000000	      0.00000000	      0.00000000	     -0.11006061	     -1.60771433	     -0.00000000
      0.33027544	      0.00000000	     -1.86127369	     -0.00000000	     -0.00000000	      0.00000000	      0.00000000	     -0.34663517	     -1.36250129	     -0.00000000	     -0.00000000	     -0.00000000	   -174.00612347	     -0.37108744	     -0.45714653	     -0.00000000	     -0.00000000	      0.00000000	    148.61354101	      0.00000000	      0.00000000	      0.00000000	      0.00000000	      0.00000000	      0.00000000	     -0.10962158	     -1.60587143	     -0.00000000
      0.33078423	      0.00000000	     -1.85888368	     -0.00000000	     -0.00000000	      0.00000000	      0.00000000	     -0.34510398	     -1.36067534	     -0.00000000	     -0.00000000	     -0.00000000	   -173.62330342	     -0.36941575	     -0.45654170	     -0.00000000	     -0.00000000	      0.00000000	    148.21871172	      0.00000000	      0.00000000	      0.00000000	      0.00000000	      0.00000000	      0.00000000	     -0.10913450	     -1.60379083	     -0.00000000
      0.33140606	      0.00000000	     -1.85590304	     -0.00000000	     -0.00000000	      0.00000000	      0.00000000	     -0.34323227	     -1.35839939	     -0.00000000	     -0.00000000	     -0.00000000	   -173.15232769	     -0.36737289	     -0.45578662	     -0.00000000	     -0.00000000	      0.00000000	    147.73338384	      0.00000000	      0.00000000	      0.00000000	      0.00000000	      0.00000000	      0.00000000	     -0.10853915	     -1.60119627	     -0.00000000
      0.33186234	      0.00000000	     -1.85367424	     -0.00000000	     -0.00000000	      0.00000000	      0.00000000	     -0.34185860	     -1.35669845	     -0.00000000	     -0.00000000	     -0.00000000	   -172.80454500	     -0.36587375	     -0.45522128	     -0.00000000	     -0.00000000	      0.00000000	    147.37545191	      0.00000000	      0.00000000	      0.00000000	      0.00000000	      0.00000000	      0.00000000	     -0.10810222	     -1.59925630	     -0.00000000
      0.33247509	      0.00000000	     -1.85062564	     -0.00000000	     -0.00000000	      0.00000000	      0.00000000	     -0.34001354	     -1.35437313	     -0.00000000	     -0.00000000	     -0.00000000	   -172.33456175	     -0.36386055	     -0.45444747	     -0.00000000	     -0.00000000	      0.00000000	    146.89225760	      0.00000000	      0.00000000	      0.00000000	      0.00000000	      0.00000000	      0.00000000	     -0.10751540	     -1.59660301	     -0.00000000
      0.33330676	      0.00000000	     -1.84638634	     -0.00000000	     -0.00000000	      0.00000000	      0.00000000	     -0.33750887	     -1.35114198	     -0.00000000	     -0.00000000	     -0.00000000	   -171.69127805	     -0.36112834	     -0.45337075	     -0.00000000	     -0.00000000	      0.00000000	    146.23181382	      0.00000000	      0.00000000	      0.00000000	      0.00000000	      0.00000000	      0.00000000	     -0.10671885	     -1.59291388	     -0.00000000
      0.33371563	      0.00000000	     -1.84425934	     -0.00000000	     -0.00000000	      0.00000000	      0.00000000	     -0.33627731	     -1.34952183	     -0.00000000	     -0.00000000	     -0.00000000	   -171.37272711	     -0.35978487	     -0.45282994	     -0.00000000	     -0.00000000	      0.00000000	    145.90532281	      0.00000000	      0.00000000	      0.00000000	      0.00000000	      0.00000000	      0.00000000	     -0.10632717	     -1.59106310	     -0.00000000
      0.33424414	      0.00000000	     -1.84146822	     -0.00000000	     -0.00000000	      0.00000000	      0.00000000	     -0.33468531	     -1.34739680	     -0.00000000	     -0.00000000	     -0.00000000	   -170.95874583	     -0.35804866	     -0.45212028	     -0.00000000	     -0.00000000	      0.00000000	    145.48133758	      0.00000000	      0.00000000	      0.00000000	      0.00000000	      0.00000000	      0.00000000	     -0.10582091	     -1.58863467	     -0.00000000
      0.33472633	      0.00000000	     -1.83888074	     -0.00000000	     -0.00000000	      0.00000000	      0.00000000	     -0.33323280	     -1.34542777	     -0.00000000	     -0.00000000	     -0.00000000	   -170.57886108	     -0.35646469	     -0.45146205	     -0.00000000	     -0.00000000	      0.00000000	    145.09273287	      0.00000000	      0.00000000	      0.00000000	      0.00000000	      0.00000000	      0.00000000	     -0.10535902	     -1.58638359	     -0.00000000
      0.33543629	      0.00000000	     -1.83499983	     -0.00000000	     -0.00000000	      0.00000000	      0.00000000	     -0.33109414	     -1.34247611	     -0.00000000	     -0.00000000	     -0.00000000	   -170.01573955	     -0.35413295	     -0.45047445	     -0.00000000	     -0.00000000	      0.00000000	    144.51737318	      0.00000000	      0.00000000	      0.00000000	      0.00000000	      0.00000000	      0.00000000	     -0.10467897	     -1.58300758	     -0.00000000
      0.33598519	      0.00000000	     -1.83194140	     -0.00000000	     -0.00000000	      0.00000000	      0.00000000	     -0.32944073	     -1.34015129	     -0.00000000	     -0.00000000	     -0.00000000	   -169.57728925	     -0.35233057	     -0.44969573	     -0.00000000	     -0.00000000	      0.00000000	    144.07000366	      0.00000000	      0.00000000	      0.00000000	      0.00000000	      0.00000000	      0.00000000	     -0.10415325	     -1.58034730	     -0.00000000
      0.33679153	      0.00000000	     -1.82735715	     -0.00000000	     -0.00000000	      0.00000000	      0.00000000	     -0.32701223	     -1.33666861	     -0.00000000	     -0.00000000	     -0.00000000	   -168.92838446	     -0.34968435	     -0.44852847	     -0.00000000	     -0.00000000	      0.00000000	    143.40856318	      0.00000000	      0.00000000	      0.00000000	      0.00000000	      0.00000000	      0.00000000	     -0.10338117	     -1.57636026	     -0.00000000
      0.33712845	      0.00000000	     -1.82540958	     -0.00000000	     -0.00000000	      0.00000000	      0.00000000	     -0.32599765	     -1.33518976	     -0.00000000	     -0.00000000	     -0.00000000	   -168.65554182	     -0.34857843	     -0.44803170	     -0.00000000	     -0.00000000	      0.00000000	    143.13105123	      0.00000000	      0.00000000	      0.00000000	      0.00000000	      0.00000000	      0.00000000	     -0.10305859	     -1.57466650	     -0.00000000
      0.33754833	      0.00000000	     -1.82295596	     -0.00000000	     -0.00000000	      0.00000000	      0.00000000	     -0.32473344	     -1.33332717	     -0.00000000	     -0.00000000	     -0.00000000	   -168.31413314	     -0.34720113	     -0.44740627	     -0.00000000	     -0.00000000	      0.00000000	    142.78380029	      0.00000000	      0.00000000	      0.00000000	      0.00000000	      0.00000000	      0.00000000	     -0.10265668	     -1.57253279	     -0.00000000
      0.33815349	      0.00000000	     -1.81936806	     -0.00000000	     -0.00000000	      0.00000000	      0.00000000	     -0.32291173	     -1.33060461	     -0.00000000	     -0.00000000	     -0.00000000	   -167.81935285	     -0.34521675	     -0.44649131	      0.00000000	     -0.00000000	      0.00000000	    142.28109035	      0.00000000	      0.00000000	      0.00000000	      0.00000000	      0.00000000	      0.00000000	     -0.10207758	     -1.56941289	     -0.00000000
      0.33870914	      0.00000000	     -1.81602027	     -0.00000000	     -0.00000000	      0.00000000	      0.00000000	     -0.32123956	     -1.32806534	     -0.00000000	     -0.00000000	     -0.00000000	   -167.36225360	     -0.34339593	     -0.44563756	     -0.00000000	     -0.00000000	      0.00000000	    141.81706238	      0.00000000	      0.00000000	      0.00000000	      0.00000000	      0.00000000	      0.00000000	     -0.10154607	     -1.56650202	     -0.00000000
      0.33917980	      0.00000000	     -1.81314461	     -0.00000000	     -0.00000000	      0.00000000	      0.00000000	     -0.31982353	     -1.32588505	     -0.00000000	     -0.00000000	     -0.00000000	   -166.97295827	     -0.34185385	     -0.44490349	     -0.00000000	     -0.00000000	      0.00000000	    141.42248287	      0.00000000	      0.00000000	      0.00000000	      0.00000000	      0.00000000	      0.00000000	     -0.10109596	     -1.56400180	     -0.00000000
      0.33965045	      0.00000000	     -1.81023237	     -0.00000000	     -0.00000000	      0.00000000	      0.00000000	     -0.31840793	     -1.32367776	     -0.00000000	     -0.00000000	     -0.00000000	   -166.58175183	     -0.34031311	     -0.44416062	     -0.00000000	     -0.00000000	      0.00000000	    141.02603548	      0.00000000	      0.00000000	      0.00000000	      0.00000000	      0.00000000	      0.00000000	     -0.10064607	     -1.56146998	     -0.00000000
      0.34012111	      0.00000000	     -1.80728366	     -0.00000000	     -0.00000000	      0.00000000	      0.00000000	     -0.31699272	     -1.32144365	     -0.00000000	     -0.00000000	     -0.00000000	   -166.18860596	     -0.33877242	     -0.44340759	     -0.00000000	     -0.00000000	      0.00000000	    140.62830565	      0.00000000	      0.00000000	      0.00000000	      0.00000000	      0.00000000	      0.00000000	     -0.10019626	     -1.55890656	     -0.00000000
      0.34059177	      0.00000000	     -1.80429853	     -0.00000000	     -0.00000000	      0.00000000	      0.00000000	     -0.31557801	     -1.31918267	     -0.00000000	     -0.00000000	     -0.00000000	   -165.79355302	     -0.33723324	     -0.44264596	     -0.00000000	     -0.00000000	      0.00000000	    140.22867705	      0.00000000	      0.00000000	      0.00000000	      0.00000000	      0.00000000	      0.00000000	     -0.09974670	     -1.55631170	     -0.00000000
      0.34106242	      0.00000000	     -1.80127708	     -0.00000000	     -0.00000000	      0.00000000	      0.00000000	     -0.31416375	     -1.31689504	     -0.00000000	     -0.00000000	     -0.00000000	   -165.39655719	     -0.33569400	     -0.44187412	     -0.00000000	     -0.00000000	      0.00000000	    139.82784937	      0.00000000	      0.00000000	      0.00000000	      0.00000000	      0.00000000	      0.00000000	     -0.09929723	     -1.55368539	     -0.00000000
      0.34153308	      0.00000000	     -1.79821935	     -0.00000000	     -0.00000000	      0.00000000	      0.00000000	     -0.31275004	     -1.31458067	     -0.00000000	     -0.00000000	     -0.00000000	   -164.99765854	     -0.33415653	     -0.44109402	     -0.00000000	     -0.00000000	      0.00000000	    139.42504589	      0.00000000	      0.00000000	      0.00000000	      0.00000000	      0.00000000	      0.00000000	     -0.09884805	     -1.55102778	     -0.00000000
      0.34194606	      0.00000000	     -1.79550654	     -0.00000000	     -0.00000000	      0.00000000	      0.00000000	     -0.31150998	     -1.31252811	     -0.00000000	     -0.00000000	     -0.00000000	   -164.64603627	     -0.33280726	     -0.44040099	     -0.00000000	     -0.00000000	      0.00000000	    139.07071138	      0.00000000	      0.00000000	      0.00000000	      0.00000000	      0.00000000	      0.00000000	     -0.09845398	     -1.54867004	     -0.00000000
      0.34235904	      0.00000000	     -1.79276590	     -0.00000000	     -0.00000000	      0.00000000	      0.00000000	     -0.31027038	     -1.31045508	     -0.00000000	     -0.00000000	     -0.00000000	   -164.29294541	     -0.33145929	     -0.43970158	     -0.00000000	     -0.00000000	      0.00000000	    138.71491012	      0.00000000	      0.00000000	      0.00000000	      0.00000000	      0.00000000	      0.00000000	     -0.09806012	     -1.54628832	     -0.00000000
      0.34277202	      0.00000000	     -1.78999751	     -0.00000000	     -0.00000000	      0.00000000	      0.00000000	     -0.30903122	     -1.30836174	     -0.00000000	     -0.00000000	     -0.00000000	   -163.93836280	     -0.33011164	     -0.43899480	     -0.00000000	     -0.00000000	      0.00000000	    138.35807236	      0.00000000	      0.00000000	      0.00000000	      0.00000000	      0.00000000	      0.00000000	     -0.09766640	     -1.54388259	     -0.00000000
      0.34339154	      0.00000000	     -1.78579266	     -0.00000000	     -0.00000000	      0.00000000	      0.00000000	     -0.30717326	     -1.30518338	     -0.00000000	     -0.00000000	     -0.00000000	   -163.40367926	     -0.32809189	     -0.43792208	     -0.00000000	     -0.00000000	      0.00000000	    137.82031883	      0.00000000	      0.00000000	      0.00000000	      0.00000000	      0.00000000	      0.00000000	     -0.09707613	     -1.54022893	     -0.00000000
      0.34374369	      0.00000000	     -1.78337475	     -0.00000000	     -0.00000000	      0.00000000	      0.00000000	     -0.30611759	     -1.30335645	     -0.00000000	     -0.00000000	     -0.00000000	   -163.09823860	     -0.32694380	     -0.43730463	     -0.00000000	     -0.00000000	      0.00000000	    137.51376475	      0.00000000	      0.00000000	      0.00000000	      0.00000000	      0.00000000	      0.00000000	     -0.09674070	     -1.53812807	     -0.00000000
      0.34409585	      0.00000000	     -1.78093677	     -0.00000000	     -0.00000000	      0.00000000	      0.00000000	     -0.30506231	     -1.30151480	     -0.00000000	     -0.00000000	     -0.00000000	   -162.79172847	     -0.32579674	     -0.43668270	     -0.00000000	     -0.00000000	      0.00000000	    137.20614169	      0.00000000	      0.00000000	      0.00000000	      0.00000000	      0.00000000	      0.00000000	     -0.09640545	     -1.53600993	     -0.00000000
      0.34466999	      0.00000000	     -1.77691902	     -0.00000000	     -0.00000000	      0.00000000	      0.00000000	     -0.30334265	     -1.29848086	     -0.00000000	     -0.00000000	     -0.00000000	   -162.28968395	     -0.32392769	     -0.43565800	     -0.00000000	     -0.00000000	      0.00000000	    136.70281637	      0.00000000	      0.00000000	      0.00000000	      0.00000000	      0.00000000	      0.00000000	     -0.09585915	     -1.53251953	     -0.00000000
      0.34521101	      0.00000000	     -1.77308449	     -0.00000000	     -0.00000000	      0.00000000	      0.00000000	     -0.30172316	     -1.29558653	     -0.00000000	     -0.00000000	     -0.00000000	   -161.81396471	     -0.32216744	     -0.43468000	     -0.00000000	     -0.00000000	      0.00000000	    136.22664682	      0.00000000	      0.00000000	      0.00000000	      0.00000000	      0.00000000	      0.00000000	     -0.09534467	     -1.52918858	     -0.00000000
      0.34561472	      0.00000000	     -1.77019243	     -0.00000000	     -0.00000000	      0.00000000	      0.00000000	     -0.30051533	     -1.29340432	     -0.00000000	     -0.00000000	     -0.00000000	   -161.45732189	     -0.32085524	     -0.43394316	     -0.00000000	     -0.00000000	      0.00000000	    135.86982872	      0.00000000	      0.00000000	      0.00000000	      0.00000000	      0.00000000	      0.00000000	     -0.09496102	     -1.52667656	     -0.00000000
      0.34601843	      0.00000000	     -1.76727423	     -0.00000000	     -0.00000000	      0.00000000	      0.00000000	     -0.29930804	     -1.29120310	     -0.00000000	     -0.00000000	     -0.00000000	   -161.09924327	     -0.31954333	     -0.43319940	     -0.00000000	     -0.00000000	      0.00000000	    135.51211781	      0.00000000	      0.00000000	      0.00000000	      0.00000000	      0.00000000	      0.00000000	     -0.09457751	     -1.52414197	     -0.00000000
      0.34651756	      0.00000000	     -1.76363027	     -0.00000000	     -0.00000000	      0.00000000	      0.00000000	     -0.29781625	     -1.28845535	     -0.00000000	     -0.00000000	     -0.00000000	   -160.65457789	     -0.31792281	     -0.43227146	     -0.00000000	     -0.00000000	      0.00000000	    135.06819346	      0.00000000	      0.00000000	      0.00000000	      0.00000000	      0.00000000	      0.00000000	     -0.09410368	     -1.52097729	     -0.00000000
      0.34701668	      0.00000000	     -1.75994650	     -0.00000000	     -0.00000000	      0.00000000	      0.00000000	     -0.29632534	     -1.28567868	     -0.00000000	     -0.00000000	     -0.00000000	   -160.20771469	     -0.31630277	     -0.43133306	     -0.00000000	     -0.00000000	      0.00000000	    134.62292645	      0.00000000	      0.00000000	      0.00000000	      0.00000000	      0.00000000	      0.00000000	     -0.09363008	     -1.51777826	     -0.00000000
      0.34737744	      0.00000000	     -1.75725911	     -0.00000000	     -0.00000000	      0.00000000	      0.00000000	     -0.29524833	     -1.28365366	     -0.00000000	     -0.00000000	     -0.00000000	   -159.88338207	     -0.31513325	     -0.43064953	     -0.00000000	     -0.00000000	      0.00000000	    134.29975518	      0.00000000	      0.00000000	      0.00000000	      0.00000000	      0.00000000	      0.00000000	     -0.09328803	     -1.51544473	     -0.00000000
      0.34773821	      0.00000000	     -1.75455102	     -0.00000000	     -0.00000000	      0.00000000	      0.00000000	     -0.29417179	     -1.28161363	     -0.00000000	     -0.00000000	     -0.00000000	   -159.55789718	     -0.31396389	     -0.42996048	     -0.00000000	     -0.00000000	      0.00000000	    133.97593934	      0.00000000	      0.00000000	      0.00000000	      0.00000000	      0.00000000	      0.00000000	     -0.09294610	     -1.51309333	     -0.00000000
      0.34823304	      0.00000000	     -1.75080289	     -0.00000000	     -0.00000000	      0.00000000	      0.00000000	     -0.29269605	     -1.27879104	     -0.00000000	     -0.00000000	     -0.00000000	   -159.10960732	     -0.31236128	     -0.42900752	     -0.00000000	     -0.00000000	      0.00000000	    133.53028901	      0.00000000	      0.00000000	      0.00000000	      0.00000000	      0.00000000	      0.00000000	     -0.09247741	     -1.50983914	     -0.00000000
      0.34872787	      0.00000000	     -1.74701592	     -0.00000000	     -0.00000000	      0.00000000	      0.00000000	     -0.29122128	     -1.27594032	     -0.00000000	     -0.00000000	     -0.00000000	   -158.65915739	     -0.31075944	     -0.42804470	     -0.00000000	     -0.00000000	      0.00000000	    133.08325839	      0.00000000	      0.00000000	      0.00000000	      0.00000000	      0.00000000	      0.00000000	     -0.09200899	     -1.50655148	     -0.00000000
      0.34911412	      0.00000000	     -1.74403290	     -0.00000000	     -0.00000000	      0.00000000	      0.00000000	     -0.29007082	     -1.27369549	     -0.00000000	     -0.00000000	     -0.00000000	   -158.30606089	     -0.30951045	     -0.42728725	     -0.00000000	     -0.00000000	      0.00000000	    132.73297423	      0.00000000	      0.00000000	      0.00000000	      0.00000000	      0.00000000	      0.00000000	     -0.09164364	     -1.50396202	     -0.00000000
      0.34950038	      0.00000000	     -1.74102631	     -0.00000000	     -0.00000000	      0.00000000	      0.00000000	     -0.28892097	     -1.27143364	     -0.00000000	     -0.00000000	     -0.00000000	   -157.95164303	     -0.30826181	     -0.42652370	     -0.00000000	     -0.00000000	      0.00000000	    132.38192432	      0.00000000	      0.00000000	      0.00000000	      0.00000000	      0.00000000	      0.00000000	     -0.09127846	     -1.50135224	     -0.00000000
      0.34996737	      0.00000000	     -1.73735990	     -0.00000000	     -0.00000000	      0.00000000	      0.00000000	     -0.28753168	     -1.26867628	     -0.00000000	     -0.00000000	     -0.00000000	   -157.52140947	     -0.30675357	     -0.42559344	     -0.00000000	     -0.00000000	      0.00000000	    131.95608446	      0.00000000	      0.00000000	      0.00000000	      0.00000000	      0.00000000	      0.00000000	     -0.09083726	     -1.49816999	     -0.00000000
      0.35043435	      0.00000000	     -1.73365917	     -0.00000000	     -0.00000000	      0.00000000	      0.00000000	     -0.28614334	     -1.26589413	     -0.00000000	     -0.00000000	     -0.00000000	   -157.08924679	     -0.30524604	     -0.42465452	     -0.00000000	     -0.00000000	      0.00000000	    131.52906152	      0.00000000	      0.00000000	      0.00000000	      0.00000000	      0.00000000	      0.00000000	     -0.09039634	     -1.49495819	     -0.00000000
      0.35083450	      0.00000000	     -1.73046084	     -0.00000000	     -0.00000000	      0.00000000	      0.00000000	     -0.28495453	     -1.26349044	     -0.00000000	     -0.00000000	     -0.00000000	   -156.71742587	     -0.30395573	     -0.42384410	     -0.00000000	     -0.00000000	      0.00000000	    131.16183260	      0.00000000	      0.00000000	      0.00000000	      0.00000000	      0.00000000	      0.00000000	     -0.09001884	     -1.49218267	     -0.00000000
      0.35123465	      0.00000000	     -1.72723741	     -0.00000000	     -0.00000000	      0.00000000	      0.00000000	     -0.28376643	     -1.26106867	     -0.00000000	     -0.00000000	     -0.00000000	   -156.34418408	     -0.30266584	     -0.42302726	     -0.00000000	     -0.00000000	      0.00000000	    130.79379620	      0.00000000	      0.00000000	      0.00000000	      0.00000000	      0.00000000	      0.00000000	     -0.08964153	     -1.48938554	     -0.00000000
      0.35167429	      0.00000000	     -1.72366688	     -0.00000000	     -0.00000000	      0.00000000	      0.00000000	     -0.28246195	     -1.25838695	     -0.00000000	     -0.00000000	     -0.00000000	   -155.93248422	     -0.30125004	     -0.42212340	     -0.00000000	     -0.00000000	      0.00000000	    130.38810816	      0.00000000	      0.00000000	      0.00000000	      0.00000000	      0.00000000	      0.00000000	     -0.08922730	     -1.48628748	     -0.00000000
      0.35211394	      0.00000000	     -1.72006616	     -0.00000000	     -0.00000000	      0.00000000	      0.00000000	     -0.28115837	     -1.25568350	     -0.00000000	     -0.00000000	     -0.00000000	   -155.51907066	     -0.29983491	     -0.42121201	     -0.00000000	     -0.00000000	      0.00000000	    129.98139987	      0.00000000	      0.00000000	      0.00000000	      0.00000000	      0.00000000	      0.00000000	     -0.08881333	     -1.48316344	     -0.00000000
      0.35255358	      0.00000000	     -1.71643528	     -0.00000000	     -0.00000000	      0.00000000	      0.00000000	     -0.27985577	     -1.25295828	     -0.00000000	     -0.00000000	     -0.00000000	   -155.10396672	     -0.29842141	     -0.42029414	     -0.00000000	     -0.00000000	      0.00000000	    129.57326025	      0.00000000	      0.00000000	      0.00000000	      0.00000000	      0.00000000	      0.00000000	     -0.08839972	     -1.48001353	     -0.00000000
      0.35299323	      0.00000000	     -1.71277432	     -0.00000000	     -0.00000000	      0.00000000	      0.00000000	     -0.27855410	     -1.25021147	     -0.00000000	     -0.00000000	     -0.00000000	   -154.68714019	     -0.29700835	     -0.41936853	     -0.00000000	     -0.00000000	      0.00000000	    129.16423266	      0.00000000	      0.00000000	      0.00000000	      0.00000000	      0.00000000	      0.00000000	     -0.08798636	     -1.47683774	     -0.00000000
      0.35336805	      0.00000000	     -1.70962939	     -0.00000000	     -0.00000000	      0.00000000	      0.00000000	     -0.27744515	     -1.24785251	     -0.00000000	     -0.00000000	     -0.00000000	   -154.33043777	     -0.29580514	     -0.41857455	     -0.00000000	     -0.00000000	      0.00000000	    128.81429528	      0.00000000	      0.00000000	      0.00000000	      0.00000000	      0.00000000	      0.00000000	     -0.08763425	     -1.47410984	     -0.00000000
      0.35374288	      0.00000000	     -1.70646268	     -0.00000000	     -0.00000000	      0.00000000	      0.00000000	     -0.27633690	     -1.24547794	     -0.00000000	     -0.00000000	     -0.00000000	   -153.97248355	     -0.29460233	     -0.41777506	     -0.00000000	     -0.00000000	      0.00000000	    128.46369396	      0.00000000	      0.00000000	      0.00000000	      0.00000000	      0.00000000	      0.00000000	     -0.08728233	     -1.47136320	     -0.00000000
      0.35417100	      0.00000000	     -1.70281906	     -0.00000000	     -0.00000000	      0.00000000	      0.00000000	     -0.27507199	     -1.24274657	     -0.00000000	     -0.00000000	     -0.00000000	   -153.56211978	     -0.29322982	     -0.41685606	     -0.00000000	     -0.00000000	      0.00000000	    128.06206228	      0.00000000	      0.00000000	      0.00000000	      0.00000000	      0.00000000	      0.00000000	     -0.08688070	     -1.46820319	     -0.00000000
      0.35459913	      0.00000000	     -1.69914712	     -0.00000000	     -0.00000000	      0.00000000	      0.00000000	     -0.27380803	     -1.23999490	     -0.00000000	     -0.00000000	     -0.00000000	   -153.15012837	     -0.29185813	     -0.41593021	     -0.00000000	     -0.00000000	      0.00000000	    127.65945434	      0.00000000	      0.00000000	      0.00000000	      0.00000000	      0.00000000	      0.00000000	     -0.08647935	     -1.46501884	     -0.00000000
      0.35500037	      0.00000000	     -1.69568005	     -0.00000000	     -0.00000000	      0.00000000	      0.00000000	     -0.27262435	     -1.23739755	     -0.00000000	     -0.00000000	     -0.00000000	   -152.76254111	     -0.29057388	     -0.41505693	     -0.00000000	     -0.00000000	      0.00000000	    127.28099111	      0.00000000	      0.00000000	      0.00000000	      0.00000000	      0.00000000	      0.00000000	     -0.08610352	     -1.46201242	     -0.00000000
      0.35540162	      0.00000000	     -1.69218821	     -0.00000000	     -0.00000000	      0.00000000	      0.00000000	     -0.27144154	     -1.23478247	     -0.00000000	     -0.00000000	     -0.00000000	   -152.37352268	     -0.28929038	     -0.41417770	     -0.00000000	     -0.00000000	      0.00000000	    126.90168020	      0.00000000	      0.00000000	      0.00000000	      0.00000000	      0.00000000	      0.00000000	     -0.08572794	     -1.45898472	     -0.00000000
      0.35579851	      0.00000000	     -1.68870987	     -0.00000000	     -0.00000000	      0.00000000	      0.00000000	     -0.27027245	     -1.23217828	     -0.00000000	     -0.00000000	     -0.00000000	   -151.98732530	     -0.28802200	     -0.41330267	     -0.00000000	     -0.00000000	      0.00000000	    126.52544378	      0.00000000	      0.00000000	      0.00000000	      0.00000000	      0.00000000	      0.00000000	     -0.08535675	     -1.45596898	     -0.00000000
      0.35619540	      0.00000000	     -1.68520737	     -0.00000000	     -0.00000000	      0.00000000	      0.00000000	     -0.26910424	     -1.22955681	     -0.00000000	     -0.00000000	     -0.00000000	   -151.59972865	     -0.28675446	     -0.41242197	     -0.00000000	     -0.00000000	      0.00000000	    126.14834602	      0.00000000	      0.00000000	      0.00000000	      0.00000000	      0.00000000	      0.00000000	     -0.08498582	     -1.45293250	     -0.00000000
      0.35658239	      0.00000000	     -1.68176908	     -0.00000000	     -0.00000000	      0.00000000	      0.00000000	     -0.26796607	     -1.22698416	     -0.00000000	     -0.00000000	     -0.00000000	   -151.22046724	     -0.28551965	     -0.41155811	     -0.00000000	     -0.00000000	      0.00000000	    125.77971270	      0.00000000	      0.00000000	      0.00000000	      0.00000000	      0.00000000	      0.00000000	     -0.08462445	     -1.44995192	     -0.00000000
      0.35707921	      0.00000000	     -1.67732133	     -0.00000000	     -0.00000000	      0.00000000	      0.00000000	     -0.26650612	     -1.22365732	     -0.00000000	     -0.00000000	     -0.00000000	   -150.73161293	     -0.28393580	     -0.41044148	     -0.00000000	     -0.00000000	      0.00000000	    125.30516039	      0.00000000	      0.00000000	      0.00000000	      0.00000000	      0.00000000	      0.00000000	     -0.08416091	     -1.44609659	     -0.00000000
      0.35727973	      0.00000000	     -1.67551560	     -0.00000000	     -0.00000000	      0.00000000	      0.00000000	     -0.26591731	     -1.22230704	     -0.00000000	     -0.00000000	     -0.00000000	   -150.53369311	     -0.28329691	     -0.40998828	     -0.00000000	     -0.00000000	      0.00000000	    125.11328267	      0.00000000	      0.00000000	      0.00000000	      0.00000000	      0.00000000	      0.00000000	     -0.08397395	     -1.44453146	     -0.00000000
      0.35748024	      0.00000000	     -1.67370374	     -0.00000000	     -0.00000000	      0.00000000	      0.00000000	     -0.26532874	     -1.22095237	     -0.00000000	     -0.00000000	     -0.00000000	   -150.33541907	     -0.28265837	     -0.40953379	     -0.00000000	     -0.00000000	      0.00000000	    124.92113411	      0.00000000	      0.00000000	      0.00000000	      0.00000000	      0.00000000	      0.00000000	     -0.08378708	     -1.44296110	     -0.00000000
      0.35790698	      0.00000000	     -1.66982737	     -0.00000000	     -0.00000000	      0.00000000	      0.00000000	     -0.26407695	     -1.21805479	     -0.00000000	     -0.00000000	     -0.00000000	   -149.91227386	     -0.28130045	     -0.40856202	     -0.00000000	     -0.00000000	      0.00000000	    124.51137735	      0.00000000	      0.00000000	      0.00000000	      0.00000000	      0.00000000	      0.00000000	     -0.08338964	     -1.43960157	     -0.00000000
      0.35833372	      0.00000000	     -1.66592345	     -0.00000000	     -0.00000000	      0.00000000	      0.00000000	     -0.26282633	     -1.21513750	     -0.00000000	     -0.00000000	     -0.00000000	   -149.48754753	     -0.27994341	     -0.40758331	     -0.00000000	     -0.00000000	      0.00000000	    124.10079802	      0.00000000	      0.00000000	      0.00000000	      0.00000000	      0.00000000	      0.00000000	     -0.08299254	     -1.43621838	     -0.00000000
      0.35871080	      0.00000000	     -1.66245102	     -0.00000000	     -0.00000000	      0.00000000	      0.00000000	     -0.26172231	     -1.21254324	     -0.00000000	     -0.00000000	     -0.00000000	   -149.11098091	     -0.27874563	     -0.40671307	     -0.00000000	     -0.00000000	      0.00000000	    123.73711018	      0.00000000	      0.00000000	      0.00000000	      0.00000000	      0.00000000	      0.00000000	     -0.08264201	     -1.43320927	     -0.00000000
      0.35908788	      0.00000000	     -1.65895744	     -0.00000000	     -0.00000000	      0.00000000	      0.00000000	     -0.26061937	     -1.20993369	     -0.00000000	     -0.00000000	     -0.00000000	   -148.73326271	     -0.27754872	     -0.40583700	     -0.00000000	     -0.00000000	      0.00000000	    123.37286394	      0.00000000	      0.00000000	      0.00000000	      0.00000000	      0.00000000	      0.00000000	     -0.08229179	     -1.43018190	     -0.00000000
      0.35942484	      0.00000000	     -1.65581789	     -0.00000000	     -0.00000000	      0.00000000	      0.00000000	     -0.25963478	     -1.20758891	     -0.00000000	     -0.00000000	     -0.00000000	   -148.39480600	     -0.27648026	     -0.40504941	     -0.00000000	     -0.00000000	      0.00000000	    123.04679897	      0.00000000	      0.00000000	      0.00000000	      0.00000000	      0.00000000	      0.00000000	     -0.08197915	     -1.42746136	     -0.00000000
      0.35990671	      0.00000000	     -1.65129952	     -0.00000000	     -0.00000000	      0.00000000	      0.00000000	     -0.25822854	     -1.20421480	     -0.00000000	     -0.00000000	     -0.00000000	   -147.90934247	     -0.27495428	     -0.40391514	     -0.00000000	     -0.00000000	      0.00000000	    122.57963188	      0.00000000	      0.00000000	      0.00000000	      0.00000000	      0.00000000	      0.00000000	     -0.08153263	     -1.42354606	     -0.00000000
      0.36031944	      0.00000000	     -1.64740284	     -0.00000000	     -0.00000000	      0.00000000	      0.00000000	     -0.25702577	     -1.20130531	     -0.00000000	     -0.00000000	     -0.00000000	   -147.49219425	     -0.27364852	     -0.40293521	     -0.00000000	     -0.00000000	      0.00000000	    122.17899268	      0.00000000	      0.00000000	      0.00000000	      0.00000000	      0.00000000	      0.00000000	     -0.08115067	     -1.42016939	     -0.00000000
      0.36067603	      0.00000000	     -1.64401683	     -0.00000000	     -0.00000000	      0.00000000	      0.00000000	     -0.25598803	     -1.19877723	     -0.00000000	     -0.00000000	     -0.00000000	   -147.13087809	     -0.27252241	     -0.40208334	     -0.00000000	     -0.00000000	      0.00000000	    121.83209476	      0.00000000	      0.00000000	      0.00000000	      0.00000000	      0.00000000	      0.00000000	     -0.08082116	     -1.41723524	     -0.00000000
      0.36103262	      0.00000000	     -1.64061309	     -0.00000000	     -0.00000000	      0.00000000	      0.00000000	     -0.25495162	     -1.19623608	     -0.00000000	     -0.00000000	     -0.00000000	   -146.76872390	     -0.27139734	     -0.40122555	     -0.00000000	     -0.00000000	      0.00000000	    121.48492965	      0.00000000	      0.00000000	      0.00000000	      0.00000000	      0.00000000	      0.00000000	     -0.08049203	     -1.41428564	     -0.00000000
      0.36140656	      0.00000000	     -1.63702499	     -0.00000000	     -0.00000000	      0.00000000	      0.00000000	     -0.25386632	     -1.19355733	     -0.00000000	     -0.00000000	     -0.00000000	   -146.38810163	     -0.27021937	     -0.40032033	     -0.00000000	     -0.00000000	      0.00000000	    121.12033301	      0.00000000	      0.00000000	      0.00000000	      0.00000000	      0.00000000	      0.00000000	     -0.08014740	     -1.41117620	     -0.00000000
      0.36178050	      0.00000000	     -1.63341798	     -0.00000000	     -0.00000000	      0.00000000	      0.00000000	     -0.25278263	     -1.19086454	     -0.00000000	     -0.00000000	     -0.00000000	   -146.00663575	     -0.26904299	     -0.39940890	     -0.00000000	     -0.00000000	      0.00000000	    120.75536704	      0.00000000	      0.00000000	      0.00000000	      0.00000000	      0.00000000	      0.00000000	     -0.07980326	     -1.40805026	     -0.00000000
      0.36218730	      0.00000000	     -1.62947293	     -0.00000000	     -0.00000000	      0.00000000	      0.00000000	     -0.25160565	     -1.18791939	     -0.00000000	     -0.00000000	     -0.00000000	   -145.59074320	     -0.26776545	     -0.39841066	     -0.00000000	     -0.00000000	      0.00000000	    120.35781532	      0.00000000	      0.00000000	      0.00000000	      0.00000000	      0.00000000	      0.00000000	     -0.07942951	     -1.40463125	     -0.00000000
      0.36259409	      0.00000000	     -1.62550628	     -0.00000000	     -0.00000000	      0.00000000	      0.00000000	     -0.25043073	     -1.18495814	     -0.00000000	     -0.00000000	     -0.00000000	   -145.17393210	     -0.26648997	     -0.39740511	     -0.00000000	     -0.00000000	      0.00000000	    119.95989738	      0.00000000	      0.00000000	      0.00000000	      0.00000000	      0.00000000	      0.00000000	     -0.07905639	     -1.40119336	     -0.00000000
      0.36288014	      0.00000000	     -1.62270434	     -0.00000000	     -0.00000000	      0.00000000	      0.00000000	     -0.24960584	     -1.18286636	     -0.00000000	     -0.00000000	     -0.00000000	   -144.88031938	     -0.26559455	     -0.39669388	     -0.00000000	     -0.00000000	      0.00000000	    119.67981049	      0.00000000	      0.00000000	      0.00000000	      0.00000000	      0.00000000	      0.00000000	     -0.07879444	     -1.39876483	     -0.00000000
      0.36331083	      0.00000000	     -1.61846609	     -0.00000000	     -0.00000000	      0.00000000	      0.00000000	     -0.24836589	     -1.17970227	     -0.00000000	     -0.00000000	     -0.00000000	   -144.43745319	     -0.26424869	     -0.39561663	     -0.00000000	     -0.00000000	      0.00000000	    119.25767131	      0.00000000	      0.00000000	      0.00000000	      0.00000000	      0.00000000	      0.00000000	     -0.07840070	     -1.39509128	     -0.00000000
      0.36374152	      0.00000000	     -1.61420493	     -0.00000000	     -0.00000000	      0.00000000	      0.00000000	     -0.24712845	     -1.17652106	     -0.00000000	     -0.00000000	     -0.00000000	   -143.99366592	     -0.26290517	     -0.39453117	     -0.00000000	     -0.00000000	      0.00000000	    118.83531946	      0.00000000	      0.00000000	      0.00000000	      0.00000000	      0.00000000	      0.00000000	     -0.07800771	     -1.39139765	     -0.00000000
      0.36409483	      0.00000000	     -1.61069257	     -0.00000000	     -0.00000000	      0.00000000	      0.00000000	     -0.24611530	     -1.17389879	     -0.00000000	     -0.00000000	     -0.00000000	   -143.62897333	     -0.26180556	     -0.39363552	     -0.00000000	     -0.00000000	      0.00000000	    118.48837329	      0.00000000	      0.00000000	      0.00000000	      0.00000000	      0.00000000	      0.00000000	     -0.07768599	     -1.38835299	     -0.00000000
      0.36444814	      0.00000000	     -1.60716541	     -0.00000000	     -0.00000000	      0.00000000	      0.00000000	     -0.24510392	     -1.17126547	     -0.00000000	     -0.00000000	     -0.00000000	   -143.26370750	     -0.26070757	     -0.39273444	     -0.00000000	     -0.00000000	      0.00000000	    118.14135166	      0.00000000	      0.00000000	      0.00000000	      0.00000000	      0.00000000	      0.00000000	     -0.07736481	     -1.38529536	     -0.00000000
      0.36480590	      0.00000000	     -1.60357897	     -0.00000000	     -0.00000000	      0.00000000	      0.00000000	     -0.24408166	     -1.16858784	     -0.00000000	     -0.00000000	     -0.00000000	   -142.89328899	     -0.25959794	     -0.39181715	     -0.00000000	     -0.00000000	      0.00000000	    117.78965913	      0.00000000	      0.00000000	      0.00000000	      0.00000000	      0.00000000	      0.00000000	     -0.07704019	     -1.38218623	     -0.00000000
      0.36524593	      0.00000000	     -1.59914781	     -0.00000000	     -0.00000000	      0.00000000	      0.00000000	     -0.24282695	     -1.16527952	     -0.00000000	     -0.00000000	     -0.00000000	   -142.43695639	     -0.25823593	     -0.39068200	     -0.00000000	     -0.00000000	      0.00000000	    117.35685549	      0.00000000	      0.00000000	      0.00000000	      0.00000000	      0.00000000	      0.00000000	     -0.07664174	     -1.37834465	     -0.00000000
      0.36578808	      0.00000000	     -1.59365872	     -0.00000000	     -0.00000000	      0.00000000	      0.00000000	     -0.24128513	     -1.16118130	     -0.00000000	     -0.00000000	     -0.00000000	   -141.87366196	     -0.25656230	     -0.38927333	     -0.00000000	     -0.00000000	      0.00000000	    116.82323203	      0.00000000	      0.00000000	      0.00000000	      0.00000000	      0.00000000	      0.00000000	     -0.07615213	     -1.37358566	     -0.00000000
      0.36624889	      0.00000000	     -1.58896822	     -0.00000000	     -0.00000000	      0.00000000	      0.00000000	     -0.23997823	     -1.15767934	     -0.00000000	     -0.00000000	     -0.00000000	   -141.39399554	     -0.25514331	     -0.38806706	     -0.00000000	     -0.00000000	      0.00000000	    116.36957583	      0.00000000	      0.00000000	      0.00000000	      0.00000000	      0.00000000	      0.00000000	     -0.07573708	     -1.36951883	     -0.00000000
      0.36656927	      0.00000000	     -1.58569386	     -0.00000000	     -0.00000000	      0.00000000	      0.00000000	     -0.23907160	     -1.15523465	     -0.00000000	     -0.00000000	     -0.00000000	   -141.06005818	     -0.25415934	     -0.38722439	     -0.00000000	     -0.00000000	      0.00000000	    116.05382898	      0.00000000	      0.00000000	      0.00000000	      0.00000000	      0.00000000	      0.00000000	     -0.07544919	     -1.36667978	     -0.00000000
      0.36688965	      0.00000000	     -1.58240892	     -0.00000000	     -0.00000000	      0.00000000	      0.00000000	     -0.23816661	     -1.15278210	     -0.00000000	     -0.00000000	     -0.00000000	   -140.72575335	     -0.25317686	     -0.38637777	     -0.00000000	     -0.00000000	      0.00000000	    115.73813316	      0.00000000	      0.00000000	      0.00000000	      0.00000000	      0.00000000	      0.00000000	     -0.07516179	     -1.36383145	     -0.00000000
      0.36726218	      0.00000000	     -1.57857631	     -0.00000000	     -0.00000000	      0.00000000	      0.00000000	     -0.23711646	     -1.14992069	     -0.00000000	     -0.00000000	     -0.00000000	   -140.33661158	     -0.25203691	     -0.38538911	     -0.00000000	     -0.00000000	      0.00000000	    115.37089733	      0.00000000	      0.00000000	      0.00000000	      0.00000000	      0.00000000	      0.00000000	     -0.07482831	     -1.36050819	     -0.00000000
      0.36763470	      0.00000000	     -1.57472997	     -0.00000000	     -0.00000000	      0.00000000	      0.00000000	     -0.23606860	     -1.14704909	     -0.00000000	     -0.00000000	     -0.00000000	   -139.94701525	     -0.25089932	     -0.38439568	     -0.00000000	     -0.00000000	      0.00000000	    115.00362985	      0.00000000	      0.00000000	      0.00000000	      0.00000000	      0.00000000	      0.00000000	     -0.07449554	     -1.35717292	     -0.00000000
      0.36802239	      0.00000000	     -1.57071280	     -0.00000000	     -0.00000000	      0.00000000	      0.00000000	     -0.23498055	     -1.14405001	     -0.00000000	     -0.00000000	     -0.00000000	   -139.54110344	     -0.24971821	     -0.38335716	     -0.00000000	     -0.00000000	      0.00000000	    114.62128143	      0.00000000	      0.00000000	      0.00000000	      0.00000000	      0.00000000	      0.00000000	     -0.07415002	     -1.35368944	     -0.00000000
      0.36841007	      0.00000000	     -1.56668142	     -0.00000000	     -0.00000000	      0.00000000	      0.00000000	     -0.23389505	     -1.14104044	     -0.00000000	     -0.00000000	     -0.00000000	   -139.13473642	     -0.24853971	     -0.38231375	     -0.00000000	     -0.00000000	      0.00000000	    114.23894102	      0.00000000	      0.00000000	      0.00000000	      0.00000000	      0.00000000	      0.00000000	     -0.07380529	     -1.35019357	     -0.00000000
      0.36875923	      0.00000000	     -1.56303882	     -0.00000000	     -0.00000000	      0.00000000	      0.00000000	     -0.23291965	     -1.13832119	     -0.00000000	     -0.00000000	     -0.00000000	   -138.76838800	     -0.24748080	     -0.38137023	     -0.00000000	     -0.00000000	      0.00000000	    113.89451698	      0.00000000	      0.00000000	      0.00000000	      0.00000000	      0.00000000	      0.00000000	     -0.07349553	     -1.34703478	     -0.00000000
      0.36920767	      0.00000000	     -1.55834430	     -0.00000000	     -0.00000000	      0.00000000	      0.00000000	     -0.23166997	     -1.13481683	     -0.00000000	     -0.00000000	     -0.00000000	   -138.29737192	     -0.24612416	     -0.38015314	     -0.00000000	     -0.00000000	      0.00000000	    113.45211532	      0.00000000	      0.00000000	      0.00000000	      0.00000000	      0.00000000	      0.00000000	     -0.07309868	     -1.34296374	     -0.00000000
      0.36965611	      0.00000000	     -1.55363214	     -0.00000000	     -0.00000000	      0.00000000	      0.00000000	     -0.23042381	     -1.13129954	     -0.00000000	     -0.00000000	     -0.00000000	   -137.82581495	     -0.24477100	     -0.37892996	     -0.00000000	     -0.00000000	      0.00000000	    113.00985041	      0.00000000	      0.00000000	      0.00000000	      0.00000000	      0.00000000	      0.00000000	     -0.07270291	     -1.33887731	     -0.00000000
      0.36999348	      0.00000000	     -1.55007578	     -0.00000000	     -0.00000000	      0.00000000	      0.00000000	     -0.22948867	     -1.12864510	     -0.00000000	     -0.00000000	     -0.00000000	   -137.47073189	     -0.24375588	     -0.37800650	     -0.00000000	     -0.00000000	      0.00000000	    112.67697671	      0.00000000	      0.00000000	      0.00000000	      0.00000000	      0.00000000	      0.00000000	     -0.07240595	     -1.33579321	     -0.00000000
      0.37033085	      0.00000000	     -1.54650992	     -0.00000000	     -0.00000000	      0.00000000	      0.00000000	     -0.22855555	     -1.12598376	     -0.00000000	     -0.00000000	     -0.00000000	   -137.11536423	     -0.24274265	     -0.37707969	     -0.00000000	     -0.00000000	      0.00000000	    112.34425623	      0.00000000	      0.00000000	      0.00000000	      0.00000000	      0.00000000	      0.00000000	     -0.07210960	     -1.33270083	     -0.00000000
      0.37060028	      0.00000000	     -1.54365544	     -0.00000000	     -0.00000000	      0.00000000	      0.00000000	     -0.22781181	     -1.12385346	     -0.00000000	     -0.00000000	     -0.00000000	   -136.83136898	     -0.24193512	     -0.37633748	     -0.00000000	     -0.00000000	      0.00000000	    112.07852434	      0.00000000	      0.00000000	      0.00000000	      0.00000000	      0.00000000	      0.00000000	     -0.07187340	     -1.33022537	     -0.00000000
      0.37100911	      0.00000000	     -1.53931306	     -0.00000000	     -0.00000000	      0.00000000	      0.00000000	     -0.22668580	     -1.12061294	     -0.00000000	     -0.00000000	     -0.00000000	   -136.40013552	     -0.24071261	     -0.37520795	     -0.00000000	     -0.00000000	      0.00000000	    111.67530791	      0.00000000	      0.00000000	      0.00000000	      0.00000000	      0.00000000	      0.00000000	     -0.07151581	     -1.32645959	     -0.00000000
      0.37141794	      0.00000000	     -1.53495763	     -0.00000000	     -0.00000000	      0.00000000	      0.00000000	     -0.22556283	     -1.11736300	     -0.00000000	     -0.00000000	     -0.00000000	   -135.96852915	     -0.23949301	     -0.37407394	     -0.00000000	     -0.00000000	      0.00000000	    111.27234313	      0.00000000	      0.00000000	      0.00000000	      0.00000000	      0.00000000	      0.00000000	     -0.07115915	     -1.32268246	     -0.00000000
      0.37176189	      0.00000000	     -1.53128346	     -0.00000000	     -0.00000000	      0.00000000	      0.00000000	     -0.22462045	     -1.11462161	     -0.00000000	     -0.00000000	     -0.00000000	   -135.60515546	     -0.23846986	     -0.37311731	     -0.00000000	     -0.00000000	      0.00000000	    110.93321450	      0.00000000	      0.00000000	      0.00000000	      0.00000000	      0.00000000	      0.00000000	     -0.07085987	     -1.31949619	     -0.00000000
      0.37210584	      0.00000000	     -1.52760050	     -0.00000000	     -0.00000000	      0.00000000	      0.00000000	     -0.22368025	     -1.11187393	     -0.00000000	     -0.00000000	     -0.00000000	   -135.24153788	     -0.23744875	     -0.37215766	     -0.00000000	     -0.00000000	      0.00000000	    110.59430993	      0.00000000	      0.00000000	      0.00000000	      0.00000000	      0.00000000	      0.00000000	     -0.07056125	     -1.31630228	     -0.00000000
      0.37245277	      0.00000000	     -1.52387701	     -0.00000000	     -0.00000000	      0.00000000	      0.00000000	     -0.22273417	     -1.10909624	     -0.00000000	     -0.00000000	     -0.00000000	   -134.87455674	     -0.23642139	     -0.37118733	     -0.00000000	     -0.00000000	      0.00000000	    110.25248103	      0.00000000	      0.00000000	      0.00000000	      0.00000000	      0.00000000	      0.00000000	     -0.07026078	     -1.31307327	     -0.00000000
      0.37279969	      0.00000000	     -1.52014498	     -0.00000000	     -0.00000000	      0.00000000	      0.00000000	     -0.22179033	     -1.10631245	     -0.00000000	     -0.00000000	     -0.00000000	   -134.50735274	     -0.23539632	     -0.37021433	     -0.00000000	     -0.00000000	      0.00000000	    109.91080696	      0.00000000	      0.00000000	      0.00000000	      0.00000000	      0.00000000	      0.00000000	     -0.06996101	     -1.30983687	     -0.00000000
      0.37318625	      0.00000000	     -1.51597679	     -0.00000000	     -0.00000000	      0.00000000	      0.00000000	     -0.22074136	     -1.10320365	     -0.00000000	     -0.00000000	     -0.00000000	   -134.09795771	     -0.23425712	     -0.36912747	     -0.00000000	     -0.00000000	      0.00000000	    109.53017325	      0.00000000	      0.00000000	      0.00000000	      0.00000000	      0.00000000	      0.00000000	     -0.06962786	     -1.30622230	     -0.00000000
      0.37357280	      0.00000000	     -1.51179851	     -0.00000000	     -0.00000000	      0.00000000	      0.00000000	     -0.21969520	     -1.10008770	     -0.00000000	     -0.00000000	     -0.00000000	   -133.68830926	     -0.23312077	     -0.36803750	     -0.00000000	     -0.00000000	      0.00000000	    109.14977084	      0.00000000	      0.00000000	      0.00000000	      0.00000000	      0.00000000	      0.00000000	     -0.06929558	     -1.30259902	     -0.00000000
      0.37388810	      0.00000000	     -1.50838318	     -0.00000000	     -0.00000000	      0.00000000	      0.00000000	     -0.21884402	     -1.09754099	     -0.00000000	     -0.00000000	     -0.00000000	   -133.35400625	     -0.23219626	     -0.36714653	     -0.00000000	     -0.00000000	      0.00000000	    108.83955855	      0.00000000	      0.00000000	      0.00000000	      0.00000000	      0.00000000	      0.00000000	     -0.06902523	     -1.29963740	     -0.00000000
      0.37431222	      0.00000000	     -1.50377897	     -0.00000000	     -0.00000000	      0.00000000	      0.00000000	     -0.21770206	     -1.09410819	     -0.00000000	     -0.00000000	     -0.00000000	   -132.90408434	     -0.23095591	     -0.36594530	     -0.00000000	     -0.00000000	      0.00000000	    108.42243582	      0.00000000	      0.00000000	      0.00000000	      0.00000000	      0.00000000	      0.00000000	     -0.06866252	     -1.29564493	     -0.00000000
      0.37473633	      0.00000000	     -1.49916353	     -0.00000000	     -0.00000000	      0.00000000	      0.00000000	     -0.21656354	     -1.09066754	     -0.00000000	     -0.00000000	     -0.00000000	   -132.45389550	     -0.22971891	     -0.36474058	     -0.00000000	     -0.00000000	      0.00000000	    108.00569825	      0.00000000	      0.00000000	      0.00000000	      0.00000000	      0.00000000	      0.00000000	     -0.06830088	     -1.29164278	     -0.00000000
      0.37506024	      0.00000000	     -1.49563129	     -0.00000000	     -0.00000000	      0.00000000	      0.00000000	     -0.21569641	     -1.08803469	     -0.00000000	     -0.00000000	     -0.00000000	   -132.10993066	     -0.22877707	     -0.36381898	     -0.00000000	     -0.00000000	      0.00000000	    107.68741494	      0.00000000	      0.00000000	      0.00000000	      0.00000000	      0.00000000	      0.00000000	     -0.06802546	     -1.28858001	     -0.00000000
      0.37538414	      0.00000000	     -1.49209283	     -0.00000000	     -0.00000000	      0.00000000	      0.00000000	     -0.21483130	     -1.08539755	     -0.00000000	     -0.00000000	     -0.00000000	   -131.76582331	     -0.22783713	     -0.36289541	     -0.00000000	     -0.00000000	      0.00000000	    107.36940772	      0.00000000	      0.00000000	      0.00000000	      0.00000000	      0.00000000	      0.00000000	     -0.06775067	     -1.28551189	     -0.00000000
      0.37567927	      0.00000000	     -1.48886342	     -0.00000000	      0.00000000	      0.00000000	      0.00000000	     -0.21404484	     -1.08299102	     -0.00000000	     -0.00000000	     -0.00000000	   -131.45217823	     -0.22698267	     -0.36205262	     -0.00000000	      0.00000000	      0.00000000	    107.07974191	      0.00000000	      0.00000000	      0.00000000	      0.00000000	      0.00000000	      0.00000000	     -0.06750085	     -1.28271181	     -0.00000000
      0.37611342	      0.00000000	     -1.48410385	     -0.00000000	      0.00000000	      0.00000000	      0.00000000	     -0.21289102	     -1.07944469	     -0.00000000	     -0.00000000	     -0.00000000	   -130.99061414	     -0.22572918	     -0.36081072	     -0.00000000	      0.00000000	      0.00000000	    106.65379949	      0.00000000	      0.00000000	      0.00000000	      0.00000000	      0.00000000	      0.00000000	     -0.06713436	     -1.27858511	     -0.00000000
      0.37648103	      0.00000000	     -1.48006552	     -0.00000000	     -0.00000000	      0.00000000	      0.00000000	     -0.21191689	     -1.07643628	     -0.00000000	     -0.00000000	     -0.00000000	   -130.59960709	     -0.22467040	     -0.35975654	     -0.00000000	      0.00000000	      0.00000000	    106.29358292	      0.00000000	      0.00000000	      0.00000000	      0.00000000	      0.00000000	      0.00000000	     -0.06682490	     -1.27508384	     -0.00000000
      0.37680961	      0.00000000	     -1.47644995	     -0.00000000	      0.00000000	      0.00000000	      0.00000000	     -0.21104850	     -1.07374315	     -0.00000000	      0.00000000	     -0.00000000	   -130.25002821	     -0.22372696	     -0.35881340	     -0.00000000	      0.00000000	      0.00000000	    105.97158056	      0.00000000	      0.00000000	      0.00000000	      0.00000000	      0.00000000	      0.00000000	     -0.06654906	     -1.27194923	     -0.00000000
      0.37713818	      0.00000000	     -1.47282873	     -0.00000000	      0.00000000	      0.00000000	      0.00000000	     -0.21018224	     -1.07104621	     -0.00000000	     -0.00000000	     -0.00000000	   -129.90033595	     -0.22278548	     -0.35786851	     -0.00000000	      0.00000000	      0.00000000	    105.64991813	      0.00000000	      0.00000000	      0.00000000	      0.00000000	      0.00000000	      0.00000000	     -0.06627387	     -1.26880979	     -0.00000000
      0.37747586	      0.00000000	     -1.46910138	     -0.00000000	      0.00000000	      0.00000000	      0.00000000	     -0.20929421	     -1.06827062	     -0.00000000	     -0.00000000	     -0.00000000	   -129.54085581	     -0.22182044	     -0.35689628	     -0.00000000	      0.00000000	      0.00000000	    105.31945687	      0.00000000	      0.00000000	      0.00000000	      0.00000000	      0.00000000	      0.00000000	     -0.06599178	     -1.26557846	     -0.00000000
      0.37781354	      0.00000000	     -1.46536835	     -0.00000000	      0.00000000	      0.00000000	      0.00000000	     -0.20840844	     -1.06549120	     -0.00000000	     -0.00000000	     -0.00000000	   -129.18127621	     -0.22085771	     -0.35592261	     -0.00000000	      0.00000000	      0.00000000	    104.98925482	      0.00000000	      0.00000000	      0.00000000	      0.00000000	      0.00000000	      0.00000000	     -0.06571039	     -1.26234230	     -0.00000000
      0.37819358	      0.00000000	     -1.46116033	     -0.00000000	      0.00000000	      0.00000000	      0.00000000	     -0.20741428	     -1.06235863	     -0.00000000	      0.00000000	     -0.00000000	   -128.77648033	     -0.21977721	     -0.35482542	     -0.00000000	      0.00000000	      0.00000000	    104.61782754	      0.00000000	      0.00000000	      0.00000000	      0.00000000	      0.00000000	      0.00000000	     -0.06539456	     -1.25869451	     -0.00000000
      0.37857362	      0.00000000	     -1.45694548	     -0.00000000	      0.00000000	      0.00000000	      0.00000000	     -0.20642299	     -1.05922152	     -0.00000000	      0.00000000	     -0.00000000	   -128.37157403	     -0.21869961	     -0.35372652	     -0.00000000	      0.00000000	      0.00000000	    104.24676562	      0.00000000	      0.00000000	      0.00000000	      0.00000000	      0.00000000	      0.00000000	     -0.06507964	     -1.25504093	     -0.00000000
      0.37888916	      0.00000000	     -1.45344096	     -0.00000000	      0.00000000	      0.00000000	      0.00000000	     -0.20560218	     -1.05661352	     -0.00000000	      0.00000000	     -0.00000000	   -128.03532378	     -0.21780738	     -0.35281321	     -0.00000000	      0.00000000	      0.00000000	    103.93884364	      0.00000000	      0.00000000	      0.00000000	      0.00000000	      0.00000000	      0.00000000	     -0.06481887	     -1.25200322	     -0.00000000
      0.37929530	      0.00000000	     -1.44892360	     -0.00000000	      0.00000000	      0.00000000	      0.00000000	     -0.20454862	     -1.05325235	     -0.00000000	      0.00000000	     -0.00000000	   -127.60243343	     -0.21666209	     -0.35163628	     -0.00000000	      0.00000000	      0.00000000	    103.54280895	      0.00000000	      0.00000000	      0.00000000	      0.00000000	      0.00000000	      0.00000000	     -0.06448416	     -1.24808773	     -0.00000000
      0.37970144	      0.00000000	     -1.44439905	     -0.00000000	      0.00000000	      0.00000000	      0.00000000	     -0.20349838	     -1.04988650	     -0.00000000	      0.00000000	     -0.00000000	   -127.16944512	     -0.21552015	     -0.35045768	     -0.00000000	      0.00000000	      0.00000000	    103.14721511	      0.00000000	      0.00000000	      0.00000000	      0.00000000	      0.00000000	      0.00000000	     -0.06415048	     -1.24416617	     -0.00000000
      0.38002185	      0.00000000	     -1.44082465	     -0.00000000	      0.00000000	      0.00000000	      0.00000000	     -0.20267219	     -1.04722792	     -0.00000000	      0.00000000	     -0.00000000	   -126.82780182	     -0.21462193	     -0.34952711	     -0.00000000	      0.00000000	      0.00000000	    102.83529271	      0.00000000	      0.00000000	      0.00000000	      0.00000000	      0.00000000	      0.00000000	     -0.06388800	     -1.24106828	     -0.00000000
      0.38034227	      0.00000000	     -1.43724601	     -0.00000000	      0.00000000	      0.00000000	      0.00000000	     -0.20184808	     -1.04456663	     -0.00000000	      0.00000000	     -0.00000000	   -126.48610818	     -0.21372580	     -0.34859560	     -0.00000000	      0.00000000	      0.00000000	    102.52365713	      0.00000000	      0.00000000	      0.00000000	      0.00000000	      0.00000000	      0.00000000	     -0.06362616	     -1.23796683	     -0.00000000
      0.38071726	      0.00000000	     -1.43305246	     -0.00000000	      0.00000000	      0.00000000	      0.00000000	     -0.20088622	     -1.04144858	     -0.00000000	      0.00000000	     -0.00000000	   -126.08615192	     -0.21267992	     -0.34750457	     -0.00000000	      0.00000000	      0.00000000	    102.15916910	      0.00000000	      0.00000000	      0.00000000	      0.00000000	      0.00000000	      0.00000000	     -0.06332056	     -1.23433263	     -0.00000000
      0.38109226	      0.00000000	     -1.42885342	     -0.00000000	      0.00000000	      0.00000000	      0.00000000	     -0.19992721	     -1.03832706	     -0.00000000	      0.00000000	     -0.00000000	   -125.68613956	     -0.21163690	     -0.34641236	     -0.00000000	      0.00000000	      0.00000000	    101.79509519	      0.00000000	      0.00000000	      0.00000000	      0.00000000	      0.00000000	      0.00000000	     -0.06301584	     -1.23069383	     -0.00000000
      0.38140797	      0.00000000	     -1.42531414	     -0.00000000	      0.00000000	      0.00000000	      0.00000000	     -0.19912205	     -1.03569646	     -0.00000000	      0.00000000	     -0.00000000	   -125.34934274	     -0.21076128	     -0.34549230	     -0.00000000	      0.00000000	      0.00000000	    101.48877808	      0.00000000	      0.00000000	      0.00000000	      0.00000000	      0.00000000	      0.00000000	     -0.06276001	     -1.22762692	     -0.00000000
      0.38180534	      0.00000000	     -1.42085418	     -0.00000000	      0.00000000	      0.00000000	      0.00000000	     -0.19811152	     -1.03238216	     -0.00000000	      0.00000000	     -0.00000000	   -124.92539232	     -0.20966220	     -0.34433338	     -0.00000000	      0.00000000	      0.00000000	    101.10358589	      0.00000000	      0.00000000	      0.00000000	      0.00000000	      0.00000000	      0.00000000	     -0.06243892	     -1.22376237	     -0.00000000
      0.38220270	      0.00000000	     -1.41638858	     -0.00000000	      0.00000000	      0.00000000	      0.00000000	     -0.19710421	     -1.02906438	     -0.00000000	      0.00000000	     -0.00000000	   -124.50140329	     -0.20856643	     -0.34317344	     -0.00000000	      0.00000000	      0.00000000	    100.71884475	      0.00000000	      0.00000000	      0.00000000	      0.00000000	      0.00000000	      0.00000000	     -0.06211883	     -1.21989313	     -0.00000000
      0.38244459	      0.00000000	     -1.41366756	     -0.00000000	      0.00000000	      0.00000000	      0.00000000	     -0.19649261	     -1.02704310	     -0.00000000	      0.00000000	     -0.00000000	   -124.24329843	     -0.20790112	     -0.34246702	     -0.00000000	      0.00000000	      0.00000000	    100.48481377	      0.00000000	      0.00000000	      0.00000000	      0.00000000	      0.00000000	      0.00000000	     -0.06192449	     -1.21753561	     -0.00000000
      0.38282262	      0.00000000	     -1.40941110	     -0.00000000	      0.00000000	      0.00000000	      0.00000000	     -0.19553919	     -1.02388175	     -0.00000000	      0.00000000	     -0.00000000	   -123.83991141	     -0.20686401	     -0.34136258	     -0.00000000	      0.00000000	      0.00000000	    100.11931080	      0.00000000	      0.00000000	      0.00000000	      0.00000000	      0.00000000	      0.00000000	     -0.06162154	     -1.21384792	     -0.00000000
      0.38320065	      0.00000000	     -1.40514994	     -0.00000000	      0.00000000	      0.00000000	      0.00000000	     -0.19458869	     -1.02071760	     -0.00000000	      0.00000000	     -0.00000000	   -123.43650121	     -0.20582972	     -0.34025717	     -0.00000000	      0.00000000	      0.00000000	     99.75431726	      0.00000000	      0.00000000	      0.00000000	      0.00000000	      0.00000000	      0.00000000	     -0.06131948	     -1.21015634	     -0.00000000
      0.38352141	      0.00000000	     -1.40153075	     -0.00000000	      0.00000000	      0.00000000	      0.00000000	     -0.19378449	     -1.01803063	     -0.00000000	      0.00000000	     -0.00000000	   -123.09420768	     -0.20495481	     -0.33931911	     -0.00000000	      0.00000000	      0.00000000	     99.44478906	      0.00000000	      0.00000000	      0.00000000	      0.00000000	      0.00000000	      0.00000000	     -0.06106392	     -1.20702109	     -0.00000000
      0.38384217	      0.00000000	     -1.39790837	     -0.00000000	      0.00000000	      0.00000000	      0.00000000	     -0.19298239	     -1.01534180	     -0.00000000	      0.00000000	     -0.00000000	   -122.75190604	     -0.20408195	     -0.33838045	     -0.00000000	      0.00000000	      0.00000000	     99.13562673	      0.00000000	      0.00000000	      0.00000000	      0.00000000	      0.00000000	      0.00000000	     -0.06080902	     -1.20388321	     -0.00000000
      0.38417667	      0.00000000	     -1.39412744	     -0.00000000	      0.00000000	      0.00000000	      0.00000000	     -0.19214817	     -1.01253578	     -0.00000000	      0.00000000	     -0.00000000	   -122.39494049	     -0.20317417	     -0.33740135	     -0.00000000	      0.00000000	      0.00000000	     98.81346212	      0.00000000	      0.00000000	      0.00000000	      0.00000000	      0.00000000	      0.00000000	     -0.06054391	     -1.20060816	     -0.00000000
      0.38458262	      0.00000000	     -1.38953458	     -0.00000000	      0.00000000	      0.00000000	      0.00000000	     -0.19113886	     -1.00912791	     -0.00000000	      0.00000000	     -0.00000000	   -121.96174008	     -0.20207573	     -0.33621265	     -0.00000000	      0.00000000	      0.00000000	     98.42292379	      0.00000000	      0.00000000	      0.00000000	      0.00000000	      0.00000000	      0.00000000	     -0.06022315	     -1.19663003	     -0.00000000
      0.38498857	      0.00000000	     -1.38493705	     -0.00000000	      0.00000000	      0.00000000	      0.00000000	     -0.19013293	     -1.00571738	     -0.00000000	      0.00000000	     -0.00000000	   -121.52855199	     -0.20098081	     -0.33502346	     -0.00000000	      0.00000000	      0.00000000	     98.03288106	      0.00000000	      0.00000000	      0.00000000	      0.00000000	      0.00000000	      0.00000000	     -0.05990344	     -1.19264810	     -0.00000000
      0.38534542	      0.00000000	     -1.38089189	     -0.00000000	      0.00000000	      0.00000000	      0.00000000	     -0.18925146	     -1.00271726	     -0.00000000	      0.00000000	     -0.00000000	   -121.14777887	     -0.20002135	     -0.33397790	     -0.00000000	      0.00000000	      0.00000000	     97.69036835	      0.00000000	      0.00000000	      0.00000000	      0.00000000	      0.00000000	      0.00000000	     -0.05962330	     -1.18914478	     -0.00000000
      0.38570227	      0.00000000	     -1.37684335	     -0.00000000	      0.00000000	      0.00000000	      0.00000000	     -0.18837261	     -0.99971527	     -0.00000000	      0.00000000	     -0.00000000	   -120.76702395	     -0.19906457	     -0.33293204	     -0.00000000	      0.00000000	      0.00000000	     97.34826019	      0.00000000	      0.00000000	      0.00000000	      0.00000000	      0.00000000	      0.00000000	     -0.05934397	     -1.18563873	     -0.00000000
      0.38607100	      0.00000000	     -1.37265658	     -0.00000000	      0.00000000	      0.00000000	      0.00000000	     -0.18746725	     -0.99661144	     -0.00000000	      0.00000000	     -0.00000000	   -120.37362048	     -0.19807894	     -0.33185128	     -0.00000000	      0.00000000	      0.00000000	     96.99510736	      0.00000000	      0.00000000	      0.00000000	      0.00000000	      0.00000000	      0.00000000	     -0.05905621	     -1.18201320	     -0.00000000
      0.38643973	      0.00000000	     -1.36846645	     -0.00000000	      0.00000000	      0.00000000	      0.00000000	     -0.18656467	     -0.99350581	     -0.00000000	      0.00000000	     -0.00000000	   -119.98024363	     -0.19709612	     -0.33077020	     -0.00000000	      0.00000000	      0.00000000	     96.64242489	      0.00000000	      0.00000000	      0.00000000	      0.00000000	      0.00000000	      0.00000000	     -0.05876932	     -1.17838495	     -0.00000000
      0.38669073	      0.00000000	     -1.36561227	     -0.00000000	      0.00000000	      0.00000000	      0.00000000	     -0.18595187	     -0.99139074	     -0.00000000	      0.00000000	     -0.00000000	   -119.71248532	     -0.19642884	     -0.33003430	     -0.00000000	      0.00000000	      0.00000000	     96.40255181	      0.00000000	      0.00000000	      0.00000000	      0.00000000	      0.00000000	      0.00000000	     -0.05857454	     -1.17591363	     -0.00000000
      0.38706618	      0.00000000	     -1.36134027	     -0.00000000	      0.00000000	      0.00000000	      0.00000000	     -0.18503766	     -0.98822559	     -0.00000000	      0.00000000	     -0.00000000	   -119.31201138	     -0.19543337	     -0.32893361	     -0.00000000	      0.00000000	      0.00000000	     96.04405944	      0.00000000	      0.00000000	      0.00000000	      0.00000000	      0.00000000	      0.00000000	     -0.05828395	     -1.17221489	     -0.00000000
      0.38744162	      0.00000000	     -1.35706509	     -0.00000000	      0.00000000	      0.00000000	      0.00000000	     -0.18412633	     -0.98505885	     -0.00000000	      0.00000000	     -0.00000000	   -118.91157245	     -0.19444068	     -0.32783254	     -0.00000000	      0.00000000	      0.00000000	     95.68613748	      0.00000000	      0.00000000	      0.00000000	      0.00000000	      0.00000000	      0.00000000	     -0.05799425	     -1.16851360	     -0.00000000
      0.38775396	      0.00000000	     -1.35350618	     -0.00000000	      0.00000000	      0.00000000	      0.00000000	     -0.18337040	     -0.98242319	     -0.00000000	      0.00000000	     -0.00000000	   -118.57848705	     -0.19361743	     -0.32691688	     -0.00000000	      0.00000000	      0.00000000	     95.38858178	      0.00000000	      0.00000000	      0.00000000	      0.00000000	      0.00000000	      0.00000000	     -0.05775396	     -1.16543262	     -0.00000000
      0.38806630	      0.00000000	     -1.34994520	     -0.00000000	      0.00000000	      0.00000000	      0.00000000	     -0.18261646	     -0.97978654	     -0.00000000	      0.00000000	     -0.00000000	   -118.24543141	     -0.19279610	     -0.32600103	     -0.00000000	      0.00000000	      0.00000000	     95.09142015	      0.00000000	      0.00000000	      0.00000000	      0.00000000	      0.00000000	      0.00000000	     -0.05751429	     -1.16235000	     -0.00000000
      0.38839824	      0.00000000	     -1.34615863	     -0.00000000	      0.00000000	      0.00000000	      0.00000000	     -0.18181742	     -0.97698339	     -0.00000000	      0.00000000	     -0.00000000	   -117.89152507	     -0.19192567	     -0.32502793	     -0.00000000	      0.00000000	      0.00000000	     94.77590048	      0.00000000	      0.00000000	      0.00000000	      0.00000000	      0.00000000	      0.00000000	     -0.05726027	     -1.15907229	     -0.00000000
      0.38873017	      0.00000000	     -1.34236989	     -0.00000000	      0.00000000	      0.00000000	      0.00000000	     -0.18102062	     -0.97417923	     -0.00000000	      0.00000000	     -0.00000000	   -117.53766132	     -0.19105753	     -0.32405482	     -0.00000000	      0.00000000	      0.00000000	     94.46077193	      0.00000000	      0.00000000	      0.00000000	      0.00000000	      0.00000000	      0.00000000	     -0.05700696	     -1.15579287	     -0.00000000
      0.38909601	      0.00000000	     -1.33819173	     -0.00000000	      0.00000000	      0.00000000	      0.00000000	     -0.18014506	     -0.97108752	     -0.00000000	      0.00000000	     -0.00000000	   -117.14771324	     -0.19010357	     -0.32298259	     -0.00000000	      0.00000000	      0.00000000	     94.11381848	      0.00000000	      0.00000000	      0.00000000	      0.00000000	      0.00000000	      0.00000000	     -0.05672861	     -1.15217662	     -0.00000000
      0.38946185	      0.00000000	     -1.33401111	     -0.00000000	      0.00000000	      0.00000000	      0.00000000	     -0.17927223	     -0.96799472	     -0.00000000	      0.00000000	     -0.00000000	   -116.75782150	     -0.18915233	     -0.32191036	     -0.00000000	      0.00000000	      0.00000000	     93.76737584	      0.00000000	      0.00000000	      0.00000000	      0.00000000	      0.00000000	      0.00000000	     -0.05645110	     -1.14855845	     -0.00000000
      0.38975650	      0.00000000	     -1.33064221	     -0.00000000	      0.00000000	      0.00000000	      0.00000000	     -0.17857122	     -0.96550294	     -0.00000000	      0.00000000	     -0.00000000	   -116.44384346	     -0.18838838	     -0.32104705	     -0.00000000	      0.00000000	      0.00000000	     93.48860915	      0.00000000	      0.00000000	      0.00000000	      0.00000000	      0.00000000	      0.00000000	     -0.05622823	     -1.14564298	     -0.00000000
      0.39014500	      0.00000000	     -1.32619818	     -0.00000000	      0.00000000	      0.00000000	      0.00000000	     -0.17764967	     -0.96221668	     -0.00000000	      0.00000000	     -0.00000000	   -116.02994358	     -0.18738402	     -0.31990910	     -0.00000000	      0.00000000	      0.00000000	     93.12149133	      0.00000000	      0.00000000	      0.00000000	      0.00000000	      0.00000000	      0.00000000	     -0.05593523	     -1.14179732	     -0.00000000
      0.39053349	      0.00000000	     -1.32175168	     -0.00000000	      0.00000000	      0.00000000	      0.00000000	     -0.17673119	     -0.95892944	     -0.00000000	      0.00000000	     -0.00000000	   -115.61611573	     -0.18638266	     -0.31877119	     -0.00000000	      0.00000000	      0.00000000	     92.75499018	      0.00000000	      0.00000000	      0.00000000	      0.00000000	      0.00000000	      0.00000000	     -0.05564318	     -1.13794976	     -0.00000000
      0.39083731	      0.00000000	     -1.31827262	     -0.00000000	      0.00000000	      0.00000000	      0.00000000	     -0.17601505	     -0.95635797	     -0.00000000	      0.00000000	     -0.00000000	   -115.29254614	     -0.18560203	     -0.31788182	     -0.00000000	      0.00000000	      0.00000000	     92.46860823	      0.00000000	      0.00000000	      0.00000000	      0.00000000	      0.00000000	      0.00000000	     -0.05541548	     -1.13493954	     -0.00000000
      0.39114113	      0.00000000	     -1.31479216	     -0.00000000	      0.00000000	      0.00000000	      0.00000000	     -0.17530077	     -0.95378599	     -0.00000000	      0.00000000	     -0.00000000	   -114.96902417	     -0.18482321	     -0.31699250	     -0.00000000	      0.00000000	      0.00000000	     92.18261449	      0.00000000	      0.00000000	      0.00000000	      0.00000000	      0.00000000	      0.00000000	     -0.05518835	     -1.13192827	     -0.00000000
      0.39148509	      0.00000000	     -1.31085019	     -0.00000000	      0.00000000	      0.00000000	      0.00000000	     -0.17449438	     -0.95087357	     -0.00000000	      0.00000000	     -0.00000000	   -114.60282302	     -0.18394398	     -0.31598612	     -0.00000000	      0.00000000	      0.00000000	     91.85915716	      0.00000000	      0.00000000	      0.00000000	      0.00000000	      0.00000000	      0.00000000	     -0.05493193	     -1.12851790	     -0.00000000
      0.39182905	      0.00000000	     -1.30690656	     -0.00000000	      0.00000000	      0.00000000	      0.00000000	     -0.17369039	     -0.94796060	     -0.00000000	      0.00000000	     -0.00000000	   -114.23669010	     -0.18306715	     -0.31497996	     -0.00000000	      0.00000000	      0.00000000	     91.53616241	      0.00000000	      0.00000000	      0.00000000	      0.00000000	      0.00000000	      0.00000000	     -0.05467626	     -1.12510631	     -0.00000000
      0.39215274	      0.00000000	     -1.30319400	     -0.00000000	      0.00000000	      0.00000000	      0.00000000	     -0.17293600	     -0.94521891	     -0.00000000	      0.00000000	     -0.00000000	   -113.89221627	     -0.18224441	     -0.31403358	     -0.00000000	      0.00000000	      0.00000000	     91.23254138	      0.00000000	      0.00000000	      0.00000000	      0.00000000	      0.00000000	      0.00000000	     -0.05443636	     -1.12189481	     -0.00000000
      0.39254882	      0.00000000	     -1.29864916	     -0.00000000	      0.00000000	      0.00000000	      0.00000000	     -0.17201575	     -0.94186339	     -0.00000000	      0.00000000	     -0.00000000	   -113.47078170	     -0.18124066	     -0.31287599	     -0.00000000	      0.00000000	      0.00000000	     90.86150725	      0.00000000	      0.00000000	      0.00000000	      0.00000000	      0.00000000	      0.00000000	     -0.05414370	     -1.11796364	     -0.00000000
      0.39294491	      0.00000000	     -1.29410240	     -0.00000000	      0.00000000	      0.00000000	      0.00000000	     -0.17109866	     -0.93850735	     -0.00000000	      0.00000000	     -0.00000000	   -113.04944839	     -0.18024013	     -0.31171883	     -0.00000000	      0.00000000	      0.00000000	     90.49107667	      0.00000000	      0.00000000	      0.00000000	      0.00000000	      0.00000000	      0.00000000	     -0.05385203	     -1.11403107	     -0.00000000
      0.39319368	      0.00000000	     -1.29124574	     -0.00000000	      0.00000000	      0.00000000	      0.00000000	     -0.17052428	     -0.93639926	     -0.00000000	      0.00000000	     -0.00000000	   -112.78487549	     -0.17961348	     -0.31099242	     -0.00000000	      0.00000000	      0.00000000	     90.25867181	      0.00000000	      0.00000000	      0.00000000	      0.00000000	      0.00000000	      0.00000000	     -0.05366935	     -1.11156046	     -0.00000000
      0.39359643	      0.00000000	     -1.28661952	     -0.00000000	      0.00000000	      0.00000000	      0.00000000	     -0.16959705	     -0.93298603	     -0.00000000	      0.00000000	     -0.00000000	   -112.35664700	     -0.17860191	     -0.30981717	     -0.00000000	      0.00000000	      0.00000000	     89.88280218	      0.00000000	      0.00000000	      0.00000000	      0.00000000	      0.00000000	      0.00000000	     -0.05337446	     -1.10755968	     -0.00000000
      0.39391841	      0.00000000	     -1.28291972	     -0.00000000	      0.00000000	      0.00000000	      0.00000000	     -0.16885808	     -0.93025703	     -0.00000000	      0.00000000	     -0.00000000	   -112.01435892	     -0.17779524	     -0.30887753	     -0.00000000	      0.00000000	      0.00000000	     89.58292736	      0.00000000	      0.00000000	      0.00000000	      0.00000000	      0.00000000	      0.00000000	     -0.05313940	     -1.10436026	     -0.00000000
      0.39424040	      0.00000000	     -1.27921886	     -0.00000000	      0.00000000	      0.00000000	      0.00000000	     -0.16812122	     -0.92752779	     -0.00000000	      0.00000000	     -0.00000000	   -111.67216221	     -0.17699120	     -0.30793894	     -0.00000000	      0.00000000	      0.00000000	     89.28319552	      0.00000000	      0.00000000	      0.00000000	      0.00000000	      0.00000000	      0.00000000	     -0.05290503	     -1.10116016	     -0.00000000
      0.39456238	      0.00000000	     -1.27551700	     -0.00000000	      0.00000000	      0.00000000	      0.00000000	     -0.16738642	     -0.92479845	     -0.00000000	      0.00000000	     -0.00000000	   -111.33003366	     -0.17618904	     -0.30700041	     -0.00000000	      0.00000000	      0.00000000	     88.98399343	      0.00000000	      0.00000000	      0.00000000	      0.00000000	      0.00000000	      0.00000000	     -0.05267129	     -1.09795936	     -0.00000000
      0.39488298	      0.00000000	     -1.27183016	     -0.00000000	      0.00000000	      0.00000000	      0.00000000	     -0.16665686	     -0.92208075	     -0.00000000	      0.00000000	     -0.00000000	   -110.98946793	     -0.17539272	     -0.30606669	     -0.00000000	      0.00000000	      0.00000000	     88.68634740	      0.00000000	      0.00000000	      0.00000000	      0.00000000	      0.00000000	      0.00000000	     -0.05243923	     -1.09477177	     -0.00000000
      0.39520358	      0.00000000	     -1.26814243	     -0.00000000	      0.00000000	      0.00000000	      0.00000000	     -0.16592936	     -0.91936301	     -0.00000000	      0.00000000	     -0.00000000	   -110.64897823	     -0.17459841	     -0.30513329	     -0.00000000	      0.00000000	      0.00000000	     88.38914773	      0.00000000	      0.00000000	      0.00000000	      0.00000000	      0.00000000	      0.00000000	     -0.05220780	     -1.09158358	     -0.00000000
      0.39551620	      0.00000000	     -1.26454556	     -0.00000000	      0.00000000	      0.00000000	      0.00000000	     -0.16522192	     -0.91671280	     -0.00000000	      0.00000000	     -0.00000000	   -110.31703670	     -0.17382602	     -0.30422370	     -0.00000000	      0.00000000	      0.00000000	     88.09965291	      0.00000000	      0.00000000	      0.00000000	      0.00000000	      0.00000000	      0.00000000	     -0.05198276	     -1.08847415	     -0.00000000
      0.39590413	      0.00000000	     -1.26008129	     -0.00000000	      0.00000000	      0.00000000	      0.00000000	     -0.16434681	     -0.91342427	     -0.00000000	      0.00000000	     -0.00000000	   -109.90525495	     -0.17287043	     -0.30309574	     -0.00000000	      0.00000000	      0.00000000	     87.74092861	      0.00000000	      0.00000000	      0.00000000	      0.00000000	      0.00000000	      0.00000000	     -0.05170436	     -1.08461513	     -0.00000000
      0.39629205	      0.00000000	     -1.25561592	     -0.00000000	      0.00000000	      0.00000000	      0.00000000	     -0.16347468	     -0.91013582	     -0.00000000	      0.00000000	     -0.00000000	   -109.49359390	     -0.17191784	     -0.30196840	     -0.00000000	      0.00000000	      0.00000000	     87.38282596	      0.00000000	      0.00000000	      0.00000000	      0.00000000	      0.00000000	      0.00000000	     -0.05142690	     -1.08075543	     -0.00000000
      0.39658364	      0.00000000	     -1.25225881	     -0.00000000	      0.00000000	      0.00000000	      0.00000000	     -0.16282111	     -0.90766411	     -0.00000000	      0.00000000	     -0.00000000	   -109.18425419	     -0.17120401	     -0.30112173	     -0.00000000	      0.00000000	      0.00000000	     87.11396289	      0.00000000	      0.00000000	      0.00000000	      0.00000000	      0.00000000	      0.00000000	     -0.05121896	     -1.07785388	     -0.00000000
      0.39695075	      0.00000000	     -1.24803134	     -0.00000000	      0.00000000	      0.00000000	      0.00000000	     -0.16200065	     -0.90455229	     -0.00000000	      0.00000000	     -0.00000000	   -108.79488962	     -0.17030777	     -0.30005639	     -0.00000000	      0.00000000	      0.00000000	     86.77591597	      0.00000000	      0.00000000	      0.00000000	      0.00000000	      0.00000000	      0.00000000	     -0.05095793	     -1.07420030	     -0.00000000
      0.39731786	      0.00000000	     -1.24380307	     -0.00000000	      0.00000000	      0.00000000	      0.00000000	     -0.16118285	     -0.90144069	     -0.00000000	      0.00000000	     -0.00000000	   -108.40563971	     -0.16941423	     -0.29899171	     -0.00000000	      0.00000000	      0.00000000	     86.43842049	      0.00000000	      0.00000000	      0.00000000	      0.00000000	      0.00000000	      0.00000000	     -0.05069772	     -1.07054628	     -0.00000000
      0.39761193	      0.00000000	     -1.24041561	     -0.00000000	      0.00000000	      0.00000000	      0.00000000	     -0.16052970	     -0.89894841	     -0.00000000	      0.00000000	     -0.00000000	   -108.09393299	     -0.16870057	     -0.29813955	     -0.00000000	      0.00000000	      0.00000000	     86.16841016	      0.00000000	      0.00000000	      0.00000000	      0.00000000	      0.00000000	      0.00000000	     -0.05048989	     -1.06761909	     -0.00000000
      0.39800327	      0.00000000	     -1.23590692	     -0.00000000	      0.00000000	      0.00000000	      0.00000000	     -0.15966314	     -0.89563199	     -0.00000000	      0.00000000	     -0.00000000	   -107.67923831	     -0.16775367	     -0.29700639	     -0.00000000	      0.00000000	      0.00000000	     85.80955160	      0.00000000	      0.00000000	      0.00000000	      0.00000000	      0.00000000	      0.00000000	     -0.05021416	     -1.06372327	     -0.00000000
      0.39839461	      0.00000000	     -1.23139753	     -0.00000000	      0.00000000	      0.00000000	      0.00000000	     -0.15879957	     -0.89231600	     -0.00000000	      0.00000000	     -0.00000000	   -107.26467309	     -0.16680961	     -0.29587376	     -0.00000000	      0.00000000	      0.00000000	     85.45143410	      0.00000000	      0.00000000	      0.00000000	      0.00000000	      0.00000000	      0.00000000	     -0.04993935	     -1.05982711	     -0.00000000
      0.39867238	      0.00000000	     -1.22819632	     -0.00000000	      0.00000000	      0.00000000	      0.00000000	     -0.15818845	     -0.88996249	     -0.00000000	      0.00000000	     -0.00000000	   -106.97050774	     -0.16614175	     -0.29507082	     -0.00000000	      0.00000000	      0.00000000	     85.19742281	      0.00000000	      0.00000000	      0.00000000	      0.00000000	      0.00000000	      0.00000000	     -0.04974489	     -1.05706145	     -0.00000000
      0.39895016	      0.00000000	     -1.22499481	     -0.00000000	      0.00000000	      0.00000000	      0.00000000	     -0.15757882	     -0.88760926	     -0.00000000	      0.00000000	     -0.00000000	   -106.67640801	     -0.16547527	     -0.29426811	     -0.00000000	      0.00000000	      0.00000000	     84.94380921	      0.00000000	      0.00000000	      0.00000000	      0.00000000	      0.00000000	      0.00000000	     -0.04955088	     -1.05429567	     -0.00000000
      0.39928221	      0.00000000	     -1.22116735	     -0.00000000	      0.00000000	      0.00000000	      0.00000000	     -0.15685206	     -0.88479652	     -0.00000000	      0.00000000	     -0.00000000	   -106.32493876	     -0.16468074	     -0.29330935	     -0.00000000	      0.00000000	      0.00000000	     84.64096944	      0.00000000	      0.00000000	      0.00000000	      0.00000000	      0.00000000	      0.00000000	     -0.04931959	     -1.05098934	     -0.00000000
      0.39961427	      0.00000000	     -1.21733955	     -0.00000000	      0.00000000	      0.00000000	      0.00000000	     -0.15612744	     -0.88198419	     -0.00000000	      0.00000000	     -0.00000000	   -105.97357180	     -0.16388836	     -0.29235119	     -0.00000000	      0.00000000	      0.00000000	     84.33860251	      0.00000000	      0.00000000	      0.00000000	      0.00000000	      0.00000000	      0.00000000	     -0.04908898	     -1.04768292	     -0.00000000
      0.39993414	      0.00000000	     -1.21365192	     -0.00000000	      0.00000000	      0.00000000	      0.00000000	     -0.15543145	     -0.87927547	     -0.00000000	      0.00000000	     -0.00000000	   -105.63520292	     -0.16312727	     -0.29142900	     -0.00000000	      0.00000000	      0.00000000	     84.04768769	      0.00000000	      0.00000000	      0.00000000	      0.00000000	      0.00000000	      0.00000000	     -0.04886747	     -1.04449780	     -0.00000000
      0.40031862	      0.00000000	     -1.20921912	     -0.00000000	      0.00000000	      0.00000000	      0.00000000	     -0.15459751	     -0.87602020	     -0.00000000	      0.00000000	     -0.00000000	   -105.22862008	     -0.16221519	     -0.29032145	     -0.00000000	      0.00000000	      0.00000000	     83.69854392	      0.00000000	      0.00000000	      0.00000000	      0.00000000	      0.00000000	      0.00000000	     -0.04860204	     -1.04066931	     -0.00000000
      0.40070310	      0.00000000	     -1.20478602	     -0.00000000	      0.00000000	      0.00000000	      0.00000000	     -0.15376643	     -0.87276561	     -0.00000000	      0.00000000	     -0.00000000	   -104.82218184	     -0.16130605	     -0.28921485	     -0.00000000	      0.00000000	      0.00000000	     83.34999658	      0.00000000	      0.00000000	      0.00000000	      0.00000000	      0.00000000	      0.00000000	     -0.04833751	     -1.03684086	     -0.00000000
      0.40103819	      0.00000000	     -1.20092211	     -0.00000000	      0.00000000	      0.00000000	      0.00000000	     -0.15304443	     -0.86992961	     -0.00000000	      0.00000000	     -0.00000000	   -104.46806898	     -0.16051619	     -0.28825133	     -0.00000000	      0.00000000	      0.00000000	     83.04664945	      0.00000000	      0.00000000	      0.00000000	      0.00000000	      0.00000000	      0.00000000	     -0.04810770	     -1.03350420	     -0.00000000
      0.40137329	      0.00000000	     -1.19705806	     -0.00000000	      0.00000000	      0.00000000	      0.00000000	     -0.15232459	     -0.86709419	     -0.00000000	      0.00000000	     -0.00000000	   -104.11406789	     -0.15972855	     -0.28728855	     -0.00000000	      0.00000000	      0.00000000	     82.74376399	      0.00000000	      0.00000000	      0.00000000	      0.00000000	      0.00000000	      0.00000000	     -0.04787856	     -1.03016765	     -0.00000000
      0.40172777	      0.00000000	     -1.19297042	     -0.00000000	      0.00000000	      0.00000000	      0.00000000	     -0.15156547	     -0.86409543	     -0.00000000	      0.00000000	     -0.00000000	   -103.73972056	     -0.15889790	     -0.28627108	     -0.00000000	      0.00000000	      0.00000000	     82.42379353	      0.00000000	      0.00000000	      0.00000000	      0.00000000	      0.00000000	      0.00000000	     -0.04763691	     -1.02663828	     -0.00000000
      0.40208224	      0.00000000	     -1.18888271	     -0.00000000	      0.00000000	      0.00000000	      0.00000000	     -0.15080876	     -0.86109739	     -0.00000000	      0.00000000	     -0.00000000	   -103.36549859	     -0.15806966	     -0.28525439	     -0.00000000	      0.00000000	      0.00000000	     82.10437425	      0.00000000	      0.00000000	      0.00000000	      0.00000000	      0.00000000	      0.00000000	     -0.04739601	     -1.02310909	     -0.00000000
      0.40235285	      0.00000000	     -1.18576210	     -0.00000000	      0.00000000	      0.00000000	      0.00000000	     -0.15023270	     -0.85880916	     -0.00000000	      0.00000000	     -0.00000000	   -103.07990532	     -0.15743915	     -0.28447897	     -0.00000000	      0.00000000	      0.00000000	     81.86081634	      0.00000000	      0.00000000	      0.00000000	      0.00000000	      0.00000000	      0.00000000	     -0.04721262	     -1.02041505	     -0.00000000
      0.40272950	      0.00000000	     -1.18141877	     -0.00000000	      0.00000000	      0.00000000	      0.00000000	     -0.14943326	     -0.85562507	     -0.00000000	      0.00000000	     -0.00000000	   -102.68253879	     -0.15656410	     -0.28340075	     -0.00000000	      0.00000000	      0.00000000	     81.52226688	      0.00000000	      0.00000000	      0.00000000	      0.00000000	      0.00000000	      0.00000000	     -0.04695812	     -1.01666566	     -0.00000000
      0.40310614	      0.00000000	     -1.17707550	     -0.00000000	      0.00000000	      0.00000000	      0.00000000	     -0.14863651	     -0.85244192	     -0.00000000	      0.00000000	     -0.00000000	   -102.28531203	     -0.15569158	     -0.28232322	     -0.00000000	      0.00000000	      0.00000000	     81.18442631	      0.00000000	      0.00000000	      0.00000000	      0.00000000	      0.00000000	      0.00000000	     -0.04670443	     -1.01291659	     -0.00000000
      0.40338663	      0.00000000	     -1.17384109	     -0.00000000	      0.00000000	      0.00000000	      0.00000000	     -0.14804493	     -0.85007198	     -0.00000000	      0.00000000	     -0.00000000	   -101.98960184	     -0.15504394	     -0.28152189	     -0.00000000	      0.00000000	      0.00000000	     80.93303814	      0.00000000	      0.00000000	      0.00000000	      0.00000000	      0.00000000	      0.00000000	     -0.04651609	     -1.01012489	     -0.00000000
      0.40366712	      0.00000000	     -1.17060677	     -0.00000000	      0.00000000	      0.00000000	      0.00000000	     -0.14745483	     -0.84770260	     -0.00000000	      0.00000000	     -0.00000000	   -101.69396948	     -0.15439768	     -0.28072093	     -0.00000000	      0.00000000	      0.00000000	     80.68205800	      0.00000000	      0.00000000	      0.00000000	      0.00000000	      0.00000000	      0.00000000	     -0.04632820	     -1.00733341	     -0.00000000
      0.40398603	      0.00000000	     -1.16692948	     -0.00000000	      0.00000000	      0.00000000	      0.00000000	     -0.14678570	     -0.84500928	     -0.00000000	      0.00000000	     -0.00000000	   -101.35794292	     -0.15366488	     -0.27981113	     -0.00000000	      0.00000000	      0.00000000	     80.39702008	      0.00000000	      0.00000000	      0.00000000	      0.00000000	      0.00000000	      0.00000000	     -0.04611515	     -1.00415981	     -0.00000000
      0.40430494	      0.00000000	     -1.16325236	     -0.00000000	      0.00000000	      0.00000000	      0.00000000	     -0.14611849	     -0.84231671	     -0.00000000	      0.00000000	     -0.00000000	   -101.02202403	     -0.15293401	     -0.27890204	     -0.00000000	      0.00000000	      0.00000000	     80.11242096	      0.00000000	      0.00000000	      0.00000000	      0.00000000	      0.00000000	      0.00000000	     -0.04590269	     -1.00098656	     -0.00000000
      0.40464374	      0.00000000	     -1.15934622	     -0.00000000	      0.00000000	      0.00000000	      0.00000000	     -0.14541178	     -0.83945711	     -0.00000000	      0.00000000	     -0.00000000	   -100.66528958	     -0.15215987	     -0.27793730	     -0.00000000	      0.00000000	      0.00000000	     79.81047664	      0.00000000	      0.00000000	      0.00000000	      0.00000000	      0.00000000	      0.00000000	     -0.04567765	     -0.99761590	     -0.00000000
      0.40498253	      0.00000000	     -1.15544033	     -0.00000000	      0.00000000	      0.00000000	      0.00000000	     -0.14470723	     -0.83659840	     -0.00000000	      0.00000000	     -0.00000000	   -100.30867771	     -0.15138789	     -0.27697337	     -0.00000000	      0.00000000	      0.00000000	     79.50903635	      0.00000000	      0.00000000	      0.00000000	      0.00000000	      0.00000000	      0.00000000	     -0.04545328	     -0.99424568	     -0.00000000
      0.40527725	      0.00000000	     -1.15204279	     -0.00000000	      0.00000000	      0.00000000	      0.00000000	     -0.14409608	     -0.83411231	     -0.00000000	      0.00000000	     -0.00000000	    -99.99856256	     -0.15071824	     -0.27613570	     -0.00000000	      0.00000000	      0.00000000	     79.24714211	      0.00000000	      0.00000000	      0.00000000	      0.00000000	      0.00000000	      0.00000000	     -0.04525866	     -0.99131428	     -0.00000000
      0.40565627	      0.00000000	     -1.14767379	     -0.00000000	      0.00000000	      0.00000000	      0.00000000	     -0.14331251	     -0.83091616	     -0.00000000	      0.00000000	     -0.00000000	    -99.59988856	     -0.14985958	     -0.27505954	     -0.00000000	      0.00000000	      0.00000000	     78.91082539	      0.00000000	      0.00000000	      0.00000000	      0.00000000	      0.00000000	      0.00000000	     -0.04500912	     -0.98754498	     -0.00000000
      0.40603529	      0.00000000	     -1.14330522	     -0.00000000	      0.00000000	      0.00000000	      0.00000000	     -0.14253161	     -0.82772122	     -0.00000000	      0.00000000	     -0.00000000	    -99.20136798	     -0.14900353	     -0.27398430	     -0.00000000	      0.00000000	      0.00000000	     78.57518510	      0.00000000	      0.00000000	      0.00000000	      0.00000000	      0.00000000	      0.00000000	     -0.04476040	     -0.98377633	     -0.00000000
      0.40632970	      0.00000000	     -1.13991218	     -0.00000000	      0.00000000	      0.00000000	      0.00000000	     -0.14192687	     -0.82524030	     -0.00000000	      0.00000000	     -0.00000000	    -98.89192887	     -0.14834073	     -0.27315025	     -0.00000000	      0.00000000	      0.00000000	     78.31474185	      0.00000000	      0.00000000	      0.00000000	      0.00000000	      0.00000000	      0.00000000	     -0.04456781	     -0.98084946	     -0.00000000
      0.40662411	      0.00000000	     -1.13651945	     -0.00000000	      0.00000000	      0.00000000	      0.00000000	     -0.14132374	     -0.82276017	     -0.00000000	      0.00000000	     -0.00000000	    -98.58258180	     -0.14767945	     -0.27231671	     -0.00000000	      0.00000000	      0.00000000	     78.05473181	      0.00000000	      0.00000000	      0.00000000	      0.00000000	      0.00000000	      0.00000000	     -0.04437570	     -0.97792301	     -0.00000000
      0.40691339	      0.00000000	     -1.13318616	     -0.00000000	      0.00000000	      0.00000000	      0.00000000	     -0.14073268	     -0.82032399	     -0.00000000	      0.00000000	     -0.00000000	    -98.27872404	     -0.14703141	     -0.27149853	     -0.00000000	      0.00000000	      0.00000000	     77.79954659	      0.00000000	      0.00000000	      0.00000000	      0.00000000	      0.00000000	      0.00000000	     -0.04418744	     -0.97504802	     -0.00000000
      0.40728699	      0.00000000	     -1.12888174	     -0.00000000	      0.00000000	      0.00000000	      0.00000000	     -0.13997161	     -0.81717880	     -0.00000000	      0.00000000	     -0.00000000	    -97.88643682	     -0.14619690	     -0.27044297	     -0.00000000	      0.00000000	      0.00000000	     77.47045364	      0.00000000	      0.00000000	      0.00000000	      0.00000000	      0.00000000	      0.00000000	     -0.04394502	     -0.97133568	     -0.00000000
      0.40766059	      0.00000000	     -1.12457793	     -0.00000000	      0.00000000	      0.00000000	      0.00000000	     -0.13921310	     -0.81403493	     -0.00000000	      0.00000000	     -0.00000000	    -97.49430280	     -0.14536488	     -0.26938837	     -0.00000000	      0.00000000	      0.00000000	     77.14201495	      0.00000000	      0.00000000	      0.00000000	      0.00000000	      0.00000000	      0.00000000	     -0.04370339	     -0.96762412	     -0.00000000
      0.40794484	      0.00000000	     -1.12130385	     -0.00000000	      0.00000000	      0.00000000	      0.00000000	     -0.13863771	     -0.81164382	     -0.00000000	      0.00000000	     -0.00000000	    -97.19606711	     -0.14473384	     -0.26858708	     -0.00000000	      0.00000000	      0.00000000	     76.89239791	      0.00000000	      0.00000000	      0.00000000	      0.00000000	      0.00000000	      0.00000000	     -0.04352010	     -0.96480080	     -0.00000000
      0.40822909	      0.00000000	     -1.11803016	     -0.00000000	      0.00000000	      0.00000000	      0.00000000	     -0.13806380	     -0.80925350	     -0.00000000	      0.00000000	     -0.00000000	    -96.89792040	     -0.14410423	     -0.26778633	     -0.00000000	      0.00000000	      0.00000000	     76.64316767	      0.00000000	      0.00000000	      0.00000000	      0.00000000	      0.00000000	      0.00000000	     -0.04333727	     -0.96197797	     -0.00000000
      0.40855733	      0.00000000	     -1.11425024	     -0.00000000	      0.00000000	      0.00000000	      0.00000000	     -0.13740288	     -0.80649415	     -0.00000000	      0.00000000	     -0.00000000	    -96.55374265	     -0.14337917	     -0.26686265	     -0.00000000	      0.00000000	      0.00000000	     76.35571243	      0.00000000	      0.00000000	      0.00000000	      0.00000000	      0.00000000	      0.00000000	     -0.04312672	     -0.95871884	     -0.00000000
      0.40888558	      0.00000000	     -1.11047087	     -0.00000000	      0.00000000	      0.00000000	      0.00000000	     -0.13674392	     -0.80373588	     -0.00000000	      0.00000000	     -0.00000000	    -96.20968677	     -0.14265606	     -0.26593981	     -0.00000000	      0.00000000	      0.00000000	     76.06873674	      0.00000000	      0.00000000	      0.00000000	      0.00000000	      0.00000000	      0.00000000	     -0.04291678	     -0.95546040	     -0.00000000
      0.40918449	      0.00000000	     -1.10702981	     -0.00000000	      0.00000000	      0.00000000	      0.00000000	     -0.13614555	     -0.80122507	     -0.00000000	      0.00000000	     -0.00000000	    -95.89649418	     -0.14199945	     -0.26510039	     -0.00000000	      0.00000000	      0.00000000	     75.80774736	      0.00000000	      0.00000000	      0.00000000	      0.00000000	      0.00000000	      0.00000000	     -0.04272614	     -0.95249383	     -0.00000000
      0.40955851	      0.00000000	     -1.10272476	     -0.00000000	      0.00000000	      0.00000000	      0.00000000	     -0.13539909	     -0.79808462	     -0.00000000	      0.00000000	     -0.00000000	    -95.50474782	     -0.14118022	     -0.26405119	     -0.00000000	      0.00000000	      0.00000000	     75.48166972	      0.00000000	      0.00000000	      0.00000000	      0.00000000	      0.00000000	      0.00000000	     -0.04248831	     -0.94878267	     -0.00000000
      0.40993253	      0.00000000	     -1.09842054	     -0.00000000	     -0.00000000	      0.00000000	      0.00000000	     -0.13465515	     -0.79494564	     -0.00000000	     -0.00000000	     -0.00000000	    -95.11316096	     -0.14036351	     -0.26300308	     -0.00000000	     -0.00000000	      0.00000000	     75.15622335	      0.00000000	      0.00000000	      0.00000000	      0.00000000	      0.00000000	      0.00000000	     -0.04225126	     -0.94507249	     -0.00000000
      0.41021715	      0.00000000	     -1.09514571	     -0.00000000	     -0.00000000	      0.00000000	      0.00000000	     -0.13409071	     -0.79255794	     -0.00000000	     -0.00000000	     -0.00000000	    -94.81528913	     -0.13974391	     -0.26220654	     -0.00000000	     -0.00000000	      0.00000000	     74.90886875	      0.00000000	      0.00000000	      0.00000000	      0.00000000	      0.00000000	      0.00000000	     -0.04207141	     -0.94224984	     -0.00000000
      0.41050177	      0.00000000	     -1.09187140	     -0.00000000	     -0.00000000	      0.00000000	      0.00000000	     -0.13352772	     -0.79017111	     -0.00000000	     -0.00000000	     -0.00000000	    -94.51751012	     -0.13912575	     -0.26141064	     -0.00000000	     -0.00000000	      0.00000000	     74.66188246	      0.00000000	      0.00000000	      0.00000000	      0.00000000	      0.00000000	      0.00000000	     -0.04189201	     -0.93942779	     -0.00000000
      0.41083959	      0.00000000	     -1.08798568	     -0.00000000	      0.00000000	      0.00000000	      0.00000000	     -0.13286137	     -0.78733923	     -0.00000000	      0.00000000	     -0.00000000	    -94.16419292	     -0.13839409	     -0.26046704	     -0.00000000	      0.00000000	      0.00000000	     74.36910076	      0.00000000	      0.00000000	      0.00000000	      0.00000000	      0.00000000	      0.00000000	     -0.04167968	     -0.93607901	     -0.00000000
      0.41117742	      0.00000000	     -1.08410073	     -0.00000000	      0.00000000	      0.00000000	      0.00000000	     -0.13219703	     -0.78450862	     -0.00000000	      0.00000000	     -0.00000000	    -93.81100722	     -0.13766444	     -0.25952433	     -0.00000000	      0.00000000	      0.00000000	     74.07683825	      0.00000000	      0.00000000	      0.00000000	      0.00000000	      0.00000000	      0.00000000	     -0.04146796	     -0.93273110	     -0.00000000
      0.41145226	      0.00000000	     -1.08094062	     -0.00000000	      0.00000000	      0.00000000	      0.00000000	     -0.13165805	     -0.78220665	     -0.00000000	      0.00000000	     -0.00000000	    -93.52376822	     -0.13707247	     -0.25875827	     -0.00000000	      0.00000000	      0.00000000	     73.83935403	      0.00000000	      0.00000000	      0.00000000	      0.00000000	      0.00000000	      0.00000000	     -0.04129620	     -0.93000802	     -0.00000000
      0.41181378	      0.00000000	     -1.07678482	     -0.00000000	      0.00000000	      0.00000000	      0.00000000	     -0.13095113	     -0.77918006	     -0.00000000	      0.00000000	     -0.00000000	    -93.14608908	     -0.13629598	     -0.25775176	     -0.00000000	      0.00000000	      0.00000000	     73.52742774	      0.00000000	      0.00000000	      0.00000000	      0.00000000	      0.00000000	      0.00000000	     -0.04107091	     -0.92642718	     -0.00000000
      0.41217529	      0.00000000	     -1.07262997	     -0.00000000	      0.00000000	      0.00000000	      0.00000000	     -0.13024651	     -0.77615498	     -0.00000000	      0.00000000	     -0.00000000	    -92.76856083	     -0.13552175	     -0.25674624	     -0.00000000	      0.00000000	      0.00000000	     73.21611113	      0.00000000	      0.00000000	      0.00000000	      0.00000000	      0.00000000	      0.00000000	     -0.04084633	     -0.92284741	     -0.00000000
      0.41246050	      0.00000000	     -1.06935273	     -0.00000000	      0.00000000	      0.00000000	      0.00000000	     -0.12969223	     -0.77376942	     -0.00000000	      0.00000000	     -0.00000000	    -92.47083023	     -0.13491279	     -0.25595405	     -0.00000000	      0.00000000	      0.00000000	     72.97078237	      0.00000000	      0.00000000	      0.00000000	      0.00000000	      0.00000000	      0.00000000	     -0.04066967	     -0.92002398	     -0.00000000
      0.41274572	      0.00000000	     -1.06607612	     -0.00000000	      0.00000000	      0.00000000	      0.00000000	     -0.12913937	     -0.77138483	     -0.00000000	      0.00000000	     -0.00000000	    -92.17319395	     -0.13430523	     -0.25516249	     -0.00000000	      0.00000000	      0.00000000	     72.72583429	      0.00000000	      0.00000000	      0.00000000	      0.00000000	      0.00000000	      0.00000000	     -0.04049346	     -0.91720125	     -0.00000000
      0.41307150	      0.00000000	     -1.06233424	     -0.00000000	      0.00000000	      0.00000000	      0.00000000	     -0.12850962	     -0.76866222	     -0.00000000	      0.00000000	     -0.00000000	    -91.83334573	     -0.13361315	     -0.25425941	     -0.00000000	      0.00000000	      0.00000000	     72.44639892	      0.00000000	      0.00000000	      0.00000000	      0.00000000	      0.00000000	      0.00000000	     -0.04029273	     -0.91397790	     -0.00000000
      0.41339728	      0.00000000	     -1.05859321	     -0.00000000	      0.00000000	      0.00000000	      0.00000000	     -0.12788171	     -0.76594089	     -0.00000000	      0.00000000	     -0.00000000	    -91.49362265	     -0.13292293	     -0.25335721	     -0.00000000	      0.00000000	      0.00000000	     72.16743508	      0.00000000	      0.00000000	      0.00000000	      0.00000000	      0.00000000	      0.00000000	     -0.04009257	     -0.91075550	     -0.00000000
      0.41368935	      0.00000000	     -1.05523994	     -0.00000000	      0.00000000	      0.00000000	      0.00000000	     -0.12732032	     -0.76350218	     -0.00000000	      0.00000000	     -0.00000000	    -91.18915670	     -0.13230583	     -0.25254931	     -0.00000000	      0.00000000	      0.00000000	     71.91765627	      0.00000000	      0.00000000	      0.00000000	      0.00000000	      0.00000000	      0.00000000	     -0.03991362	     -0.90786729	     -0.00000000
      0.41405941	      0.00000000	     -1.05099245	     -0.00000000	      0.00000000	      0.00000000	      0.00000000	     -0.12661118	     -0.76041387	     -0.00000000	      0.00000000	     -0.00000000	    -90.80355482	     -0.13152621	     -0.25152692	     -0.00000000	      0.00000000	      0.00000000	     71.60166997	      0.00000000	      0.00000000	      0.00000000	      0.00000000	      0.00000000	      0.00000000	     -0.03968757	     -0.90420912	     -0.00000000
      0.41442946	      0.00000000	     -1.04674614	     -0.00000000	      0.00000000	      0.00000000	      0.00000000	     -0.12590439	     -0.75732726	     -0.00000000	      0.00000000	     -0.00000000	    -90.41811423	     -0.13074893	     -0.25050565	     -0.00000000	      0.00000000	      0.00000000	     71.28631118	      0.00000000	      0.00000000	      0.00000000	      0.00000000	      0.00000000	      0.00000000	     -0.03946224	     -0.90055223	     -0.00000000
      0.41470981	      0.00000000	     -1.04353000	     -0.00000000	      0.00000000	      0.00000000	      0.00000000	     -0.12537051	     -0.75499002	     -0.00000000	      0.00000000	     -0.00000000	    -90.12622760	     -0.13016188	     -0.24973305	     -0.00000000	      0.00000000	      0.00000000	     71.04768029	      0.00000000	      0.00000000	      0.00000000	      0.00000000	      0.00000000	      0.00000000	     -0.03929204	     -0.89778272	     -0.00000000
      0.41499016	      0.00000000	     -1.04031456	     -0.00000000	      0.00000000	      0.00000000	      0.00000000	     -0.12483797	     -0.75265377	     -0.00000000	      0.00000000	     -0.00000000	    -89.83443348	     -0.12957614	     -0.24896108	     -0.00000000	      0.00000000	      0.00000000	     70.80941602	      0.00000000	      0.00000000	      0.00000000	      0.00000000	      0.00000000	      0.00000000	     -0.03912225	     -0.89501396	     -0.00000000
      0.41531710	      0.00000000	     -1.03656557	     -0.00000000	      0.00000000	      0.00000000	      0.00000000	     -0.12421862	     -0.74993046	     -0.00000000	      0.00000000	     -0.00000000	    -89.49426340	     -0.12889491	     -0.24806188	     -0.00000000	      0.00000000	      0.00000000	     70.53190111	      0.00000000	      0.00000000	      0.00000000	      0.00000000	      0.00000000	      0.00000000	     -0.03892479	     -0.89178598	     -0.00000000
      0.41564404	      0.00000000	     -1.03281757	     -0.00000000	      0.00000000	      0.00000000	      0.00000000	     -0.12360108	     -0.74720852	     -0.00000000	      0.00000000	     -0.00000000	    -89.15422091	     -0.12821550	     -0.24716359	     -0.00000000	      0.00000000	      0.00000000	     70.25486253	      0.00000000	      0.00000000	      0.00000000	      0.00000000	      0.00000000	      0.00000000	     -0.03872789	     -0.88855905	     -0.00000000
      0.41591077	      0.00000000	     -1.02976060	     -0.00000000	      0.00000000	      0.00000000	      0.00000000	     -0.12309862	     -0.74498890	     -0.00000000	      0.00000000	     -0.00000000	    -88.87690542	     -0.12766268	     -0.24643161	     -0.00000000	      0.00000000	      0.00000000	     70.02913311	      0.00000000	      0.00000000	      0.00000000	      0.00000000	      0.00000000	      0.00000000	     -0.03856768	     -0.88592725	     -0.00000000
      0.41628133	      0.00000000	     -1.02551480	     -0.00000000	      0.00000000	      0.00000000	      0.00000000	     -0.12240257	     -0.74190680	     -0.00000000	      0.00000000	     -0.00000000	    -88.49178896	     -0.12689685	     -0.24541594	     -0.00000000	      0.00000000	      0.00000000	     69.71596740	      0.00000000	      0.00000000	      0.00000000	      0.00000000	      0.00000000	      0.00000000	     -0.03834574	     -0.88227220	     -0.00000000
      0.41665188	      0.00000000	     -1.02127033	     -0.00000000	      0.00000000	      0.00000000	      0.00000000	     -0.12170882	     -0.73882653	     -0.00000000	      0.00000000	     -0.00000000	    -88.10683143	     -0.12613316	     -0.24440122	     -0.00000000	      0.00000000	      0.00000000	     69.40350563	      0.00000000	      0.00000000	      0.00000000	      0.00000000	      0.00000000	      0.00000000	     -0.03812450	     -0.87861854	     -0.00000000
      0.41690734	      0.00000000	     -1.01834498	     -0.00000000	      0.00000000	      0.00000000	      0.00000000	     -0.12123190	     -0.73670403	     -0.00000000	      0.00000000	     -0.00000000	    -87.84155133	     -0.12560838	     -0.24370287	     -0.00000000	      0.00000000	      0.00000000	     69.18825653	      0.00000000	      0.00000000	      0.00000000	      0.00000000	      0.00000000	      0.00000000	     -0.03797243	     -0.87610058	     -0.00000000
      0.41716280	      0.00000000	     -1.01542029	     -0.00000000	      0.00000000	      0.00000000	      0.00000000	     -0.12075607	     -0.73458240	     -0.00000000	      0.00000000	     -0.00000000	    -87.57634600	     -0.12508457	     -0.24300493	     -0.00000000	      0.00000000	      0.00000000	     68.97335774	      0.00000000	      0.00000000	      0.00000000	      0.00000000	      0.00000000	      0.00000000	     -0.03782069	     -0.87358330	     -0.00000000
      0.41748546	      0.00000000	     -1.01172711	     -0.00000000	      0.00000000	      0.00000000	      0.00000000	     -0.12015662	     -0.73190385	     -0.00000000	      0.00000000	     -0.00000000	    -87.24148763	     -0.12442469	     -0.24212442	     -0.00000000	      0.00000000	      0.00000000	     68.70224727	      0.00000000	      0.00000000	      0.00000000	      0.00000000	      0.00000000	      0.00000000	     -0.03762952	     -0.87040477	     -0.00000000
      0.41780813	      0.00000000	     -1.00803499	     -0.00000000	      0.00000000	      0.00000000	      0.00000000	     -0.11955889	     -0.72922671	     -0.00000000	      0.00000000	     -0.00000000	    -86.90675468	     -0.12376653	     -0.24124481	     -0.00000000	      0.00000000	      0.00000000	     68.43160086	      0.00000000	      0.00000000	      0.00000000	      0.00000000	      0.00000000	      0.00000000	     -0.03743889	     -0.86722736	     -0.00000000
      0.41806785	      0.00000000	     -1.00506392	     -0.00000000	      0.00000000	      0.00000000	      0.00000000	     -0.11907903	     -0.72707285	     -0.00000000	      0.00000000	     -0.00000000	    -86.63741769	     -0.12323813	     -0.24053762	     -0.00000000	      0.00000000	      0.00000000	     68.21402382	      0.00000000	      0.00000000	      0.00000000	      0.00000000	      0.00000000	      0.00000000	     -0.03728585	     -0.86467063	     -0.00000000
      0.41843760	      0.00000000	     -1.00083539	     -0.00000000	      0.00000000	      0.00000000	      0.00000000	     -0.11839780	     -0.72400810	     -0.00000000	     -0.00000000	     -0.00000000	    -86.25412422	     -0.12248800	     -0.23953211	     -0.00000000	      0.00000000	      0.00000000	     67.90468892	      0.00000000	      0.00000000	      0.00000000	      0.00000000	      0.00000000	      0.00000000	     -0.03706858	     -0.86103205	     -0.00000000
      0.41880735	      0.00000000	     -0.99660833	     -0.00000000	     -0.00000000	      0.00000000	      0.00000000	     -0.11771880	     -0.72094526	     -0.00000000	     -0.00000000	     -0.00000000	    -85.87098958	     -0.12173991	     -0.23852751	     -0.00000000	     -0.00000000	      0.00000000	     67.59606703	      0.00000000	      0.00000000	      0.00000000	      0.00000000	      0.00000000	      0.00000000	     -0.03685199	     -0.85739497	     -0.00000000
      0.41905445	      0.00000000	     -0.99378418	     -0.00000000	     -0.00000000	      0.00000000	      0.00000000	     -0.11726629	     -0.71889936	     -0.00000000	     -0.00000000	     -0.00000000	    -85.61504446	     -0.12124158	     -0.23785733	     -0.00000000	     -0.00000000	      0.00000000	     67.38994769	      0.00000000	      0.00000000	      0.00000000	      0.00000000	      0.00000000	      0.00000000	     -0.03670767	     -0.85496518	     -0.00000000
      0.41930155	      0.00000000	     -0.99096070	     -0.00000000	     -0.00000000	      0.00000000	      0.00000000	     -0.11681477	     -0.71685434	     -0.00000000	     -0.00000000	     -0.00000000	    -85.35916938	     -0.12074414	     -0.23718753	     -0.00000000	     -0.00000000	      0.00000000	     67.18416362	      0.00000000	      0.00000000	      0.00000000	      0.00000000	      0.00000000	      0.00000000	     -0.03656364	     -0.85253606	     -0.00000000
      0.41962666	      0.00000000	     -0.98724701	     -0.00000000	     -0.00000000	      0.00000000	      0.00000000	     -0.11622224	     -0.71416508	     -0.00000000	     -0.00000000	     -0.00000000	    -85.02264448	     -0.12009135	     -0.23630734	     -0.00000000	     -0.00000000	      0.00000000	     66.91374510	      0.00000000	      0.00000000	      0.00000000	      0.00000000	      0.00000000	      0.00000000	     -0.03637464	     -0.84934127	     -0.00000000
      0.41995176	      0.00000000	     -0.98353449	     -0.00000000	     -0.00000000	      0.00000000	      0.00000000	     -0.11563142	     -0.71147732	     -0.00000000	     -0.00000000	     -0.00000000	    -84.68624761	     -0.11944026	     -0.23542806	     -0.00000000	     -0.00000000	      0.00000000	     66.64380015	      0.00000000	      0.00000000	      0.00000000	      0.00000000	      0.00000000	      0.00000000	     -0.03618616	     -0.84614768	     -0.00000000
      0.42021734	      0.00000000	     -0.98050260	     -0.00000000	     -0.00000000	      0.00000000	      0.00000000	     -0.11515006	     -0.70928278	     -0.00000000	     -0.00000000	     -0.00000000	    -84.41154449	     -0.11890980	     -0.23471067	     -0.00000000	     -0.00000000	      0.00000000	     66.42355313	      0.00000000	      0.00000000	      0.00000000	      0.00000000	      0.00000000	      0.00000000	     -0.03603260	     -0.84353975	     -0.00000000
      0.42057501	      0.00000000	     -0.97642058	     -0.00000000	     -0.00000000	      0.00000000	      0.00000000	     -0.11450356	     -0.70632879	     -0.00000000	     -0.00000000	     -0.00000000	    -84.04171834	     -0.11819731	     -0.23374566	     -0.00000000	     -0.00000000	      0.00000000	     66.12734580	      0.00000000	      0.00000000	      0.00000000	      0.00000000	      0.00000000	      0.00000000	     -0.03582636	     -0.84002875	     -0.00000000
      0.42093269	      0.00000000	     -0.97234002	     -0.00000000	      0.00000000	      0.00000000	      0.00000000	     -0.11385912	     -0.70337664	     -0.00000000	     -0.00000000	     -0.00000000	    -83.67204583	     -0.11748680	     -0.23278169	     -0.00000000	      0.00000000	      0.00000000	     65.83173978	      0.00000000	      0.00000000	      0.00000000	      0.00000000	      0.00000000	      0.00000000	     -0.03562075	     -0.83651924	     -0.00000000
      0.42121604	      0.00000000	     -0.96910843	     -0.00000000	      0.00000000	      0.00000000	      0.00000000	     -0.11335004	     -0.70103921	     -0.00000000	      0.00000000	     -0.00000000	    -83.37930863	     -0.11692566	     -0.23201923	     -0.00000000	      0.00000000	      0.00000000	     65.59780560	      0.00000000	      0.00000000	      0.00000000	      0.00000000	      0.00000000	      0.00000000	     -0.03545834	     -0.83374009	     -0.00000000
      0.42149939	      0.00000000	     -0.96587778	     -0.00000000	      0.00000000	      0.00000000	      0.00000000	     -0.11284225	     -0.69870295	     -0.00000000	      0.00000000	     -0.00000000	    -83.08666711	     -0.11636574	     -0.23125738	     -0.00000000	      0.00000000	      0.00000000	     65.36426359	      0.00000000	      0.00000000	      0.00000000	      0.00000000	      0.00000000	      0.00000000	     -0.03529632	     -0.83096190	     -0.00000000
      0.42176860	      0.00000000	     -0.96280937	     -0.00000000	      0.00000000	      0.00000000	      0.00000000	     -0.11236099	     -0.69648444	     -0.00000000	      0.00000000	     -0.00000000	    -82.80873591	     -0.11583508	     -0.23053441	     -0.00000000	      0.00000000	      0.00000000	     65.14264299	      0.00000000	      0.00000000	      0.00000000	      0.00000000	      0.00000000	      0.00000000	     -0.03514277	     -0.82832336	     -0.00000000
      0.42213172	      0.00000000	     -0.95867183	     -0.00000000	     -0.00000000	      0.00000000	      0.00000000	     -0.11171367	     -0.69349362	     -0.00000000	     -0.00000000	     -0.00000000	    -82.43398729	     -0.11512126	     -0.22956045	     -0.00000000	     -0.00000000	      0.00000000	     64.84412742	      0.00000000	      0.00000000	      0.00000000	      0.00000000	      0.00000000	      0.00000000	     -0.03493623	     -0.82476572	     -0.00000000
      0.42249484	      0.00000000	     -0.95453589	     -0.00000000	     -0.00000000	      0.00000000	      0.00000000	     -0.11106842	     -0.69050475	     -0.00000000	     -0.00000000	     -0.00000000	    -82.05939688	     -0.11440943	     -0.22858752	     -0.00000000	     -0.00000000	      0.00000000	     64.54624392	      0.00000000	      0.00000000	      0.00000000	      0.00000000	      0.00000000	      0.00000000	     -0.03473032	     -0.82120969	     -0.00000000
      0.42276148	      0.00000000	     -0.95149986	     -0.00000000	     -0.00000000	      0.00000000	      0.00000000	     -0.11059594	     -0.68831121	     -0.00000000	     -0.00000000	     -0.00000000	    -81.78444503	     -0.11388834	     -0.22787427	     -0.00000000	     -0.00000000	      0.00000000	     64.32770969	      0.00000000	      0.00000000	      0.00000000	      0.00000000	      0.00000000	      0.00000000	     -0.03457956	     -0.81859954	     -0.00000000
      0.42302812	      0.00000000	     -0.94846470	     -0.00000000	     -0.00000000	      0.00000000	      0.00000000	     -0.11012456	     -0.68611874	     -0.00000000	     -0.00000000	     -0.00000000	    -81.50957775	     -0.11336829	     -0.22716153	     -0.00000000	     -0.00000000	      0.00000000	     64.10953028	      0.00000000	      0.00000000	      0.00000000	      0.00000000	      0.00000000	      0.00000000	     -0.03442914	     -0.81599026	     -0.00000000
      0.42333359	      0.00000000	     -0.94498867	     -0.00000000	     -0.00000000	      0.00000000	      0.00000000	     -0.10958592	     -0.68360830	     -0.00000000	     -0.00000000	     -0.00000000	    -81.19479828	     -0.11277402	     -0.22634600	     -0.00000000	     -0.00000000	      0.00000000	     63.85988002	      0.00000000	      0.00000000	      0.00000000	      0.00000000	      0.00000000	      0.00000000	     -0.03425725	     -0.81300214	     -0.00000000
      0.42363906	      0.00000000	     -0.94151381	     -0.00000000	     -0.00000000	      0.00000000	      0.00000000	     -0.10904873	     -0.68109925	     -0.00000000	     -0.00000000	     -0.00000000	    -80.88013434	     -0.11218124	     -0.22553134	     -0.00000000	     -0.00000000	      0.00000000	     63.61062338	      0.00000000	      0.00000000	      0.00000000	      0.00000000	      0.00000000	      0.00000000	     -0.03408581	     -0.81001520	     -0.00000000
      0.42395967	      0.00000000	     -0.93786789	     -0.00000000	     -0.00000000	      0.00000000	      0.00000000	     -0.10848645	     -0.67846728	     -0.00000000	     -0.00000000	     -0.00000000	    -80.54999422	     -0.11156076	     -0.22467739	     -0.00000000	     -0.00000000	      0.00000000	     63.34935979	      0.00000000	      0.00000000	      0.00000000	      0.00000000	      0.00000000	      0.00000000	     -0.03390637	     -0.80688142	     -0.00000000
      0.42428029	      0.00000000	     -0.93422327	     -0.00000000	     -0.00000000	      0.00000000	      0.00000000	     -0.10792577	     -0.67583685	     -0.00000000	     -0.00000000	     -0.00000000	    -80.21998144	     -0.11094189	     -0.22382439	     -0.00000000	     -0.00000000	      0.00000000	     63.08853161	      0.00000000	      0.00000000	      0.00000000	      0.00000000	      0.00000000	      0.00000000	     -0.03372742	     -0.80374896	     -0.00000000
      0.42457261	      0.00000000	     -0.93090152	     -0.00000000	     -0.00000000	      0.00000000	      0.00000000	     -0.10741596	     -0.67343996	     -0.00000000	     -0.00000000	     -0.00000000	    -79.91921394	     -0.11037917	     -0.22304768	     -0.00000000	     -0.00000000	      0.00000000	     62.85104206	      0.00000000	      0.00000000	      0.00000000	      0.00000000	      0.00000000	      0.00000000	     -0.03356471	     -0.80089417	     -0.00000000
      0.42493542	      0.00000000	     -0.92678018	     -0.00000000	     -0.00000000	      0.00000000	      0.00000000	     -0.10678502	     -0.67046680	     -0.00000000	     -0.00000000	     -0.00000000	    -79.54605889	     -0.10968267	     -0.22208487	     -0.00000000	     -0.00000000	      0.00000000	     62.55673121	      0.00000000	      0.00000000	      0.00000000	      0.00000000	      0.00000000	      0.00000000	     -0.03336333	     -0.79735242	     -0.00000000
      0.42529824	      0.00000000	     -0.92266056	     -0.00000000	     -0.00000000	      0.00000000	      0.00000000	     -0.10615609	     -0.66749565	     -0.00000000	     -0.00000000	     -0.00000000	    -79.17306711	     -0.10898819	     -0.22112325	     -0.00000000	     -0.00000000	      0.00000000	     62.26297948	      0.00000000	      0.00000000	      0.00000000	      0.00000000	      0.00000000	      0.00000000	     -0.03316257	     -0.79381240	     -0.00000000
      0.42557233	      0.00000000	     -0.91954950	     -0.00000000	     -0.00000000	      0.00000000	      0.00000000	     -0.10568229	     -0.66525240	     -0.00000000	     -0.00000000	     -0.00000000	    -78.89140093	     -0.10846505	     -0.22039782	     -0.00000000	     -0.00000000	      0.00000000	     62.04134611	      0.00000000	      0.00000000	      0.00000000	      0.00000000	      0.00000000	      0.00000000	     -0.03301134	     -0.79113921	     -0.00000000
      0.42590476	      0.00000000	     -0.91577759	     -0.00000000	     -0.00000000	      0.00000000	      0.00000000	     -0.10510918	     -0.66253321	     -0.00000000	     -0.00000000	     -0.00000000	    -78.54990847	     -0.10783213	     -0.21951896	     -0.00000000	     -0.00000000	      0.00000000	     61.77294676	      0.00000000	      0.00000000	      0.00000000	      0.00000000	      0.00000000	      0.00000000	     -0.03282839	     -0.78789838	     -0.00000000
      0.42631435	      0.00000000	     -0.91113231	     -0.00000000	     -0.00000000	      0.00000000	      0.00000000	     -0.10440535	     -0.65918528	     -0.00000000	     -0.00000000	     -0.00000000	    -78.12935481	     -0.10705479	     -0.21843774	     -0.00000000	     -0.00000000	      0.00000000	     61.44281325	      0.00000000	      0.00000000	      0.00000000	      0.00000000	      0.00000000	      0.00000000	     -0.03260371	     -0.78390744	     -0.00000000
      0.42665921	      0.00000000	     -0.90722288	     -0.00000000	     -0.00000000	      0.00000000	      0.00000000	     -0.10381469	     -0.65636847	     -0.00000000	     -0.00000000	     -0.00000000	    -77.77542105	     -0.10640218	     -0.21752843	     -0.00000000	     -0.00000000	      0.00000000	     61.16545310	      0.00000000	      0.00000000	      0.00000000	      0.00000000	      0.00000000	      0.00000000	     -0.03241514	     -0.78054893	     -0.00000000
      0.42692810	      0.00000000	     -0.90417572	     -0.00000000	     -0.00000000	      0.00000000	      0.00000000	     -0.10335539	     -0.65417338	     -0.00000000	     -0.00000000	     -0.00000000	    -77.49956157	     -0.10589485	     -0.21682059	     -0.00000000	     -0.00000000	      0.00000000	     60.94938014	      0.00000000	      0.00000000	      0.00000000	      0.00000000	      0.00000000	      0.00000000	     -0.03226852	     -0.77793134	     -0.00000000
      0.42719700	      0.00000000	     -0.90112954	     -0.00000000	     -0.00000000	      0.00000000	      0.00000000	     -0.10289716	     -0.65197942	     -0.00000000	     -0.00000000	     -0.00000000	    -77.22378936	     -0.10538853	     -0.21611329	     -0.00000000	     -0.00000000	      0.00000000	     60.73366060	      0.00000000	      0.00000000	      0.00000000	      0.00000000	      0.00000000	      0.00000000	     -0.03212222	     -0.77531473	     -0.00000000
      0.42748631	      0.00000000	     -0.89785318	     -0.00000000	     -0.00000000	      0.00000000	      0.00000000	     -0.10240535	     -0.64962015	     -0.00000000	     -0.00000000	     -0.00000000	    -76.92718333	     -0.10484509	     -0.21535319	     -0.00000000	     -0.00000000	      0.00000000	     60.50183348	      0.00000000	      0.00000000	      0.00000000	      0.00000000	      0.00000000	      0.00000000	     -0.03196520	     -0.77250056	     -0.00000000
      0.42784146	      0.00000000	     -0.89383274	     -0.00000000	     -0.00000000	      0.00000000	      0.00000000	     -0.10180330	     -0.64672571	     -0.00000000	     -0.00000000	     -0.00000000	    -76.56321781	     -0.10417977	     -0.21442127	     -0.00000000	     -0.00000000	      0.00000000	     60.21768376	      0.00000000	      0.00000000	      0.00000000	      0.00000000	      0.00000000	      0.00000000	     -0.03177298	     -0.76904748	     -0.00000000
      0.42819662	      0.00000000	     -0.88981405	     -0.00000000	     -0.00000000	      0.00000000	      0.00000000	     -0.10120311	     -0.64383326	     -0.00000000	     -0.00000000	     -0.00000000	    -76.19941125	     -0.10351636	     -0.21349054	     -0.00000000	     -0.00000000	      0.00000000	     59.93404435	      0.00000000	      0.00000000	      0.00000000	      0.00000000	      0.00000000	      0.00000000	     -0.03158134	     -0.76559615	     -0.00000000
      0.42845011	      0.00000000	     -0.88694681	     -0.00000000	     -0.00000000	      0.00000000	      0.00000000	     -0.10077586	     -0.64177000	     -0.00000000	     -0.00000000	     -0.00000000	    -75.93984610	     -0.10304409	     -0.21282709	     -0.00000000	     -0.00000000	      0.00000000	     59.73186923	      0.00000000	      0.00000000	      0.00000000	      0.00000000	      0.00000000	      0.00000000	     -0.03144492	     -0.76313385	     -0.00000000
      0.42881647	      0.00000000	     -0.88280456	     -0.00000000	     -0.00000000	      0.00000000	      0.00000000	     -0.10016005	     -0.63878988	     -0.00000000	     -0.00000000	     -0.00000000	    -75.56485897	     -0.10236339	     -0.21186950	     -0.00000000	     -0.00000000	      0.00000000	     59.44006306	      0.00000000	      0.00000000	      0.00000000	      0.00000000	      0.00000000	      0.00000000	     -0.03124829	     -0.75957683	     -0.00000000
      0.42906560	      0.00000000	     -0.87998877	     -0.00000000	     -0.00000000	      0.00000000	      0.00000000	     -0.09974239	     -0.63676452	     -0.00000000	     -0.00000000	     -0.00000000	    -75.30994599	     -0.10190151	     -0.21121885	     -0.00000000	     -0.00000000	      0.00000000	     59.24200261	      0.00000000	      0.00000000	      0.00000000	      0.00000000	      0.00000000	      0.00000000	     -0.03111491	     -0.75715898	     -0.00000000
      0.42931474	      0.00000000	     -0.87717385	     -0.00000000	     -0.00000000	      0.00000000	      0.00000000	     -0.09932564	     -0.63474013	     -0.00000000	     -0.00000000	     -0.00000000	    -75.05511677	     -0.10144072	     -0.21056902	     -0.00000000	     -0.00000000	      0.00000000	     59.04410572	      0.00000000	      0.00000000	      0.00000000	      0.00000000	      0.00000000	      0.00000000	     -0.03098183	     -0.75474202	     -0.00000000
      0.42965928	      0.00000000	     -0.87328247	     -0.00000000	     -0.00000000	      0.00000000	      0.00000000	     -0.09875078	     -0.63194214	     -0.00000000	     -0.00000000	     -0.00000000	    -74.70283664	     -0.10080507	     -0.20967142	     -0.00000000	     -0.00000000	      0.00000000	     58.77079644	      0.00000000	      0.00000000	      0.00000000	      0.00000000	      0.00000000	      0.00000000	     -0.03079826	     -0.75140096	     -0.00000000
      0.43000382	      0.00000000	     -0.86939280	     -0.00000000	     -0.00000000	      0.00000000	      0.00000000	     -0.09817764	     -0.62914607	     -0.00000000	     -0.00000000	     -0.00000000	    -74.35070758	     -0.10017111	     -0.20877480	     -0.00000000	     -0.00000000	      0.00000000	     58.49801213	      0.00000000	      0.00000000	      0.00000000	      0.00000000	      0.00000000	      0.00000000	     -0.03061521	     -0.74806158	     -0.00000000
      0.43029144	      0.00000000	     -0.86614710	     -0.00000000	     -0.00000000	      0.00000000	      0.00000000	     -0.09770051	     -0.62681338	     -0.00000000	     -0.00000000	     -0.00000000	    -74.05688366	     -0.09964345	     -0.20802747	     -0.00000000	     -0.00000000	      0.00000000	     58.27054237	      0.00000000	      0.00000000	      0.00000000	      0.00000000	      0.00000000	      0.00000000	     -0.03046284	     -0.74527524	     -0.00000000
      0.43057905	      0.00000000	     -0.86290262	     -0.00000000	     -0.00000000	      0.00000000	      0.00000000	     -0.09722458	     -0.62448203	     -0.00000000	     -0.00000000	     -0.00000000	    -73.76316914	     -0.09911695	     -0.20728076	     -0.00000000	     -0.00000000	      0.00000000	     58.04344988	      0.00000000	      0.00000000	      0.00000000	      0.00000000	      0.00000000	      0.00000000	     -0.03031084	     -0.74249008	     -0.00000000
      0.43084921	      0.00000000	     -0.85985619	     -0.00000000	     -0.00000000	      0.00000000	      0.00000000	     -0.09677862	     -0.62229337	     -0.00000000	     -0.00000000	     -0.00000000	    -73.48739063	     -0.09862365	     -0.20658021	     -0.00000000	     -0.00000000	      0.00000000	     57.83038083	      0.00000000	      0.00000000	      0.00000000	      0.00000000	      0.00000000	      0.00000000	     -0.03016841	     -0.73987507	     -0.00000000
      0.43119877	      0.00000000	     -0.85591602	     -0.00000000	     -0.00000000	      0.00000000	      0.00000000	     -0.09620315	     -0.61946318	     -0.00000000	     -0.00000000	     -0.00000000	    -73.13071536	     -0.09798706	     -0.20567484	     -0.00000000	     -0.00000000	      0.00000000	     57.55507820	      0.00000000	      0.00000000	      0.00000000	      0.00000000	      0.00000000	      0.00000000	     -0.02998462	     -0.73649307	     -0.00000000
      0.43154833	      0.00000000	     -0.85197771	     -0.00000000	     -0.00000000	      0.00000000	      0.00000000	     -0.09562944	     -0.61663494	     -0.00000000	     -0.00000000	     -0.00000000	    -72.77421664	     -0.09735228	     -0.20477047	     -0.00000000	     -0.00000000	      0.00000000	     57.28027965	      0.00000000	      0.00000000	      0.00000000	      0.00000000	      0.00000000	      0.00000000	     -0.02980138	     -0.73311285	     -0.00000000
      0.43182307	      0.00000000	     -0.84888369	     -0.00000000	     -0.00000000	      0.00000000	      0.00000000	     -0.09517977	     -0.61441343	     -0.00000000	     -0.00000000	     -0.00000000	    -72.49415869	     -0.09685483	     -0.20406065	     -0.00000000	     -0.00000000	      0.00000000	     57.06454832	      0.00000000	      0.00000000	      0.00000000	      0.00000000	      0.00000000	      0.00000000	     -0.02965777	     -0.73045743	     -0.00000000
      0.43209781	      0.00000000	     -0.84579084	     -0.00000000	     -0.00000000	      0.00000000	      0.00000000	     -0.09473119	     -0.61219313	     -0.00000000	     -0.00000000	     -0.00000000	    -72.21421478	     -0.09635850	     -0.20335143	     -0.00000000	     -0.00000000	      0.00000000	     56.84912792	      0.00000000	      0.00000000	      0.00000000	      0.00000000	      0.00000000	      0.00000000	     -0.02951449	     -0.72780313	     -0.00000000
      0.43241319	      0.00000000	     -0.84224185	     -0.00000000	     -0.00000000	      0.00000000	      0.00000000	     -0.09421757	     -0.60964581	     -0.00000000	     -0.00000000	     -0.00000000	    -71.89300052	     -0.09579027	     -0.20253823	     -0.00000000	     -0.00000000	      0.00000000	     56.60213348	      0.00000000	      0.00000000	      0.00000000	      0.00000000	      0.00000000	      0.00000000	     -0.02935045	     -0.72475751	     -0.00000000
      0.43272858	      0.00000000	     -0.83869442	     -0.00000000	     -0.00000000	      0.00000000	      0.00000000	     -0.09370538	     -0.60710009	     -0.00000000	     -0.00000000	     -0.00000000	    -71.57194340	     -0.09522354	     -0.20172585	     -0.00000000	     -0.00000000	      0.00000000	     56.35553201	      0.00000000	      0.00000000	      0.00000000	      0.00000000	      0.00000000	      0.00000000	     -0.02918685	     -0.72171339	     -0.00000000
      0.43298552	      0.00000000	     -0.83580550	     -0.00000000	     -0.00000000	      0.00000000	      0.00000000	     -0.09328915	     -0.60502726	     -0.00000000	     -0.00000000	     -0.00000000	    -71.31049919	     -0.09476303	     -0.20106473	     -0.00000000	     -0.00000000	      0.00000000	     56.15486242	      0.00000000	      0.00000000	      0.00000000	      0.00000000	      0.00000000	      0.00000000	     -0.02905392	     -0.71923446	     -0.00000000
      0.43334610	      0.00000000	     -0.83175327	     -0.00000000	     -0.00000000	      0.00000000	      0.00000000	     -0.09270665	     -0.60212023	     -0.00000000	     -0.00000000	     -0.00000000	    -70.94380061	     -0.09411862	     -0.20013806	     -0.00000000	     -0.00000000	      0.00000000	     55.87362282	      0.00000000	      0.00000000	      0.00000000	      0.00000000	      0.00000000	      0.00000000	     -0.02886788	     -0.71575747	     -0.00000000
      0.43370667	      0.00000000	     -0.82770315	     -0.00000000	     -0.00000000	      0.00000000	      0.00000000	     -0.09212600	     -0.59921532	     -0.00000000	     -0.00000000	     -0.00000000	    -70.57731413	     -0.09347604	     -0.19921221	     -0.00000000	     -0.00000000	      0.00000000	     55.59297509	      0.00000000	      0.00000000	      0.00000000	      0.00000000	      0.00000000	      0.00000000	     -0.02868241	     -0.71228246	     -0.00000000
      0.43394761	      0.00000000	     -0.82499799	     -0.00000000	     -0.00000000	      0.00000000	      0.00000000	     -0.09173905	     -0.59727535	     -0.00000000	     -0.00000000	     -0.00000000	    -70.33255462	     -0.09304805	     -0.19859454	     -0.00000000	     -0.00000000	      0.00000000	     55.40556109	      0.00000000	      0.00000000	      0.00000000	      0.00000000	      0.00000000	      0.00000000	     -0.02855883	     -0.70996156	     -0.00000000
      0.43418855	      0.00000000	     -0.82229379	     -0.00000000	     -0.00000000	      0.00000000	      0.00000000	     -0.09135292	     -0.59533634	     -0.00000000	     -0.00000000	     -0.00000000	    -70.08789195	     -0.09262084	     -0.19797718	     -0.00000000	     -0.00000000	      0.00000000	     55.21842630	      0.00000000	      0.00000000	      0.00000000	      0.00000000	      0.00000000	      0.00000000	     -0.02843550	     -0.70764155	     -0.00000000
      0.43450428	      0.00000000	     -0.81875162	     -0.00000000	     -0.00000000	      0.00000000	      0.00000000	     -0.09084817	     -0.59279684	     -0.00000000	     -0.00000000	     -0.00000000	    -69.76743696	     -0.09206249	     -0.19716904	     -0.00000000	     -0.00000000	      0.00000000	     54.97346886	      0.00000000	      0.00000000	      0.00000000	      0.00000000	      0.00000000	      0.00000000	     -0.02827430	     -0.70460274	     -0.00000000
      0.43482002	      0.00000000	     -0.81521113	     -0.00000000	     -0.00000000	      0.00000000	      0.00000000	     -0.09034484	     -0.59025896	     -0.00000000	     -0.00000000	     -0.00000000	    -69.44715804	     -0.09150565	     -0.19636166	     -0.00000000	     -0.00000000	      0.00000000	     54.72890286	      0.00000000	      0.00000000	      0.00000000	      0.00000000	      0.00000000	      0.00000000	     -0.02811354	     -0.70156551	     -0.00000000
      0.43508385	      0.00000000	     -0.81225395	     -0.00000000	     -0.00000000	      0.00000000	      0.00000000	     -0.08992533	     -0.58813952	     -0.00000000	     -0.00000000	     -0.00000000	    -69.17966824	     -0.09104162	     -0.19568775	     -0.00000000	     -0.00000000	      0.00000000	     54.52477134	      0.00000000	      0.00000000	      0.00000000	      0.00000000	      0.00000000	      0.00000000	     -0.02797956	     -0.69902877	     -0.00000000
      0.43543130	      0.00000000	     -0.80836142	     -0.00000000	     -0.00000000	      0.00000000	      0.00000000	     -0.08937437	     -0.58535012	     -0.00000000	     -0.00000000	     -0.00000000	    -68.82760186	     -0.09043224	     -0.19480121	     -0.00000000	     -0.00000000	      0.00000000	     54.25630324	      0.00000000	      0.00000000	      0.00000000	      0.00000000	      0.00000000	      0.00000000	     -0.02780361	     -0.69568982	     -0.00000000
      0.43577875	      0.00000000	     -0.80447101	     -0.00000000	     -0.00000000	      0.00000000	      0.00000000	     -0.08882512	     -0.58256274	     -0.00000000	     -0.00000000	     -0.00000000	    -68.47575696	     -0.08982468	     -0.19391554	     -0.00000000	     -0.00000000	      0.00000000	     53.98831476	      0.00000000	      0.00000000	      0.00000000	      0.00000000	      0.00000000	      0.00000000	     -0.02762819	     -0.69235283	     -0.00000000
      0.43605010	      0.00000000	     -0.80143407	     -0.00000000	     -0.00000000	      0.00000000	      0.00000000	     -0.08839734	     -0.58038716	     -0.00000000	     -0.00000000	     -0.00000000	    -68.20112747	     -0.08935162	     -0.19322474	     -0.00000000	     -0.00000000	      0.00000000	     53.77923437	      0.00000000	      0.00000000	      0.00000000	      0.00000000	      0.00000000	      0.00000000	     -0.02749159	     -0.68974801	     -0.00000000
      0.43632146	      0.00000000	     -0.79839844	     -0.00000000	     -0.00000000	      0.00000000	      0.00000000	     -0.08797059	     -0.57821282	     -0.00000000	     -0.00000000	     -0.00000000	    -67.92663612	     -0.08887967	     -0.19253445	     -0.00000000	     -0.00000000	      0.00000000	     53.57045043	      0.00000000	      0.00000000	      0.00000000	      0.00000000	      0.00000000	      0.00000000	     -0.02735530	     -0.68714441	     -0.00000000
      0.43662680	      0.00000000	     -0.79498428	     -0.00000000	     -0.00000000	      0.00000000	      0.00000000	     -0.08749164	     -0.57576767	     -0.00000000	     -0.00000000	     -0.00000000	    -67.61794427	     -0.08835007	     -0.19175856	     -0.00000000	     -0.00000000	      0.00000000	     53.33579017	      0.00000000	      0.00000000	      0.00000000	      0.00000000	      0.00000000	      0.00000000	     -0.02720236	     -0.68421627	     -0.00000000
      0.43693214	      0.00000000	     -0.79157181	     -0.00000000	     -0.00000000	      0.00000000	      0.00000000	     -0.08701399	     -0.57332410	     -0.00000000	     -0.00000000	     -0.00000000	    -67.30943263	     -0.08782191	     -0.19098338	     -0.00000000	     -0.00000000	      0.00000000	     53.10147741	      0.00000000	      0.00000000	      0.00000000	      0.00000000	      0.00000000	      0.00000000	     -0.02704983	     -0.68128968	     -0.00000000
      0.43722787	      0.00000000	     -0.78826834	     -0.00000000	     -0.00000000	      0.00000000	      0.00000000	     -0.08655262	     -0.57095891	     -0.00000000	     -0.00000000	     -0.00000000	    -67.01080416	     -0.08731182	     -0.19023343	     -0.00000000	     -0.00000000	      0.00000000	     52.87481135	      0.00000000	      0.00000000	      0.00000000	      0.00000000	      0.00000000	      0.00000000	     -0.02690250	     -0.67845669	     -0.00000000
      0.43758447	      0.00000000	     -0.78428707	     -0.00000000	     -0.00000000	      0.00000000	      0.00000000	     -0.08599790	     -0.56810885	     -0.00000000	     -0.00000000	     -0.00000000	    -66.65093821	     -0.08669858	     -0.18933008	     -0.00000000	     -0.00000000	      0.00000000	     52.60189233	      0.00000000	      0.00000000	      0.00000000	      0.00000000	      0.00000000	      0.00000000	     -0.02672537	     -0.67504256	     -0.00000000
[truncated: 5,656,785 more chars]
