# Supplementary material for: Musculoskeletal simulations to examine the effects of accentuated eccentric loading (AEL) on jump height
Source: PeerJ. 2023 Jan 23;11:e14687. doi: 10.7717/peerj.14687 (PMC9879160; doi:10.7717/peerj.14687)
Supplement: Supplemental Information 2 — Added15 folder contains the code and simulation results for a complete jump with an additional 15% model mass. Dropped15 folder contains the code and simulation results for the push-off phase with the original model mass. [file peerj-11-14687-s002.zip › Supplementary Simulation code and output results AEL15/Added15/Two_Segment_four_muscle_scaled_model.osim]

<?xml version="1.0" encoding="UTF-8" ?>
<OpenSimDocument Version="40000">
	<Model name="Two_Segment">
		<!--The model's ground reference frame.-->
		<Ground name="ground">
			<!--The geometry used to display the axes of this Frame.-->
			<FrameGeometry name="frame_geometry">
				<!--Path to a Component that satisfies the Socket 'frame' of type Frame.-->
				<socket_frame>..</socket_frame>
				<!--Scale factors in X, Y, Z directions respectively.-->
				<scale_factors>0.20000000000000001 0.20000000000000001 0.20000000000000001</scale_factors>
			</FrameGeometry>
			<!--List of geometry attached to this Frame. Note, the geometry are treated as fixed to the frame and they share the transform of the frame when visualized-->
			<attached_geometry>
				<Mesh name="ground_geom_1">
					<!--Path to a Component that satisfies the Socket 'frame' of type Frame.-->
					<socket_frame>..</socket_frame>
					<!--Name of geometry file.-->
					<mesh_file>checkered_floor.vtp</mesh_file>
				</Mesh>
			</attached_geometry>
		</Ground>
		<!--Acceleration due to gravity, expressed in ground.-->
		<gravity>0 -9.8066499999999994 0</gravity>
		<!--List of bodies that make up this model.-->
		<BodySet name="bodyset">
			<objects>
				<Body name="Block">
					<!--The geometry used to display the axes of this Frame.-->
					<FrameGeometry name="frame_geometry">
						<!--Path to a Component that satisfies the Socket 'frame' of type Frame.-->
						<socket_frame>..</socket_frame>
						<!--Scale factors in X, Y, Z directions respectively.-->
						<scale_factors>0.20000000000000001 0.20000000000000001 0.20000000000000001</scale_factors>
					</FrameGeometry>
					<!--List of geometry attached to this Frame. Note, the geometry are treated as fixed to the frame and they share the transform of the frame when visualized-->
					<attached_geometry>
						<Ellipsoid name="Block_geom_1">
							<!--Path to a Component that satisfies the Socket 'frame' of type Frame.-->
							<socket_frame>..</socket_frame>
							<!--Radii of Ellipsoid.-->
							<radii>0.074999999999999997 0.074999999999999997 0.074999999999999997</radii>
						</Ellipsoid>
					</attached_geometry>
					<!--Set of wrap objects fixed to this body that GeometryPaths can wrap over.This property used to be a member of Body but was moved up with the introduction of Frames.-->
					<WrapObjectSet name="wrapobjectset">
						<objects>
							<WrapCylinder name="hip_cylindar">
								<!--Translation of the WrapObject.-->
								<translation>0.014999999999999999 -0.056249999999999994 0</translation>
								<!--The name of quadrant over which the wrap object is active. For example, '+x' or '-y' to set the sidedness of the wrapping.-->
								<quadrant>x</quadrant>
								<!--The radius of the cylinder.-->
								<radius>0.035000000000000003</radius>
								<!--The length of the cylinder.-->
								<length>0.10000000000000001</length>
							</WrapCylinder>
						</objects>
						<groups />
					</WrapObjectSet>
					<!--The mass of the body (kg)-->
					<mass>59.34008123498414</mass>
					<!--The location (Vec3) of the mass center in the body frame.-->
					<mass_center>0 0 0</mass_center>
					<!--The elements of the inertia tensor (Vec6) as [Ixx Iyy Izz Ixy Ixz Iyz] measured about the mass_center and not the body origin.-->
					<inertia>1.526703213560402 0.78220529089292112 1.4819968939564889 0 0 0</inertia>
				</Body>
				<Body name="thigh">
					<!--The geometry used to display the axes of this Frame.-->
					<FrameGeometry name="frame_geometry">
						<!--Path to a Component that satisfies the Socket 'frame' of type Frame.-->
						<socket_frame>..</socket_frame>
						<!--Scale factors in X, Y, Z directions respectively.-->
						<scale_factors>0.20000000000000001 0.20000000000000001 0.20000000000000001</scale_factors>
					</FrameGeometry>
					<!--List of geometry attached to this Frame. Note, the geometry are treated as fixed to the frame and they share the transform of the frame when visualized-->
					<attached_geometry>
						<Ellipsoid name="thigh_geom_1">
							<!--Path to a Component that satisfies the Socket 'frame' of type Frame.-->
							<socket_frame>..</socket_frame>
							<!--Radii of Ellipsoid.-->
							<radii>0.040000000000000001 0.20000000000000001 0.040000000000000001</radii>
						</Ellipsoid>
					</attached_geometry>
					<!--Set of wrap objects fixed to this body that GeometryPaths can wrap over.This property used to be a member of Body but was moved up with the introduction of Frames.-->
					<WrapObjectSet name="wrapobjectset">
						<objects>
							<WrapCylinder name="patella">
								<!--Translation of the WrapObject.-->
								<translation>0 -0.20000000000000001 0</translation>
								<!--The name of quadrant over which the wrap object is active. For example, '+x' or '-y' to set the sidedness of the wrapping.-->
								<quadrant>-x</quadrant>
								<!--The radius of the cylinder.-->
								<radius>0.040000000000000001</radius>
								<!--The length of the cylinder.-->
								<length>0.10000000000000001</length>
							</WrapCylinder>
						</objects>
						<groups />
					</WrapObjectSet>
					<!--The mass of the body (kg)-->
					<mass>19.438862710222072</mass>
					<!--The location (Vec3) of the mass center in the body frame.-->
					<mass_center>0 0 0</mass_center>
					<!--The elements of the inertia tensor (Vec6) as [Ixx Iyy Izz Ixy Ixz Iyz] measured about the mass_center and not the body origin.-->
					<inertia>0.13863307538128675 0.036340709080531476 0.14619111459176765 0 0 0</inertia>
				</Body>
				<Body name="shank">
					<!--The geometry used to display the axes of this Frame.-->
					<FrameGeometry name="frame_geometry">
						<!--Path to a Component that satisfies the Socket 'frame' of type Frame.-->
						<socket_frame>..</socket_frame>
						<!--Scale factors in X, Y, Z directions respectively.-->
						<scale_factors>0.20000000000000001 0.20000000000000001 0.20000000000000001</scale_factors>
					</FrameGeometry>
					<!--List of geometry attached to this Frame. Note, the geometry are treated as fixed to the frame and they share the transform of the frame when visualized-->
					<attached_geometry>
						<Ellipsoid name="shank_geom_1">
							<!--Path to a Component that satisfies the Socket 'frame' of type Frame.-->
							<socket_frame>..</socket_frame>
							<!--Radii of Ellipsoid.-->
							<radii>0.040000000000000001 0.20000000000000001 0.040000000000000001</radii>
						</Ellipsoid>
					</attached_geometry>
					<!--The mass of the body (kg)-->
					<mass>7.6771042117419066</mass>
					<!--The location (Vec3) of the mass center in the body frame.-->
					<mass_center>0 0 0</mass_center>
					<!--The elements of the inertia tensor (Vec6) as [Ixx Iyy Izz Ixy Ixz Iyz] measured about the mass_center and not the body origin.-->
					<inertia>0.052181530987429815 0.0052802739689661125 0.052906274473366342 0 0 0</inertia>
				</Body>
				<Body name="Platform">
					<!--The geometry used to display the axes of this Frame.-->
					<FrameGeometry name="frame_geometry">
						<!--Path to a Component that satisfies the Socket 'frame' of type Frame.-->
						<socket_frame>..</socket_frame>
						<!--Scale factors in X, Y, Z directions respectively.-->
						<scale_factors>0.20000000000000001 0.20000000000000001 0.20000000000000001</scale_factors>
					</FrameGeometry>
					<!--List of geometry attached to this Frame. Note, the geometry are treated as fixed to the frame and they share the transform of the frame when visualized-->
					<attached_geometry>
						<Brick name="Platform_geom_1">
							<!--Path to a Component that satisfies the Socket 'frame' of type Frame.-->
							<socket_frame>..</socket_frame>
							<!--Default appearance attributes for this Geometry-->
							<Appearance>
								<!--The color, (red, green, blue), [0, 1], used to display the geometry. -->
								<color>0.29999999999999999 0.29999999999999999 0.29999999999999999</color>
							</Appearance>
							<!--Half lengths in X, Y, Z respectively.-->
							<half_lengths>0.29999999999999999 0.001 0.29999999999999999</half_lengths>
						</Brick>
					</attached_geometry>
					<!--The mass of the body (kg)-->
					<mass>1</mass>
					<!--The elements of the inertia tensor (Vec6) as [Ixx Iyy Izz Ixy Ixz Iyz] measured about the mass_center and not the body origin.-->
					<inertia>1 1 1 0 0 0</inertia>
				</Body>
			</objects>
			<groups />
		</BodySet>
		<!--List of joints that connect the bodies.-->
		<JointSet name="jointset">
			<objects>
				<FreeJoint name="BoxCenter">
					<!--Path to a Component that satisfies the Socket 'parent_frame' of type PhysicalFrame (description: The parent frame for the joint.).-->
					<socket_parent_frame>ground_offset</socket_parent_frame>
					<!--Path to a Component that satisfies the Socket 'child_frame' of type PhysicalFrame (description: The child frame for the joint.).-->
					<socket_child_frame>Block_offset</socket_child_frame>
					<!--List containing the generalized coordinates (q's) that parameterize this joint.-->
					<coordinates>
						<Coordinate name="BoxCenter_coord_0">
							<!--Flag indicating whether or not the values of the coordinates should be constrained to the current (e.g. default) value, above.-->
							<locked>true</locked>
						</Coordinate>
						<Coordinate name="BoxCenter_coord_1">
							<!--Flag indicating whether or not the values of the coordinates should be constrained to the current (e.g. default) value, above.-->
							<locked>true</locked>
						</Coordinate>
						<Coordinate name="BoxCenter_coord_2">
							<!--Flag indicating whether or not the values of the coordinates should be constrained to the current (e.g. default) value, above.-->
							<locked>true</locked>
						</Coordinate>
						<Coordinate name="BoxCenter_coord_3">
							<!--Flag indicating whether or not the values of the coordinates should be constrained to the current (e.g. default) value, above.-->
							<locked>true</locked>
						</Coordinate>
						<Coordinate name="BoxCenter_coord_4">
							<!--The value of this coordinate before any value has been set. Rotational coordinate value is in radians and Translational in meters.-->
							<default_value>0.88500000000000001</default_value>
							<!--The minimum and maximum values that the coordinate can range between. Rotational coordinate range in radians and Translational in meters.-->
							<range>0.00050000000000000001 2</range>
							<!--Flag indicating whether or not the values of the coordinates should be constrained to the current (e.g. default) value, above.-->
							<locked>false</locked>
						</Coordinate>
						<Coordinate name="BoxCenter_coord_5">
							<!--Flag indicating whether or not the values of the coordinates should be constrained to the current (e.g. default) value, above.-->
							<locked>true</locked>
						</Coordinate>
					</coordinates>
					<!--Physical offset frames owned by the Joint that are typically used to satisfy the owning Joint's parent and child frame connections (sockets). PhysicalOffsetFrames are often used to describe the fixed transformation from a Body's origin to another location of interest on the Body (e.g., the joint center). When the joint is deleted, so are the PhysicalOffsetFrame components in this list.-->
					<frames>
						<PhysicalOffsetFrame name="ground_offset">
							<!--The geometry used to display the axes of this Frame.-->
							<FrameGeometry name="frame_geometry">
								<!--Path to a Component that satisfies the Socket 'frame' of type Frame.-->
								<socket_frame>..</socket_frame>
								<!--Scale factors in X, Y, Z directions respectively.-->
								<scale_factors>0.20000000000000001 0.20000000000000001 0.20000000000000001</scale_factors>
							</FrameGeometry>
							<!--Path to a Component that satisfies the Socket 'parent' of type C (description: The parent frame to this frame.).-->
							<socket_parent>/ground</socket_parent>
							<!--Translational offset (in meters) of this frame's origin from the parent frame's origin, expressed in the parent frame.-->
							<translation>0 0 0</translation>
							<!--Orientation offset (in radians) of this frame in its parent frame, expressed as a frame-fixed x-y-z rotation sequence.-->
							<orientation>0 0 0</orientation>
						</PhysicalOffsetFrame>
						<PhysicalOffsetFrame name="Block_offset">
							<!--The geometry used to display the axes of this Frame.-->
							<FrameGeometry name="frame_geometry">
								<!--Path to a Component that satisfies the Socket 'frame' of type Frame.-->
								<socket_frame>..</socket_frame>
								<!--Scale factors in X, Y, Z directions respectively.-->
								<scale_factors>0.20000000000000001 0.20000000000000001 0.20000000000000001</scale_factors>
							</FrameGeometry>
							<!--Path to a Component that satisfies the Socket 'parent' of type C (description: The parent frame to this frame.).-->
							<socket_parent>/bodyset/Block</socket_parent>
							<!--Translational offset (in meters) of this frame's origin from the parent frame's origin, expressed in the parent frame.-->
							<translation>0 0 0</translation>
							<!--Orientation offset (in radians) of this frame in its parent frame, expressed as a frame-fixed x-y-z rotation sequence.-->
							<orientation>0 0 0</orientation>
						</PhysicalOffsetFrame>
					</frames>
				</FreeJoint>
				<PinJoint name="hip">
					<!--Path to a Component that satisfies the Socket 'parent_frame' of type PhysicalFrame (description: The parent frame for the joint.).-->
					<socket_parent_frame>Block_offset</socket_parent_frame>
					<!--Path to a Component that satisfies the Socket 'child_frame' of type PhysicalFrame (description: The child frame for the joint.).-->
					<socket_child_frame>thigh_offset</socket_child_frame>
					<!--List containing the generalized coordinates (q's) that parameterize this joint.-->
					<coordinates>
						<Coordinate name="hip_coordinate">
							<!--The value of this coordinate before any value has been set. Rotational coordinate value is in radians and Translational in meters.-->
							<default_value>-0.087266462599716474</default_value>
							<!--The minimum and maximum values that the coordinate can range between. Rotational coordinate range in radians and Translational in meters.-->
							<range>-1.5707963267948966 0</range>
						</Coordinate>
					</coordinates>
					<!--Physical offset frames owned by the Joint that are typically used to satisfy the owning Joint's parent and child frame connections (sockets). PhysicalOffsetFrames are often used to describe the fixed transformation from a Body's origin to another location of interest on the Body (e.g., the joint center). When the joint is deleted, so are the PhysicalOffsetFrame components in this list.-->
					<frames>
						<PhysicalOffsetFrame name="Block_offset">
							<!--The geometry used to display the axes of this Frame.-->
							<FrameGeometry name="frame_geometry">
								<!--Path to a Component that satisfies the Socket 'frame' of type Frame.-->
								<socket_frame>..</socket_frame>
								<!--Scale factors in X, Y, Z directions respectively.-->
								<scale_factors>0.20000000000000001 0.20000000000000001 0.20000000000000001</scale_factors>
							</FrameGeometry>
							<!--Path to a Component that satisfies the Socket 'parent' of type C (description: The parent frame to this frame.).-->
							<socket_parent>/bodyset/Block</socket_parent>
							<!--Translational offset (in meters) of this frame's origin from the parent frame's origin, expressed in the parent frame.-->
							<translation>0 -0.074999999999999997 0</translation>
							<!--Orientation offset (in radians) of this frame in its parent frame, expressed as a frame-fixed x-y-z rotation sequence.-->
							<orientation>0 0 0</orientation>
						</PhysicalOffsetFrame>
						<PhysicalOffsetFrame name="thigh_offset">
							<!--The geometry used to display the axes of this Frame.-->
							<FrameGeometry name="frame_geometry">
								<!--Path to a Component that satisfies the Socket 'frame' of type Frame.-->
								<socket_frame>..</socket_frame>
								<!--Scale factors in X, Y, Z directions respectively.-->
								<scale_factors>0.20000000000000001 0.20000000000000001 0.20000000000000001</scale_factors>
							</FrameGeometry>
							<!--Path to a Component that satisfies the Socket 'parent' of type C (description: The parent frame to this frame.).-->
							<socket_parent>/bodyset/thigh</socket_parent>
							<!--Translational offset (in meters) of this frame's origin from the parent frame's origin, expressed in the parent frame.-->
							<translation>0 0.20000000000000001 0</translation>
							<!--Orientation offset (in radians) of this frame in its parent frame, expressed as a frame-fixed x-y-z rotation sequence.-->
							<orientation>0 0 0</orientation>
						</PhysicalOffsetFrame>
					</frames>
				</PinJoint>
				<PinJoint name="knee">
					<!--Path to a Component that satisfies the Socket 'parent_frame' of type PhysicalFrame (description: The parent frame for the joint.).-->
					<socket_parent_frame>thigh_offset</socket_parent_frame>
					<!--Path to a Component that satisfies the Socket 'child_frame' of type PhysicalFrame (description: The child frame for the joint.).-->
					<socket_child_frame>shank_offset</socket_child_frame>
					<!--List containing the generalized coordinates (q's) that parameterize this joint.-->
					<coordinates>
						<Coordinate name="knee_coordinate">
							<!--The value of this coordinate before any value has been set. Rotational coordinate value is in radians and Translational in meters.-->
							<default_value>0.17453292519943295</default_value>
							<!--The minimum and maximum values that the coordinate can range between. Rotational coordinate range in radians and Translational in meters.-->
							<range>0 2.6179938779914944</range>
						</Coordinate>
					</coordinates>
					<!--Physical offset frames owned by the Joint that are typically used to satisfy the owning Joint's parent and child frame connections (sockets). PhysicalOffsetFrames are often used to describe the fixed transformation from a Body's origin to another location of interest on the Body (e.g., the joint center). When the joint is deleted, so are the PhysicalOffsetFrame components in this list.-->
					<frames>
						<PhysicalOffsetFrame name="thigh_offset">
							<!--The geometry used to display the axes of this Frame.-->
							<FrameGeometry name="frame_geometry">
								<!--Path to a Component that satisfies the Socket 'frame' of type Frame.-->
								<socket_frame>..</socket_frame>
								<!--Scale factors in X, Y, Z directions respectively.-->
								<scale_factors>0.20000000000000001 0.20000000000000001 0.20000000000000001</scale_factors>
							</FrameGeometry>
							<!--Path to a Component that satisfies the Socket 'parent' of type C (description: The parent frame to this frame.).-->
							<socket_parent>/bodyset/thigh</socket_parent>
							<!--Translational offset (in meters) of this frame's origin from the parent frame's origin, expressed in the parent frame.-->
							<translation>0 -0.20000000000000001 0</translation>
							<!--Orientation offset (in radians) of this frame in its parent frame, expressed as a frame-fixed x-y-z rotation sequence.-->
							<orientation>0 0 0</orientation>
						</PhysicalOffsetFrame>
						<PhysicalOffsetFrame name="shank_offset">
							<!--The geometry used to display the axes of this Frame.-->
							<FrameGeometry name="frame_geometry">
								<!--Path to a Component that satisfies the Socket 'frame' of type Frame.-->
								<socket_frame>..</socket_frame>
								<!--Scale factors in X, Y, Z directions respectively.-->
								<scale_factors>0.20000000000000001 0.20000000000000001 0.20000000000000001</scale_factors>
							</FrameGeometry>
							<!--Path to a Component that satisfies the Socket 'parent' of type C (description: The parent frame to this frame.).-->
							<socket_parent>/bodyset/shank</socket_parent>
							<!--Translational offset (in meters) of this frame's origin from the parent frame's origin, expressed in the parent frame.-->
							<translation>0 0.20000000000000001 0</translation>
							<!--Orientation offset (in radians) of this frame in its parent frame, expressed as a frame-fixed x-y-z rotation sequence.-->
							<orientation>0 0 0</orientation>
						</PhysicalOffsetFrame>
					</frames>
				</PinJoint>
				<PinJoint name="PlatformToGround">
					<!--Path to a Component that satisfies the Socket 'parent_frame' of type PhysicalFrame (description: The parent frame for the joint.).-->
					<socket_parent_frame>ground_offset</socket_parent_frame>
					<!--Path to a Component that satisfies the Socket 'child_frame' of type PhysicalFrame (description: The child frame for the joint.).-->
					<socket_child_frame>Platform_offset</socket_child_frame>
					<!--List containing the generalized coordinates (q's) that parameterize this joint.-->
					<coordinates>
						<Coordinate name="PlatformToGround_coord_0">
							<!--Flag indicating whether or not the values of the coordinates should be constrained to the current (e.g. default) value, above.-->
							<locked>true</locked>
						</Coordinate>
					</coordinates>
					<!--Physical offset frames owned by the Joint that are typically used to satisfy the owning Joint's parent and child frame connections (sockets). PhysicalOffsetFrames are often used to describe the fixed transformation from a Body's origin to another location of interest on the Body (e.g., the joint center). When the joint is deleted, so are the PhysicalOffsetFrame components in this list.-->
					<frames>
						<PhysicalOffsetFrame name="ground_offset">
							<!--The geometry used to display the axes of this Frame.-->
							<FrameGeometry name="frame_geometry">
								<!--Path to a Component that satisfies the Socket 'frame' of type Frame.-->
								<socket_frame>..</socket_frame>
								<!--Scale factors in X, Y, Z directions respectively.-->
								<scale_factors>0.20000000000000001 0.20000000000000001 0.20000000000000001</scale_factors>
							</FrameGeometry>
							<!--Path to a Component that satisfies the Socket 'parent' of type C (description: The parent frame to this frame.).-->
							<socket_parent>/ground</socket_parent>
							<!--Translational offset (in meters) of this frame's origin from the parent frame's origin, expressed in the parent frame.-->
							<translation>0 0 0</translation>
							<!--Orientation offset (in radians) of this frame in its parent frame, expressed as a frame-fixed x-y-z rotation sequence.-->
							<orientation>0 0 0</orientation>
						</PhysicalOffsetFrame>
						<PhysicalOffsetFrame name="Platform_offset">
							<!--The geometry used to display the axes of this Frame.-->
							<FrameGeometry name="frame_geometry">
								<!--Path to a Component that satisfies the Socket 'frame' of type Frame.-->
								<socket_frame>..</socket_frame>
								<!--Scale factors in X, Y, Z directions respectively.-->
								<scale_factors>0.20000000000000001 0.20000000000000001 0.20000000000000001</scale_factors>
							</FrameGeometry>
							<!--Path to a Component that satisfies the Socket 'parent' of type C (description: The parent frame to this frame.).-->
							<socket_parent>/bodyset/Platform</socket_parent>
							<!--Translational offset (in meters) of this frame's origin from the parent frame's origin, expressed in the parent frame.-->
							<translation>0 0 0</translation>
							<!--Orientation offset (in radians) of this frame in its parent frame, expressed as a frame-fixed x-y-z rotation sequence.-->
							<orientation>0 0 0</orientation>
						</PhysicalOffsetFrame>
					</frames>
				</PinJoint>
			</objects>
			<groups />
		</JointSet>
		<!--Controllers that provide the control inputs for Actuators.-->
		<ControllerSet name="controllerset">
			<objects>
				<PrescribedController name="vastus_controller">
					<!--The list of model actuators that this controller will control.The keyword ALL indicates the controller will control all the actuators in the model-->
					<actuator_list>vastus</actuator_list>
					<!--Functions (one per control) describing the controls for actuatorsspecified for this controller.-->
					<FunctionSet name="ControlFunctions">
						<objects>
							<PiecewiseLinearFunction>
								<x> 0 0.258164 0.357218 1.7</x>
								<y> 0.01 0.01 1 1</y>
							</PiecewiseLinearFunction>
						</objects>
						<groups />
					</FunctionSet>
				</PrescribedController>
				<PrescribedController name="recfem_controller">
					<!--The list of model actuators that this controller will control.The keyword ALL indicates the controller will control all the actuators in the model-->
					<actuator_list>recfem</actuator_list>
					<!--Functions (one per control) describing the controls for actuatorsspecified for this controller.-->
					<FunctionSet name="ControlFunctions">
						<objects>
							<PiecewiseLinearFunction>
								<x> 0 0.15146 0.250463 1.7</x>
								<y> 0.01 0.01 1 1</y>
							</PiecewiseLinearFunction>
						</objects>
						<groups />
					</FunctionSet>
				</PrescribedController>
				<PrescribedController name="glut_controller">
					<!--The list of model actuators that this controller will control.The keyword ALL indicates the controller will control all the actuators in the model-->
					<actuator_list>glut</actuator_list>
					<!--Functions (one per control) describing the controls for actuatorsspecified for this controller.-->
					<FunctionSet name="ControlFunctions">
						<objects>
							<PiecewiseLinearFunction>
								<x> 0 0.306219 0.429005 1.7</x>
								<y> 0.01 0.01 1 1</y>
							</PiecewiseLinearFunction>
						</objects>
						<groups />
					</FunctionSet>
				</PrescribedController>
				<PrescribedController name="ham_controller">
					<!--The list of model actuators that this controller will control.The keyword ALL indicates the controller will control all the actuators in the model-->
					<actuator_list>ham</actuator_list>
					<!--Functions (one per control) describing the controls for actuatorsspecified for this controller.-->
					<FunctionSet name="ControlFunctions">
						<objects>
							<PiecewiseLinearFunction>
								<x> 0 1.05599 1.59596 1.7</x>
								<y> 0.01 0.01 1 1</y>
							</PiecewiseLinearFunction>
						</objects>
						<groups />
					</FunctionSet>
				</PrescribedController>
			</objects>
			<groups />
		</ControllerSet>
		<!--Forces in the model (includes Actuators).-->
		<ForceSet name="forceset">
			<objects>
				<Millard2012EquilibriumMuscle name="vastus">
					<!--Minimum allowed value for control signal. Used primarily when solving for control values.-->
					<min_control>0.01</min_control>
					<!--Maximum allowed value for control signal. Used primarily when solving for control values.-->
					<max_control>1</max_control>
					<!--The set of points defining the path of the actuator.-->
					<GeometryPath name="geometrypath">
						<!--The set of points defining the path-->
						<PathPointSet>
							<objects>
								<PathPoint name="origin">
									<!--Path to a Component that satisfies the Socket 'parent_frame' of type PhysicalFrame (description: The frame in which this path point is defined.).-->
									<socket_parent_frame>/bodyset/thigh</socket_parent_frame>
									<!--The fixed location of the path point expressed in its parent frame.-->
									<location>-0.032000000000000008 0.069999999999999993 0</location>
								</PathPoint>
								<PathPoint name="insertion">
									<!--Path to a Component that satisfies the Socket 'parent_frame' of type PhysicalFrame (description: The frame in which this path point is defined.).-->
									<socket_parent_frame>/bodyset/shank</socket_parent_frame>
									<!--The fixed location of the path point expressed in its parent frame.-->
									<location>-0.032000000000000008 0.15000000000000002 0</location>
								</PathPoint>
							</objects>
							<groups />
						</PathPointSet>
						<!--The wrap objects that are associated with this path-->
						<PathWrapSet>
							<objects>
								<PathWrap name="pathwrap">
									<!--A WrapObject that this PathWrap interacts with.-->
									<wrap_object>patella</wrap_object>
									<!--The wrapping method used to solve the path around the wrap object.-->
									<method>hybrid</method>
								</PathWrap>
							</objects>
							<groups />
						</PathWrapSet>
						<!--Default appearance attributes for this GeometryPath-->
						<Appearance>
							<!--The color, (red, green, blue), [0, 1], used to display the geometry. -->
							<color>0.80000000000000004 0.10000000000000001 0.10000000000000001</color>
						</Appearance>
					</GeometryPath>
					<!--Maximum isometric force that the fibers can generate-->
					<max_isometric_force>9272.2624985460534</max_isometric_force>
					<!--Optimal length of the muscle fibers-->
					<optimal_fiber_length>0.17649999999999999</optimal_fiber_length>
					<!--Resting length of the tendon-->
					<tendon_slack_length>0.20649999999999999</tendon_slack_length>
					<!--Assumed initial activation level if none is assigned.-->
					<default_activation>0.01</default_activation>
					<!--Activation lower bound.-->
					<minimum_activation>0.01</minimum_activation>
					<!--Active-force-length curve.-->
					<ActiveForceLengthCurve name="vastus_ActiveForceLengthCurve">
						<!--Minimum value of the active-force-length curve-->
						<minimum_value>0</minimum_value>
					</ActiveForceLengthCurve>
					<!--Force-velocity curve.-->
					<ForceVelocityCurve name="vastus_ForceVelocityCurve">
						<!--Curve slope at the maximum normalized concentric (shortening) velocity (normalized velocity of -1)-->
						<concentric_slope_at_vmax>0</concentric_slope_at_vmax>
						<!--Curve slope just before reaching concentric_slope_at_vmax-->
						<concentric_slope_near_vmax>0.25</concentric_slope_near_vmax>
						<!--Curve slope at isometric (normalized velocity of 0)-->
						<isometric_slope>5</isometric_slope>
						<!--Curve slope at the maximum normalized eccentric (lengthening) velocity (normalized velocity of 1)-->
						<eccentric_slope_at_vmax>0</eccentric_slope_at_vmax>
						<!--Curve slope just before reaching eccentric_slope_at_vmax-->
						<eccentric_slope_near_vmax>0.14999999999999999</eccentric_slope_near_vmax>
						<!--Curve value at the maximum normalized eccentric contraction velocity-->
						<max_eccentric_velocity_force_multiplier>1.3999999999999999</max_eccentric_velocity_force_multiplier>
					</ForceVelocityCurve>
					<!--Passive-force-length curve.-->
					<FiberForceLengthCurve name="vastus_FiberForceLengthCurve">
						<!--All properties of this object have their default values.-->
					</FiberForceLengthCurve>
					<!--Tendon-force-length curve.-->
					<TendonForceLengthCurve name="vastus_TendonForceLengthCurve">
						<!--All properties of this object have their default values.-->
					</TendonForceLengthCurve>
				</Millard2012EquilibriumMuscle>
				<Millard2012EquilibriumMuscle name="recfem">
					<!--Minimum allowed value for control signal. Used primarily when solving for control values.-->
					<min_control>0.01</min_control>
					<!--Maximum allowed value for control signal. Used primarily when solving for control values.-->
					<max_control>1</max_control>
					<!--The set of points defining the path of the actuator.-->
					<GeometryPath name="geometrypath">
						<!--The set of points defining the path-->
						<PathPointSet>
							<objects>
								<PathPoint name="origin">
									<!--Path to a Component that satisfies the Socket 'parent_frame' of type PhysicalFrame (description: The frame in which this path point is defined.).-->
									<socket_parent_frame>/bodyset/Block</socket_parent_frame>
									<!--The fixed location of the path point expressed in its parent frame.-->
									<location>-0.043033008588991055 -0.063033008588991052 0.012</location>
								</PathPoint>
								<PathPoint name="insertion">
									<!--Path to a Component that satisfies the Socket 'parent_frame' of type PhysicalFrame (description: The frame in which this path point is defined.).-->
									<socket_parent_frame>/bodyset/shank</socket_parent_frame>
									<!--The fixed location of the path point expressed in its parent frame.-->
									<location>-0.032000000000000008 0.15000000000000002 0.012</location>
								</PathPoint>
							</objects>
							<groups />
						</PathPointSet>
						<!--The wrap objects that are associated with this path-->
						<PathWrapSet>
							<objects>
								<PathWrap name="pathwrap">
									<!--A WrapObject that this PathWrap interacts with.-->
									<wrap_object>patella</wrap_object>
									<!--The wrapping method used to solve the path around the wrap object.-->
									<method>hybrid</method>
								</PathWrap>
							</objects>
							<groups />
						</PathWrapSet>
						<!--Default appearance attributes for this GeometryPath-->
						<Appearance>
							<!--The color, (red, green, blue), [0, 1], used to display the geometry. -->
							<color>0.80000000000000004 0.10000000000000001 0.10000000000000001</color>
						</Appearance>
					</GeometryPath>
					<!--Maximum isometric force that the fibers can generate-->
					<max_isometric_force>2392.7759074614428</max_isometric_force>
					<!--Optimal length of the muscle fibers-->
					<optimal_fiber_length>0.17659999999999998</optimal_fiber_length>
					<!--Resting length of the tendon-->
					<tendon_slack_length>0.31440000000000001</tendon_slack_length>
					<!--Assumed initial activation level if none is assigned.-->
					<default_activation>0.01</default_activation>
					<!--Activation lower bound.-->
					<minimum_activation>0.01</minimum_activation>
					<!--Active-force-length curve.-->
					<ActiveForceLengthCurve name="recfem_ActiveForceLengthCurve">
						<!--Minimum value of the active-force-length curve-->
						<minimum_value>0</minimum_value>
					</ActiveForceLengthCurve>
					<!--Force-velocity curve.-->
					<ForceVelocityCurve name="recfem_ForceVelocityCurve">
						<!--Curve slope at the maximum normalized concentric (shortening) velocity (normalized velocity of -1)-->
						<concentric_slope_at_vmax>0</concentric_slope_at_vmax>
						<!--Curve slope just before reaching concentric_slope_at_vmax-->
						<concentric_slope_near_vmax>0.25</concentric_slope_near_vmax>
						<!--Curve slope at isometric (normalized velocity of 0)-->
						<isometric_slope>5</isometric_slope>
						<!--Curve slope at the maximum normalized eccentric (lengthening) velocity (normalized velocity of 1)-->
						<eccentric_slope_at_vmax>0</eccentric_slope_at_vmax>
						<!--Curve slope just before reaching eccentric_slope_at_vmax-->
						<eccentric_slope_near_vmax>0.14999999999999999</eccentric_slope_near_vmax>
						<!--Curve value at the maximum normalized eccentric contraction velocity-->
						<max_eccentric_velocity_force_multiplier>1.3999999999999999</max_eccentric_velocity_force_multiplier>
					</ForceVelocityCurve>
					<!--Passive-force-length curve.-->
					<FiberForceLengthCurve name="recfem_FiberForceLengthCurve">
						<!--All properties of this object have their default values.-->
					</FiberForceLengthCurve>
					<!--Tendon-force-length curve.-->
					<TendonForceLengthCurve name="recfem_TendonForceLengthCurve">
						<!--All properties of this object have their default values.-->
					</TendonForceLengthCurve>
				</Millard2012EquilibriumMuscle>
				<Millard2012EquilibriumMuscle name="glut">
					<!--Minimum allowed value for control signal. Used primarily when solving for control values.-->
					<min_control>0.01</min_control>
					<!--Maximum allowed value for control signal. Used primarily when solving for control values.-->
					<max_control>1</max_control>
					<!--The set of points defining the path of the actuator.-->
					<GeometryPath name="geometrypath">
						<!--The set of points defining the path-->
						<PathPointSet>
							<objects>
								<PathPoint name="origin">
									<!--Path to a Component that satisfies the Socket 'parent_frame' of type PhysicalFrame (description: The frame in which this path point is defined.).-->
									<socket_parent_frame>/bodyset/Block</socket_parent_frame>
									<!--The fixed location of the path point expressed in its parent frame.-->
									<location>0.053033008588991057 -0.053033008588991057 0</location>
								</PathPoint>
								<PathPoint name="insertion">
									<!--Path to a Component that satisfies the Socket 'parent_frame' of type PhysicalFrame (description: The frame in which this path point is defined.).-->
									<socket_parent_frame>/bodyset/thigh</socket_parent_frame>
									<!--The fixed location of the path point expressed in its parent frame.-->
									<location>0.034000000000000002 0.13 0</location>
								</PathPoint>
							</objects>
							<groups />
						</PathPointSet>
						<!--The wrap objects that are associated with this path-->
						<PathWrapSet>
							<objects>
								<PathWrap name="pathwrap">
									<!--A WrapObject that this PathWrap interacts with.-->
									<wrap_object>hip_cylindar</wrap_object>
									<!--The wrapping method used to solve the path around the wrap object.-->
									<method>hybrid</method>
								</PathWrap>
							</objects>
							<groups />
						</PathWrapSet>
						<!--Default appearance attributes for this GeometryPath-->
						<Appearance>
							<!--The color, (red, green, blue), [0, 1], used to display the geometry. -->
							<color>0.80000000000000004 0.10000000000000001 0.10000000000000001</color>
						</Appearance>
					</GeometryPath>
					<!--Maximum isometric force that the fibers can generate-->
					<max_isometric_force>3888</max_isometric_force>
					<!--Optimal length of the muscle fibers-->
					<optimal_fiber_length>0.067100000000000007</optimal_fiber_length>
					<!--Resting length of the tendon-->
					<tendon_slack_length>0.067900000000000002</tendon_slack_length>
					<!--Assumed initial activation level if none is assigned.-->
					<default_activation>0.01</default_activation>
					<!--Activation lower bound.-->
					<minimum_activation>0.01</minimum_activation>
					<!--Active-force-length curve.-->
					<ActiveForceLengthCurve name="glut_ActiveForceLengthCurve">
						<!--Minimum value of the active-force-length curve-->
						<minimum_value>0</minimum_value>
					</ActiveForceLengthCurve>
					<!--Force-velocity curve.-->
					<ForceVelocityCurve name="glut_ForceVelocityCurve">
						<!--Curve slope at the maximum normalized concentric (shortening) velocity (normalized velocity of -1)-->
						<concentric_slope_at_vmax>0</concentric_slope_at_vmax>
						<!--Curve slope just before reaching concentric_slope_at_vmax-->
						<concentric_slope_near_vmax>0.25</concentric_slope_near_vmax>
						<!--Curve slope at isometric (normalized velocity of 0)-->
						<isometric_slope>5</isometric_slope>
						<!--Curve slope at the maximum normalized eccentric (lengthening) velocity (normalized velocity of 1)-->
						<eccentric_slope_at_vmax>0</eccentric_slope_at_vmax>
						<!--Curve slope just before reaching eccentric_slope_at_vmax-->
						<eccentric_slope_near_vmax>0.14999999999999999</eccentric_slope_near_vmax>
						<!--Curve value at the maximum normalized eccentric contraction velocity-->
						<max_eccentric_velocity_force_multiplier>1.3999999999999999</max_eccentric_velocity_force_multiplier>
					</ForceVelocityCurve>
					<!--Passive-force-length curve.-->
					<FiberForceLengthCurve name="glut_FiberForceLengthCurve">
						<!--All properties of this object have their default values.-->
					</FiberForceLengthCurve>
					<!--Tendon-force-length curve.-->
					<TendonForceLengthCurve name="glut_TendonForceLengthCurve">
						<!--All properties of this object have their default values.-->
					</TendonForceLengthCurve>
				</Millard2012EquilibriumMuscle>
				<Millard2012EquilibriumMuscle name="ham">
					<!--Minimum allowed value for control signal. Used primarily when solving for control values.-->
					<min_control>0.01</min_control>
					<!--Maximum allowed value for control signal. Used primarily when solving for control values.-->
					<max_control>1</max_control>
					<!--The set of points defining the path of the actuator.-->
					<GeometryPath name="geometrypath">
						<!--The set of points defining the path-->
						<PathPointSet>
							<objects>
								<PathPoint name="origin">
									<!--Path to a Component that satisfies the Socket 'parent_frame' of type PhysicalFrame (description: The frame in which this path point is defined.).-->
									<socket_parent_frame>/bodyset/Block</socket_parent_frame>
									<!--The fixed location of the path point expressed in its parent frame.-->
									<location>0.053033008588991057 -0.053033008588991057 0.02</location>
								</PathPoint>
								<PathPoint name="insertion">
									<!--Path to a Component that satisfies the Socket 'parent_frame' of type PhysicalFrame (description: The frame in which this path point is defined.).-->
									<socket_parent_frame>/bodyset/shank</socket_parent_frame>
									<!--The fixed location of the path point expressed in its parent frame.-->
									<location>0.032000000000000008 0.15000000000000002 0.02</location>
								</PathPoint>
							</objects>
							<groups />
						</PathPointSet>
						<!--The wrap objects that are associated with this path-->
						<PathWrapSet>
							<objects>
								<PathWrap name="pathwrap">
									<!--A WrapObject that this PathWrap interacts with.-->
									<wrap_object>hip_cylindar</wrap_object>
									<!--The wrapping method used to solve the path around the wrap object.-->
									<method>hybrid</method>
								</PathWrap>
							</objects>
							<groups />
						</PathWrapSet>
						<!--Default appearance attributes for this GeometryPath-->
						<Appearance>
							<!--The color, (red, green, blue), [0, 1], used to display the geometry. -->
							<color>0.80000000000000004 0.10000000000000001 0.10000000000000001</color>
						</Appearance>
					</GeometryPath>
					<!--Maximum isometric force that the fibers can generate-->
					<max_isometric_force>6796</max_isometric_force>
					<!--Optimal length of the muscle fibers-->
					<optimal_fiber_length>0.1166</optimal_fiber_length>
					<!--Resting length of the tendon-->
					<tendon_slack_length>0.35840000000000005</tendon_slack_length>
					<!--Assumed initial activation level if none is assigned.-->
					<default_activation>0.01</default_activation>
					<!--Activation lower bound.-->
					<minimum_activation>0.01</minimum_activation>
					<!--Active-force-length curve.-->
					<ActiveForceLengthCurve name="ham_ActiveForceLengthCurve">
						<!--Minimum value of the active-force-length curve-->
						<minimum_value>0</minimum_value>
					</ActiveForceLengthCurve>
					<!--Force-velocity curve.-->
					<ForceVelocityCurve name="ham_ForceVelocityCurve">
						<!--Curve slope at the maximum normalized concentric (shortening) velocity (normalized velocity of -1)-->
						<concentric_slope_at_vmax>0</concentric_slope_at_vmax>
						<!--Curve slope just before reaching concentric_slope_at_vmax-->
						<concentric_slope_near_vmax>0.25</concentric_slope_near_vmax>
						<!--Curve slope at isometric (normalized velocity of 0)-->
						<isometric_slope>5</isometric_slope>
						<!--Curve slope at the maximum normalized eccentric (lengthening) velocity (normalized velocity of 1)-->
						<eccentric_slope_at_vmax>0</eccentric_slope_at_vmax>
						<!--Curve slope just before reaching eccentric_slope_at_vmax-->
						<eccentric_slope_near_vmax>0.14999999999999999</eccentric_slope_near_vmax>
						<!--Curve value at the maximum normalized eccentric contraction velocity-->
						<max_eccentric_velocity_force_multiplier>1.3999999999999999</max_eccentric_velocity_force_multiplier>
					</ForceVelocityCurve>
					<!--Passive-force-length curve.-->
					<FiberForceLengthCurve name="ham_FiberForceLengthCurve">
						<!--All properties of this object have their default values.-->
					</FiberForceLengthCurve>
					<!--Tendon-force-length curve.-->
					<TendonForceLengthCurve name="ham_TendonForceLengthCurve">
						<!--All properties of this object have their default values.-->
					</TendonForceLengthCurve>
				</Millard2012EquilibriumMuscle>
				<HuntCrossleyForce name="GRF_ContactForce">
					<!--Material properties.-->
					<HuntCrossleyForce::ContactParametersSet name="contact_parameters">
						<objects>
							<HuntCrossleyForce::ContactParameters>
								<!--Names of geometry objects affected by these parameters.-->
								<geometry>shankContact platformContact</geometry>
								<stiffness>10000000</stiffness>
								<dissipation>20</dissipation>
								<static_friction>2</static_friction>
								<dynamic_friction>0.59999999999999998</dynamic_friction>
								<viscous_friction>0.5</viscous_friction>
							</HuntCrossleyForce::ContactParameters>
						</objects>
						<groups />
					</HuntCrossleyForce::ContactParametersSet>
					<!--Slip velocity (creep) at which peak static friction occurs.-->
					<transition_velocity>0.29999999999999999</transition_velocity>
				</HuntCrossleyForce>
				<CoordinateLimitForce name="hipLimitTorque">
					<!--Coordinate (name) to be limited.-->
					<coordinate>hip_coordinate</coordinate>
					<!--Stiffness of the passive limit force when coordinate exceeds upper limit. Note, rotational stiffness expected in N*m/degree.-->
					<upper_stiffness>10</upper_stiffness>
					<!--The upper limit of the coordinate range of motion (rotations in degrees).-->
					<upper_limit>0</upper_limit>
					<!--Stiffness of the passive limit force when coordinate exceeds lower limit. Note, rotational stiffness expected in N*m/degree.-->
					<lower_stiffness>1</lower_stiffness>
					<!--The lower limit of the coordinate range of motion (rotations in degrees).-->
					<lower_limit>-90</lower_limit>
					<!--Damping factor on the coordinate's speed applied only when limit is exceeded. For translational has units N/(m/s) and rotational has Nm/(degree/s)-->
					<damping>100</damping>
					<!--Transition region width in the units of the coordinate (rotations in degrees). Dictates the transition from zero to constant stiffness as coordinate exceeds its limit.-->
					<transition>3</transition>
					<!--Option to compute the dissipation energy due to damping in the CoordinateLimitForce. If true the dissipation power is automatically integrated to provide energy. Default is false.-->
					<compute_dissipation_energy>true</compute_dissipation_energy>
				</CoordinateLimitForce>
				<CoordinateLimitForce name="kneeLimitTorque">
					<!--Coordinate (name) to be limited.-->
					<coordinate>knee_coordinate</coordinate>
					<!--Stiffness of the passive limit force when coordinate exceeds upper limit. Note, rotational stiffness expected in N*m/degree.-->
					<upper_stiffness>10</upper_stiffness>
					<!--The upper limit of the coordinate range of motion (rotations in degrees).-->
					<upper_limit>150</upper_limit>
					<!--Stiffness of the passive limit force when coordinate exceeds lower limit. Note, rotational stiffness expected in N*m/degree.-->
					<lower_stiffness>1</lower_stiffness>
					<!--The lower limit of the coordinate range of motion (rotations in degrees).-->
					<lower_limit>0</lower_limit>
					<!--Damping factor on the coordinate's speed applied only when limit is exceeded. For translational has units N/(m/s) and rotational has Nm/(degree/s)-->
					<damping>100</damping>
					<!--Transition region width in the units of the coordinate (rotations in degrees). Dictates the transition from zero to constant stiffness as coordinate exceeds its limit.-->
					<transition>3</transition>
					<!--Option to compute the dissipation energy due to damping in the CoordinateLimitForce. If true the dissipation power is automatically integrated to provide energy. Default is false.-->
					<compute_dissipation_energy>true</compute_dissipation_energy>
				</CoordinateLimitForce>
			</objects>
			<groups />
		</ForceSet>
		<!--Geometry to be used in contact forces.-->
		<ContactGeometrySet name="contactgeometryset">
			<objects>
				<ContactHalfSpace name="platformContact">
					<!--Path to a Component that satisfies the Socket 'frame' of type PhysicalFrame (description: The frame to which this geometry is attached.).-->
					<socket_frame>/bodyset/Platform</socket_frame>
					<!--Location of geometry center in the PhysicalFrame.-->
					<location>0 0 0</location>
					<!--Orientation of geometry in the PhysicalFrame (body-fixed XYZ Euler angles).-->
					<orientation>0 0 -1.5707963267948966</orientation>
				</ContactHalfSpace>
				<ContactSphere name="shankContact">
					<!--Path to a Component that satisfies the Socket 'frame' of type PhysicalFrame (description: The frame to which this geometry is attached.).-->
					<socket_frame>/bodyset/shank</socket_frame>
					<!--Location of geometry center in the PhysicalFrame.-->
					<location>0 -0.20000000000000001 0</location>
					<!--Radius of the sphere (default: 0).-->
					<radius>0.02</radius>
				</ContactSphere>
			</objects>
			<groups />
		</ContactGeometrySet>
	</Model>
</OpenSimDocument>
