# Supplementary material for: Musculoskeletal simulations to examine the effects of accentuated eccentric loading (AEL) on jump height
Source: PeerJ. 2023 Jan 23;11:e14687. doi: 10.7717/peerj.14687 (PMC9879160; doi:10.7717/peerj.14687)
Supplement: Supplemental Information 2 — Added15 folder contains the code and simulation results for a complete jump with an additional 15% model mass. Dropped15 folder contains the code and simulation results for the push-off phase with the original model mass. [file peerj-11-14687-s002.zip › Supplementary Simulation code and output results AEL15/Added15/Two_Segment_four_muscle_scaled_model_FD.m]

function output = Two_Segment_four_muscle_scaled_model_FD(x)

%% load the model 
import org.opensim.modeling.*
currentFolder = pwd;
cd(currentFolder) 
model = Model('Two_Segment_four_muscle_scaled_model.osim');

%% define muscle parameters
% vastus parameters:
tvas           = x(1);
upslope_vas    = x(2);
trec           = x(3);
upslope_rec    = x(4);
tglut           = x(5);
upslope_glut    = x(6);
tham           = x(7);
upslope_ham    = x(8);

%% delete and add controllers back to the model
% first we need to delete the original controller
model.updControllerSet().clearAndDestroy()

% Then, we will add new controller back to the model
vastus_controller = PrescribedController();
vastus_controller.setName('vastus_controller');
recfem_controller = PrescribedController();
recfem_controller.setName('recfem_controller');
glut_controller = PrescribedController();
glut_controller.setName('glut_controller');
ham_controller = PrescribedController();
ham_controller.setName('ham_controller');

% we need to add actuator to the controller
vastus = model.getActuators().get('vastus');
vastus_controller.addActuator(vastus);
recfem = model.getActuators().get('recfem');
recfem_controller.addActuator(recfem);
glut = model.getActuators().get('glut');
glut_controller.addActuator(glut);
ham = model.getActuators().get('ham');
ham_controller.addActuator(ham);

% muscle excitation to be controlled by the input values
controlFunction = PiecewiseLinearFunction();
controlFunction.addPoint(0,0.01);
controlFunction.addPoint(tvas,0.01); % tvas onset
controlFunction.addPoint(tvas + 0.99/upslope_vas, 1); % upslope_vas & activation level
controlFunction.addPoint(1.7, 1);
vastus_controller.prescribeControlForActuator('vastus', controlFunction);
model.addController(vastus_controller);

controlFunction = PiecewiseLinearFunction();
controlFunction.addPoint(0,0.01);
controlFunction.addPoint(trec,0.01); % onset
controlFunction.addPoint(trec + 0.99/upslope_rec, 1); % upslope
controlFunction.addPoint(1.7,1); 
recfem_controller.prescribeControlForActuator('recfem', controlFunction);
model.addController(recfem_controller);

controlFunction = PiecewiseLinearFunction();
controlFunction.addPoint(0,0.01);
controlFunction.addPoint(tglut,0.01); % tvas onset
controlFunction.addPoint(tglut + 0.99/upslope_glut, 1); % upslope_vas & activation level
controlFunction.addPoint(1.7, 1);
glut_controller.prescribeControlForActuator('glut', controlFunction);
model.addController(glut_controller);

controlFunction = PiecewiseLinearFunction();
controlFunction.addPoint(0,0.01);
controlFunction.addPoint(tham,0.01); % tvas onset
controlFunction.addPoint(tham + 0.99/upslope_ham, 1); % upslope_vas & activation level
controlFunction.addPoint(1.7, 1);
ham_controller.prescribeControlForActuator('ham', controlFunction);
model.addController(ham_controller);

model.finalizeConnections();
model.print('Two_Segment_four_muscle_scaled_model.osim');

 %% Simulate the model
model.setUseVisualizer(false);

% Initializing the model
model.initSystem();

% DEFINE SOME PARAMETERS FOR THE SIMULATION

% Define the new tool object which will be run
tool = ForwardTool(); %--> to see all properties which can be set type 'methodsview(tool)'

% Define the model which the forward tool will operate on
tool.setModel(model);

% Define the start and finish times for simulation
tool.setStartTime(0);
tool.setFinalTime(1.7);  
tool.setSolveForEquilibrium(true);

% set integrator property
tool.setMaximumNumberOfSteps(20000);
tool.setMaxDT(1);
tool.setMinDT(0.00001);
tool.setErrorTolerance(1.0e-7);

% add Muscle Analysis & BodyKinematics during Forward simulation
% VERY IMPORTANT : Muscle Analysis needs to be run within ForwardTool, or else the results won't be correct
Muscle_AnL = MuscleAnalysis('Two_Segment_four_muscle_scaled_model.osim');
Body_KineM = BodyKinematics('Two_Segment_four_muscle_scaled_model.osim');
Force_Report = ForceReporter('Two_Segment_four_muscle_scaled_model.osim');
model.addAnalysis(Muscle_AnL);
model.addAnalysis(Body_KineM);
model.addAnalysis(Force_Report);

% Define the name of the forward analysis
tool.setName('TwoSegment');

tool.setResultsDir(currentFolder)

% Run the simulation
tool.run(); 

% store all the files (Muscle Anlaysis, Body Kinematics & control/state/degree) into a specified folder
newdir = strcat('Optimized_for_J_Results');
mkdir(newdir)
movefile('TwoSegment_*', newdir);

%%
resultFolder = strcat(currentFolder,'\','Optimized_for_J_Results');
cd(resultFolder)

pos = importdata('TwoSegment_Two_Segment_pos_global.sto');
block_y = pos.data(:,3);
absolute_block_y_height = max(block_y);

state = importdata('TwoSegment_states.sto');

% penalty for getting knee joint above 135 deg
knee_angle = state.data(:,16) * (180/pi);
fk = find(knee_angle>135);
if ~isempty(fk)
    knee_penalty = 0.01 * (max(knee_angle(fk))-135);
else
    knee_penalty = 0;
end

% penalty : similar to SCONE's DOFmeasure (instead of the angular impulse of the joint)  

J = absolute_block_y_height - knee_penalty ;


% handle with OpenSim error
if J > 1.8
   J = -10;
end

output = -1 * J;

model.delete();

%% clear workspace variable
cd(currentFolder) 
clearvars -except output J ;

end
