# Supplementary material for: Musculoskeletal simulations to examine the effects of accentuated eccentric loading (AEL) on jump height
Source: PeerJ. 2023 Jan 23;11:e14687. doi: 10.7717/peerj.14687 (PMC9879160; doi:10.7717/peerj.14687)
Supplement: Supplemental Information 2 — Added15 folder contains the code and simulation results for a complete jump with an additional 15% model mass. Dropped15 folder contains the code and simulation results for the push-off phase with the original model mass. [file peerj-11-14687-s002.zip › Supplementary Simulation code and output results AEL15/Dropped15/Optimized_for_J_Results/TwoSegment_controls.sto]

controls
version=1
nRows=9704
nColumns=5
inDegrees=no
endheader
time	vastus	recfem	glut	ham
      0.00000000	      1.00000000	      1.00000000	      1.00000000	      0.01000000
      0.00005767	      1.00000000	      1.00000000	      1.00000000	      0.01000000
      0.00011533	      1.00000000	      1.00000000	      1.00000000	      0.01000000
      0.00019509	      1.00000000	      1.00000000	      1.00000000	      0.01000000
      0.00027484	      1.00000000	      1.00000000	      1.00000000	      0.01000000
      0.00038895	      1.00000000	      1.00000000	      1.00000000	      0.01000000
      0.00050306	      1.00000000	      1.00000000	      1.00000000	      0.01000000
      0.00069203	      1.00000000	      1.00000000	      1.00000000	      0.01000000
      0.00088100	      1.00000000	      1.00000000	      1.00000000	      0.01000000
      0.00120986	      1.00000000	      1.00000000	      1.00000000	      0.01000000
      0.00146005	      1.00000000	      1.00000000	      1.00000000	      0.01000000
      0.00171025	      1.00000000	      1.00000000	      1.00000000	      0.01000000
      0.00196044	      1.00000000	      1.00000000	      1.00000000	      0.01000000
      0.00224938	      1.00000000	      1.00000000	      1.00000000	      0.01000000
      0.00253831	      1.00000000	      1.00000000	      1.00000000	      0.01000000
      0.00281375	      1.00000000	      1.00000000	      1.00000000	      0.01000000
      0.00308919	      1.00000000	      1.00000000	      1.00000000	      0.01000000
      0.00336877	      1.00000000	      1.00000000	      1.00000000	      0.01000000
      0.00364834	      1.00000000	      1.00000000	      1.00000000	      0.01000000
      0.00392387	      1.00000000	      1.00000000	      1.00000000	      0.01000000
      0.00419941	      1.00000000	      1.00000000	      1.00000000	      0.01000000
      0.00447587	      1.00000000	      1.00000000	      1.00000000	      0.01000000
      0.00475232	      1.00000000	      1.00000000	      1.00000000	      0.01000000
      0.00502733	      1.00000000	      1.00000000	      1.00000000	      0.01000000
      0.00530234	      1.00000000	      1.00000000	      1.00000000	      0.01000000
      0.00557642	      1.00000000	      1.00000000	      1.00000000	      0.01000000
      0.00585050	      1.00000000	      1.00000000	      1.00000000	      0.01000000
      0.00612117	      1.00000000	      1.00000000	      1.00000000	      0.01000000
      0.00639185	      1.00000000	      1.00000000	      1.00000000	      0.01000000
      0.00663628	      1.00000000	      1.00000000	      1.00000000	      0.01000000
      0.00697277	      1.00000000	      1.00000000	      1.00000000	      0.01000000
      0.00730925	      1.00000000	      1.00000000	      1.00000000	      0.01000000
      0.00753245	      1.00000000	      1.00000000	      1.00000000	      0.01000000
      0.00775566	      1.00000000	      1.00000000	      1.00000000	      0.01000000
      0.00803029	      1.00000000	      1.00000000	      1.00000000	      0.01000000
      0.00836149	      1.00000000	      1.00000000	      1.00000000	      0.01000000
      0.00865561	      1.00000000	      1.00000000	      1.00000000	      0.01000000
      0.00901341	      1.00000000	      1.00000000	      1.00000000	      0.01000000
      0.00931248	      1.00000000	      1.00000000	      1.00000000	      0.01000000
      0.00968272	      1.00000000	      1.00000000	      1.00000000	      0.01000000
      0.01015583	      1.00000000	      1.00000000	      1.00000000	      0.01000000
      0.01038979	      1.00000000	      1.00000000	      1.00000000	      0.01000000
      0.01062376	      1.00000000	      1.00000000	      1.00000000	      0.01000000
      0.01091692	      1.00000000	      1.00000000	      1.00000000	      0.01000000
      0.01129539	      1.00000000	      1.00000000	      1.00000000	      0.01000000
      0.01156863	      1.00000000	      1.00000000	      1.00000000	      0.01000000
      0.01184188	      1.00000000	      1.00000000	      1.00000000	      0.01000000
      0.01211512	      1.00000000	      1.00000000	      1.00000000	      0.01000000
      0.01238836	      1.00000000	      1.00000000	      1.00000000	      0.01000000
      0.01266160	      1.00000000	      1.00000000	      1.00000000	      0.01000000
      0.01292167	      1.00000000	      1.00000000	      1.00000000	      0.01000000
      0.01318173	      1.00000000	      1.00000000	      1.00000000	      0.01000000
      0.01344051	      1.00000000	      1.00000000	      1.00000000	      0.01000000
      0.01369929	      1.00000000	      1.00000000	      1.00000000	      0.01000000
      0.01398496	      1.00000000	      1.00000000	      1.00000000	      0.01000000
      0.01427064	      1.00000000	      1.00000000	      1.00000000	      0.01000000
      0.01447948	      1.00000000	      1.00000000	      1.00000000	      0.01000000
      0.01481029	      1.00000000	      1.00000000	      1.00000000	      0.01000000
      0.01507121	      1.00000000	      1.00000000	      1.00000000	      0.01000000
      0.01533214	      1.00000000	      1.00000000	      1.00000000	      0.01000000
      0.01559306	      1.00000000	      1.00000000	      1.00000000	      0.01000000
      0.01585734	      1.00000000	      1.00000000	      1.00000000	      0.01000000
      0.01612161	      1.00000000	      1.00000000	      1.00000000	      0.01000000
      0.01632266	      1.00000000	      1.00000000	      1.00000000	      0.01000000
      0.01665420	      1.00000000	      1.00000000	      1.00000000	      0.01000000
      0.01690580	      1.00000000	      1.00000000	      1.00000000	      0.01000000
      0.01715739	      1.00000000	      1.00000000	      1.00000000	      0.01000000
      0.01740899	      1.00000000	      1.00000000	      1.00000000	      0.01000000
      0.01764663	      1.00000000	      1.00000000	      1.00000000	      0.01000000
      0.01796039	      1.00000000	      1.00000000	      1.00000000	      0.01000000
      0.01827415	      1.00000000	      1.00000000	      1.00000000	      0.01000000
      0.01852604	      1.00000000	      1.00000000	      1.00000000	      0.01000000
      0.01877792	      1.00000000	      1.00000000	      1.00000000	      0.01000000
      0.01896797	      1.00000000	      1.00000000	      1.00000000	      0.01000000
      0.01925995	      1.00000000	      1.00000000	      1.00000000	      0.01000000
      0.01955192	      1.00000000	      1.00000000	      1.00000000	      0.01000000
      0.01980099	      1.00000000	      1.00000000	      1.00000000	      0.01000000
      0.02005005	      1.00000000	      1.00000000	      1.00000000	      0.01000000
      0.02032203	      1.00000000	      1.00000000	      1.00000000	      0.01000000
      0.02059400	      1.00000000	      1.00000000	      1.00000000	      0.01000000
      0.02086915	      1.00000000	      1.00000000	      1.00000000	      0.01000000
      0.02114429	      1.00000000	      1.00000000	      1.00000000	      0.01000000
      0.02142102	      1.00000000	      1.00000000	      1.00000000	      0.01000000
      0.02169774	      1.00000000	      1.00000000	      1.00000000	      0.01000000
      0.02197239	      1.00000000	      1.00000000	      1.00000000	      0.01000000
      0.02224704	      1.00000000	      1.00000000	      1.00000000	      0.01000000
      0.02252673	      1.00000000	      1.00000000	      1.00000000	      0.01000000
      0.02280642	      1.00000000	      1.00000000	      1.00000000	      0.01000000
      0.02307314	      1.00000000	      1.00000000	      1.00000000	      0.01000000
      0.02333986	      1.00000000	      1.00000000	      1.00000000	      0.01000000
      0.02363274	      1.00000000	      1.00000000	      1.00000000	      0.01000000
      0.02392562	      1.00000000	      1.00000000	      1.00000000	      0.01000000
      0.02416237	      1.00000000	      1.00000000	      1.00000000	      0.01000000
      0.02446967	      1.00000000	      1.00000000	      1.00000000	      0.01000000
      0.02477696	      1.00000000	      1.00000000	      1.00000000	      0.01000000
      0.02502257	      1.00000000	      1.00000000	      1.00000000	      0.01000000
      0.02526818	      1.00000000	      1.00000000	      1.00000000	      0.01000000
      0.02555393	      1.00000000	      1.00000000	      1.00000000	      0.01000000
      0.02583967	      1.00000000	      1.00000000	      1.00000000	      0.01000000
      0.02606326	      1.00000000	      1.00000000	      1.00000000	      0.01000000
      0.02637974	      1.00000000	      1.00000000	      1.00000000	      0.01000000
      0.02669622	      1.00000000	      1.00000000	      1.00000000	      0.01000000
      0.02692262	      1.00000000	      1.00000000	      1.00000000	      0.01000000
      0.02714902	      1.00000000	      1.00000000	      1.00000000	      0.01000000
      0.02742271	      1.00000000	      1.00000000	      1.00000000	      0.01000000
      0.02769640	      1.00000000	      1.00000000	      1.00000000	      0.01000000
      0.02795892	      1.00000000	      1.00000000	      1.00000000	      0.01000000
      0.02827795	      1.00000000	      1.00000000	      1.00000000	      0.01000000
      0.02859697	      1.00000000	      1.00000000	      1.00000000	      0.01000000
      0.02885240	      1.00000000	      1.00000000	      1.00000000	      0.01000000
      0.02917936	      1.00000000	      1.00000000	      1.00000000	      0.01000000
      0.02950632	      1.00000000	      1.00000000	      1.00000000	      0.01000000
      0.02974244	      1.00000000	      1.00000000	      1.00000000	      0.01000000
      0.02997855	      1.00000000	      1.00000000	      1.00000000	      0.01000000
      0.03024340	      1.00000000	      1.00000000	      1.00000000	      0.01000000
      0.03050824	      1.00000000	      1.00000000	      1.00000000	      0.01000000
      0.03079617	      1.00000000	      1.00000000	      1.00000000	      0.01000000
      0.03108410	      1.00000000	      1.00000000	      1.00000000	      0.01000000
      0.03129109	      1.00000000	      1.00000000	      1.00000000	      0.01000000
      0.03161680	      1.00000000	      1.00000000	      1.00000000	      0.01000000
      0.03188366	      1.00000000	      1.00000000	      1.00000000	      0.01000000
      0.03215053	      1.00000000	      1.00000000	      1.00000000	      0.01000000
      0.03241739	      1.00000000	      1.00000000	      1.00000000	      0.01000000
      0.03267696	      1.00000000	      1.00000000	      1.00000000	      0.01000000
      0.03293654	      1.00000000	      1.00000000	      1.00000000	      0.01000000
      0.03317352	      1.00000000	      1.00000000	      1.00000000	      0.01000000
      0.03348818	      1.00000000	      1.00000000	      1.00000000	      0.01000000
      0.03380284	      1.00000000	      1.00000000	      1.00000000	      0.01000000
      0.03405362	      1.00000000	      1.00000000	      1.00000000	      0.01000000
      0.03430440	      1.00000000	      1.00000000	      1.00000000	      0.01000000
      0.03452599	      1.00000000	      1.00000000	      1.00000000	      0.01000000
      0.03484815	      1.00000000	      1.00000000	      1.00000000	      0.01000000
      0.03517030	      1.00000000	      1.00000000	      1.00000000	      0.01000000
      0.03538311	      1.00000000	      1.00000000	      1.00000000	      0.01000000
      0.03559592	      1.00000000	      1.00000000	      1.00000000	      0.01000000
      0.03588075	      1.00000000	      1.00000000	      1.00000000	      0.01000000
      0.03616559	      1.00000000	      1.00000000	      1.00000000	      0.01000000
      0.03641202	      1.00000000	      1.00000000	      1.00000000	      0.01000000
      0.03671826	      1.00000000	      1.00000000	      1.00000000	      0.01000000
      0.03702451	      1.00000000	      1.00000000	      1.00000000	      0.01000000
      0.03728911	      1.00000000	      1.00000000	      1.00000000	      0.01000000
      0.03761727	      1.00000000	      1.00000000	      1.00000000	      0.01000000
      0.03794543	      1.00000000	      1.00000000	      1.00000000	      0.01000000
      0.03818795	      1.00000000	      1.00000000	      1.00000000	      0.01000000
      0.03843048	      1.00000000	      1.00000000	      1.00000000	      0.01000000
      0.03872005	      1.00000000	      1.00000000	      1.00000000	      0.01000000
      0.03900961	      1.00000000	      1.00000000	      1.00000000	      0.01000000
      0.03925700	      1.00000000	      1.00000000	      1.00000000	      0.01000000
      0.03956219	      1.00000000	      1.00000000	      1.00000000	      0.01000000
      0.03992934	      1.00000000	      1.00000000	      1.00000000	      0.01000000
      0.04029650	      1.00000000	      1.00000000	      1.00000000	      0.01000000
      0.04052899	      1.00000000	      1.00000000	      1.00000000	      0.01000000
      0.04082823	      1.00000000	      1.00000000	      1.00000000	      0.01000000
      0.04112747	      1.00000000	      1.00000000	      1.00000000	      0.01000000
      0.04135189	      1.00000000	      1.00000000	      1.00000000	      0.01000000
      0.04167993	      1.00000000	      1.00000000	      1.00000000	      0.01000000
      0.04195970	      1.00000000	      1.00000000	      1.00000000	      0.01000000
      0.04220832	      1.00000000	      1.00000000	      1.00000000	      0.01000000
      0.04245694	      1.00000000	      1.00000000	      1.00000000	      0.01000000
      0.04271137	      1.00000000	      1.00000000	      1.00000000	      0.01000000
      0.04302124	      1.00000000	      1.00000000	      1.00000000	      0.01000000
      0.04340230	      1.00000000	      1.00000000	      1.00000000	      0.01000000
      0.04371220	      1.00000000	      1.00000000	      1.00000000	      0.01000000
      0.04395093	      1.00000000	      1.00000000	      1.00000000	      0.01000000
      0.04418967	      1.00000000	      1.00000000	      1.00000000	      0.01000000
      0.04443602	      1.00000000	      1.00000000	      1.00000000	      0.01000000
      0.04475720	      1.00000000	      1.00000000	      1.00000000	      0.01000000
      0.04507838	      1.00000000	      1.00000000	      1.00000000	      0.01000000
      0.04532790	      1.00000000	      1.00000000	      1.00000000	      0.01000000
      0.04557743	      1.00000000	      1.00000000	      1.00000000	      0.01000000
      0.04578917	      1.00000000	      1.00000000	      1.00000000	      0.01000000
      0.04611836	      1.00000000	      1.00000000	      1.00000000	      0.01000000
      0.04638564	      1.00000000	      1.00000000	      1.00000000	      0.01000000
      0.04665291	      1.00000000	      1.00000000	      1.00000000	      0.01000000
      0.04692018	      1.00000000	      1.00000000	      1.00000000	      0.01000000
      0.04718241	      1.00000000	      1.00000000	      1.00000000	      0.01000000
      0.04744464	      1.00000000	      1.00000000	      1.00000000	      0.01000000
      0.04769449	      1.00000000	      1.00000000	      1.00000000	      0.01000000
      0.04800637	      1.00000000	      1.00000000	      1.00000000	      0.01000000
      0.04831825	      1.00000000	      1.00000000	      1.00000000	      0.01000000
      0.04855660	      1.00000000	      1.00000000	      1.00000000	      0.01000000
      0.04888575	      1.00000000	      1.00000000	      1.00000000	      0.01000000
      0.04921491	      1.00000000	      1.00000000	      1.00000000	      0.01000000
      0.04942809	      1.00000000	      1.00000000	      1.00000000	      0.01000000
      0.04964127	      1.00000000	      1.00000000	      1.00000000	      0.01000000
      0.04992845	      1.00000000	      1.00000000	      1.00000000	      0.01000000
      0.05021563	      1.00000000	      1.00000000	      1.00000000	      0.01000000
      0.05046732	      1.00000000	      1.00000000	      1.00000000	      0.01000000
      0.05077240	      1.00000000	      1.00000000	      1.00000000	      0.01000000
      0.05115827	      1.00000000	      1.00000000	      1.00000000	      0.01000000
      0.05141606	      1.00000000	      1.00000000	      1.00000000	      0.01000000
      0.05167386	      1.00000000	      1.00000000	      1.00000000	      0.01000000
      0.05193165	      1.00000000	      1.00000000	      1.00000000	      0.01000000
      0.05219123	      1.00000000	      1.00000000	      1.00000000	      0.01000000
      0.05245081	      1.00000000	      1.00000000	      1.00000000	      0.01000000
      0.05273638	      1.00000000	      1.00000000	      1.00000000	      0.01000000
      0.05302194	      1.00000000	      1.00000000	      1.00000000	      0.01000000
      0.05323212	      1.00000000	      1.00000000	      1.00000000	      0.01000000
      0.05356535	      1.00000000	      1.00000000	      1.00000000	      0.01000000
      0.05382496	      1.00000000	      1.00000000	      1.00000000	      0.01000000
      0.05408458	      1.00000000	      1.00000000	      1.00000000	      0.01000000
      0.05434419	      1.00000000	      1.00000000	      1.00000000	      0.01000000
      0.05460980	      1.00000000	      1.00000000	      1.00000000	      0.01000000
      0.05487542	      1.00000000	      1.00000000	      1.00000000	      0.01000000
      0.05512617	      1.00000000	      1.00000000	      1.00000000	      0.01000000
      0.05545043	      1.00000000	      1.00000000	      1.00000000	      0.01000000
      0.05577469	      1.00000000	      1.00000000	      1.00000000	      0.01000000
      0.05602660	      1.00000000	      1.00000000	      1.00000000	      0.01000000
      0.05627850	      1.00000000	      1.00000000	      1.00000000	      0.01000000
      0.05650657	      1.00000000	      1.00000000	      1.00000000	      0.01000000
      0.05683169	      1.00000000	      1.00000000	      1.00000000	      0.01000000
      0.05715682	      1.00000000	      1.00000000	      1.00000000	      0.01000000
      0.05737491	      1.00000000	      1.00000000	      1.00000000	      0.01000000
      0.05759300	      1.00000000	      1.00000000	      1.00000000	      0.01000000
      0.05787782	      1.00000000	      1.00000000	      1.00000000	      0.01000000
      0.05816263	      1.00000000	      1.00000000	      1.00000000	      0.01000000
      0.05840365	      1.00000000	      1.00000000	      1.00000000	      0.01000000
      0.05872045	      1.00000000	      1.00000000	      1.00000000	      0.01000000
      0.05903724	      1.00000000	      1.00000000	      1.00000000	      0.01000000
      0.05928409	      1.00000000	      1.00000000	      1.00000000	      0.01000000
      0.05953093	      1.00000000	      1.00000000	      1.00000000	      0.01000000
      0.05980559	      1.00000000	      1.00000000	      1.00000000	      0.01000000
      0.06008025	      1.00000000	      1.00000000	      1.00000000	      0.01000000
      0.06035656	      1.00000000	      1.00000000	      1.00000000	      0.01000000
      0.06063286	      1.00000000	      1.00000000	      1.00000000	      0.01000000
      0.06091509	      1.00000000	      1.00000000	      1.00000000	      0.01000000
      0.06119732	      1.00000000	      1.00000000	      1.00000000	      0.01000000
      0.06146377	      1.00000000	      1.00000000	      1.00000000	      0.01000000
      0.06179068	      1.00000000	      1.00000000	      1.00000000	      0.01000000
      0.06211759	      1.00000000	      1.00000000	      1.00000000	      0.01000000
      0.06235123	      1.00000000	      1.00000000	      1.00000000	      0.01000000
      0.06268413	      1.00000000	      1.00000000	      1.00000000	      0.01000000
      0.06296931	      1.00000000	      1.00000000	      1.00000000	      0.01000000
      0.06321868	      1.00000000	      1.00000000	      1.00000000	      0.01000000
      0.06346804	      1.00000000	      1.00000000	      1.00000000	      0.01000000
      0.06372248	      1.00000000	      1.00000000	      1.00000000	      0.01000000
      0.06403694	      1.00000000	      1.00000000	      1.00000000	      0.01000000
      0.06435141	      1.00000000	      1.00000000	      1.00000000	      0.01000000
      0.06462205	      1.00000000	      1.00000000	      1.00000000	      0.01000000
      0.06495661	      1.00000000	      1.00000000	      1.00000000	      0.01000000
      0.06529117	      1.00000000	      1.00000000	      1.00000000	      0.01000000
      0.06553581	      1.00000000	      1.00000000	      1.00000000	      0.01000000
      0.06583197	      1.00000000	      1.00000000	      1.00000000	      0.01000000
      0.06621361	      1.00000000	      1.00000000	      1.00000000	      0.01000000
      0.06646306	      1.00000000	      1.00000000	      1.00000000	      0.01000000
      0.06671251	      1.00000000	      1.00000000	      1.00000000	      0.01000000
      0.06696196	      1.00000000	      1.00000000	      1.00000000	      0.01000000
      0.06722280	      1.00000000	      1.00000000	      1.00000000	      0.01000000
      0.06754563	      1.00000000	      1.00000000	      1.00000000	      0.01000000
      0.06786845	      1.00000000	      1.00000000	      1.00000000	      0.01000000
      0.06806167	      1.00000000	      1.00000000	      1.00000000	      0.01000000
      0.06836182	      1.00000000	      1.00000000	      1.00000000	      0.01000000
      0.06866196	      1.00000000	      1.00000000	      1.00000000	      0.01000000
      0.06891436	      1.00000000	      1.00000000	      1.00000000	      0.01000000
      0.06916676	      1.00000000	      1.00000000	      1.00000000	      0.01000000
      0.06942372	      1.00000000	      1.00000000	      1.00000000	      0.01000000
      0.06974734	      1.00000000	      1.00000000	      1.00000000	      0.01000000
      0.07007096	      1.00000000	      1.00000000	      1.00000000	      0.01000000
      0.07031892	      1.00000000	      1.00000000	      1.00000000	      0.01000000
      0.07056688	      1.00000000	      1.00000000	      1.00000000	      0.01000000
      0.07086121	      1.00000000	      1.00000000	      1.00000000	      0.01000000
      0.07115553	      1.00000000	      1.00000000	      1.00000000	      0.01000000
      0.07140729	      1.00000000	      1.00000000	      1.00000000	      0.01000000
      0.07171492	      1.00000000	      1.00000000	      1.00000000	      0.01000000
      0.07209348	      1.00000000	      1.00000000	      1.00000000	      0.01000000
      0.07241301	      1.00000000	      1.00000000	      1.00000000	      0.01000000
      0.07265145	      1.00000000	      1.00000000	      1.00000000	      0.01000000
      0.07288988	      1.00000000	      1.00000000	      1.00000000	      0.01000000
      0.07315330	      1.00000000	      1.00000000	      1.00000000	      0.01000000
      0.07347505	      1.00000000	      1.00000000	      1.00000000	      0.01000000
      0.07379680	      1.00000000	      1.00000000	      1.00000000	      0.01000000
      0.07407408	      1.00000000	      1.00000000	      1.00000000	      0.01000000
      0.07441231	      1.00000000	      1.00000000	      1.00000000	      0.01000000
      0.07475053	      1.00000000	      1.00000000	      1.00000000	      0.01000000
      0.07498584	      1.00000000	      1.00000000	      1.00000000	      0.01000000
      0.07530154	      1.00000000	      1.00000000	      1.00000000	      0.01000000
      0.07561723	      1.00000000	      1.00000000	      1.00000000	      0.01000000
      0.07586548	      1.00000000	      1.00000000	      1.00000000	      0.01000000
      0.07611373	      1.00000000	      1.00000000	      1.00000000	      0.01000000
      0.07638891	      1.00000000	      1.00000000	      1.00000000	      0.01000000
      0.07666409	      1.00000000	      1.00000000	      1.00000000	      0.01000000
      0.07694715	      1.00000000	      1.00000000	      1.00000000	      0.01000000
      0.07723022	      1.00000000	      1.00000000	      1.00000000	      0.01000000
      0.07750266	      1.00000000	      1.00000000	      1.00000000	      0.01000000
      0.07783048	      1.00000000	      1.00000000	      1.00000000	      0.01000000
      0.07823102	      1.00000000	      1.00000000	      1.00000000	      0.01000000
      0.07853160	      1.00000000	      1.00000000	      1.00000000	      0.01000000
      0.07878087	      1.00000000	      1.00000000	      1.00000000	      0.01000000
      0.07903015	      1.00000000	      1.00000000	      1.00000000	      0.01000000
      0.07924732	      1.00000000	      1.00000000	      1.00000000	      0.01000000
      0.07957842	      1.00000000	      1.00000000	      1.00000000	      0.01000000
      0.07985744	      1.00000000	      1.00000000	      1.00000000	      0.01000000
      0.08013646	      1.00000000	      1.00000000	      1.00000000	      0.01000000
      0.08041548	      1.00000000	      1.00000000	      1.00000000	      0.01000000
      0.08069449	      1.00000000	      1.00000000	      1.00000000	      0.01000000
      0.08097351	      1.00000000	      1.00000000	      1.00000000	      0.01000000
      0.08125253	      1.00000000	      1.00000000	      1.00000000	      0.01000000
      0.08153155	      1.00000000	      1.00000000	      1.00000000	      0.01000000
      0.08181056	      1.00000000	      1.00000000	      1.00000000	      0.01000000
      0.08208958	      1.00000000	      1.00000000	      1.00000000	      0.01000000
      0.08235192	      1.00000000	      1.00000000	      1.00000000	      0.01000000
      0.08261426	      1.00000000	      1.00000000	      1.00000000	      0.01000000
      0.08282742	      1.00000000	      1.00000000	      1.00000000	      0.01000000
      0.08316111	      1.00000000	      1.00000000	      1.00000000	      0.01000000
      0.08343167	      1.00000000	      1.00000000	      1.00000000	      0.01000000
      0.08370224	      1.00000000	      1.00000000	      1.00000000	      0.01000000
      0.08397280	      1.00000000	      1.00000000	      1.00000000	      0.01000000
      0.08423917	      1.00000000	      1.00000000	      1.00000000	      0.01000000
      0.08450554	      1.00000000	      1.00000000	      1.00000000	      0.01000000
      0.08471322	      1.00000000	      1.00000000	      1.00000000	      0.01000000
      0.08504715	      1.00000000	      1.00000000	      1.00000000	      0.01000000
      0.08531447	      1.00000000	      1.00000000	      1.00000000	      0.01000000
      0.08558179	      1.00000000	      1.00000000	      1.00000000	      0.01000000
      0.08584911	      1.00000000	      1.00000000	      1.00000000	      0.01000000
      0.08611679	      1.00000000	      1.00000000	      1.00000000	      0.01000000
      0.08638447	      1.00000000	      1.00000000	      1.00000000	      0.01000000
      0.08663406	      1.00000000	      1.00000000	      1.00000000	      0.01000000
      0.08695946	      1.00000000	      1.00000000	      1.00000000	      0.01000000
      0.08728485	      1.00000000	      1.00000000	      1.00000000	      0.01000000
      0.08753760	      1.00000000	      1.00000000	      1.00000000	      0.01000000
      0.08779035	      1.00000000	      1.00000000	      1.00000000	      0.01000000
      0.08803324	      1.00000000	      1.00000000	      1.00000000	      0.01000000
      0.08835881	      1.00000000	      1.00000000	      1.00000000	      0.01000000
      0.08868437	      1.00000000	      1.00000000	      1.00000000	      0.01000000
      0.08892659	      1.00000000	      1.00000000	      1.00000000	      0.01000000
      0.08916880	      1.00000000	      1.00000000	      1.00000000	      0.01000000
      0.08943843	      1.00000000	      1.00000000	      1.00000000	      0.01000000
      0.08970805	      1.00000000	      1.00000000	      1.00000000	      0.01000000
      0.09000552	      1.00000000	      1.00000000	      1.00000000	      0.01000000
      0.09030299	      1.00000000	      1.00000000	      1.00000000	      0.01000000
      0.09053552	      1.00000000	      1.00000000	      1.00000000	      0.01000000
      0.09085752	      1.00000000	      1.00000000	      1.00000000	      0.01000000
      0.09117952	      1.00000000	      1.00000000	      1.00000000	      0.01000000
      0.09142193	      1.00000000	      1.00000000	      1.00000000	      0.01000000
      0.09166434	      1.00000000	      1.00000000	      1.00000000	      0.01000000
      0.09193403	      1.00000000	      1.00000000	      1.00000000	      0.01000000
      0.09220372	      1.00000000	      1.00000000	      1.00000000	      0.01000000
      0.09250180	      1.00000000	      1.00000000	      1.00000000	      0.01000000
      0.09279988	      1.00000000	      1.00000000	      1.00000000	      0.01000000
      0.09303165	      1.00000000	      1.00000000	      1.00000000	      0.01000000
      0.09335378	      1.00000000	      1.00000000	      1.00000000	      0.01000000
      0.09367592	      1.00000000	      1.00000000	      1.00000000	      0.01000000
      0.09391787	      1.00000000	      1.00000000	      1.00000000	      0.01000000
      0.09415982	      1.00000000	      1.00000000	      1.00000000	      0.01000000
      0.09443181	      1.00000000	      1.00000000	      1.00000000	      0.01000000
      0.09470379	      1.00000000	      1.00000000	      1.00000000	      0.01000000
      0.09499912	      1.00000000	      1.00000000	      1.00000000	      0.01000000
      0.09529446	      1.00000000	      1.00000000	      1.00000000	      0.01000000
      0.09551688	      1.00000000	      1.00000000	      1.00000000	      0.01000000
      0.09584783	      1.00000000	      1.00000000	      1.00000000	      0.01000000
      0.09613706	      1.00000000	      1.00000000	      1.00000000	      0.01000000
      0.09638873	      1.00000000	      1.00000000	      1.00000000	      0.01000000
      0.09664040	      1.00000000	      1.00000000	      1.00000000	      0.01000000
      0.09684411	      1.00000000	      1.00000000	      1.00000000	      0.01000000
      0.09717940	      1.00000000	      1.00000000	      1.00000000	      0.01000000
      0.09744538	      1.00000000	      1.00000000	      1.00000000	      0.01000000
      0.09771136	      1.00000000	      1.00000000	      1.00000000	      0.01000000
      0.09797734	      1.00000000	      1.00000000	      1.00000000	      0.01000000
      0.09824173	      1.00000000	      1.00000000	      1.00000000	      0.01000000
      0.09850611	      1.00000000	      1.00000000	      1.00000000	      0.01000000
      0.09879408	      1.00000000	      1.00000000	      1.00000000	      0.01000000
      0.09908205	      1.00000000	      1.00000000	      1.00000000	      0.01000000
      0.09934884	      1.00000000	      1.00000000	      1.00000000	      0.01000000
      0.09967462	      1.00000000	      1.00000000	      1.00000000	      0.01000000
      0.10000040	      1.00000000	      1.00000000	      1.00000000	      0.01000000
      0.10021426	      1.00000000	      1.00000000	      1.00000000	      0.01000000
      0.10054304	      1.00000000	      1.00000000	      1.00000000	      0.01000000
      0.10083305	      1.00000000	      1.00000000	      1.00000000	      0.01000000
      0.10108467	      1.00000000	      1.00000000	      1.00000000	      0.01000000
      0.10133630	      1.00000000	      1.00000000	      1.00000000	      0.01000000
      0.10157166	      1.00000000	      1.00000000	      1.00000000	      0.01000000
      0.10189722	      1.00000000	      1.00000000	      1.00000000	      0.01000000
      0.10222279	      1.00000000	      1.00000000	      1.00000000	      0.01000000
      0.10246000	      1.00000000	      1.00000000	      1.00000000	      0.01000000
      0.10269722	      1.00000000	      1.00000000	      1.00000000	      0.01000000
      0.10297899	      1.00000000	      1.00000000	      1.00000000	      0.01000000
      0.10326076	      1.00000000	      1.00000000	      1.00000000	      0.01000000
      0.10353812	      1.00000000	      1.00000000	      1.00000000	      0.01000000
      0.10381547	      1.00000000	      1.00000000	      1.00000000	      0.01000000
      0.10411405	      1.00000000	      1.00000000	      1.00000000	      0.01000000
      0.10441263	      1.00000000	      1.00000000	      1.00000000	      0.01000000
      0.10464497	      1.00000000	      1.00000000	      1.00000000	      0.01000000
      0.10497265	      1.00000000	      1.00000000	      1.00000000	      0.01000000
      0.10530033	      1.00000000	      1.00000000	      1.00000000	      0.01000000
      0.10552998	      1.00000000	      1.00000000	      1.00000000	      0.01000000
      0.10575963	      1.00000000	      1.00000000	      1.00000000	      0.01000000
      0.10604738	      1.00000000	      1.00000000	      1.00000000	      0.01000000
      0.10633512	      1.00000000	      1.00000000	      1.00000000	      0.01000000
      0.10658822	      1.00000000	      1.00000000	      1.00000000	      0.01000000
      0.10691264	      1.00000000	      1.00000000	      1.00000000	      0.01000000
      0.10723706	      1.00000000	      1.00000000	      1.00000000	      0.01000000
      0.10748580	      1.00000000	      1.00000000	      1.00000000	      0.01000000
      0.10773453	      1.00000000	      1.00000000	      1.00000000	      0.01000000
      0.10802527	      1.00000000	      1.00000000	      1.00000000	      0.01000000
      0.10831601	      1.00000000	      1.00000000	      1.00000000	      0.01000000
      0.10856977	      1.00000000	      1.00000000	      1.00000000	      0.01000000
      0.10889474	      1.00000000	      1.00000000	      1.00000000	      0.01000000
      0.10921971	      1.00000000	      1.00000000	      1.00000000	      0.01000000
      0.10946873	      1.00000000	      1.00000000	      1.00000000	      0.01000000
      0.10971775	      1.00000000	      1.00000000	      1.00000000	      0.01000000
      0.11000901	      1.00000000	      1.00000000	      1.00000000	      0.01000000
      0.11030026	      1.00000000	      1.00000000	      1.00000000	      0.01000000
      0.11055407	      1.00000000	      1.00000000	      1.00000000	      0.01000000
      0.11087946	      1.00000000	      1.00000000	      1.00000000	      0.01000000
      0.11120485	      1.00000000	      1.00000000	      1.00000000	      0.01000000
      0.11145412	      1.00000000	      1.00000000	      1.00000000	      0.01000000
      0.11170339	      1.00000000	      1.00000000	      1.00000000	      0.01000000
      0.11199488	      1.00000000	      1.00000000	      1.00000000	      0.01000000
      0.11228637	      1.00000000	      1.00000000	      1.00000000	      0.01000000
      0.11254196	      1.00000000	      1.00000000	      1.00000000	      0.01000000
      0.11286752	      1.00000000	      1.00000000	      1.00000000	      0.01000000
      0.11319308	      1.00000000	      1.00000000	      1.00000000	      0.01000000
      0.11344331	      1.00000000	      1.00000000	      1.00000000	      0.01000000
      0.11369353	      1.00000000	      1.00000000	      1.00000000	      0.01000000
      0.11398729	      1.00000000	      1.00000000	      1.00000000	      0.01000000
      0.11428105	      1.00000000	      1.00000000	      1.00000000	      0.01000000
      0.11452781	      1.00000000	      1.00000000	      1.00000000	      0.01000000
      0.11485383	      1.00000000	      1.00000000	      1.00000000	      0.01000000
      0.11517985	      1.00000000	      1.00000000	      1.00000000	      0.01000000
      0.11543311	      1.00000000	      1.00000000	      1.00000000	      0.01000000
      0.11568637	      1.00000000	      1.00000000	      1.00000000	      0.01000000
      0.11595916	      1.00000000	      1.00000000	      1.00000000	      0.01000000
      0.11623195	      1.00000000	      1.00000000	      1.00000000	      0.01000000
      0.11653441	      1.00000000	      1.00000000	      1.00000000	      0.01000000
      0.11683688	      1.00000000	      1.00000000	      1.00000000	      0.01000000
      0.11705190	      1.00000000	      1.00000000	      1.00000000	      0.01000000
      0.11738305	      1.00000000	      1.00000000	      1.00000000	      0.01000000
      0.11767541	      1.00000000	      1.00000000	      1.00000000	      0.01000000
      0.11792876	      1.00000000	      1.00000000	      1.00000000	      0.01000000
      0.11818210	      1.00000000	      1.00000000	      1.00000000	      0.01000000
      0.11844320	      1.00000000	      1.00000000	      1.00000000	      0.01000000
      0.11876278	      1.00000000	      1.00000000	      1.00000000	      0.01000000
      0.11908235	      1.00000000	      1.00000000	      1.00000000	      0.01000000
      0.11930984	      1.00000000	      1.00000000	      1.00000000	      0.01000000
      0.11963824	      1.00000000	      1.00000000	      1.00000000	      0.01000000
      0.11996664	      1.00000000	      1.00000000	      1.00000000	      0.01000000
      0.12019738	      1.00000000	      1.00000000	      1.00000000	      0.01000000
      0.12042812	      1.00000000	      1.00000000	      1.00000000	      0.01000000
      0.12071837	      1.00000000	      1.00000000	      1.00000000	      0.01000000
      0.12100861	      1.00000000	      1.00000000	      1.00000000	      0.01000000
      0.12127010	      1.00000000	      1.00000000	      1.00000000	      0.01000000
      0.12159256	      1.00000000	      1.00000000	      1.00000000	      0.01000000
      0.12191502	      1.00000000	      1.00000000	      1.00000000	      0.01000000
      0.12215631	      1.00000000	      1.00000000	      1.00000000	      0.01000000
      0.12246604	      1.00000000	      1.00000000	      1.00000000	      0.01000000
      0.12277577	      1.00000000	      1.00000000	      1.00000000	      0.01000000
      0.12299694	      1.00000000	      1.00000000	      1.00000000	      0.01000000
      0.12331949	      1.00000000	      1.00000000	      1.00000000	      0.01000000
      0.12364204	      1.00000000	      1.00000000	      1.00000000	      0.01000000
      0.12388534	      1.00000000	      1.00000000	      1.00000000	      0.01000000
      0.12412863	      1.00000000	      1.00000000	      1.00000000	      0.01000000
      0.12441368	      1.00000000	      1.00000000	      1.00000000	      0.01000000
      0.12469872	      1.00000000	      1.00000000	      1.00000000	      0.01000000
      0.12498344	      1.00000000	      1.00000000	      1.00000000	      0.01000000
      0.12526817	      1.00000000	      1.00000000	      1.00000000	      0.01000000
      0.12556613	      1.00000000	      1.00000000	      1.00000000	      0.01000000
      0.12586409	      1.00000000	      1.00000000	      1.00000000	      0.01000000
      0.12614014	      1.00000000	      1.00000000	      1.00000000	      0.01000000
      0.12641618	      1.00000000	      1.00000000	      1.00000000	      0.01000000
      0.12672427	      1.00000000	      1.00000000	      1.00000000	      0.01000000
      0.12703236	      1.00000000	      1.00000000	      1.00000000	      0.01000000
      0.12724838	      1.00000000	      1.00000000	      1.00000000	      0.01000000
      0.12757545	      1.00000000	      1.00000000	      1.00000000	      0.01000000
      0.12790252	      1.00000000	      1.00000000	      1.00000000	      0.01000000
      0.12813330	      1.00000000	      1.00000000	      1.00000000	      0.01000000
      0.12836408	      1.00000000	      1.00000000	      1.00000000	      0.01000000
      0.12865496	      1.00000000	      1.00000000	      1.00000000	      0.01000000
      0.12894583	      1.00000000	      1.00000000	      1.00000000	      0.01000000
      0.12921369	      1.00000000	      1.00000000	      1.00000000	      0.01000000
      0.12948155	      1.00000000	      1.00000000	      1.00000000	      0.01000000
      0.12979131	      1.00000000	      1.00000000	      1.00000000	      0.01000000
      0.13010108	      1.00000000	      1.00000000	      1.00000000	      0.01000000
      0.13031770	      1.00000000	      1.00000000	      1.00000000	      0.01000000
      0.13063991	      1.00000000	      1.00000000	      1.00000000	      0.01000000
      0.13096212	      1.00000000	      1.00000000	      1.00000000	      0.01000000
      0.13120628	      1.00000000	      1.00000000	      1.00000000	      0.01000000
      0.13145044	      1.00000000	      1.00000000	      1.00000000	      0.01000000
      0.13173722	      1.00000000	      1.00000000	      1.00000000	      0.01000000
      0.13202401	      1.00000000	      1.00000000	      1.00000000	      0.01000000
      0.13230942	      1.00000000	      1.00000000	      1.00000000	      0.01000000
      0.13259483	      1.00000000	      1.00000000	      1.00000000	      0.01000000
      0.13289487	      1.00000000	      1.00000000	      1.00000000	      0.01000000
      0.13319491	      1.00000000	      1.00000000	      1.00000000	      0.01000000
      0.13347339	      1.00000000	      1.00000000	      1.00000000	      0.01000000
      0.13375187	      1.00000000	      1.00000000	      1.00000000	      0.01000000
      0.13405984	      1.00000000	      1.00000000	      1.00000000	      0.01000000
      0.13436781	      1.00000000	      1.00000000	      1.00000000	      0.01000000
      0.13461771	      1.00000000	      1.00000000	      1.00000000	      0.01000000
      0.13493813	      1.00000000	      1.00000000	      1.00000000	      0.01000000
      0.13525855	      1.00000000	      1.00000000	      1.00000000	      0.01000000
      0.13550870	      1.00000000	      1.00000000	      1.00000000	      0.01000000
      0.13575886	      1.00000000	      1.00000000	      1.00000000	      0.01000000
      0.13605827	      1.00000000	      1.00000000	      1.00000000	      0.01000000
      0.13635768	      1.00000000	      1.00000000	      1.00000000	      0.01000000
      0.13661613	      1.00000000	      1.00000000	      1.00000000	      0.01000000
      0.13693507	      1.00000000	      1.00000000	      1.00000000	      0.01000000
      0.13725400	      1.00000000	      1.00000000	      1.00000000	      0.01000000
      0.13748272	      1.00000000	      1.00000000	      1.00000000	      0.01000000
      0.13779683	      1.00000000	      1.00000000	      1.00000000	      0.01000000
      0.13811094	      1.00000000	      1.00000000	      1.00000000	      0.01000000
      0.13836294	      1.00000000	      1.00000000	      1.00000000	      0.01000000
      0.13861493	      1.00000000	      1.00000000	      1.00000000	      0.01000000
      0.13891313	      1.00000000	      1.00000000	      1.00000000	      0.01000000
      0.13921132	      1.00000000	      1.00000000	      1.00000000	      0.01000000
      0.13947880	      1.00000000	      1.00000000	      1.00000000	      0.01000000
      0.13974628	      1.00000000	      1.00000000	      1.00000000	      0.01000000
      0.14005597	      1.00000000	      1.00000000	      1.00000000	      0.01000000
      0.14036566	      1.00000000	      1.00000000	      1.00000000	      0.01000000
      0.14060362	      1.00000000	      1.00000000	      1.00000000	      0.01000000
      0.14092300	      1.00000000	      1.00000000	      1.00000000	      0.01000000
      0.14124237	      1.00000000	      1.00000000	      1.00000000	      0.01000000
      0.14149281	      1.00000000	      1.00000000	      1.00000000	      0.01000000
      0.14174324	      1.00000000	      1.00000000	      1.00000000	      0.01000000
      0.14203938	      1.00000000	      1.00000000	      1.00000000	      0.01000000
      0.14233552	      1.00000000	      1.00000000	      1.00000000	      0.01000000
      0.14261045	      1.00000000	      1.00000000	      1.00000000	      0.01000000
      0.14288537	      1.00000000	      1.00000000	      1.00000000	      0.01000000
      0.14319391	      1.00000000	      1.00000000	      1.00000000	      0.01000000
      0.14350245	      1.00000000	      1.00000000	      1.00000000	      0.01000000
      0.14376257	      1.00000000	      1.00000000	      1.00000000	      0.01000000
      0.14408080	      1.00000000	      1.00000000	      1.00000000	      0.01000000
      0.14439902	      1.00000000	      1.00000000	      1.00000000	      0.01000000
      0.14460025	      1.00000000	      1.00000000	      1.00000000	      0.01000000
      0.14489314	      1.00000000	      1.00000000	      1.00000000	      0.01000000
      0.14518602	      1.00000000	      1.00000000	      1.00000000	      0.01000000
      0.14544652	      1.00000000	      1.00000000	      1.00000000	      0.01000000
      0.14576202	      1.00000000	      1.00000000	      1.00000000	      0.01000000
      0.14607753	      1.00000000	      1.00000000	      1.00000000	      0.01000000
      0.14633267	      1.00000000	      1.00000000	      1.00000000	      0.01000000
      0.14665066	      1.00000000	      1.00000000	      1.00000000	      0.01000000
      0.14696866	      1.00000000	      1.00000000	      1.00000000	      0.01000000
      0.14720146	      1.00000000	      1.00000000	      1.00000000	      0.01000000
      0.14751036	      1.00000000	      1.00000000	      1.00000000	      0.01000000
      0.14781927	      1.00000000	      1.00000000	      1.00000000	      0.01000000
      0.14804322	      1.00000000	      1.00000000	      1.00000000	      0.01000000
      0.14835691	      1.00000000	      1.00000000	      1.00000000	      0.01000000
      0.14867060	      1.00000000	      1.00000000	      1.00000000	      0.01000000
      0.14892148	      1.00000000	      1.00000000	      1.00000000	      0.01000000
      0.14917236	      1.00000000	      1.00000000	      1.00000000	      0.01000000
      0.14947099	      1.00000000	      1.00000000	      1.00000000	      0.01000000
      0.14976961	      1.00000000	      1.00000000	      1.00000000	      0.01000000
      0.15004533	      1.00000000	      1.00000000	      1.00000000	      0.01000000
      0.15032106	      1.00000000	      1.00000000	      1.00000000	      0.01000000
      0.15062944	      1.00000000	      1.00000000	      1.00000000	      0.01000000
      0.15093782	      1.00000000	      1.00000000	      1.00000000	      0.01000000
      0.15120899	      1.00000000	      1.00000000	      1.00000000	      0.01000000
      0.15148016	      1.00000000	      1.00000000	      1.00000000	      0.01000000
      0.15178947	      1.00000000	      1.00000000	      1.00000000	      0.01000000
      0.15209877	      1.00000000	      1.00000000	      1.00000000	      0.01000000
      0.15236551	      1.00000000	      1.00000000	      1.00000000	      0.01000000
      0.15263224	      1.00000000	      1.00000000	      1.00000000	      0.01000000
      0.15294082	      1.00000000	      1.00000000	      1.00000000	      0.01000000
      0.15324941	      1.00000000	      1.00000000	      1.00000000	      0.01000000
      0.15351582	      1.00000000	      1.00000000	      1.00000000	      0.01000000
      0.15378224	      1.00000000	      1.00000000	      1.00000000	      0.01000000
      0.15412418	      1.00000000	      1.00000000	      1.00000000	      0.01000000
      0.15446612	      1.00000000	      1.00000000	      1.00000000	      0.01000000
      0.15469286	      1.00000000	      1.00000000	      1.00000000	      0.01000000
      0.15491960	      1.00000000	      1.00000000	      1.00000000	      0.01000000
      0.15521082	      1.00000000	      1.00000000	      1.00000000	      0.01000000
      0.15550204	      1.00000000	      1.00000000	      1.00000000	      0.01000000
      0.15578571	      1.00000000	      1.00000000	      1.00000000	      0.01000000
      0.15606938	      1.00000000	      1.00000000	      1.00000000	      0.01000000
      0.15637511	      1.00000000	      1.00000000	      1.00000000	      0.01000000
      0.15668084	      1.00000000	      1.00000000	      1.00000000	      0.01000000
      0.15696720	      1.00000000	      1.00000000	      1.00000000	      0.01000000
      0.15725356	      1.00000000	      1.00000000	      1.00000000	      0.01000000
      0.15756168	      1.00000000	      1.00000000	      1.00000000	      0.01000000
      0.15786980	      1.00000000	      1.00000000	      1.00000000	      0.01000000
      0.15815519	      1.00000000	      1.00000000	      1.00000000	      0.01000000
      0.15844059	      1.00000000	      1.00000000	      1.00000000	      0.01000000
      0.15874935	      1.00000000	      1.00000000	      1.00000000	      0.01000000
      0.15905812	      1.00000000	      1.00000000	      1.00000000	      0.01000000
      0.15934297	      1.00000000	      1.00000000	      1.00000000	      0.01000000
      0.15962782	      1.00000000	      1.00000000	      1.00000000	      0.01000000
      0.15993673	      1.00000000	      1.00000000	      1.00000000	      0.01000000
      0.16024565	      1.00000000	      1.00000000	      1.00000000	      0.01000000
      0.16053092	      1.00000000	      1.00000000	      1.00000000	      0.01000000
      0.16081619	      1.00000000	      1.00000000	      1.00000000	      0.01000000
      0.16112509	      1.00000000	      1.00000000	      1.00000000	      0.01000000
      0.16143398	      1.00000000	      1.00000000	      1.00000000	      0.01000000
      0.16172048	      1.00000000	      1.00000000	      1.00000000	      0.01000000
      0.16200697	      1.00000000	      1.00000000	      1.00000000	      0.01000000
      0.16231578	      1.00000000	      1.00000000	      1.00000000	      0.01000000
      0.16262458	      1.00000000	      1.00000000	      1.00000000	      0.01000000
      0.16291281	      1.00000000	      1.00000000	      1.00000000	      0.01000000
      0.16320104	      1.00000000	      1.00000000	      1.00000000	      0.01000000
      0.16350970	      1.00000000	      1.00000000	      1.00000000	      0.01000000
      0.16381837	      1.00000000	      1.00000000	      1.00000000	      0.01000000
      0.16410859	      1.00000000	      1.00000000	      1.00000000	      0.01000000
      0.16439880	      1.00000000	      1.00000000	      1.00000000	      0.01000000
      0.16470729	      1.00000000	      1.00000000	      1.00000000	      0.01000000
      0.16501577	      1.00000000	      1.00000000	      1.00000000	      0.01000000
      0.16530807	      1.00000000	      1.00000000	      1.00000000	      0.01000000
      0.16560037	      1.00000000	      1.00000000	      1.00000000	      0.01000000
      0.16590862	      1.00000000	      1.00000000	      1.00000000	      0.01000000
      0.16621687	      1.00000000	      1.00000000	      1.00000000	      0.01000000
      0.16651125	      1.00000000	      1.00000000	      1.00000000	      0.01000000
      0.16680563	      1.00000000	      1.00000000	      1.00000000	      0.01000000
      0.16711360	      1.00000000	      1.00000000	      1.00000000	      0.01000000
      0.16742158	      1.00000000	      1.00000000	      1.00000000	      0.01000000
      0.16771795	      1.00000000	      1.00000000	      1.00000000	      0.01000000
      0.16801433	      1.00000000	      1.00000000	      1.00000000	      0.01000000
      0.16832200	      1.00000000	      1.00000000	      1.00000000	      0.01000000
      0.16862967	      1.00000000	      1.00000000	      1.00000000	      0.01000000
      0.16892791	      1.00000000	      1.00000000	      1.00000000	      0.01000000
      0.16922615	      1.00000000	      1.00000000	      1.00000000	      0.01000000
      0.16953352	      1.00000000	      1.00000000	      1.00000000	      0.01000000
      0.16984089	      1.00000000	      1.00000000	      1.00000000	      0.01000000
      0.17014082	      1.00000000	      1.00000000	      1.00000000	      0.01000000
      0.17044076	      1.00000000	      1.00000000	      1.00000000	      0.01000000
      0.17074784	      1.00000000	      1.00000000	      1.00000000	      0.01000000
      0.17105493	      1.00000000	      1.00000000	      1.00000000	      0.01000000
      0.17135637	      1.00000000	      1.00000000	      1.00000000	      0.01000000
      0.17165781	      1.00000000	      1.00000000	      1.00000000	      0.01000000
      0.17196466	      1.00000000	      1.00000000	      1.00000000	      0.01000000
      0.17227151	      1.00000000	      1.00000000	      1.00000000	      0.01000000
      0.17257425	      1.00000000	      1.00000000	      1.00000000	      0.01000000
      0.17287699	      1.00000000	      1.00000000	      1.00000000	      0.01000000
      0.17317973	      1.00000000	      1.00000000	      1.00000000	      0.01000000
      0.17348248	      1.00000000	      1.00000000	      1.00000000	      0.01000000
      0.17378522	      1.00000000	      1.00000000	      1.00000000	      0.01000000
      0.17408796	      1.00000000	      1.00000000	      1.00000000	      0.01000000
      0.17439070	      1.00000000	      1.00000000	      1.00000000	      0.01000000
      0.17469344	      1.00000000	      1.00000000	      1.00000000	      0.01000000
      0.17499619	      1.00000000	      1.00000000	      1.00000000	      0.01000000
      0.17529893	      1.00000000	      1.00000000	      1.00000000	      0.01000000
      0.17560167	      1.00000000	      1.00000000	      1.00000000	      0.01000000
      0.17590441	      1.00000000	      1.00000000	      1.00000000	      0.01000000
      0.17620716	      1.00000000	      1.00000000	      1.00000000	      0.01000000
      0.17650990	      1.00000000	      1.00000000	      1.00000000	      0.01000000
      0.17681264	      1.00000000	      1.00000000	      1.00000000	      0.01000000
      0.17711538	      1.00000000	      1.00000000	      1.00000000	      0.01000000
      0.17741813	      1.00000000	      1.00000000	      1.00000000	      0.01000000
      0.17772087	      1.00000000	      1.00000000	      1.00000000	      0.01000000
      0.17802361	      1.00000000	      1.00000000	      1.00000000	      0.01000000
      0.17832635	      1.00000000	      1.00000000	      1.00000000	      0.01000000
      0.17862910	      1.00000000	      1.00000000	      1.00000000	      0.01000000
      0.17893184	      1.00000000	      1.00000000	      1.00000000	      0.01000000
      0.17923458	      1.00000000	      1.00000000	      1.00000000	      0.01000000
      0.17953732	      1.00000000	      1.00000000	      1.00000000	      0.01000000
      0.17984006	      1.00000000	      1.00000000	      1.00000000	      0.01000000
      0.18014281	      1.00000000	      1.00000000	      1.00000000	      0.01000000
      0.18044555	      1.00000000	      1.00000000	      1.00000000	      0.01000000
      0.18074829	      1.00000000	      1.00000000	      1.00000000	      0.01000000
      0.18105103	      1.00000000	      1.00000000	      1.00000000	      0.01000000
      0.18135378	      1.00000000	      1.00000000	      1.00000000	      0.01000000
      0.18165652	      1.00000000	      1.00000000	      1.00000000	      0.01000000
      0.18195926	      1.00000000	      1.00000000	      1.00000000	      0.01000000
      0.18226200	      1.00000000	      1.00000000	      1.00000000	      0.01000000
      0.18256475	      1.00000000	      1.00000000	      1.00000000	      0.01000000
      0.18286749	      1.00000000	      1.00000000	      1.00000000	      0.01000000
      0.18317023	      1.00000000	      1.00000000	      1.00000000	      0.01000000
      0.18347297	      1.00000000	      1.00000000	      1.00000000	      0.01000000
      0.18377572	      1.00000000	      1.00000000	      1.00000000	      0.01000000
      0.18407846	      1.00000000	      1.00000000	      1.00000000	      0.01000000
      0.18438120	      1.00000000	      1.00000000	      1.00000000	      0.01000000
      0.18468394	      1.00000000	      1.00000000	      1.00000000	      0.01000000
      0.18498668	      1.00000000	      1.00000000	      1.00000000	      0.01000000
      0.18528943	      1.00000000	      1.00000000	      1.00000000	      0.01000000
      0.18559217	      1.00000000	      1.00000000	      1.00000000	      0.01000000
      0.18589491	      1.00000000	      1.00000000	      1.00000000	      0.01000000
      0.18619765	      1.00000000	      1.00000000	      1.00000000	      0.01000000
      0.18650040	      1.00000000	      1.00000000	      1.00000000	      0.01000000
      0.18680314	      1.00000000	      1.00000000	      1.00000000	      0.01000000
      0.18710588	      1.00000000	      1.00000000	      1.00000000	      0.01000000
      0.18740862	      1.00000000	      1.00000000	      1.00000000	      0.01000000
      0.18771137	      1.00000000	      1.00000000	      1.00000000	      0.01000000
      0.18801411	      1.00000000	      1.00000000	      1.00000000	      0.01000000
      0.18831685	      1.00000000	      1.00000000	      1.00000000	      0.01000000
      0.18861959	      1.00000000	      1.00000000	      1.00000000	      0.01000000
      0.18892234	      1.00000000	      1.00000000	      1.00000000	      0.01000000
      0.18922508	      1.00000000	      1.00000000	      1.00000000	      0.01000000
      0.18952782	      1.00000000	      1.00000000	      1.00000000	      0.01000000
      0.18983056	      1.00000000	      1.00000000	      1.00000000	      0.01000000
      0.19013330	      1.00000000	      1.00000000	      1.00000000	      0.01000000
      0.19043605	      1.00000000	      1.00000000	      1.00000000	      0.01000000
      0.19073879	      1.00000000	      1.00000000	      1.00000000	      0.01000000
      0.19104153	      1.00000000	      1.00000000	      1.00000000	      0.01000000
      0.19134427	      1.00000000	      1.00000000	      1.00000000	      0.01000000
      0.19164702	      1.00000000	      1.00000000	      1.00000000	      0.01000000
      0.19194976	      1.00000000	      1.00000000	      1.00000000	      0.01000000
      0.19225250	      1.00000000	      1.00000000	      1.00000000	      0.01000000
      0.19255524	      1.00000000	      1.00000000	      1.00000000	      0.01000000
      0.19285799	      1.00000000	      1.00000000	      1.00000000	      0.01000000
      0.19316073	      1.00000000	      1.00000000	      1.00000000	      0.01000000
      0.19346347	      1.00000000	      1.00000000	      1.00000000	      0.01000000
      0.19376621	      1.00000000	      1.00000000	      1.00000000	      0.01000000
      0.19406896	      1.00000000	      1.00000000	      1.00000000	      0.01000000
      0.19437170	      1.00000000	      1.00000000	      1.00000000	      0.01000000
      0.19467444	      1.00000000	      1.00000000	      1.00000000	      0.01000000
      0.19497718	      1.00000000	      1.00000000	      1.00000000	      0.01000000
      0.19527992	      1.00000000	      1.00000000	      1.00000000	      0.01000000
      0.19558267	      1.00000000	      1.00000000	      1.00000000	      0.01000000
      0.19588541	      1.00000000	      1.00000000	      1.00000000	      0.01000000
      0.19618815	      1.00000000	      1.00000000	      1.00000000	      0.01000000
      0.19649089	      1.00000000	      1.00000000	      1.00000000	      0.01000000
      0.19679364	      1.00000000	      1.00000000	      1.00000000	      0.01000000
      0.19709638	      1.00000000	      1.00000000	      1.00000000	      0.01000000
      0.19739912	      1.00000000	      1.00000000	      1.00000000	      0.01000000
      0.19770186	      1.00000000	      1.00000000	      1.00000000	      0.01000000
      0.19800461	      1.00000000	      1.00000000	      1.00000000	      0.01000000
      0.19830735	      1.00000000	      1.00000000	      1.00000000	      0.01000000
      0.19861009	      1.00000000	      1.00000000	      1.00000000	      0.01000000
      0.19891283	      1.00000000	      1.00000000	      1.00000000	      0.01000000
      0.19921558	      1.00000000	      1.00000000	      1.00000000	      0.01000000
      0.19951832	      1.00000000	      1.00000000	      1.00000000	      0.01000000
      0.19982106	      1.00000000	      1.00000000	      1.00000000	      0.01000000
      0.20012380	      1.00000000	      1.00000000	      1.00000000	      0.01000000
      0.20042654	      1.00000000	      1.00000000	      1.00000000	      0.01000000
      0.20072929	      1.00000000	      1.00000000	      1.00000000	      0.01000000
      0.20103203	      1.00000000	      1.00000000	      1.00000000	      0.01000000
      0.20133477	      1.00000000	      1.00000000	      1.00000000	      0.01000000
      0.20163751	      1.00000000	      1.00000000	      1.00000000	      0.01000000
      0.20194026	      1.00000000	      1.00000000	      1.00000000	      0.01000000
      0.20224300	      1.00000000	      1.00000000	      1.00000000	      0.01000000
      0.20254574	      1.00000000	      1.00000000	      1.00000000	      0.01000000
      0.20284848	      1.00000000	      1.00000000	      1.00000000	      0.01000000
      0.20315123	      1.00000000	      1.00000000	      1.00000000	      0.01000000
      0.20345397	      1.00000000	      1.00000000	      1.00000000	      0.01000000
      0.20375671	      1.00000000	      1.00000000	      1.00000000	      0.01000000
      0.20405945	      1.00000000	      1.00000000	      1.00000000	      0.01000000
      0.20436220	      1.00000000	      1.00000000	      1.00000000	      0.01000000
      0.20466494	      1.00000000	      1.00000000	      1.00000000	      0.01000000
      0.20496768	      1.00000000	      1.00000000	      1.00000000	      0.01000000
      0.20527042	      1.00000000	      1.00000000	      1.00000000	      0.01000000
      0.20557316	      1.00000000	      1.00000000	      1.00000000	      0.01000000
      0.20587591	      1.00000000	      1.00000000	      1.00000000	      0.01000000
      0.20617865	      1.00000000	      1.00000000	      1.00000000	      0.01000000
      0.20648139	      1.00000000	      1.00000000	      1.00000000	      0.01000000
      0.20678413	      1.00000000	      1.00000000	      1.00000000	      0.01000000
      0.20708688	      1.00000000	      1.00000000	      1.00000000	      0.01000000
      0.20738962	      1.00000000	      1.00000000	      1.00000000	      0.01000000
      0.20769236	      1.00000000	      1.00000000	      1.00000000	      0.01000000
      0.20799510	      1.00000000	      1.00000000	      1.00000000	      0.01000000
      0.20829785	      1.00000000	      1.00000000	      1.00000000	      0.01000000
      0.20860059	      1.00000000	      1.00000000	      1.00000000	      0.01000000
      0.20890333	      1.00000000	      1.00000000	      1.00000000	      0.01000000
      0.20920607	      1.00000000	      1.00000000	      1.00000000	      0.01000000
      0.20950882	      1.00000000	      1.00000000	      1.00000000	      0.01000000
      0.20981156	      1.00000000	      1.00000000	      1.00000000	      0.01000000
      0.21011430	      1.00000000	      1.00000000	      1.00000000	      0.01000000
      0.21041704	      1.00000000	      1.00000000	      1.00000000	      0.01000000
      0.21071978	      1.00000000	      1.00000000	      1.00000000	      0.01000000
      0.21102253	      1.00000000	      1.00000000	      1.00000000	      0.01000000
      0.21132527	      1.00000000	      1.00000000	      1.00000000	      0.01000000
      0.21162801	      1.00000000	      1.00000000	      1.00000000	      0.01000000
      0.21193075	      1.00000000	      1.00000000	      1.00000000	      0.01000000
      0.21223350	      1.00000000	      1.00000000	      1.00000000	      0.01000000
      0.21253624	      1.00000000	      1.00000000	      1.00000000	      0.01000000
      0.21283898	      1.00000000	      1.00000000	      1.00000000	      0.01000000
      0.21314172	      1.00000000	      1.00000000	      1.00000000	      0.01000000
      0.21344447	      1.00000000	      1.00000000	      1.00000000	      0.01000000
      0.21374721	      1.00000000	      1.00000000	      1.00000000	      0.01000000
      0.21404995	      1.00000000	      1.00000000	      1.00000000	      0.01000000
      0.21435269	      1.00000000	      1.00000000	      1.00000000	      0.01000000
      0.21465544	      1.00000000	      1.00000000	      1.00000000	      0.01000000
      0.21495818	      1.00000000	      1.00000000	      1.00000000	      0.01000000
      0.21526092	      1.00000000	      1.00000000	      1.00000000	      0.01000000
      0.21556366	      1.00000000	      1.00000000	      1.00000000	      0.01000000
      0.21586640	      1.00000000	      1.00000000	      1.00000000	      0.01000000
      0.21616915	      1.00000000	      1.00000000	      1.00000000	      0.01000000
      0.21647189	      1.00000000	      1.00000000	      1.00000000	      0.01000000
      0.21677463	      1.00000000	      1.00000000	      1.00000000	      0.01000000
      0.21707737	      1.00000000	      1.00000000	      1.00000000	      0.01000000
      0.21738012	      1.00000000	      1.00000000	      1.00000000	      0.01000000
      0.21768286	      1.00000000	      1.00000000	      1.00000000	      0.01000000
      0.21798560	      1.00000000	      1.00000000	      1.00000000	      0.01000000
      0.21828834	      1.00000000	      1.00000000	      1.00000000	      0.01000000
      0.21859109	      1.00000000	      1.00000000	      1.00000000	      0.01000000
      0.21889383	      1.00000000	      1.00000000	      1.00000000	      0.01000000
      0.21919657	      1.00000000	      1.00000000	      1.00000000	      0.01000000
      0.21949931	      1.00000000	      1.00000000	      1.00000000	      0.01000000
      0.21980206	      1.00000000	      1.00000000	      1.00000000	      0.01000000
      0.22010480	      1.00000000	      1.00000000	      1.00000000	      0.01000000
      0.22040754	      1.00000000	      1.00000000	      1.00000000	      0.01000000
      0.22071028	      1.00000000	      1.00000000	      1.00000000	      0.01000000
      0.22101302	      1.00000000	      1.00000000	      1.00000000	      0.01000000
      0.22131577	      1.00000000	      1.00000000	      1.00000000	      0.01000000
      0.22161851	      1.00000000	      1.00000000	      1.00000000	      0.01000000
      0.22192125	      1.00000000	      1.00000000	      1.00000000	      0.01000000
      0.22222399	      1.00000000	      1.00000000	      1.00000000	      0.01000000
      0.22252674	      1.00000000	      1.00000000	      1.00000000	      0.01000000
      0.22282948	      1.00000000	      1.00000000	      1.00000000	      0.01000000
      0.22313222	      1.00000000	      1.00000000	      1.00000000	      0.01000000
      0.22343496	      1.00000000	      1.00000000	      1.00000000	      0.01000000
      0.22373771	      1.00000000	      1.00000000	      1.00000000	      0.01000000
      0.22404045	      1.00000000	      1.00000000	      1.00000000	      0.01000000
      0.22434319	      1.00000000	      1.00000000	      1.00000000	      0.01000000
      0.22464593	      1.00000000	      1.00000000	      1.00000000	      0.01000000
      0.22494868	      1.00000000	      1.00000000	      1.00000000	      0.01000000
      0.22525142	      1.00000000	      1.00000000	      1.00000000	      0.01000000
      0.22555416	      1.00000000	      1.00000000	      1.00000000	      0.01000000
      0.22585690	      1.00000000	      1.00000000	      1.00000000	      0.01000000
      0.22615965	      1.00000000	      1.00000000	      1.00000000	      0.01000000
      0.22646239	      1.00000000	      1.00000000	      1.00000000	      0.01000000
      0.22676513	      1.00000000	      1.00000000	      1.00000000	      0.01000000
      0.22706787	      1.00000000	      1.00000000	      1.00000000	      0.01000000
      0.22737061	      1.00000000	      1.00000000	      1.00000000	      0.01000000
      0.22767336	      1.00000000	      1.00000000	      1.00000000	      0.01000000
      0.22797610	      1.00000000	      1.00000000	      1.00000000	      0.01000000
      0.22827884	      1.00000000	      1.00000000	      1.00000000	      0.01000000
      0.22858158	      1.00000000	      1.00000000	      1.00000000	      0.01000000
      0.22888433	      1.00000000	      1.00000000	      1.00000000	      0.01000000
      0.22918707	      1.00000000	      1.00000000	      1.00000000	      0.01000000
      0.22948981	      1.00000000	      1.00000000	      1.00000000	      0.01000000
      0.22979255	      1.00000000	      1.00000000	      1.00000000	      0.01000000
      0.23009530	      1.00000000	      1.00000000	      1.00000000	      0.01000000
      0.23039804	      1.00000000	      1.00000000	      1.00000000	      0.01000000
      0.23070078	      1.00000000	      1.00000000	      1.00000000	      0.01000000
      0.23100352	      1.00000000	      1.00000000	      1.00000000	      0.01000000
      0.23130627	      1.00000000	      1.00000000	      1.00000000	      0.01000000
      0.23160901	      1.00000000	      1.00000000	      1.00000000	      0.01000000
      0.23191175	      1.00000000	      1.00000000	      1.00000000	      0.01000000
      0.23221449	      1.00000000	      1.00000000	      1.00000000	      0.01000000
      0.23251723	      1.00000000	      1.00000000	      1.00000000	      0.01000000
      0.23281998	      1.00000000	      1.00000000	      1.00000000	      0.01000000
      0.23312272	      1.00000000	      1.00000000	      1.00000000	      0.01000000
      0.23342546	      1.00000000	      1.00000000	      1.00000000	      0.01000000
      0.23372820	      1.00000000	      1.00000000	      1.00000000	      0.01000000
      0.23403095	      1.00000000	      1.00000000	      1.00000000	      0.01000000
      0.23433369	      1.00000000	      1.00000000	      1.00000000	      0.01000000
      0.23463643	      1.00000000	      1.00000000	      1.00000000	      0.01000000
      0.23493917	      1.00000000	      1.00000000	      1.00000000	      0.01000000
      0.23524192	      1.00000000	      1.00000000	      1.00000000	      0.01000000
      0.23554466	      1.00000000	      1.00000000	      1.00000000	      0.01000000
      0.23584740	      1.00000000	      1.00000000	      1.00000000	      0.01000000
      0.23615014	      1.00000000	      1.00000000	      1.00000000	      0.01000000
      0.23645289	      1.00000000	      1.00000000	      1.00000000	      0.01000000
      0.23675563	      1.00000000	      1.00000000	      1.00000000	      0.01000000
      0.23705837	      1.00000000	      1.00000000	      1.00000000	      0.01000000
      0.23736111	      1.00000000	      1.00000000	      1.00000000	      0.01000000
      0.23766385	      1.00000000	      1.00000000	      1.00000000	      0.01000000
      0.23796660	      1.00000000	      1.00000000	      1.00000000	      0.01000000
      0.23826934	      1.00000000	      1.00000000	      1.00000000	      0.01000000
      0.23857208	      1.00000000	      1.00000000	      1.00000000	      0.01000000
      0.23887482	      1.00000000	      1.00000000	      1.00000000	      0.01000000
      0.23917757	      1.00000000	      1.00000000	      1.00000000	      0.01000000
      0.23948031	      1.00000000	      1.00000000	      1.00000000	      0.01000000
      0.23978305	      1.00000000	      1.00000000	      1.00000000	      0.01000000
      0.24008579	      1.00000000	      1.00000000	      1.00000000	      0.01000000
      0.24038854	      1.00000000	      1.00000000	      1.00000000	      0.01000000
      0.24069128	      1.00000000	      1.00000000	      1.00000000	      0.01000000
      0.24099402	      1.00000000	      1.00000000	      1.00000000	      0.01000000
      0.24129676	      1.00000000	      1.00000000	      1.00000000	      0.01000000
      0.24159951	      1.00000000	      1.00000000	      1.00000000	      0.01000000
      0.24190225	      1.00000000	      1.00000000	      1.00000000	      0.01000000
      0.24220499	      1.00000000	      1.00000000	      1.00000000	      0.01000000
      0.24250773	      1.00000000	      1.00000000	      1.00000000	      0.01000000
      0.24281047	      1.00000000	      1.00000000	      1.00000000	      0.01000000
      0.24311322	      1.00000000	      1.00000000	      1.00000000	      0.01000000
      0.24341596	      1.00000000	      1.00000000	      1.00000000	      0.01000000
      0.24371870	      1.00000000	      1.00000000	      1.00000000	      0.01000000
      0.24402144	      1.00000000	      1.00000000	      1.00000000	      0.01000000
      0.24432419	      1.00000000	      1.00000000	      1.00000000	      0.01000000
      0.24462693	      1.00000000	      1.00000000	      1.00000000	      0.01000000
      0.24492967	      1.00000000	      1.00000000	      1.00000000	      0.01000000
      0.24523241	      1.00000000	      1.00000000	      1.00000000	      0.01000000
      0.24553516	      1.00000000	      1.00000000	      1.00000000	      0.01000000
      0.24583790	      1.00000000	      1.00000000	      1.00000000	      0.01000000
      0.24614064	      1.00000000	      1.00000000	      1.00000000	      0.01000000
      0.24644338	      1.00000000	      1.00000000	      1.00000000	      0.01000000
      0.24674613	      1.00000000	      1.00000000	      1.00000000	      0.01000000
      0.24704887	      1.00000000	      1.00000000	      1.00000000	      0.01000000
      0.24735161	      1.00000000	      1.00000000	      1.00000000	      0.01000000
      0.24765435	      1.00000000	      1.00000000	      1.00000000	      0.01000000
      0.24795709	      1.00000000	      1.00000000	      1.00000000	      0.01000000
      0.24825984	      1.00000000	      1.00000000	      1.00000000	      0.01000000
      0.24856258	      1.00000000	      1.00000000	      1.00000000	      0.01000000
      0.24886532	      1.00000000	      1.00000000	      1.00000000	      0.01000000
      0.24916806	      1.00000000	      1.00000000	      1.00000000	      0.01000000
      0.24947081	      1.00000000	      1.00000000	      1.00000000	      0.01000000
      0.24977355	      1.00000000	      1.00000000	      1.00000000	      0.01000000
      0.25007629	      1.00000000	      1.00000000	      1.00000000	      0.01000000
      0.25037903	      1.00000000	      1.00000000	      1.00000000	      0.01000000
      0.25068178	      1.00000000	      1.00000000	      1.00000000	      0.01000000
      0.25098452	      1.00000000	      1.00000000	      1.00000000	      0.01000000
      0.25128726	      1.00000000	      1.00000000	      1.00000000	      0.01000000
      0.25159000	      1.00000000	      1.00000000	      1.00000000	      0.01000000
      0.25189275	      1.00000000	      1.00000000	      1.00000000	      0.01000000
      0.25219549	      1.00000000	      1.00000000	      1.00000000	      0.01000000
      0.25249823	      1.00000000	      1.00000000	      1.00000000	      0.01000000
      0.25280097	      1.00000000	      1.00000000	      1.00000000	      0.01000000
      0.25310371	      1.00000000	      1.00000000	      1.00000000	      0.01000000
      0.25340646	      1.00000000	      1.00000000	      1.00000000	      0.01000000
      0.25370920	      1.00000000	      1.00000000	      1.00000000	      0.01000000
      0.25401194	      1.00000000	      1.00000000	      1.00000000	      0.01000000
      0.25431468	      1.00000000	      1.00000000	      1.00000000	      0.01000000
      0.25461743	      1.00000000	      1.00000000	      1.00000000	      0.01000000
      0.25492017	      1.00000000	      1.00000000	      1.00000000	      0.01000000
      0.25522291	      1.00000000	      1.00000000	      1.00000000	      0.01000000
      0.25549532	      1.00000000	      1.00000000	      1.00000000	      0.01000000
      0.25576772	      1.00000000	      1.00000000	      1.00000000	      0.01000000
      0.25604013	      1.00000000	      1.00000000	      1.00000000	      0.01000000
      0.25631253	      1.00000000	      1.00000000	      1.00000000	      0.01000000
      0.25658494	      1.00000000	      1.00000000	      1.00000000	      0.01000000
      0.25685734	      1.00000000	      1.00000000	      1.00000000	      0.01000000
      0.25712975	      1.00000000	      1.00000000	      1.00000000	      0.01000000
      0.25740215	      1.00000000	      1.00000000	      1.00000000	      0.01000000
      0.25767456	      1.00000000	      1.00000000	      1.00000000	      0.01000000
      0.25794696	      1.00000000	      1.00000000	      1.00000000	      0.01000000
      0.25821937	      1.00000000	      1.00000000	      1.00000000	      0.01000000
      0.25849178	      1.00000000	      1.00000000	      1.00000000	      0.01000000
      0.25876418	      1.00000000	      1.00000000	      1.00000000	      0.01000000
      0.25903659	      1.00000000	      1.00000000	      1.00000000	      0.01000000
      0.25930899	      1.00000000	      1.00000000	      1.00000000	      0.01000000
      0.25958140	      1.00000000	      1.00000000	      1.00000000	      0.01000000
      0.25985380	      1.00000000	      1.00000000	      1.00000000	      0.01000000
      0.26012621	      1.00000000	      1.00000000	      1.00000000	      0.01000000
      0.26039861	      1.00000000	      1.00000000	      1.00000000	      0.01000000
      0.26067102	      1.00000000	      1.00000000	      1.00000000	      0.01000000
      0.26094342	      1.00000000	      1.00000000	      1.00000000	      0.01000000
      0.26121583	      1.00000000	      1.00000000	      1.00000000	      0.01000000
      0.26148823	      1.00000000	      1.00000000	      1.00000000	      0.01000000
      0.26176064	      1.00000000	      1.00000000	      1.00000000	      0.01000000
      0.26203304	      1.00000000	      1.00000000	      1.00000000	      0.01000000
      0.26230545	      1.00000000	      1.00000000	      1.00000000	      0.01000000
      0.26257785	      1.00000000	      1.00000000	      1.00000000	      0.01000000
      0.26285026	      1.00000000	      1.00000000	      1.00000000	      0.01000000
      0.26312267	      1.00000000	      1.00000000	      1.00000000	      0.01000000
      0.26339507	      1.00000000	      1.00000000	      1.00000000	      0.01000000
      0.26366748	      1.00000000	      1.00000000	      1.00000000	      0.01000000
      0.26393988	      1.00000000	      1.00000000	      1.00000000	      0.01000000
      0.26421229	      1.00000000	      1.00000000	      1.00000000	      0.01000000
      0.26448469	      1.00000000	      1.00000000	      1.00000000	      0.01000000
      0.26475710	      1.00000000	      1.00000000	      1.00000000	      0.01000000
      0.26502950	      1.00000000	      1.00000000	      1.00000000	      0.01000000
      0.26530191	      1.00000000	      1.00000000	      1.00000000	      0.01000000
      0.26557431	      1.00000000	      1.00000000	      1.00000000	      0.01000000
      0.26584672	      1.00000000	      1.00000000	      1.00000000	      0.01000000
      0.26611912	      1.00000000	      1.00000000	      1.00000000	      0.01000000
      0.26639153	      1.00000000	      1.00000000	      1.00000000	      0.01000000
      0.26666393	      1.00000000	      1.00000000	      1.00000000	      0.01000000
      0.26693634	      1.00000000	      1.00000000	      1.00000000	      0.01000000
      0.26720875	      1.00000000	      1.00000000	      1.00000000	      0.01000000
      0.26748115	      1.00000000	      1.00000000	      1.00000000	      0.01000000
      0.26775356	      1.00000000	      1.00000000	      1.00000000	      0.01000000
      0.26802596	      1.00000000	      1.00000000	      1.00000000	      0.01000000
      0.26829837	      1.00000000	      1.00000000	      1.00000000	      0.01000000
      0.26857077	      1.00000000	      1.00000000	      1.00000000	      0.01000000
      0.26884318	      1.00000000	      1.00000000	      1.00000000	      0.01000000
      0.26911558	      1.00000000	      1.00000000	      1.00000000	      0.01000000
      0.26938799	      1.00000000	      1.00000000	      1.00000000	      0.01000000
      0.26966039	      1.00000000	      1.00000000	      1.00000000	      0.01000000
      0.26993280	      1.00000000	      1.00000000	      1.00000000	      0.01000000
      0.27020520	      1.00000000	      1.00000000	      1.00000000	      0.01000000
      0.27047761	      1.00000000	      1.00000000	      1.00000000	      0.01000000
      0.27075001	      1.00000000	      1.00000000	      1.00000000	      0.01000000
      0.27102242	      1.00000000	      1.00000000	      1.00000000	      0.01000000
      0.27129483	      1.00000000	      1.00000000	      1.00000000	      0.01000000
      0.27156723	      1.00000000	      1.00000000	      1.00000000	      0.01000000
      0.27183964	      1.00000000	      1.00000000	      1.00000000	      0.01000000
      0.27211204	      1.00000000	      1.00000000	      1.00000000	      0.01000000
      0.27238445	      1.00000000	      1.00000000	      1.00000000	      0.01000000
      0.27265685	      1.00000000	      1.00000000	      1.00000000	      0.01000000
      0.27292926	      1.00000000	      1.00000000	      1.00000000	      0.01000000
      0.27320166	      1.00000000	      1.00000000	      1.00000000	      0.01000000
      0.27347407	      1.00000000	      1.00000000	      1.00000000	      0.01000000
      0.27374647	      1.00000000	      1.00000000	      1.00000000	      0.01000000
      0.27401888	      1.00000000	      1.00000000	      1.00000000	      0.01000000
      0.27429128	      1.00000000	      1.00000000	      1.00000000	      0.01000000
      0.27456369	      1.00000000	      1.00000000	      1.00000000	      0.01000000
      0.27483609	      1.00000000	      1.00000000	      1.00000000	      0.01000000
      0.27510850	      1.00000000	      1.00000000	      1.00000000	      0.01000000
      0.27538091	      1.00000000	      1.00000000	      1.00000000	      0.01000000
      0.27565331	      1.00000000	      1.00000000	      1.00000000	      0.01000000
      0.27592572	      1.00000000	      1.00000000	      1.00000000	      0.01000000
      0.27619812	      1.00000000	      1.00000000	      1.00000000	      0.01000000
      0.27647053	      1.00000000	      1.00000000	      1.00000000	      0.01000000
      0.27674293	      1.00000000	      1.00000000	      1.00000000	      0.01000000
      0.27701534	      1.00000000	      1.00000000	      1.00000000	      0.01000000
      0.27728774	      1.00000000	      1.00000000	      1.00000000	      0.01000000
      0.27756015	      1.00000000	      1.00000000	      1.00000000	      0.01000000
      0.27783255	      1.00000000	      1.00000000	      1.00000000	      0.01000000
      0.27810496	      1.00000000	      1.00000000	      1.00000000	      0.01000000
      0.27837736	      1.00000000	      1.00000000	      1.00000000	      0.01000000
      0.27864977	      1.00000000	      1.00000000	      1.00000000	      0.01000000
      0.27892217	      1.00000000	      1.00000000	      1.00000000	      0.01000000
      0.27919458	      1.00000000	      1.00000000	      1.00000000	      0.01000000
      0.27946699	      1.00000000	      1.00000000	      1.00000000	      0.01000000
      0.27973939	      1.00000000	      1.00000000	      1.00000000	      0.01000000
      0.27998450	      1.00000000	      1.00000000	      1.00000000	      0.01000000
      0.28022962	      1.00000000	      1.00000000	      1.00000000	      0.01000000
      0.28047473	      1.00000000	      1.00000000	      1.00000000	      0.01000000
      0.28071984	      1.00000000	      1.00000000	      1.00000000	      0.01000000
      0.28096496	      1.00000000	      1.00000000	      1.00000000	      0.01000000
      0.28121007	      1.00000000	      1.00000000	      1.00000000	      0.01000000
      0.28145518	      1.00000000	      1.00000000	      1.00000000	      0.01000000
      0.28170030	      1.00000000	      1.00000000	      1.00000000	      0.01000000
      0.28194541	      1.00000000	      1.00000000	      1.00000000	      0.01000000
      0.28219052	      1.00000000	      1.00000000	      1.00000000	      0.01000000
      0.28243564	      1.00000000	      1.00000000	      1.00000000	      0.01000000
      0.28268075	      1.00000000	      1.00000000	      1.00000000	      0.01000000
      0.28292586	      1.00000000	      1.00000000	      1.00000000	      0.01000000
      0.28317098	      1.00000000	      1.00000000	      1.00000000	      0.01000000
      0.28341609	      1.00000000	      1.00000000	      1.00000000	      0.01000000
      0.28366120	      1.00000000	      1.00000000	      1.00000000	      0.01000000
      0.28390632	      1.00000000	      1.00000000	      1.00000000	      0.01000000
      0.28415143	      1.00000000	      1.00000000	      1.00000000	      0.01000000
      0.28439654	      1.00000000	      1.00000000	      1.00000000	      0.01000000
      0.28464166	      1.00000000	      1.00000000	      1.00000000	      0.01000000
      0.28488677	      1.00000000	      1.00000000	      1.00000000	      0.01000000
      0.28513188	      1.00000000	      1.00000000	      1.00000000	      0.01000000
      0.28537700	      1.00000000	      1.00000000	      1.00000000	      0.01000000
      0.28562211	      1.00000000	      1.00000000	      1.00000000	      0.01000000
      0.28586723	      1.00000000	      1.00000000	      1.00000000	      0.01000000
      0.28611234	      1.00000000	      1.00000000	      1.00000000	      0.01000000
      0.28635745	      1.00000000	      1.00000000	      1.00000000	      0.01000000
      0.28660257	      1.00000000	      1.00000000	      1.00000000	      0.01000000
      0.28684768	      1.00000000	      1.00000000	      1.00000000	      0.01000000
      0.28709279	      1.00000000	      1.00000000	      1.00000000	      0.01000000
      0.28733791	      1.00000000	      1.00000000	      1.00000000	      0.01000000
      0.28758302	      1.00000000	      1.00000000	      1.00000000	      0.01000000
      0.28782813	      1.00000000	      1.00000000	      1.00000000	      0.01000000
      0.28807325	      1.00000000	      1.00000000	      1.00000000	      0.01000000
      0.28831836	      1.00000000	      1.00000000	      1.00000000	      0.01000000
      0.28856347	      1.00000000	      1.00000000	      1.00000000	      0.01000000
      0.28880859	      1.00000000	      1.00000000	      1.00000000	      0.01000000
      0.28905370	      1.00000000	      1.00000000	      1.00000000	      0.01000000
      0.28929881	      1.00000000	      1.00000000	      1.00000000	      0.01000000
      0.28954393	      1.00000000	      1.00000000	      1.00000000	      0.01000000
      0.28978904	      1.00000000	      1.00000000	      1.00000000	      0.01000000
      0.29003415	      1.00000000	      1.00000000	      1.00000000	      0.01000000
      0.29027927	      1.00000000	      1.00000000	      1.00000000	      0.01000000
      0.29052438	      1.00000000	      1.00000000	      1.00000000	      0.01000000
      0.29076949	      1.00000000	      1.00000000	      1.00000000	      0.01000000
      0.29101461	      1.00000000	      1.00000000	      1.00000000	      0.01000000
      0.29125972	      1.00000000	      1.00000000	      1.00000000	      0.01000000
      0.29150483	      1.00000000	      1.00000000	      1.00000000	      0.01000000
      0.29174995	      1.00000000	      1.00000000	      1.00000000	      0.01000000
      0.29199506	      1.00000000	      1.00000000	      1.00000000	      0.01000000
      0.29224017	      1.00000000	      1.00000000	      1.00000000	      0.01000000
      0.29248529	      1.00000000	      1.00000000	      1.00000000	      0.01000000
      0.29273040	      1.00000000	      1.00000000	      1.00000000	      0.01000000
      0.29297551	      1.00000000	      1.00000000	      1.00000000	      0.01000000
      0.29322063	      1.00000000	      1.00000000	      1.00000000	      0.01000000
      0.29346574	      1.00000000	      1.00000000	      1.00000000	      0.01000000
      0.29371085	      1.00000000	      1.00000000	      1.00000000	      0.01000000
      0.29395597	      1.00000000	      1.00000000	      1.00000000	      0.01000000
      0.29420108	      1.00000000	      1.00000000	      1.00000000	      0.01000000
      0.29444619	      1.00000000	      1.00000000	      1.00000000	      0.01000000
      0.29469131	      1.00000000	      1.00000000	      1.00000000	      0.01000000
      0.29493642	      1.00000000	      1.00000000	      1.00000000	      0.01000000
      0.29518153	      1.00000000	      1.00000000	      1.00000000	      0.01000000
      0.29542665	      1.00000000	      1.00000000	      1.00000000	      0.01000000
      0.29567176	      1.00000000	      1.00000000	      1.00000000	      0.01000000
      0.29591687	      1.00000000	      1.00000000	      1.00000000	      0.01000000
      0.29616199	      1.00000000	      1.00000000	      1.00000000	      0.01000000
      0.29640710	      1.00000000	      1.00000000	      1.00000000	      0.01000000
      0.29665221	      1.00000000	      1.00000000	      1.00000000	      0.01000000
      0.29689733	      1.00000000	      1.00000000	      1.00000000	      0.01000000
      0.29714244	      1.00000000	      1.00000000	      1.00000000	      0.01000000
      0.29738755	      1.00000000	      1.00000000	      1.00000000	      0.01000000
      0.29763267	      1.00000000	      1.00000000	      1.00000000	      0.01000000
      0.29787778	      1.00000000	      1.00000000	      1.00000000	      0.01000000
      0.29812289	      1.00000000	      1.00000000	      1.00000000	      0.01000000
      0.29836801	      1.00000000	      1.00000000	      1.00000000	      0.01000000
      0.29861312	      1.00000000	      1.00000000	      1.00000000	      0.01000000
      0.29885823	      1.00000000	      1.00000000	      1.00000000	      0.01000000
      0.29910335	      1.00000000	      1.00000000	      1.00000000	      0.01000000
      0.29934846	      1.00000000	      1.00000000	      1.00000000	      0.01000000
      0.29959357	      1.00000000	      1.00000000	      1.00000000	      0.01000000
      0.29983869	      1.00000000	      1.00000000	      1.00000000	      0.01000000
      0.30008380	      1.00000000	      1.00000000	      1.00000000	      0.01000000
      0.30032891	      1.00000000	      1.00000000	      1.00000000	      0.01000000
      0.30057403	      1.00000000	      1.00000000	      1.00000000	      0.01000000
      0.30081914	      1.00000000	      1.00000000	      1.00000000	      0.01000000
      0.30106425	      1.00000000	      1.00000000	      1.00000000	      0.01000000
      0.30130937	      1.00000000	      1.00000000	      1.00000000	      0.01000000
      0.30155448	      1.00000000	      1.00000000	      1.00000000	      0.01000000
      0.30179959	      1.00000000	      1.00000000	      1.00000000	      0.01000000
      0.30204471	      1.00000000	      1.00000000	      1.00000000	      0.01000000
      0.30228982	      1.00000000	      1.00000000	      1.00000000	      0.01000000
      0.30253493	      1.00000000	      1.00000000	      1.00000000	      0.01000000
      0.30278005	      1.00000000	      1.00000000	      1.00000000	      0.01000000
      0.30302516	      1.00000000	      1.00000000	      1.00000000	      0.01000000
      0.30327027	      1.00000000	      1.00000000	      1.00000000	      0.01000000
      0.30351539	      1.00000000	      1.00000000	      1.00000000	      0.01000000
      0.30376050	      1.00000000	      1.00000000	      1.00000000	      0.01000000
      0.30400561	      1.00000000	      1.00000000	      1.00000000	      0.01000000
      0.30422620	      1.00000000	      1.00000000	      1.00000000	      0.01000000
      0.30444679	      1.00000000	      1.00000000	      1.00000000	      0.01000000
      0.30466738	      1.00000000	      1.00000000	      1.00000000	      0.01000000
      0.30488797	      1.00000000	      1.00000000	      1.00000000	      0.01000000
      0.30510856	      1.00000000	      1.00000000	      1.00000000	      0.01000000
      0.30532915	      1.00000000	      1.00000000	      1.00000000	      0.01000000
      0.30554974	      1.00000000	      1.00000000	      1.00000000	      0.01000000
      0.30577033	      1.00000000	      1.00000000	      1.00000000	      0.01000000
      0.30599092	      1.00000000	      1.00000000	      1.00000000	      0.01000000
      0.30621151	      1.00000000	      1.00000000	      1.00000000	      0.01000000
      0.30643210	      1.00000000	      1.00000000	      1.00000000	      0.01000000
      0.30665269	      1.00000000	      1.00000000	      1.00000000	      0.01000000
      0.30687328	      1.00000000	      1.00000000	      1.00000000	      0.01000000
      0.30709387	      1.00000000	      1.00000000	      1.00000000	      0.01000000
      0.30731446	      1.00000000	      1.00000000	      1.00000000	      0.01000000
      0.30753505	      1.00000000	      1.00000000	      1.00000000	      0.01000000
      0.30775564	      1.00000000	      1.00000000	      1.00000000	      0.01000000
      0.30797623	      1.00000000	      1.00000000	      1.00000000	      0.01000000
      0.30819682	      1.00000000	      1.00000000	      1.00000000	      0.01000000
      0.30841741	      1.00000000	      1.00000000	      1.00000000	      0.01000000
      0.30863800	      1.00000000	      1.00000000	      1.00000000	      0.01000000
      0.30885859	      1.00000000	      1.00000000	      1.00000000	      0.01000000
      0.30907918	      1.00000000	      1.00000000	      1.00000000	      0.01000000
      0.30929977	      1.00000000	      1.00000000	      1.00000000	      0.01000000
      0.30952036	      1.00000000	      1.00000000	      1.00000000	      0.01000000
      0.30974095	      1.00000000	      1.00000000	      1.00000000	      0.01000000
      0.30996154	      1.00000000	      1.00000000	      1.00000000	      0.01000000
      0.31018213	      1.00000000	      1.00000000	      1.00000000	      0.01000000
      0.31040272	      1.00000000	      1.00000000	      1.00000000	      0.01000000
      0.31062331	      1.00000000	      1.00000000	      1.00000000	      0.01000000
      0.31084390	      1.00000000	      1.00000000	      1.00000000	      0.01000000
      0.31106449	      1.00000000	      1.00000000	      1.00000000	      0.01000000
      0.31128508	      1.00000000	      1.00000000	      1.00000000	      0.01000000
      0.31150566	      1.00000000	      1.00000000	      1.00000000	      0.01000000
      0.31172625	      1.00000000	      1.00000000	      1.00000000	      0.01000000
      0.31194684	      1.00000000	      1.00000000	      1.00000000	      0.01000000
      0.31216743	      1.00000000	      1.00000000	      1.00000000	      0.01000000
      0.31238802	      1.00000000	      1.00000000	      1.00000000	      0.01000000
      0.31260861	      1.00000000	      1.00000000	      1.00000000	      0.01000000
      0.31282920	      1.00000000	      1.00000000	      1.00000000	      0.01000000
      0.31304979	      1.00000000	      1.00000000	      1.00000000	      0.01000000
      0.31327038	      1.00000000	      1.00000000	      1.00000000	      0.01000000
      0.31349097	      1.00000000	      1.00000000	      1.00000000	      0.01000000
      0.31371156	      1.00000000	      1.00000000	      1.00000000	      0.01000000
      0.31393215	      1.00000000	      1.00000000	      1.00000000	      0.01000000
      0.31415274	      1.00000000	      1.00000000	      1.00000000	      0.01000000
      0.31437333	      1.00000000	      1.00000000	      1.00000000	      0.01000000
      0.31459392	      1.00000000	      1.00000000	      1.00000000	      0.01000000
      0.31481451	      1.00000000	      1.00000000	      1.00000000	      0.01000000
      0.31503510	      1.00000000	      1.00000000	      1.00000000	      0.01000000
      0.31525569	      1.00000000	      1.00000000	      1.00000000	      0.01000000
      0.31547628	      1.00000000	      1.00000000	      1.00000000	      0.01000000
      0.31569687	      1.00000000	      1.00000000	      1.00000000	      0.01000000
      0.31591746	      1.00000000	      1.00000000	      1.00000000	      0.01000000
      0.31613805	      1.00000000	      1.00000000	      1.00000000	      0.01000000
      0.31635864	      1.00000000	      1.00000000	      1.00000000	      0.01000000
      0.31657923	      1.00000000	      1.00000000	      1.00000000	      0.01000000
      0.31679982	      1.00000000	      1.00000000	      1.00000000	      0.01000000
      0.31702041	      1.00000000	      1.00000000	      1.00000000	      0.01000000
      0.31724100	      1.00000000	      1.00000000	      1.00000000	      0.01000000
      0.31746159	      1.00000000	      1.00000000	      1.00000000	      0.01000000
      0.31768218	      1.00000000	      1.00000000	      1.00000000	      0.01000000
      0.31790277	      1.00000000	      1.00000000	      1.00000000	      0.01000000
      0.31812336	      1.00000000	      1.00000000	      1.00000000	      0.01000000
      0.31834395	      1.00000000	      1.00000000	      1.00000000	      0.01000000
      0.31856454	      1.00000000	      1.00000000	      1.00000000	      0.01000000
      0.31878513	      1.00000000	      1.00000000	      1.00000000	      0.01000000
      0.31900571	      1.00000000	      1.00000000	      1.00000000	      0.01000000
      0.31922630	      1.00000000	      1.00000000	      1.00000000	      0.01000000
      0.31944689	      1.00000000	      1.00000000	      1.00000000	      0.01000000
      0.31966748	      1.00000000	      1.00000000	      1.00000000	      0.01000000
      0.31988807	      1.00000000	      1.00000000	      1.00000000	      0.01000000
      0.32010866	      1.00000000	      1.00000000	      1.00000000	      0.01000000
      0.32032925	      1.00000000	      1.00000000	      1.00000000	      0.01000000
      0.32054984	      1.00000000	      1.00000000	      1.00000000	      0.01000000
      0.32077043	      1.00000000	      1.00000000	      1.00000000	      0.01000000
      0.32099102	      1.00000000	      1.00000000	      1.00000000	      0.01000000
      0.32121161	      1.00000000	      1.00000000	      1.00000000	      0.01000000
      0.32143220	      1.00000000	      1.00000000	      1.00000000	      0.01000000
      0.32163069	      1.00000000	      1.00000000	      1.00000000	      0.01000000
      0.32182917	      1.00000000	      1.00000000	      1.00000000	      0.01000000
      0.32202766	      1.00000000	      1.00000000	      1.00000000	      0.01000000
      0.32222615	      1.00000000	      1.00000000	      1.00000000	      0.01000000
      0.32242463	      1.00000000	      1.00000000	      1.00000000	      0.01000000
      0.32262312	      1.00000000	      1.00000000	      1.00000000	      0.01000000
      0.32282161	      1.00000000	      1.00000000	      1.00000000	      0.01000000
      0.32302009	      1.00000000	      1.00000000	      1.00000000	      0.01000000
      0.32321858	      1.00000000	      1.00000000	      1.00000000	      0.01000000
      0.32341707	      1.00000000	      1.00000000	      1.00000000	      0.01000000
      0.32361555	      1.00000000	      1.00000000	      1.00000000	      0.01000000
      0.32381404	      1.00000000	      1.00000000	      1.00000000	      0.01000000
      0.32401252	      1.00000000	      1.00000000	      1.00000000	      0.01000000
      0.32421101	      1.00000000	      1.00000000	      1.00000000	      0.01000000
      0.32440950	      1.00000000	      1.00000000	      1.00000000	      0.01000000
      0.32460798	      1.00000000	      1.00000000	      1.00000000	      0.01000000
      0.32480647	      1.00000000	      1.00000000	      1.00000000	      0.01000000
      0.32500496	      1.00000000	      1.00000000	      1.00000000	      0.01000000
      0.32520344	      1.00000000	      1.00000000	      1.00000000	      0.01000000
      0.32540193	      1.00000000	      1.00000000	      1.00000000	      0.01000000
      0.32560041	      1.00000000	      1.00000000	      1.00000000	      0.01000000
      0.32579890	      1.00000000	      1.00000000	      1.00000000	      0.01000000
      0.32599739	      1.00000000	      1.00000000	      1.00000000	      0.01000000
      0.32619587	      1.00000000	      1.00000000	      1.00000000	      0.01000000
      0.32639436	      1.00000000	      1.00000000	      1.00000000	      0.01000000
      0.32659285	      1.00000000	      1.00000000	      1.00000000	      0.01000000
      0.32679133	      1.00000000	      1.00000000	      1.00000000	      0.01000000
      0.32698982	      1.00000000	      1.00000000	      1.00000000	      0.01000000
      0.32718831	      1.00000000	      1.00000000	      1.00000000	      0.01000000
      0.32738679	      1.00000000	      1.00000000	      1.00000000	      0.01000000
      0.32758528	      1.00000000	      1.00000000	      1.00000000	      0.01000000
      0.32778376	      1.00000000	      1.00000000	      1.00000000	      0.01000000
      0.32798225	      1.00000000	      1.00000000	      1.00000000	      0.01000000
      0.32818074	      1.00000000	      1.00000000	      1.00000000	      0.01000000
      0.32837922	      1.00000000	      1.00000000	      1.00000000	      0.01000000
      0.32857771	      1.00000000	      1.00000000	      1.00000000	      0.01000000
      0.32877620	      1.00000000	      1.00000000	      1.00000000	      0.01000000
      0.32897468	      1.00000000	      1.00000000	      1.00000000	      0.01000000
      0.32917317	      1.00000000	      1.00000000	      1.00000000	      0.01000000
      0.32937166	      1.00000000	      1.00000000	      1.00000000	      0.01000000
      0.32957014	      1.00000000	      1.00000000	      1.00000000	      0.01000000
      0.32976863	      1.00000000	      1.00000000	      1.00000000	      0.01000000
      0.32996711	      1.00000000	      1.00000000	      1.00000000	      0.01000000
      0.33016560	      1.00000000	      1.00000000	      1.00000000	      0.01000000
      0.33036409	      1.00000000	      1.00000000	      1.00000000	      0.01000000
      0.33056257	      1.00000000	      1.00000000	      1.00000000	      0.01000000
      0.33076106	      1.00000000	      1.00000000	      1.00000000	      0.01000000
      0.33095955	      1.00000000	      1.00000000	      1.00000000	      0.01000000
      0.33115803	      1.00000000	      1.00000000	      1.00000000	      0.01000000
      0.33133621	      1.00000000	      1.00000000	      1.00000000	      0.01000000
      0.33151439	      1.00000000	      1.00000000	      1.00000000	      0.01000000
      0.33169256	      1.00000000	      1.00000000	      1.00000000	      0.01000000
      0.33187074	      1.00000000	      1.00000000	      1.00000000	      0.01000000
      0.33204892	      1.00000000	      1.00000000	      1.00000000	      0.01000000
      0.33222710	      1.00000000	      1.00000000	      1.00000000	      0.01000000
      0.33240527	      1.00000000	      1.00000000	      1.00000000	      0.01000000
      0.33258345	      1.00000000	      1.00000000	      1.00000000	      0.01000000
      0.33276163	      1.00000000	      1.00000000	      1.00000000	      0.01000000
      0.33293981	      1.00000000	      1.00000000	      1.00000000	      0.01000000
      0.33311798	      1.00000000	      1.00000000	      1.00000000	      0.01000000
      0.33329616	      1.00000000	      1.00000000	      1.00000000	      0.01000000
      0.33347434	      1.00000000	      1.00000000	      1.00000000	      0.01000000
      0.33365251	      1.00000000	      1.00000000	      1.00000000	      0.01000000
      0.33383069	      1.00000000	      1.00000000	      1.00000000	      0.01000000
      0.33400887	      1.00000000	      1.00000000	      1.00000000	      0.01000000
      0.33418705	      1.00000000	      1.00000000	      1.00000000	      0.01000000
      0.33436522	      1.00000000	      1.00000000	      1.00000000	      0.01000000
      0.33454340	      1.00000000	      1.00000000	      1.00000000	      0.01000000
      0.33472158	      1.00000000	      1.00000000	      1.00000000	      0.01000000
      0.33489976	      1.00000000	      1.00000000	      1.00000000	      0.01000000
      0.33507793	      1.00000000	      1.00000000	      1.00000000	      0.01000000
      0.33525611	      1.00000000	      1.00000000	      1.00000000	      0.01000000
      0.33543429	      1.00000000	      1.00000000	      1.00000000	      0.01000000
      0.33561247	      1.00000000	      1.00000000	      1.00000000	      0.01000000
      0.33579064	      1.00000000	      1.00000000	      1.00000000	      0.01000000
      0.33596882	      1.00000000	      1.00000000	      1.00000000	      0.01000000
      0.33614700	      1.00000000	      1.00000000	      1.00000000	      0.01000000
      0.33630719	      1.00000000	      1.00000000	      1.00000000	      0.01000000
      0.33646737	      1.00000000	      1.00000000	      1.00000000	      0.01000000
      0.33662756	      1.00000000	      1.00000000	      1.00000000	      0.01000000
      0.33678775	      1.00000000	      1.00000000	      1.00000000	      0.01000000
      0.33694794	      1.00000000	      1.00000000	      1.00000000	      0.01000000
      0.33710813	      1.00000000	      1.00000000	      1.00000000	      0.01000000
      0.33726832	      1.00000000	      1.00000000	      1.00000000	      0.01000000
      0.33742850	      1.00000000	      1.00000000	      1.00000000	      0.01000000
      0.33758869	      1.00000000	      1.00000000	      1.00000000	      0.01000000
      0.33774888	      1.00000000	      1.00000000	      1.00000000	      0.01000000
      0.33790907	      1.00000000	      1.00000000	      1.00000000	      0.01000000
      0.33806926	      1.00000000	      1.00000000	      1.00000000	      0.01000000
      0.33822945	      1.00000000	      1.00000000	      1.00000000	      0.01000000
      0.33838963	      1.00000000	      1.00000000	      1.00000000	      0.01000000
      0.33854982	      1.00000000	      1.00000000	      1.00000000	      0.01000000
      0.33871001	      1.00000000	      1.00000000	      1.00000000	      0.01000000
      0.33887020	      1.00000000	      1.00000000	      1.00000000	      0.01000000
      0.33903039	      1.00000000	      1.00000000	      1.00000000	      0.01000000
      0.33919058	      1.00000000	      1.00000000	      1.00000000	      0.01000000
      0.33935076	      1.00000000	      1.00000000	      1.00000000	      0.01000000
      0.33949403	      1.00000000	      1.00000000	      1.00000000	      0.01000000
      0.33963729	      1.00000000	      1.00000000	      1.00000000	      0.01000000
      0.33978055	      1.00000000	      1.00000000	      1.00000000	      0.01000000
      0.33992381	      1.00000000	      1.00000000	      1.00000000	      0.01000000
      0.34006707	      1.00000000	      1.00000000	      1.00000000	      0.01000000
      0.34021033	      1.00000000	      1.00000000	      1.00000000	      0.01000000
      0.34035359	      1.00000000	      1.00000000	      1.00000000	      0.01000000
      0.34049686	      1.00000000	      1.00000000	      1.00000000	      0.01000000
      0.34064012	      1.00000000	      1.00000000	      1.00000000	      0.01000000
      0.34078338	      1.00000000	      1.00000000	      1.00000000	      0.01000000
      0.34092664	      1.00000000	      1.00000000	      1.00000000	      0.01000000
      0.34106990	      1.00000000	      1.00000000	      1.00000000	      0.01000000
      0.34121316	      1.00000000	      1.00000000	      1.00000000	      0.01000000
      0.34135642	      1.00000000	      1.00000000	      1.00000000	      0.01000000
      0.34149969	      1.00000000	      1.00000000	      1.00000000	      0.01000000
      0.34164295	      1.00000000	      1.00000000	      1.00000000	      0.01000000
      0.34178621	      1.00000000	      1.00000000	      1.00000000	      0.01000000
      0.34191435	      1.00000000	      1.00000000	      1.00000000	      0.01000000
      0.34204250	      1.00000000	      1.00000000	      1.00000000	      0.01000000
      0.34217064	      1.00000000	      1.00000000	      1.00000000	      0.01000000
      0.34229878	      1.00000000	      1.00000000	      1.00000000	      0.01000000
      0.34242693	      1.00000000	      1.00000000	      1.00000000	      0.01000000
      0.34255507	      1.00000000	      1.00000000	      1.00000000	      0.01000000
      0.34268322	      1.00000000	      1.00000000	      1.00000000	      0.01000000
      0.34281136	      1.00000000	      1.00000000	      1.00000000	      0.01000000
      0.34293950	      1.00000000	      1.00000000	      1.00000000	      0.01000000
      0.34306765	      1.00000000	      1.00000000	      1.00000000	      0.01000000
      0.34319579	      1.00000000	      1.00000000	      1.00000000	      0.01000000
      0.34332394	      1.00000000	      1.00000000	      1.00000000	      0.01000000
      0.34345208	      1.00000000	      1.00000000	      1.00000000	      0.01000000
      0.34358023	      1.00000000	      1.00000000	      1.00000000	      0.01000000
      0.34370837	      1.00000000	      1.00000000	      1.00000000	      0.01000000
      0.34383651	      1.00000000	      1.00000000	      1.00000000	      0.01000000
      0.34396466	      1.00000000	      1.00000000	      1.00000000	      0.01000000
      0.34409280	      1.00000000	      1.00000000	      1.00000000	      0.01000000
      0.34420742	      1.00000000	      1.00000000	      1.00000000	      0.01000000
      0.34432205	      1.00000000	      1.00000000	      1.00000000	      0.01000000
      0.34443667	      1.00000000	      1.00000000	      1.00000000	      0.01000000
      0.34455129	      1.00000000	      1.00000000	      1.00000000	      0.01000000
      0.34466591	      1.00000000	      1.00000000	      1.00000000	      0.01000000
      0.34478053	      1.00000000	      1.00000000	      1.00000000	      0.01000000
      0.34489515	      1.00000000	      1.00000000	      1.00000000	      0.01000000
      0.34500978	      1.00000000	      1.00000000	      1.00000000	      0.01000000
      0.34512440	      1.00000000	      1.00000000	      1.00000000	      0.01000000
      0.34523902	      1.00000000	      1.00000000	      1.00000000	      0.01000000
      0.34535364	      1.00000000	      1.00000000	      1.00000000	      0.01000000
      0.34546826	      1.00000000	      1.00000000	      1.00000000	      0.01000000
      0.34558288	      1.00000000	      1.00000000	      1.00000000	      0.01000000
      0.34569751	      1.00000000	      1.00000000	      1.00000000	      0.01000000
      0.34581213	      1.00000000	      1.00000000	      1.00000000	      0.01000000
      0.34592675	      1.00000000	      1.00000000	      1.00000000	      0.01000000
      0.34604137	      1.00000000	      1.00000000	      1.00000000	      0.01000000
      0.34611084	      1.00000000	      1.00000000	      1.00000000	      0.01000000
      0.34618031	      1.00000000	      1.00000000	      1.00000000	      0.01000000
      0.34628988	      1.00000000	      1.00000000	      1.00000000	      0.01000000
      0.34639946	      1.00000000	      1.00000000	      1.00000000	      0.01000000
      0.34650904	      1.00000000	      1.00000000	      1.00000000	      0.01000000
      0.34661861	      1.00000000	      1.00000000	      1.00000000	      0.01000000
      0.34672819	      1.00000000	      1.00000000	      1.00000000	      0.01000000
      0.34683777	      1.00000000	      1.00000000	      1.00000000	      0.01000000
      0.34694734	      1.00000000	      1.00000000	      1.00000000	      0.01000000
      0.34705692	      1.00000000	      1.00000000	      1.00000000	      0.01000000
      0.34716649	      1.00000000	      1.00000000	      1.00000000	      0.01000000
      0.34727607	      1.00000000	      1.00000000	      1.00000000	      0.01000000
      0.34738565	      1.00000000	      1.00000000	      1.00000000	      0.01000000
      0.34749522	      1.00000000	      1.00000000	      1.00000000	      0.01000000
      0.34760480	      1.00000000	      1.00000000	      1.00000000	      0.01000000
      0.34771438	      1.00000000	      1.00000000	      1.00000000	      0.01000000
      0.34782395	      1.00000000	      1.00000000	      1.00000000	      0.01000000
      0.34793353	      1.00000000	      1.00000000	      1.00000000	      0.01000000
      0.34804310	      1.00000000	      1.00000000	      1.00000000	      0.01000000
      0.34815268	      1.00000000	      1.00000000	      1.00000000	      0.01000000
      0.34826226	      1.00000000	      1.00000000	      1.00000000	      0.01000000
      0.34837183	      1.00000000	      1.00000000	      1.00000000	      0.01000000
      0.34848141	      1.00000000	      1.00000000	      1.00000000	      0.01000000
      0.34859098	      1.00000000	      1.00000000	      1.00000000	      0.01000000
      0.34870056	      1.00000000	      1.00000000	      1.00000000	      0.01000000
      0.34881014	      1.00000000	      1.00000000	      1.00000000	      0.01000000
      0.34891971	      1.00000000	      1.00000000	      1.00000000	      0.01000000
      0.34902929	      1.00000000	      1.00000000	      1.00000000	      0.01000000
      0.34913887	      1.00000000	      1.00000000	      1.00000000	      0.01000000
      0.34924844	      1.00000000	      1.00000000	      1.00000000	      0.01000000
      0.34935802	      1.00000000	      1.00000000	      1.00000000	      0.01000000
      0.34946759	      1.00000000	      1.00000000	      1.00000000	      0.01000000
      0.34957717	      1.00000000	      1.00000000	      1.00000000	      0.01000000
      0.34968675	      1.00000000	      1.00000000	      1.00000000	      0.01000000
      0.34979632	      1.00000000	      1.00000000	      1.00000000	      0.01000000
      0.34990590	      1.00000000	      1.00000000	      1.00000000	      0.01000000
      0.35001547	      1.00000000	      1.00000000	      1.00000000	      0.01000000
      0.35012505	      1.00000000	      1.00000000	      1.00000000	      0.01000000
      0.35023463	      1.00000000	      1.00000000	      1.00000000	      0.01000000
      0.35034420	      1.00000000	      1.00000000	      1.00000000	      0.01000000
      0.35045378	      1.00000000	      1.00000000	      1.00000000	      0.01000000
      0.35056336	      1.00000000	      1.00000000	      1.00000000	      0.01000000
      0.35067293	      1.00000000	      1.00000000	      1.00000000	      0.01000000
      0.35078251	      1.00000000	      1.00000000	      1.00000000	      0.01000000
      0.35089208	      1.00000000	      1.00000000	      1.00000000	      0.01000000
      0.35100166	      1.00000000	      1.00000000	      1.00000000	      0.01000000
      0.35105589	      1.00000000	      1.00000000	      1.00000000	      0.01000000
      0.35111012	      1.00000000	      1.00000000	      1.00000000	      0.01000000
      0.35138128	      1.00000000	      1.00000000	      1.00000000	      0.01000000
      0.35273708	      1.00000000	      1.00000000	      1.00000000	      0.01000000
      0.35409288	      1.00000000	      1.00000000	      1.00000000	      0.01000000
      0.35544867	      1.00000000	      1.00000000	      1.00000000	      0.01000000
      0.35680447	      1.00000000	      1.00000000	      1.00000000	      0.01000000
      0.35798110	      1.00000000	      1.00000000	      1.00000000	      0.01000000
      0.35915773	      1.00000000	      1.00000000	      1.00000000	      0.01000000
      0.36033436	      1.00000000	      1.00000000	      1.00000000	      0.01000000
      0.36151099	      1.00000000	      1.00000000	      1.00000000	      0.01000000
      0.36268762	      1.00000000	      1.00000000	      1.00000000	      0.01000000
      0.36386425	      1.00000000	      1.00000000	      1.00000000	      0.01000000
      0.36504088	      1.00000000	      1.00000000	      1.00000000	      0.01000000
      0.36621751	      1.00000000	      1.00000000	      1.00000000	      0.01000000
      0.36739414	      1.00000000	      1.00000000	      1.00000000	      0.01000000
      0.36857077	      1.00000000	      1.00000000	      1.00000000	      0.01000000
      0.36868844	      1.00000000	      1.00000000	      1.00000000	      0.01000000
      0.36874727	      1.00000000	      1.00000000	      1.00000000	      0.01000000
      0.36875727	      1.00000000	      1.00000000	      1.00000000	      0.01000000
      0.36876727	      1.00000000	      1.00000000	      1.00000000	      0.01000000
      0.36877727	      1.00000000	      1.00000000	      1.00000000	      0.01000000
      0.36878727	      1.00000000	      1.00000000	      1.00000000	      0.01000000
      0.36879727	      1.00000000	      1.00000000	      1.00000000	      0.01000000
      0.36880727	      1.00000000	      1.00000000	      1.00000000	      0.01000000
      0.36881727	      1.00000000	      1.00000000	      1.00000000	      0.01000000
      0.36882727	      1.00000000	      1.00000000	      1.00000000	      0.01000000
      0.36883727	      1.00000000	      1.00000000	      1.00000000	      0.01000000
      0.36884727	      1.00000000	      1.00000000	      1.00000000	      0.01000000
      0.36885727	      1.00000000	      1.00000000	      1.00000000	      0.01000000
      0.36886727	      1.00000000	      1.00000000	      1.00000000	      0.01000000
      0.36887727	      1.00000000	      1.00000000	      1.00000000	      0.01000000
      0.36888727	      1.00000000	      1.00000000	      1.00000000	      0.01000000
      0.36889727	      1.00000000	      1.00000000	      1.00000000	      0.01000000
      0.36890727	      1.00000000	      1.00000000	      1.00000000	      0.01000000
      0.36891727	      1.00000000	      1.00000000	      1.00000000	      0.01000000
      0.36892727	      1.00000000	      1.00000000	      1.00000000	      0.01000000
      0.36893727	      1.00000000	      1.00000000	      1.00000000	      0.01000000
      0.36894727	      1.00000000	      1.00000000	      1.00000000	      0.01000000
      0.36895727	      1.00000000	      1.00000000	      1.00000000	      0.01000000
      0.36896727	      1.00000000	      1.00000000	      1.00000000	      0.01000000
      0.36897727	      1.00000000	      1.00000000	      1.00000000	      0.01000000
      0.36898727	      1.00000000	      1.00000000	      1.00000000	      0.01000000
      0.36899727	      1.00000000	      1.00000000	      1.00000000	      0.01000000
      0.36900727	      1.00000000	      1.00000000	      1.00000000	      0.01000000
      0.36901727	      1.00000000	      1.00000000	      1.00000000	      0.01000000
      0.36902727	      1.00000000	      1.00000000	      1.00000000	      0.01000000
      0.36903727	      1.00000000	      1.00000000	      1.00000000	      0.01000000
      0.36904727	      1.00000000	      1.00000000	      1.00000000	      0.01000000
      0.36905727	      1.00000000	      1.00000000	      1.00000000	      0.01000000
      0.36906727	      1.00000000	      1.00000000	      1.00000000	      0.01000000
      0.36907727	      1.00000000	      1.00000000	      1.00000000	      0.01000000
      0.36908966	      1.00000000	      1.00000000	      1.00000000	      0.01000000
      0.36910204	      1.00000000	      1.00000000	      1.00000000	      0.01000000
      0.36911745	      1.00000000	      1.00000000	      1.00000000	      0.01000000
      0.36913604	      1.00000000	      1.00000000	      1.00000000	      0.01000000
      0.36915201	      1.00000000	      1.00000000	      1.00000000	      0.01000000
      0.36916798	      1.00000000	      1.00000000	      1.00000000	      0.01000000
      0.36918395	      1.00000000	      1.00000000	      1.00000000	      0.01000000
      0.36919831	      1.00000000	      1.00000000	      1.00000000	      0.01000000
      0.36921266	      1.00000000	      1.00000000	      1.00000000	      0.01000000
      0.36922701	      1.00000000	      1.00000000	      1.00000000	      0.01000000
      0.36924136	      1.00000000	      1.00000000	      1.00000000	      0.01000000
      0.36925571	      1.00000000	      1.00000000	      1.00000000	      0.01000000
      0.36927006	      1.00000000	      1.00000000	      1.00000000	      0.01000000
      0.36928441	      1.00000000	      1.00000000	      1.00000000	      0.01000000
      0.36929877	      1.00000000	      1.00000000	      1.00000000	      0.01000000
      0.36931312	      1.00000000	      1.00000000	      1.00000000	      0.01000000
      0.36932747	      1.00000000	      1.00000000	      1.00000000	      0.01000000
      0.36934182	      1.00000000	      1.00000000	      1.00000000	      0.01000000
      0.36935617	      1.00000000	      1.00000000	      1.00000000	      0.01000000
      0.36937052	      1.00000000	      1.00000000	      1.00000000	      0.01000000
      0.36938487	      1.00000000	      1.00000000	      1.00000000	      0.01000000
      0.36939923	      1.00000000	      1.00000000	      1.00000000	      0.01000000
      0.36941358	      1.00000000	      1.00000000	      1.00000000	      0.01000000
      0.36942793	      1.00000000	      1.00000000	      1.00000000	      0.01000000
      0.36944228	      1.00000000	      1.00000000	      1.00000000	      0.01000000
      0.36945663	      1.00000000	      1.00000000	      1.00000000	      0.01000000
      0.36947098	      1.00000000	      1.00000000	      1.00000000	      0.01000000
      0.36948533	      1.00000000	      1.00000000	      1.00000000	      0.01000000
      0.36949968	      1.00000000	      1.00000000	      1.00000000	      0.01000000
      0.36951404	      1.00000000	      1.00000000	      1.00000000	      0.01000000
      0.36952839	      1.00000000	      1.00000000	      1.00000000	      0.01000000
      0.36954274	      1.00000000	      1.00000000	      1.00000000	      0.01000000
      0.36956008	      1.00000000	      1.00000000	      1.00000000	      0.01000000
      0.36957742	      1.00000000	      1.00000000	      1.00000000	      0.01000000
      0.36959476	      1.00000000	      1.00000000	      1.00000000	      0.01000000
      0.36961209	      1.00000000	      1.00000000	      1.00000000	      0.01000000
      0.36962943	      1.00000000	      1.00000000	      1.00000000	      0.01000000
      0.36964677	      1.00000000	      1.00000000	      1.00000000	      0.01000000
      0.36966411	      1.00000000	      1.00000000	      1.00000000	      0.01000000
      0.36968145	      1.00000000	      1.00000000	      1.00000000	      0.01000000
      0.36969879	      1.00000000	      1.00000000	      1.00000000	      0.01000000
      0.36971978	      1.00000000	      1.00000000	      1.00000000	      0.01000000
      0.36974078	      1.00000000	      1.00000000	      1.00000000	      0.01000000
      0.36976177	      1.00000000	      1.00000000	      1.00000000	      0.01000000
      0.36978277	      1.00000000	      1.00000000	      1.00000000	      0.01000000
      0.36980818	      1.00000000	      1.00000000	      1.00000000	      0.01000000
      0.36983359	      1.00000000	      1.00000000	      1.00000000	      0.01000000
      0.36985901	      1.00000000	      1.00000000	      1.00000000	      0.01000000
      0.36988442	      1.00000000	      1.00000000	      1.00000000	      0.01000000
      0.36991531	      1.00000000	      1.00000000	      1.00000000	      0.01000000
      0.36994620	      1.00000000	      1.00000000	      1.00000000	      0.01000000
      0.36997709	      1.00000000	      1.00000000	      1.00000000	      0.01000000
      0.37000798	      1.00000000	      1.00000000	      1.00000000	      0.01000000
      0.37004570	      1.00000000	      1.00000000	      1.00000000	      0.01000000
      0.37008342	      1.00000000	      1.00000000	      1.00000000	      0.01000000
      0.37012114	      1.00000000	      1.00000000	      1.00000000	      0.01000000
      0.37015885	      1.00000000	      1.00000000	      1.00000000	      0.01000000
      0.37020588	      1.00000000	      1.00000000	      1.00000000	      0.01000000
      0.37025290	      1.00000000	      1.00000000	      1.00000000	      0.01000000
      0.37029992	      1.00000000	      1.00000000	      1.00000000	      0.01000000
      0.37034695	      1.00000000	      1.00000000	      1.00000000	      0.01000000
      0.37040806	      1.00000000	      1.00000000	      1.00000000	      0.01000000
      0.37046918	      1.00000000	      1.00000000	      1.00000000	      0.01000000
      0.37053030	      1.00000000	      1.00000000	      1.00000000	      0.01000000
      0.37060667	      1.00000000	      1.00000000	      1.00000000	      0.01000000
      0.37068305	      1.00000000	      1.00000000	      1.00000000	      0.01000000
      0.37075942	      1.00000000	      1.00000000	      1.00000000	      0.01000000
      0.37085901	      1.00000000	      1.00000000	      1.00000000	      0.01000000
      0.37095861	      1.00000000	      1.00000000	      1.00000000	      0.01000000
      0.37105821	      1.00000000	      1.00000000	      1.00000000	      0.01000000
      0.37117912	      1.00000000	      1.00000000	      1.00000000	      0.01000000
      0.37130003	      1.00000000	      1.00000000	      1.00000000	      0.01000000
      0.37142094	      1.00000000	      1.00000000	      1.00000000	      0.01000000
      0.37154185	      1.00000000	      1.00000000	      1.00000000	      0.01000000
      0.37166277	      1.00000000	      1.00000000	      1.00000000	      0.01000000
      0.37178368	      1.00000000	      1.00000000	      1.00000000	      0.01000000
      0.37193004	      1.00000000	      1.00000000	      1.00000000	      0.01000000
      0.37207639	      1.00000000	      1.00000000	      1.00000000	      0.01000000
      0.37222275	      1.00000000	      1.00000000	      1.00000000	      0.01000000
      0.37243109	      1.00000000	      1.00000000	      1.00000000	      0.01000000
      0.37260731	      1.00000000	      1.00000000	      1.00000000	      0.01000000
      0.37278352	      1.00000000	      1.00000000	      1.00000000	      0.01000000
      0.37295973	      1.00000000	      1.00000000	      1.00000000	      0.01000000
      0.37313594	      1.00000000	      1.00000000	      1.00000000	      0.01000000
      0.37331216	      1.00000000	      1.00000000	      1.00000000	      0.01000000
      0.37348837	      1.00000000	      1.00000000	      1.00000000	      0.01000000
      0.37372316	      1.00000000	      1.00000000	      1.00000000	      0.01000000
      0.37391045	      1.00000000	      1.00000000	      1.00000000	      0.01000000
      0.37409775	      1.00000000	      1.00000000	      1.00000000	      0.01000000
      0.37428505	      1.00000000	      1.00000000	      1.00000000	      0.01000000
      0.37447234	      1.00000000	      1.00000000	      1.00000000	      0.01000000
      0.37465964	      1.00000000	      1.00000000	      1.00000000	      0.01000000
      0.37484693	      1.00000000	      1.00000000	      1.00000000	      0.01000000
      0.37503423	      1.00000000	      1.00000000	      1.00000000	      0.01000000
      0.37522152	      1.00000000	      1.00000000	      1.00000000	      0.01000000
      0.37540882	      1.00000000	      1.00000000	      1.00000000	      0.01000000
      0.37559611	      1.00000000	      1.00000000	      1.00000000	      0.01000000
      0.37578341	      1.00000000	      1.00000000	      1.00000000	      0.01000000
      0.37603681	      1.00000000	      1.00000000	      1.00000000	      0.01000000
      0.37629021	      1.00000000	      1.00000000	      1.00000000	      0.01000000
      0.37653597	      1.00000000	      1.00000000	      1.00000000	      0.01000000
      0.37678172	      1.00000000	      1.00000000	      1.00000000	      0.01000000
      0.37702748	      1.00000000	      1.00000000	      1.00000000	      0.01000000
      0.37724823	      1.00000000	      1.00000000	      1.00000000	      0.01000000
      0.37746898	      1.00000000	      1.00000000	      1.00000000	      0.01000000
      0.37768974	      1.00000000	      1.00000000	      1.00000000	      0.01000000
      0.37791049	      1.00000000	      1.00000000	      1.00000000	      0.01000000
      0.37813124	      1.00000000	      1.00000000	      1.00000000	      0.01000000
      0.37835200	      1.00000000	      1.00000000	      1.00000000	      0.01000000
      0.37857275	      1.00000000	      1.00000000	      1.00000000	      0.01000000
      0.37879350	      1.00000000	      1.00000000	      1.00000000	      0.01000000
      0.37901426	      1.00000000	      1.00000000	      1.00000000	      0.01000000
      0.37923501	      1.00000000	      1.00000000	      1.00000000	      0.01000000
      0.37945576	      1.00000000	      1.00000000	      1.00000000	      0.01000000
      0.37967651	      1.00000000	      1.00000000	      1.00000000	      0.01000000
      0.37976492	      1.00000000	      1.00000000	      1.00000000	      0.01000000
      0.37985332	      1.00000000	      1.00000000	      1.00000000	      0.01000000
      0.37994173	      1.00000000	      1.00000000	      1.00000000	      0.01000000
      0.38001441	      1.00000000	      1.00000000	      1.00000000	      0.01000000
      0.38008709	      1.00000000	      1.00000000	      1.00000000	      0.01000000
      0.38015086	      1.00000000	      1.00000000	      1.00000000	      0.01000000
      0.38021462	      1.00000000	      1.00000000	      1.00000000	      0.01000000
      0.38027839	      1.00000000	      1.00000000	      1.00000000	      0.01000000
      0.38034215	      1.00000000	      1.00000000	      1.00000000	      0.01000000
      0.38039832	      1.00000000	      1.00000000	      1.00000000	      0.01000000
      0.38045449	      1.00000000	      1.00000000	      1.00000000	      0.01000000
      0.38051066	      1.00000000	      1.00000000	      1.00000000	      0.01000000
      0.38056683	      1.00000000	      1.00000000	      1.00000000	      0.01000000
      0.38062299	      1.00000000	      1.00000000	      1.00000000	      0.01000000
      0.38067916	      1.00000000	      1.00000000	      1.00000000	      0.01000000
      0.38073533	      1.00000000	      1.00000000	      1.00000000	      0.01000000
      0.38079150	      1.00000000	      1.00000000	      1.00000000	      0.01000000
      0.38084191	      1.00000000	      1.00000000	      1.00000000	      0.01000000
      0.38089232	      1.00000000	      1.00000000	      1.00000000	      0.01000000
      0.38094273	      1.00000000	      1.00000000	      1.00000000	      0.01000000
      0.38099315	      1.00000000	      1.00000000	      1.00000000	      0.01000000
      0.38104356	      1.00000000	      1.00000000	      1.00000000	      0.01000000
      0.38109397	      1.00000000	      1.00000000	      1.00000000	      0.01000000
      0.38114438	      1.00000000	      1.00000000	      1.00000000	      0.01000000
      0.38119479	      1.00000000	      1.00000000	      1.00000000	      0.01000000
      0.38124521	      1.00000000	      1.00000000	      1.00000000	      0.01000000
      0.38129562	      1.00000000	      1.00000000	      1.00000000	      0.01000000
      0.38134603	      1.00000000	      1.00000000	      1.00000000	      0.01000000
      0.38139644	      1.00000000	      1.00000000	      1.00000000	      0.01000000
      0.38144685	      1.00000000	      1.00000000	      1.00000000	      0.01000000
      0.38149727	      1.00000000	      1.00000000	      1.00000000	      0.01000000
      0.38154768	      1.00000000	      1.00000000	      1.00000000	      0.01000000
      0.38159809	      1.00000000	      1.00000000	      1.00000000	      0.01000000
      0.38164850	      1.00000000	      1.00000000	      1.00000000	      0.01000000
      0.38169891	      1.00000000	      1.00000000	      1.00000000	      0.01000000
      0.38174933	      1.00000000	      1.00000000	      1.00000000	      0.01000000
      0.38179974	      1.00000000	      1.00000000	      1.00000000	      0.01000000
      0.38185015	      1.00000000	      1.00000000	      1.00000000	      0.01000000
      0.38190056	      1.00000000	      1.00000000	      1.00000000	      0.01000000
      0.38195097	      1.00000000	      1.00000000	      1.00000000	      0.01000000
      0.38200138	      1.00000000	      1.00000000	      1.00000000	      0.01000000
      0.38205180	      1.00000000	      1.00000000	      1.00000000	      0.01000000
      0.38210221	      1.00000000	      1.00000000	      1.00000000	      0.01000000
      0.38215262	      1.00000000	      1.00000000	      1.00000000	      0.01000000
      0.38220303	      1.00000000	      1.00000000	      1.00000000	      0.01000000
      0.38225344	      1.00000000	      1.00000000	      1.00000000	      0.01000000
      0.38230386	      1.00000000	      1.00000000	      1.00000000	      0.01000000
      0.38235427	      1.00000000	      1.00000000	      1.00000000	      0.01000000
      0.38240468	      1.00000000	      1.00000000	      1.00000000	      0.01000000
      0.38245509	      1.00000000	      1.00000000	      1.00000000	      0.01000000
      0.38250550	      1.00000000	      1.00000000	      1.00000000	      0.01000000
      0.38255592	      1.00000000	      1.00000000	      1.00000000	      0.01000000
      0.38260633	      1.00000000	      1.00000000	      1.00000000	      0.01000000
      0.38265674	      1.00000000	      1.00000000	      1.00000000	      0.01000000
      0.38270715	      1.00000000	      1.00000000	      1.00000000	      0.01000000
      0.38275756	      1.00000000	      1.00000000	      1.00000000	      0.01000000
      0.38280798	      1.00000000	      1.00000000	      1.00000000	      0.01000000
      0.38285839	      1.00000000	      1.00000000	      1.00000000	      0.01000000
      0.38290880	      1.00000000	      1.00000000	      1.00000000	      0.01000000
      0.38295921	      1.00000000	      1.00000000	      1.00000000	      0.01000000
      0.38300962	      1.00000000	      1.00000000	      1.00000000	      0.01000000
      0.38307040	      1.00000000	      1.00000000	      1.00000000	      0.01000000
      0.38313118	      1.00000000	      1.00000000	      1.00000000	      0.01000000
      0.38319196	      1.00000000	      1.00000000	      1.00000000	      0.01000000
      0.38325274	      1.00000000	      1.00000000	      1.00000000	      0.01000000
      0.38331352	      1.00000000	      1.00000000	      1.00000000	      0.01000000
      0.38339051	      1.00000000	      1.00000000	      1.00000000	      0.01000000
      0.38346750	      1.00000000	      1.00000000	      1.00000000	      0.01000000
      0.38357969	      1.00000000	      1.00000000	      1.00000000	      0.01000000
      0.38365596	      1.00000000	      1.00000000	      1.00000000	      0.01000000
      0.38373224	      1.00000000	      1.00000000	      1.00000000	      0.01000000
      0.38379944	      1.00000000	      1.00000000	      1.00000000	      0.01000000
      0.38386665	      1.00000000	      1.00000000	      1.00000000	      0.01000000
      0.38393385	      1.00000000	      1.00000000	      1.00000000	      0.01000000
      0.38400106	      1.00000000	      1.00000000	      1.00000000	      0.01000000
      0.38406004	      1.00000000	      1.00000000	      1.00000000	      0.01000000
      0.38411902	      1.00000000	      1.00000000	      1.00000000	      0.01000000
      0.38417801	      1.00000000	      1.00000000	      1.00000000	      0.01000000
      0.38423699	      1.00000000	      1.00000000	      1.00000000	      0.01000000
      0.38429597	      1.00000000	      1.00000000	      1.00000000	      0.01000000
      0.38435496	      1.00000000	      1.00000000	      1.00000000	      0.01000000
      0.38441394	      1.00000000	      1.00000000	      1.00000000	      0.01000000
      0.38447292	      1.00000000	      1.00000000	      1.00000000	      0.01000000
      0.38453191	      1.00000000	      1.00000000	      1.00000000	      0.01000000
      0.38459089	      1.00000000	      1.00000000	      1.00000000	      0.01000000
      0.38464368	      1.00000000	      1.00000000	      1.00000000	      0.01000000
      0.38469648	      1.00000000	      1.00000000	      1.00000000	      0.01000000
      0.38474927	      1.00000000	      1.00000000	      1.00000000	      0.01000000
      0.38480207	      1.00000000	      1.00000000	      1.00000000	      0.01000000
      0.38485486	      1.00000000	      1.00000000	      1.00000000	      0.01000000
      0.38490765	      1.00000000	      1.00000000	      1.00000000	      0.01000000
      0.38496045	      1.00000000	      1.00000000	      1.00000000	      0.01000000
      0.38501324	      1.00000000	      1.00000000	      1.00000000	      0.01000000
      0.38506603	      1.00000000	      1.00000000	      1.00000000	      0.01000000
      0.38511883	      1.00000000	      1.00000000	      1.00000000	      0.01000000
      0.38517162	      1.00000000	      1.00000000	      1.00000000	      0.01000000
      0.38522441	      1.00000000	      1.00000000	      1.00000000	      0.01000000
      0.38527721	      1.00000000	      1.00000000	      1.00000000	      0.01000000
      0.38533000	      1.00000000	      1.00000000	      1.00000000	      0.01000000
      0.38538279	      1.00000000	      1.00000000	      1.00000000	      0.01000000
      0.38543559	      1.00000000	      1.00000000	      1.00000000	      0.01000000
      0.38548838	      1.00000000	      1.00000000	      1.00000000	      0.01000000
      0.38554117	      1.00000000	      1.00000000	      1.00000000	      0.01000000
      0.38559397	      1.00000000	      1.00000000	      1.00000000	      0.01000000
      0.38564676	      1.00000000	      1.00000000	      1.00000000	      0.01000000
      0.38569956	      1.00000000	      1.00000000	      1.00000000	      0.01000000
      0.38575235	      1.00000000	      1.00000000	      1.00000000	      0.01000000
      0.38580514	      1.00000000	      1.00000000	      1.00000000	      0.01000000
      0.38585794	      1.00000000	      1.00000000	      1.00000000	      0.01000000
      0.38591073	      1.00000000	      1.00000000	      1.00000000	      0.01000000
      0.38596352	      1.00000000	      1.00000000	      1.00000000	      0.01000000
      0.38601632	      1.00000000	      1.00000000	      1.00000000	      0.01000000
      0.38606911	      1.00000000	      1.00000000	      1.00000000	      0.01000000
      0.38612190	      1.00000000	      1.00000000	      1.00000000	      0.01000000
      0.38617470	      1.00000000	      1.00000000	      1.00000000	      0.01000000
      0.38622749	      1.00000000	      1.00000000	      1.00000000	      0.01000000
      0.38628028	      1.00000000	      1.00000000	      1.00000000	      0.01000000
      0.38633308	      1.00000000	      1.00000000	      1.00000000	      0.01000000
      0.38638587	      1.00000000	      1.00000000	      1.00000000	      0.01000000
      0.38643867	      1.00000000	      1.00000000	      1.00000000	      0.01000000
      0.38649146	      1.00000000	      1.00000000	      1.00000000	      0.01000000
      0.38654425	      1.00000000	      1.00000000	      1.00000000	      0.01000000
      0.38659705	      1.00000000	      1.00000000	      1.00000000	      0.01000000
      0.38664984	      1.00000000	      1.00000000	      1.00000000	      0.01000000
      0.38670263	      1.00000000	      1.00000000	      1.00000000	      0.01000000
      0.38675543	      1.00000000	      1.00000000	      1.00000000	      0.01000000
      0.38680822	      1.00000000	      1.00000000	      1.00000000	      0.01000000
      0.38686101	      1.00000000	      1.00000000	      1.00000000	      0.01000000
      0.38691381	      1.00000000	      1.00000000	      1.00000000	      0.01000000
      0.38696660	      1.00000000	      1.00000000	      1.00000000	      0.01000000
      0.38701939	      1.00000000	      1.00000000	      1.00000000	      0.01000000
      0.38707219	      1.00000000	      1.00000000	      1.00000000	      0.01000000
      0.38712498	      1.00000000	      1.00000000	      1.00000000	      0.01000000
      0.38717777	      1.00000000	      1.00000000	      1.00000000	      0.01000000
      0.38723057	      1.00000000	      1.00000000	      1.00000000	      0.01000000
      0.38728336	      1.00000000	      1.00000000	      1.00000000	      0.01000000
      0.38734717	      1.00000000	      1.00000000	      1.00000000	      0.01000000
      0.38741099	      1.00000000	      1.00000000	      1.00000000	      0.01000000
      0.38747480	      1.00000000	      1.00000000	      1.00000000	      0.01000000
      0.38753861	      1.00000000	      1.00000000	      1.00000000	      0.01000000
      0.38760243	      1.00000000	      1.00000000	      1.00000000	      0.01000000
      0.38766624	      1.00000000	      1.00000000	      1.00000000	      0.01000000
      0.38773005	      1.00000000	      1.00000000	      1.00000000	      0.01000000
      0.38779387	      1.00000000	      1.00000000	      1.00000000	      0.01000000
      0.38785768	      1.00000000	      1.00000000	      1.00000000	      0.01000000
      0.38792149	      1.00000000	      1.00000000	      1.00000000	      0.01000000
      0.38798530	      1.00000000	      1.00000000	      1.00000000	      0.01000000
      0.38804912	      1.00000000	      1.00000000	      1.00000000	      0.01000000
      0.38811293	      1.00000000	      1.00000000	      1.00000000	      0.01000000
      0.38817674	      1.00000000	      1.00000000	      1.00000000	      0.01000000
      0.38824056	      1.00000000	      1.00000000	      1.00000000	      0.01000000
      0.38831755	      1.00000000	      1.00000000	      1.00000000	      0.01000000
      0.38839455	      1.00000000	      1.00000000	      1.00000000	      0.01000000
      0.38847155	      1.00000000	      1.00000000	      1.00000000	      0.01000000
      0.38854855	      1.00000000	      1.00000000	      1.00000000	      0.01000000
      0.38862555	      1.00000000	      1.00000000	      1.00000000	      0.01000000
      0.38870255	      1.00000000	      1.00000000	      1.00000000	      0.01000000
      0.38877955	      1.00000000	      1.00000000	      1.00000000	      0.01000000
      0.38885654	      1.00000000	      1.00000000	      1.00000000	      0.01000000
      0.38893354	      1.00000000	      1.00000000	      1.00000000	      0.01000000
      0.38901054	      1.00000000	      1.00000000	      1.00000000	      0.01000000
      0.38910485	      1.00000000	      1.00000000	      1.00000000	      0.01000000
      0.38919917	      1.00000000	      1.00000000	      1.00000000	      0.01000000
      0.38929348	      1.00000000	      1.00000000	      1.00000000	      0.01000000
      0.38938779	      1.00000000	      1.00000000	      1.00000000	      0.01000000
      0.38948211	      1.00000000	      1.00000000	      1.00000000	      0.01000000
      0.38957642	      1.00000000	      1.00000000	      1.00000000	      0.01000000
      0.38969213	      1.00000000	      1.00000000	      1.00000000	      0.01000000
      0.38980784	      1.00000000	      1.00000000	      1.00000000	      0.01000000
      0.38992355	      1.00000000	      1.00000000	      1.00000000	      0.01000000
      0.39003927	      1.00000000	      1.00000000	      1.00000000	      0.01000000
      0.39019365	      1.00000000	      1.00000000	      1.00000000	      0.01000000
      0.39034803	      1.00000000	      1.00000000	      1.00000000	      0.01000000
      0.39050480	      1.00000000	      1.00000000	      1.00000000	      0.01000000
      0.39066156	      1.00000000	      1.00000000	      1.00000000	      0.01000000
      0.39081833	      1.00000000	      1.00000000	      1.00000000	      0.01000000
      0.39095771	      1.00000000	      1.00000000	      1.00000000	      0.01000000
      0.39109709	      1.00000000	      1.00000000	      1.00000000	      0.01000000
      0.39123646	      1.00000000	      1.00000000	      1.00000000	      0.01000000
      0.39137584	      1.00000000	      1.00000000	      1.00000000	      0.01000000
      0.39151522	      1.00000000	      1.00000000	      1.00000000	      0.01000000
      0.39165460	      1.00000000	      1.00000000	      1.00000000	      0.01000000
      0.39179398	      1.00000000	      1.00000000	      1.00000000	      0.01000000
      0.39193335	      1.00000000	      1.00000000	      1.00000000	      0.01000000
      0.39207273	      1.00000000	      1.00000000	      1.00000000	      0.01000000
      0.39221211	      1.00000000	      1.00000000	      1.00000000	      0.01000000
      0.39235149	      1.00000000	      1.00000000	      1.00000000	      0.01000000
      0.39249086	      1.00000000	      1.00000000	      1.00000000	      0.01000000
      0.39263024	      1.00000000	      1.00000000	      1.00000000	      0.01000000
      0.39276962	      1.00000000	      1.00000000	      1.00000000	      0.01000000
      0.39290900	      1.00000000	      1.00000000	      1.00000000	      0.01000000
      0.39304838	      1.00000000	      1.00000000	      1.00000000	      0.01000000
      0.39318775	      1.00000000	      1.00000000	      1.00000000	      0.01000000
      0.39332713	      1.00000000	      1.00000000	      1.00000000	      0.01000000
      0.39346651	      1.00000000	      1.00000000	      1.00000000	      0.01000000
      0.39360589	      1.00000000	      1.00000000	      1.00000000	      0.01000000
      0.39374527	      1.00000000	      1.00000000	      1.00000000	      0.01000000
      0.39388464	      1.00000000	      1.00000000	      1.00000000	      0.01000000
      0.39402402	      1.00000000	      1.00000000	      1.00000000	      0.01000000
      0.39416340	      1.00000000	      1.00000000	      1.00000000	      0.01000000
      0.39433263	      1.00000000	      1.00000000	      1.00000000	      0.01000000
      0.39450186	      1.00000000	      1.00000000	      1.00000000	      0.01000000
      0.39467109	      1.00000000	      1.00000000	      1.00000000	      0.01000000
      0.39484032	      1.00000000	      1.00000000	      1.00000000	      0.01000000
      0.39500955	      1.00000000	      1.00000000	      1.00000000	      0.01000000
      0.39521504	      1.00000000	      1.00000000	      1.00000000	      0.01000000
      0.39542053	      1.00000000	      1.00000000	      1.00000000	      0.01000000
      0.39562602	      1.00000000	      1.00000000	      1.00000000	      0.01000000
      0.39591322	      1.00000000	      1.00000000	      1.00000000	      0.01000000
      0.39612524	      1.00000000	      1.00000000	      1.00000000	      0.01000000
      0.39635517	      1.00000000	      1.00000000	      1.00000000	      0.01000000
      0.39658510	      1.00000000	      1.00000000	      1.00000000	      0.01000000
      0.39681503	      1.00000000	      1.00000000	      1.00000000	      0.01000000
      0.39701526	      1.00000000	      1.00000000	      1.00000000	      0.01000000
      0.39721550	      1.00000000	      1.00000000	      1.00000000	      0.01000000
      0.39741573	      1.00000000	      1.00000000	      1.00000000	      0.01000000
      0.39761597	      1.00000000	      1.00000000	      1.00000000	      0.01000000
      0.39781620	      1.00000000	      1.00000000	      1.00000000	      0.01000000
      0.39801643	      1.00000000	      1.00000000	      1.00000000	      0.01000000
      0.39821667	      1.00000000	      1.00000000	      1.00000000	      0.01000000
      0.39839567	      1.00000000	      1.00000000	      1.00000000	      0.01000000
      0.39857467	      1.00000000	      1.00000000	      1.00000000	      0.01000000
      0.39875367	      1.00000000	      1.00000000	      1.00000000	      0.01000000
      0.39893267	      1.00000000	      1.00000000	      1.00000000	      0.01000000
      0.39911167	      1.00000000	      1.00000000	      1.00000000	      0.01000000
      0.39929067	      1.00000000	      1.00000000	      1.00000000	      0.01000000
      0.39946967	      1.00000000	      1.00000000	      1.00000000	      0.01000000
      0.39964867	      1.00000000	      1.00000000	      1.00000000	      0.01000000
      0.39982767	      1.00000000	      1.00000000	      1.00000000	      0.01000000
      0.40000667	      1.00000000	      1.00000000	      1.00000000	      0.01000000
      0.40018567	      1.00000000	      1.00000000	      1.00000000	      0.01000000
      0.40036467	      1.00000000	      1.00000000	      1.00000000	      0.01000000
      0.40054367	      1.00000000	      1.00000000	      1.00000000	      0.01000000
      0.40072267	      1.00000000	      1.00000000	      1.00000000	      0.01000000
      0.40090167	      1.00000000	      1.00000000	      1.00000000	      0.01000000
      0.40108067	      1.00000000	      1.00000000	      1.00000000	      0.01000000
      0.40125967	      1.00000000	      1.00000000	      1.00000000	      0.01000000
      0.40143868	      1.00000000	      1.00000000	      1.00000000	      0.01000000
      0.40161768	      1.00000000	      1.00000000	      1.00000000	      0.01000000
      0.40179668	      1.00000000	      1.00000000	      1.00000000	      0.01000000
      0.40197568	      1.00000000	      1.00000000	      1.00000000	      0.01000000
      0.40215468	      1.00000000	      1.00000000	      1.00000000	      0.01000000
      0.40233368	      1.00000000	      1.00000000	      1.00000000	      0.01000000
      0.40251268	      1.00000000	      1.00000000	      1.00000000	      0.01000000
      0.40269168	      1.00000000	      1.00000000	      1.00000000	      0.01000000
      0.40287068	      1.00000000	      1.00000000	      1.00000000	      0.01000000
      0.40304968	      1.00000000	      1.00000000	      1.00000000	      0.01000000
      0.40322868	      1.00000000	      1.00000000	      1.00000000	      0.01000000
      0.40340768	      1.00000000	      1.00000000	      1.00000000	      0.01000000
      0.40358668	      1.00000000	      1.00000000	      1.00000000	      0.01000000
      0.40376568	      1.00000000	      1.00000000	      1.00000000	      0.01000000
      0.40394468	      1.00000000	      1.00000000	      1.00000000	      0.01000000
      0.40412368	      1.00000000	      1.00000000	      1.00000000	      0.01000000
      0.40430268	      1.00000000	      1.00000000	      1.00000000	      0.01000000
      0.40448168	      1.00000000	      1.00000000	      1.00000000	      0.01000000
      0.40466068	      1.00000000	      1.00000000	      1.00000000	      0.01000000
      0.40483968	      1.00000000	      1.00000000	      1.00000000	      0.01000000
      0.40501868	      1.00000000	      1.00000000	      1.00000000	      0.01000000
      0.40519768	      1.00000000	      1.00000000	      1.00000000	      0.01000000
      0.40537668	      1.00000000	      1.00000000	      1.00000000	      0.01000000
      0.40555568	      1.00000000	      1.00000000	      1.00000000	      0.01000000
      0.40573468	      1.00000000	      1.00000000	      1.00000000	      0.01000000
      0.40591369	      1.00000000	      1.00000000	      1.00000000	      0.01000000
      0.40609269	      1.00000000	      1.00000000	      1.00000000	      0.01000000
      0.40627169	      1.00000000	      1.00000000	      1.00000000	      0.01000000
      0.40645069	      1.00000000	      1.00000000	      1.00000000	      0.01000000
      0.40662969	      1.00000000	      1.00000000	      1.00000000	      0.01000000
      0.40680869	      1.00000000	      1.00000000	      1.00000000	      0.01000000
      0.40698769	      1.00000000	      1.00000000	      1.00000000	      0.01000000
      0.40716669	      1.00000000	      1.00000000	      1.00000000	      0.01000000
      0.40734569	      1.00000000	      1.00000000	      1.00000000	      0.01000000
      0.40752469	      1.00000000	      1.00000000	      1.00000000	      0.01000000
      0.40770369	      1.00000000	      1.00000000	      1.00000000	      0.01000000
      0.40788269	      1.00000000	      1.00000000	      1.00000000	      0.01000000
      0.40806169	      1.00000000	      1.00000000	      1.00000000	      0.01000000
      0.40824069	      1.00000000	      1.00000000	      1.00000000	      0.01000000
      0.40841969	      1.00000000	      1.00000000	      1.00000000	      0.01000000
      0.40859869	      1.00000000	      1.00000000	      1.00000000	      0.01000000
      0.40877769	      1.00000000	      1.00000000	      1.00000000	      0.01000000
      0.40895669	      1.00000000	      1.00000000	      1.00000000	      0.01000000
      0.40913569	      1.00000000	      1.00000000	      1.00000000	      0.01000000
      0.40931469	      1.00000000	      1.00000000	      1.00000000	      0.01000000
      0.40949369	      1.00000000	      1.00000000	      1.00000000	      0.01000000
      0.40967269	      1.00000000	      1.00000000	      1.00000000	      0.01000000
      0.40985169	      1.00000000	      1.00000000	      1.00000000	      0.01000000
      0.41003069	      1.00000000	      1.00000000	      1.00000000	      0.01000000
      0.41020969	      1.00000000	      1.00000000	      1.00000000	      0.01000000
      0.41038869	      1.00000000	      1.00000000	      1.00000000	      0.01000000
      0.41056770	      1.00000000	      1.00000000	      1.00000000	      0.01000000
      0.41074670	      1.00000000	      1.00000000	      1.00000000	      0.01000000
      0.41092570	      1.00000000	      1.00000000	      1.00000000	      0.01000000
      0.41110470	      1.00000000	      1.00000000	      1.00000000	      0.01000000
      0.41128370	      1.00000000	      1.00000000	      1.00000000	      0.01000000
      0.41146270	      1.00000000	      1.00000000	      1.00000000	      0.01000000
      0.41164170	      1.00000000	      1.00000000	      1.00000000	      0.01000000
      0.41182070	      1.00000000	      1.00000000	      1.00000000	      0.01000000
      0.41199970	      1.00000000	      1.00000000	      1.00000000	      0.01000000
      0.41217870	      1.00000000	      1.00000000	      1.00000000	      0.01000000
      0.41235770	      1.00000000	      1.00000000	      1.00000000	      0.01000000
      0.41253670	      1.00000000	      1.00000000	      1.00000000	      0.01000000
      0.41271570	      1.00000000	      1.00000000	      1.00000000	      0.01000000
      0.41289470	      1.00000000	      1.00000000	      1.00000000	      0.01000000
      0.41307370	      1.00000000	      1.00000000	      1.00000000	      0.01000000
      0.41325270	      1.00000000	      1.00000000	      1.00000000	      0.01000000
      0.41343170	      1.00000000	      1.00000000	      1.00000000	      0.01000000
      0.41361070	      1.00000000	      1.00000000	      1.00000000	      0.01000000
      0.41378970	      1.00000000	      1.00000000	      1.00000000	      0.01000000
      0.41396870	      1.00000000	      1.00000000	      1.00000000	      0.01000000
      0.41414770	      1.00000000	      1.00000000	      1.00000000	      0.01000000
      0.41432670	      1.00000000	      1.00000000	      1.00000000	      0.01000000
      0.41450570	      1.00000000	      1.00000000	      1.00000000	      0.01000000
      0.41468470	      1.00000000	      1.00000000	      1.00000000	      0.01000000
      0.41486370	      1.00000000	      1.00000000	      1.00000000	      0.01000000
      0.41504271	      1.00000000	      1.00000000	      1.00000000	      0.01000000
      0.41522171	      1.00000000	      1.00000000	      1.00000000	      0.01000000
      0.41540071	      1.00000000	      1.00000000	      1.00000000	      0.01000000
      0.41557971	      1.00000000	      1.00000000	      1.00000000	      0.01000000
      0.41575871	      1.00000000	      1.00000000	      1.00000000	      0.01000000
      0.41593771	      1.00000000	      1.00000000	      1.00000000	      0.01000000
      0.41611671	      1.00000000	      1.00000000	      1.00000000	      0.01000000
      0.41629571	      1.00000000	      1.00000000	      1.00000000	      0.01000000
      0.41647471	      1.00000000	      1.00000000	      1.00000000	      0.01000000
      0.41665371	      1.00000000	      1.00000000	      1.00000000	      0.01000000
      0.41683271	      1.00000000	      1.00000000	      1.00000000	      0.01000000
      0.41701171	      1.00000000	      1.00000000	      1.00000000	      0.01000000
      0.41719071	      1.00000000	      1.00000000	      1.00000000	      0.01000000
      0.41736971	      1.00000000	      1.00000000	      1.00000000	      0.01000000
      0.41754871	      1.00000000	      1.00000000	      1.00000000	      0.01000000
      0.41772771	      1.00000000	      1.00000000	      1.00000000	      0.01000000
      0.41790671	      1.00000000	      1.00000000	      1.00000000	      0.01000000
      0.41808571	      1.00000000	      1.00000000	      1.00000000	      0.01000000
      0.41826471	      1.00000000	      1.00000000	      1.00000000	      0.01000000
      0.41844371	      1.00000000	      1.00000000	      1.00000000	      0.01000000
      0.41862271	      1.00000000	      1.00000000	      1.00000000	      0.01000000
      0.41880171	      1.00000000	      1.00000000	      1.00000000	      0.01000000
      0.41898071	      1.00000000	      1.00000000	      1.00000000	      0.01000000
      0.41915971	      1.00000000	      1.00000000	      1.00000000	      0.01000000
      0.41933871	      1.00000000	      1.00000000	      1.00000000	      0.01000000
      0.41951771	      1.00000000	      1.00000000	      1.00000000	      0.01000000
      0.41969672	      1.00000000	      1.00000000	      1.00000000	      0.01000000
      0.41987572	      1.00000000	      1.00000000	      1.00000000	      0.01000000
      0.42005472	      1.00000000	      1.00000000	      1.00000000	      0.01000000
      0.42023372	      1.00000000	      1.00000000	      1.00000000	      0.01000000
      0.42041272	      1.00000000	      1.00000000	      1.00000000	      0.01000000
      0.42059172	      1.00000000	      1.00000000	      1.00000000	      0.01000000
      0.42077072	      1.00000000	      1.00000000	      1.00000000	      0.01000000
      0.42094972	      1.00000000	      1.00000000	      1.00000000	      0.01000000
      0.42112872	      1.00000000	      1.00000000	      1.00000000	      0.01000000
      0.42130772	      1.00000000	      1.00000000	      1.00000000	      0.01000000
      0.42148672	      1.00000000	      1.00000000	      1.00000000	      0.01000000
      0.42166572	      1.00000000	      1.00000000	      1.00000000	      0.01000000
      0.42184472	      1.00000000	      1.00000000	      1.00000000	      0.01000000
      0.42202372	      1.00000000	      1.00000000	      1.00000000	      0.01000000
      0.42220272	      1.00000000	      1.00000000	      1.00000000	      0.01000000
      0.42238172	      1.00000000	      1.00000000	      1.00000000	      0.01000000
      0.42256072	      1.00000000	      1.00000000	      1.00000000	      0.01000000
      0.42273972	      1.00000000	      1.00000000	      1.00000000	      0.01000000
      0.42291872	      1.00000000	      1.00000000	      1.00000000	      0.01000000
      0.42309772	      1.00000000	      1.00000000	      1.00000000	      0.01000000
      0.42327672	      1.00000000	      1.00000000	      1.00000000	      0.01000000
      0.42345572	      1.00000000	      1.00000000	      1.00000000	      0.01000000
      0.42363472	      1.00000000	      1.00000000	      1.00000000	      0.01000000
      0.42381372	      1.00000000	      1.00000000	      1.00000000	      0.01000000
      0.42399272	      1.00000000	      1.00000000	      1.00000000	      0.01000000
      0.42420785	      1.00000000	      1.00000000	      1.00000000	      0.01000000
      0.42442297	      1.00000000	      1.00000000	      1.00000000	      0.01000000
      0.42458193	      1.00000000	      1.00000000	      1.00000000	      0.01000000
      0.42477452	      1.00000000	      1.00000000	      1.00000000	      0.01000000
      0.42496711	      1.00000000	      1.00000000	      1.00000000	      0.01000000
      0.42516410	      1.00000000	      1.00000000	      1.00000000	      0.01000000
      0.42536108	      1.00000000	      1.00000000	      1.00000000	      0.01000000
      0.42555506	      1.00000000	      1.00000000	      1.00000000	      0.01000000
      0.42574904	      1.00000000	      1.00000000	      1.00000000	      0.01000000
      0.42594606	      1.00000000	      1.00000000	      1.00000000	      0.01000000
      0.42614309	      1.00000000	      1.00000000	      1.00000000	      0.01000000
      0.42633405	      1.00000000	      1.00000000	      1.00000000	      0.01000000
      0.42652502	      1.00000000	      1.00000000	      1.00000000	      0.01000000
      0.42672190	      1.00000000	      1.00000000	      1.00000000	      0.01000000
      0.42691879	      1.00000000	      1.00000000	      1.00000000	      0.01000000
      0.42710376	      1.00000000	      1.00000000	      1.00000000	      0.01000000
      0.42728873	      1.00000000	      1.00000000	      1.00000000	      0.01000000
      0.42748765	      1.00000000	      1.00000000	      1.00000000	      0.01000000
      0.42768657	      1.00000000	      1.00000000	      1.00000000	      0.01000000
      0.42785513	      1.00000000	      1.00000000	      1.00000000	      0.01000000
      0.42806334	      1.00000000	      1.00000000	      1.00000000	      0.01000000
      0.42827155	      1.00000000	      1.00000000	      1.00000000	      0.01000000
      0.42843078	      1.00000000	      1.00000000	      1.00000000	      0.01000000
      0.42862588	      1.00000000	      1.00000000	      1.00000000	      0.01000000
      0.42882098	      1.00000000	      1.00000000	      1.00000000	      0.01000000
      0.42900904	      1.00000000	      1.00000000	      1.00000000	      0.01000000
      0.42919709	      1.00000000	      1.00000000	      1.00000000	      0.01000000
      0.42938587	      1.00000000	      1.00000000	      1.00000000	      0.01000000
      0.42957465	      1.00000000	      1.00000000	      1.00000000	      0.01000000
      0.42975615	      1.00000000	      1.00000000	      1.00000000	      0.01000000
      0.42993765	      1.00000000	      1.00000000	      1.00000000	      0.01000000
      0.43012989	      1.00000000	      1.00000000	      1.00000000	      0.01000000
      0.43032213	      1.00000000	      1.00000000	      1.00000000	      0.01000000
      0.43047579	      1.00000000	      1.00000000	      1.00000000	      0.01000000
      0.43068658	      1.00000000	      1.00000000	      1.00000000	      0.01000000
      0.43089737	      1.00000000	      1.00000000	      1.00000000	      0.01000000
      0.43104603	      1.00000000	      1.00000000	      1.00000000	      0.01000000
      0.43119468	      1.00000000	      1.00000000	      1.00000000	      0.01000000
      0.43137690	      1.00000000	      1.00000000	      1.00000000	      0.01000000
      0.43155912	      1.00000000	      1.00000000	      1.00000000	      0.01000000
      0.43172060	      1.00000000	      1.00000000	      1.00000000	      0.01000000
      0.43193103	      1.00000000	      1.00000000	      1.00000000	      0.01000000
      0.43214146	      1.00000000	      1.00000000	      1.00000000	      0.01000000
      0.43229900	      1.00000000	      1.00000000	      1.00000000	      0.01000000
      0.43245653	      1.00000000	      1.00000000	      1.00000000	      0.01000000
      0.43261361	      1.00000000	      1.00000000	      1.00000000	      0.01000000
      0.43282379	      1.00000000	      1.00000000	      1.00000000	      0.01000000
      0.43303397	      1.00000000	      1.00000000	      1.00000000	      0.01000000
      0.43318381	      1.00000000	      1.00000000	      1.00000000	      0.01000000
      0.43333364	      1.00000000	      1.00000000	      1.00000000	      0.01000000
      0.43350222	      1.00000000	      1.00000000	      1.00000000	      0.01000000
      0.43371066	      1.00000000	      1.00000000	      1.00000000	      0.01000000
      0.43396871	      1.00000000	      1.00000000	      1.00000000	      0.01000000
      0.43422676	      1.00000000	      1.00000000	      1.00000000	      0.01000000
      0.43435631	      1.00000000	      1.00000000	      1.00000000	      0.01000000
      0.43448585	      1.00000000	      1.00000000	      1.00000000	      0.01000000
      0.43467636	      1.00000000	      1.00000000	      1.00000000	      0.01000000
      0.43486686	      1.00000000	      1.00000000	      1.00000000	      0.01000000
      0.43502751	      1.00000000	      1.00000000	      1.00000000	      0.01000000
      0.43518815	      1.00000000	      1.00000000	      1.00000000	      0.01000000
      0.43535399	      1.00000000	      1.00000000	      1.00000000	      0.01000000
      0.43555759	      1.00000000	      1.00000000	      1.00000000	      0.01000000
      0.43577009	      1.00000000	      1.00000000	      1.00000000	      0.01000000
      0.43598258	      1.00000000	      1.00000000	      1.00000000	      0.01000000
      0.43613035	      1.00000000	      1.00000000	      1.00000000	      0.01000000
      0.43627812	      1.00000000	      1.00000000	      1.00000000	      0.01000000
      0.43643411	      1.00000000	      1.00000000	      1.00000000	      0.01000000
      0.43664512	      1.00000000	      1.00000000	      1.00000000	      0.01000000
      0.43685613	      1.00000000	      1.00000000	      1.00000000	      0.01000000
      0.43699924	      1.00000000	      1.00000000	      1.00000000	      0.01000000
      0.43714235	      1.00000000	      1.00000000	      1.00000000	      0.01000000
      0.43728984	      1.00000000	      1.00000000	      1.00000000	      0.01000000
      0.43750518	      1.00000000	      1.00000000	      1.00000000	      0.01000000
      0.43767663	      1.00000000	      1.00000000	      1.00000000	      0.01000000
      0.43784808	      1.00000000	      1.00000000	      1.00000000	      0.01000000
      0.43801953	      1.00000000	      1.00000000	      1.00000000	      0.01000000
      0.43819098	      1.00000000	      1.00000000	      1.00000000	      0.01000000
      0.43836243	      1.00000000	      1.00000000	      1.00000000	      0.01000000
      0.43851051	      1.00000000	      1.00000000	      1.00000000	      0.01000000
      0.43865860	      1.00000000	      1.00000000	      1.00000000	      0.01000000
      0.43883773	      1.00000000	      1.00000000	      1.00000000	      0.01000000
      0.43901686	      1.00000000	      1.00000000	      1.00000000	      0.01000000
      0.43919600	      1.00000000	      1.00000000	      1.00000000	      0.01000000
      0.43935611	      1.00000000	      1.00000000	      1.00000000	      0.01000000
      0.43951623	      1.00000000	      1.00000000	      1.00000000	      0.01000000
      0.43967634	      1.00000000	      1.00000000	      1.00000000	      0.01000000
      0.43984450	      1.00000000	      1.00000000	      1.00000000	      0.01000000
      0.44001266	      1.00000000	      1.00000000	      1.00000000	      0.01000000
      0.44018082	      1.00000000	      1.00000000	      1.00000000	      0.01000000
      0.44034898	      1.00000000	      1.00000000	      1.00000000	      0.01000000
      0.44051714	      1.00000000	      1.00000000	      1.00000000	      0.01000000
      0.44068530	      1.00000000	      1.00000000	      1.00000000	      0.01000000
      0.44085346	      1.00000000	      1.00000000	      1.00000000	      0.01000000
      0.44102162	      1.00000000	      1.00000000	      1.00000000	      0.01000000
      0.44116587	      1.00000000	      1.00000000	      1.00000000	      0.01000000
      0.44131012	      1.00000000	      1.00000000	      1.00000000	      0.01000000
      0.44149065	      1.00000000	      1.00000000	      1.00000000	      0.01000000
      0.44167117	      1.00000000	      1.00000000	      1.00000000	      0.01000000
      0.44181801	      1.00000000	      1.00000000	      1.00000000	      0.01000000
      0.44196486	      1.00000000	      1.00000000	      1.00000000	      0.01000000
      0.44214337	      1.00000000	      1.00000000	      1.00000000	      0.01000000
      0.44232188	      1.00000000	      1.00000000	      1.00000000	      0.01000000
      0.44246827	      1.00000000	      1.00000000	      1.00000000	      0.01000000
      0.44261467	      1.00000000	      1.00000000	      1.00000000	      0.01000000
      0.44279274	      1.00000000	      1.00000000	      1.00000000	      0.01000000
      0.44297081	      1.00000000	      1.00000000	      1.00000000	      0.01000000
      0.44311412	      1.00000000	      1.00000000	      1.00000000	      0.01000000
      0.44325744	      1.00000000	      1.00000000	      1.00000000	      0.01000000
      0.44343728	      1.00000000	      1.00000000	      1.00000000	      0.01000000
      0.44361712	      1.00000000	      1.00000000	      1.00000000	      0.01000000
      0.44375550	      1.00000000	      1.00000000	      1.00000000	      0.01000000
      0.44389388	      1.00000000	      1.00000000	      1.00000000	      0.01000000
      0.44407651	      1.00000000	      1.00000000	      1.00000000	      0.01000000
      0.44425914	      1.00000000	      1.00000000	      1.00000000	      0.01000000
      0.44439279	      1.00000000	      1.00000000	      1.00000000	      0.01000000
      0.44452643	      1.00000000	      1.00000000	      1.00000000	      0.01000000
      0.44471051	      1.00000000	      1.00000000	      1.00000000	      0.01000000
      0.44489459	      1.00000000	      1.00000000	      1.00000000	      0.01000000
      0.44502649	      1.00000000	      1.00000000	      1.00000000	      0.01000000
      0.44515839	      1.00000000	      1.00000000	      1.00000000	      0.01000000
      0.44534295	      1.00000000	      1.00000000	      1.00000000	      0.01000000
      0.44552751	      1.00000000	      1.00000000	      1.00000000	      0.01000000
      0.44565675	      1.00000000	      1.00000000	      1.00000000	      0.01000000
      0.44578599	      1.00000000	      1.00000000	      1.00000000	      0.01000000
      0.44597090	      1.00000000	      1.00000000	      1.00000000	      0.01000000
      0.44615581	      1.00000000	      1.00000000	      1.00000000	      0.01000000
      0.44628359	      1.00000000	      1.00000000	      1.00000000	      0.01000000
      0.44641137	      1.00000000	      1.00000000	      1.00000000	      0.01000000
      0.44659674	      1.00000000	      1.00000000	      1.00000000	      0.01000000
      0.44678210	      1.00000000	      1.00000000	      1.00000000	      0.01000000
      0.44690714	      1.00000000	      1.00000000	      1.00000000	      0.01000000
      0.44703217	      1.00000000	      1.00000000	      1.00000000	      0.01000000
      0.44721725	      1.00000000	      1.00000000	      1.00000000	      0.01000000
      0.44740232	      1.00000000	      1.00000000	      1.00000000	      0.01000000
      0.44752756	      1.00000000	      1.00000000	      1.00000000	      0.01000000
      0.44765280	      1.00000000	      1.00000000	      1.00000000	      0.01000000
      0.44783915	      1.00000000	      1.00000000	      1.00000000	      0.01000000
      0.44800343	      1.00000000	      1.00000000	      1.00000000	      0.01000000
      0.44814859	      1.00000000	      1.00000000	      1.00000000	      0.01000000
      0.44829376	      1.00000000	      1.00000000	      1.00000000	      0.01000000
      0.44847329	      1.00000000	      1.00000000	      1.00000000	      0.01000000
      0.44860905	      1.00000000	      1.00000000	      1.00000000	      0.01000000
      0.44874481	      1.00000000	      1.00000000	      1.00000000	      0.01000000
      0.44891013	      1.00000000	      1.00000000	      1.00000000	      0.01000000
      0.44907451	      1.00000000	      1.00000000	      1.00000000	      0.01000000
      0.44923889	      1.00000000	      1.00000000	      1.00000000	      0.01000000
      0.44940327	      1.00000000	      1.00000000	      1.00000000	      0.01000000
      0.44954097	      1.00000000	      1.00000000	      1.00000000	      0.01000000
      0.44967868	      1.00000000	      1.00000000	      1.00000000	      0.01000000
      0.44981638	      1.00000000	      1.00000000	      1.00000000	      0.01000000
      0.44999599	      1.00000000	      1.00000000	      1.00000000	      0.01000000
      0.45015072	      1.00000000	      1.00000000	      1.00000000	      0.01000000
      0.45030544	      1.00000000	      1.00000000	      1.00000000	      0.01000000
      0.45046017	      1.00000000	      1.00000000	      1.00000000	      0.01000000
      0.45059769	      1.00000000	      1.00000000	      1.00000000	      0.01000000
      0.45073520	      1.00000000	      1.00000000	      1.00000000	      0.01000000
      0.45091367	      1.00000000	      1.00000000	      1.00000000	      0.01000000
      0.45105024	      1.00000000	      1.00000000	      1.00000000	      0.01000000
      0.45118681	      1.00000000	      1.00000000	      1.00000000	      0.01000000
      0.45132338	      1.00000000	      1.00000000	      1.00000000	      0.01000000
      0.45150272	      1.00000000	      1.00000000	      1.00000000	      0.01000000
      0.45165362	      1.00000000	      1.00000000	      1.00000000	      0.01000000
      0.45180451	      1.00000000	      1.00000000	      1.00000000	      0.01000000
      0.45195541	      1.00000000	      1.00000000	      1.00000000	      0.01000000
      0.45210631	      1.00000000	      1.00000000	      1.00000000	      0.01000000
      0.45225721	      1.00000000	      1.00000000	      1.00000000	      0.01000000
      0.45240811	      1.00000000	      1.00000000	      1.00000000	      0.01000000
      0.45255901	      1.00000000	      1.00000000	      1.00000000	      0.01000000
      0.45269096	      1.00000000	      1.00000000	      1.00000000	      0.01000000
      0.45282291	      1.00000000	      1.00000000	      1.00000000	      0.01000000
      0.45300169	      1.00000000	      1.00000000	      1.00000000	      0.01000000
      0.45313732	      1.00000000	      1.00000000	      1.00000000	      0.01000000
      0.45327294	      1.00000000	      1.00000000	      1.00000000	      0.01000000
      0.45340856	      1.00000000	      1.00000000	      1.00000000	      0.01000000
      0.45358537	      1.00000000	      1.00000000	      1.00000000	      0.01000000
      0.45373044	      1.00000000	      1.00000000	      1.00000000	      0.01000000
      0.45387550	      1.00000000	      1.00000000	      1.00000000	      0.01000000
      0.45402057	      1.00000000	      1.00000000	      1.00000000	      0.01000000
      0.45416564	      1.00000000	      1.00000000	      1.00000000	      0.01000000
      0.45431071	      1.00000000	      1.00000000	      1.00000000	      0.01000000
      0.45445578	      1.00000000	      1.00000000	      1.00000000	      0.01000000
      0.45460085	      1.00000000	      1.00000000	      1.00000000	      0.01000000
      0.45474591	      1.00000000	      1.00000000	      1.00000000	      0.01000000
      0.45489098	      1.00000000	      1.00000000	      1.00000000	      0.01000000
      0.45504842	      1.00000000	      1.00000000	      1.00000000	      0.01000000
      0.45520585	      1.00000000	      1.00000000	      1.00000000	      0.01000000
      0.45533504	      1.00000000	      1.00000000	      1.00000000	      0.01000000
      0.45546422	      1.00000000	      1.00000000	      1.00000000	      0.01000000
      0.45564128	      1.00000000	      1.00000000	      1.00000000	      0.01000000
      0.45577395	      1.00000000	      1.00000000	      1.00000000	      0.01000000
      0.45590661	      1.00000000	      1.00000000	      1.00000000	      0.01000000
      0.45603928	      1.00000000	      1.00000000	      1.00000000	      0.01000000
      0.45621585	      1.00000000	      1.00000000	      1.00000000	      0.01000000
      0.45635500	      1.00000000	      1.00000000	      1.00000000	      0.01000000
      0.45649414	      1.00000000	      1.00000000	      1.00000000	      0.01000000
      0.45663328	      1.00000000	      1.00000000	      1.00000000	      0.01000000
      0.45680119	      1.00000000	      1.00000000	      1.00000000	      0.01000000
      0.45692821	      1.00000000	      1.00000000	      1.00000000	      0.01000000
      0.45705522	      1.00000000	      1.00000000	      1.00000000	      0.01000000
      0.45721408	      1.00000000	      1.00000000	      1.00000000	      0.01000000
      0.45736833	      1.00000000	      1.00000000	      1.00000000	      0.01000000
      0.45752258	      1.00000000	      1.00000000	      1.00000000	      0.01000000
      0.45765758	      1.00000000	      1.00000000	      1.00000000	      0.01000000
      0.45779258	      1.00000000	      1.00000000	      1.00000000	      0.01000000
      0.45792758	      1.00000000	      1.00000000	      1.00000000	      0.01000000
      0.45809230	      1.00000000	      1.00000000	      1.00000000	      0.01000000
      0.45823698	      1.00000000	      1.00000000	      1.00000000	      0.01000000
      0.45838165	      1.00000000	      1.00000000	      1.00000000	      0.01000000
      0.45852633	      1.00000000	      1.00000000	      1.00000000	      0.01000000
      0.45867101	      1.00000000	      1.00000000	      1.00000000	      0.01000000
      0.45881568	      1.00000000	      1.00000000	      1.00000000	      0.01000000
      0.45896036	      1.00000000	      1.00000000	      1.00000000	      0.01000000
      0.45908613	      1.00000000	      1.00000000	      1.00000000	      0.01000000
      0.45921190	      1.00000000	      1.00000000	      1.00000000	      0.01000000
      0.45937877	      1.00000000	      1.00000000	      1.00000000	      0.01000000
      0.45951476	      1.00000000	      1.00000000	      1.00000000	      0.01000000
      0.45965075	      1.00000000	      1.00000000	      1.00000000	      0.01000000
      0.45978675	      1.00000000	      1.00000000	      1.00000000	      0.01000000
      0.45992274	      1.00000000	      1.00000000	      1.00000000	      0.01000000
      0.46005873	      1.00000000	      1.00000000	      1.00000000	      0.01000000
      0.46022254	      1.00000000	      1.00000000	      1.00000000	      0.01000000
      0.46035948	      1.00000000	      1.00000000	      1.00000000	      0.01000000
      0.46049642	      1.00000000	      1.00000000	      1.00000000	      0.01000000
      0.46063336	      1.00000000	      1.00000000	      1.00000000	      0.01000000
      0.46077031	      1.00000000	      1.00000000	      1.00000000	      0.01000000
      0.46090725	      1.00000000	      1.00000000	      1.00000000	      0.01000000
      0.46107411	      1.00000000	      1.00000000	      1.00000000	      0.01000000
      0.46119309	      1.00000000	      1.00000000	      1.00000000	      0.01000000
      0.46131208	      1.00000000	      1.00000000	      1.00000000	      0.01000000
      0.46147365	      1.00000000	      1.00000000	      1.00000000	      0.01000000
      0.46162833	      1.00000000	      1.00000000	      1.00000000	      0.01000000
      0.46178302	      1.00000000	      1.00000000	      1.00000000	      0.01000000
      0.46190934	      1.00000000	      1.00000000	      1.00000000	      0.01000000
      0.46203567	      1.00000000	      1.00000000	      1.00000000	      0.01000000
      0.46219780	      1.00000000	      1.00000000	      1.00000000	      0.01000000
      0.46232968	      1.00000000	      1.00000000	      1.00000000	      0.01000000
      0.46246157	      1.00000000	      1.00000000	      1.00000000	      0.01000000
      0.46259346	      1.00000000	      1.00000000	      1.00000000	      0.01000000
      0.46275719	      1.00000000	      1.00000000	      1.00000000	      0.01000000
      0.46287974	      1.00000000	      1.00000000	      1.00000000	      0.01000000
      0.46300229	      1.00000000	      1.00000000	      1.00000000	      0.01000000
      0.46315612	      1.00000000	      1.00000000	      1.00000000	      0.01000000
      0.46330192	      1.00000000	      1.00000000	      1.00000000	      0.01000000
      0.46344772	      1.00000000	      1.00000000	      1.00000000	      0.01000000
      0.46359352	      1.00000000	      1.00000000	      1.00000000	      0.01000000
      0.46371462	      1.00000000	      1.00000000	      1.00000000	      0.01000000
      0.46383572	      1.00000000	      1.00000000	      1.00000000	      0.01000000
      0.46398621	      1.00000000	      1.00000000	      1.00000000	      0.01000000
      0.46413310	      1.00000000	      1.00000000	      1.00000000	      0.01000000
      0.46427999	      1.00000000	      1.00000000	      1.00000000	      0.01000000
      0.46440637	      1.00000000	      1.00000000	      1.00000000	      0.01000000
      0.46453276	      1.00000000	      1.00000000	      1.00000000	      0.01000000
      0.46468680	      1.00000000	      1.00000000	      1.00000000	      0.01000000
      0.46481914	      1.00000000	      1.00000000	      1.00000000	      0.01000000
      0.46495147	      1.00000000	      1.00000000	      1.00000000	      0.01000000
      0.46508381	      1.00000000	      1.00000000	      1.00000000	      0.01000000
      0.46521615	      1.00000000	      1.00000000	      1.00000000	      0.01000000
      0.46534849	      1.00000000	      1.00000000	      1.00000000	      0.01000000
      0.46551272	      1.00000000	      1.00000000	      1.00000000	      0.01000000
      0.46562800	      1.00000000	      1.00000000	      1.00000000	      0.01000000
      0.46574327	      1.00000000	      1.00000000	      1.00000000	      0.01000000
      0.46590220	      1.00000000	      1.00000000	      1.00000000	      0.01000000
      0.46605136	      1.00000000	      1.00000000	      1.00000000	      0.01000000
      0.46620053	      1.00000000	      1.00000000	      1.00000000	      0.01000000
      0.46632350	      1.00000000	      1.00000000	      1.00000000	      0.01000000
      0.46644648	      1.00000000	      1.00000000	      1.00000000	      0.01000000
      0.46660174	      1.00000000	      1.00000000	      1.00000000	      0.01000000
      0.46673244	      1.00000000	      1.00000000	      1.00000000	      0.01000000
      0.46686314	      1.00000000	      1.00000000	      1.00000000	      0.01000000
      0.46699384	      1.00000000	      1.00000000	      1.00000000	      0.01000000
      0.46712455	      1.00000000	      1.00000000	      1.00000000	      0.01000000
      0.46725525	      1.00000000	      1.00000000	      1.00000000	      0.01000000
      0.46741813	      1.00000000	      1.00000000	      1.00000000	      0.01000000
      0.46753189	      1.00000000	      1.00000000	      1.00000000	      0.01000000
      0.46764566	      1.00000000	      1.00000000	      1.00000000	      0.01000000
      0.46780344	      1.00000000	      1.00000000	      1.00000000	      0.01000000
      0.46795034	      1.00000000	      1.00000000	      1.00000000	      0.01000000
      0.46809724	      1.00000000	      1.00000000	      1.00000000	      0.01000000
      0.46821910	      1.00000000	      1.00000000	      1.00000000	      0.01000000
      0.46834096	      1.00000000	      1.00000000	      1.00000000	      0.01000000
      0.46849325	      1.00000000	      1.00000000	      1.00000000	      0.01000000
      0.46862323	      1.00000000	      1.00000000	      1.00000000	      0.01000000
      0.46875322	      1.00000000	      1.00000000	      1.00000000	      0.01000000
      0.46888320	      1.00000000	      1.00000000	      1.00000000	      0.01000000
      0.46901319	      1.00000000	      1.00000000	      1.00000000	      0.01000000
      0.46914317	      1.00000000	      1.00000000	      1.00000000	      0.01000000
      0.46927316	      1.00000000	      1.00000000	      1.00000000	      0.01000000
      0.46940314	      1.00000000	      1.00000000	      1.00000000	      0.01000000
      0.46956640	      1.00000000	      1.00000000	      1.00000000	      0.01000000
      0.46967623	      1.00000000	      1.00000000	      1.00000000	      0.01000000
      0.46978607	      1.00000000	      1.00000000	      1.00000000	      0.01000000
      0.46994651	      1.00000000	      1.00000000	      1.00000000	      0.01000000
      0.47009531	      1.00000000	      1.00000000	      1.00000000	      0.01000000
      0.47024412	      1.00000000	      1.00000000	      1.00000000	      0.01000000
      0.47036066	      1.00000000	      1.00000000	      1.00000000	      0.01000000
      0.47047721	      1.00000000	      1.00000000	      1.00000000	      0.01000000
      0.47063341	      1.00000000	      1.00000000	      1.00000000	      0.01000000
      0.47076209	      1.00000000	      1.00000000	      1.00000000	      0.01000000
      0.47089078	      1.00000000	      1.00000000	      1.00000000	      0.01000000
      0.47101946	      1.00000000	      1.00000000	      1.00000000	      0.01000000
      0.47114815	      1.00000000	      1.00000000	      1.00000000	      0.01000000
      0.47127683	      1.00000000	      1.00000000	      1.00000000	      0.01000000
      0.47140552	      1.00000000	      1.00000000	      1.00000000	      0.01000000
      0.47153420	      1.00000000	      1.00000000	      1.00000000	      0.01000000
      0.47169184	      1.00000000	      1.00000000	      1.00000000	      0.01000000
      0.47180244	      1.00000000	      1.00000000	      1.00000000	      0.01000000
      0.47191304	      1.00000000	      1.00000000	      1.00000000	      0.01000000
      0.47206775	      1.00000000	      1.00000000	      1.00000000	      0.01000000
      0.47220988	      1.00000000	      1.00000000	      1.00000000	      0.01000000
      0.47235201	      1.00000000	      1.00000000	      1.00000000	      0.01000000
      0.47247154	      1.00000000	      1.00000000	      1.00000000	      0.01000000
      0.47259107	      1.00000000	      1.00000000	      1.00000000	      0.01000000
      0.47273726	      1.00000000	      1.00000000	      1.00000000	      0.01000000
      0.47286530	      1.00000000	      1.00000000	      1.00000000	      0.01000000
      0.47299334	      1.00000000	      1.00000000	      1.00000000	      0.01000000
      0.47312138	      1.00000000	      1.00000000	      1.00000000	      0.01000000
      0.47324942	      1.00000000	      1.00000000	      1.00000000	      0.01000000
      0.47337746	      1.00000000	      1.00000000	      1.00000000	      0.01000000
      0.47350551	      1.00000000	      1.00000000	      1.00000000	      0.01000000
      0.47363355	      1.00000000	      1.00000000	      1.00000000	      0.01000000
      0.47376159	      1.00000000	      1.00000000	      1.00000000	      0.01000000
      0.47388963	      1.00000000	      1.00000000	      1.00000000	      0.01000000
      0.47401767	      1.00000000	      1.00000000	      1.00000000	      0.01000000
      0.47414571	      1.00000000	      1.00000000	      1.00000000	      0.01000000
      0.47427375	      1.00000000	      1.00000000	      1.00000000	      0.01000000
      0.47440179	      1.00000000	      1.00000000	      1.00000000	      0.01000000
      0.47452983	      1.00000000	      1.00000000	      1.00000000	      0.01000000
      0.47465788	      1.00000000	      1.00000000	      1.00000000	      0.01000000
      0.47478592	      1.00000000	      1.00000000	      1.00000000	      0.01000000
      0.47491396	      1.00000000	      1.00000000	      1.00000000	      0.01000000
      0.47504200	      1.00000000	      1.00000000	      1.00000000	      0.01000000
      0.47517004	      1.00000000	      1.00000000	      1.00000000	      0.01000000
      0.47529808	      1.00000000	      1.00000000	      1.00000000	      0.01000000
      0.47542612	      1.00000000	      1.00000000	      1.00000000	      0.01000000
      0.47555416	      1.00000000	      1.00000000	      1.00000000	      0.01000000
      0.47568221	      1.00000000	      1.00000000	      1.00000000	      0.01000000
      0.47581025	      1.00000000	      1.00000000	      1.00000000	      0.01000000
      0.47593829	      1.00000000	      1.00000000	      1.00000000	      0.01000000
      0.47606633	      1.00000000	      1.00000000	      1.00000000	      0.01000000
      0.47619437	      1.00000000	      1.00000000	      1.00000000	      0.01000000
      0.47632241	      1.00000000	      1.00000000	      1.00000000	      0.01000000
      0.47645045	      1.00000000	      1.00000000	      1.00000000	      0.01000000
      0.47657849	      1.00000000	      1.00000000	      1.00000000	      0.01000000
      0.47670654	      1.00000000	      1.00000000	      1.00000000	      0.01000000
      0.47683458	      1.00000000	      1.00000000	      1.00000000	      0.01000000
      0.47696262	      1.00000000	      1.00000000	      1.00000000	      0.01000000
      0.47707664	      1.00000000	      1.00000000	      1.00000000	      0.01000000
      0.47719067	      1.00000000	      1.00000000	      1.00000000	      0.01000000
      0.47733232	      1.00000000	      1.00000000	      1.00000000	      0.01000000
      0.47747398	      1.00000000	      1.00000000	      1.00000000	      0.01000000
      0.47758061	      1.00000000	      1.00000000	      1.00000000	      0.01000000
      0.47768723	      1.00000000	      1.00000000	      1.00000000	      0.01000000
      0.47784380	      1.00000000	      1.00000000	      1.00000000	      0.01000000
      0.47797069	      1.00000000	      1.00000000	      1.00000000	      0.01000000
      0.47809757	      1.00000000	      1.00000000	      1.00000000	      0.01000000
      0.47822446	      1.00000000	      1.00000000	      1.00000000	      0.01000000
      0.47835135	      1.00000000	      1.00000000	      1.00000000	      0.01000000
      0.47847823	      1.00000000	      1.00000000	      1.00000000	      0.01000000
      0.47860512	      1.00000000	      1.00000000	      1.00000000	      0.01000000
      0.47873200	      1.00000000	      1.00000000	      1.00000000	      0.01000000
      0.47884603	      1.00000000	      1.00000000	      1.00000000	      0.01000000
      0.47896006	      1.00000000	      1.00000000	      1.00000000	      0.01000000
      0.47909870	      1.00000000	      1.00000000	      1.00000000	      0.01000000
      0.47923735	      1.00000000	      1.00000000	      1.00000000	      0.01000000
      0.47934472	      1.00000000	      1.00000000	      1.00000000	      0.01000000
      0.47945210	      1.00000000	      1.00000000	      1.00000000	      0.01000000
      0.47960312	      1.00000000	      1.00000000	      1.00000000	      0.01000000
      0.47972983	      1.00000000	      1.00000000	      1.00000000	      0.01000000
      0.47985653	      1.00000000	      1.00000000	      1.00000000	      0.01000000
      0.47998324	      1.00000000	      1.00000000	      1.00000000	      0.01000000
      0.48010995	      1.00000000	      1.00000000	      1.00000000	      0.01000000
      0.48023666	      1.00000000	      1.00000000	      1.00000000	      0.01000000
      0.48034764	      1.00000000	      1.00000000	      1.00000000	      0.01000000
      0.48045861	      1.00000000	      1.00000000	      1.00000000	      0.01000000
      0.48059898	      1.00000000	      1.00000000	      1.00000000	      0.01000000
      0.48073934	      1.00000000	      1.00000000	      1.00000000	      0.01000000
      0.48084349	      1.00000000	      1.00000000	      1.00000000	      0.01000000
      0.48094764	      1.00000000	      1.00000000	      1.00000000	      0.01000000
      0.48110234	      1.00000000	      1.00000000	      1.00000000	      0.01000000
      0.48122804	      1.00000000	      1.00000000	      1.00000000	      0.01000000
      0.48135374	      1.00000000	      1.00000000	      1.00000000	      0.01000000
      0.48147944	      1.00000000	      1.00000000	      1.00000000	      0.01000000
      0.48160514	      1.00000000	      1.00000000	      1.00000000	      0.01000000
      0.48173084	      1.00000000	      1.00000000	      1.00000000	      0.01000000
      0.48184178	      1.00000000	      1.00000000	      1.00000000	      0.01000000
      0.48195272	      1.00000000	      1.00000000	      1.00000000	      0.01000000
      0.48209067	      1.00000000	      1.00000000	      1.00000000	      0.01000000
      0.48222862	      1.00000000	      1.00000000	      1.00000000	      0.01000000
      0.48233335	      1.00000000	      1.00000000	      1.00000000	      0.01000000
      0.48243808	      1.00000000	      1.00000000	      1.00000000	      0.01000000
      0.48258831	      1.00000000	      1.00000000	      1.00000000	      0.01000000
      0.48271378	      1.00000000	      1.00000000	      1.00000000	      0.01000000
      0.48283926	      1.00000000	      1.00000000	      1.00000000	      0.01000000
      0.48296473	      1.00000000	      1.00000000	      1.00000000	      0.01000000
      0.48309021	      1.00000000	      1.00000000	      1.00000000	      0.01000000
      0.48320069	      1.00000000	      1.00000000	      1.00000000	      0.01000000
      0.48331117	      1.00000000	      1.00000000	      1.00000000	      0.01000000
      0.48342165	      1.00000000	      1.00000000	      1.00000000	      0.01000000
      0.48358239	      1.00000000	      1.00000000	      1.00000000	      0.01000000
      0.48369018	      1.00000000	      1.00000000	      1.00000000	      0.01000000
      0.48379798	      1.00000000	      1.00000000	      1.00000000	      0.01000000
      0.48394123	      1.00000000	      1.00000000	      1.00000000	      0.01000000
      0.48408447	      1.00000000	      1.00000000	      1.00000000	      0.01000000
      0.48418607	      1.00000000	      1.00000000	      1.00000000	      0.01000000
      0.48428766	      1.00000000	      1.00000000	      1.00000000	      0.01000000
      0.48443564	      1.00000000	      1.00000000	      1.00000000	      0.01000000
      0.48456781	      1.00000000	      1.00000000	      1.00000000	      0.01000000
      0.48469999	      1.00000000	      1.00000000	      1.00000000	      0.01000000
      0.48481215	      1.00000000	      1.00000000	      1.00000000	      0.01000000
      0.48492432	      1.00000000	      1.00000000	      1.00000000	      0.01000000
      0.48503648	      1.00000000	      1.00000000	      1.00000000	      0.01000000
      0.48518496	      1.00000000	      1.00000000	      1.00000000	      0.01000000
      0.48530200	      1.00000000	      1.00000000	      1.00000000	      0.01000000
      0.48541904	      1.00000000	      1.00000000	      1.00000000	      0.01000000
      0.48553608	      1.00000000	      1.00000000	      1.00000000	      0.01000000
      0.48565312	      1.00000000	      1.00000000	      1.00000000	      0.01000000
      0.48579941	      1.00000000	      1.00000000	      1.00000000	      0.01000000
      0.48590485	      1.00000000	      1.00000000	      1.00000000	      0.01000000
      0.48601028	      1.00000000	      1.00000000	      1.00000000	      0.01000000
      0.48615095	      1.00000000	      1.00000000	      1.00000000	      0.01000000
      0.48627613	      1.00000000	      1.00000000	      1.00000000	      0.01000000
      0.48640132	      1.00000000	      1.00000000	      1.00000000	      0.01000000
      0.48652650	      1.00000000	      1.00000000	      1.00000000	      0.01000000
      0.48663846	      1.00000000	      1.00000000	      1.00000000	      0.01000000
      0.48675042	      1.00000000	      1.00000000	      1.00000000	      0.01000000
      0.48686238	      1.00000000	      1.00000000	      1.00000000	      0.01000000
      0.48700723	      1.00000000	      1.00000000	      1.00000000	      0.01000000
      0.48711785	      1.00000000	      1.00000000	      1.00000000	      0.01000000
      0.48722848	      1.00000000	      1.00000000	      1.00000000	      0.01000000
      0.48733910	      1.00000000	      1.00000000	      1.00000000	      0.01000000
      0.48749330	      1.00000000	      1.00000000	      1.00000000	      0.01000000
      0.48759882	      1.00000000	      1.00000000	      1.00000000	      0.01000000
      0.48770434	      1.00000000	      1.00000000	      1.00000000	      0.01000000
      0.48784465	      1.00000000	      1.00000000	      1.00000000	      0.01000000
      0.48798496	      1.00000000	      1.00000000	      1.00000000	      0.01000000
      0.48808444	      1.00000000	      1.00000000	      1.00000000	      0.01000000
      0.48818393	      1.00000000	      1.00000000	      1.00000000	      0.01000000
      0.48832962	      1.00000000	      1.00000000	      1.00000000	      0.01000000
      0.48845857	      1.00000000	      1.00000000	      1.00000000	      0.01000000
      0.48858751	      1.00000000	      1.00000000	      1.00000000	      0.01000000
      0.48869846	      1.00000000	      1.00000000	      1.00000000	      0.01000000
      0.48880942	      1.00000000	      1.00000000	      1.00000000	      0.01000000
      0.48892037	      1.00000000	      1.00000000	      1.00000000	      0.01000000
      0.48906287	      1.00000000	      1.00000000	      1.00000000	      0.01000000
      0.48917710	      1.00000000	      1.00000000	      1.00000000	      0.01000000
      0.48929134	      1.00000000	      1.00000000	      1.00000000	      0.01000000
      0.48940557	      1.00000000	      1.00000000	      1.00000000	      0.01000000
      0.48951981	      1.00000000	      1.00000000	      1.00000000	      0.01000000
      0.48966513	      1.00000000	      1.00000000	      1.00000000	      0.01000000
      0.48976839	      1.00000000	      1.00000000	      1.00000000	      0.01000000
      0.48987165	      1.00000000	      1.00000000	      1.00000000	      0.01000000
      0.49001062	      1.00000000	      1.00000000	      1.00000000	      0.01000000
      0.49013294	      1.00000000	      1.00000000	      1.00000000	      0.01000000
      0.49025525	      1.00000000	      1.00000000	      1.00000000	      0.01000000
      0.49037757	      1.00000000	      1.00000000	      1.00000000	      0.01000000
      0.49049988	      1.00000000	      1.00000000	      1.00000000	      0.01000000
      0.49060415	      1.00000000	      1.00000000	      1.00000000	      0.01000000
      0.49070842	      1.00000000	      1.00000000	      1.00000000	      0.01000000
      0.49084277	      1.00000000	      1.00000000	      1.00000000	      0.01000000
      0.49097712	      1.00000000	      1.00000000	      1.00000000	      0.01000000
      0.49107632	      1.00000000	      1.00000000	      1.00000000	      0.01000000
      0.49117553	      1.00000000	      1.00000000	      1.00000000	      0.01000000
      0.49132079	      1.00000000	      1.00000000	      1.00000000	      0.01000000
      0.49144306	      1.00000000	      1.00000000	      1.00000000	      0.01000000
      0.49156533	      1.00000000	      1.00000000	      1.00000000	      0.01000000
      0.49168759	      1.00000000	      1.00000000	      1.00000000	      0.01000000
      0.49179043	      1.00000000	      1.00000000	      1.00000000	      0.01000000
      0.49189326	      1.00000000	      1.00000000	      1.00000000	      0.01000000
      0.49202815	      1.00000000	      1.00000000	      1.00000000	      0.01000000
      0.49216304	      1.00000000	      1.00000000	      1.00000000	      0.01000000
      0.49226068	      1.00000000	      1.00000000	      1.00000000	      0.01000000
      0.49235831	      1.00000000	      1.00000000	      1.00000000	      0.01000000
      0.49250495	      1.00000000	      1.00000000	      1.00000000	      0.01000000
      0.49262686	      1.00000000	      1.00000000	      1.00000000	      0.01000000
      0.49274878	      1.00000000	      1.00000000	      1.00000000	      0.01000000
      0.49287070	      1.00000000	      1.00000000	      1.00000000	      0.01000000
      0.49297227	      1.00000000	      1.00000000	      1.00000000	      0.01000000
      0.49307384	      1.00000000	      1.00000000	      1.00000000	      0.01000000
      0.49320901	      1.00000000	      1.00000000	      1.00000000	      0.01000000
      0.49334418	      1.00000000	      1.00000000	      1.00000000	      0.01000000
      0.49344057	      1.00000000	      1.00000000	      1.00000000	      0.01000000
      0.49353696	      1.00000000	      1.00000000	      1.00000000	      0.01000000
      0.49368438	      1.00000000	      1.00000000	      1.00000000	      0.01000000
      0.49380592	      1.00000000	      1.00000000	      1.00000000	      0.01000000
      0.49392746	      1.00000000	      1.00000000	      1.00000000	      0.01000000
      0.49403650	      1.00000000	      1.00000000	      1.00000000	      0.01000000
      0.49414554	      1.00000000	      1.00000000	      1.00000000	      0.01000000
      0.49425458	      1.00000000	      1.00000000	      1.00000000	      0.01000000
      0.49439083	      1.00000000	      1.00000000	      1.00000000	      0.01000000
      0.49449916	      1.00000000	      1.00000000	      1.00000000	      0.01000000
      0.49460749	      1.00000000	      1.00000000	      1.00000000	      0.01000000
      0.49471582	      1.00000000	      1.00000000	      1.00000000	      0.01000000
      0.49485752	      1.00000000	      1.00000000	      1.00000000	      0.01000000
      0.49496255	      1.00000000	      1.00000000	      1.00000000	      0.01000000
      0.49506758	      1.00000000	      1.00000000	      1.00000000	      0.01000000
      0.49519807	      1.00000000	      1.00000000	      1.00000000	      0.01000000
      0.49532855	      1.00000000	      1.00000000	      1.00000000	      0.01000000
      0.49542703	      1.00000000	      1.00000000	      1.00000000	      0.01000000
      0.49552551	      1.00000000	      1.00000000	      1.00000000	      0.01000000
      0.49566165	      1.00000000	      1.00000000	      1.00000000	      0.01000000
      0.49578319	      1.00000000	      1.00000000	      1.00000000	      0.01000000
      0.49590472	      1.00000000	      1.00000000	      1.00000000	      0.01000000
      0.49602625	      1.00000000	      1.00000000	      1.00000000	      0.01000000
      0.49612725	      1.00000000	      1.00000000	      1.00000000	      0.01000000
      0.49622825	      1.00000000	      1.00000000	      1.00000000	      0.01000000
      0.49635782	      1.00000000	      1.00000000	      1.00000000	      0.01000000
      0.49648740	      1.00000000	      1.00000000	      1.00000000	      0.01000000
      0.49659117	      1.00000000	      1.00000000	      1.00000000	      0.01000000
      0.49669494	      1.00000000	      1.00000000	      1.00000000	      0.01000000
      0.49682259	      1.00000000	      1.00000000	      1.00000000	      0.01000000
      0.49695024	      1.00000000	      1.00000000	      1.00000000	      0.01000000
      0.49705189	      1.00000000	      1.00000000	      1.00000000	      0.01000000
      0.49715354	      1.00000000	      1.00000000	      1.00000000	      0.01000000
      0.49728290	      1.00000000	      1.00000000	      1.00000000	      0.01000000
      0.49741225	      1.00000000	      1.00000000	      1.00000000	      0.01000000
      0.49751318	      1.00000000	      1.00000000	      1.00000000	      0.01000000
      0.49761412	      1.00000000	      1.00000000	      1.00000000	      0.01000000
      0.49774436	      1.00000000	      1.00000000	      1.00000000	      0.01000000
      0.49787459	      1.00000000	      1.00000000	      1.00000000	      0.01000000
      0.49797413	      1.00000000	      1.00000000	      1.00000000	      0.01000000
      0.49807367	      1.00000000	      1.00000000	      1.00000000	      0.01000000
      0.49820555	      1.00000000	      1.00000000	      1.00000000	      0.01000000
      0.49833743	      1.00000000	      1.00000000	      1.00000000	      0.01000000
      0.49843552	      1.00000000	      1.00000000	      1.00000000	      0.01000000
      0.49853361	      1.00000000	      1.00000000	      1.00000000	      0.01000000
      0.49866749	      1.00000000	      1.00000000	      1.00000000	      0.01000000
      0.49878596	      1.00000000	      1.00000000	      1.00000000	      0.01000000
      0.49890444	      1.00000000	      1.00000000	      1.00000000	      0.01000000
      0.49902292	      1.00000000	      1.00000000	      1.00000000	      0.01000000
      0.49912668	      1.00000000	      1.00000000	      1.00000000	      0.01000000
      0.49923044	      1.00000000	      1.00000000	      1.00000000	      0.01000000
      0.49933420	      1.00000000	      1.00000000	      1.00000000	      0.01000000
      0.49947720	      1.00000000	      1.00000000	      1.00000000	      0.01000000
      0.49958095	      1.00000000	      1.00000000	      1.00000000	      0.01000000
      0.49968470	      1.00000000	      1.00000000	      1.00000000	      0.01000000
      0.49981267	      1.00000000	      1.00000000	      1.00000000	      0.01000000
      0.49994064	      1.00000000	      1.00000000	      1.00000000	      0.01000000
      0.50003538	      1.00000000	      1.00000000	      1.00000000	      0.01000000
      0.50013012	      1.00000000	      1.00000000	      1.00000000	      0.01000000
      0.50026663	      1.00000000	      1.00000000	      1.00000000	      0.01000000
      0.50038674	      1.00000000	      1.00000000	      1.00000000	      0.01000000
      0.50050685	      1.00000000	      1.00000000	      1.00000000	      0.01000000
      0.50061407	      1.00000000	      1.00000000	      1.00000000	      0.01000000
      0.50072129	      1.00000000	      1.00000000	      1.00000000	      0.01000000
      0.50082852	      1.00000000	      1.00000000	      1.00000000	      0.01000000
      0.50093574	      1.00000000	      1.00000000	      1.00000000	      0.01000000
      0.50107497	      1.00000000	      1.00000000	      1.00000000	      0.01000000
      0.50117433	      1.00000000	      1.00000000	      1.00000000	      0.01000000
      0.50127369	      1.00000000	      1.00000000	      1.00000000	      0.01000000
      0.50140482	      1.00000000	      1.00000000	      1.00000000	      0.01000000
      0.50153595	      1.00000000	      1.00000000	      1.00000000	      0.01000000
      0.50162881	      1.00000000	      1.00000000	      1.00000000	      0.01000000
      0.50172168	      1.00000000	      1.00000000	      1.00000000	      0.01000000
      0.50186058	      1.00000000	      1.00000000	      1.00000000	      0.01000000
      0.50198037	      1.00000000	      1.00000000	      1.00000000	      0.01000000
      0.50210015	      1.00000000	      1.00000000	      1.00000000	      0.01000000
      0.50220683	      1.00000000	      1.00000000	      1.00000000	      0.01000000
      0.50231351	      1.00000000	      1.00000000	      1.00000000	      0.01000000
      0.50242019	      1.00000000	      1.00000000	      1.00000000	      0.01000000
      0.50252687	      1.00000000	      1.00000000	      1.00000000	      0.01000000
      0.50266419	      1.00000000	      1.00000000	      1.00000000	      0.01000000
      0.50276330	      1.00000000	      1.00000000	      1.00000000	      0.01000000
      0.50286241	      1.00000000	      1.00000000	      1.00000000	      0.01000000
      0.50299195	      1.00000000	      1.00000000	      1.00000000	      0.01000000
      0.50312150	      1.00000000	      1.00000000	      1.00000000	      0.01000000
      0.50321410	      1.00000000	      1.00000000	      1.00000000	      0.01000000
      0.50330671	      1.00000000	      1.00000000	      1.00000000	      0.01000000
      0.50344393	      1.00000000	      1.00000000	      1.00000000	      0.01000000
      0.50356244	      1.00000000	      1.00000000	      1.00000000	      0.01000000
      0.50368095	      1.00000000	      1.00000000	      1.00000000	      0.01000000
      0.50378746	      1.00000000	      1.00000000	      1.00000000	      0.01000000
      0.50389397	      1.00000000	      1.00000000	      1.00000000	      0.01000000
      0.50400048	      1.00000000	      1.00000000	      1.00000000	      0.01000000
      0.50410699	      1.00000000	      1.00000000	      1.00000000	      0.01000000
      0.50424025	      1.00000000	      1.00000000	      1.00000000	      0.01000000
      0.50433998	      1.00000000	      1.00000000	      1.00000000	      0.01000000
      0.50443971	      1.00000000	      1.00000000	      1.00000000	      0.01000000
      0.50456612	      1.00000000	      1.00000000	      1.00000000	      0.01000000
      0.50469253	      1.00000000	      1.00000000	      1.00000000	      0.01000000
      0.50478626	      1.00000000	      1.00000000	      1.00000000	      0.01000000
      0.50487998	      1.00000000	      1.00000000	      1.00000000	      0.01000000
      0.50501285	      1.00000000	      1.00000000	      1.00000000	      0.01000000
      0.50512922	      1.00000000	      1.00000000	      1.00000000	      0.01000000
      0.50524560	      1.00000000	      1.00000000	      1.00000000	      0.01000000
      0.50536197	      1.00000000	      1.00000000	      1.00000000	      0.01000000
      0.50546029	      1.00000000	      1.00000000	      1.00000000	      0.01000000
      0.50555861	      1.00000000	      1.00000000	      1.00000000	      0.01000000
      0.50568171	      1.00000000	      1.00000000	      1.00000000	      0.01000000
      0.50580481	      1.00000000	      1.00000000	      1.00000000	      0.01000000
      0.50590429	      1.00000000	      1.00000000	      1.00000000	      0.01000000
      0.50600377	      1.00000000	      1.00000000	      1.00000000	      0.01000000
      0.50612675	      1.00000000	      1.00000000	      1.00000000	      0.01000000
      0.50624973	      1.00000000	      1.00000000	      1.00000000	      0.01000000
      0.50634674	      1.00000000	      1.00000000	      1.00000000	      0.01000000
      0.50644374	      1.00000000	      1.00000000	      1.00000000	      0.01000000
      0.50656946	      1.00000000	      1.00000000	      1.00000000	      0.01000000
      0.50669517	      1.00000000	      1.00000000	      1.00000000	      0.01000000
      0.50679038	      1.00000000	      1.00000000	      1.00000000	      0.01000000
      0.50688558	      1.00000000	      1.00000000	      1.00000000	      0.01000000
      0.50701409	      1.00000000	      1.00000000	      1.00000000	      0.01000000
      0.50714260	      1.00000000	      1.00000000	      1.00000000	      0.01000000
      0.50723526	      1.00000000	      1.00000000	      1.00000000	      0.01000000
      0.50732792	      1.00000000	      1.00000000	      1.00000000	      0.01000000
      0.50746065	      1.00000000	      1.00000000	      1.00000000	      0.01000000
      0.50757532	      1.00000000	      1.00000000	      1.00000000	      0.01000000
      0.50768998	      1.00000000	      1.00000000	      1.00000000	      0.01000000
      0.50780465	      1.00000000	      1.00000000	      1.00000000	      0.01000000
      0.50790401	      1.00000000	      1.00000000	      1.00000000	      0.01000000
      0.50800337	      1.00000000	      1.00000000	      1.00000000	      0.01000000
      0.50812277	      1.00000000	      1.00000000	      1.00000000	      0.01000000
      0.50824217	      1.00000000	      1.00000000	      1.00000000	      0.01000000
      0.50834212	      1.00000000	      1.00000000	      1.00000000	      0.01000000
      0.50844206	      1.00000000	      1.00000000	      1.00000000	      0.01000000
      0.50854201	      1.00000000	      1.00000000	      1.00000000	      0.01000000
      0.50868054	      1.00000000	      1.00000000	      1.00000000	      0.01000000
      0.50878038	      1.00000000	      1.00000000	      1.00000000	      0.01000000
      0.50888021	      1.00000000	      1.00000000	      1.00000000	      0.01000000
      0.50900399	      1.00000000	      1.00000000	      1.00000000	      0.01000000
      0.50911421	      1.00000000	      1.00000000	      1.00000000	      0.01000000
      0.50922442	      1.00000000	      1.00000000	      1.00000000	      0.01000000
      0.50933464	      1.00000000	      1.00000000	      1.00000000	      0.01000000
      0.50944485	      1.00000000	      1.00000000	      1.00000000	      0.01000000
      0.50955506	      1.00000000	      1.00000000	      1.00000000	      0.01000000
      0.50966528	      1.00000000	      1.00000000	      1.00000000	      0.01000000
      0.50976142	      1.00000000	      1.00000000	      1.00000000	      0.01000000
      0.50985756	      1.00000000	      1.00000000	      1.00000000	      0.01000000
      0.50997933	      1.00000000	      1.00000000	      1.00000000	      0.01000000
      0.51010110	      1.00000000	      1.00000000	      1.00000000	      0.01000000
      0.51019660	      1.00000000	      1.00000000	      1.00000000	      0.01000000
      0.51029210	      1.00000000	      1.00000000	      1.00000000	      0.01000000
      0.51041750	      1.00000000	      1.00000000	      1.00000000	      0.01000000
      0.51054289	      1.00000000	      1.00000000	      1.00000000	      0.01000000
      0.51063227	      1.00000000	      1.00000000	      1.00000000	      0.01000000
      0.51072164	      1.00000000	      1.00000000	      1.00000000	      0.01000000
      0.51085777	      1.00000000	      1.00000000	      1.00000000	      0.01000000
      0.51096883	      1.00000000	      1.00000000	      1.00000000	      0.01000000
      0.51107989	      1.00000000	      1.00000000	      1.00000000	      0.01000000
      0.51119095	      1.00000000	      1.00000000	      1.00000000	      0.01000000
      0.51130201	      1.00000000	      1.00000000	      1.00000000	      0.01000000
      0.51141307	      1.00000000	      1.00000000	      1.00000000	      0.01000000
      0.51150796	      1.00000000	      1.00000000	      1.00000000	      0.01000000
      0.51160286	      1.00000000	      1.00000000	      1.00000000	      0.01000000
      0.51172500	      1.00000000	      1.00000000	      1.00000000	      0.01000000
      0.51184713	      1.00000000	      1.00000000	      1.00000000	      0.01000000
      0.51194080	      1.00000000	      1.00000000	      1.00000000	      0.01000000
      0.51203448	      1.00000000	      1.00000000	      1.00000000	      0.01000000
      0.51216097	      1.00000000	      1.00000000	      1.00000000	      0.01000000
      0.51227419	      1.00000000	      1.00000000	      1.00000000	      0.01000000
      0.51238741	      1.00000000	      1.00000000	      1.00000000	      0.01000000
      0.51248494	      1.00000000	      1.00000000	      1.00000000	      0.01000000
      0.51258247	      1.00000000	      1.00000000	      1.00000000	      0.01000000
      0.51270012	      1.00000000	      1.00000000	      1.00000000	      0.01000000
      0.51281777	      1.00000000	      1.00000000	      1.00000000	      0.01000000
      0.51291519	      1.00000000	      1.00000000	      1.00000000	      0.01000000
      0.51301261	      1.00000000	      1.00000000	      1.00000000	      0.01000000
      0.51313119	      1.00000000	      1.00000000	      1.00000000	      0.01000000
      0.51324977	      1.00000000	      1.00000000	      1.00000000	      0.01000000
      0.51334484	      1.00000000	      1.00000000	      1.00000000	      0.01000000
      0.51343992	      1.00000000	      1.00000000	      1.00000000	      0.01000000
      0.51356130	      1.00000000	      1.00000000	      1.00000000	      0.01000000
      0.51368269	      1.00000000	      1.00000000	      1.00000000	      0.01000000
      0.51377551	      1.00000000	      1.00000000	      1.00000000	      0.01000000
      0.51386834	      1.00000000	      1.00000000	      1.00000000	      0.01000000
      0.51399317	      1.00000000	      1.00000000	      1.00000000	      0.01000000
      0.51411800	      1.00000000	      1.00000000	      1.00000000	      0.01000000
      0.51420783	      1.00000000	      1.00000000	      1.00000000	      0.01000000
      0.51429767	      1.00000000	      1.00000000	      1.00000000	      0.01000000
      0.51442771	      1.00000000	      1.00000000	      1.00000000	      0.01000000
      0.51453902	      1.00000000	      1.00000000	      1.00000000	      0.01000000
      0.51465033	      1.00000000	      1.00000000	      1.00000000	      0.01000000
      0.51476164	      1.00000000	      1.00000000	      1.00000000	      0.01000000
      0.51485936	      1.00000000	      1.00000000	      1.00000000	      0.01000000
      0.51495707	      1.00000000	      1.00000000	      1.00000000	      0.01000000
      0.51505478	      1.00000000	      1.00000000	      1.00000000	      0.01000000
      0.51518728	      1.00000000	      1.00000000	      1.00000000	      0.01000000
      0.51528621	      1.00000000	      1.00000000	      1.00000000	      0.01000000
      0.51538514	      1.00000000	      1.00000000	      1.00000000	      0.01000000
      0.51548407	      1.00000000	      1.00000000	      1.00000000	      0.01000000
      0.51561726	      1.00000000	      1.00000000	      1.00000000	      0.01000000
      0.51571362	      1.00000000	      1.00000000	      1.00000000	      0.01000000
      0.51580998	      1.00000000	      1.00000000	      1.00000000	      0.01000000
      0.51593142	      1.00000000	      1.00000000	      1.00000000	      0.01000000
      0.51603938	      1.00000000	      1.00000000	      1.00000000	      0.01000000
      0.51614733	      1.00000000	      1.00000000	      1.00000000	      0.01000000
      0.51625529	      1.00000000	      1.00000000	      1.00000000	      0.01000000
      0.51636325	      1.00000000	      1.00000000	      1.00000000	      0.01000000
      0.51645956	      1.00000000	      1.00000000	      1.00000000	      0.01000000
      0.51655586	      1.00000000	      1.00000000	      1.00000000	      0.01000000
      0.51665217	      1.00000000	      1.00000000	      1.00000000	      0.01000000
      0.51678557	      1.00000000	      1.00000000	      1.00000000	      0.01000000
      0.51688552	      1.00000000	      1.00000000	      1.00000000	      0.01000000
      0.51698547	      1.00000000	      1.00000000	      1.00000000	      0.01000000
      0.51708541	      1.00000000	      1.00000000	      1.00000000	      0.01000000
      0.51721245	      1.00000000	      1.00000000	      1.00000000	      0.01000000
      0.51730995	      1.00000000	      1.00000000	      1.00000000	      0.01000000
      0.51740745	      1.00000000	      1.00000000	      1.00000000	      0.01000000
      0.51752565	      1.00000000	      1.00000000	      1.00000000	      0.01000000
      0.51763136	      1.00000000	      1.00000000	      1.00000000	      0.01000000
      0.51773707	      1.00000000	      1.00000000	      1.00000000	      0.01000000
      0.51784278	      1.00000000	      1.00000000	      1.00000000	      0.01000000
      0.51794849	      1.00000000	      1.00000000	      1.00000000	      0.01000000
      0.51805420	      1.00000000	      1.00000000	      1.00000000	      0.01000000
      0.51815991	      1.00000000	      1.00000000	      1.00000000	      0.01000000
      0.51826562	      1.00000000	      1.00000000	      1.00000000	      0.01000000
      0.51837133	      1.00000000	      1.00000000	      1.00000000	      0.01000000
      0.51847704	      1.00000000	      1.00000000	      1.00000000	      0.01000000
      0.51858275	      1.00000000	      1.00000000	      1.00000000	      0.01000000
      0.51867750	      1.00000000	      1.00000000	      1.00000000	      0.01000000
      0.51877225	      1.00000000	      1.00000000	      1.00000000	      0.01000000
      0.51888679	      1.00000000	      1.00000000	      1.00000000	      0.01000000
      0.51900132	      1.00000000	      1.00000000	      1.00000000	      0.01000000
      0.51909810	      1.00000000	      1.00000000	      1.00000000	      0.01000000
      0.51919488	      1.00000000	      1.00000000	      1.00000000	      0.01000000
      0.51929165	      1.00000000	      1.00000000	      1.00000000	      0.01000000
      0.51942142	      1.00000000	      1.00000000	      1.00000000	      0.01000000
      0.51951865	      1.00000000	      1.00000000	      1.00000000	      0.01000000
      0.51961588	      1.00000000	      1.00000000	      1.00000000	      0.01000000
      0.51973287	      1.00000000	      1.00000000	      1.00000000	      0.01000000
      0.51983757	      1.00000000	      1.00000000	      1.00000000	      0.01000000
      0.51994228	      1.00000000	      1.00000000	      1.00000000	      0.01000000
      0.52004698	      1.00000000	      1.00000000	      1.00000000	      0.01000000
      0.52015168	      1.00000000	      1.00000000	      1.00000000	      0.01000000
      0.52025639	      1.00000000	      1.00000000	      1.00000000	      0.01000000
      0.52036109	      1.00000000	      1.00000000	      1.00000000	      0.01000000
      0.52046580	      1.00000000	      1.00000000	      1.00000000	      0.01000000
      0.52057050	      1.00000000	      1.00000000	      1.00000000	      0.01000000
      0.52067520	      1.00000000	      1.00000000	      1.00000000	      0.01000000
      0.52077991	      1.00000000	      1.00000000	      1.00000000	      0.01000000
      0.52088461	      1.00000000	      1.00000000	      1.00000000	      0.01000000
      0.52098932	      1.00000000	      1.00000000	      1.00000000	      0.01000000
      0.52108307	      1.00000000	      1.00000000	      1.00000000	      0.01000000
      0.52117682	      1.00000000	      1.00000000	      1.00000000	      0.01000000
      0.52129098	      1.00000000	      1.00000000	      1.00000000	      0.01000000
      0.52140515	      1.00000000	      1.00000000	      1.00000000	      0.01000000
      0.52149975	      1.00000000	      1.00000000	      1.00000000	      0.01000000
      0.52159436	      1.00000000	      1.00000000	      1.00000000	      0.01000000
      0.52170969	      1.00000000	      1.00000000	      1.00000000	      0.01000000
      0.52182502	      1.00000000	      1.00000000	      1.00000000	      0.01000000
      0.52191557	      1.00000000	      1.00000000	      1.00000000	      0.01000000
      0.52200612	      1.00000000	      1.00000000	      1.00000000	      0.01000000
      0.52212674	      1.00000000	      1.00000000	      1.00000000	      0.01000000
      0.52224736	      1.00000000	      1.00000000	      1.00000000	      0.01000000
      0.52233400	      1.00000000	      1.00000000	      1.00000000	      0.01000000
      0.52242064	      1.00000000	      1.00000000	      1.00000000	      0.01000000
      0.52254865	      1.00000000	      1.00000000	      1.00000000	      0.01000000
      0.52265572	      1.00000000	      1.00000000	      1.00000000	      0.01000000
      0.52276279	      1.00000000	      1.00000000	      1.00000000	      0.01000000
      0.52286985	      1.00000000	      1.00000000	      1.00000000	      0.01000000
      0.52297692	      1.00000000	      1.00000000	      1.00000000	      0.01000000
      0.52306945	      1.00000000	      1.00000000	      1.00000000	      0.01000000
      0.52316197	      1.00000000	      1.00000000	      1.00000000	      0.01000000
      0.52327662	      1.00000000	      1.00000000	      1.00000000	      0.01000000
      0.52339127	      1.00000000	      1.00000000	      1.00000000	      0.01000000
      0.52348405	      1.00000000	      1.00000000	      1.00000000	      0.01000000
      0.52357684	      1.00000000	      1.00000000	      1.00000000	      0.01000000
      0.52369285	      1.00000000	      1.00000000	      1.00000000	      0.01000000
      0.52380886	      1.00000000	      1.00000000	      1.00000000	      0.01000000
      0.52389814	      1.00000000	      1.00000000	      1.00000000	      0.01000000
      0.52398742	      1.00000000	      1.00000000	      1.00000000	      0.01000000
      0.52410825	      1.00000000	      1.00000000	      1.00000000	      0.01000000
      0.52422907	      1.00000000	      1.00000000	      1.00000000	      0.01000000
      0.52431487	      1.00000000	      1.00000000	      1.00000000	      0.01000000
      0.52440067	      1.00000000	      1.00000000	      1.00000000	      0.01000000
      0.52452819	      1.00000000	      1.00000000	      1.00000000	      0.01000000
      0.52463522	      1.00000000	      1.00000000	      1.00000000	      0.01000000
      0.52474226	      1.00000000	      1.00000000	      1.00000000	      0.01000000
      0.52484929	      1.00000000	      1.00000000	      1.00000000	      0.01000000
      0.52494503	      1.00000000	      1.00000000	      1.00000000	      0.01000000
      0.52504076	      1.00000000	      1.00000000	      1.00000000	      0.01000000
      0.52513650	      1.00000000	      1.00000000	      1.00000000	      0.01000000
      0.52525895	      1.00000000	      1.00000000	      1.00000000	      0.01000000
      0.52535596	      1.00000000	      1.00000000	      1.00000000	      0.01000000
      0.52545297	      1.00000000	      1.00000000	      1.00000000	      0.01000000
      0.52554997	      1.00000000	      1.00000000	      1.00000000	      0.01000000
      0.52567178	      1.00000000	      1.00000000	      1.00000000	      0.01000000
      0.52576697	      1.00000000	      1.00000000	      1.00000000	      0.01000000
      0.52586216	      1.00000000	      1.00000000	      1.00000000	      0.01000000
      0.52595734	      1.00000000	      1.00000000	      1.00000000	      0.01000000
      0.52608455	      1.00000000	      1.00000000	      1.00000000	      0.01000000
      0.52617879	      1.00000000	      1.00000000	      1.00000000	      0.01000000
      0.52627304	      1.00000000	      1.00000000	      1.00000000	      0.01000000
      0.52638856	      1.00000000	      1.00000000	      1.00000000	      0.01000000
      0.52649116	      1.00000000	      1.00000000	      1.00000000	      0.01000000
      0.52659375	      1.00000000	      1.00000000	      1.00000000	      0.01000000
      0.52669635	      1.00000000	      1.00000000	      1.00000000	      0.01000000
      0.52679894	      1.00000000	      1.00000000	      1.00000000	      0.01000000
      0.52690154	      1.00000000	      1.00000000	      1.00000000	      0.01000000
      0.52700413	      1.00000000	      1.00000000	      1.00000000	      0.01000000
      0.52710673	      1.00000000	      1.00000000	      1.00000000	      0.01000000
      0.52720932	      1.00000000	      1.00000000	      1.00000000	      0.01000000
      0.52731192	      1.00000000	      1.00000000	      1.00000000	      0.01000000
      0.52741452	      1.00000000	      1.00000000	      1.00000000	      0.01000000
      0.52750573	      1.00000000	      1.00000000	      1.00000000	      0.01000000
      0.52759695	      1.00000000	      1.00000000	      1.00000000	      0.01000000
      0.52770915	      1.00000000	      1.00000000	      1.00000000	      0.01000000
      0.52782134	      1.00000000	      1.00000000	      1.00000000	      0.01000000
      0.52791397	      1.00000000	      1.00000000	      1.00000000	      0.01000000
      0.52800661	      1.00000000	      1.00000000	      1.00000000	      0.01000000
      0.52811933	      1.00000000	      1.00000000	      1.00000000	      0.01000000
      0.52823205	      1.00000000	      1.00000000	      1.00000000	      0.01000000
      0.52832104	      1.00000000	      1.00000000	      1.00000000	      0.01000000
      0.52841003	      1.00000000	      1.00000000	      1.00000000	      0.01000000
      0.52852729	      1.00000000	      1.00000000	      1.00000000	      0.01000000
      0.52864455	      1.00000000	      1.00000000	      1.00000000	      0.01000000
      0.52873041	      1.00000000	      1.00000000	      1.00000000	      0.01000000
      0.52881626	      1.00000000	      1.00000000	      1.00000000	      0.01000000
      0.52893920	      1.00000000	      1.00000000	      1.00000000	      0.01000000
      0.52904408	      1.00000000	      1.00000000	      1.00000000	      0.01000000
      0.52914896	      1.00000000	      1.00000000	      1.00000000	      0.01000000
      0.52925385	      1.00000000	      1.00000000	      1.00000000	      0.01000000
      0.52935873	      1.00000000	      1.00000000	      1.00000000	      0.01000000
      0.52944839	      1.00000000	      1.00000000	      1.00000000	      0.01000000
      0.52953805	      1.00000000	      1.00000000	      1.00000000	      0.01000000
      0.52965167	      1.00000000	      1.00000000	      1.00000000	      0.01000000
      0.52976528	      1.00000000	      1.00000000	      1.00000000	      0.01000000
      0.52985476	      1.00000000	      1.00000000	      1.00000000	      0.01000000
      0.52994424	      1.00000000	      1.00000000	      1.00000000	      0.01000000
      0.53006015	      1.00000000	      1.00000000	      1.00000000	      0.01000000
      0.53017605	      1.00000000	      1.00000000	      1.00000000	      0.01000000
      0.53026123	      1.00000000	      1.00000000	      1.00000000	      0.01000000
      0.53034640	      1.00000000	      1.00000000	      1.00000000	      0.01000000
      0.53046917	      1.00000000	      1.00000000	      1.00000000	      0.01000000
      0.53057344	      1.00000000	      1.00000000	      1.00000000	      0.01000000
      0.53067772	      1.00000000	      1.00000000	      1.00000000	      0.01000000
      0.53078199	      1.00000000	      1.00000000	      1.00000000	      0.01000000
      0.53088627	      1.00000000	      1.00000000	      1.00000000	      0.01000000
      0.53097595	      1.00000000	      1.00000000	      1.00000000	      0.01000000
      0.53106563	      1.00000000	      1.00000000	      1.00000000	      0.01000000
      0.53117789	      1.00000000	      1.00000000	      1.00000000	      0.01000000
      0.53129014	      1.00000000	      1.00000000	      1.00000000	      0.01000000
      0.53138021	      1.00000000	      1.00000000	      1.00000000	      0.01000000
      0.53147027	      1.00000000	      1.00000000	      1.00000000	      0.01000000
      0.53158385	      1.00000000	      1.00000000	      1.00000000	      0.01000000
      0.53169743	      1.00000000	      1.00000000	      1.00000000	      0.01000000
      0.53178401	      1.00000000	      1.00000000	      1.00000000	      0.01000000
      0.53187060	      1.00000000	      1.00000000	      1.00000000	      0.01000000
      0.53198905	      1.00000000	      1.00000000	      1.00000000	      0.01000000
      0.53210750	      1.00000000	      1.00000000	      1.00000000	      0.01000000
      0.53219074	      1.00000000	      1.00000000	      1.00000000	      0.01000000
      0.53227399	      1.00000000	      1.00000000	      1.00000000	      0.01000000
      0.53239904	      1.00000000	      1.00000000	      1.00000000	      0.01000000
      0.53250373	      1.00000000	      1.00000000	      1.00000000	      0.01000000
      0.53260842	      1.00000000	      1.00000000	      1.00000000	      0.01000000
      0.53271312	      1.00000000	      1.00000000	      1.00000000	      0.01000000
      0.53280561	      1.00000000	      1.00000000	      1.00000000	      0.01000000
      0.53289809	      1.00000000	      1.00000000	      1.00000000	      0.01000000
      0.53299058	      1.00000000	      1.00000000	      1.00000000	      0.01000000
      0.53311300	      1.00000000	      1.00000000	      1.00000000	      0.01000000
      0.53320683	      1.00000000	      1.00000000	      1.00000000	      0.01000000
      0.53330066	      1.00000000	      1.00000000	      1.00000000	      0.01000000
      0.53339450	      1.00000000	      1.00000000	      1.00000000	      0.01000000
      0.53351654	      1.00000000	      1.00000000	      1.00000000	      0.01000000
      0.53360830	      1.00000000	      1.00000000	      1.00000000	      0.01000000
      0.53370006	      1.00000000	      1.00000000	      1.00000000	      0.01000000
      0.53381248	      1.00000000	      1.00000000	      1.00000000	      0.01000000
      0.53391349	      1.00000000	      1.00000000	      1.00000000	      0.01000000
      0.53401450	      1.00000000	      1.00000000	      1.00000000	      0.01000000
      0.53411551	      1.00000000	      1.00000000	      1.00000000	      0.01000000
      0.53421652	      1.00000000	      1.00000000	      1.00000000	      0.01000000
      0.53431753	      1.00000000	      1.00000000	      1.00000000	      0.01000000
      0.53441853	      1.00000000	      1.00000000	      1.00000000	      0.01000000
      0.53450701	      1.00000000	      1.00000000	      1.00000000	      0.01000000
      0.53459549	      1.00000000	      1.00000000	      1.00000000	      0.01000000
      0.53470655	      1.00000000	      1.00000000	      1.00000000	      0.01000000
      0.53481761	      1.00000000	      1.00000000	      1.00000000	      0.01000000
      0.53490653	      1.00000000	      1.00000000	      1.00000000	      0.01000000
      0.53499545	      1.00000000	      1.00000000	      1.00000000	      0.01000000
      0.53510839	      1.00000000	      1.00000000	      1.00000000	      0.01000000
      0.53522133	      1.00000000	      1.00000000	      1.00000000	      0.01000000
      0.53530570	      1.00000000	      1.00000000	      1.00000000	      0.01000000
      0.53539008	      1.00000000	      1.00000000	      1.00000000	      0.01000000
      0.53550993	      1.00000000	      1.00000000	      1.00000000	      0.01000000
      0.53561676	      1.00000000	      1.00000000	      1.00000000	      0.01000000
      0.53572359	      1.00000000	      1.00000000	      1.00000000	      0.01000000
      0.53580976	      1.00000000	      1.00000000	      1.00000000	      0.01000000
      0.53589593	      1.00000000	      1.00000000	      1.00000000	      0.01000000
      0.53601039	      1.00000000	      1.00000000	      1.00000000	      0.01000000
      0.53612485	      1.00000000	      1.00000000	      1.00000000	      0.01000000
      0.53621039	      1.00000000	      1.00000000	      1.00000000	      0.01000000
      0.53629592	      1.00000000	      1.00000000	      1.00000000	      0.01000000
      0.53641301	      1.00000000	      1.00000000	      1.00000000	      0.01000000
      0.53653009	      1.00000000	      1.00000000	      1.00000000	      0.01000000
      0.53661190	      1.00000000	      1.00000000	      1.00000000	      0.01000000
      0.53669372	      1.00000000	      1.00000000	      1.00000000	      0.01000000
      0.53681750	      1.00000000	      1.00000000	      1.00000000	      0.01000000
      0.53692145	      1.00000000	      1.00000000	      1.00000000	      0.01000000
      0.53702541	      1.00000000	      1.00000000	      1.00000000	      0.01000000
      0.53712936	      1.00000000	      1.00000000	      1.00000000	      0.01000000
      0.53721879	      1.00000000	      1.00000000	      1.00000000	      0.01000000
      0.53730822	      1.00000000	      1.00000000	      1.00000000	      0.01000000
      0.53741679	      1.00000000	      1.00000000	      1.00000000	      0.01000000
      0.53752536	      1.00000000	      1.00000000	      1.00000000	      0.01000000
      0.53761463	      1.00000000	      1.00000000	      1.00000000	      0.01000000
      0.53770391	      1.00000000	      1.00000000	      1.00000000	      0.01000000
      0.53781360	      1.00000000	      1.00000000	      1.00000000	      0.01000000
      0.53792328	      1.00000000	      1.00000000	      1.00000000	      0.01000000
      0.53801022	      1.00000000	      1.00000000	      1.00000000	      0.01000000
      0.53809717	      1.00000000	      1.00000000	      1.00000000	      0.01000000
      0.53820985	      1.00000000	      1.00000000	      1.00000000	      0.01000000
      0.53832253	      1.00000000	      1.00000000	      1.00000000	      0.01000000
      0.53840725	      1.00000000	      1.00000000	      1.00000000	      0.01000000
      0.53849196	      1.00000000	      1.00000000	      1.00000000	      0.01000000
      0.53860832	      1.00000000	      1.00000000	      1.00000000	      0.01000000
      0.53872468	      1.00000000	      1.00000000	      1.00000000	      0.01000000
      0.53880646	      1.00000000	      1.00000000	      1.00000000	      0.01000000
      0.53888824	      1.00000000	      1.00000000	      1.00000000	      0.01000000
      0.53901016	      1.00000000	      1.00000000	      1.00000000	      0.01000000
      0.53911330	      1.00000000	      1.00000000	      1.00000000	      0.01000000
      0.53921644	      1.00000000	      1.00000000	      1.00000000	      0.01000000
      0.53931958	      1.00000000	      1.00000000	      1.00000000	      0.01000000
      0.53940862	      1.00000000	      1.00000000	      1.00000000	      0.01000000
      0.53949765	      1.00000000	      1.00000000	      1.00000000	      0.01000000
      0.53960519	      1.00000000	      1.00000000	      1.00000000	      0.01000000
      0.53971273	      1.00000000	      1.00000000	      1.00000000	      0.01000000
      0.53980186	      1.00000000	      1.00000000	      1.00000000	      0.01000000
      0.53989100	      1.00000000	      1.00000000	      1.00000000	      0.01000000
      0.53999931	      1.00000000	      1.00000000	      1.00000000	      0.01000000
      0.54010762	      1.00000000	      1.00000000	      1.00000000	      0.01000000
      0.54019469	      1.00000000	      1.00000000	      1.00000000	      0.01000000
      0.54028175	      1.00000000	      1.00000000	      1.00000000	      0.01000000
      0.54039256	      1.00000000	      1.00000000	      1.00000000	      0.01000000
      0.54050338	      1.00000000	      1.00000000	      1.00000000	      0.01000000
      0.54058860	      1.00000000	      1.00000000	      1.00000000	      0.01000000
      0.54067382	      1.00000000	      1.00000000	      1.00000000	      0.01000000
      0.54078751	      1.00000000	      1.00000000	      1.00000000	      0.01000000
      0.54090121	      1.00000000	      1.00000000	      1.00000000	      0.01000000
      0.54098401	      1.00000000	      1.00000000	      1.00000000	      0.01000000
      0.54106681	      1.00000000	      1.00000000	      1.00000000	      0.01000000
      0.54118466	      1.00000000	      1.00000000	      1.00000000	      0.01000000
      0.54128650	      1.00000000	      1.00000000	      1.00000000	      0.01000000
      0.54138833	      1.00000000	      1.00000000	      1.00000000	      0.01000000
      0.54149017	      1.00000000	      1.00000000	      1.00000000	      0.01000000
      0.54157975	      1.00000000	      1.00000000	      1.00000000	      0.01000000
      0.54166932	      1.00000000	      1.00000000	      1.00000000	      0.01000000
      0.54175890	      1.00000000	      1.00000000	      1.00000000	      0.01000000
      0.54188014	      1.00000000	      1.00000000	      1.00000000	      0.01000000
      0.54197065	      1.00000000	      1.00000000	      1.00000000	      0.01000000
      0.54206117	      1.00000000	      1.00000000	      1.00000000	      0.01000000
      0.54216987	      1.00000000	      1.00000000	      1.00000000	      0.01000000
      0.54226767	      1.00000000	      1.00000000	      1.00000000	      0.01000000
      0.54236548	      1.00000000	      1.00000000	      1.00000000	      0.01000000
      0.54246329	      1.00000000	      1.00000000	      1.00000000	      0.01000000
      0.54256110	      1.00000000	      1.00000000	      1.00000000	      0.01000000
      0.54265890	      1.00000000	      1.00000000	      1.00000000	      0.01000000
      0.54275671	      1.00000000	      1.00000000	      1.00000000	      0.01000000
      0.54285452	      1.00000000	      1.00000000	      1.00000000	      0.01000000
      0.54295233	      1.00000000	      1.00000000	      1.00000000	      0.01000000
      0.54305013	      1.00000000	      1.00000000	      1.00000000	      0.01000000
      0.54313783	      1.00000000	      1.00000000	      1.00000000	      0.01000000
      0.54322554	      1.00000000	      1.00000000	      1.00000000	      0.01000000
      0.54333115	      1.00000000	      1.00000000	      1.00000000	      0.01000000
      0.54343676	      1.00000000	      1.00000000	      1.00000000	      0.01000000
      0.54352721	      1.00000000	      1.00000000	      1.00000000	      0.01000000
      0.54361766	      1.00000000	      1.00000000	      1.00000000	      0.01000000
      0.54370810	      1.00000000	      1.00000000	      1.00000000	      0.01000000
      0.54382512	      1.00000000	      1.00000000	      1.00000000	      0.01000000
      0.54391527	      1.00000000	      1.00000000	      1.00000000	      0.01000000
      0.54400542	      1.00000000	      1.00000000	      1.00000000	      0.01000000
      0.54409557	      1.00000000	      1.00000000	      1.00000000	      0.01000000
      0.54421628	      1.00000000	      1.00000000	      1.00000000	      0.01000000
      0.54430429	      1.00000000	      1.00000000	      1.00000000	      0.01000000
      0.54439230	      1.00000000	      1.00000000	      1.00000000	      0.01000000
      0.54450245	      1.00000000	      1.00000000	      1.00000000	      0.01000000
      0.54460140	      1.00000000	      1.00000000	      1.00000000	      0.01000000
      0.54470034	      1.00000000	      1.00000000	      1.00000000	      0.01000000
      0.54479928	      1.00000000	      1.00000000	      1.00000000	      0.01000000
      0.54489822	      1.00000000	      1.00000000	      1.00000000	      0.01000000
      0.54498389	      1.00000000	      1.00000000	      1.00000000	      0.01000000
      0.54506955	      1.00000000	      1.00000000	      1.00000000	      0.01000000
      0.54517809	      1.00000000	      1.00000000	      1.00000000	      0.01000000
      0.54528664	      1.00000000	      1.00000000	      1.00000000	      0.01000000
      0.54537112	      1.00000000	      1.00000000	      1.00000000	      0.01000000
      0.54545561	      1.00000000	      1.00000000	      1.00000000	      0.01000000
      0.54556821	      1.00000000	      1.00000000	      1.00000000	      0.01000000
      0.54566913	      1.00000000	      1.00000000	      1.00000000	      0.01000000
      0.54577006	      1.00000000	      1.00000000	      1.00000000	      0.01000000
      0.54585863	      1.00000000	      1.00000000	      1.00000000	      0.01000000
      0.54594720	      1.00000000	      1.00000000	      1.00000000	      0.01000000
      0.54603577	      1.00000000	      1.00000000	      1.00000000	      0.01000000
      0.54615554	      1.00000000	      1.00000000	      1.00000000	      0.01000000
      0.54624464	      1.00000000	      1.00000000	      1.00000000	      0.01000000
      0.54633374	      1.00000000	      1.00000000	      1.00000000	      0.01000000
      0.54644134	      1.00000000	      1.00000000	      1.00000000	      0.01000000
      0.54654894	      1.00000000	      1.00000000	      1.00000000	      0.01000000
      0.54663024	      1.00000000	      1.00000000	      1.00000000	      0.01000000
      0.54671154	      1.00000000	      1.00000000	      1.00000000	      0.01000000
      0.54682647	      1.00000000	      1.00000000	      1.00000000	      0.01000000
      0.54692795	      1.00000000	      1.00000000	      1.00000000	      0.01000000
      0.54702942	      1.00000000	      1.00000000	      1.00000000	      0.01000000
      0.54713089	      1.00000000	      1.00000000	      1.00000000	      0.01000000
      0.54721515	      1.00000000	      1.00000000	      1.00000000	      0.01000000
      0.54729940	      1.00000000	      1.00000000	      1.00000000	      0.01000000
      0.54740802	      1.00000000	      1.00000000	      1.00000000	      0.01000000
      0.54751664	      1.00000000	      1.00000000	      1.00000000	      0.01000000
      0.54760240	      1.00000000	      1.00000000	      1.00000000	      0.01000000
      0.54768817	      1.00000000	      1.00000000	      1.00000000	      0.01000000
      0.54779641	      1.00000000	      1.00000000	      1.00000000	      0.01000000
      0.54790464	      1.00000000	      1.00000000	      1.00000000	      0.01000000
      0.54798825	      1.00000000	      1.00000000	      1.00000000	      0.01000000
      0.54807186	      1.00000000	      1.00000000	      1.00000000	      0.01000000
      0.54818264	      1.00000000	      1.00000000	      1.00000000	      0.01000000
      0.54829341	      1.00000000	      1.00000000	      1.00000000	      0.01000000
      0.54837575	      1.00000000	      1.00000000	      1.00000000	      0.01000000
      0.54845810	      1.00000000	      1.00000000	      1.00000000	      0.01000000
      0.54857109	      1.00000000	      1.00000000	      1.00000000	      0.01000000
      0.54867065	      1.00000000	      1.00000000	      1.00000000	      0.01000000
      0.54877021	      1.00000000	      1.00000000	      1.00000000	      0.01000000
      0.54886976	      1.00000000	      1.00000000	      1.00000000	      0.01000000
      0.54895767	      1.00000000	      1.00000000	      1.00000000	      0.01000000
      0.54904558	      1.00000000	      1.00000000	      1.00000000	      0.01000000
      0.54913349	      1.00000000	      1.00000000	      1.00000000	      0.01000000
      0.54925188	      1.00000000	      1.00000000	      1.00000000	      0.01000000
      0.54934017	      1.00000000	      1.00000000	      1.00000000	      0.01000000
      0.54942846	      1.00000000	      1.00000000	      1.00000000	      0.01000000
      0.54953504	      1.00000000	      1.00000000	      1.00000000	      0.01000000
      0.54964162	      1.00000000	      1.00000000	      1.00000000	      0.01000000
      0.54972267	      1.00000000	      1.00000000	      1.00000000	      0.01000000
      0.54980373	      1.00000000	      1.00000000	      1.00000000	      0.01000000
      0.54991683	      1.00000000	      1.00000000	      1.00000000	      0.01000000
      0.55001739	      1.00000000	      1.00000000	      1.00000000	      0.01000000
      0.55011796	      1.00000000	      1.00000000	      1.00000000	      0.01000000
      0.55021852	      1.00000000	      1.00000000	      1.00000000	      0.01000000
      0.55030213	      1.00000000	      1.00000000	      1.00000000	      0.01000000
      0.55038574	      1.00000000	      1.00000000	      1.00000000	      0.01000000
      0.55049326	      1.00000000	      1.00000000	      1.00000000	      0.01000000
      0.55060077	      1.00000000	      1.00000000	      1.00000000	      0.01000000
      0.55068630	      1.00000000	      1.00000000	      1.00000000	      0.01000000
      0.55077183	      1.00000000	      1.00000000	      1.00000000	      0.01000000
      0.55087844	      1.00000000	      1.00000000	      1.00000000	      0.01000000
      0.55098505	      1.00000000	      1.00000000	      1.00000000	      0.01000000
      0.55106871	      1.00000000	      1.00000000	      1.00000000	      0.01000000
      0.55115238	      1.00000000	      1.00000000	      1.00000000	      0.01000000
      0.55126093	      1.00000000	      1.00000000	      1.00000000	      0.01000000
      0.55136948	      1.00000000	      1.00000000	      1.00000000	      0.01000000
      0.55145234	      1.00000000	      1.00000000	      1.00000000	      0.01000000
      0.55153520	      1.00000000	      1.00000000	      1.00000000	      0.01000000
      0.55164511	      1.00000000	      1.00000000	      1.00000000	      0.01000000
      0.55175503	      1.00000000	      1.00000000	      1.00000000	      0.01000000
      0.55183657	      1.00000000	      1.00000000	      1.00000000	      0.01000000
      0.55191811	      1.00000000	      1.00000000	      1.00000000	      0.01000000
      0.55203004	      1.00000000	      1.00000000	      1.00000000	      0.01000000
      0.55212895	      1.00000000	      1.00000000	      1.00000000	      0.01000000
      0.55222787	      1.00000000	      1.00000000	      1.00000000	      0.01000000
      0.55232678	      1.00000000	      1.00000000	      1.00000000	      0.01000000
      0.55241318	      1.00000000	      1.00000000	      1.00000000	      0.01000000
      0.55249958	      1.00000000	      1.00000000	      1.00000000	      0.01000000
      0.55258598	      1.00000000	      1.00000000	      1.00000000	      0.01000000
      0.55270619	      1.00000000	      1.00000000	      1.00000000	      0.01000000
      0.55279270	      1.00000000	      1.00000000	      1.00000000	      0.01000000
      0.55287922	      1.00000000	      1.00000000	      1.00000000	      0.01000000
      0.55298645	      1.00000000	      1.00000000	      1.00000000	      0.01000000
      0.55308294	      1.00000000	      1.00000000	      1.00000000	      0.01000000
      0.55317943	      1.00000000	      1.00000000	      1.00000000	      0.01000000
      0.55327593	      1.00000000	      1.00000000	      1.00000000	      0.01000000
      0.55337242	      1.00000000	      1.00000000	      1.00000000	      0.01000000
      0.55345725	      1.00000000	      1.00000000	      1.00000000	      0.01000000
      0.55354207	      1.00000000	      1.00000000	      1.00000000	      0.01000000
      0.55364702	      1.00000000	      1.00000000	      1.00000000	      0.01000000
      0.55375198	      1.00000000	      1.00000000	      1.00000000	      0.01000000
      0.55383485	      1.00000000	      1.00000000	      1.00000000	      0.01000000
      0.55391772	      1.00000000	      1.00000000	      1.00000000	      0.01000000
      0.55402748	      1.00000000	      1.00000000	      1.00000000	      0.01000000
      0.55412550	      1.00000000	      1.00000000	      1.00000000	      0.01000000
      0.55422353	      1.00000000	      1.00000000	      1.00000000	      0.01000000
      0.55431144	      1.00000000	      1.00000000	      1.00000000	      0.01000000
      0.55439934	      1.00000000	      1.00000000	      1.00000000	      0.01000000
      0.55448725	      1.00000000	      1.00000000	      1.00000000	      0.01000000
      0.55459973	      1.00000000	      1.00000000	      1.00000000	      0.01000000
      0.55468762	      1.00000000	      1.00000000	      1.00000000	      0.01000000
      0.55477551	      1.00000000	      1.00000000	      1.00000000	      0.01000000
      0.55486340	      1.00000000	      1.00000000	      1.00000000	      0.01000000
      0.55497955	      1.00000000	      1.00000000	      1.00000000	      0.01000000
      0.55506486	      1.00000000	      1.00000000	      1.00000000	      0.01000000
      0.55515017	      1.00000000	      1.00000000	      1.00000000	      0.01000000
      0.55525681	      1.00000000	      1.00000000	      1.00000000	      0.01000000
      0.55536346	      1.00000000	      1.00000000	      1.00000000	      0.01000000
      0.55544313	      1.00000000	      1.00000000	      1.00000000	      0.01000000
      0.55552280	      1.00000000	      1.00000000	      1.00000000	      0.01000000
      0.55563475	      1.00000000	      1.00000000	      1.00000000	      0.01000000
      0.55573417	      1.00000000	      1.00000000	      1.00000000	      0.01000000
      0.55583358	      1.00000000	      1.00000000	      1.00000000	      0.01000000
      0.55593300	      1.00000000	      1.00000000	      1.00000000	      0.01000000
      0.55601477	      1.00000000	      1.00000000	      1.00000000	      0.01000000
      0.55609655	      1.00000000	      1.00000000	      1.00000000	      0.01000000
      0.55620325	      1.00000000	      1.00000000	      1.00000000	      0.01000000
      0.55630177	      1.00000000	      1.00000000	      1.00000000	      0.01000000
      0.55640029	      1.00000000	      1.00000000	      1.00000000	      0.01000000
      0.55649881	      1.00000000	      1.00000000	      1.00000000	      0.01000000
      0.55658102	      1.00000000	      1.00000000	      1.00000000	      0.01000000
      0.55666324	      1.00000000	      1.00000000	      1.00000000	      0.01000000
      0.55676884	      1.00000000	      1.00000000	      1.00000000	      0.01000000
      0.55687444	      1.00000000	      1.00000000	      1.00000000	      0.01000000
      0.55695934	      1.00000000	      1.00000000	      1.00000000	      0.01000000
      0.55704424	      1.00000000	      1.00000000	      1.00000000	      0.01000000
      0.55714808	      1.00000000	      1.00000000	      1.00000000	      0.01000000
      0.55725192	      1.00000000	      1.00000000	      1.00000000	      0.01000000
      0.55733527	      1.00000000	      1.00000000	      1.00000000	      0.01000000
      0.55741861	      1.00000000	      1.00000000	      1.00000000	      0.01000000
      0.55752374	      1.00000000	      1.00000000	      1.00000000	      0.01000000
      0.55762888	      1.00000000	      1.00000000	      1.00000000	      0.01000000
      0.55771197	      1.00000000	      1.00000000	      1.00000000	      0.01000000
      0.55779507	      1.00000000	      1.00000000	      1.00000000	      0.01000000
      0.55790066	      1.00000000	      1.00000000	      1.00000000	      0.01000000
      0.55800624	      1.00000000	      1.00000000	      1.00000000	      0.01000000
      0.55808857	      1.00000000	      1.00000000	      1.00000000	      0.01000000
      0.55817090	      1.00000000	      1.00000000	      1.00000000	      0.01000000
      0.55827741	      1.00000000	      1.00000000	      1.00000000	      0.01000000
      0.55838392	      1.00000000	      1.00000000	      1.00000000	      0.01000000
      0.55846554	      1.00000000	      1.00000000	      1.00000000	      0.01000000
      0.55854716	      1.00000000	      1.00000000	      1.00000000	      0.01000000
      0.55865467	      1.00000000	      1.00000000	      1.00000000	      0.01000000
      0.55876218	      1.00000000	      1.00000000	      1.00000000	      0.01000000
      0.55884293	      1.00000000	      1.00000000	      1.00000000	      0.01000000
      0.55892369	      1.00000000	      1.00000000	      1.00000000	      0.01000000
      0.55903248	      1.00000000	      1.00000000	      1.00000000	      0.01000000
      0.55912945	      1.00000000	      1.00000000	      1.00000000	      0.01000000
      0.55922641	      1.00000000	      1.00000000	      1.00000000	      0.01000000
      0.55932338	      1.00000000	      1.00000000	      1.00000000	      0.01000000
      0.55940869	      1.00000000	      1.00000000	      1.00000000	      0.01000000
      0.55949400	      1.00000000	      1.00000000	      1.00000000	      0.01000000
      0.55957931	      1.00000000	      1.00000000	      1.00000000	      0.01000000
      0.55969585	      1.00000000	      1.00000000	      1.00000000	      0.01000000
      0.55978118	      1.00000000	      1.00000000	      1.00000000	      0.01000000
      0.55986651	      1.00000000	      1.00000000	      1.00000000	      0.01000000
      0.55997113	      1.00000000	      1.00000000	      1.00000000	      0.01000000
      0.56007575	      1.00000000	      1.00000000	      1.00000000	      0.01000000
      0.56015439	      1.00000000	      1.00000000	      1.00000000	      0.01000000
      0.56023303	      1.00000000	      1.00000000	      1.00000000	      0.01000000
      0.56034371	      1.00000000	      1.00000000	      1.00000000	      0.01000000
      0.56044214	      1.00000000	      1.00000000	      1.00000000	      0.01000000
      0.56054057	      1.00000000	      1.00000000	      1.00000000	      0.01000000
      0.56062899	      1.00000000	      1.00000000	      1.00000000	      0.01000000
      0.56071740	      1.00000000	      1.00000000	      1.00000000	      0.01000000
      0.56080582	      1.00000000	      1.00000000	      1.00000000	      0.01000000
      0.56089424	      1.00000000	      1.00000000	      1.00000000	      0.01000000
      0.56100807	      1.00000000	      1.00000000	      1.00000000	      0.01000000
      0.56109024	      1.00000000	      1.00000000	      1.00000000	      0.01000000
      0.56117241	      1.00000000	      1.00000000	      1.00000000	      0.01000000
      0.56127979	      1.00000000	      1.00000000	      1.00000000	      0.01000000
      0.56138717	      1.00000000	      1.00000000	      1.00000000	      0.01000000
      0.56146469	      1.00000000	      1.00000000	      1.00000000	      0.01000000
      0.56154222	      1.00000000	      1.00000000	      1.00000000	      0.01000000
      0.56165486	      1.00000000	      1.00000000	      1.00000000	      0.01000000
      0.56175325	      1.00000000	      1.00000000	      1.00000000	      0.01000000
      0.56185163	      1.00000000	      1.00000000	      1.00000000	      0.01000000
      0.56194006	      1.00000000	      1.00000000	      1.00000000	      0.01000000
      0.56202849	      1.00000000	      1.00000000	      1.00000000	      0.01000000
      0.56211692	      1.00000000	      1.00000000	      1.00000000	      0.01000000
      0.56220535	      1.00000000	      1.00000000	      1.00000000	      0.01000000
      0.56231721	      1.00000000	      1.00000000	      1.00000000	      0.01000000
      0.56239983	      1.00000000	      1.00000000	      1.00000000	      0.01000000
      0.56248245	      1.00000000	      1.00000000	      1.00000000	      0.01000000
      0.56258833	      1.00000000	      1.00000000	      1.00000000	      0.01000000
      0.56269421	      1.00000000	      1.00000000	      1.00000000	      0.01000000
      0.56277217	      1.00000000	      1.00000000	      1.00000000	      0.01000000
      0.56285013	      1.00000000	      1.00000000	      1.00000000	      0.01000000
      0.56296114	      1.00000000	      1.00000000	      1.00000000	      0.01000000
      0.56305850	      1.00000000	      1.00000000	      1.00000000	      0.01000000
      0.56315585	      1.00000000	      1.00000000	      1.00000000	      0.01000000
      0.56325321	      1.00000000	      1.00000000	      1.00000000	      0.01000000
      0.56333459	      1.00000000	      1.00000000	      1.00000000	      0.01000000
      0.56341597	      1.00000000	      1.00000000	      1.00000000	      0.01000000
      0.56351961	      1.00000000	      1.00000000	      1.00000000	      0.01000000
      0.56362326	      1.00000000	      1.00000000	      1.00000000	      0.01000000
      0.56370602	      1.00000000	      1.00000000	      1.00000000	      0.01000000
      0.56378878	      1.00000000	      1.00000000	      1.00000000	      0.01000000
      0.56389214	      1.00000000	      1.00000000	      1.00000000	      0.01000000
      0.56399551	      1.00000000	      1.00000000	      1.00000000	      0.01000000
      0.56407619	      1.00000000	      1.00000000	      1.00000000	      0.01000000
      0.56415687	      1.00000000	      1.00000000	      1.00000000	      0.01000000
      0.56426276	      1.00000000	      1.00000000	      1.00000000	      0.01000000
      0.56436864	      1.00000000	      1.00000000	      1.00000000	      0.01000000
      0.56444782	      1.00000000	      1.00000000	      1.00000000	      0.01000000
      0.56452700	      1.00000000	      1.00000000	      1.00000000	      0.01000000
      0.56463557	      1.00000000	      1.00000000	      1.00000000	      0.01000000
      0.56473091	      1.00000000	      1.00000000	      1.00000000	      0.01000000
      0.56482625	      1.00000000	      1.00000000	      1.00000000	      0.01000000
      0.56492159	      1.00000000	      1.00000000	      1.00000000	      0.01000000
      0.56500687	      1.00000000	      1.00000000	      1.00000000	      0.01000000
      0.56509215	      1.00000000	      1.00000000	      1.00000000	      0.01000000
      0.56517743	      1.00000000	      1.00000000	      1.00000000	      0.01000000
      0.56528804	      1.00000000	      1.00000000	      1.00000000	      0.01000000
      0.56537422	      1.00000000	      1.00000000	      1.00000000	      0.01000000
      0.56546040	      1.00000000	      1.00000000	      1.00000000	      0.01000000
      0.56554657	      1.00000000	      1.00000000	      1.00000000	      0.01000000
      0.56565790	      1.00000000	      1.00000000	      1.00000000	      0.01000000
      0.56574226	      1.00000000	      1.00000000	      1.00000000	      0.01000000
      0.56582662	      1.00000000	      1.00000000	      1.00000000	      0.01000000
      0.56592942	      1.00000000	      1.00000000	      1.00000000	      0.01000000
      0.56603223	      1.00000000	      1.00000000	      1.00000000	      0.01000000
      0.56610944	      1.00000000	      1.00000000	      1.00000000	      0.01000000
      0.56618665	      1.00000000	      1.00000000	      1.00000000	      0.01000000
      0.56629720	      1.00000000	      1.00000000	      1.00000000	      0.01000000
      0.56639296	      1.00000000	      1.00000000	      1.00000000	      0.01000000
      0.56648871	      1.00000000	      1.00000000	      1.00000000	      0.01000000
      0.56658446	      1.00000000	      1.00000000	      1.00000000	      0.01000000
      0.56666738	      1.00000000	      1.00000000	      1.00000000	      0.01000000
      0.56675031	      1.00000000	      1.00000000	      1.00000000	      0.01000000
      0.56685083	      1.00000000	      1.00000000	      1.00000000	      0.01000000
      0.56695135	      1.00000000	      1.00000000	      1.00000000	      0.01000000
      0.56703368	      1.00000000	      1.00000000	      1.00000000	      0.01000000
      0.56711601	      1.00000000	      1.00000000	      1.00000000	      0.01000000
      0.56721844	      1.00000000	      1.00000000	      1.00000000	      0.01000000
      0.56732087	      1.00000000	      1.00000000	      1.00000000	      0.01000000
      0.56740011	      1.00000000	      1.00000000	      1.00000000	      0.01000000
      0.56747936	      1.00000000	      1.00000000	      1.00000000	      0.01000000
      0.56758642	      1.00000000	      1.00000000	      1.00000000	      0.01000000
      0.56769348	      1.00000000	      1.00000000	      1.00000000	      0.01000000
      0.56776891	      1.00000000	      1.00000000	      1.00000000	      0.01000000
      0.56784434	      1.00000000	      1.00000000	      1.00000000	      0.01000000
      0.56795917	      1.00000000	      1.00000000	      1.00000000	      0.01000000
      0.56805327	      1.00000000	      1.00000000	      1.00000000	      0.01000000
      0.56814737	      1.00000000	      1.00000000	      1.00000000	      0.01000000
      0.56824146	      1.00000000	      1.00000000	      1.00000000	      0.01000000
      0.56833556	      1.00000000	      1.00000000	      1.00000000	      0.01000000
      0.56841871	      1.00000000	      1.00000000	      1.00000000	      0.01000000
      0.56850186	      1.00000000	      1.00000000	      1.00000000	      0.01000000
      0.56858501	      1.00000000	      1.00000000	      1.00000000	      0.01000000
      0.56870013	      1.00000000	      1.00000000	      1.00000000	      0.01000000
      0.56878423	      1.00000000	      1.00000000	      1.00000000	      0.01000000
      0.56886834	      1.00000000	      1.00000000	      1.00000000	      0.01000000
      0.56897067	      1.00000000	      1.00000000	      1.00000000	      0.01000000
      0.56906256	      1.00000000	      1.00000000	      1.00000000	      0.01000000
      0.56915446	      1.00000000	      1.00000000	      1.00000000	      0.01000000
      0.56924635	      1.00000000	      1.00000000	      1.00000000	      0.01000000
      0.56933825	      1.00000000	      1.00000000	      1.00000000	      0.01000000
      0.56943014	      1.00000000	      1.00000000	      1.00000000	      0.01000000
      0.56952204	      1.00000000	      1.00000000	      1.00000000	      0.01000000
      0.56960460	      1.00000000	      1.00000000	      1.00000000	      0.01000000
      0.56968716	      1.00000000	      1.00000000	      1.00000000	      0.01000000
      0.56978687	      1.00000000	      1.00000000	      1.00000000	      0.01000000
      0.56988657	      1.00000000	      1.00000000	      1.00000000	      0.01000000
      0.56996735	      1.00000000	      1.00000000	      1.00000000	      0.01000000
      0.57004813	      1.00000000	      1.00000000	      1.00000000	      0.01000000
      0.57015232	      1.00000000	      1.00000000	      1.00000000	      0.01000000
      0.57024573	      1.00000000	      1.00000000	      1.00000000	      0.01000000
      0.57033914	      1.00000000	      1.00000000	      1.00000000	      0.01000000
      0.57043255	      1.00000000	      1.00000000	      1.00000000	      0.01000000
      0.57051403	      1.00000000	      1.00000000	      1.00000000	      0.01000000
      0.57059550	      1.00000000	      1.00000000	      1.00000000	      0.01000000
      0.57069705	      1.00000000	      1.00000000	      1.00000000	      0.01000000
      0.57079861	      1.00000000	      1.00000000	      1.00000000	      0.01000000
      0.57087619	      1.00000000	      1.00000000	      1.00000000	      0.01000000
      0.57095378	      1.00000000	      1.00000000	      1.00000000	      0.01000000
      0.57106354	      1.00000000	      1.00000000	      1.00000000	      0.01000000
      0.57115640	      1.00000000	      1.00000000	      1.00000000	      0.01000000
      0.57124925	      1.00000000	      1.00000000	      1.00000000	      0.01000000
      0.57134211	      1.00000000	      1.00000000	      1.00000000	      0.01000000
      0.57142551	      1.00000000	      1.00000000	      1.00000000	      0.01000000
      0.57150892	      1.00000000	      1.00000000	      1.00000000	      0.01000000
      0.57159232	      1.00000000	      1.00000000	      1.00000000	      0.01000000
      0.57170185	      1.00000000	      1.00000000	      1.00000000	      0.01000000
      0.57179100	      1.00000000	      1.00000000	      1.00000000	      0.01000000
      0.57188015	      1.00000000	      1.00000000	      1.00000000	      0.01000000
      0.57196930	      1.00000000	      1.00000000	      1.00000000	      0.01000000
      0.57205844	      1.00000000	      1.00000000	      1.00000000	      0.01000000
      0.57214759	      1.00000000	      1.00000000	      1.00000000	      0.01000000
      0.57223674	      1.00000000	      1.00000000	      1.00000000	      0.01000000
      0.57232589	      1.00000000	      1.00000000	      1.00000000	      0.01000000
      0.57241503	      1.00000000	      1.00000000	      1.00000000	      0.01000000
      0.57252309	      1.00000000	      1.00000000	      1.00000000	      0.01000000
      0.57260001	      1.00000000	      1.00000000	      1.00000000	      0.01000000
      0.57267693	      1.00000000	      1.00000000	      1.00000000	      0.01000000
      0.57278312	      1.00000000	      1.00000000	      1.00000000	      0.01000000
      0.57288092	      1.00000000	      1.00000000	      1.00000000	      0.01000000
      0.57297871	      1.00000000	      1.00000000	      1.00000000	      0.01000000
      0.57306235	      1.00000000	      1.00000000	      1.00000000	      0.01000000
      0.57314598	      1.00000000	      1.00000000	      1.00000000	      0.01000000
      0.57324657	      1.00000000	      1.00000000	      1.00000000	      0.01000000
      0.57333510	      1.00000000	      1.00000000	      1.00000000	      0.01000000
      0.57342363	      1.00000000	      1.00000000	      1.00000000	      0.01000000
      0.57351216	      1.00000000	      1.00000000	      1.00000000	      0.01000000
      0.57360069	      1.00000000	      1.00000000	      1.00000000	      0.01000000
      0.57368922	      1.00000000	      1.00000000	      1.00000000	      0.01000000
      0.57377775	      1.00000000	      1.00000000	      1.00000000	      0.01000000
      0.57386628	      1.00000000	      1.00000000	      1.00000000	      0.01000000
      0.57395481	      1.00000000	      1.00000000	      1.00000000	      0.01000000
      0.57404334	      1.00000000	      1.00000000	      1.00000000	      0.01000000
      0.57415408	      1.00000000	      1.00000000	      1.00000000	      0.01000000
      0.57422821	      1.00000000	      1.00000000	      1.00000000	      0.01000000
      0.57430234	      1.00000000	      1.00000000	      1.00000000	      0.01000000
      0.57441130	      1.00000000	      1.00000000	      1.00000000	      0.01000000
      0.57451527	      1.00000000	      1.00000000	      1.00000000	      0.01000000
      0.57461924	      1.00000000	      1.00000000	      1.00000000	      0.01000000
      0.57469862	      1.00000000	      1.00000000	      1.00000000	      0.01000000
      0.57477800	      1.00000000	      1.00000000	      1.00000000	      0.01000000
      0.57488716	      1.00000000	      1.00000000	      1.00000000	      0.01000000
      0.57497153	      1.00000000	      1.00000000	      1.00000000	      0.01000000
      0.57505589	      1.00000000	      1.00000000	      1.00000000	      0.01000000
      0.57514026	      1.00000000	      1.00000000	      1.00000000	      0.01000000
      0.57525157	      1.00000000	      1.00000000	      1.00000000	      0.01000000
      0.57532817	      1.00000000	      1.00000000	      1.00000000	      0.01000000
      0.57540476	      1.00000000	      1.00000000	      1.00000000	      0.01000000
      0.57550882	      1.00000000	      1.00000000	      1.00000000	      0.01000000
      0.57560788	      1.00000000	      1.00000000	      1.00000000	      0.01000000
      0.57570694	      1.00000000	      1.00000000	      1.00000000	      0.01000000
      0.57578946	      1.00000000	      1.00000000	      1.00000000	      0.01000000
      0.57587198	      1.00000000	      1.00000000	      1.00000000	      0.01000000
      0.57597530	      1.00000000	      1.00000000	      1.00000000	      0.01000000
      0.57605979	      1.00000000	      1.00000000	      1.00000000	      0.01000000
      0.57614428	      1.00000000	      1.00000000	      1.00000000	      0.01000000
      0.57622877	      1.00000000	      1.00000000	      1.00000000	      0.01000000
      0.57633729	      1.00000000	      1.00000000	      1.00000000	      0.01000000
      0.57641471	      1.00000000	      1.00000000	      1.00000000	      0.01000000
      0.57649212	      1.00000000	      1.00000000	      1.00000000	      0.01000000
      0.57659349	      1.00000000	      1.00000000	      1.00000000	      0.01000000
      0.57669118	      1.00000000	      1.00000000	      1.00000000	      0.01000000
      0.57678887	      1.00000000	      1.00000000	      1.00000000	      0.01000000
      0.57687228	      1.00000000	      1.00000000	      1.00000000	      0.01000000
      0.57695570	      1.00000000	      1.00000000	      1.00000000	      0.01000000
      0.57705763	      1.00000000	      1.00000000	      1.00000000	      0.01000000
      0.57714123	      1.00000000	      1.00000000	      1.00000000	      0.01000000
      0.57722484	      1.00000000	      1.00000000	      1.00000000	      0.01000000
      0.57730844	      1.00000000	      1.00000000	      1.00000000	      0.01000000
      0.57741952	      1.00000000	      1.00000000	      1.00000000	      0.01000000
      0.57749467	      1.00000000	      1.00000000	      1.00000000	      0.01000000
      0.57756982	      1.00000000	      1.00000000	      1.00000000	      0.01000000
      0.57767361	      1.00000000	      1.00000000	      1.00000000	      0.01000000
      0.57777388	      1.00000000	      1.00000000	      1.00000000	      0.01000000
      0.57787415	      1.00000000	      1.00000000	      1.00000000	      0.01000000
      0.57795995	      1.00000000	      1.00000000	      1.00000000	      0.01000000
      0.57804576	      1.00000000	      1.00000000	      1.00000000	      0.01000000
      0.57813157	      1.00000000	      1.00000000	      1.00000000	      0.01000000
      0.57821737	      1.00000000	      1.00000000	      1.00000000	      0.01000000
      0.57831848	      1.00000000	      1.00000000	      1.00000000	      0.01000000
      0.57840746	      1.00000000	      1.00000000	      1.00000000	      0.01000000
      0.57849644	      1.00000000	      1.00000000	      1.00000000	      0.01000000
      0.57858542	      1.00000000	      1.00000000	      1.00000000	      0.01000000
      0.57867441	      1.00000000	      1.00000000	      1.00000000	      0.01000000
      0.57876339	      1.00000000	      1.00000000	      1.00000000	      0.01000000
      0.57885237	      1.00000000	      1.00000000	      1.00000000	      0.01000000
      0.57894135	      1.00000000	      1.00000000	      1.00000000	      0.01000000
      0.57903033	      1.00000000	      1.00000000	      1.00000000	      0.01000000
      0.57911931	      1.00000000	      1.00000000	      1.00000000	      0.01000000
      0.57920830	      1.00000000	      1.00000000	      1.00000000	      0.01000000
      0.57929728	      1.00000000	      1.00000000	      1.00000000	      0.01000000
      0.57938626	      1.00000000	      1.00000000	      1.00000000	      0.01000000
      0.57947524	      1.00000000	      1.00000000	      1.00000000	      0.01000000
      0.57956422	      1.00000000	      1.00000000	      1.00000000	      0.01000000
      0.57965321	      1.00000000	      1.00000000	      1.00000000	      0.01000000
      0.57974219	      1.00000000	      1.00000000	      1.00000000	      0.01000000
      0.57983117	      1.00000000	      1.00000000	      1.00000000	      0.01000000
      0.57992015	      1.00000000	      1.00000000	      1.00000000	      0.01000000
      0.58000913	      1.00000000	      1.00000000	      1.00000000	      0.01000000
      0.58008917	      1.00000000	      1.00000000	      1.00000000	      0.01000000
      0.58016920	      1.00000000	      1.00000000	      1.00000000	      0.01000000
      0.58027175	      1.00000000	      1.00000000	      1.00000000	      0.01000000
      0.58035685	      1.00000000	      1.00000000	      1.00000000	      0.01000000
      0.58044195	      1.00000000	      1.00000000	      1.00000000	      0.01000000
      0.58052706	      1.00000000	      1.00000000	      1.00000000	      0.01000000
      0.58062934	      1.00000000	      1.00000000	      1.00000000	      0.01000000
      0.58070877	      1.00000000	      1.00000000	      1.00000000	      0.01000000
      0.58078820	      1.00000000	      1.00000000	      1.00000000	      0.01000000
      0.58088473	      1.00000000	      1.00000000	      1.00000000	      0.01000000
      0.58097852	      1.00000000	      1.00000000	      1.00000000	      0.01000000
      0.58107231	      1.00000000	      1.00000000	      1.00000000	      0.01000000
      0.58115643	      1.00000000	      1.00000000	      1.00000000	      0.01000000
      0.58124055	      1.00000000	      1.00000000	      1.00000000	      0.01000000
      0.58132467	      1.00000000	      1.00000000	      1.00000000	      0.01000000
      0.58140878	      1.00000000	      1.00000000	      1.00000000	      0.01000000
      0.58152472	      1.00000000	      1.00000000	      1.00000000	      0.01000000
      0.58159545	      1.00000000	      1.00000000	      1.00000000	      0.01000000
      0.58166618	      1.00000000	      1.00000000	      1.00000000	      0.01000000
      0.58177889	      1.00000000	      1.00000000	      1.00000000	      0.01000000
      0.58187995	      1.00000000	      1.00000000	      1.00000000	      0.01000000
      0.58201978	      1.00000000	      1.00000000	      1.00000000	      0.01000000
      0.58209065	      1.00000000	      1.00000000	      1.00000000	      0.01000000
      0.58216152	      1.00000000	      1.00000000	      1.00000000	      0.01000000
      0.58229489	      1.00000000	      1.00000000	      1.00000000	      0.01000000
      0.58236804	      1.00000000	      1.00000000	      1.00000000	      0.01000000
      0.58244118	      1.00000000	      1.00000000	      1.00000000	      0.01000000
      0.58255506	      1.00000000	      1.00000000	      1.00000000	      0.01000000
      0.58265213	      1.00000000	      1.00000000	      1.00000000	      0.01000000
      0.58274920	      1.00000000	      1.00000000	      1.00000000	      0.01000000
      0.58283128	      1.00000000	      1.00000000	      1.00000000	      0.01000000
      0.58291336	      1.00000000	      1.00000000	      1.00000000	      0.01000000
      0.58299544	      1.00000000	      1.00000000	      1.00000000	      0.01000000
      0.58310294	      1.00000000	      1.00000000	      1.00000000	      0.01000000
      0.58318586	      1.00000000	      1.00000000	      1.00000000	      0.01000000
      0.58326878	      1.00000000	      1.00000000	      1.00000000	      0.01000000
      0.58335170	      1.00000000	      1.00000000	      1.00000000	      0.01000000
      0.58345876	      1.00000000	      1.00000000	      1.00000000	      0.01000000
      0.58354044	      1.00000000	      1.00000000	      1.00000000	      0.01000000
      0.58362213	      1.00000000	      1.00000000	      1.00000000	      0.01000000
      0.58372081	      1.00000000	      1.00000000	      1.00000000	      0.01000000
      0.58380913	      1.00000000	      1.00000000	      1.00000000	      0.01000000
      0.58389746	      1.00000000	      1.00000000	      1.00000000	      0.01000000
      0.58398579	      1.00000000	      1.00000000	      1.00000000	      0.01000000
      0.58407411	      1.00000000	      1.00000000	      1.00000000	      0.01000000
      0.58416244	      1.00000000	      1.00000000	      1.00000000	      0.01000000
      0.58425076	      1.00000000	      1.00000000	      1.00000000	      0.01000000
      0.58433909	      1.00000000	      1.00000000	      1.00000000	      0.01000000
      0.58442742	      1.00000000	      1.00000000	      1.00000000	      0.01000000
      0.58451574	      1.00000000	      1.00000000	      1.00000000	      0.01000000
      0.58460407	      1.00000000	      1.00000000	      1.00000000	      0.01000000
      0.58469239	      1.00000000	      1.00000000	      1.00000000	      0.01000000
      0.58478072	      1.00000000	      1.00000000	      1.00000000	      0.01000000
      0.58486905	      1.00000000	      1.00000000	      1.00000000	      0.01000000
      0.58494757	      1.00000000	      1.00000000	      1.00000000	      0.01000000
      0.58502609	      1.00000000	      1.00000000	      1.00000000	      0.01000000
      0.58512332	      1.00000000	      1.00000000	      1.00000000	      0.01000000
      0.58522055	      1.00000000	      1.00000000	      1.00000000	      0.01000000
      0.58530010	      1.00000000	      1.00000000	      1.00000000	      0.01000000
      0.58537966	      1.00000000	      1.00000000	      1.00000000	      0.01000000
      0.58547784	      1.00000000	      1.00000000	      1.00000000	      0.01000000
      0.58557601	      1.00000000	      1.00000000	      1.00000000	      0.01000000
      0.58565203	      1.00000000	      1.00000000	      1.00000000	      0.01000000
      0.58572805	      1.00000000	      1.00000000	      1.00000000	      0.01000000
      0.58583111	      1.00000000	      1.00000000	      1.00000000	      0.01000000
      0.58593417	      1.00000000	      1.00000000	      1.00000000	      0.01000000
      0.58600677	      1.00000000	      1.00000000	      1.00000000	      0.01000000
      0.58607936	      1.00000000	      1.00000000	      1.00000000	      0.01000000
      0.58618942	      1.00000000	      1.00000000	      1.00000000	      0.01000000
      0.58628029	      1.00000000	      1.00000000	      1.00000000	      0.01000000
      0.58637117	      1.00000000	      1.00000000	      1.00000000	      0.01000000
      0.58646204	      1.00000000	      1.00000000	      1.00000000	      0.01000000
      0.58655291	      1.00000000	      1.00000000	      1.00000000	      0.01000000
      0.58663105	      1.00000000	      1.00000000	      1.00000000	      0.01000000
      0.58670920	      1.00000000	      1.00000000	      1.00000000	      0.01000000
      0.58680671	      1.00000000	      1.00000000	      1.00000000	      0.01000000
      0.58690423	      1.00000000	      1.00000000	      1.00000000	      0.01000000
      0.58698284	      1.00000000	      1.00000000	      1.00000000	      0.01000000
      0.58706146	      1.00000000	      1.00000000	      1.00000000	      0.01000000
      0.58715997	      1.00000000	      1.00000000	      1.00000000	      0.01000000
      0.58725849	      1.00000000	      1.00000000	      1.00000000	      0.01000000
      0.58733431	      1.00000000	      1.00000000	      1.00000000	      0.01000000
      0.58741014	      1.00000000	      1.00000000	      1.00000000	      0.01000000
      0.58751256	      1.00000000	      1.00000000	      1.00000000	      0.01000000
      0.58761499	      1.00000000	      1.00000000	      1.00000000	      0.01000000
      0.58768817	      1.00000000	      1.00000000	      1.00000000	      0.01000000
      0.58776136	      1.00000000	      1.00000000	      1.00000000	      0.01000000
      0.58786893	      1.00000000	      1.00000000	      1.00000000	      0.01000000
      0.58795995	      1.00000000	      1.00000000	      1.00000000	      0.01000000
      0.58805097	      1.00000000	      1.00000000	      1.00000000	      0.01000000
      0.58814199	      1.00000000	      1.00000000	      1.00000000	      0.01000000
      0.58822305	      1.00000000	      1.00000000	      1.00000000	      0.01000000
      0.58830411	      1.00000000	      1.00000000	      1.00000000	      0.01000000
      0.58838517	      1.00000000	      1.00000000	      1.00000000	      0.01000000
      0.58849051	      1.00000000	      1.00000000	      1.00000000	      0.01000000
      0.58857274	      1.00000000	      1.00000000	      1.00000000	      0.01000000
      0.58865497	      1.00000000	      1.00000000	      1.00000000	      0.01000000
      0.58873720	      1.00000000	      1.00000000	      1.00000000	      0.01000000
      0.58884218	      1.00000000	      1.00000000	      1.00000000	      0.01000000
      0.58892279	      1.00000000	      1.00000000	      1.00000000	      0.01000000
      0.58900340	      1.00000000	      1.00000000	      1.00000000	      0.01000000
      0.58910067	      1.00000000	      1.00000000	      1.00000000	      0.01000000
      0.58919794	      1.00000000	      1.00000000	      1.00000000	      0.01000000
      0.58927174	      1.00000000	      1.00000000	      1.00000000	      0.01000000
      0.58934555	      1.00000000	      1.00000000	      1.00000000	      0.01000000
      0.58945003	      1.00000000	      1.00000000	      1.00000000	      0.01000000
      0.58954095	      1.00000000	      1.00000000	      1.00000000	      0.01000000
      0.58963186	      1.00000000	      1.00000000	      1.00000000	      0.01000000
      0.58972278	      1.00000000	      1.00000000	      1.00000000	      0.01000000
      0.58980210	      1.00000000	      1.00000000	      1.00000000	      0.01000000
      0.58988143	      1.00000000	      1.00000000	      1.00000000	      0.01000000
      0.58996076	      1.00000000	      1.00000000	      1.00000000	      0.01000000
      0.59007111	      1.00000000	      1.00000000	      1.00000000	      0.01000000
      0.59015216	      1.00000000	      1.00000000	      1.00000000	      0.01000000
      0.59023320	      1.00000000	      1.00000000	      1.00000000	      0.01000000
      0.59033078	      1.00000000	      1.00000000	      1.00000000	      0.01000000
      0.59041724	      1.00000000	      1.00000000	      1.00000000	      0.01000000
      0.59050371	      1.00000000	      1.00000000	      1.00000000	      0.01000000
      0.59059017	      1.00000000	      1.00000000	      1.00000000	      0.01000000
      0.59067663	      1.00000000	      1.00000000	      1.00000000	      0.01000000
      0.59076309	      1.00000000	      1.00000000	      1.00000000	      0.01000000
      0.59084955	      1.00000000	      1.00000000	      1.00000000	      0.01000000
      0.59093601	      1.00000000	      1.00000000	      1.00000000	      0.01000000
      0.59102247	      1.00000000	      1.00000000	      1.00000000	      0.01000000
      0.59110893	      1.00000000	      1.00000000	      1.00000000	      0.01000000
      0.59119539	      1.00000000	      1.00000000	      1.00000000	      0.01000000
      0.59128185	      1.00000000	      1.00000000	      1.00000000	      0.01000000
      0.59136831	      1.00000000	      1.00000000	      1.00000000	      0.01000000
      0.59145478	      1.00000000	      1.00000000	      1.00000000	      0.01000000
      0.59154124	      1.00000000	      1.00000000	      1.00000000	      0.01000000
      0.59162770	      1.00000000	      1.00000000	      1.00000000	      0.01000000
      0.59171416	      1.00000000	      1.00000000	      1.00000000	      0.01000000
      0.59180062	      1.00000000	      1.00000000	      1.00000000	      0.01000000
      0.59188708	      1.00000000	      1.00000000	      1.00000000	      0.01000000
      0.59197354	      1.00000000	      1.00000000	      1.00000000	      0.01000000
      0.59206000	      1.00000000	      1.00000000	      1.00000000	      0.01000000
      0.59214646	      1.00000000	      1.00000000	      1.00000000	      0.01000000
      0.59223292	      1.00000000	      1.00000000	      1.00000000	      0.01000000
      0.59231939	      1.00000000	      1.00000000	      1.00000000	      0.01000000
      0.59240585	      1.00000000	      1.00000000	      1.00000000	      0.01000000
      0.59249231	      1.00000000	      1.00000000	      1.00000000	      0.01000000
      0.59257877	      1.00000000	      1.00000000	      1.00000000	      0.01000000
      0.59266523	      1.00000000	      1.00000000	      1.00000000	      0.01000000
      0.59275169	      1.00000000	      1.00000000	      1.00000000	      0.01000000
      0.59283815	      1.00000000	      1.00000000	      1.00000000	      0.01000000
      0.59292461	      1.00000000	      1.00000000	      1.00000000	      0.01000000
      0.59301107	      1.00000000	      1.00000000	      1.00000000	      0.01000000
      0.59309753	      1.00000000	      1.00000000	      1.00000000	      0.01000000
      0.59318400	      1.00000000	      1.00000000	      1.00000000	      0.01000000
      0.59327046	      1.00000000	      1.00000000	      1.00000000	      0.01000000
      0.59335692	      1.00000000	      1.00000000	      1.00000000	      0.01000000
      0.59344338	      1.00000000	      1.00000000	      1.00000000	      0.01000000
      0.59352984	      1.00000000	      1.00000000	      1.00000000	      0.01000000
      0.59361630	      1.00000000	      1.00000000	      1.00000000	      0.01000000
      0.59370276	      1.00000000	      1.00000000	      1.00000000	      0.01000000
      0.59378922	      1.00000000	      1.00000000	      1.00000000	      0.01000000
      0.59387568	      1.00000000	      1.00000000	      1.00000000	      0.01000000
      0.59396214	      1.00000000	      1.00000000	      1.00000000	      0.01000000
      0.59404860	      1.00000000	      1.00000000	      1.00000000	      0.01000000
      0.59413507	      1.00000000	      1.00000000	      1.00000000	      0.01000000
      0.59422153	      1.00000000	      1.00000000	      1.00000000	      0.01000000
      0.59429925	      1.00000000	      1.00000000	      1.00000000	      0.01000000
      0.59437698	      1.00000000	      1.00000000	      1.00000000	      0.01000000
      0.59447124	      1.00000000	      1.00000000	      1.00000000	      0.01000000
      0.59456550	      1.00000000	      1.00000000	      1.00000000	      0.01000000
      0.59464506	      1.00000000	      1.00000000	      1.00000000	      0.01000000
      0.59472462	      1.00000000	      1.00000000	      1.00000000	      0.01000000
      0.59480419	      1.00000000	      1.00000000	      1.00000000	      0.01000000
      0.59491107	      1.00000000	      1.00000000	      1.00000000	      0.01000000
      0.59499126	      1.00000000	      1.00000000	      1.00000000	      0.01000000
      0.59507145	      1.00000000	      1.00000000	      1.00000000	      0.01000000
      0.59515165	      1.00000000	      1.00000000	      1.00000000	      0.01000000
      0.59525942	      1.00000000	      1.00000000	      1.00000000	      0.01000000
      0.59533805	      1.00000000	      1.00000000	      1.00000000	      0.01000000
      0.59541668	      1.00000000	      1.00000000	      1.00000000	      0.01000000
      0.59551479	      1.00000000	      1.00000000	      1.00000000	      0.01000000
      0.59560185	      1.00000000	      1.00000000	      1.00000000	      0.01000000
      0.59568891	      1.00000000	      1.00000000	      1.00000000	      0.01000000
      0.59577597	      1.00000000	      1.00000000	      1.00000000	      0.01000000
      0.59586303	      1.00000000	      1.00000000	      1.00000000	      0.01000000
      0.59595009	      1.00000000	      1.00000000	      1.00000000	      0.01000000
      0.59603715	      1.00000000	      1.00000000	      1.00000000	      0.01000000
      0.59611436	      1.00000000	      1.00000000	      1.00000000	      0.01000000
      0.59619158	      1.00000000	      1.00000000	      1.00000000	      0.01000000
      0.59628627	      1.00000000	      1.00000000	      1.00000000	      0.01000000
      0.59638096	      1.00000000	      1.00000000	      1.00000000	      0.01000000
      0.59645884	      1.00000000	      1.00000000	      1.00000000	      0.01000000
      0.59653672	      1.00000000	      1.00000000	      1.00000000	      0.01000000
      0.59663250	      1.00000000	      1.00000000	      1.00000000	      0.01000000
      0.59672829	      1.00000000	      1.00000000	      1.00000000	      0.01000000
      0.59680293	      1.00000000	      1.00000000	      1.00000000	      0.01000000
      0.59687757	      1.00000000	      1.00000000	      1.00000000	      0.01000000
      0.59697783	      1.00000000	      1.00000000	      1.00000000	      0.01000000
      0.59707809	      1.00000000	      1.00000000	      1.00000000	      0.01000000
      0.59714953	      1.00000000	      1.00000000	      1.00000000	      0.01000000
      0.59722097	      1.00000000	      1.00000000	      1.00000000	      0.01000000
      0.59732758	      1.00000000	      1.00000000	      1.00000000	      0.01000000
      0.59741638	      1.00000000	      1.00000000	      1.00000000	      0.01000000
      0.59750518	      1.00000000	      1.00000000	      1.00000000	      0.01000000
      0.59759399	      1.00000000	      1.00000000	      1.00000000	      0.01000000
      0.59768279	      1.00000000	      1.00000000	      1.00000000	      0.01000000
      0.59775928	      1.00000000	      1.00000000	      1.00000000	      0.01000000
      0.59783576	      1.00000000	      1.00000000	      1.00000000	      0.01000000
      0.59793107	      1.00000000	      1.00000000	      1.00000000	      0.01000000
      0.59802638	      1.00000000	      1.00000000	      1.00000000	      0.01000000
      0.59810332	      1.00000000	      1.00000000	      1.00000000	      0.01000000
      0.59818026	      1.00000000	      1.00000000	      1.00000000	      0.01000000
      0.59827658	      1.00000000	      1.00000000	      1.00000000	      0.01000000
      0.59837290	      1.00000000	      1.00000000	      1.00000000	      0.01000000
      0.59844709	      1.00000000	      1.00000000	      1.00000000	      0.01000000
      0.59852128	      1.00000000	      1.00000000	      1.00000000	      0.01000000
      0.59862147	      1.00000000	      1.00000000	      1.00000000	      0.01000000
      0.59872165	      1.00000000	      1.00000000	      1.00000000	      0.01000000
      0.59879323	      1.00000000	      1.00000000	      1.00000000	      0.01000000
      0.59886480	      1.00000000	      1.00000000	      1.00000000	      0.01000000
      0.59897011	      1.00000000	      1.00000000	      1.00000000	      0.01000000
      0.59905914	      1.00000000	      1.00000000	      1.00000000	      0.01000000
      0.59914816	      1.00000000	      1.00000000	      1.00000000	      0.01000000
      0.59923718	      1.00000000	      1.00000000	      1.00000000	      0.01000000
      0.59931659	      1.00000000	      1.00000000	      1.00000000	      0.01000000
      0.59939600	      1.00000000	      1.00000000	      1.00000000	      0.01000000
      0.59947541	      1.00000000	      1.00000000	      1.00000000	      0.01000000
      0.59957812	      1.00000000	      1.00000000	      1.00000000	      0.01000000
      0.59965869	      1.00000000	      1.00000000	      1.00000000	      0.01000000
      0.59973925	      1.00000000	      1.00000000	      1.00000000	      0.01000000
      0.59981982	      1.00000000	      1.00000000	      1.00000000	      0.01000000
      0.59992211	      1.00000000	      1.00000000	      1.00000000	      0.01000000
      0.60000113	      1.00000000	      1.00000000	      1.00000000	      0.01000000
      0.60008015	      1.00000000	      1.00000000	      1.00000000	      0.01000000
      0.60017509	      1.00000000	      1.00000000	      1.00000000	      0.01000000
      0.60027004	      1.00000000	      1.00000000	      1.00000000	      0.01000000
      0.60034249	      1.00000000	      1.00000000	      1.00000000	      0.01000000
      0.60041495	      1.00000000	      1.00000000	      1.00000000	      0.01000000
      0.60051679	      1.00000000	      1.00000000	      1.00000000	      0.01000000
      0.60060563	      1.00000000	      1.00000000	      1.00000000	      0.01000000
      0.60069447	      1.00000000	      1.00000000	      1.00000000	      0.01000000
      0.60078332	      1.00000000	      1.00000000	      1.00000000	      0.01000000
      0.60086123	      1.00000000	      1.00000000	      1.00000000	      0.01000000
      0.60093914	      1.00000000	      1.00000000	      1.00000000	      0.01000000
      0.60101705	      1.00000000	      1.00000000	      1.00000000	      0.01000000
      0.60112399	      1.00000000	      1.00000000	      1.00000000	      0.01000000
      0.60120355	      1.00000000	      1.00000000	      1.00000000	      0.01000000
      0.60128312	      1.00000000	      1.00000000	      1.00000000	      0.01000000
      0.60136268	      1.00000000	      1.00000000	      1.00000000	      0.01000000
      0.60146841	      1.00000000	      1.00000000	      1.00000000	      0.01000000
      0.60154613	      1.00000000	      1.00000000	      1.00000000	      0.01000000
      0.60162385	      1.00000000	      1.00000000	      1.00000000	      0.01000000
      0.60172062	      1.00000000	      1.00000000	      1.00000000	      0.01000000
      0.60180676	      1.00000000	      1.00000000	      1.00000000	      0.01000000
      0.60189289	      1.00000000	      1.00000000	      1.00000000	      0.01000000
      0.60197903	      1.00000000	      1.00000000	      1.00000000	      0.01000000
      0.60206516	      1.00000000	      1.00000000	      1.00000000	      0.01000000
      0.60215130	      1.00000000	      1.00000000	      1.00000000	      0.01000000
      0.60223743	      1.00000000	      1.00000000	      1.00000000	      0.01000000
      0.60231300	      1.00000000	      1.00000000	      1.00000000	      0.01000000
      0.60238857	      1.00000000	      1.00000000	      1.00000000	      0.01000000
      0.60248312	      1.00000000	      1.00000000	      1.00000000	      0.01000000
      0.60257767	      1.00000000	      1.00000000	      1.00000000	      0.01000000
      0.60265398	      1.00000000	      1.00000000	      1.00000000	      0.01000000
      0.60273029	      1.00000000	      1.00000000	      1.00000000	      0.01000000
      0.60282602	      1.00000000	      1.00000000	      1.00000000	      0.01000000
      0.60292174	      1.00000000	      1.00000000	      1.00000000	      0.01000000
      0.60299460	      1.00000000	      1.00000000	      1.00000000	      0.01000000
      0.60306745	      1.00000000	      1.00000000	      1.00000000	      0.01000000
      0.60316821	      1.00000000	      1.00000000	      1.00000000	      0.01000000
      0.60326897	      1.00000000	      1.00000000	      1.00000000	      0.01000000
      0.60333835	      1.00000000	      1.00000000	      1.00000000	      0.01000000
      0.60340773	      1.00000000	      1.00000000	      1.00000000	      0.01000000
      0.60351601	      1.00000000	      1.00000000	      1.00000000	      0.01000000
      0.60360421	      1.00000000	      1.00000000	      1.00000000	      0.01000000
      0.60369241	      1.00000000	      1.00000000	      1.00000000	      0.01000000
      0.60378061	      1.00000000	      1.00000000	      1.00000000	      0.01000000
      0.60386880	      1.00000000	      1.00000000	      1.00000000	      0.01000000
      0.60394341	      1.00000000	      1.00000000	      1.00000000	      0.01000000
      0.60401801	      1.00000000	      1.00000000	      1.00000000	      0.01000000
      0.60411366	      1.00000000	      1.00000000	      1.00000000	      0.01000000
      0.60420930	      1.00000000	      1.00000000	      1.00000000	      0.01000000
      0.60428431	      1.00000000	      1.00000000	      1.00000000	      0.01000000
      0.60435931	      1.00000000	      1.00000000	      1.00000000	      0.01000000
      0.60445626	      1.00000000	      1.00000000	      1.00000000	      0.01000000
      0.60455321	      1.00000000	      1.00000000	      1.00000000	      0.01000000
      0.60462511	      1.00000000	      1.00000000	      1.00000000	      0.01000000
      0.60469701	      1.00000000	      1.00000000	      1.00000000	      0.01000000
      0.60479875	      1.00000000	      1.00000000	      1.00000000	      0.01000000
      0.60488645	      1.00000000	      1.00000000	      1.00000000	      0.01000000
      0.60497415	      1.00000000	      1.00000000	      1.00000000	      0.01000000
      0.60506185	      1.00000000	      1.00000000	      1.00000000	      0.01000000
      0.60514955	      1.00000000	      1.00000000	      1.00000000	      0.01000000
      0.60522357	      1.00000000	      1.00000000	      1.00000000	      0.01000000
      0.60529759	      1.00000000	      1.00000000	      1.00000000	      0.01000000
      0.60539373	      1.00000000	      1.00000000	      1.00000000	      0.01000000
      0.60548986	      1.00000000	      1.00000000	      1.00000000	      0.01000000
      0.60556375	      1.00000000	      1.00000000	      1.00000000	      0.01000000
      0.60563763	      1.00000000	      1.00000000	      1.00000000	      0.01000000
      0.60573609	      1.00000000	      1.00000000	      1.00000000	      0.01000000
      0.60583456	      1.00000000	      1.00000000	      1.00000000	      0.01000000
      0.60590448	      1.00000000	      1.00000000	      1.00000000	      0.01000000
      0.60597441	      1.00000000	      1.00000000	      1.00000000	      0.01000000
      0.60607993	      1.00000000	      1.00000000	      1.00000000	      0.01000000
      0.60616756	      1.00000000	      1.00000000	      1.00000000	      0.01000000
      0.60625519	      1.00000000	      1.00000000	      1.00000000	      0.01000000
      0.60634282	      1.00000000	      1.00000000	      1.00000000	      0.01000000
      0.60643045	      1.00000000	      1.00000000	      1.00000000	      0.01000000
      0.60650476	      1.00000000	      1.00000000	      1.00000000	      0.01000000
      0.60657906	      1.00000000	      1.00000000	      1.00000000	      0.01000000
      0.60667416	      1.00000000	      1.00000000	      1.00000000	      0.01000000
      0.60676926	      1.00000000	      1.00000000	      1.00000000	      0.01000000
      0.60684403	      1.00000000	      1.00000000	      1.00000000	      0.01000000
      0.60691879	      1.00000000	      1.00000000	      1.00000000	      0.01000000
      0.60701513	      1.00000000	      1.00000000	      1.00000000	      0.01000000
      0.60711147	      1.00000000	      1.00000000	      1.00000000	      0.01000000
      0.60718315	      1.00000000	      1.00000000	      1.00000000	      0.01000000
      0.60725484	      1.00000000	      1.00000000	      1.00000000	      0.01000000
      0.60735589	      1.00000000	      1.00000000	      1.00000000	      0.01000000
      0.60744314	      1.00000000	      1.00000000	      1.00000000	      0.01000000
      0.60753038	      1.00000000	      1.00000000	      1.00000000	      0.01000000
      0.60761763	      1.00000000	      1.00000000	      1.00000000	      0.01000000
      0.60770488	      1.00000000	      1.00000000	      1.00000000	      0.01000000
      0.60777871	      1.00000000	      1.00000000	      1.00000000	      0.01000000
      0.60785254	      1.00000000	      1.00000000	      1.00000000	      0.01000000
      0.60794801	      1.00000000	      1.00000000	      1.00000000	      0.01000000
      0.60804348	      1.00000000	      1.00000000	      1.00000000	      0.01000000
      0.60811720	      1.00000000	      1.00000000	      1.00000000	      0.01000000
      0.60819092	      1.00000000	      1.00000000	      1.00000000	      0.01000000
      0.60828863	      1.00000000	      1.00000000	      1.00000000	      0.01000000
      0.60838633	      1.00000000	      1.00000000	      1.00000000	      0.01000000
      0.60845620	      1.00000000	      1.00000000	      1.00000000	      0.01000000
      0.60852606	      1.00000000	      1.00000000	      1.00000000	      0.01000000
      0.60863052	      1.00000000	      1.00000000	      1.00000000	      0.01000000
      0.60871768	      1.00000000	      1.00000000	      1.00000000	      0.01000000
      0.60880484	      1.00000000	      1.00000000	      1.00000000	      0.01000000
      0.60889200	      1.00000000	      1.00000000	      1.00000000	      0.01000000
      0.60897917	      1.00000000	      1.00000000	      1.00000000	      0.01000000
      0.60905329	      1.00000000	      1.00000000	      1.00000000	      0.01000000
      0.60912741	      1.00000000	      1.00000000	      1.00000000	      0.01000000
      0.60922186	      1.00000000	      1.00000000	      1.00000000	      0.01000000
      0.60931632	      1.00000000	      1.00000000	      1.00000000	      0.01000000
      0.60939089	      1.00000000	      1.00000000	      1.00000000	      0.01000000
      0.60946547	      1.00000000	      1.00000000	      1.00000000	      0.01000000
      0.60956112	      1.00000000	      1.00000000	      1.00000000	      0.01000000
      0.60965678	      1.00000000	      1.00000000	      1.00000000	      0.01000000
      0.60972834	      1.00000000	      1.00000000	      1.00000000	      0.01000000
      0.60979990	      1.00000000	      1.00000000	      1.00000000	      0.01000000
      0.60990012	      1.00000000	      1.00000000	      1.00000000	      0.01000000
      0.60998689	      1.00000000	      1.00000000	      1.00000000	      0.01000000
      0.61007366	      1.00000000	      1.00000000	      1.00000000	      0.01000000
      0.61016043	      1.00000000	      1.00000000	      1.00000000	      0.01000000
      0.61024721	      1.00000000	      1.00000000	      1.00000000	      0.01000000
      0.61032096	      1.00000000	      1.00000000	      1.00000000	      0.01000000
      0.61039471	      1.00000000	      1.00000000	      1.00000000	      0.01000000
      0.61048938	      1.00000000	      1.00000000	      1.00000000	      0.01000000
      0.61058406	      1.00000000	      1.00000000	      1.00000000	      0.01000000
      0.61065773	      1.00000000	      1.00000000	      1.00000000	      0.01000000
      0.61073140	      1.00000000	      1.00000000	      1.00000000	      0.01000000
      0.61082818	      1.00000000	      1.00000000	      1.00000000	      0.01000000
      0.61092496	      1.00000000	      1.00000000	      1.00000000	      0.01000000
      0.61099492	      1.00000000	      1.00000000	      1.00000000	      0.01000000
      0.61106488	      1.00000000	      1.00000000	      1.00000000	      0.01000000
      0.61116798	      1.00000000	      1.00000000	      1.00000000	      0.01000000
      0.61125463	      1.00000000	      1.00000000	      1.00000000	      0.01000000
      0.61134129	      1.00000000	      1.00000000	      1.00000000	      0.01000000
      0.61142794	      1.00000000	      1.00000000	      1.00000000	      0.01000000
      0.61151460	      1.00000000	      1.00000000	      1.00000000	      0.01000000
      0.61158867	      1.00000000	      1.00000000	      1.00000000	      0.01000000
      0.61166274	      1.00000000	      1.00000000	      1.00000000	      0.01000000
      0.61175638	      1.00000000	      1.00000000	      1.00000000	      0.01000000
      0.61185003	      1.00000000	      1.00000000	      1.00000000	      0.01000000
      0.61192455	      1.00000000	      1.00000000	      1.00000000	      0.01000000
      0.61199908	      1.00000000	      1.00000000	      1.00000000	      0.01000000
      0.61209385	      1.00000000	      1.00000000	      1.00000000	      0.01000000
      0.61218863	      1.00000000	      1.00000000	      1.00000000	      0.01000000
      0.61226025	      1.00000000	      1.00000000	      1.00000000	      0.01000000
      0.61233187	      1.00000000	      1.00000000	      1.00000000	      0.01000000
      0.61243094	      1.00000000	      1.00000000	      1.00000000	      0.01000000
      0.61253000	      1.00000000	      1.00000000	      1.00000000	      0.01000000
      0.61259880	      1.00000000	      1.00000000	      1.00000000	      0.01000000
      0.61266759	      1.00000000	      1.00000000	      1.00000000	      0.01000000
      0.61277262	      1.00000000	      1.00000000	      1.00000000	      0.01000000
      0.61285986	      1.00000000	      1.00000000	      1.00000000	      0.01000000
      0.61294710	      1.00000000	      1.00000000	      1.00000000	      0.01000000
      0.61303434	      1.00000000	      1.00000000	      1.00000000	      0.01000000
      0.61311120	      1.00000000	      1.00000000	      1.00000000	      0.01000000
      0.61318807	      1.00000000	      1.00000000	      1.00000000	      0.01000000
      0.61326494	      1.00000000	      1.00000000	      1.00000000	      0.01000000
      0.61336732	      1.00000000	      1.00000000	      1.00000000	      0.01000000
      0.61344553	      1.00000000	      1.00000000	      1.00000000	      0.01000000
      0.61352374	      1.00000000	      1.00000000	      1.00000000	      0.01000000
      0.61360195	      1.00000000	      1.00000000	      1.00000000	      0.01000000
      0.61370357	      1.00000000	      1.00000000	      1.00000000	      0.01000000
      0.61378017	      1.00000000	      1.00000000	      1.00000000	      0.01000000
      0.61385676	      1.00000000	      1.00000000	      1.00000000	      0.01000000
      0.61395041	      1.00000000	      1.00000000	      1.00000000	      0.01000000
      0.61403450	      1.00000000	      1.00000000	      1.00000000	      0.01000000
      0.61411860	      1.00000000	      1.00000000	      1.00000000	      0.01000000
      0.61420270	      1.00000000	      1.00000000	      1.00000000	      0.01000000
      0.61428680	      1.00000000	      1.00000000	      1.00000000	      0.01000000
      0.61437089	      1.00000000	      1.00000000	      1.00000000	      0.01000000
      0.61445499	      1.00000000	      1.00000000	      1.00000000	      0.01000000
      0.61453021	      1.00000000	      1.00000000	      1.00000000	      0.01000000
      0.61460543	      1.00000000	      1.00000000	      1.00000000	      0.01000000
      0.61469631	      1.00000000	      1.00000000	      1.00000000	      0.01000000
      0.61478720	      1.00000000	      1.00000000	      1.00000000	      0.01000000
      0.61486313	      1.00000000	      1.00000000	      1.00000000	      0.01000000
      0.61493906	      1.00000000	      1.00000000	      1.00000000	      0.01000000
      0.61503079	      1.00000000	      1.00000000	      1.00000000	      0.01000000
      0.61512253	      1.00000000	      1.00000000	      1.00000000	      0.01000000
      0.61519561	      1.00000000	      1.00000000	      1.00000000	      0.01000000
      0.61526870	      1.00000000	      1.00000000	      1.00000000	      0.01000000
      0.61536417	      1.00000000	      1.00000000	      1.00000000	      0.01000000
      0.61545964	      1.00000000	      1.00000000	      1.00000000	      0.01000000
      0.61553002	      1.00000000	      1.00000000	      1.00000000	      0.01000000
      0.61560041	      1.00000000	      1.00000000	      1.00000000	      0.01000000
      0.61570086	      1.00000000	      1.00000000	      1.00000000	      0.01000000
      0.61578646	      1.00000000	      1.00000000	      1.00000000	      0.01000000
      0.61587205	      1.00000000	      1.00000000	      1.00000000	      0.01000000
      0.61595765	      1.00000000	      1.00000000	      1.00000000	      0.01000000
      0.61604325	      1.00000000	      1.00000000	      1.00000000	      0.01000000
      0.61611795	      1.00000000	      1.00000000	      1.00000000	      0.01000000
      0.61619265	      1.00000000	      1.00000000	      1.00000000	      0.01000000
      0.61628397	      1.00000000	      1.00000000	      1.00000000	      0.01000000
      0.61637528	      1.00000000	      1.00000000	      1.00000000	      0.01000000
      0.61645039	      1.00000000	      1.00000000	      1.00000000	      0.01000000
      0.61652551	      1.00000000	      1.00000000	      1.00000000	      0.01000000
      0.61661771	      1.00000000	      1.00000000	      1.00000000	      0.01000000
      0.61670992	      1.00000000	      1.00000000	      1.00000000	      0.01000000
      0.61678257	      1.00000000	      1.00000000	      1.00000000	      0.01000000
      0.61685522	      1.00000000	      1.00000000	      1.00000000	      0.01000000
      0.61695074	      1.00000000	      1.00000000	      1.00000000	      0.01000000
      0.61704627	      1.00000000	      1.00000000	      1.00000000	      0.01000000
      0.61711659	      1.00000000	      1.00000000	      1.00000000	      0.01000000
      0.61718691	      1.00000000	      1.00000000	      1.00000000	      0.01000000
      0.61728672	      1.00000000	      1.00000000	      1.00000000	      0.01000000
      0.61737242	      1.00000000	      1.00000000	      1.00000000	      0.01000000
      0.61745812	      1.00000000	      1.00000000	      1.00000000	      0.01000000
      0.61754383	      1.00000000	      1.00000000	      1.00000000	      0.01000000
      0.61762953	      1.00000000	      1.00000000	      1.00000000	      0.01000000
      0.61770254	      1.00000000	      1.00000000	      1.00000000	      0.01000000
      0.61777556	      1.00000000	      1.00000000	      1.00000000	      0.01000000
      0.61786880	      1.00000000	      1.00000000	      1.00000000	      0.01000000
      0.61796204	      1.00000000	      1.00000000	      1.00000000	      0.01000000
      0.61803498	      1.00000000	      1.00000000	      1.00000000	      0.01000000
      0.61810792	      1.00000000	      1.00000000	      1.00000000	      0.01000000
      0.61820316	      1.00000000	      1.00000000	      1.00000000	      0.01000000
      0.61829840	      1.00000000	      1.00000000	      1.00000000	      0.01000000
      0.61836779	      1.00000000	      1.00000000	      1.00000000	      0.01000000
      0.61843718	      1.00000000	      1.00000000	      1.00000000	      0.01000000
      0.61853835	      1.00000000	      1.00000000	      1.00000000	      0.01000000
      0.61862386	      1.00000000	      1.00000000	      1.00000000	      0.01000000
      0.61870937	      1.00000000	      1.00000000	      1.00000000	      0.01000000
      0.61879487	      1.00000000	      1.00000000	      1.00000000	      0.01000000
      0.61888038	      1.00000000	      1.00000000	      1.00000000	      0.01000000
      0.61895369	      1.00000000	      1.00000000	      1.00000000	      0.01000000
      0.61902699	      1.00000000	      1.00000000	      1.00000000	      0.01000000
      0.61911927	      1.00000000	      1.00000000	      1.00000000	      0.01000000
      0.61921155	      1.00000000	      1.00000000	      1.00000000	      0.01000000
      0.61928530	      1.00000000	      1.00000000	      1.00000000	      0.01000000
      0.61935905	      1.00000000	      1.00000000	      1.00000000	      0.01000000
      0.61945243	      1.00000000	      1.00000000	      1.00000000	      0.01000000
      0.61954581	      1.00000000	      1.00000000	      1.00000000	      0.01000000
      0.61961673	      1.00000000	      1.00000000	      1.00000000	      0.01000000
      0.61968765	      1.00000000	      1.00000000	      1.00000000	      0.01000000
      0.61978518	      1.00000000	      1.00000000	      1.00000000	      0.01000000
      0.61988271	      1.00000000	      1.00000000	      1.00000000	      0.01000000
      0.61995087	      1.00000000	      1.00000000	      1.00000000	      0.01000000
      0.62001903	      1.00000000	      1.00000000	      1.00000000	      0.01000000
      0.62012229	      1.00000000	      1.00000000	      1.00000000	      0.01000000
      0.62020835	      1.00000000	      1.00000000	      1.00000000	      0.01000000
      0.62029440	      1.00000000	      1.00000000	      1.00000000	      0.01000000
      0.62038046	      1.00000000	      1.00000000	      1.00000000	      0.01000000
      0.62045661	      1.00000000	      1.00000000	      1.00000000	      0.01000000
      0.62053277	      1.00000000	      1.00000000	      1.00000000	      0.01000000
      0.62060892	      1.00000000	      1.00000000	      1.00000000	      0.01000000
      0.62070922	      1.00000000	      1.00000000	      1.00000000	      0.01000000
      0.62078665	      1.00000000	      1.00000000	      1.00000000	      0.01000000
      0.62086408	      1.00000000	      1.00000000	      1.00000000	      0.01000000
      0.62094151	      1.00000000	      1.00000000	      1.00000000	      0.01000000
      0.62104111	      1.00000000	      1.00000000	      1.00000000	      0.01000000
      0.62111701	      1.00000000	      1.00000000	      1.00000000	      0.01000000
      0.62119291	      1.00000000	      1.00000000	      1.00000000	      0.01000000
      0.62128498	      1.00000000	      1.00000000	      1.00000000	      0.01000000
      0.62137705	      1.00000000	      1.00000000	      1.00000000	      0.01000000
      0.62144625	      1.00000000	      1.00000000	      1.00000000	      0.01000000
      0.62151545	      1.00000000	      1.00000000	      1.00000000	      0.01000000
      0.62161487	      1.00000000	      1.00000000	      1.00000000	      0.01000000
      0.62170074	      1.00000000	      1.00000000	      1.00000000	      0.01000000
      0.62178662	      1.00000000	      1.00000000	      1.00000000	      0.01000000
      0.62187250	      1.00000000	      1.00000000	      1.00000000	      0.01000000
      0.62194725	      1.00000000	      1.00000000	      1.00000000	      0.01000000
      0.62202201	      1.00000000	      1.00000000	      1.00000000	      0.01000000
      0.62211184	      1.00000000	      1.00000000	      1.00000000	      0.01000000
      0.62220166	      1.00000000	      1.00000000	      1.00000000	      0.01000000
      0.62227609	      1.00000000	      1.00000000	      1.00000000	      0.01000000
      0.62235053	      1.00000000	      1.00000000	      1.00000000	      0.01000000
      0.62244167	      1.00000000	      1.00000000	      1.00000000	      0.01000000
      0.62253281	      1.00000000	      1.00000000	      1.00000000	      0.01000000
      0.62260506	      1.00000000	      1.00000000	      1.00000000	      0.01000000
      0.62267731	      1.00000000	      1.00000000	      1.00000000	      0.01000000
      0.62277149	      1.00000000	      1.00000000	      1.00000000	      0.01000000
      0.62286567	      1.00000000	      1.00000000	      1.00000000	      0.01000000
      0.62293562	      1.00000000	      1.00000000	      1.00000000	      0.01000000
      0.62300557	      1.00000000	      1.00000000	      1.00000000	      0.01000000
      0.62310384	      1.00000000	      1.00000000	      1.00000000	      0.01000000
      0.62318862	      1.00000000	      1.00000000	      1.00000000	      0.01000000
      0.62327340	      1.00000000	      1.00000000	      1.00000000	      0.01000000
      0.62335817	      1.00000000	      1.00000000	      1.00000000	      0.01000000
      0.62344295	      1.00000000	      1.00000000	      1.00000000	      0.01000000
      0.62351561	      1.00000000	      1.00000000	      1.00000000	      0.01000000
      0.62358827	      1.00000000	      1.00000000	      1.00000000	      0.01000000
      0.62368016	      1.00000000	      1.00000000	      1.00000000	      0.01000000
      0.62377204	      1.00000000	      1.00000000	      1.00000000	      0.01000000
      0.62384467	      1.00000000	      1.00000000	      1.00000000	      0.01000000
      0.62391730	      1.00000000	      1.00000000	      1.00000000	      0.01000000
      0.62401101	      1.00000000	      1.00000000	      1.00000000	      0.01000000
      0.62410472	      1.00000000	      1.00000000	      1.00000000	      0.01000000
      0.62417400	      1.00000000	      1.00000000	      1.00000000	      0.01000000
      0.62424328	      1.00000000	      1.00000000	      1.00000000	      0.01000000
      0.62434239	      1.00000000	      1.00000000	      1.00000000	      0.01000000
      0.62442694	      1.00000000	      1.00000000	      1.00000000	      0.01000000
      0.62451149	      1.00000000	      1.00000000	      1.00000000	      0.01000000
      0.62459604	      1.00000000	      1.00000000	      1.00000000	      0.01000000
      0.62468059	      1.00000000	      1.00000000	      1.00000000	      0.01000000
      0.62475360	      1.00000000	      1.00000000	      1.00000000	      0.01000000
      0.62482660	      1.00000000	      1.00000000	      1.00000000	      0.01000000
      0.62491750	      1.00000000	      1.00000000	      1.00000000	      0.01000000
      0.62500839	      1.00000000	      1.00000000	      1.00000000	      0.01000000
      0.62508184	      1.00000000	      1.00000000	      1.00000000	      0.01000000
      0.62515528	      1.00000000	      1.00000000	      1.00000000	      0.01000000
      0.62524719	      1.00000000	      1.00000000	      1.00000000	      0.01000000
      0.62533910	      1.00000000	      1.00000000	      1.00000000	      0.01000000
      0.62540987	      1.00000000	      1.00000000	      1.00000000	      0.01000000
      0.62548063	      1.00000000	      1.00000000	      1.00000000	      0.01000000
      0.62557635	      1.00000000	      1.00000000	      1.00000000	      0.01000000
      0.62567207	      1.00000000	      1.00000000	      1.00000000	      0.01000000
      0.62574026	      1.00000000	      1.00000000	      1.00000000	      0.01000000
      0.62580844	      1.00000000	      1.00000000	      1.00000000	      0.01000000
      0.62590929	      1.00000000	      1.00000000	      1.00000000	      0.01000000
      0.62599426	      1.00000000	      1.00000000	      1.00000000	      0.01000000
      0.62607922	      1.00000000	      1.00000000	      1.00000000	      0.01000000
      0.62616419	      1.00000000	      1.00000000	      1.00000000	      0.01000000
      0.62624014	      1.00000000	      1.00000000	      1.00000000	      0.01000000
      0.62631609	      1.00000000	      1.00000000	      1.00000000	      0.01000000
      0.62639204	      1.00000000	      1.00000000	      1.00000000	      0.01000000
      0.62648963	      1.00000000	      1.00000000	      1.00000000	      0.01000000
      0.62656670	      1.00000000	      1.00000000	      1.00000000	      0.01000000
      0.62664378	      1.00000000	      1.00000000	      1.00000000	      0.01000000
      0.62672085	      1.00000000	      1.00000000	      1.00000000	      0.01000000
      0.62681793	      1.00000000	      1.00000000	      1.00000000	      0.01000000
      0.62689360	      1.00000000	      1.00000000	      1.00000000	      0.01000000
      0.62696927	      1.00000000	      1.00000000	      1.00000000	      0.01000000
      0.62704494	      1.00000000	      1.00000000	      1.00000000	      0.01000000
      0.62714647	      1.00000000	      1.00000000	      1.00000000	      0.01000000
      0.62722142	      1.00000000	      1.00000000	      1.00000000	      0.01000000
      0.62729637	      1.00000000	      1.00000000	      1.00000000	      0.01000000
      0.62738847	      1.00000000	      1.00000000	      1.00000000	      0.01000000
      0.62747039	      1.00000000	      1.00000000	      1.00000000	      0.01000000
      0.62755232	      1.00000000	      1.00000000	      1.00000000	      0.01000000
      0.62763424	      1.00000000	      1.00000000	      1.00000000	      0.01000000
      0.62771616	      1.00000000	      1.00000000	      1.00000000	      0.01000000
      0.62779809	      1.00000000	      1.00000000	      1.00000000	      0.01000000
      0.62788001	      1.00000000	      1.00000000	      1.00000000	      0.01000000
      0.62796193	      1.00000000	      1.00000000	      1.00000000	      0.01000000
      0.62804386	      1.00000000	      1.00000000	      1.00000000	      0.01000000
      0.62812578	      1.00000000	      1.00000000	      1.00000000	      0.01000000
      0.62819859	      1.00000000	      1.00000000	      1.00000000	      0.01000000
      0.62827140	      1.00000000	      1.00000000	      1.00000000	      0.01000000
      0.62836098	      1.00000000	      1.00000000	      1.00000000	      0.01000000
      0.62845056	      1.00000000	      1.00000000	      1.00000000	      0.01000000
      0.62852487	      1.00000000	      1.00000000	      1.00000000	      0.01000000
      0.62859919	      1.00000000	      1.00000000	      1.00000000	      0.01000000
      0.62868888	      1.00000000	      1.00000000	      1.00000000	      0.01000000
      0.62877857	      1.00000000	      1.00000000	      1.00000000	      0.01000000
      0.62885026	      1.00000000	      1.00000000	      1.00000000	      0.01000000
      0.62892196	      1.00000000	      1.00000000	      1.00000000	      0.01000000
      0.62901488	      1.00000000	      1.00000000	      1.00000000	      0.01000000
      0.62910780	      1.00000000	      1.00000000	      1.00000000	      0.01000000
      0.62917741	      1.00000000	      1.00000000	      1.00000000	      0.01000000
      0.62924703	      1.00000000	      1.00000000	      1.00000000	      0.01000000
      0.62934371	      1.00000000	      1.00000000	      1.00000000	      0.01000000
      0.62944040	      1.00000000	      1.00000000	      1.00000000	      0.01000000
      0.62950693	      1.00000000	      1.00000000	      1.00000000	      0.01000000
      0.62957345	      1.00000000	      1.00000000	      1.00000000	      0.01000000
      0.62967657	      1.00000000	      1.00000000	      1.00000000	      0.01000000
      0.62976162	      1.00000000	      1.00000000	      1.00000000	      0.01000000
      0.62984667	      1.00000000	      1.00000000	      1.00000000	      0.01000000
      0.62993171	      1.00000000	      1.00000000	      1.00000000	      0.01000000
      0.63000625	      1.00000000	      1.00000000	      1.00000000	      0.01000000
      0.63008079	      1.00000000	      1.00000000	      1.00000000	      0.01000000
      0.63015533	      1.00000000	      1.00000000	      1.00000000	      0.01000000
      0.63025591	      1.00000000	      1.00000000	      1.00000000	      0.01000000
      0.63033188	      1.00000000	      1.00000000	      1.00000000	      0.01000000
      0.63040785	      1.00000000	      1.00000000	      1.00000000	      0.01000000
      0.63048382	      1.00000000	      1.00000000	      1.00000000	      0.01000000
      0.63058341	      1.00000000	      1.00000000	      1.00000000	      0.01000000
      0.63065778	      1.00000000	      1.00000000	      1.00000000	      0.01000000
      0.63073215	      1.00000000	      1.00000000	      1.00000000	      0.01000000
      0.63082366	      1.00000000	      1.00000000	      1.00000000	      0.01000000
      0.63090552	      1.00000000	      1.00000000	      1.00000000	      0.01000000
      0.63098738	      1.00000000	      1.00000000	      1.00000000	      0.01000000
      0.63106923	      1.00000000	      1.00000000	      1.00000000	      0.01000000
      0.63115109	      1.00000000	      1.00000000	      1.00000000	      0.01000000
      0.63123295	      1.00000000	      1.00000000	      1.00000000	      0.01000000
      0.63131480	      1.00000000	      1.00000000	      1.00000000	      0.01000000
      0.63138806	      1.00000000	      1.00000000	      1.00000000	      0.01000000
      0.63146131	      1.00000000	      1.00000000	      1.00000000	      0.01000000
      0.63154971	      1.00000000	      1.00000000	      1.00000000	      0.01000000
      0.63163812	      1.00000000	      1.00000000	      1.00000000	      0.01000000
      0.63171212	      1.00000000	      1.00000000	      1.00000000	      0.01000000
      0.63178612	      1.00000000	      1.00000000	      1.00000000	      0.01000000
      0.63187528	      1.00000000	      1.00000000	      1.00000000	      0.01000000
      0.63196445	      1.00000000	      1.00000000	      1.00000000	      0.01000000
      0.63203575	      1.00000000	      1.00000000	      1.00000000	      0.01000000
      0.63210705	      1.00000000	      1.00000000	      1.00000000	      0.01000000
      0.63219973	      1.00000000	      1.00000000	      1.00000000	      0.01000000
      0.63229241	      1.00000000	      1.00000000	      1.00000000	      0.01000000
      0.63236119	      1.00000000	      1.00000000	      1.00000000	      0.01000000
      0.63242997	      1.00000000	      1.00000000	      1.00000000	      0.01000000
      0.63252725	      1.00000000	      1.00000000	      1.00000000	      0.01000000
      0.63261440	      1.00000000	      1.00000000	      1.00000000	      0.01000000
      0.63270156	      1.00000000	      1.00000000	      1.00000000	      0.01000000
      0.63277131	      1.00000000	      1.00000000	      1.00000000	      0.01000000
      0.63284106	      1.00000000	      1.00000000	      1.00000000	      0.01000000
      0.63293505	      1.00000000	      1.00000000	      1.00000000	      0.01000000
      0.63302905	      1.00000000	      1.00000000	      1.00000000	      0.01000000
      0.63309787	      1.00000000	      1.00000000	      1.00000000	      0.01000000
      0.63316669	      1.00000000	      1.00000000	      1.00000000	      0.01000000
      0.63326384	      1.00000000	      1.00000000	      1.00000000	      0.01000000
      0.63334711	      1.00000000	      1.00000000	      1.00000000	      0.01000000
      0.63343038	      1.00000000	      1.00000000	      1.00000000	      0.01000000
      0.63351364	      1.00000000	      1.00000000	      1.00000000	      0.01000000
      0.63359691	      1.00000000	      1.00000000	      1.00000000	      0.01000000
      0.63366943	      1.00000000	      1.00000000	      1.00000000	      0.01000000
      0.63374194	      1.00000000	      1.00000000	      1.00000000	      0.01000000
      0.63383109	      1.00000000	      1.00000000	      1.00000000	      0.01000000
      0.63392024	      1.00000000	      1.00000000	      1.00000000	      0.01000000
      0.63399271	      1.00000000	      1.00000000	      1.00000000	      0.01000000
      0.63406518	      1.00000000	      1.00000000	      1.00000000	      0.01000000
      0.63415585	      1.00000000	      1.00000000	      1.00000000	      0.01000000
      0.63424652	      1.00000000	      1.00000000	      1.00000000	      0.01000000
      0.63431611	      1.00000000	      1.00000000	      1.00000000	      0.01000000
      0.63438571	      1.00000000	      1.00000000	      1.00000000	      0.01000000
      0.63448065	      1.00000000	      1.00000000	      1.00000000	      0.01000000
      0.63457559	      1.00000000	      1.00000000	      1.00000000	      0.01000000
      0.63464210	      1.00000000	      1.00000000	      1.00000000	      0.01000000
      0.63470860	      1.00000000	      1.00000000	      1.00000000	      0.01000000
      0.63480991	      1.00000000	      1.00000000	      1.00000000	      0.01000000
      0.63489360	      1.00000000	      1.00000000	      1.00000000	      0.01000000
      0.63497730	      1.00000000	      1.00000000	      1.00000000	      0.01000000
      0.63506099	      1.00000000	      1.00000000	      1.00000000	      0.01000000
      0.63514468	      1.00000000	      1.00000000	      1.00000000	      0.01000000
      0.63521550	      1.00000000	      1.00000000	      1.00000000	      0.01000000
      0.63528633	      1.00000000	      1.00000000	      1.00000000	      0.01000000
      0.63537726	      1.00000000	      1.00000000	      1.00000000	      0.01000000
      0.63546819	      1.00000000	      1.00000000	      1.00000000	      0.01000000
      0.63553936	      1.00000000	      1.00000000	      1.00000000	      0.01000000
      0.63561053	      1.00000000	      1.00000000	      1.00000000	      0.01000000
      0.63570281	      1.00000000	      1.00000000	      1.00000000	      0.01000000
      0.63579509	      1.00000000	      1.00000000	      1.00000000	      0.01000000
      0.63586322	      1.00000000	      1.00000000	      1.00000000	      0.01000000
      0.63593136	      1.00000000	      1.00000000	      1.00000000	      0.01000000
      0.63602844	      1.00000000	      1.00000000	      1.00000000	      0.01000000
      0.63611179	      1.00000000	      1.00000000	      1.00000000	      0.01000000
      0.63619515	      1.00000000	      1.00000000	      1.00000000	      0.01000000
      0.63627850	      1.00000000	      1.00000000	      1.00000000	      0.01000000
      0.63636186	      1.00000000	      1.00000000	      1.00000000	      0.01000000
      0.63643228	      1.00000000	      1.00000000	      1.00000000	      0.01000000
      0.63650269	      1.00000000	      1.00000000	      1.00000000	      0.01000000
      0.63659394	      1.00000000	      1.00000000	      1.00000000	      0.01000000
      0.63668520	      1.00000000	      1.00000000	      1.00000000	      0.01000000
      0.63675561	      1.00000000	      1.00000000	      1.00000000	      0.01000000
      0.63682603	      1.00000000	      1.00000000	      1.00000000	      0.01000000
      0.63691930	      1.00000000	      1.00000000	      1.00000000	      0.01000000
      0.63701257	      1.00000000	      1.00000000	      1.00000000	      0.01000000
      0.63707939	      1.00000000	      1.00000000	      1.00000000	      0.01000000
      0.63714621	      1.00000000	      1.00000000	      1.00000000	      0.01000000
      0.63724574	      1.00000000	      1.00000000	      1.00000000	      0.01000000
      0.63732905	      1.00000000	      1.00000000	      1.00000000	      0.01000000
      0.63741236	      1.00000000	      1.00000000	      1.00000000	      0.01000000
      0.63749567	      1.00000000	      1.00000000	      1.00000000	      0.01000000
      0.63757898	      1.00000000	      1.00000000	      1.00000000	      0.01000000
      0.63764951	      1.00000000	      1.00000000	      1.00000000	      0.01000000
      0.63772004	      1.00000000	      1.00000000	      1.00000000	      0.01000000
      0.63781069	      1.00000000	      1.00000000	      1.00000000	      0.01000000
      0.63790133	      1.00000000	      1.00000000	      1.00000000	      0.01000000
      0.63797225	      1.00000000	      1.00000000	      1.00000000	      0.01000000
      0.63804316	      1.00000000	      1.00000000	      1.00000000	      0.01000000
      0.63813513	      1.00000000	      1.00000000	      1.00000000	      0.01000000
      0.63822709	      1.00000000	      1.00000000	      1.00000000	      0.01000000
      0.63829497	      1.00000000	      1.00000000	      1.00000000	      0.01000000
      0.63836284	      1.00000000	      1.00000000	      1.00000000	      0.01000000
      0.63845962	      1.00000000	      1.00000000	      1.00000000	      0.01000000
      0.63854268	      1.00000000	      1.00000000	      1.00000000	      0.01000000
      0.63862575	      1.00000000	      1.00000000	      1.00000000	      0.01000000
      0.63870882	      1.00000000	      1.00000000	      1.00000000	      0.01000000
      0.63879189	      1.00000000	      1.00000000	      1.00000000	      0.01000000
      0.63886204	      1.00000000	      1.00000000	      1.00000000	      0.01000000
      0.63893219	      1.00000000	      1.00000000	      1.00000000	      0.01000000
      0.63902315	      1.00000000	      1.00000000	      1.00000000	      0.01000000
      0.63911410	      1.00000000	      1.00000000	      1.00000000	      0.01000000
      0.63918426	      1.00000000	      1.00000000	      1.00000000	      0.01000000
      0.63925442	      1.00000000	      1.00000000	      1.00000000	      0.01000000
      0.63934738	      1.00000000	      1.00000000	      1.00000000	      0.01000000
      0.63944034	      1.00000000	      1.00000000	      1.00000000	      0.01000000
      0.63950691	      1.00000000	      1.00000000	      1.00000000	      0.01000000
      0.63957349	      1.00000000	      1.00000000	      1.00000000	      0.01000000
      0.63967269	      1.00000000	      1.00000000	      1.00000000	      0.01000000
      0.63975572	      1.00000000	      1.00000000	      1.00000000	      0.01000000
      0.63983875	      1.00000000	      1.00000000	      1.00000000	      0.01000000
      0.63992177	      1.00000000	      1.00000000	      1.00000000	      0.01000000
      0.64000480	      1.00000000	      1.00000000	      1.00000000	      0.01000000
      0.64007506	      1.00000000	      1.00000000	      1.00000000	      0.01000000
      0.64014532	      1.00000000	      1.00000000	      1.00000000	      0.01000000
      0.64023569	      1.00000000	      1.00000000	      1.00000000	      0.01000000
      0.64032606	      1.00000000	      1.00000000	      1.00000000	      0.01000000
      0.64039670	      1.00000000	      1.00000000	      1.00000000	      0.01000000
      0.64046734	      1.00000000	      1.00000000	      1.00000000	      0.01000000
      0.64055904	      1.00000000	      1.00000000	      1.00000000	      0.01000000
      0.64065074	      1.00000000	      1.00000000	      1.00000000	      0.01000000
      0.64071833	      1.00000000	      1.00000000	      1.00000000	      0.01000000
      0.64078592	      1.00000000	      1.00000000	      1.00000000	      0.01000000
      0.64088246	      1.00000000	      1.00000000	      1.00000000	      0.01000000
      0.64096525	      1.00000000	      1.00000000	      1.00000000	      0.01000000
      0.64104805	      1.00000000	      1.00000000	      1.00000000	      0.01000000
      0.64113085	      1.00000000	      1.00000000	      1.00000000	      0.01000000
      0.64121364	      1.00000000	      1.00000000	      1.00000000	      0.01000000
      0.64128352	      1.00000000	      1.00000000	      1.00000000	      0.01000000
      0.64135339	      1.00000000	      1.00000000	      1.00000000	      0.01000000
      0.64144408	      1.00000000	      1.00000000	      1.00000000	      0.01000000
      0.64153478	      1.00000000	      1.00000000	      1.00000000	      0.01000000
      0.64160466	      1.00000000	      1.00000000	      1.00000000	      0.01000000
      0.64167454	      1.00000000	      1.00000000	      1.00000000	      0.01000000
      0.64176724	      1.00000000	      1.00000000	      1.00000000	      0.01000000
      0.64185994	      1.00000000	      1.00000000	      1.00000000	      0.01000000
      0.64192625	      1.00000000	      1.00000000	      1.00000000	      0.01000000
      0.64199255	      1.00000000	      1.00000000	      1.00000000	      0.01000000
      0.64209151	      1.00000000	      1.00000000	      1.00000000	      0.01000000
      0.64217427	      1.00000000	      1.00000000	      1.00000000	      0.01000000
      0.64225704	      1.00000000	      1.00000000	      1.00000000	      0.01000000
      0.64233980	      1.00000000	      1.00000000	      1.00000000	      0.01000000
      0.64242256	      1.00000000	      1.00000000	      1.00000000	      0.01000000
      0.64249253	      1.00000000	      1.00000000	      1.00000000	      0.01000000
      0.64256249	      1.00000000	      1.00000000	      1.00000000	      0.01000000
      0.64265263	      1.00000000	      1.00000000	      1.00000000	      0.01000000
      0.64274278	      1.00000000	      1.00000000	      1.00000000	      0.01000000
      0.64281311	      1.00000000	      1.00000000	      1.00000000	      0.01000000
      0.64288345	      1.00000000	      1.00000000	      1.00000000	      0.01000000
      0.64297495	      1.00000000	      1.00000000	      1.00000000	      0.01000000
      0.64306644	      1.00000000	      1.00000000	      1.00000000	      0.01000000
      0.64313372	      1.00000000	      1.00000000	      1.00000000	      0.01000000
      0.64320099	      1.00000000	      1.00000000	      1.00000000	      0.01000000
      0.64329738	      1.00000000	      1.00000000	      1.00000000	      0.01000000
      0.64337993	      1.00000000	      1.00000000	      1.00000000	      0.01000000
      0.64346247	      1.00000000	      1.00000000	      1.00000000	      0.01000000
      0.64354502	      1.00000000	      1.00000000	      1.00000000	      0.01000000
      0.64361928	      1.00000000	      1.00000000	      1.00000000	      0.01000000
      0.64369354	      1.00000000	      1.00000000	      1.00000000	      0.01000000
      0.64376779	      1.00000000	      1.00000000	      1.00000000	      0.01000000
      0.64386206	      1.00000000	      1.00000000	      1.00000000	      0.01000000
      0.64393739	      1.00000000	      1.00000000	      1.00000000	      0.01000000
      0.64401272	      1.00000000	      1.00000000	      1.00000000	      0.01000000
      0.64408805	      1.00000000	      1.00000000	      1.00000000	      0.01000000
      0.64418180	      1.00000000	      1.00000000	      1.00000000	      0.01000000
      0.64425582	      1.00000000	      1.00000000	      1.00000000	      0.01000000
      0.64432985	      1.00000000	      1.00000000	      1.00000000	      0.01000000
      0.64440387	      1.00000000	      1.00000000	      1.00000000	      0.01000000
      0.64450170	      1.00000000	      1.00000000	      1.00000000	      0.01000000
      0.64457507	      1.00000000	      1.00000000	      1.00000000	      0.01000000
      0.64464843	      1.00000000	      1.00000000	      1.00000000	      0.01005823
      0.64473762	      1.00000000	      1.00000000	      1.00000000	      0.01030671
      0.64481741	      1.00000000	      1.00000000	      1.00000000	      0.01052898
      0.64489719	      1.00000000	      1.00000000	      1.00000000	      0.01075124
      0.64497698	      1.00000000	      1.00000000	      1.00000000	      0.01097351
      0.64505676	      1.00000000	      1.00000000	      1.00000000	      0.01119578
      0.64513655	      1.00000000	      1.00000000	      1.00000000	      0.01141804
      0.64521633	      1.00000000	      1.00000000	      1.00000000	      0.01164031
      0.64529612	      1.00000000	      1.00000000	      1.00000000	      0.01186258
      0.64537591	      1.00000000	      1.00000000	      1.00000000	      0.01208484
      0.64545569	      1.00000000	      1.00000000	      1.00000000	      0.01230711
      0.64553548	      1.00000000	      1.00000000	      1.00000000	      0.01252938
      0.64560628	      1.00000000	      1.00000000	      1.00000000	      0.01272663
      0.64567709	      1.00000000	      1.00000000	      1.00000000	      0.01292389
      0.64576476	      1.00000000	      1.00000000	      1.00000000	      0.01316811
      0.64585242	      1.00000000	      1.00000000	      1.00000000	      0.01341233
      0.64592436	      1.00000000	      1.00000000	      1.00000000	      0.01361274
      0.64599630	      1.00000000	      1.00000000	      1.00000000	      0.01381315
      0.64608458	      1.00000000	      1.00000000	      1.00000000	      0.01405909
      0.64617287	      1.00000000	      1.00000000	      1.00000000	      0.01430502
      0.64624185	      1.00000000	      1.00000000	      1.00000000	      0.01449719
      0.64631083	      1.00000000	      1.00000000	      1.00000000	      0.01468937
      0.64640310	      1.00000000	      1.00000000	      1.00000000	      0.01494642
      0.64649537	      1.00000000	      1.00000000	      1.00000000	      0.01520347
      0.64656166	      1.00000000	      1.00000000	      1.00000000	      0.01538814
      0.64662795	      1.00000000	      1.00000000	      1.00000000	      0.01557281
      0.64672555	      1.00000000	      1.00000000	      1.00000000	      0.01584471
      0.64680756	      1.00000000	      1.00000000	      1.00000000	      0.01607316
      0.64688957	      1.00000000	      1.00000000	      1.00000000	      0.01630161
      0.64697157	      1.00000000	      1.00000000	      1.00000000	      0.01653007
      0.64705358	      1.00000000	      1.00000000	      1.00000000	      0.01675852
      0.64712390	      1.00000000	      1.00000000	      1.00000000	      0.01695441
      0.64719421	      1.00000000	      1.00000000	      1.00000000	      0.01715031
      0.64728267	      1.00000000	      1.00000000	      1.00000000	      0.01739672
      0.64737112	      1.00000000	      1.00000000	      1.00000000	      0.01764313
      0.64744177	      1.00000000	      1.00000000	      1.00000000	      0.01783996
      0.64751243	      1.00000000	      1.00000000	      1.00000000	      0.01803679
      0.64760206	      1.00000000	      1.00000000	      1.00000000	      0.01828650
      0.64769170	      1.00000000	      1.00000000	      1.00000000	      0.01853620
      0.64775959	      1.00000000	      1.00000000	      1.00000000	      0.01872533
      0.64782748	      1.00000000	      1.00000000	      1.00000000	      0.01891446
      0.64792124	      1.00000000	      1.00000000	      1.00000000	      0.01917567
      0.64801501	      1.00000000	      1.00000000	      1.00000000	      0.01943689
      0.64808013	      1.00000000	      1.00000000	      1.00000000	      0.01961829
      0.64814525	      1.00000000	      1.00000000	      1.00000000	      0.01979970
      0.64824489	      1.00000000	      1.00000000	      1.00000000	      0.02007728
      0.64832743	      1.00000000	      1.00000000	      1.00000000	      0.02030723
      0.64840997	      1.00000000	      1.00000000	      1.00000000	      0.02053718
      0.64849252	      1.00000000	      1.00000000	      1.00000000	      0.02076713
      0.64856569	      1.00000000	      1.00000000	      1.00000000	      0.02097097
      0.64863886	      1.00000000	      1.00000000	      1.00000000	      0.02117481
      0.64871203	      1.00000000	      1.00000000	      1.00000000	      0.02137866
      0.64880779	      1.00000000	      1.00000000	      1.00000000	      0.02164541
      0.64888221	      1.00000000	      1.00000000	      1.00000000	      0.02185275
      0.64895664	      1.00000000	      1.00000000	      1.00000000	      0.02206009
      0.64903107	      1.00000000	      1.00000000	      1.00000000	      0.02226744
      0.64912599	      1.00000000	      1.00000000	      1.00000000	      0.02253186
      0.64919902	      1.00000000	      1.00000000	      1.00000000	      0.02273532
      0.64927206	      1.00000000	      1.00000000	      1.00000000	      0.02293878
      0.64936004	      1.00000000	      1.00000000	      1.00000000	      0.02318388
      0.64944802	      1.00000000	      1.00000000	      1.00000000	      0.02342899
      0.64951470	      1.00000000	      1.00000000	      1.00000000	      0.02361475
      0.64958139	      1.00000000	      1.00000000	      1.00000000	      0.02380051
      0.64967627	      1.00000000	      1.00000000	      1.00000000	      0.02406484
      0.64975845	      1.00000000	      1.00000000	      1.00000000	      0.02429378
      0.64984063	      1.00000000	      1.00000000	      1.00000000	      0.02452273
      0.64992282	      1.00000000	      1.00000000	      1.00000000	      0.02475167
      0.64999505	      1.00000000	      1.00000000	      1.00000000	      0.02495291
      0.65006729	      1.00000000	      1.00000000	      1.00000000	      0.02515416
      0.65013953	      1.00000000	      1.00000000	      1.00000000	      0.02535540
      0.65023785	      1.00000000	      1.00000000	      1.00000000	      0.02562928
      0.65031176	      1.00000000	      1.00000000	      1.00000000	      0.02583518
      0.65038567	      1.00000000	      1.00000000	      1.00000000	      0.02604109
      0.65045958	      1.00000000	      1.00000000	      1.00000000	      0.02624699
      0.65055624	      1.00000000	      1.00000000	      1.00000000	      0.02651627
      0.65062858	      1.00000000	      1.00000000	      1.00000000	      0.02671778
      0.65070091	      1.00000000	      1.00000000	      1.00000000	      0.02691930
      0.65078983	      1.00000000	      1.00000000	      1.00000000	      0.02716702
      0.65086930	      1.00000000	      1.00000000	      1.00000000	      0.02738840
      0.65094877	      1.00000000	      1.00000000	      1.00000000	      0.02760978
      0.65102823	      1.00000000	      1.00000000	      1.00000000	      0.02783116
      0.65110770	      1.00000000	      1.00000000	      1.00000000	      0.02805253
      0.65118717	      1.00000000	      1.00000000	      1.00000000	      0.02827391
      0.65126663	      1.00000000	      1.00000000	      1.00000000	      0.02849529
      0.65134610	      1.00000000	      1.00000000	      1.00000000	      0.02871667
      0.65141661	      1.00000000	      1.00000000	      1.00000000	      0.02891309
      0.65148711	      1.00000000	      1.00000000	      1.00000000	      0.02910950
      0.65157379	      1.00000000	      1.00000000	      1.00000000	      0.02935098
      0.65166047	      1.00000000	      1.00000000	      1.00000000	      0.02959245
      0.65173214	      1.00000000	      1.00000000	      1.00000000	      0.02979209
      0.65180380	      1.00000000	      1.00000000	      1.00000000	      0.02999174
      0.65189091	      1.00000000	      1.00000000	      1.00000000	      0.03023440
      0.65197802	      1.00000000	      1.00000000	      1.00000000	      0.03047706
      0.65204703	      1.00000000	      1.00000000	      1.00000000	      0.03066932
      0.65211604	      1.00000000	      1.00000000	      1.00000000	      0.03086158
      0.65220658	      1.00000000	      1.00000000	      1.00000000	      0.03111381
      0.65229713	      1.00000000	      1.00000000	      1.00000000	      0.03136604
      0.65236384	      1.00000000	      1.00000000	      1.00000000	      0.03155190
      0.65243056	      1.00000000	      1.00000000	      1.00000000	      0.03173776
      0.65252541	      1.00000000	      1.00000000	      1.00000000	      0.03200199
      0.65260661	      1.00000000	      1.00000000	      1.00000000	      0.03222820
      0.65268781	      1.00000000	      1.00000000	      1.00000000	      0.03245441
      0.65276901	      1.00000000	      1.00000000	      1.00000000	      0.03268061
      0.65285021	      1.00000000	      1.00000000	      1.00000000	      0.03290682
      0.65292020	      1.00000000	      1.00000000	      1.00000000	      0.03310180
      0.65299019	      1.00000000	      1.00000000	      1.00000000	      0.03329678
      0.65307770	      1.00000000	      1.00000000	      1.00000000	      0.03354057
      0.65316521	      1.00000000	      1.00000000	      1.00000000	      0.03378436
      0.65323540	      1.00000000	      1.00000000	      1.00000000	      0.03397989
      0.65330559	      1.00000000	      1.00000000	      1.00000000	      0.03417543
      0.65339443	      1.00000000	      1.00000000	      1.00000000	      0.03442293
      0.65348327	      1.00000000	      1.00000000	      1.00000000	      0.03467042
      0.65355064	      1.00000000	      1.00000000	      1.00000000	      0.03485810
      0.65361801	      1.00000000	      1.00000000	      1.00000000	      0.03504577
      0.65371110	      1.00000000	      1.00000000	      1.00000000	      0.03530511
      0.65380419	      1.00000000	      1.00000000	      1.00000000	      0.03556445
      0.65386864	      1.00000000	      1.00000000	      1.00000000	      0.03574400
      0.65393310	      1.00000000	      1.00000000	      1.00000000	      0.03592354
      0.65403241	      1.00000000	      1.00000000	      1.00000000	      0.03620022
      0.65411424	      1.00000000	      1.00000000	      1.00000000	      0.03642818
      0.65419607	      1.00000000	      1.00000000	      1.00000000	      0.03665613
      0.65427789	      1.00000000	      1.00000000	      1.00000000	      0.03688408
      0.65435087	      1.00000000	      1.00000000	      1.00000000	      0.03708738
      0.65442384	      1.00000000	      1.00000000	      1.00000000	      0.03729067
      0.65449682	      1.00000000	      1.00000000	      1.00000000	      0.03749397
      0.65459057	      1.00000000	      1.00000000	      1.00000000	      0.03775514
      0.65466473	      1.00000000	      1.00000000	      1.00000000	      0.03796174
      0.65473889	      1.00000000	      1.00000000	      1.00000000	      0.03816834
      0.65481305	      1.00000000	      1.00000000	      1.00000000	      0.03837494
      0.65490390	      1.00000000	      1.00000000	      1.00000000	      0.03862801
      0.65498007	      1.00000000	      1.00000000	      1.00000000	      0.03884023
      0.65499568	      1.00000000	      1.00000000	      1.00000000	      0.03888370
      0.65500568	      1.00000000	      1.00000000	      1.00000000	      0.03891156
      0.65501568	      1.00000000	      1.00000000	      1.00000000	      0.03893941
      0.65502852	      1.00000000	      1.00000000	      1.00000000	      0.03897518
      0.65504135	      1.00000000	      1.00000000	      1.00000000	      0.03901094
      0.65505786	      1.00000000	      1.00000000	      1.00000000	      0.03905693
      0.65507437	      1.00000000	      1.00000000	      1.00000000	      0.03910292
      0.65509088	      1.00000000	      1.00000000	      1.00000000	      0.03914892
      0.65510739	      1.00000000	      1.00000000	      1.00000000	      0.03919491
      0.65512390	      1.00000000	      1.00000000	      1.00000000	      0.03924090
      0.65514041	      1.00000000	      1.00000000	      1.00000000	      0.03928690
      0.65516041	      1.00000000	      1.00000000	      1.00000000	      0.03934262
      0.65518042	      1.00000000	      1.00000000	      1.00000000	      0.03939835
      0.65520042	      1.00000000	      1.00000000	      1.00000000	      0.03945407
      0.65522042	      1.00000000	      1.00000000	      1.00000000	      0.03950980
      0.65524043	      1.00000000	      1.00000000	      1.00000000	      0.03956552
      0.65526043	      1.00000000	      1.00000000	      1.00000000	      0.03962125
      0.65528043	      1.00000000	      1.00000000	      1.00000000	      0.03967697
      0.65530044	      1.00000000	      1.00000000	      1.00000000	      0.03973269
      0.65532044	      1.00000000	      1.00000000	      1.00000000	      0.03978842
      0.65534044	      1.00000000	      1.00000000	      1.00000000	      0.03984414
      0.65536044	      1.00000000	      1.00000000	      1.00000000	      0.03989987
      0.65538045	      1.00000000	      1.00000000	      1.00000000	      0.03995559
      0.65540045	      1.00000000	      1.00000000	      1.00000000	      0.04001132
      0.65542045	      1.00000000	      1.00000000	      1.00000000	      0.04006704
      0.65544046	      1.00000000	      1.00000000	      1.00000000	      0.04012277
      0.65546046	      1.00000000	      1.00000000	      1.00000000	      0.04017849
      0.65548046	      1.00000000	      1.00000000	      1.00000000	      0.04023421
      0.65550047	      1.00000000	      1.00000000	      1.00000000	      0.04028994
      0.65552047	      1.00000000	      1.00000000	      1.00000000	      0.04034566
      0.65554047	      1.00000000	      1.00000000	      1.00000000	      0.04040139
      0.65556462	      1.00000000	      1.00000000	      1.00000000	      0.04046865
      0.65558876	      1.00000000	      1.00000000	      1.00000000	      0.04053592
      0.65561291	      1.00000000	      1.00000000	      1.00000000	      0.04060319
      0.65563706	      1.00000000	      1.00000000	      1.00000000	      0.04067045
      0.65566120	      1.00000000	      1.00000000	      1.00000000	      0.04073772
      0.65568535	      1.00000000	      1.00000000	      1.00000000	      0.04080499
      0.65570949	      1.00000000	      1.00000000	      1.00000000	      0.04087226
      0.65573364	      1.00000000	      1.00000000	      1.00000000	      0.04093952
      0.65575779	      1.00000000	      1.00000000	      1.00000000	      0.04100679
      0.65578193	      1.00000000	      1.00000000	      1.00000000	      0.04107406
      0.65580608	      1.00000000	      1.00000000	      1.00000000	      0.04114132
      0.65583023	      1.00000000	      1.00000000	      1.00000000	      0.04120859
      0.65585437	      1.00000000	      1.00000000	      1.00000000	      0.04127586
      0.65587852	      1.00000000	      1.00000000	      1.00000000	      0.04134312
      0.65590266	      1.00000000	      1.00000000	      1.00000000	      0.04141039
      0.65592681	      1.00000000	      1.00000000	      1.00000000	      0.04147766
      0.65595096	      1.00000000	      1.00000000	      1.00000000	      0.04154492
      0.65597510	      1.00000000	      1.00000000	      1.00000000	      0.04161219
      0.65599925	      1.00000000	      1.00000000	      1.00000000	      0.04167946
      0.65602340	      1.00000000	      1.00000000	      1.00000000	      0.04174672
      0.65604754	      1.00000000	      1.00000000	      1.00000000	      0.04181399
      0.65607169	      1.00000000	      1.00000000	      1.00000000	      0.04188126
      0.65609583	      1.00000000	      1.00000000	      1.00000000	      0.04194852
      0.65611998	      1.00000000	      1.00000000	      1.00000000	      0.04201579
      0.65614413	      1.00000000	      1.00000000	      1.00000000	      0.04208306
      0.65616827	      1.00000000	      1.00000000	      1.00000000	      0.04215032
      0.65619242	      1.00000000	      1.00000000	      1.00000000	      0.04221759
      0.65621657	      1.00000000	      1.00000000	      1.00000000	      0.04228486
      0.65624071	      1.00000000	      1.00000000	      1.00000000	      0.04235212
      0.65626486	      1.00000000	      1.00000000	      1.00000000	      0.04241939
      0.65629399	      1.00000000	      1.00000000	      1.00000000	      0.04250054
      0.65632312	      1.00000000	      1.00000000	      1.00000000	      0.04258169
      0.65635225	      1.00000000	      1.00000000	      1.00000000	      0.04266284
      0.65638138	      1.00000000	      1.00000000	      1.00000000	      0.04274399
      0.65641051	      1.00000000	      1.00000000	      1.00000000	      0.04282514
      0.65643964	      1.00000000	      1.00000000	      1.00000000	      0.04290629
      0.65646877	      1.00000000	      1.00000000	      1.00000000	      0.04298744
      0.65649790	      1.00000000	      1.00000000	      1.00000000	      0.04306859
      0.65652703	      1.00000000	      1.00000000	      1.00000000	      0.04314974
      0.65655616	      1.00000000	      1.00000000	      1.00000000	      0.04323089
      0.65658529	      1.00000000	      1.00000000	      1.00000000	      0.04331204
      0.65661441	      1.00000000	      1.00000000	      1.00000000	      0.04339319
      0.65664354	      1.00000000	      1.00000000	      1.00000000	      0.04347434
      0.65667267	      1.00000000	      1.00000000	      1.00000000	      0.04355549
      0.65670180	      1.00000000	      1.00000000	      1.00000000	      0.04363664
      0.65673093	      1.00000000	      1.00000000	      1.00000000	      0.04371779
      0.65675710	      1.00000000	      1.00000000	      1.00000000	      0.04379068
      0.65678326	      1.00000000	      1.00000000	      1.00000000	      0.04386356
      0.65680943	      1.00000000	      1.00000000	      1.00000000	      0.04393645
      0.65683559	      1.00000000	      1.00000000	      1.00000000	      0.04400934
      0.65686175	      1.00000000	      1.00000000	      1.00000000	      0.04408223
      0.65688792	      1.00000000	      1.00000000	      1.00000000	      0.04415511
      0.65691084	      1.00000000	      1.00000000	      1.00000000	      0.04421896
      0.65693375	      1.00000000	      1.00000000	      1.00000000	      0.04428281
      0.65695667	      1.00000000	      1.00000000	      1.00000000	      0.04434665
      0.65697959	      1.00000000	      1.00000000	      1.00000000	      0.04441050
      0.65700251	      1.00000000	      1.00000000	      1.00000000	      0.04447435
      0.65702295	      1.00000000	      1.00000000	      1.00000000	      0.04453128
      0.65704339	      1.00000000	      1.00000000	      1.00000000	      0.04458822
      0.65706382	      1.00000000	      1.00000000	      1.00000000	      0.04464516
      0.65708426	      1.00000000	      1.00000000	      1.00000000	      0.04470209
      0.65710470	      1.00000000	      1.00000000	      1.00000000	      0.04475903
      0.65712289	      1.00000000	      1.00000000	      1.00000000	      0.04480972
      0.65714109	      1.00000000	      1.00000000	      1.00000000	      0.04486040
      0.65715928	      1.00000000	      1.00000000	      1.00000000	      0.04491109
      0.65717748	      1.00000000	      1.00000000	      1.00000000	      0.04496178
      0.65719567	      1.00000000	      1.00000000	      1.00000000	      0.04501247
      0.65721191	      1.00000000	      1.00000000	      1.00000000	      0.04505771
      0.65722816	      1.00000000	      1.00000000	      1.00000000	      0.04510296
      0.65724440	      1.00000000	      1.00000000	      1.00000000	      0.04514820
      0.65726064	      1.00000000	      1.00000000	      1.00000000	      0.04519345
      0.65727688	      1.00000000	      1.00000000	      1.00000000	      0.04523869
      0.65729140	      1.00000000	      1.00000000	      1.00000000	      0.04527913
      0.65730591	      1.00000000	      1.00000000	      1.00000000	      0.04531957
      0.65732043	      1.00000000	      1.00000000	      1.00000000	      0.04536001
      0.65733494	      1.00000000	      1.00000000	      1.00000000	      0.04540044
      0.65734946	      1.00000000	      1.00000000	      1.00000000	      0.04544088
      0.65736245	      1.00000000	      1.00000000	      1.00000000	      0.04547707
      0.65737544	      1.00000000	      1.00000000	      1.00000000	      0.04551326
      0.65738843	      1.00000000	      1.00000000	      1.00000000	      0.04554945
      0.65740142	      1.00000000	      1.00000000	      1.00000000	      0.04558565
      0.65741441	      1.00000000	      1.00000000	      1.00000000	      0.04562184
      0.65742603	      1.00000000	      1.00000000	      1.00000000	      0.04565419
      0.65743764	      1.00000000	      1.00000000	      1.00000000	      0.04568655
      0.65744926	      1.00000000	      1.00000000	      1.00000000	      0.04571890
      0.65746087	      1.00000000	      1.00000000	      1.00000000	      0.04575126
      0.65747249	      1.00000000	      1.00000000	      1.00000000	      0.04578362
      0.65748286	      1.00000000	      1.00000000	      1.00000000	      0.04581250
      0.65749323	      1.00000000	      1.00000000	      1.00000000	      0.04584139
      0.65750359	      1.00000000	      1.00000000	      1.00000000	      0.04587027
      0.65751396	      1.00000000	      1.00000000	      1.00000000	      0.04589916
      0.65752433	      1.00000000	      1.00000000	      1.00000000	      0.04592805
      0.65753433	      1.00000000	      1.00000000	      1.00000000	      0.04595590
      0.65754433	      1.00000000	      1.00000000	      1.00000000	      0.04598376
      0.65755433	      1.00000000	      1.00000000	      1.00000000	      0.04601162
      0.65756433	      1.00000000	      1.00000000	      1.00000000	      0.04603948
      0.65757433	      1.00000000	      1.00000000	      1.00000000	      0.04606734
      0.65758433	      1.00000000	      1.00000000	      1.00000000	      0.04609520
      0.65759433	      1.00000000	      1.00000000	      1.00000000	      0.04612305
      0.65760433	      1.00000000	      1.00000000	      1.00000000	      0.04615091
      0.65761433	      1.00000000	      1.00000000	      1.00000000	      0.04617877
      0.65762433	      1.00000000	      1.00000000	      1.00000000	      0.04620663
      0.65763433	      1.00000000	      1.00000000	      1.00000000	      0.04623449
      0.65764433	      1.00000000	      1.00000000	      1.00000000	      0.04626234
      0.65765433	      1.00000000	      1.00000000	      1.00000000	      0.04629020
      0.65766433	      1.00000000	      1.00000000	      1.00000000	      0.04631806
      0.65767433	      1.00000000	      1.00000000	      1.00000000	      0.04634592
      0.65768433	      1.00000000	      1.00000000	      1.00000000	      0.04637378
      0.65769433	      1.00000000	      1.00000000	      1.00000000	      0.04640163
      0.65770433	      1.00000000	      1.00000000	      1.00000000	      0.04642949
      0.65771433	      1.00000000	      1.00000000	      1.00000000	      0.04645735
      0.65772433	      1.00000000	      1.00000000	      1.00000000	      0.04648521
      0.65773433	      1.00000000	      1.00000000	      1.00000000	      0.04651307
      0.65774433	      1.00000000	      1.00000000	      1.00000000	      0.04654092
      0.65775433	      1.00000000	      1.00000000	      1.00000000	      0.04656878
      0.65776433	      1.00000000	      1.00000000	      1.00000000	      0.04659664
      0.65777433	      1.00000000	      1.00000000	      1.00000000	      0.04662450
      0.65778433	      1.00000000	      1.00000000	      1.00000000	      0.04665236
      0.65779433	      1.00000000	      1.00000000	      1.00000000	      0.04668022
      0.65780433	      1.00000000	      1.00000000	      1.00000000	      0.04670807
      0.65781433	      1.00000000	      1.00000000	      1.00000000	      0.04673593
      0.65782433	      1.00000000	      1.00000000	      1.00000000	      0.04676379
      0.65783433	      1.00000000	      1.00000000	      1.00000000	      0.04679165
      0.65784433	      1.00000000	      1.00000000	      1.00000000	      0.04681951
      0.65785433	      1.00000000	      1.00000000	      1.00000000	      0.04684736
      0.65786433	      1.00000000	      1.00000000	      1.00000000	      0.04687522
      0.65787433	      1.00000000	      1.00000000	      1.00000000	      0.04690308
      0.65788433	      1.00000000	      1.00000000	      1.00000000	      0.04693094
      0.65789433	      1.00000000	      1.00000000	      1.00000000	      0.04695880
      0.65790433	      1.00000000	      1.00000000	      1.00000000	      0.04698665
      0.65791433	      1.00000000	      1.00000000	      1.00000000	      0.04701451
      0.65792433	      1.00000000	      1.00000000	      1.00000000	      0.04704237
      0.65793433	      1.00000000	      1.00000000	      1.00000000	      0.04707023
      0.65794433	      1.00000000	      1.00000000	      1.00000000	      0.04709809
      0.65795433	      1.00000000	      1.00000000	      1.00000000	      0.04712594
      0.65796433	      1.00000000	      1.00000000	      1.00000000	      0.04715380
      0.65797433	      1.00000000	      1.00000000	      1.00000000	      0.04718166
      0.65798433	      1.00000000	      1.00000000	      1.00000000	      0.04720952
      0.65799638	      1.00000000	      1.00000000	      1.00000000	      0.04724309
      0.65800843	      1.00000000	      1.00000000	      1.00000000	      0.04727665
      0.65802048	      1.00000000	      1.00000000	      1.00000000	      0.04731022
      0.65803253	      1.00000000	      1.00000000	      1.00000000	      0.04734379
      0.65804458	      1.00000000	      1.00000000	      1.00000000	      0.04737736
      0.65805663	      1.00000000	      1.00000000	      1.00000000	      0.04741093
      0.65806868	      1.00000000	      1.00000000	      1.00000000	      0.04744449
      0.65808073	      1.00000000	      1.00000000	      1.00000000	      0.04747806
      0.65809530	      1.00000000	      1.00000000	      1.00000000	      0.04751864
      0.65810986	      1.00000000	      1.00000000	      1.00000000	      0.04755922
      0.65812443	      1.00000000	      1.00000000	      1.00000000	      0.04759980
      0.65813899	      1.00000000	      1.00000000	      1.00000000	      0.04764037
      0.65815356	      1.00000000	      1.00000000	      1.00000000	      0.04768095
      0.65816812	      1.00000000	      1.00000000	      1.00000000	      0.04772153
      0.65818269	      1.00000000	      1.00000000	      1.00000000	      0.04776211
      0.65819726	      1.00000000	      1.00000000	      1.00000000	      0.04780269
      0.65821518	      1.00000000	      1.00000000	      1.00000000	      0.04785261
      0.65823310	      1.00000000	      1.00000000	      1.00000000	      0.04790254
      0.65825102	      1.00000000	      1.00000000	      1.00000000	      0.04795246
      0.65826894	      1.00000000	      1.00000000	      1.00000000	      0.04800239
      0.65828686	      1.00000000	      1.00000000	      1.00000000	      0.04805231
      0.65830479	      1.00000000	      1.00000000	      1.00000000	      0.04810224
      0.65832271	      1.00000000	      1.00000000	      1.00000000	      0.04815216
      0.65834487	      1.00000000	      1.00000000	      1.00000000	      0.04821390
      0.65836703	      1.00000000	      1.00000000	      1.00000000	      0.04827564
      0.65838919	      1.00000000	      1.00000000	      1.00000000	      0.04833738
      0.65841135	      1.00000000	      1.00000000	      1.00000000	      0.04839911
      0.65843351	      1.00000000	      1.00000000	      1.00000000	      0.04846085
      0.65845567	      1.00000000	      1.00000000	      1.00000000	      0.04852259
      0.65848334	      1.00000000	      1.00000000	      1.00000000	      0.04859966
      0.65851101	      1.00000000	      1.00000000	      1.00000000	      0.04867673
      0.65853867	      1.00000000	      1.00000000	      1.00000000	      0.04875380
      0.65856634	      1.00000000	      1.00000000	      1.00000000	      0.04883087
      0.65859963	      1.00000000	      1.00000000	      1.00000000	      0.04892361
      0.65863292	      1.00000000	      1.00000000	      1.00000000	      0.04901636
      0.65867314	      1.00000000	      1.00000000	      1.00000000	      0.04912841
      0.65871336	      1.00000000	      1.00000000	      1.00000000	      0.04924046
      0.65874689	      1.00000000	      1.00000000	      1.00000000	      0.04933385
      0.65878041	      1.00000000	      1.00000000	      1.00000000	      0.04942724
      0.65881600	      1.00000000	      1.00000000	      1.00000000	      0.04952637
      0.65886184	      1.00000000	      1.00000000	      1.00000000	      0.04965409
      0.65891768	      1.00000000	      1.00000000	      1.00000000	      0.04980965
      0.65895325	      1.00000000	      1.00000000	      1.00000000	      0.04990873
      0.65898881	      1.00000000	      1.00000000	      1.00000000	      0.05000781
      0.65902438	      1.00000000	      1.00000000	      1.00000000	      0.05010688
      0.65905994	      1.00000000	      1.00000000	      1.00000000	      0.05020596
      0.65909551	      1.00000000	      1.00000000	      1.00000000	      0.05030504
      0.65913107	      1.00000000	      1.00000000	      1.00000000	      0.05040412
      0.65916664	      1.00000000	      1.00000000	      1.00000000	      0.05050320
      0.65920221	      1.00000000	      1.00000000	      1.00000000	      0.05060228
      0.65923777	      1.00000000	      1.00000000	      1.00000000	      0.05070136
      0.65927334	      1.00000000	      1.00000000	      1.00000000	      0.05080044
      0.65930890	      1.00000000	      1.00000000	      1.00000000	      0.05089952
      0.65934447	      1.00000000	      1.00000000	      1.00000000	      0.05099860
      0.65938003	      1.00000000	      1.00000000	      1.00000000	      0.05109768
      0.65941033	      1.00000000	      1.00000000	      1.00000000	      0.05118207
      0.65944062	      1.00000000	      1.00000000	      1.00000000	      0.05126646
      0.65947847	      1.00000000	      1.00000000	      1.00000000	      0.05137191
      0.65951633	      1.00000000	      1.00000000	      1.00000000	      0.05147737
      0.65954673	      1.00000000	      1.00000000	      1.00000000	      0.05156207
      0.65957714	      1.00000000	      1.00000000	      1.00000000	      0.05164677
      0.65961389	      1.00000000	      1.00000000	      1.00000000	      0.05174915
      0.65965064	      1.00000000	      1.00000000	      1.00000000	      0.05185153
      0.65968102	      1.00000000	      1.00000000	      1.00000000	      0.05193617
      0.65971141	      1.00000000	      1.00000000	      1.00000000	      0.05202082
      0.65974179	      1.00000000	      1.00000000	      1.00000000	      0.05210546
      0.65978414	      1.00000000	      1.00000000	      1.00000000	      0.05222345
      0.65981142	      1.00000000	      1.00000000	      1.00000000	      0.05229944
      0.65983870	      1.00000000	      1.00000000	      1.00000000	      0.05237543
      0.65987773	      1.00000000	      1.00000000	      1.00000000	      0.05248416
      0.65991403	      1.00000000	      1.00000000	      1.00000000	      0.05258528
      0.65995032	      1.00000000	      1.00000000	      1.00000000	      0.05268640
      0.65998023	      1.00000000	      1.00000000	      1.00000000	      0.05276972
      0.66001014	      1.00000000	      1.00000000	      1.00000000	      0.05285304
      0.66004698	      1.00000000	      1.00000000	      1.00000000	      0.05295567
      0.66007638	      1.00000000	      1.00000000	      1.00000000	      0.05303756
      0.66010578	      1.00000000	      1.00000000	      1.00000000	      0.05311946
      0.66013517	      1.00000000	      1.00000000	      1.00000000	      0.05320135
      0.66017639	      1.00000000	      1.00000000	      1.00000000	      0.05331617
      0.66020162	      1.00000000	      1.00000000	      1.00000000	      0.05338647
      0.66022686	      1.00000000	      1.00000000	      1.00000000	      0.05345676
      0.66026567	      1.00000000	      1.00000000	      1.00000000	      0.05356489
      0.66032773	      1.00000000	      1.00000000	      1.00000000	      0.05373776
      0.66035434	      1.00000000	      1.00000000	      1.00000000	      0.05381190
      0.66039192	      1.00000000	      1.00000000	      1.00000000	      0.05391659
      0.66042511	      1.00000000	      1.00000000	      1.00000000	      0.05400907
      0.66046926	      1.00000000	      1.00000000	      1.00000000	      0.05413204
      0.66049422	      1.00000000	      1.00000000	      1.00000000	      0.05420160
      0.66051919	      1.00000000	      1.00000000	      1.00000000	      0.05427116
      0.66055844	      1.00000000	      1.00000000	      1.00000000	      0.05438050
      0.66058901	      1.00000000	      1.00000000	      1.00000000	      0.05446565
      0.66061958	      1.00000000	      1.00000000	      1.00000000	      0.05455080
      0.66065014	      1.00000000	      1.00000000	      1.00000000	      0.05463596
      0.66068071	      1.00000000	      1.00000000	      1.00000000	      0.05472111
      0.66071128	      1.00000000	      1.00000000	      1.00000000	      0.05480626
      0.66074184	      1.00000000	      1.00000000	      1.00000000	      0.05489142
      0.66077241	      1.00000000	      1.00000000	      1.00000000	      0.05497657
      0.66080298	      1.00000000	      1.00000000	      1.00000000	      0.05506172
      0.66083354	      1.00000000	      1.00000000	      1.00000000	      0.05514687
      0.66086411	      1.00000000	      1.00000000	      1.00000000	      0.05523203
      0.66089468	      1.00000000	      1.00000000	      1.00000000	      0.05531718
      0.66092524	      1.00000000	      1.00000000	      1.00000000	      0.05540233
      0.66095581	      1.00000000	      1.00000000	      1.00000000	      0.05548749
      0.66098638	      1.00000000	      1.00000000	      1.00000000	      0.05557264
      0.66101694	      1.00000000	      1.00000000	      1.00000000	      0.05565779
      0.66104751	      1.00000000	      1.00000000	      1.00000000	      0.05574295
      0.66107808	      1.00000000	      1.00000000	      1.00000000	      0.05582810
      0.66110461	      1.00000000	      1.00000000	      1.00000000	      0.05590201
      0.66113114	      1.00000000	      1.00000000	      1.00000000	      0.05597593
      0.66116830	      1.00000000	      1.00000000	      1.00000000	      0.05607944
      0.66119519	      1.00000000	      1.00000000	      1.00000000	      0.05615436
      0.66122208	      1.00000000	      1.00000000	      1.00000000	      0.05622927
      0.66125487	      1.00000000	      1.00000000	      1.00000000	      0.05632061
      0.66128701	      1.00000000	      1.00000000	      1.00000000	      0.05641014
      0.66131914	      1.00000000	      1.00000000	      1.00000000	      0.05649966
      0.66135128	      1.00000000	      1.00000000	      1.00000000	      0.05658919
      0.66137875	      1.00000000	      1.00000000	      1.00000000	      0.05666571
      0.66140622	      1.00000000	      1.00000000	      1.00000000	      0.05674224
      0.66143369	      1.00000000	      1.00000000	      1.00000000	      0.05681877
      0.66146914	      1.00000000	      1.00000000	      1.00000000	      0.05691754
      0.66149942	      1.00000000	      1.00000000	      1.00000000	      0.05700189
      0.66152970	      1.00000000	      1.00000000	      1.00000000	      0.05708625
      0.66155998	      1.00000000	      1.00000000	      1.00000000	      0.05717060
      0.66159026	      1.00000000	      1.00000000	      1.00000000	      0.05725495
      0.66162054	      1.00000000	      1.00000000	      1.00000000	      0.05733930
      0.66165082	      1.00000000	      1.00000000	      1.00000000	      0.05742366
      0.66168110	      1.00000000	      1.00000000	      1.00000000	      0.05750801
      0.66171138	      1.00000000	      1.00000000	      1.00000000	      0.05759236
      0.66174166	      1.00000000	      1.00000000	      1.00000000	      0.05767671
      0.66177194	      1.00000000	      1.00000000	      1.00000000	      0.05776107
      0.66180222	      1.00000000	      1.00000000	      1.00000000	      0.05784542
      0.66183250	      1.00000000	      1.00000000	      1.00000000	      0.05792977
      0.66186278	      1.00000000	      1.00000000	      1.00000000	      0.05801412
      0.66189306	      1.00000000	      1.00000000	      1.00000000	      0.05809848
      0.66192333	      1.00000000	      1.00000000	      1.00000000	      0.05818283
      0.66195361	      1.00000000	      1.00000000	      1.00000000	      0.05826718
      0.66198389	      1.00000000	      1.00000000	      1.00000000	      0.05835153
      0.66201417	      1.00000000	      1.00000000	      1.00000000	      0.05843589
      0.66204445	      1.00000000	      1.00000000	      1.00000000	      0.05852024
      0.66207473	      1.00000000	      1.00000000	      1.00000000	      0.05860459
      0.66210501	      1.00000000	      1.00000000	      1.00000000	      0.05868894
      0.66213529	      1.00000000	      1.00000000	      1.00000000	      0.05877330
      0.66216557	      1.00000000	      1.00000000	      1.00000000	      0.05885765
      0.66219585	      1.00000000	      1.00000000	      1.00000000	      0.05894200
      0.66222613	      1.00000000	      1.00000000	      1.00000000	      0.05902635
      0.66225641	      1.00000000	      1.00000000	      1.00000000	      0.05911071
      0.66228669	      1.00000000	      1.00000000	      1.00000000	      0.05919506
      0.66231697	      1.00000000	      1.00000000	      1.00000000	      0.05927941
      0.66234725	      1.00000000	      1.00000000	      1.00000000	      0.05936376
      0.66237752	      1.00000000	      1.00000000	      1.00000000	      0.05944812
      0.66240780	      1.00000000	      1.00000000	      1.00000000	      0.05953247
      0.66244429	      1.00000000	      1.00000000	      1.00000000	      0.05963411
      0.66247041	      1.00000000	      1.00000000	      1.00000000	      0.05970687
      0.66249652	      1.00000000	      1.00000000	      1.00000000	      0.05977962
      0.66253169	      1.00000000	      1.00000000	      1.00000000	      0.05987760
      0.66256554	      1.00000000	      1.00000000	      1.00000000	      0.05997190
      0.66260843	      1.00000000	      1.00000000	      1.00000000	      0.06009137
      0.66263311	      1.00000000	      1.00000000	      1.00000000	      0.06016012
      0.66265778	      1.00000000	      1.00000000	      1.00000000	      0.06022886
      0.66269725	      1.00000000	      1.00000000	      1.00000000	      0.06033882
      0.66272957	      1.00000000	      1.00000000	      1.00000000	      0.06042883
      0.66276188	      1.00000000	      1.00000000	      1.00000000	      0.06051885
      0.66279419	      1.00000000	      1.00000000	      1.00000000	      0.06060887
      0.66282269	      1.00000000	      1.00000000	      1.00000000	      0.06068826
      0.66285118	      1.00000000	      1.00000000	      1.00000000	      0.06076764
      0.66288856	      1.00000000	      1.00000000	      1.00000000	      0.06087178
      0.66291802	      1.00000000	      1.00000000	      1.00000000	      0.06095384
      0.66294748	      1.00000000	      1.00000000	      1.00000000	      0.06103591
      0.66297694	      1.00000000	      1.00000000	      1.00000000	      0.06111797
      0.66301439	      1.00000000	      1.00000000	      1.00000000	      0.06122230
      0.66304597	      1.00000000	      1.00000000	      1.00000000	      0.06131029
      0.66307756	      1.00000000	      1.00000000	      1.00000000	      0.06139828
      0.66310914	      1.00000000	      1.00000000	      1.00000000	      0.06148627
      0.66314073	      1.00000000	      1.00000000	      1.00000000	      0.06157425
      0.66317231	      1.00000000	      1.00000000	      1.00000000	      0.06166224
      0.66320390	      1.00000000	      1.00000000	      1.00000000	      0.06175023
      0.66323548	      1.00000000	      1.00000000	      1.00000000	      0.06183822
      0.66327158	      1.00000000	      1.00000000	      1.00000000	      0.06193879
      0.66330768	      1.00000000	      1.00000000	      1.00000000	      0.06203937
      0.66333532	      1.00000000	      1.00000000	      1.00000000	      0.06211634
      0.66336295	      1.00000000	      1.00000000	      1.00000000	      0.06219332
      0.66340617	      1.00000000	      1.00000000	      1.00000000	      0.06231373
      0.66343450	      1.00000000	      1.00000000	      1.00000000	      0.06239265
      0.66346283	      1.00000000	      1.00000000	      1.00000000	      0.06247158
      0.66350080	      1.00000000	      1.00000000	      1.00000000	      0.06257735
      0.66353774	      1.00000000	      1.00000000	      1.00000000	      0.06268026
      0.66357469	      1.00000000	      1.00000000	      1.00000000	      0.06278318
      0.66360640	      1.00000000	      1.00000000	      1.00000000	      0.06287152
      0.66363811	      1.00000000	      1.00000000	      1.00000000	      0.06295987
      0.66366983	      1.00000000	      1.00000000	      1.00000000	      0.06304822
      0.66370838	      1.00000000	      1.00000000	      1.00000000	      0.06315561
      0.66374692	      1.00000000	      1.00000000	      1.00000000	      0.06326300
      0.66377597	      1.00000000	      1.00000000	      1.00000000	      0.06334391
      0.66380501	      1.00000000	      1.00000000	      1.00000000	      0.06342481
      0.66384339	      1.00000000	      1.00000000	      1.00000000	      0.06353174
      0.66388169	      1.00000000	      1.00000000	      1.00000000	      0.06363844
      0.66391999	      1.00000000	      1.00000000	      1.00000000	      0.06374514
      0.66395127	      1.00000000	      1.00000000	      1.00000000	      0.06383228
      0.66398256	      1.00000000	      1.00000000	      1.00000000	      0.06391943
      0.66402335	      1.00000000	      1.00000000	      1.00000000	      0.06403308
      0.66405618	      1.00000000	      1.00000000	      1.00000000	      0.06412453
      0.66408901	      1.00000000	      1.00000000	      1.00000000	      0.06421598
      0.66412183	      1.00000000	      1.00000000	      1.00000000	      0.06430743
      0.66416481	      1.00000000	      1.00000000	      1.00000000	      0.06442715
      0.66419549	      1.00000000	      1.00000000	      1.00000000	      0.06451261
      0.66422616	      1.00000000	      1.00000000	      1.00000000	      0.06459807
      0.66426632	      1.00000000	      1.00000000	      1.00000000	      0.06470994
      0.66430526	      1.00000000	      1.00000000	      1.00000000	      0.06481841
      0.66434420	      1.00000000	      1.00000000	      1.00000000	      0.06492689
      0.66437730	      1.00000000	      1.00000000	      1.00000000	      0.06501911
      0.66441040	      1.00000000	      1.00000000	      1.00000000	      0.06511132
      0.66445137	      1.00000000	      1.00000000	      1.00000000	      0.06522545
      0.66448668	      1.00000000	      1.00000000	      1.00000000	      0.06532383
      0.66452200	      1.00000000	      1.00000000	      1.00000000	      0.06542222
      0.66455732	      1.00000000	      1.00000000	      1.00000000	      0.06552061
      0.66459264	      1.00000000	      1.00000000	      1.00000000	      0.06561900
      0.66462795	      1.00000000	      1.00000000	      1.00000000	      0.06571739
      0.66467359	      1.00000000	      1.00000000	      1.00000000	      0.06584453
      0.66470512	      1.00000000	      1.00000000	      1.00000000	      0.06593235
      0.66473664	      1.00000000	      1.00000000	      1.00000000	      0.06602017
      0.66478051	      1.00000000	      1.00000000	      1.00000000	      0.06614238
      0.66482212	      1.00000000	      1.00000000	      1.00000000	      0.06625830
      0.66486374	      1.00000000	      1.00000000	      1.00000000	      0.06637423
      0.66489777	      1.00000000	      1.00000000	      1.00000000	      0.06646904
      0.66493181	      1.00000000	      1.00000000	      1.00000000	      0.06656386
      0.66497561	      1.00000000	      1.00000000	      1.00000000	      0.06668590
      0.66501404	      1.00000000	      1.00000000	      1.00000000	      0.06679294
      0.66505247	      1.00000000	      1.00000000	      1.00000000	      0.06689999
      0.66509089	      1.00000000	      1.00000000	      1.00000000	      0.06700704
      0.66512932	      1.00000000	      1.00000000	      1.00000000	      0.06711409
      0.66516774	      1.00000000	      1.00000000	      1.00000000	      0.06722114
      0.66520617	      1.00000000	      1.00000000	      1.00000000	      0.06732818
      0.66524460	      1.00000000	      1.00000000	      1.00000000	      0.06743523
      0.66528302	      1.00000000	      1.00000000	      1.00000000	      0.06754228
      0.66532145	      1.00000000	      1.00000000	      1.00000000	      0.06764933
      0.66535987	      1.00000000	      1.00000000	      1.00000000	      0.06775637
      0.66539830	      1.00000000	      1.00000000	      1.00000000	      0.06786342
      0.66544763	      1.00000000	      1.00000000	      1.00000000	      0.06800084
      0.66548273	      1.00000000	      1.00000000	      1.00000000	      0.06809862
      0.66551782	      1.00000000	      1.00000000	      1.00000000	      0.06819639
      0.66556540	      1.00000000	      1.00000000	      1.00000000	      0.06832892
      0.66561297	      1.00000000	      1.00000000	      1.00000000	      0.06846144
      0.66564763	      1.00000000	      1.00000000	      1.00000000	      0.06855800
      0.66568229	      1.00000000	      1.00000000	      1.00000000	      0.06865457
      0.66573204	      1.00000000	      1.00000000	      1.00000000	      0.06879315
      0.66577537	      1.00000000	      1.00000000	      1.00000000	      0.06891385
      0.66581869	      1.00000000	      1.00000000	      1.00000000	      0.06903455
      0.66586202	      1.00000000	      1.00000000	      1.00000000	      0.06915526
      0.66590071	      1.00000000	      1.00000000	      1.00000000	      0.06926303
      0.66593939	      1.00000000	      1.00000000	      1.00000000	      0.06937081
      0.66597808	      1.00000000	      1.00000000	      1.00000000	      0.06947858
      0.66602999	      1.00000000	      1.00000000	      1.00000000	      0.06962319
      0.66607213	      1.00000000	      1.00000000	      1.00000000	      0.06974058
      0.66611427	      1.00000000	      1.00000000	      1.00000000	      0.06985798
      0.66615641	      1.00000000	      1.00000000	      1.00000000	      0.06997538
      0.66619855	      1.00000000	      1.00000000	      1.00000000	      0.07009278
      0.66624070	      1.00000000	      1.00000000	      1.00000000	      0.07021017
      0.66628284	      1.00000000	      1.00000000	      1.00000000	      0.07032757
      0.66633735	      1.00000000	      1.00000000	      1.00000000	      0.07047944
      0.66637479	      1.00000000	      1.00000000	      1.00000000	      0.07058374
      0.66641223	      1.00000000	      1.00000000	      1.00000000	      0.07068804
      0.66646460	      1.00000000	      1.00000000	      1.00000000	      0.07083393
      0.66651407	      1.00000000	      1.00000000	      1.00000000	      0.07097173
      0.66656353	      1.00000000	      1.00000000	      1.00000000	      0.07110954
      0.66660453	      1.00000000	      1.00000000	      1.00000000	      0.07122375
      0.66664553	      1.00000000	      1.00000000	      1.00000000	      0.07133796
      0.66669797	      1.00000000	      1.00000000	      1.00000000	      0.07148404
      0.66674242	      1.00000000	      1.00000000	      1.00000000	      0.07160789
      0.66678688	      1.00000000	      1.00000000	      1.00000000	      0.07173174
      0.66683134	      1.00000000	      1.00000000	      1.00000000	      0.07185558
      0.66687579	      1.00000000	      1.00000000	      1.00000000	      0.07197943
      0.66692025	      1.00000000	      1.00000000	      1.00000000	      0.07210328
      0.66697385	      1.00000000	      1.00000000	      1.00000000	      0.07225260
      0.66702025	      1.00000000	      1.00000000	      1.00000000	      0.07238188
      0.66706666	      1.00000000	      1.00000000	      1.00000000	      0.07251115
      0.66711306	      1.00000000	      1.00000000	      1.00000000	      0.07264042
      0.66715946	      1.00000000	      1.00000000	      1.00000000	      0.07276969
      0.66720587	      1.00000000	      1.00000000	      1.00000000	      0.07289896
      0.66725227	      1.00000000	      1.00000000	      1.00000000	      0.07302823
      0.66729868	      1.00000000	      1.00000000	      1.00000000	      0.07315750
      0.66735264	      1.00000000	      1.00000000	      1.00000000	      0.07330785
      0.66740661	      1.00000000	      1.00000000	      1.00000000	      0.07345820
      0.66744806	      1.00000000	      1.00000000	      1.00000000	      0.07357366
      0.66748950	      1.00000000	      1.00000000	      1.00000000	      0.07368912
      0.66754895	      1.00000000	      1.00000000	      1.00000000	      0.07385471
      0.66759776	      1.00000000	      1.00000000	      1.00000000	      0.07399069
      0.66764657	      1.00000000	      1.00000000	      1.00000000	      0.07412666
      0.66769538	      1.00000000	      1.00000000	      1.00000000	      0.07426263
      0.66774418	      1.00000000	      1.00000000	      1.00000000	      0.07439861
      0.66779299	      1.00000000	      1.00000000	      1.00000000	      0.07453458
      0.66784612	      1.00000000	      1.00000000	      1.00000000	      0.07468257
      0.66789924	      1.00000000	      1.00000000	      1.00000000	      0.07483057
      0.66795237	      1.00000000	      1.00000000	      1.00000000	      0.07497856
      0.66800549	      1.00000000	      1.00000000	      1.00000000	      0.07512656
      0.66804886	      1.00000000	      1.00000000	      1.00000000	      0.07524737
      0.66809223	      1.00000000	      1.00000000	      1.00000000	      0.07536819
      0.66815168	      1.00000000	      1.00000000	      1.00000000	      0.07553380
      0.66821112	      1.00000000	      1.00000000	      1.00000000	      0.07569941
      0.66825501	      1.00000000	      1.00000000	      1.00000000	      0.07582166
      0.66829889	      1.00000000	      1.00000000	      1.00000000	      0.07594390
      0.66835778	      1.00000000	      1.00000000	      1.00000000	      0.07610797
      0.66841667	      1.00000000	      1.00000000	      1.00000000	      0.07627203
      0.66846572	      1.00000000	      1.00000000	      1.00000000	      0.07640866
      0.66851476	      1.00000000	      1.00000000	      1.00000000	      0.07654528
      0.66857208	      1.00000000	      1.00000000	      1.00000000	      0.07670496
      0.66862940	      1.00000000	      1.00000000	      1.00000000	      0.07686465
      0.66868040	      1.00000000	      1.00000000	      1.00000000	      0.07700673
      0.66873140	      1.00000000	      1.00000000	      1.00000000	      0.07714881
      0.66878800	      1.00000000	      1.00000000	      1.00000000	      0.07730649
      0.66884460	      1.00000000	      1.00000000	      1.00000000	      0.07746417
      0.66890120	      1.00000000	      1.00000000	      1.00000000	      0.07762185
      0.66895781	      1.00000000	      1.00000000	      1.00000000	      0.07777952
      0.66900802	      1.00000000	      1.00000000	      1.00000000	      0.07791942
      0.66905824	      1.00000000	      1.00000000	      1.00000000	      0.07805932
      0.66911700	      1.00000000	      1.00000000	      1.00000000	      0.07822300
      0.66917575	      1.00000000	      1.00000000	      1.00000000	      0.07838668
      0.66923450	      1.00000000	      1.00000000	      1.00000000	      0.07855035
      0.66929326	      1.00000000	      1.00000000	      1.00000000	      0.07871403
      0.66934249	      1.00000000	      1.00000000	      1.00000000	      0.07885118
      0.66939172	      1.00000000	      1.00000000	      1.00000000	      0.07898833
      0.66945139	      1.00000000	      1.00000000	      1.00000000	      0.07915455
      0.66951105	      1.00000000	      1.00000000	      1.00000000	      0.07932077
      0.66956673	      1.00000000	      1.00000000	      1.00000000	      0.07947586
      0.66962240	      1.00000000	      1.00000000	      1.00000000	      0.07963095
      0.66968060	      1.00000000	      1.00000000	      1.00000000	      0.07979310
      0.66973881	      1.00000000	      1.00000000	      1.00000000	      0.07995525
      0.66979639	      1.00000000	      1.00000000	      1.00000000	      0.08011565
      0.66985397	      1.00000000	      1.00000000	      1.00000000	      0.08027606
      0.66991217	      1.00000000	      1.00000000	      1.00000000	      0.08043820
      0.66997037	      1.00000000	      1.00000000	      1.00000000	      0.08060033
      0.67002858	      1.00000000	      1.00000000	      1.00000000	      0.08076251
      0.67008680	      1.00000000	      1.00000000	      1.00000000	      0.08092468
      0.67014465	      1.00000000	      1.00000000	      1.00000000	      0.08108584
      0.67020250	      1.00000000	      1.00000000	      1.00000000	      0.08124700
      0.67025305	      1.00000000	      1.00000000	      1.00000000	      0.08138784
      0.67032687	      1.00000000	      1.00000000	      1.00000000	      0.08159348
      0.67038842	      1.00000000	      1.00000000	      1.00000000	      0.08176493
      0.67044374	      1.00000000	      1.00000000	      1.00000000	      0.08191905
      0.67049906	      1.00000000	      1.00000000	      1.00000000	      0.08207317
      0.67056057	      1.00000000	      1.00000000	      1.00000000	      0.08224452
      0.67062208	      1.00000000	      1.00000000	      1.00000000	      0.08241588
      0.67068144	      1.00000000	      1.00000000	      1.00000000	      0.08258124
      0.67074080	      1.00000000	      1.00000000	      1.00000000	      0.08274660
      0.67080117	      1.00000000	      1.00000000	      1.00000000	      0.08291478
      0.67086154	      1.00000000	      1.00000000	      1.00000000	      0.08308296
      0.67092061	      1.00000000	      1.00000000	      1.00000000	      0.08324754
      0.67099207	      1.00000000	      1.00000000	      1.00000000	      0.08344659
      0.67105721	      1.00000000	      1.00000000	      1.00000000	      0.08362806
      0.67113690	      1.00000000	      1.00000000	      1.00000000	      0.08385007
      0.67119712	      1.00000000	      1.00000000	      1.00000000	      0.08401783
      0.67127786	      1.00000000	      1.00000000	      1.00000000	      0.08424274
      0.67134698	      1.00000000	      1.00000000	      1.00000000	      0.08443532
      0.67140252	      1.00000000	      1.00000000	      1.00000000	      0.08459005
      0.67145807	      1.00000000	      1.00000000	      1.00000000	      0.08474478
      0.67152179	      1.00000000	      1.00000000	      1.00000000	      0.08492231
      0.67158552	      1.00000000	      1.00000000	      1.00000000	      0.08509984
      0.67164728	      1.00000000	      1.00000000	      1.00000000	      0.08527188
      0.67170903	      1.00000000	      1.00000000	      1.00000000	      0.08544391
      0.67176754	      1.00000000	      1.00000000	      1.00000000	      0.08560690
      0.67184439	      1.00000000	      1.00000000	      1.00000000	      0.08582099
      0.67193700	      1.00000000	      1.00000000	      1.00000000	      0.08607899
      0.67199012	      1.00000000	      1.00000000	      1.00000000	      0.08622697
      0.67204324	      1.00000000	      1.00000000	      1.00000000	      0.08637495
      0.67210732	      1.00000000	      1.00000000	      1.00000000	      0.08655347
      0.67218641	      1.00000000	      1.00000000	      1.00000000	      0.08677379
      0.67225270	      1.00000000	      1.00000000	      1.00000000	      0.08695848
      0.67233792	      1.00000000	      1.00000000	      1.00000000	      0.08719587
      0.67245126	      1.00000000	      1.00000000	      1.00000000	      0.08751163
      0.67251230	      1.00000000	      1.00000000	      1.00000000	      0.08768167
      0.67257334	      1.00000000	      1.00000000	      1.00000000	      0.08785171
      0.67263437	      1.00000000	      1.00000000	      1.00000000	      0.08802175
      0.67270190	      1.00000000	      1.00000000	      1.00000000	      0.08820985
      0.67276942	      1.00000000	      1.00000000	      1.00000000	      0.08839795
      0.67283459	      1.00000000	      1.00000000	      1.00000000	      0.08857952
      0.67289977	      1.00000000	      1.00000000	      1.00000000	      0.08876108
      0.67296662	      1.00000000	      1.00000000	      1.00000000	      0.08894733
      0.67303348	      1.00000000	      1.00000000	      1.00000000	      0.08913358
      0.67309938	      1.00000000	      1.00000000	      1.00000000	      0.08931717
      0.67316528	      1.00000000	      1.00000000	      1.00000000	      0.08950075
      0.67323217	      1.00000000	      1.00000000	      1.00000000	      0.08968710
      0.67329906	      1.00000000	      1.00000000	      1.00000000	      0.08987344
      0.67336537	      1.00000000	      1.00000000	      1.00000000	      0.09005816
      0.67343168	      1.00000000	      1.00000000	      1.00000000	      0.09024287
      0.67349884	      1.00000000	      1.00000000	      1.00000000	      0.09042998
      0.67356600	      1.00000000	      1.00000000	      1.00000000	      0.09061708
      0.67363265	      1.00000000	      1.00000000	      1.00000000	      0.09080275
      0.67369930	      1.00000000	      1.00000000	      1.00000000	      0.09098843
      0.67376682	      1.00000000	      1.00000000	      1.00000000	      0.09117653
      0.67383434	      1.00000000	      1.00000000	      1.00000000	      0.09136463
      0.67390187	      1.00000000	      1.00000000	      1.00000000	      0.09155273
      0.67396939	      1.00000000	      1.00000000	      1.00000000	      0.09174084
      0.67403691	      1.00000000	      1.00000000	      1.00000000	      0.09192894
      0.67410443	      1.00000000	      1.00000000	      1.00000000	      0.09211704
      0.67417195	      1.00000000	      1.00000000	      1.00000000	      0.09230514
      0.67423947	      1.00000000	      1.00000000	      1.00000000	      0.09249325
      0.67430700	      1.00000000	      1.00000000	      1.00000000	      0.09268135
      0.67437452	      1.00000000	      1.00000000	      1.00000000	      0.09286945
      0.67444204	      1.00000000	      1.00000000	      1.00000000	      0.09305755
      0.67450956	      1.00000000	      1.00000000	      1.00000000	      0.09324565
      0.67457708	      1.00000000	      1.00000000	      1.00000000	      0.09343376
      0.67464460	      1.00000000	      1.00000000	      1.00000000	      0.09362186
      0.67471213	      1.00000000	      1.00000000	      1.00000000	      0.09380996
      0.67477965	      1.00000000	      1.00000000	      1.00000000	      0.09399806
      0.67485078	      1.00000000	      1.00000000	      1.00000000	      0.09419623
      0.67492191	      1.00000000	      1.00000000	      1.00000000	      0.09439439
      0.67499305	      1.00000000	      1.00000000	      1.00000000	      0.09459256
      0.67506418	      1.00000000	      1.00000000	      1.00000000	      0.09479072
      0.67512316	      1.00000000	      1.00000000	      1.00000000	      0.09495504
      0.67518215	      1.00000000	      1.00000000	      1.00000000	      0.09511935
[truncated: 425,001 more chars]
