# Supplementary material for: Musculoskeletal simulations to examine the effects of accentuated eccentric loading (AEL) on jump height
Source: PeerJ. 2023 Jan 23;11:e14687. doi: 10.7717/peerj.14687 (PMC9879160; doi:10.7717/peerj.14687)
Supplement: Supplemental Information 2 — Added15 folder contains the code and simulation results for a complete jump with an additional 15% model mass. Dropped15 folder contains the code and simulation results for the push-off phase with the original model mass. [file peerj-11-14687-s002.zip › Supplementary Simulation code and output results AEL15/Dropped15/Optimized_for_J_Results/TwoSegment_states.sto]

TwoSegment_states
version=1
nRows=9704
nColumns=29
inDegrees=no
endheader
time	/jointset/BoxCenter/BoxCenter_coord_0/value	/jointset/BoxCenter/BoxCenter_coord_0/speed	/jointset/BoxCenter/BoxCenter_coord_1/value	/jointset/BoxCenter/BoxCenter_coord_1/speed	/jointset/BoxCenter/BoxCenter_coord_2/value	/jointset/BoxCenter/BoxCenter_coord_2/speed	/jointset/BoxCenter/BoxCenter_coord_3/value	/jointset/BoxCenter/BoxCenter_coord_3/speed	/jointset/BoxCenter/BoxCenter_coord_4/value	/jointset/BoxCenter/BoxCenter_coord_4/speed	/jointset/BoxCenter/BoxCenter_coord_5/value	/jointset/BoxCenter/BoxCenter_coord_5/speed	/jointset/hip/hip_coordinate/value	/jointset/hip/hip_coordinate/speed	/jointset/knee/knee_coordinate/value	/jointset/knee/knee_coordinate/speed	/jointset/PlatformToGround/PlatformToGround_coord_0/value	/jointset/PlatformToGround/PlatformToGround_coord_0/speed	/forceset/vastus/activation	/forceset/vastus/fiber_length	/forceset/recfem/activation	/forceset/recfem/fiber_length	/forceset/glut/activation	/forceset/glut/fiber_length	/forceset/ham/activation	/forceset/ham/fiber_length	/forceset/hipLimitTorque/dissipatedEnergy	/forceset/kneeLimitTorque/dissipatedEnergy
      0.00000000	      0.00000000	      0.00000000	      0.00000000	      0.00000000	      0.00000000	      0.00000000	      0.00000000	      0.00000000	      0.38815822	      0.15197964	      0.00000000	      0.00000000	     -1.22959670	      0.29960977	      2.35178374	     -0.43254250	      0.00000000	      0.00000000	      0.99998087	      0.19861487	      0.99999991	      0.17866415	      0.99940622	      0.06677314	      0.01000000	      0.05178206	      0.00000000	      0.00000000
      0.00005767	     -0.00000000	     -0.00000000	     -0.00000000	     -0.00000000	     -0.00000000	     -0.00000000	      0.00000000	      0.00000000	      0.38816700	      0.15264172	     -0.00000000	     -0.00000000	     -1.22957938	      0.30103680	      2.35175875	     -0.43421221	      0.00000000	      0.00000000	      0.99998093	      0.19861487	      0.99999991	      0.17866415	      0.99940793	      0.06677314	      0.01000000	      0.05178206	      0.00000000	      0.00000000
      0.00011533	     -0.00000000	     -0.00000000	     -0.00000000	     -0.00000000	     -0.00000000	     -0.00000000	      0.00000000	     -0.00000000	      0.38817582	      0.15330290	     -0.00000000	     -0.00000000	     -1.22956198	      0.30243299	      2.35173366	     -0.43597213	      0.00000000	      0.00000000	      0.99998098	      0.19861486	      0.99999991	      0.17866415	      0.99940964	      0.06677314	      0.01000000	      0.05178206	      0.00000000	      0.00000000
      0.00019509	     -0.00000000	      0.00000000	     -0.00000000	     -0.00000000	     -0.00000000	     -0.00000000	      0.00000000	     -0.00000000	      0.38818809	      0.15421572	     -0.00000000	     -0.00000000	     -1.22953779	      0.30432007	      2.35169879	     -0.43846475	      0.00000000	      0.00000000	      0.99998106	      0.19861485	      0.99999991	      0.17866415	      0.99941199	      0.06677313	      0.01000000	      0.05178206	      0.00000000	      0.00000000
      0.00027484	      0.00000000	      0.00000000	     -0.00000000	     -0.00000000	     -0.00000000	     -0.00000000	     -0.00000000	     -0.00000000	      0.38820042	      0.15512660	     -0.00000000	     -0.00000000	     -1.22951344	      0.30616179	      2.35166372	     -0.44097673	      0.00000000	      0.00000000	      0.99998113	      0.19861484	      0.99999991	      0.17866414	      0.99941433	      0.06677312	      0.01000000	      0.05178206	      0.00000000	      0.00000000
      0.00038895	      0.00000000	      0.00000000	     -0.00000000	     -0.00000000	     -0.00000000	     -0.00000000	     -0.00000000	     -0.00000000	      0.38821820	      0.15642660	     -0.00000000	     -0.00000000	     -1.22947836	      0.30872669	      2.35161320	     -0.44456701	      0.00000000	      0.00000000	      0.99998124	      0.19861480	      0.99999991	      0.17866413	      0.99941766	      0.06677311	      0.01000000	      0.05178206	      0.00000000	      0.00000000
      0.00050306	      0.00000000	      0.00000000	     -0.00000000	     -0.00000000	     -0.00000000	     -0.00000000	     -0.00000000	     -0.00000000	      0.38823612	      0.15772312	     -0.00000000	     -0.00000000	     -1.22944299	      0.31121834	      2.35156226	     -0.44813987	      0.00000000	      0.00000000	      0.99998135	      0.19861476	      0.99999991	      0.17866411	      0.99942098	      0.06677309	      0.01000000	      0.05178206	      0.00000000	      0.00000000
      0.00069203	      0.00000000	      0.00000000	     -0.00000000	     -0.00000000	     -0.00000000	     -0.00000000	     -0.00000000	     -0.00000000	      0.38826613	      0.15986343	     -0.00000000	     -0.00000000	     -1.22938380	      0.31520644	      2.35147702	     -0.45401400	      0.00000000	      0.00000000	      0.99998152	      0.19861466	      0.99999991	      0.17866408	      0.99942642	      0.06677304	      0.01000000	      0.05178206	      0.00000000	      0.00000000
      0.00088100	      0.00000000	     -0.00000000	     -0.00000000	     -0.00000000	     -0.00000000	     -0.00000000	     -0.00000000	     -0.00000000	      0.38829654	      0.16199634	     -0.00000000	     -0.00000000	     -1.22932387	      0.31905021	      2.35139068	     -0.45984068	      0.00000000	      0.00000000	      0.99998169	      0.19861453	      0.99999991	      0.17866403	      0.99943182	      0.06677298	      0.01000000	      0.05178206	      0.00000000	      0.00000000
      0.00120986	      0.00000000	      0.00000000	     -0.00000000	     -0.00000000	     -0.00000000	     -0.00000000	     -0.00000000	     -0.00000000	      0.38835042	      0.16569351	     -0.00000000	     -0.00000000	     -1.22921788	      0.32547212	      2.35123780	     -0.46988889	      0.00000000	      0.00000000	      0.99998199	      0.19861422	      0.99999992	      0.17866392	      0.99944109	      0.06677284	      0.01000000	      0.05178206	      0.00000000	      0.00000000
      0.00146005	      0.00000000	      0.00000000	     -0.00000000	     -0.00000000	     -0.00000000	     -0.00000000	     -0.00000000	     -0.00000000	      0.38839223	      0.16849598	     -0.00000000	     -0.00000000	     -1.22913586	      0.33018520	      2.35111928	     -0.47747347	      0.00000000	      0.00000000	      0.99998222	      0.19861392	      0.99999992	      0.17866382	      0.99944804	      0.06677270	      0.01000000	      0.05178206	      0.00000000	      0.00000000
      0.00171025	      0.00000000	      0.00000000	     -0.00000000	     -0.00000000	     -0.00000000	     -0.00000000	     -0.00000000	     -0.00000000	      0.38843474	      0.17129103	     -0.00000000	     -0.00000000	     -1.22905267	      0.33478763	      2.35099888	     -0.48501624	      0.00000000	      0.00000000	      0.99998244	      0.19861357	      0.99999992	      0.17866369	      0.99945491	      0.06677253	      0.01000000	      0.05178206	      0.00000000	      0.00000000
      0.00196044	      0.00000000	      0.00000000	     -0.00000000	     -0.00000000	     -0.00000000	     -0.00000000	     -0.00000000	     -0.00000000	      0.38847794	      0.17407967	     -0.00000000	     -0.00000000	     -1.22896834	      0.33930509	      2.35087659	     -0.49252649	      0.00000000	      0.00000000	      0.99998266	      0.19861316	      0.99999992	      0.17866354	      0.99946168	      0.06677234	      0.01000000	      0.05178206	      0.00000000	      0.00000000
      0.00224938	      0.00000000	     -0.00000000	     -0.00000000	     -0.00000000	     -0.00000000	     -0.00000000	     -0.00000000	     -0.00000000	      0.38852870	      0.17729306	     -0.00000000	     -0.00000000	     -1.22886956	      0.34444148	      2.35073303	     -0.50116595	      0.00000000	      0.00000000	      0.99998290	      0.19861261	      0.99999992	      0.17866335	      0.99946941	      0.06677209	      0.01000000	      0.05178206	      0.00000000	      0.00000000
      0.00253831	      0.00000000	     -0.00000000	     -0.00000000	     -0.00000000	     -0.00000000	     -0.00000000	     -0.00000000	     -0.00000000	      0.38858039	      0.18049975	     -0.00000000	     -0.00000000	     -1.22876930	      0.34951250	      2.35058698	     -0.50977664	      0.00000000	      0.00000000	      0.99998315	      0.19861199	      0.99999992	      0.17866312	      0.99947702	      0.06677180	      0.01000000	      0.05178206	      0.00000000	      0.00000000
      0.00281375	      0.00000000	     -0.00000000	     -0.00000000	     -0.00000000	     -0.00000000	     -0.00000000	     -0.00000000	     -0.00000000	      0.38863053	      0.18355103	     -0.00000000	     -0.00000000	     -1.22867237	      0.35430062	      2.35044544	     -0.51796223	      0.00000000	      0.00000000	      0.99998338	      0.19861132	      0.99999992	      0.17866288	      0.99948418	      0.06677149	      0.01000000	      0.05178206	      0.00000000	      0.00000000
      0.00308919	     -0.00000000	     -0.00000000	     -0.00000000	     -0.00000000	     -0.00000000	     -0.00000000	     -0.00000000	     -0.00000000	      0.38868151	      0.18659717	     -0.00000000	     -0.00000000	     -1.22857413	      0.35905398	      2.35030165	     -0.52612942	      0.00000000	      0.00000000	      0.99998361	      0.19861059	      0.99999992	      0.17866261	      0.99949124	      0.06677115	      0.01000000	      0.05178206	      0.00000000	      0.00000000
      0.00336877	     -0.00000000	     -0.00000000	     -0.00000000	     -0.00000000	     -0.00000000	     -0.00000000	     -0.00000000	     -0.00000000	      0.38873411	      0.18968402	     -0.00000000	     -0.00000000	     -1.22847308	      0.36385069	      2.35015340	     -0.53440170	      0.00000000	      0.00000000	      0.99998384	      0.19860977	      0.99999992	      0.17866231	      0.99949830	      0.06677077	      0.01000000	      0.05178206	      0.00000000	      0.00000000
      0.00364834	     -0.00000000	     -0.00000000	     -0.00000000	     -0.00000000	     -0.00000000	     -0.00000000	     -0.00000000	     -0.00000000	      0.38878757	      0.19276606	     -0.00000000	     -0.00000000	     -1.22837069	      0.36862481	      2.35000284	     -0.54265912	      0.00000000	      0.00000000	      0.99998406	      0.19860887	      0.99999993	      0.17866199	      0.99950527	      0.06677036	      0.01000000	      0.05178206	      0.00000000	      0.00000000
      0.00392387	     -0.00000000	      0.00000000	     -0.00000000	     -0.00000000	     -0.00000000	     -0.00000000	     -0.00000000	     -0.00000000	      0.38884110	      0.19579907	     -0.00000000	     -0.00000000	     -1.22826847	      0.37331194	      2.34985220	     -0.55078308	      0.00000000	      0.00000000	      0.99998428	      0.19860792	      0.99999993	      0.17866164	      0.99951204	      0.06676992	      0.01000000	      0.05178206	      0.00000000	      0.00000000
      0.00419941	     -0.00000000	      0.00000000	     -0.00000000	     -0.00000000	     -0.00000000	     -0.00000000	     -0.00000000	     -0.00000000	      0.38889547	      0.19882765	     -0.00000000	     -0.00000000	     -1.22816496	      0.37798397	      2.34969932	     -0.55889473	      0.00000000	      0.00000000	      0.99998449	      0.19860690	      0.99999993	      0.17866126	      0.99951872	      0.06676945	      0.01000000	      0.05178206	      0.00000000	      0.00000000
      0.00447587	     -0.00000000	     -0.00000000	     -0.00000000	     -0.00000000	     -0.00000000	     -0.00000000	     -0.00000000	     -0.00000000	      0.38895085	      0.20186196	     -0.00000000	     -0.00000000	     -1.22805982	      0.38265854	      2.34954369	     -0.56702076	      0.00000000	      0.00000000	      0.99998471	      0.19860580	      0.99999993	      0.17866086	      0.99952533	      0.06676895	      0.01000000	      0.05178206	      0.00000000	      0.00000000
      0.00475232	     -0.00000000	     -0.00000000	     -0.00000000	     -0.00000000	     -0.00000000	     -0.00000000	     -0.00000000	     -0.00000000	      0.38900708	      0.20489194	     -0.00000000	     -0.00000000	     -1.22795339	      0.38732155	      2.34938581	     -0.57513548	      0.00000000	      0.00000000	      0.99998492	      0.19860463	      0.99999993	      0.17866043	      0.99953185	      0.06676841	      0.01000000	      0.05178206	      0.00000000	      0.00000000
      0.00502733	     -0.00000000	     -0.00000000	     -0.00000000	     -0.00000000	     -0.00000000	     -0.00000000	     -0.00000000	     -0.00000000	      0.38906384	      0.20790181	     -0.00000000	     -0.00000000	     -1.22784624	      0.39194986	      2.34922653	     -0.58319599	      0.00000000	      0.00000000	      0.99998512	      0.19860339	      0.99999993	      0.17865997	      0.99953824	      0.06676785	      0.01000000	      0.05178206	      0.00000000	      0.00000000
      0.00530234	     -0.00000000	     -0.00000000	     -0.00000000	     -0.00000000	     -0.00000000	     -0.00000000	     -0.00000000	     -0.00000000	      0.38912143	      0.21090746	     -0.00000000	     -0.00000000	     -1.22773781	      0.39656866	      2.34906504	     -0.59124586	      0.00000000	      0.00000000	      0.99998533	      0.19860208	      0.99999993	      0.17865948	      0.99954455	      0.06676725	      0.01000000	      0.05178206	      0.00000000	      0.00000000
      0.00557642	     -0.00000000	     -0.00000000	     -0.00000000	     -0.00000000	     -0.00000000	     -0.00000000	     -0.00000000	     -0.00000000	      0.38917964	      0.21389873	     -0.00000000	     -0.00000000	     -1.22762849	      0.40116295	      2.34890190	     -0.59925725	      0.00000000	      0.00000000	      0.99998552	      0.19860070	      0.99999993	      0.17865897	      0.99955075	      0.06676662	      0.01000000	      0.05178206	      0.00000000	      0.00000000
      0.00585050	     -0.00000000	     -0.00000000	     -0.00000000	     -0.00000000	     -0.00000000	     -0.00000000	     -0.00000000	     -0.00000000	      0.38923868	      0.21688582	     -0.00000000	     -0.00000000	     -1.22751791	      0.40574880	      2.34873656	     -0.60725831	      0.00000000	      0.00000000	      0.99998572	      0.19859925	      0.99999993	      0.17865842	      0.99955687	      0.06676597	      0.01000000	      0.05178206	      0.00000000	      0.00000000
      0.00612117	     -0.00000000	     -0.00000000	     -0.00000000	     -0.00000000	     -0.00000000	     -0.00000000	     -0.00000000	     -0.00000000	      0.38929778	      0.21983170	     -0.00000000	     -0.00000000	     -1.22740747	      0.41026971	      2.34857112	     -0.61514922	      0.00000000	      0.00000000	      0.99998591	      0.19859774	      0.99999993	      0.17865786	      0.99956283	      0.06676528	      0.01000000	      0.05178206	      0.00000000	      0.00000000
      0.00639185	     -0.00000000	      0.00000000	     -0.00000000	     -0.00000000	     -0.00000000	     -0.00000000	     -0.00000000	     -0.00000000	      0.38935768	      0.22277350	     -0.00000000	      0.00000000	     -1.22729581	      0.41478289	      2.34840355	     -0.62303013	      0.00000000	      0.00000000	      0.99998610	      0.19859617	      0.99999993	      0.17865727	      0.99956870	      0.06676457	      0.01000000	      0.05178206	      0.00000000	      0.00000000
      0.00663628	     -0.00000000	      0.00000000	     -0.00000000	     -0.00000000	     -0.00000000	     -0.00000000	     -0.00000000	      0.00000000	      0.38941246	      0.22542661	     -0.00000000	      0.00000000	     -1.22719393	      0.41885206	      2.34825039	     -0.63013807	      0.00000000	      0.00000000	      0.99998627	      0.19859468	      0.99999994	      0.17865671	      0.99957394	      0.06676390	      0.01000000	      0.05178206	      0.00000000	      0.00000000
      0.00697277	     -0.00000000	      0.00000000	     -0.00000000	     -0.00000000	     -0.00000000	     -0.00000000	     -0.00000000	     -0.00000000	      0.38948893	      0.22907337	     -0.00000000	     -0.00000000	     -1.22705205	      0.42444365	      2.34803671	     -0.63990896	      0.00000000	      0.00000000	      0.99998650	      0.19859254	      0.99999994	      0.17865590	      0.99958106	      0.06676294	      0.01000000	      0.05178206	      0.00000000	      0.00000000
      0.00730925	     -0.00000000	      0.00000000	     -0.00000000	     -0.00000000	     -0.00000000	     -0.00000000	     -0.00000000	     -0.00000000	      0.38956662	      0.23271382	     -0.00000000	     -0.00000000	     -1.22690829	      0.43002382	      2.34781975	     -0.64966486	      0.00000000	      0.00000000	      0.99998673	      0.19859029	      0.99999994	      0.17865505	      0.99958805	      0.06676193	      0.01000000	      0.05178206	      0.00000000	      0.00000000
      0.00753245	     -0.00000000	      0.00000000	     -0.00000000	     -0.00000000	     -0.00000000	     -0.00000000	     -0.00000000	     -0.00000000	      0.38961883	      0.23512519	     -0.00000000	      0.00000000	     -1.22681190	      0.43371920	      2.34767402	     -0.65612683	      0.00000000	      0.00000000	      0.99998687	      0.19858873	      0.99999994	      0.17865446	      0.99959262	      0.06676123	      0.01000000	      0.05178206	      0.00000000	      0.00000000
      0.00775566	     -0.00000000	      0.00000000	     -0.00000000	     -0.00000000	     -0.00000000	     -0.00000000	     -0.00000000	     -0.00000000	      0.38967158	      0.23753377	     -0.00000000	      0.00000000	     -1.22671468	      0.43740962	      2.34752685	     -0.66258245	      0.00000000	      0.00000000	      0.99998702	      0.19858713	      0.99999994	      0.17865385	      0.99959714	      0.06676051	      0.01000000	      0.05178206	      0.00000000	      0.00000000
      0.00803029	      0.00000000	      0.00000000	     -0.00000000	     -0.00000000	     -0.00000000	     -0.00000000	     -0.00000000	     -0.00000000	      0.38973722	      0.24049353	     -0.00000000	      0.00000000	     -1.22659393	      0.44194364	      2.34734380	     -0.67051588	      0.00000000	      0.00000000	      0.99998720	      0.19858509	      0.99999994	      0.17865307	      0.99960264	      0.06675960	      0.01000000	      0.05178206	      0.00000000	      0.00000000
      0.00836149	      0.00000000	      0.00000000	     -0.00000000	      0.00000000	     -0.00000000	     -0.00000000	     -0.00000000	     -0.00000000	      0.38981746	      0.24405727	     -0.00000000	      0.00000000	     -1.22644665	      0.44740162	      2.34712014	     -0.68006962	      0.00000000	      0.00000000	      0.99998741	      0.19858253	      0.99999994	      0.17865209	      0.99960917	      0.06675846	      0.01000000	      0.05178206	      0.00000000	      0.00000000
      0.00865561	      0.00000000	      0.00000000	     -0.00000000	      0.00000000	     -0.00000000	     -0.00000000	     -0.00000000	     -0.00000000	      0.38988971	      0.24721676	     -0.00000000	      0.00000000	     -1.22631435	      0.45223933	      2.34691887	     -0.68854059	      0.00000000	      0.00000000	      0.99998759	      0.19858016	      0.99999994	      0.17865118	      0.99961487	      0.06675741	      0.01000000	      0.05178206	      0.00000000	      0.00000000
      0.00901341	      0.00000000	      0.00000000	     -0.00000000	      0.00000000	     -0.00000000	     -0.00000000	     -0.00000000	     -0.00000000	      0.38997885	      0.25105385	     -0.00000000	      0.00000000	     -1.22615149	      0.45811314	      2.34667067	     -0.69882988	      0.00000000	      0.00000000	      0.99998781	      0.19857716	      0.99999994	      0.17865002	      0.99962170	      0.06675608	      0.01000000	      0.05178206	      0.00000000	      0.00000000
      0.00931248	      0.00000000	      0.00000000	     -0.00000000	     -0.00000000	     -0.00000000	     -0.00000000	     -0.00000000	     -0.00000000	      0.39005441	      0.25425552	     -0.00000000	      0.00000000	     -1.22601375	      0.46301305	      2.34646039	     -0.70741637	      0.00000000	      0.00000000	      0.99998799	      0.19857456	      0.99999994	      0.17864902	      0.99962732	      0.06675492	      0.01000000	      0.05178206	      0.00000000	      0.00000000
      0.00968272	      0.00000000	      0.00000000	     -0.00000000	     -0.00000000	     -0.00000000	     -0.00000000	     -0.00000000	     -0.00000000	      0.39014928	      0.25821214	     -0.00000000	      0.00000000	     -1.22584120	      0.46906686	      2.34619650	     -0.71802916	      0.00000000	      0.00000000	      0.99998821	      0.19857121	      0.99999994	      0.17864772	      0.99963416	      0.06675344	      0.01000000	      0.05178206	      0.00000000	      0.00000000
      0.01015583	      0.00000000	      0.00000000	     -0.00000000	      0.00000000	     -0.00000000	     -0.00000000	     -0.00000000	     -0.00000000	      0.39027264	      0.26325662	     -0.00000000	      0.00000000	     -1.22561746	      0.47678279	      2.34585360	     -0.73156222	      0.00000000	      0.00000000	      0.99998849	      0.19856673	      0.99999995	      0.17864598	      0.99964271	      0.06675147	      0.01000000	      0.05178206	      0.00000000	      0.00000000
      0.01038979	      0.00000000	      0.00000000	     -0.00000000	      0.00000000	     -0.00000000	     -0.00000000	     -0.00000000	     -0.00000000	      0.39033452	      0.26574660	     -0.00000000	      0.00000000	     -1.22550546	      0.48059040	      2.34568166	     -0.73824399	      0.00000000	      0.00000000	      0.99998862	      0.19856443	      0.99999995	      0.17864509	      0.99964687	      0.06675046	      0.01000000	      0.05178206	      0.00000000	      0.00000000
      0.01062376	      0.00000000	      0.00000000	     -0.00000000	      0.00000000	     -0.00000000	     -0.00000000	     -0.00000000	     -0.00000000	      0.39039699	      0.26823347	     -0.00000000	      0.00000000	     -1.22539257	      0.48439263	      2.34550815	     -0.74491744	      0.00000000	      0.00000000	      0.99998875	      0.19856208	      0.99999995	      0.17864417	      0.99965098	      0.06674942	      0.01000000	      0.05178206	      0.00000000	      0.00000000
      0.01091692	      0.00000000	      0.00000000	     -0.00000000	     -0.00000000	     -0.00000000	     -0.00000000	     -0.00000000	     -0.00000000	      0.39047608	      0.27134513	     -0.00000000	      0.00000000	     -1.22524987	      0.48914919	      2.34528855	     -0.75326874	      0.00000000	      0.00000000	      0.99998892	      0.19855905	      0.99999995	      0.17864298	      0.99965606	      0.06674809	      0.01000000	      0.05178206	      0.00000000	      0.00000000
      0.01129539	      0.00000000	      0.00000000	     -0.00000000	      0.00000000	     -0.00000000	     -0.00000000	     -0.00000000	     -0.00000000	      0.39057953	      0.27535501	     -0.00000000	      0.00000000	     -1.22506358	      0.49527730	      2.34500142	     -0.76403228	      0.00000000	      0.00000000	      0.99998912	      0.19855501	      0.99999995	      0.17864139	      0.99966251	      0.06674632	      0.01000000	      0.05178206	      0.00000000	      0.00000000
      0.01156863	      0.00000000	      0.00000000	     -0.00000000	      0.00000000	     -0.00000000	     -0.00000000	     -0.00000000	     -0.00000000	      0.39065517	      0.27824492	      0.00000000	      0.00000000	     -1.22492765	      0.49969274	      2.34479159	     -0.77179148	      0.00000000	      0.00000000	      0.99998927	      0.19855200	      0.99999995	      0.17864021	      0.99966709	      0.06674501	      0.01000000	      0.05178206	      0.00000000	      0.00000000
      0.01184188	      0.00000000	      0.00000000	     -0.00000000	      0.00000000	     -0.00000000	     -0.00000000	     -0.00000000	     -0.00000000	      0.39073159	      0.28113055	      0.00000000	      0.00000000	     -1.22479051	      0.50410079	      2.34457965	     -0.77953926	      0.00000000	      0.00000000	      0.99998942	      0.19854892	      0.99999995	      0.17863899	      0.99967161	      0.06674366	      0.01000000	      0.05178206	      0.00000000	      0.00000000
      0.01211512	      0.00000000	      0.00000000	     -0.00000000	      0.00000000	     -0.00000000	     -0.00000000	     -0.00000000	     -0.00000000	      0.39080880	      0.28401190	      0.00000000	      0.00000000	     -1.22465216	      0.50850141	      2.34436559	     -0.78727757	      0.00000000	      0.00000000	      0.99998956	      0.19854575	      0.99999995	      0.17863774	      0.99967606	      0.06674228	      0.01000000	      0.05178206	      0.00000000	      0.00000000
      0.01238836	      0.00000000	      0.00000000	     -0.00000000	      0.00000000	     -0.00000000	     -0.00000000	     -0.00000000	     -0.00000000	      0.39088680	      0.28688897	      0.00000000	      0.00000000	     -1.22451262	      0.51289463	      2.34414941	     -0.79500459	      0.00000000	      0.00000000	      0.99998970	      0.19854251	      0.99999995	      0.17863646	      0.99968046	      0.06674087	      0.01000000	      0.05178206	      0.00000000	      0.00000000
      0.01266160	      0.00000000	      0.00000000	     -0.00000000	      0.00000000	     -0.00000000	     -0.00000000	     -0.00000000	     -0.00000000	      0.39096558	      0.28976175	      0.00000000	      0.00000000	     -1.22437188	      0.51728040	      2.34393113	     -0.80272202	      0.00000000	      0.00000000	      0.99998984	      0.19853920	      0.99999995	      0.17863514	      0.99968480	      0.06673943	      0.01000000	      0.05178206	      0.00000000	      0.00000000
      0.01292167	      0.00000000	      0.00000000	     -0.00000000	      0.00000000	     -0.00000000	     -0.00000000	     -0.00000000	     -0.00000000	      0.39104129	      0.29249197	      0.00000000	      0.00000000	     -1.22423681	      0.52144774	      2.34372142	     -0.81005684	      0.00000000	      0.00000000	      0.99998997	      0.19853597	      0.99999995	      0.17863386	      0.99968887	      0.06673803	      0.01000000	      0.05178206	      0.00000000	      0.00000000
      0.01318173	      0.00000000	      0.00000000	     -0.00000000	      0.00000000	     -0.00000000	     -0.00000000	     -0.00000000	     -0.00000000	      0.39111771	      0.29521829	      0.00000000	      0.00000000	     -1.22410066	      0.52560833	      2.34350980	     -0.81738272	      0.00000000	      0.00000000	      0.99999010	      0.19853267	      0.99999995	      0.17863254	      0.99969289	      0.06673660	      0.01000000	      0.05178206	      0.00000000	      0.00000000
      0.01344051	      0.00000000	      0.00000000	     -0.00000000	      0.00000000	     -0.00000000	     -0.00000000	     -0.00000000	     -0.00000000	      0.39119446	      0.29792732	      0.00000000	      0.00000000	     -1.22396411	      0.52974175	      2.34329734	     -0.82466284	      0.00000000	      0.00000000	      0.99999023	      0.19852932	      0.99999995	      0.17863120	      0.99969684	      0.06673515	      0.01000000	      0.05178206	      0.00000000	      0.00000000
      0.01369929	      0.00000000	      0.00000000	     -0.00000000	      0.00000000	     -0.00000000	     -0.00000000	     -0.00000000	     -0.00000000	      0.39127191	      0.30063250	      0.00000000	      0.00000000	     -1.22382648	      0.53386849	      2.34308299	     -0.83193383	      0.00000000	      0.00000000	      0.99999036	      0.19852590	      0.99999995	      0.17862983	      0.99970074	      0.06673368	      0.01000000	      0.05178206	      0.00000000	      0.00000000
      0.01398496	      0.00000000	      0.00000000	     -0.00000000	      0.00000000	     -0.00000000	     -0.00000000	     -0.00000000	     -0.00000000	      0.39135822	      0.30361430	      0.00000000	      0.00000000	     -1.22367332	      0.53841634	      2.34284418	     -0.83994937	      0.00000000	      0.00000000	      0.99999049	      0.19852204	      0.99999996	      0.17862828	      0.99970498	      0.06673201	      0.01000000	      0.05178206	      0.00000000	      0.00000000
      0.01427064	      0.00000000	      0.00000000	     -0.00000000	      0.00000000	     -0.00000000	     -0.00000000	     -0.00000000	     -0.00000000	      0.39144538	      0.30659140	      0.00000000	      0.00000000	     -1.22351886	      0.54295605	      2.34260308	     -0.84795383	      0.00000000	      0.00000000	      0.99999063	      0.19851809	      0.99999996	      0.17862670	      0.99970917	      0.06673031	      0.01000000	      0.05178206	      0.00000000	      0.00000000
      0.01447948	      0.00000000	      0.00000000	     -0.00000000	      0.00000000	     -0.00000000	     -0.00000000	     -0.00000000	     -0.00000000	      0.39150963	      0.30876482	      0.00000000	      0.00000000	     -1.22340512	      0.54626966	      2.34242539	     -0.85379817	      0.00000000	      0.00000000	      0.99999073	      0.19851516	      0.99999996	      0.17862551	      0.99971219	      0.06672905	      0.01000000	      0.05178206	      0.00000000	      0.00000000
      0.01481029	      0.00000000	      0.00000000	     -0.00000000	      0.00000000	     -0.00000000	     -0.00000000	     -0.00000000	     -0.00000000	      0.39161234	      0.31220236	      0.00000000	      0.00000000	     -1.22322355	      0.55150951	      2.34214141	     -0.86304277	      0.00000000	      0.00000000	      0.99999088	      0.19851041	      0.99999996	      0.17862360	      0.99971691	      0.06672701	      0.01000000	      0.05178206	      0.00000000	      0.00000000
      0.01507121	      0.00000000	      0.00000000	     -0.00000000	      0.00000000	     -0.00000000	     -0.00000000	     -0.00000000	     -0.00000000	      0.39169416	      0.31490928	      0.00000000	      0.00000000	     -1.22307911	      0.55563476	      2.34191527	     -0.87032472	      0.00000000	      0.00000000	      0.99999100	      0.19850658	      0.99999996	      0.17862205	      0.99972058	      0.06672537	      0.01000000	      0.05178206	      0.00000000	      0.00000000
      0.01533214	      0.00000000	      0.00000000	     -0.00000000	      0.00000000	     -0.00000000	     -0.00000000	     -0.00000000	     -0.00000000	      0.39177668	      0.31761226	      0.00000000	      0.00000000	     -1.22293359	      0.55975325	      2.34168723	     -0.87759617	      0.00000000	      0.00000000	      0.99999111	      0.19850269	      0.99999996	      0.17862047	      0.99972420	      0.06672370	      0.01000000	      0.05178206	      0.00000000	      0.00000000
      0.01559306	      0.00000000	      0.00000000	     -0.00000000	      0.00000000	     -0.00000000	     -0.00000000	     -0.00000000	     -0.00000000	      0.39185991	      0.32031130	      0.00000000	      0.00000000	     -1.22278700	      0.56386492	      2.34145730	     -0.88485886	      0.00000000	      0.00000000	      0.99999123	      0.19849872	      0.99999996	      0.17861886	      0.99972778	      0.06672200	      0.01000000	      0.05178206	      0.00000000	      0.00000000
      0.01585734	      0.00000000	      0.00000000	      0.00000000	      0.00000000	     -0.00000000	     -0.00000000	     -0.00000000	     -0.00000000	      0.39194492	      0.32304091	      0.00000000	      0.00000000	     -1.22263744	      0.56802239	      2.34122249	     -0.89220451	      0.00000000	      0.00000000	      0.99999134	      0.19849463	      0.99999996	      0.17861719	      0.99973135	      0.06672026	      0.01000000	      0.05178206	      0.00000000	      0.00000000
      0.01612161	      0.00000000	      0.00000000	      0.00000000	      0.00000000	     -0.00000000	     -0.00000000	     -0.00000000	     -0.00000000	      0.39203065	      0.32576648	      0.00000000	      0.00000000	     -1.22248677	      0.57217288	      2.34098573	     -0.89954082	      0.00000000	      0.00000000	      0.99999146	      0.19849046	      0.99999996	      0.17861549	      0.99973488	      0.06671848	      0.01000000	      0.05178206	      0.00000000	      0.00000000
      0.01632266	      0.00000000	      0.00000000	      0.00000000	      0.00000000	     -0.00000000	     -0.00000000	     -0.00000000	     -0.00000000	      0.39209635	      0.32783731	      0.00000000	      0.00000000	     -1.22237142	      0.57532579	      2.34080432	     -0.90511547	      0.00000000	      0.00000000	      0.99999154	      0.19848724	      0.99999996	      0.17861418	      0.99973753	      0.06671711	      0.01000000	      0.05178206	      0.00000000	      0.00000000
      0.01665420	      0.00000000	      0.00000000	      0.00000000	      0.00000000	     -0.00000000	     -0.00000000	     -0.00000000	      0.00000000	      0.39220561	      0.33124705	      0.00000000	      0.00000000	     -1.22217982	      0.58051626	      2.34050271	     -0.91429556	      0.00000000	      0.00000000	      0.99999168	      0.19848184	      0.99999996	      0.17861197	      0.99974185	      0.06671481	      0.01000000	      0.05178206	      0.00000000	      0.00000000
      0.01690580	      0.00000000	      0.00000000	      0.00000000	      0.00000000	     -0.00000000	     -0.00000000	     -0.00000000	      0.00000000	      0.39228927	      0.33383038	      0.00000000	      0.00000000	     -1.22203327	      0.58444785	      2.34027180	     -0.92125297	      0.00000000	      0.00000000	      0.99999179	      0.19847766	      0.99999996	      0.17861026	      0.99974508	      0.06671303	      0.01000000	      0.05178206	      0.00000000	      0.00000000
      0.01715739	      0.00000000	      0.00000000	      0.00000000	      0.00000000	     -0.00000000	     -0.00000000	     -0.00000000	      0.00000000	      0.39237359	      0.33641003	      0.00000000	      0.00000000	     -1.22188573	      0.58837316	      2.34003914	     -0.92820063	      0.00000000	      0.00000000	      0.99999189	      0.19847341	      0.99999996	      0.17860851	      0.99974826	      0.06671123	      0.01000000	      0.05178206	      0.00000000	      0.00000000
      0.01740899	      0.00000000	      0.00000000	      0.00000000	      0.00000000	     -0.00000000	     -0.00000000	     -0.00000000	      0.00000000	      0.39245855	      0.33898601	      0.00000000	      0.00000000	     -1.22173720	      0.59229213	      2.33980473	     -0.93514004	      0.00000000	      0.00000000	      0.99999199	      0.19846910	      0.99999996	      0.17860674	      0.99975141	      0.06670940	      0.01000000	      0.05178206	      0.00000000	      0.00000000
      0.01764663	      0.00000000	      0.00000000	      0.00000000	      0.00000000	     -0.00000000	     -0.00000000	     -0.00000000	      0.00000000	      0.39253940	      0.34141562	      0.00000000	      0.00000000	     -1.22159601	      0.59598777	      2.33958174	     -0.94168596	      0.00000000	      0.00000000	      0.99999208	      0.19846497	      0.99999996	      0.17860503	      0.99975435	      0.06670765	      0.01000000	      0.05178206	      0.00000000	      0.00000000
      0.01796039	      0.00000000	      0.00000000	      0.00000000	      0.00000000	     -0.00000000	     -0.00000000	     -0.00000000	     -0.00000000	      0.39264702	      0.34461854	      0.00000000	      0.00000000	     -1.22140825	      0.60085869	      2.33928492	     -0.95031684	      0.00000000	      0.00000000	      0.99999221	      0.19845941	      0.99999996	      0.17860274	      0.99975817	      0.06670530	      0.01000000	      0.05178206	      0.00000000	      0.00000000
      0.01827415	      0.00000000	      0.00000000	      0.00000000	      0.00000000	     -0.00000000	     -0.00000000	     -0.00000000	     -0.00000000	      0.39275565	      0.34781573	      0.00000000	      0.00000000	     -1.22121896	      0.60571978	      2.33898540	     -0.95893467	      0.00000000	      0.00000000	      0.99999233	      0.19845376	      0.99999996	      0.17860040	      0.99976194	      0.06670291	      0.01000000	      0.05178206	      0.00000000	      0.00000000
      0.01852604	      0.00000000	      0.00000000	      0.00000000	      0.00000000	     -0.00000000	     -0.00000000	     -0.00000000	      0.00000000	      0.39284358	      0.35037832	      0.00000000	      0.00000000	     -1.22106590	      0.60961522	      2.33874298	     -0.96584267	      0.00000000	      0.00000000	      0.99999242	      0.19844914	      0.99999996	      0.17859849	      0.99976492	      0.06670097	      0.01000000	      0.05178206	      0.00000000	      0.00000000
      0.01877792	      0.00000000	      0.00000000	      0.00000000	      0.00000000	     -0.00000000	     -0.00000000	     -0.00000000	     -0.00000000	      0.39293216	      0.35293723	      0.00000000	      0.00000000	     -1.22091185	      0.61350432	      2.33849883	     -0.97274242	      0.00000000	      0.00000000	      0.99999252	      0.19844445	      0.99999996	      0.17859654	      0.99976786	      0.06669899	      0.01000000	      0.05178206	      0.00000000	      0.00000000
      0.01896797	      0.00000000	      0.00000000	      0.00000000	      0.00000000	     -0.00000000	     -0.00000000	     -0.00000000	     -0.00000000	      0.39299942	      0.35486540	      0.00000000	      0.00000000	     -1.22079498	      0.61643435	      2.33831347	     -0.97794214	      0.00000000	      0.00000000	      0.99999259	      0.19844087	      0.99999997	      0.17859505	      0.99977006	      0.06669748	      0.01000000	      0.05178206	      0.00000000	      0.00000000
      0.01925995	      0.00000000	      0.00000000	      0.00000000	      0.00000000	     -0.00000000	     -0.00000000	     -0.00000000	     -0.00000000	      0.39310346	      0.35782372	      0.00000000	      0.00000000	     -1.22061434	      0.62092899	      2.33802677	     -0.98592099	      0.00000000	      0.00000000	      0.99999270	      0.19843530	      0.99999997	      0.17859273	      0.99977339	      0.06669514	      0.01000000	      0.05178206	      0.00000000	      0.00000000
      0.01955192	      0.00000000	      0.00000000	      0.00000000	      0.00000000	     -0.00000000	     -0.00000000	     -0.00000000	     -0.00000000	      0.39320837	      0.36077708	      0.00000000	      0.00000000	     -1.22043239	      0.62541512	      2.33773774	     -0.99388866	      0.00000000	      0.00000000	      0.99999280	      0.19842963	      0.99999997	      0.17859037	      0.99977667	      0.06669276	      0.01000000	      0.05178206	      0.00000000	      0.00000000
      0.01980099	      0.00000000	      0.00000000	      0.00000000	      0.00000000	     -0.00000000	     -0.00000000	     -0.00000000	     -0.00000000	      0.39329854	      0.36329243	      0.00000000	      0.00000000	     -1.22027614	      0.62923518	      2.33748935	     -1.00067544	      0.00000000	      0.00000000	      0.99999289	      0.19842472	      0.99999997	      0.17858832	      0.99977944	      0.06669070	      0.01000000	      0.05178206	      0.00000000	      0.00000000
      0.02005005	      0.00000000	      0.00000000	      0.00000000	      0.00000000	     -0.00000000	     -0.00000000	     -0.00000000	     -0.00000000	      0.39338934	      0.36580417	      0.00000000	      0.00000000	     -1.22011895	      0.63304905	      2.33723928	     -1.00745405	      0.00000000	      0.00000000	      0.99999298	      0.19841974	      0.99999997	      0.17858623	      0.99978217	      0.06668862	      0.01000000	      0.05178206	      0.00000000	      0.00000000
      0.02032203	      0.00000000	      0.00000000	      0.00000000	      0.00000000	     -0.00000000	     -0.00000000	     -0.00000000	     -0.00000000	      0.39348920	      0.36854290	      0.00000000	      0.00000000	     -1.21994621	      0.63720681	      2.33696426	     -1.01484639	      0.00000000	      0.00000000	      0.99999307	      0.19841424	      0.99999997	      0.17858393	      0.99978511	      0.06668631	      0.01000000	      0.05178206	      0.00000000	      0.00000000
      0.02059400	      0.00000000	      0.00000000	      0.00000000	      0.00000000	     -0.00000000	     -0.00000000	     -0.00000000	     -0.00000000	      0.39358981	      0.37127733	      0.00000000	      0.00000000	     -1.21977234	      0.64135721	      2.33668724	     -1.02222883	      0.00000000	      0.00000000	      0.99999317	      0.19840865	      0.99999997	      0.17858158	      0.99978801	      0.06668397	      0.01000000	      0.05178206	      0.00000000	      0.00000000
      0.02086915	      0.00000000	      0.00000000	      0.00000000	      0.00000000	     -0.00000000	     -0.00000000	     -0.00000000	     -0.00000000	      0.39369234	      0.37403920	      0.00000000	      0.00000000	     -1.21959529	      0.64554844	      2.33640496	     -1.02968664	      0.00000000	      0.00000000	      0.99999326	      0.19840291	      0.99999997	      0.17857917	      0.99979091	      0.06668158	      0.01000000	      0.05178206	      0.00000000	      0.00000000
      0.02114429	      0.00000000	      0.00000000	      0.00000000	      0.00000000	     -0.00000000	     -0.00000000	     -0.00000000	     -0.00000000	      0.39379564	      0.37679667	      0.00000000	      0.00000000	     -1.21941710	      0.64973215	      2.33612062	     -1.03713433	      0.00000000	      0.00000000	      0.99999335	      0.19839710	      0.99999997	      0.17857672	      0.99979377	      0.06667915	      0.01000000	      0.05178206	      0.00000000	      0.00000000
      0.02142102	      0.00000000	      0.00000000	      0.00000000	      0.00000000	     -0.00000000	     -0.00000000	     -0.00000000	     -0.00000000	      0.39390029	      0.37956555	      0.00000000	      0.00000000	     -1.21923672	      0.65393234	      2.33583259	     -1.04461416	      0.00000000	      0.00000000	      0.99999345	      0.19839116	      0.99999997	      0.17857421	      0.99979660	      0.06667668	      0.01000000	      0.05178206	      0.00000000	      0.00000000
      0.02169774	      0.00000000	      0.00000000	      0.00000000	      0.00000000	     -0.00000000	     -0.00000000	     -0.00000000	     -0.00000000	      0.39400571	      0.38232998	      0.00000000	      0.00000000	     -1.21905518	      0.65812494	      2.33554248	     -1.05208378	      0.00000000	      0.00000000	      0.99999354	      0.19838515	      0.99999997	      0.17857167	      0.99979940	      0.06667418	      0.01000000	      0.05178206	      0.00000000	      0.00000000
      0.02197239	      0.00000000	      0.00000000	      0.00000000	      0.00000000	     -0.00000000	     -0.00000000	     -0.00000000	     -0.00000000	      0.39411109	      0.38506931	      0.00000000	      0.00000000	     -1.21887386	      0.66227863	      2.33525251	     -1.05948690	      0.00000000	      0.00000000	      0.99999362	      0.19837910	      0.99999997	      0.17856911	      0.99980213	      0.06667166	      0.01000000	      0.05178206	      0.00000000	      0.00000000
      0.02224704	      0.00000000	      0.00000000	      0.00000000	      0.00000000	     -0.00000000	     -0.00000000	     -0.00000000	     -0.00000000	      0.39421723	      0.38780425	      0.00000000	      0.00000000	     -1.21869139	      0.66642486	      2.33496050	     -1.06687996	      0.00000000	      0.00000000	      0.99999371	      0.19837296	      0.99999997	      0.17856650	      0.99980483	      0.06666911	      0.01000000	      0.05178206	      0.00000000	      0.00000000
      0.02252673	      0.00000000	      0.00000000	      0.00000000	      0.00000000	     -0.00000000	     -0.00000000	     -0.00000000	     -0.00000000	      0.39432608	      0.39058487	      0.00000000	      0.00000000	     -1.21850441	      0.67063949	      2.33466106	     -1.07439791	      0.00000000	      0.00000000	      0.99999380	      0.19836663	      0.99999997	      0.17856382	      0.99980754	      0.06666649	      0.01000000	      0.05178206	      0.00000000	      0.00000000
      0.02280642	      0.00000000	      0.00000000	      0.00000000	      0.00000000	     -0.00000000	     -0.00000000	     -0.00000000	     -0.00000000	      0.39443571	      0.39336095	      0.00000000	      0.00000000	     -1.21831625	      0.67484639	      2.33435951	     -1.08190548	      0.00000000	      0.00000000	      0.99999388	      0.19836021	      0.99999997	      0.17856109	      0.99981022	      0.06666383	      0.01000000	      0.05178206	      0.00000000	      0.00000000
      0.02307314	      0.00000000	      0.00000000	      0.00000000	      0.00000000	     -0.00000000	     -0.00000000	     -0.00000000	     -0.00000000	      0.39454098	      0.39600406	      0.00000000	      0.00000000	     -1.21813572	      0.67885101	      2.33406999	     -1.08905480	      0.00000000	      0.00000000	      0.99999396	      0.19835402	      0.99999997	      0.17855844	      0.99981273	      0.06666126	      0.01000000	      0.05178206	      0.00000000	      0.00000000
      0.02333986	      0.00000000	      0.00000000	      0.00000000	      0.00000000	     -0.00000000	     -0.00000000	     -0.00000000	     -0.00000000	      0.39464695	      0.39864305	      0.00000000	      0.00000000	     -1.21795413	      0.68284862	      2.33377856	     -1.09619466	      0.00000000	      0.00000000	      0.99999404	      0.19834774	      0.99999997	      0.17855577	      0.99981521	      0.06665867	      0.01000000	      0.05178206	      0.00000000	      0.00000000
      0.02363274	      0.00000000	      0.00000000	      0.00000000	      0.00000000	     -0.00000000	     -0.00000000	     -0.00000000	     -0.00000000	      0.39476413	      0.40153614	      0.00000000	      0.00000000	     -1.21775349	      0.68723028	      2.33345636	     -1.10402356	      0.00000000	      0.00000000	      0.99999413	      0.19834076	      0.99999997	      0.17855278	      0.99981790	      0.06665578	      0.01000000	      0.05178206	      0.00000000	      0.00000000
      0.02392562	      0.00000000	      0.00000000	      0.00000000	      0.00000000	     -0.00000000	     -0.00000000	     -0.00000000	     -0.00000000	      0.39488216	      0.40442427	      0.00000000	      0.00000000	     -1.21755157	      0.69160349	      2.33313187	     -1.11184127	      0.00000000	      0.00000000	      0.99999422	      0.19833369	      0.99999997	      0.17854975	      0.99982055	      0.06665287	      0.01000000	      0.05178206	      0.00000000	      0.00000000
      0.02416237	      0.00000000	      0.00000000	      0.00000000	      0.00000000	     -0.00000000	     -0.00000000	     -0.00000000	     -0.00000000	      0.39497818	      0.40675523	      0.00000000	      0.00000000	     -1.21738742	      0.69513238	      2.33286790	     -1.11815192	      0.00000000	      0.00000000	      0.99999428	      0.19832790	      0.99999997	      0.17854727	      0.99982266	      0.06665048	      0.01000000	      0.05178206	      0.00000000	      0.00000000
      0.02446967	      0.00000000	      0.00000000	      0.00000000	      0.00000000	     -0.00000000	     -0.00000000	     -0.00000000	     -0.00000000	      0.39510364	      0.40977593	      0.00000000	      0.00000000	     -1.21717311	      0.69970461	      2.33252304	     -1.12633175	      0.00000000	      0.00000000	      0.99999437	      0.19832030	      0.99999997	      0.17854401	      0.99982536	      0.06664735	      0.01000000	      0.05178206	      0.00000000	      0.00000000
      0.02477696	      0.00000000	      0.00000000	      0.00000000	      0.00000000	     -0.00000000	     -0.00000000	     -0.00000000	     -0.00000000	      0.39523002	      0.41279118	      0.00000000	      0.00000000	     -1.21695739	      0.70426757	      2.33217567	     -1.13449936	      0.00000000	      0.00000000	      0.99999446	      0.19831260	      0.99999997	      0.17854069	      0.99982803	      0.06664418	      0.01000000	      0.05178206	      0.00000000	      0.00000000
      0.02502257	      0.00000000	      0.00000000	      0.00000000	      0.00000000	     -0.00000000	     -0.00000000	     -0.00000000	     -0.00000000	      0.39533171	      0.41519726	      0.00000000	      0.00000000	     -1.21678397	      0.70790799	      2.33189622	     -1.14101799	      0.00000000	      0.00000000	      0.99999453	      0.19830636	      0.99999997	      0.17853801	      0.99983013	      0.06664162	      0.01000000	      0.05178206	      0.00000000	      0.00000000
      0.02526818	      0.00000000	      0.00000000	      0.00000000	      0.00000000	     -0.00000000	     -0.00000000	     -0.00000000	     -0.00000000	      0.39543398	      0.41759987	      0.00000000	      0.00000000	     -1.21660965	      0.71154251	      2.33161517	     -1.14752884	      0.00000000	      0.00000000	      0.99999459	      0.19830006	      0.99999997	      0.17853529	      0.99983220	      0.06663903	      0.01000000	      0.05178206	      0.00000000	      0.00000000
      0.02555393	      0.00000000	      0.00000000	      0.00000000	      0.00000000	     -0.00000000	     -0.00000000	     -0.00000000	     -0.00000000	      0.39555370	      0.42039067	      0.00000000	      0.00000000	     -1.21640573	      0.71576349	      2.33128619	     -1.15509314	      0.00000000	      0.00000000	      0.99999467	      0.19829265	      0.99999997	      0.17853209	      0.99983458	      0.06663599	      0.01000000	      0.05178206	      0.00000000	      0.00000000
      0.02583967	      0.00000000	      0.00000000	      0.00000000	      0.00000000	     -0.00000000	     -0.00000000	     -0.00000000	     -0.00000000	      0.39567423	      0.42317677	      0.00000000	      0.00000000	     -1.21620060	      0.71997650	      2.33095505	     -1.16264694	      0.00000000	      0.00000000	      0.99999474	      0.19828515	      0.99999998	      0.17852885	      0.99983693	      0.06663292	      0.01000000	      0.05178206	      0.00000000	      0.00000000
      0.02606326	      0.00000000	      0.00000000	      0.00000000	      0.00000000	     -0.00000000	     -0.00000000	     -0.00000000	     -0.00000000	      0.39576909	      0.42535353	      0.00000000	      0.00000000	     -1.21603925	      0.72326750	      2.33069444	     -1.16854976	      0.00000000	      0.00000000	      0.99999480	      0.19827922	      0.99999998	      0.17852628	      0.99983874	      0.06663049	      0.01000000	      0.05178206	      0.00000000	      0.00000000
      0.02637974	      0.00000000	      0.00000000	      0.00000000	      0.00000000	     -0.00000000	     -0.00000000	     -0.00000000	     -0.00000000	      0.39590419	      0.42842974	      0.00000000	      0.00000000	     -1.21580962	      0.72791752	      2.33032329	     -1.17689344	      0.00000000	      0.00000000	      0.99999488	      0.19827074	      0.99999998	      0.17852259	      0.99984127	      0.06662702	      0.01000000	      0.05178206	      0.00000000	      0.00000000
      0.02669622	      0.00000000	      0.00000000	      0.00000000	      0.00000000	     -0.00000000	     -0.00000000	     -0.00000000	     -0.00000000	      0.39604027	      0.43150020	      0.00000000	      0.00000000	     -1.21557851	      0.73255778	      2.32994951	     -1.18522489	      0.00000000	      0.00000000	      0.99999496	      0.19826214	      0.99999998	      0.17851886	      0.99984376	      0.06662350	      0.01000000	      0.05178206	      0.00000000	      0.00000000
      0.02692262	      0.00000000	      0.00000000	      0.00000000	      0.00000000	     -0.00000000	     -0.00000000	     -0.00000000	     -0.00000000	      0.39613820	      0.43369313	      0.00000000	      0.00000000	     -1.21541229	      0.73587128	      2.32968051	     -1.19117567	      0.00000000	      0.00000000	      0.99999502	      0.19825592	      0.99999998	      0.17851615	      0.99984552	      0.06662096	      0.01000000	      0.05178206	      0.00000000	      0.00000000
      0.02714902	      0.00000000	      0.00000000	      0.00000000	      0.00000000	     -0.00000000	     -0.00000000	     -0.00000000	     -0.00000000	      0.39623664	      0.43588313	      0.00000000	      0.00000000	     -1.21524531	      0.73917980	      2.32941015	     -1.19712032	      0.00000000	      0.00000000	      0.99999508	      0.19824964	      0.99999998	      0.17851342	      0.99984726	      0.06661840	      0.01000000	      0.05178206	      0.00000000	      0.00000000
      0.02742271	      0.00000000	      0.00000000	      0.00000000	      0.00000000	     -0.00000000	     -0.00000000	     -0.00000000	     -0.00000000	      0.39635630	      0.43852669	      0.00000000	      0.00000000	     -1.21504246	      0.74317286	      2.32908153	     -1.20429749	      0.00000000	      0.00000000	      0.99999514	      0.19824198	      0.99999998	      0.17851008	      0.99984934	      0.06661528	      0.01000000	      0.05178206	      0.00000000	      0.00000000
      0.02769640	      0.00000000	      0.00000000	      0.00000000	      0.00000000	     -0.00000000	     -0.00000000	     -0.00000000	     -0.00000000	      0.39647668	      0.44116595	      0.00000000	      0.00000000	     -1.21483851	      0.74715868	      2.32875094	     -1.21146511	      0.00000000	      0.00000000	      0.99999521	      0.19823424	      0.99999998	      0.17850669	      0.99985139	      0.06661213	      0.01000000	      0.05178206	      0.00000000	      0.00000000
      0.02795892	      0.00000000	      0.00000000	      0.00000000	      0.00000000	     -0.00000000	     -0.00000000	     -0.00000000	     -0.00000000	      0.39659283	      0.44369344	      0.00000000	      0.00000000	     -1.21464187	      0.75097499	      2.32843201	     -1.21833061	      0.00000000	      0.00000000	      0.99999527	      0.19822674	      0.99999998	      0.17850341	      0.99985332	      0.06660908	      0.01000000	      0.05178206	      0.00000000	      0.00000000
      0.02827795	      0.00000000	      0.00000000	      0.00000000	      0.00000000	     -0.00000000	     -0.00000000	     -0.00000000	     -0.00000000	      0.39673487	      0.44675969	      0.00000000	      0.00000000	     -1.21440155	      0.75560388	      2.32804200	     -1.22666191	      0.00000000	      0.00000000	      0.99999535	      0.19821752	      0.99999998	      0.17849937	      0.99985565	      0.06660533	      0.01000000	      0.05178206	      0.00000000	      0.00000000
      0.02859697	      0.00000000	      0.00000000	      0.00000000	      0.00000000	     -0.00000000	     -0.00000000	     -0.00000000	     -0.00000000	      0.39687788	      0.44982013	      0.00000000	      0.00000000	     -1.21415975	      0.76022297	      2.32764933	     -1.23498012	      0.00000000	      0.00000000	      0.99999542	      0.19820818	      0.99999998	      0.17849528	      0.99985793	      0.06660154	      0.01000000	      0.05178206	      0.00000000	      0.00000000
      0.02885240	      0.00000000	      0.00000000	      0.00000000	      0.00000000	     -0.00000000	     -0.00000000	     -0.00000000	     -0.00000000	      0.39699309	      0.45226626	      0.00000000	      0.00000000	     -1.21396510	      0.76391419	      2.32733303	     -1.24163029	      0.00000000	      0.00000000	      0.99999548	      0.19820063	      0.99999998	      0.17849196	      0.99985973	      0.06659847	      0.01000000	      0.05178206	      0.00000000	      0.00000000
      0.02917936	      0.00000000	      0.00000000	      0.00000000	      0.00000000	     -0.00000000	     -0.00000000	     -0.00000000	     -0.00000000	      0.39714148	      0.45539198	      0.00000000	      0.00000000	     -1.21371456	      0.76862999	      2.32692568	     -1.25013026	      0.00000000	      0.00000000	      0.99999555	      0.19819086	      0.99999998	      0.17848766	      0.99986201	      0.06659451	      0.01000000	      0.05178206	      0.00000000	      0.00000000
      0.02950632	      0.00000000	      0.00000000	      0.00000000	      0.00000000	     -0.00000000	     -0.00000000	     -0.00000000	     -0.00000000	      0.39729088	      0.45851162	      0.00000000	      0.00000000	     -1.21346248	      0.77333553	      2.32651555	     -1.25861715	      0.00000000	      0.00000000	      0.99999562	      0.19818097	      0.99999998	      0.17848330	      0.99986425	      0.06659051	      0.01000000	      0.05178206	      0.00000000	      0.00000000
      0.02974244	      0.00000000	      0.00000000	      0.00000000	      0.00000000	     -0.00000000	     -0.00000000	     -0.00000000	     -0.00000000	      0.39739941	      0.46076068	      0.00000000	      0.00000000	     -1.21327948	      0.77672733	      2.32621765	     -1.26473646	      0.00000000	      0.00000000	      0.99999568	      0.19817375	      0.99999998	      0.17848012	      0.99986584	      0.06658759	      0.01000000	      0.05178206	      0.00000000	      0.00000000
      0.02997855	      0.00000000	      0.00000000	      0.00000000	      0.00000000	     -0.00000000	     -0.00000000	     -0.00000000	     -0.00000000	      0.39750847	      0.46300657	      0.00000000	      0.00000000	     -1.21309568	      0.78011380	      2.32591830	     -1.27084918	      0.00000000	      0.00000000	      0.99999573	      0.19816648	      0.99999998	      0.17847690	      0.99986741	      0.06658464	      0.01000000	      0.05178206	      0.00000000	      0.00000000
      0.03024340	      0.00000000	      0.00000000	      0.00000000	      0.00000000	     -0.00000000	     -0.00000000	     -0.00000000	     -0.00000000	      0.39763143	      0.46552197	      0.00000000	      0.00000000	     -1.21288857	      0.78390602	      2.32558082	     -1.27769680	      0.00000000	      0.00000000	      0.99999578	      0.19815824	      0.99999998	      0.17847326	      0.99986916	      0.06658132	      0.01000000	      0.05178206	      0.00000000	      0.00000000
      0.03050824	      0.00000000	      0.00000000	      0.00000000	      0.00000000	     -0.00000000	     -0.00000000	     -0.00000000	     -0.00000000	      0.39775505	      0.46803339	      0.00000000	      0.00000000	     -1.21268046	      0.78769156	      2.32524152	     -1.28453562	      0.00000000	      0.00000000	      0.99999584	      0.19814993	      0.99999998	      0.17846958	      0.99987088	      0.06657796	      0.01000000	      0.05178206	      0.00000000	      0.00000000
      0.03079617	      0.00000000	      0.00000000	      0.00000000	      0.00000000	     -0.00000000	     -0.00000000	     -0.00000000	     -0.00000000	      0.39789020	      0.47075918	      0.00000000	      0.00000000	     -1.21245307	      0.79179949	      2.32487060	     -1.29195995	      0.00000000	      0.00000000	      0.99999590	      0.19814080	      0.99999998	      0.17846554	      0.99987272	      0.06657428	      0.01000000	      0.05178206	      0.00000000	      0.00000000
      0.03108410	      0.00000000	      0.00000000	      0.00000000	      0.00000000	     -0.00000000	     -0.00000000	     -0.00000000	     -0.00000000	      0.39802614	      0.47348028	      0.00000000	      0.00000000	     -1.21222450	      0.79589956	      2.32449754	     -1.29937404	      0.00000000	      0.00000000	      0.99999596	      0.19813159	      0.99999998	      0.17846145	      0.99987454	      0.06657056	      0.01000000	      0.05178206	      0.00000000	      0.00000000
      0.03129109	      0.00000000	      0.00000000	      0.00000000	      0.00000000	     -0.00000000	     -0.00000000	     -0.00000000	     -0.00000000	      0.39812435	      0.47543359	      0.00000000	      0.00000000	     -1.21205945	      0.79884229	      2.32422803	     -1.30469732	      0.00000000	      0.00000000	      0.99999600	      0.19812490	      0.99999998	      0.17845848	      0.99987584	      0.06656787	      0.01000000	      0.05178206	      0.00000000	      0.00000000
      0.03161680	      0.00000000	      0.00000000	      0.00000000	      0.00000000	     -0.00000000	     -0.00000000	     -0.00000000	     -0.00000000	      0.39827970	      0.47850234	      0.00000000	      0.00000000	     -1.21179850	      0.80346468	      2.32380171	     -1.31306228	      0.00000000	      0.00000000	      0.99999606	      0.19811429	      0.99999998	      0.17845376	      0.99987784	      0.06656360	      0.01000000	      0.05178206	      0.00000000	      0.00000000
      0.03188366	      0.00000000	      0.00000000	      0.00000000	      0.00000000	     -0.00000000	     -0.00000000	     -0.00000000	     -0.00000000	      0.39840773	      0.48101215	      0.00000000	      0.00000000	     -1.21158358	      0.80724438	      2.32345039	     -1.31990695	      0.00000000	      0.00000000	      0.99999612	      0.19810551	      0.99999998	      0.17844984	      0.99987946	      0.06656007	      0.01000000	      0.05178206	      0.00000000	      0.00000000
      0.03215053	      0.00000000	      0.00000000	      0.00000000	      0.00000000	     -0.00000000	     -0.00000000	     -0.00000000	     -0.00000000	      0.39853643	      0.48351795	      0.00000000	      0.00000000	     -1.21136766	      0.81101743	      2.32309725	     -1.32674111	      0.00000000	      0.00000000	      0.99999617	      0.19809666	      0.99999998	      0.17844589	      0.99988106	      0.06655651	      0.01000000	      0.05178206	      0.00000000	      0.00000000
      0.03241739	      0.00000000	      0.00000000	      0.00000000	      0.00000000	     -0.00000000	     -0.00000000	     -0.00000000	     -0.00000000	      0.39866579	      0.48601974	      0.00000000	      0.00000000	     -1.21115072	      0.81478378	      2.32274228	     -1.33356741	      0.00000000	      0.00000000	      0.99999622	      0.19808772	      0.99999998	      0.17844190	      0.99988264	      0.06655293	      0.01000000	      0.05178206	      0.00000000	      0.00000000
      0.03267696	      0.00000000	      0.00000000	      0.00000000	      0.00000000	     -0.00000000	     -0.00000000	     -0.00000000	     -0.00000000	      0.39879227	      0.48844939	      0.00000000	      0.00000000	     -1.21093875	      0.81844093	      2.32239526	     -1.34019784	      0.00000000	      0.00000000	      0.99999627	      0.19807895	      0.99999998	      0.17843798	      0.99988415	      0.06654941	      0.01000000	      0.05178206	      0.00000000	      0.00000000
      0.03293654	      0.00000000	      0.00000000	      0.00000000	      0.00000000	     -0.00000000	     -0.00000000	     -0.00000000	     -0.00000000	      0.39891937	      0.49087526	      0.00000000	      0.00000000	     -1.21072583	      0.82209177	      2.32204651	     -1.34682039	      0.00000000	      0.00000000	      0.99999631	      0.19807011	      0.99999998	      0.17843402	      0.99988564	      0.06654586	      0.01000000	      0.05178206	      0.00000000	      0.00000000
      0.03317352	      0.00000000	      0.00000000	      0.00000000	      0.00000000	     -0.00000000	     -0.00000000	     -0.00000000	     -0.00000000	      0.39903596	      0.49308667	      0.00000000	      0.00000000	     -1.21053062	      0.82541934	      2.32172663	     -1.35285873	      0.00000000	      0.00000000	      0.99999636	      0.19806197	      0.99999998	      0.17843038	      0.99988699	      0.06654260	      0.01000000	      0.05178206	      0.00000000	      0.00000000
      0.03348818	      0.00000000	      0.00000000	      0.00000000	      0.00000000	     -0.00000000	     -0.00000000	     -0.00000000	     -0.00000000	      0.39919158	      0.49601812	      0.00000000	      0.00000000	     -1.21027019	      0.82982961	      2.32129967	     -1.36086541	      0.00000000	      0.00000000	      0.99999641	      0.19805107	      0.99999998	      0.17842549	      0.99988875	      0.06653824	      0.01000000	      0.05178206	      0.00000000	      0.00000000
      0.03380284	      0.00000000	      0.00000000	      0.00000000	      0.00000000	     -0.00000000	     -0.00000000	     -0.00000000	     -0.00000000	      0.39934812	      0.49894403	      0.00000000	      0.00000000	     -1.21000838	      0.83423067	      2.32087020	     -1.36886048	      0.00000000	      0.00000000	      0.99999647	      0.19804006	      0.99999998	      0.17842054	      0.99989049	      0.06653383	      0.01000000	      0.05178206	      0.00000000	      0.00000000
      0.03405362	      0.00000000	      0.00000000	      0.00000000	      0.00000000	     -0.00000000	     -0.00000000	     -0.00000000	     -0.00000000	      0.39947353	      0.50127194	      0.00000000	      0.00000000	     -1.20979874	      0.83773165	      2.32052613	     -1.37522257	      0.00000000	      0.00000000	      0.99999651	      0.19803121	      0.99999998	      0.17841656	      0.99989186	      0.06653030	      0.01000000	      0.05178206	      0.00000000	      0.00000000
      0.03430440	      0.00000000	      0.00000000	      0.00000000	      0.00000000	     -0.00000000	     -0.00000000	     -0.00000000	     -0.00000000	      0.39959953	      0.50359635	      0.00000000	      0.00000000	     -1.20958822	      0.84122679	      2.32018046	     -1.38157752	      0.00000000	      0.00000000	      0.99999656	      0.19802228	      0.99999998	      0.17841254	      0.99989320	      0.06652673	      0.01000000	      0.05178206	      0.00000000	      0.00000000
      0.03452599	      0.00000000	      0.00000000	      0.00000000	      0.00000000	     -0.00000000	     -0.00000000	     -0.00000000	     -0.00000000	      0.39971136	      0.50564737	      0.00000000	      0.00000000	     -1.20940147	      0.84431042	      2.31987368	     -1.38718623	      0.00000000	      0.00000000	      0.99999660	      0.19801434	      0.99999998	      0.17840896	      0.99989438	      0.06652356	      0.01000000	      0.05178206	      0.00000000	      0.00000000
      0.03484815	      0.00000000	      0.00000000	      0.00000000	      0.00000000	     -0.00000000	     -0.00000000	     -0.00000000	     -0.00000000	      0.39987473	      0.50862428	      0.00000000	      0.00000000	     -1.20912875	      0.84878534	      2.31942548	     -1.39532896	      0.00000000	      0.00000000	      0.99999665	      0.19800270	      0.99999998	      0.17840371	      0.99989607	      0.06651892	      0.01000000	      0.05178206	      0.00000000	      0.00000000
      0.03517030	      0.00000000	      0.00000000	      0.00000000	      0.00000000	     -0.00000000	     -0.00000000	     -0.00000000	     -0.00000000	      0.40003907	      0.51159544	      0.00000000	      0.00000000	     -1.20885458	      0.85325070	      2.31897466	     -1.40346039	      0.00000000	      0.00000000	      0.99999670	      0.19799094	      0.99999998	      0.17839840	      0.99989773	      0.06651423	      0.01000000	      0.05178206	      0.00000000	      0.00000000
      0.03538311	      0.00000000	      0.00000000	      0.00000000	      0.00000000	     -0.00000000	     -0.00000000	     -0.00000000	     -0.00000000	      0.40014815	      0.51355496	      0.00000000	      0.00000000	     -1.20867269	      0.85619525	      2.31867542	     -1.40882336	      0.00000000	      0.00000000	      0.99999674	      0.19798311	      0.99999998	      0.17839486	      0.99989881	      0.06651111	      0.01000000	      0.05178206	      0.00000000	      0.00000000
      0.03559592	      0.00000000	      0.00000000	      0.00000000	      0.00000000	     -0.00000000	     -0.00000000	     -0.00000000	     -0.00000000	      0.40025764	      0.51551198	      0.00000000	      0.00000000	     -1.20849017	      0.85913563	      2.31837504	     -1.41418160	      0.00000000	      0.00000000	      0.99999677	      0.19797523	      0.99999998	      0.17839129	      0.99989988	      0.06650798	      0.01000000	      0.05178206	      0.00000000	      0.00000000
      0.03588075	      0.00000000	      0.00000000	      0.00000000	      0.00000000	     -0.00000000	     -0.00000000	     -0.00000000	     -0.00000000	      0.40040485	      0.51812744	      0.00000000	      0.00000000	     -1.20824490	      0.86306474	      2.31797121	     -1.42134426	      0.00000000	      0.00000000	      0.99999682	      0.19796461	      0.99999999	      0.17838648	      0.99990130	      0.06650375	      0.01000000	      0.05178206	      0.00000000	      0.00000000
      0.03616559	      0.00000000	      0.00000000	      0.00000000	      0.00000000	     -0.00000000	     -0.00000000	     -0.00000000	     -0.00000000	      0.40055280	      0.52073843	      0.00000000	      0.00000000	     -1.20799851	      0.86698645	      2.31756535	     -1.42849753	      0.00000000	      0.00000000	      0.99999686	      0.19795389	      0.99999999	      0.17838162	      0.99990269	      0.06649949	      0.01000000	      0.05178206	      0.00000000	      0.00000000
      0.03641202	      0.00000000	      0.00000000	      0.00000000	      0.00000000	     -0.00000000	     -0.00000000	     -0.00000000	     -0.00000000	      0.40068141	      0.52299378	      0.00000000	      0.00000000	     -1.20778445	      0.87037346	      2.31721256	     -1.43467794	      0.00000000	      0.00000000	      0.99999690	      0.19794455	      0.99999999	      0.17837738	      0.99990389	      0.06649578	      0.01000000	      0.05178206	      0.00000000	      0.00000000
      0.03671826	      0.00000000	      0.00000000	      0.00000000	      0.00000000	     -0.00000000	     -0.00000000	     -0.00000000	     -0.00000000	      0.40084200	      0.52579193	      0.00000000	      0.00000000	     -1.20751725	      0.87457497	      2.31677202	     -1.44234837	      0.00000000	      0.00000000	      0.99999695	      0.19793285	      0.99999999	      0.17837206	      0.99990535	      0.06649113	      0.01000000	      0.05178206	      0.00000000	      0.00000000
      0.03702451	      0.00000000	      0.00000000	      0.00000000	      0.00000000	     -0.00000000	     -0.00000000	     -0.00000000	      0.00000000	      0.40100345	      0.52858493	      0.00000000	      0.00000000	     -1.20724877	      0.87876800	      2.31632913	     -1.45000770	      0.00000000	      0.00000000	      0.99999700	      0.19792105	      0.99999999	      0.17836669	      0.99990679	      0.06648645	      0.01000000	      0.05178206	      0.00000000	      0.00000000
      0.03728911	      0.00000000	      0.00000000	      0.00000000	      0.00000000	     -0.00000000	     -0.00000000	     -0.00000000	      0.00000000	      0.40114363	      0.53099399	      0.00000000	      0.00000000	     -1.20701577	      0.88238405	      2.31594458	     -1.45661608	      0.00000000	      0.00000000	      0.99999704	      0.19791076	      0.99999999	      0.17836200	      0.99990801	      0.06648237	      0.01000000	      0.05178206	      0.00000000	      0.00000000
      0.03761727	      0.00000000	      0.00000000	      0.00000000	      0.00000000	     -0.00000000	     -0.00000000	     -0.00000000	     -0.00000000	      0.40131837	      0.53397637	      0.00000000	      0.00000000	     -1.20672548	      0.88685990	      2.31546524	     -1.46480002	      0.00000000	      0.00000000	      0.99999708	      0.19789790	      0.99999999	      0.17835614	      0.99990951	      0.06647728	      0.01000000	      0.05178206	      0.00000000	      0.00000000
      0.03794543	      0.00000000	      0.00000000	      0.00000000	      0.00000000	     -0.00000000	     -0.00000000	     -0.00000000	      0.00000000	      0.40149409	      0.53695288	      0.00000000	      0.00000000	     -1.20643372	      0.89132610	      2.31498322	     -1.47297156	      0.00000000	      0.00000000	      0.99999713	      0.19788492	      0.99999999	      0.17835021	      0.99991098	      0.06647214	      0.01000000	      0.05178206	      0.00000000	      0.00000000
      0.03818795	      0.00000000	      0.00000000	      0.00000000	      0.00000000	     -0.00000000	     -0.00000000	     -0.00000000	      0.00000000	      0.40162458	      0.53914895	      0.00000000	      0.00000000	     -1.20621714	      0.89462075	      2.31462525	     -1.47900203	      0.00000000	      0.00000000	      0.99999717	      0.19787525	      0.99999999	      0.17834579	      0.99991205	      0.06646832	      0.01000000	      0.05178206	      0.00000000	      0.00000000
      0.03843048	      0.00000000	      0.00000000	      0.00000000	      0.00000000	     -0.00000000	     -0.00000000	     -0.00000000	      0.00000000	      0.40175561	      0.54134182	      0.00000000	      0.00000000	     -1.20599977	      0.89791015	      2.31426582	     -1.48502584	      0.00000000	      0.00000000	      0.99999720	      0.19786552	      0.99999999	      0.17834134	      0.99991311	      0.06646447	      0.01000000	      0.05178206	      0.00000000	      0.00000000
      0.03872005	      0.00000000	      0.00000000	      0.00000000	      0.00000000	     -0.00000000	     -0.00000000	     -0.00000000	      0.00000000	      0.40191274	      0.54395579	      0.00000000	      0.00000000	     -1.20573920	      0.90183067	      2.31383476	     -1.49220840	      0.00000000	      0.00000000	      0.99999724	      0.19785381	      0.99999999	      0.17833598	      0.99991436	      0.06645984	      0.01000000	      0.05178206	      0.00000000	      0.00000000
      0.03900961	      0.00000000	      0.00000000	      0.00000000	      0.00000000	     -0.00000000	     -0.00000000	     -0.00000000	      0.00000000	      0.40207063	      0.54656523	      0.00000000	      0.00000000	     -1.20547750	      0.90574374	      2.31340163	     -1.49938155	      0.00000000	      0.00000000	      0.99999728	      0.19784202	      0.99999999	      0.17833057	      0.99991559	      0.06645518	      0.01000000	      0.05178206	      0.00000000	      0.00000000
      0.03925700	      0.00000000	      0.00000000	      0.00000000	      0.00000000	     -0.00000000	     -0.00000000	     -0.00000000	      0.00000000	      0.40220612	      0.54879100	      0.00000000	      0.00000000	     -1.20525301	      0.90908100	      2.31302994	     -1.50550161	      0.00000000	      0.00000000	      0.99999731	      0.19783186	      0.99999999	      0.17832591	      0.99991663	      0.06645118	      0.01000000	      0.05178206	      0.00000000	      0.00000000
      0.03956219	      0.00000000	      0.00000000	      0.00000000	      0.00000000	     -0.00000000	     -0.00000000	     -0.00000000	     -0.00000000	      0.40237402	      0.55153223	      0.00000000	      0.00000000	     -1.20497494	      0.91319053	      2.31256933	     -1.51304173	      0.00000000	      0.00000000	      0.99999735	      0.19781924	      0.99999999	      0.17832011	      0.99991789	      0.06644620	      0.01000000	      0.05178206	      0.00000000	      0.00000000
      0.03992934	      0.00000000	      0.00000000	      0.00000000	      0.00000000	     -0.00000000	     -0.00000000	     -0.00000000	      0.00000000	      0.40257712	      0.55482341	      0.00000000	      0.00000000	     -1.20463876	      0.91812362	      2.31201215	     -1.52209833	      0.00000000	      0.00000000	      0.99999740	      0.19780393	      0.99999999	      0.17831307	      0.99991939	      0.06644016	      0.01000000	      0.05178206	      0.00000000	      0.00000000
      0.04029650	      0.00000000	     -0.00000000	      0.00000000	      0.00000000	     -0.00000000	     -0.00000000	     -0.00000000	      0.00000000	      0.40278143	      0.55810735	      0.00000000	      0.00000000	     -1.20430076	      0.92304490	      2.31145165	     -1.53113959	      0.00000000	      0.00000000	      0.99999745	      0.19778846	      0.99999999	      0.17830595	      0.99992085	      0.06643407	      0.01000000	      0.05178206	      0.00000000	      0.00000000
      0.04052899	      0.00000000	     -0.00000000	      0.00000000	      0.00000000	     -0.00000000	     -0.00000000	     -0.00000000	      0.00000000	      0.40291143	      0.56018307	      0.00000000	      0.00000000	     -1.20408580	      0.92615508	      2.31109501	     -1.53685616	      0.00000000	      0.00000000	      0.99999748	      0.19777859	      0.99999999	      0.17830140	      0.99992177	      0.06643019	      0.01000000	      0.05178206	      0.00000000	      0.00000000
      0.04082823	      0.00000000	     -0.00000000	      0.00000000	      0.00000000	     -0.00000000	     -0.00000000	     -0.00000000	      0.00000000	      0.40307946	      0.56285051	      0.00000000	      0.00000000	     -1.20380806	      0.93015134	      2.31063402	     -1.54420494	      0.00000000	      0.00000000	      0.99999752	      0.19776580	      0.99999999	      0.17829549	      0.99992293	      0.06642516	      0.01000000	      0.05178206	      0.00000000	      0.00000000
      0.04112747	      0.00000000	     -0.00000000	      0.00000000	      0.00000000	     -0.00000000	     -0.00000000	     -0.00000000	      0.00000000	      0.40324828	      0.56551318	      0.00000000	      0.00000000	     -1.20352912	      0.93413983	      2.31017083	     -1.55154374	      0.00000000	      0.00000000	      0.99999755	      0.19775292	      0.99999999	      0.17828954	      0.99992407	      0.06642010	      0.01000000	      0.05178206	      0.00000000	      0.00000000
      0.04135189	      0.00000000	     -0.00000000	      0.00000000	      0.00000000	     -0.00000000	     -0.00000000	     -0.00000000	      0.00000000	      0.40337542	      0.56750701	      0.00000000	      0.00000000	     -1.20331914	      0.93712605	      2.30982201	     -1.55704071	      0.00000000	      0.00000000	      0.99999758	      0.19774319	      0.99999999	      0.17828504	      0.99992492	      0.06641627	      0.01000000	      0.05178206	      0.00000000	      0.00000000
      0.04167993	      0.00000000	     -0.00000000	      0.00000000	      0.00000000	     -0.00000000	     -0.00000000	     -0.00000000	      0.00000000	      0.40356206	      0.57041651	      0.00000000	      0.00000000	     -1.20301102	      0.94148312	      2.30930993	     -1.56506461	      0.00000000	      0.00000000	      0.99999762	      0.19772886	      0.99999999	      0.17827841	      0.99992614	      0.06641065	      0.01000000	      0.05178206	      0.00000000	      0.00000000
      0.04195970	      0.00000000	      0.00000000	      0.00000000	      0.00000000	     -0.00000000	     -0.00000000	     -0.00000000	      0.00000000	      0.40372199	      0.57289340	      0.00000000	      0.00000000	     -1.20274710	      0.94519176	      2.30887111	     -1.57189950	      0.00000000	      0.00000000	      0.99999765	      0.19771655	      0.99999999	      0.17827271	      0.99992717	      0.06640582	      0.01000000	      0.05178206	      0.00000000	      0.00000000
      0.04220832	      0.00000000	      0.00000000	      0.00000000	      0.00000000	     -0.00000000	     -0.00000000	     -0.00000000	      0.00000000	      0.40386470	      0.57509105	      0.00000000	      0.00000000	     -1.20251170	      0.94848191	      2.30847955	     -1.57796447	      0.00000000	      0.00000000	      0.99999768	      0.19770554	      0.99999999	      0.17826761	      0.99992807	      0.06640150	      0.01000000	      0.05178206	      0.00000000	      0.00000000
      0.04245694	      0.00000000	     -0.00000000	      0.00000000	      0.00000000	     -0.00000000	     -0.00000000	     -0.00000000	      0.00000000	      0.40400795	      0.57728543	      0.00000000	      0.00000000	     -1.20227548	      0.95176675	      2.30808648	     -1.58402337	      0.00000000	      0.00000000	      0.99999771	      0.19769446	      0.99999999	      0.17826247	      0.99992896	      0.06639716	      0.01000000	      0.05178206	      0.00000000	      0.00000000
      0.04271137	      0.00000000	     -0.00000000	      0.00000000	      0.00000000	     -0.00000000	     -0.00000000	     -0.00000000	      0.00000000	      0.40415512	      0.57952773	      0.00000000	      0.00000000	     -1.20203289	      0.95512293	      2.30768267	     -1.59021612	      0.00000000	      0.00000000	      0.99999774	      0.19768306	      0.99999999	      0.17825717	      0.99992986	      0.06639269	      0.01000000	      0.05178206	      0.00000000	      0.00000000
      0.04302124	      0.00000000	     -0.00000000	      0.00000000	      0.00000000	     -0.00000000	     -0.00000000	     -0.00000000	      0.00000000	      0.40433512	      0.58225395	      0.00000000	      0.00000000	     -1.20173630	      0.95920289	      2.30718875	     -1.59774837	      0.00000000	      0.00000000	      0.99999777	      0.19766907	      0.99999999	      0.17825066	      0.99993093	      0.06638722	      0.01000000	      0.05178206	      0.00000000	      0.00000000
      0.04340230	      0.00000000	     -0.00000000	      0.00000000	      0.00000000	     -0.00000000	     -0.00000000	     -0.00000000	      0.00000000	      0.40455763	      0.58559968	      0.00000000	      0.00000000	     -1.20136983	      0.96420917	      2.30657814	     -1.60699631	      0.00000000	      0.00000000	      0.99999782	      0.19765172	      0.99999999	      0.17824259	      0.99993224	      0.06638043	      0.01000000	      0.05178206	      0.00000000	      0.00000000
      0.04371220	      0.00000000	     -0.00000000	      0.00000000	      0.00000000	     -0.00000000	     -0.00000000	     -0.00000000	      0.00000000	      0.40473952	      0.58831494	      0.00000000	      0.00000000	     -1.20107039	      0.96827140	      2.30607898	     -1.61450611	      0.00000000	      0.00000000	      0.99999785	      0.19763750	      0.99999999	      0.17823596	      0.99993328	      0.06637487	      0.01000000	      0.05178206	      0.00000000	      0.00000000
      0.04395093	      0.00000000	     -0.00000000	      0.00000000	      0.00000000	     -0.00000000	     -0.00000000	     -0.00000000	      0.00000000	      0.40488022	      0.59040329	      0.00000000	      0.00000000	     -1.20083886	      0.97139539	      2.30569285	     -1.62028291	      0.00000000	      0.00000000	      0.99999788	      0.19762646	      0.99999999	      0.17823082	      0.99993407	      0.06637056	      0.01000000	      0.05178206	      0.00000000	      0.00000000
      0.04418967	      0.00000000	     -0.00000000	      0.00000000	      0.00000000	     -0.00000000	     -0.00000000	     -0.00000000	      0.00000000	      0.40502142	      0.59248868	      0.00000000	      0.00000000	     -1.20060658	      0.97451459	      2.30530534	     -1.62605424	      0.00000000	      0.00000000	      0.99999790	      0.19761537	      0.99999999	      0.17822564	      0.99993485	      0.06636623	      0.01000000	      0.05178206	      0.00000000	      0.00000000
      0.04443602	      0.00000000	     -0.00000000	      0.00000000	      0.00000000	     -0.00000000	     -0.00000000	     -0.00000000	      0.00000000	      0.40516765	      0.59463747	      0.00000000	      0.00000000	     -1.20036612	      0.97772828	      2.30490404	     -1.63200264	      0.00000000	      0.00000000	      0.99999793	      0.19760386	      0.99999999	      0.17822027	      0.99993565	      0.06636173	      0.01000000	      0.05178206	      0.00000000	      0.00000000
      0.04475720	      0.00000000	     -0.00000000	      0.00000000	      0.00000000	     -0.00000000	     -0.00000000	     -0.00000000	      0.00000000	      0.40535908	      0.59743427	      0.00000000	      0.00000000	     -1.20005141	      0.98191063	      2.30437862	     -1.63974785	      0.00000000	      0.00000000	      0.99999796	      0.19758875	      0.99999999	      0.17821320	      0.99993668	      0.06635584	      0.01000000	      0.05178206	      0.00000000	      0.00000000
      0.04507838	      0.00000000	     -0.00000000	      0.00000000	      0.00000000	     -0.00000000	     -0.00000000	     -0.00000000	      0.00000000	      0.40555142	      0.60022574	      0.00000000	      0.00000000	     -1.19973537	      0.98608440	      2.30385071	     -1.64748261	      0.00000000	      0.00000000	      0.99999799	      0.19757353	      0.99999999	      0.17820608	      0.99993769	      0.06634990	      0.01000000	      0.05178206	      0.00000000	      0.00000000
      0.04532790	      0.00000000	     -0.00000000	      0.00000000	      0.00000000	     -0.00000000	     -0.00000000	     -0.00000000	      0.00000000	      0.40570146	      0.60239070	      0.00000000	      0.00000000	     -1.19948892	      0.98932107	      2.30343888	     -1.65348275	      0.00000000	      0.00000000	      0.99999802	      0.19756162	      0.99999999	      0.17820050	      0.99993846	      0.06634527	      0.01000000	      0.05178206	      0.00000000	      0.00000000
      0.04557743	      0.00000000	     -0.00000000	      0.00000000	      0.00000000	     -0.00000000	     -0.00000000	     -0.00000000	      0.00000000	      0.40585204	      0.60455245	      0.00000000	      0.00000000	     -1.19924165	      0.99255259	      2.30302556	     -1.65947692	      0.00000000	      0.00000000	      0.99999804	      0.19754965	      0.99999999	      0.17819489	      0.99993922	      0.06634060	      0.01000000	      0.05178206	      0.00000000	      0.00000000
      0.04578917	      0.00000000	     -0.00000000	      0.00000000	      0.00000000	     -0.00000000	     -0.00000000	     -0.00000000	      0.00000000	      0.40598024	      0.60638436	      0.00000000	      0.00000000	     -1.19903120	      0.99529079	      2.30267364	     -1.66455787	      0.00000000	      0.00000000	      0.99999806	      0.19753944	      0.99999999	      0.17819010	      0.99993986	      0.06633663	      0.01000000	      0.05178206	      0.00000000	      0.00000000
      0.04611836	      0.00000000	     -0.00000000	      0.00000000	      0.00000000	     -0.00000000	     -0.00000000	     -0.00000000	      0.00000000	      0.40618033	      0.60922791	      0.00000000	      0.00000000	     -1.19870286	      0.99954067	      2.30212437	     -1.67244713	      0.00000000	      0.00000000	      0.99999809	      0.19752347	      0.99999999	      0.17818260	      0.99994084	      0.06633041	      0.01000000	      0.05178206	      0.00000000	      0.00000000
      0.04638564	      0.00000000	     -0.00000000	      0.00000000	      0.00000000	     -0.00000000	     -0.00000000	     -0.00000000	      0.00000000	      0.40634347	      0.61153249	      0.00000000	      0.00000000	     -1.19843525	      1.00298457	      2.30167652	     -1.67884526	      0.00000000	      0.00000000	      0.99999812	      0.19751041	      0.99999999	      0.17817647	      0.99994163	      0.06632533	      0.01000000	      0.05178206	      0.00000000	      0.00000000
      0.04665291	      0.00000000	     -0.00000000	      0.00000000	      0.00000000	     -0.00000000	     -0.00000000	     -0.00000000	      0.00000000	      0.40650722	      0.61383341	      0.00000000	      0.00000000	     -1.19816672	      1.00642270	      2.30122696	     -1.68523390	      0.00000000	      0.00000000	      0.99999814	      0.19749727	      0.99999999	      0.17817029	      0.99994240	      0.06632023	      0.01000000	      0.05178206	      0.00000000	      0.00000000
      0.04692018	      0.00000000	     -0.00000000	      0.00000000	      0.00000000	     -0.00000000	     -0.00000000	     -0.00000000	      0.00000000	      0.40667159	      0.61613070	      0.00000000	      0.00000000	     -1.19789727	      1.00985502	      2.30077569	     -1.69161632	      0.00000000	      0.00000000	      0.99999817	      0.19748406	      0.99999999	      0.17816408	      0.99994317	      0.06631509	      0.01000000	      0.05178206	      0.00000000	      0.00000000
      0.04718241	      0.00000000	     -0.00000000	      0.00000000	      0.00000000	     -0.00000000	     -0.00000000	     -0.00000000	      0.00000000	      0.40683345	      0.61838114	      0.00000000	      0.00000000	     -1.19763201	      1.01321704	      2.30033127	     -1.69786990	      0.00000000	      0.00000000	      0.99999819	      0.19747102	      0.99999999	      0.17815793	      0.99994391	      0.06631003	      0.01000000	      0.05178206	      0.00000000	      0.00000000
      0.04744464	      0.00000000	     -0.00000000	      0.00000000	      0.00000000	     -0.00000000	     -0.00000000	     -0.00000000	      0.00000000	      0.40699590	      0.62062810	      0.00000000	      0.00000000	     -1.19736587	      1.01657350	      2.29988522	     -1.70411696	      0.00000000	      0.00000000	      0.99999822	      0.19745791	      0.99999999	      0.17815175	      0.99994464	      0.06630494	      0.01000000	      0.05178206	      0.00000000	      0.00000000
      0.04769449	      0.00000000	     -0.00000000	      0.00000000	      0.00000000	     -0.00000000	     -0.00000000	     -0.00000000	      0.00000000	      0.40715124	      0.62276573	      0.00000000	      0.00000000	     -1.19711148	      1.01976638	      2.29945870	     -1.71006181	      0.00000000	      0.00000000	      0.99999824	      0.19744534	      0.99999999	      0.17814583	      0.99994533	      0.06630006	      0.01000000	      0.05178206	      0.00000000	      0.00000000
      0.04800637	      0.00000000	     -0.00000000	      0.00000000	      0.00000000	     -0.00000000	     -0.00000000	     -0.00000000	      0.00000000	      0.40734588	      0.62542960	      0.00000000	      0.00000000	     -1.19679282	      1.02374487	      2.29892422	     -1.71747332	      0.00000000	      0.00000000	      0.99999827	      0.19742956	      0.99999999	      0.17813838	      0.99994617	      0.06629394	      0.01000000	      0.05178206	      0.00000000	      0.00000000
      0.04831825	      0.00000000	     -0.00000000	      0.00000000	      0.00000000	     -0.00000000	     -0.00000000	     -0.00000000	      0.00000000	      0.40754135	      0.62808857	      0.00000000	      0.00000000	     -1.19647292	      1.02771561	      2.29838742	     -1.72487496	      0.00000000	      0.00000000	      0.99999829	      0.19741368	      0.99999999	      0.17813087	      0.99994701	      0.06628779	      0.01000000	      0.05178206	      0.00000000	      0.00000000
      0.04855660	      0.00000000	     -0.00000000	      0.00000000	      0.00000000	     -0.00000000	     -0.00000000	     -0.00000000	      0.00000000	      0.40769130	      0.63011741	      0.00000000	      0.00000000	     -1.19622760	      1.03074507	      2.29797562	     -1.73052457	      0.00000000	      0.00000000	      0.99999831	      0.19740147	      0.99999999	      0.17812510	      0.99994763	      0.06628306	      0.01000000	      0.05178206	      0.00000000	      0.00000000
      0.04888575	      0.00000000	     -0.00000000	      0.00000000	      0.00000000	     -0.00000000	     -0.00000000	     -0.00000000	      0.00000000	      0.40789916	      0.63291446	      0.00000000	      0.00000000	     -1.19588764	      1.03492124	      2.29740473	     -1.73831635	      0.00000000	      0.00000000	      0.99999834	      0.19738450	      0.99999999	      0.17811707	      0.99994849	      0.06627649	      0.01000000	      0.05178206	      0.00000000	      0.00000000
      0.04921491	      0.00000000	     -0.00000000	      0.00000000	      0.00000000	     -0.00000000	     -0.00000000	     -0.00000000	     -0.00000000	      0.40810795	      0.63570612	      0.00000000	      0.00000000	     -1.19554630	      1.03908886	      2.29683127	     -1.74609869	      0.00000000	      0.00000000	      0.99999837	      0.19736742	      0.99999999	      0.17810898	      0.99994933	      0.06626987	      0.01000000	      0.05178206	      0.00000000	      0.00000000
      0.04942809	      0.00000000	     -0.00000000	      0.00000000	      0.00000000	     -0.00000000	     -0.00000000	     -0.00000000	      0.00000000	      0.40824366	      0.63751127	      0.00000000	      0.00000000	     -1.19532450	      1.04178357	      2.29645850	     -1.75113125	      0.00000000	      0.00000000	      0.99999838	      0.19735629	      0.99999999	      0.17810370	      0.99994987	      0.06626557	      0.01000000	      0.05178206	      0.00000000	      0.00000000
      0.04964127	      0.00000000	     -0.00000000	      0.00000000	      0.00000000	     -0.00000000	     -0.00000000	     -0.00000000	     -0.00000000	      0.40837976	      0.63931417	      0.00000000	      0.00000000	     -1.19510213	      1.04447471	      2.29608466	     -1.75616019	      0.00000000	      0.00000000	      0.99999840	      0.19734511	      0.99999999	      0.17809840	      0.99995040	      0.06626125	      0.01000000	      0.05178206	      0.00000000	      0.00000000
      0.04992845	      0.00000000	     -0.00000000	      0.00000000	      0.00000000	     -0.00000000	     -0.00000000	     -0.00000000	      0.00000000	      0.40856371	      0.64173935	      0.00000000	      0.00000000	     -1.19480166	      1.04809443	      2.29557935	     -1.76292699	      0.00000000	      0.00000000	      0.99999842	      0.19732998	      0.99999999	      0.17809122	      0.99995110	      0.06625540	      0.01000000	      0.05178206	      0.00000000	      0.00000000
      0.05021563	      0.00000000	     -0.00000000	      0.00000000	      0.00000000	     -0.00000000	     -0.00000000	     -0.00000000	     -0.00000000	      0.40874835	      0.64416046	      0.00000000	      0.00000000	     -1.19450014	      1.05170775	      2.29507210	     -1.76968606	      0.00000000	      0.00000000	      0.99999845	      0.19731475	      0.99999999	      0.17808398	      0.99995180	      0.06624952	      0.01000000	      0.05178206	      0.00000000	      0.00000000
      0.05046732	      0.00000000	     -0.00000000	      0.00000000	      0.00000000	     -0.00000000	     -0.00000000	     -0.00000000	     -0.00000000	      0.40891075	      0.64627901	      0.00000000	      0.00000000	     -1.19423504	      1.05486931	      2.29462594	     -1.77560239	      0.00000000	      0.00000000	      0.99999847	      0.19730134	      0.99999999	      0.17807761	      0.99995240	      0.06624433	      0.01000000	      0.05178206	      0.00000000	      0.00000000
      0.05077240	      0.00000000	     -0.00000000	      0.00000000	      0.00000000	     -0.00000000	     -0.00000000	     -0.00000000	     -0.00000000	      0.40910830	      0.64884272	      0.00000000	      0.00000000	     -1.19391264	      1.05869486	      2.29408316	     -1.78276520	      0.00000000	      0.00000000	      0.99999849	      0.19728498	      0.99999999	      0.17806983	      0.99995313	      0.06623802	      0.01000000	      0.05178206	      0.00000000	      0.00000000
      0.05115827	      0.00000000	     -0.00000000	      0.00000000	      0.00000000	     -0.00000000	     -0.00000000	     -0.00000000	     -0.00000000	      0.40935930	      0.65207892	      0.00000000	      0.00000000	     -1.19350319	      1.06352346	      2.29339349	     -1.79181125	      0.00000000	      0.00000000	      0.99999852	      0.19726415	      0.99999999	      0.17805991	      0.99995402	      0.06622999	      0.01000000	      0.05178206	      0.00000000	      0.00000000
      0.05141606	      0.00000000	     -0.00000000	      0.00000000	      0.00000000	     -0.00000000	     -0.00000000	     -0.00000000	     -0.00000000	      0.40952768	      0.65423688	      0.00000000	      0.00000000	     -1.19322860	      1.06674296	      2.29293079	     -1.79784771	      0.00000000	      0.00000000	      0.99999854	      0.19725015	      0.99999999	      0.17805323	      0.99995461	      0.06622459	      0.01000000	      0.05178206	      0.00000000	      0.00000000
      0.05167386	      0.00000000	     -0.00000000	      0.00000000	      0.00000000	     -0.00000000	     -0.00000000	     -0.00000000	     -0.00000000	      0.40969661	      0.65639159	      0.00000000	      0.00000000	     -1.19295319	      1.06995743	      2.29246655	     -1.80387592	      0.00000000	      0.00000000	      0.99999856	      0.19723607	      0.99999999	      0.17804652	      0.99995519	      0.06621916	      0.01000000	      0.05178206	      0.00000000	      0.00000000
      0.05193165	      0.00000000	     -0.00000000	      0.00000000	      0.00000000	     -0.00000000	     -0.00000000	     -0.00000000	      0.00000000	      0.40986610	      0.65854307	      0.00000000	      0.00000000	     -1.19267695	      1.07316686	      2.29200074	     -1.80989855	      0.00000000	      0.00000000	      0.99999857	      0.19722192	      0.99999999	      0.17803977	      0.99995577	      0.06621371	      0.01000000	      0.05178206	      0.00000000	      0.00000000
      0.05219123	      0.00000000	     -0.00000000	      0.00000000	      0.00000000	     -0.00000000	     -0.00000000	     -0.00000000	      0.00000000	      0.41003733	      0.66070624	      0.00000000	      0.00000000	     -1.19239795	      1.07639353	      2.29153014	     -1.81595572	      0.00000000	      0.00000000	      0.99999859	      0.19720760	      0.99999999	      0.17803293	      0.99995634	      0.06620819	      0.01000000	      0.05178206	      0.00000000	      0.00000000
      0.05245081	      0.00000000	     -0.00000000	      0.00000000	      0.00000000	     -0.00000000	     -0.00000000	     -0.00000000	      0.00000000	      0.41020912	      0.66286614	      0.00000000	      0.00000000	     -1.19211812	      1.07961513	      2.29105796	     -1.82200668	      0.00000000	      0.00000000	      0.99999861	      0.19719321	      0.99999999	      0.17802605	      0.99995690	      0.06620265	      0.01000000	      0.05178206	      0.00000000	      0.00000000
      0.05273638	      0.00000000	     -0.00000000	      0.00000000	      0.00000000	     -0.00000000	     -0.00000000	     -0.00000000	      0.00000000	      0.41039875	      0.66523847	      0.00000000	      0.00000000	     -1.19180932	      1.08315335	      2.29053671	     -1.82865522	      0.00000000	      0.00000000	      0.99999863	      0.19717729	      0.99999999	      0.17801844	      0.99995751	      0.06619653	      0.01000000	      0.05178206	      0.00000000	      0.00000000
      0.05302194	      0.00000000	     -0.00000000	      0.00000000	      0.00000000	     -0.00000000	     -0.00000000	     -0.00000000	      0.00000000	      0.41058905	      0.66760687	      0.00000000	      0.00000000	     -1.19149951	      1.08668549	      2.29001357	     -1.83529633	      0.00000000	      0.00000000	      0.99999865	      0.19716129	      0.99999999	      0.17801078	      0.99995811	      0.06619037	      0.01000000	      0.05178206	      0.00000000	      0.00000000
      0.05323212	      0.00000000	     -0.00000000	      0.00000000	      0.00000000	     -0.00000000	     -0.00000000	     -0.00000000	      0.00000000	      0.41072955	      0.66934754	      0.00000000	      0.00000000	     -1.19127083	      1.08928134	      2.28962731	     -1.84017898	      0.00000000	      0.00000000	      0.99999866	      0.19714945	      0.99999999	      0.17800511	      0.99995855	      0.06618582	      0.01000000	      0.05178206	      0.00000000	      0.00000000
      0.05356535	      0.00000000	     -0.00000000	      0.00000000	      0.00000000	     -0.00000000	     -0.00000000	     -0.00000000	      0.00000000	      0.41095306	      0.67210293	      0.00000000	      0.00000000	     -1.19090717	      1.09339021	      2.28901283	     -1.84791065	      0.00000000	      0.00000000	      0.99999869	      0.19713059	      0.99999999	      0.17799607	      0.99995923	      0.06617857	      0.01000000	      0.05178206	      0.00000000	      0.00000000
      0.05382496	      0.00000000	     -0.00000000	      0.00000000	      0.00000000	     -0.00000000	     -0.00000000	     -0.00000000	      0.00000000	      0.41112782	      0.67424599	      0.00000000	      0.00000000	     -1.19062290	      1.09658573	      2.28853230	     -1.85392872	      0.00000000	      0.00000000	      0.99999870	      0.19711581	      0.99999999	      0.17798898	      0.99995976	      0.06617289	      0.01000000	      0.05178206	      0.00000000	      0.00000000
      0.05408458	      0.00000000	     -0.00000000	      0.00000000	      0.00000000	     -0.00000000	     -0.00000000	     -0.00000000	      0.00000000	      0.41130314	      0.67638583	      0.00000000	      0.00000000	     -1.19033779	      1.09977634	      2.28805022	     -1.85993847	      0.00000000	      0.00000000	      0.99999872	      0.19710095	      0.99999999	      0.17798186	      0.99996028	      0.06616719	      0.01000000	      0.05178206	      0.00000000	      0.00000000
      0.05434419	      0.00000000	     -0.00000000	      0.00000000	      0.00000000	     -0.00000000	     -0.00000000	     -0.00000000	      0.00000000	      0.41147902	      0.67852247	      0.00000000	      0.00000000	     -1.19005186	      1.10296202	      2.28756657	     -1.86594300	      0.00000000	      0.00000000	      0.99999874	      0.19708603	      0.99999999	      0.17797469	      0.99996079	      0.06616146	      0.01000000	      0.05178206	      0.00000000	      0.00000000
      0.05460980	      0.00000000	     -0.00000000	      0.00000000	      0.00000000	     -0.00000000	     -0.00000000	     -0.00000000	      0.00000000	      0.41165954	      0.68070517	      0.00000000	      0.00000000	     -1.18975847	      1.10621623	      2.28707013	     -1.87207881	      0.00000000	      0.00000000	      0.99999875	      0.19707069	      0.99999999	      0.17796732	      0.99996131	      0.06615557	      0.01000000	      0.05178206	      0.00000000	      0.00000000
      0.05487542	      0.00000000	     -0.00000000	      0.00000000	      0.00000000	     -0.00000000	     -0.00000000	     -0.00000000	      0.00000000	      0.41184063	      0.68288454	      0.00000000	      0.00000000	     -1.18946421	      1.10946533	      2.28657207	     -1.87820856	      0.00000000	      0.00000000	      0.99999877	      0.19705526	      0.99999999	      0.17795990	      0.99996182	      0.06614966	      0.01000000	      0.05178206	      0.00000000	      0.00000000
      0.05512617	      0.00000000	     -0.00000000	      0.00000000	      0.00000000	     -0.00000000	     -0.00000000	     -0.00000000	      0.00000000	      0.41201212	      0.68493891	      0.00000000	      0.00000000	     -1.18918563	      1.11252796	      2.28610039	     -1.88398885	      0.00000000	      0.00000000	      0.99999878	      0.19704064	      0.99999999	      0.17795287	      0.99996230	      0.06614405	      0.01000000	      0.05178206	      0.00000000	      0.00000000
      0.05545043	      0.00000000	     -0.00000000	      0.00000000	      0.00000000	     -0.00000000	     -0.00000000	     -0.00000000	      0.00000000	      0.41223465	      0.68759119	      0.00000000	      0.00000000	     -1.18882424	      1.11648177	      2.28548827	     -1.89145494	      0.00000000	      0.00000000	      0.99999880	      0.19702162	      0.99999999	      0.17794371	      0.99996290	      0.06613676	      0.01000000	      0.05178206	      0.00000000	      0.00000000
      0.05577469	      0.00000000	     -0.00000000	      0.00000000	      0.00000000	     -0.00000000	     -0.00000000	     -0.00000000	      0.00000000	      0.41245804	      0.69023855	      0.00000000	      0.00000000	     -1.18846156	      1.12042806	      2.28487373	     -1.89891226	      0.00000000	      0.00000000	      0.99999882	      0.19700249	      0.99999999	      0.17793450	      0.99996350	      0.06612943	      0.01000000	      0.05178206	      0.00000000	      0.00000000
      0.05602660	      0.00000000	     -0.00000000	      0.00000000	      0.00000000	     -0.00000000	     -0.00000000	     -0.00000000	      0.00000000	      0.41263217	      0.69229174	      0.00000000	      0.00000000	     -1.18817894	      1.12348857	      2.28439466	     -1.90469752	      0.00000000	      0.00000000	      0.99999884	      0.19698756	      0.99999999	      0.17792730	      0.99996396	      0.06612371	      0.01000000	      0.05178206	      0.00000000	      0.00000000
      0.05627850	      0.00000000	     -0.00000000	      0.00000000	      0.00000000	     -0.00000000	     -0.00000000	     -0.00000000	      0.00000000	      0.41280682	      0.69434198	      0.00000000	      0.00000000	     -1.18789554	      1.12654457	      2.28391414	     -1.91047789	      0.00000000	      0.00000000	      0.99999885	      0.19697255	      0.99999999	      0.17792006	      0.99996441	      0.06611797	      0.01000000	      0.05178206	      0.00000000	      0.00000000
      0.05650657	      0.00000000	     -0.00000000	      0.00000000	      0.00000000	     -0.00000000	     -0.00000000	     -0.00000000	      0.00000000	      0.41296539	      0.69619574	      0.00000000	      0.00000000	     -1.18763829	      1.12930764	      2.28347781	     -1.91570608	      0.00000000	      0.00000000	      0.99999887	      0.19695891	      0.99999999	      0.17791347	      0.99996481	      0.06611274	      0.01000000	      0.05178206	      0.00000000	      0.00000000
      0.05683169	      0.00000000	     -0.00000000	      0.00000000	      0.00000000	     -0.00000000	     -0.00000000	     -0.00000000	      0.00000000	      0.41319217	      0.69883415	      0.00000000	      0.00000000	     -1.18727049	      1.13324014	      2.28285376	     -1.92315034	      0.00000000	      0.00000000	      0.99999888	      0.19693936	      0.99999999	      0.17790403	      0.99996538	      0.06610527	      0.01000000	      0.05178206	      0.00000000	      0.00000000
      0.05715682	      0.00000000	     -0.00000000	      0.00000000	      0.00000000	     -0.00000000	     -0.00000000	     -0.00000000	      0.00000000	      0.41341980	      0.70146769	      0.00000000	      0.00000000	     -1.18690141	      1.13716522	      2.28222729	     -1.93058693	      0.00000000	      0.00000000	      0.99999890	      0.19691970	      0.99999999	      0.17789453	      0.99996594	      0.06609775	      0.01000000	      0.05178206	      0.00000000	      0.00000000
      0.05737491	      0.00000000	     -0.00000000	      0.00000000	      0.00000000	     -0.00000000	     -0.00000000	     -0.00000000	      0.00000000	      0.41357298	      0.70323155	      0.00000000	      0.00000000	     -1.18665312	      1.13979410	      2.28180570	     -1.93556820	      0.00000000	      0.00000000	      0.99999891	      0.19690645	      0.99999999	      0.17788812	      0.99996631	      0.06609268	      0.01000000	      0.05178206	      0.00000000	      0.00000000
      0.05759300	      0.00000000	     -0.00000000	      0.00000000	      0.00000000	     -0.00000000	     -0.00000000	     -0.00000000	      0.00000000	      0.41372654	      0.70499323	      0.00000000	      0.00000000	     -1.18640425	      1.14241966	      2.28138302	     -1.94054632	      0.00000000	      0.00000000	      0.99999893	      0.19689315	      0.99999999	      0.17788168	      0.99996667	      0.06608760	      0.01000000	      0.05178206	      0.00000000	      0.00000000
      0.05787782	      0.00000000	     -0.00000000	      0.00000000	      0.00000000	     -0.00000000	     -0.00000000	     -0.00000000	      0.00000000	      0.41392766	      0.70729057	      0.00000000	      0.00000000	     -1.18607839	      1.14584351	      2.28082941	     -1.94704042	      0.00000000	      0.00000000	      0.99999894	      0.19687570	      1.00000000	      0.17787323	      0.99996714	      0.06608094	      0.01000000	      0.05178206	      0.00000000	      0.00000000
      0.05816263	      0.00000000	     -0.00000000	      0.00000000	      0.00000000	     -0.00000000	     -0.00000000	     -0.00000000	      0.00000000	      0.41412944	      0.70958421	      0.00000000	      0.00000000	     -1.18575155	      1.14926178	      2.28027394	     -1.95352798	      0.00000000	      0.00000000	      0.99999896	      0.19685817	      1.00000000	      0.17786474	      0.99996761	      0.06607424	      0.01000000	      0.05178206	      0.00000000	      0.00000000
      0.05840365	      0.00000000	     -0.00000000	      0.00000000	      0.00000000	     -0.00000000	     -0.00000000	     -0.00000000	      0.00000000	      0.41430069	      0.71152231	      0.00000000	      0.00000000	     -1.18547420	      1.15215014	      2.27980244	     -1.95901196	      0.00000000	      0.00000000	      0.99999897	      0.19684326	      1.00000000	      0.17785751	      0.99996799	      0.06606855	      0.01000000	      0.05178206	      0.00000000	      0.00000000
      0.05872045	      0.00000000	     -0.00000000	      0.00000000	      0.00000000	     -0.00000000	     -0.00000000	     -0.00000000	      0.00000000	      0.41452650	      0.71406573	      0.00000000	      0.00000000	     -1.18510861	      1.15594058	      2.27918069	     -1.96621223	      0.00000000	      0.00000000	      0.99999898	      0.19682357	      1.00000000	      0.17784796	      0.99996850	      0.06606104	      0.01000000	      0.05178206	      0.00000000	      0.00000000
      0.05903724	     -0.00000000	     -0.00000000	      0.00000000	      0.00000000	     -0.00000000	     -0.00000000	     -0.00000000	      0.00000000	      0.41475312	      0.71660463	      0.00000000	      0.00000000	     -1.18474181	      1.15972422	      2.27855666	     -1.97340466	      0.00000000	      0.00000000	      0.99999900	      0.19680378	      1.00000000	      0.17783836	      0.99996899	      0.06605349	      0.01000000	      0.05178206	      0.00000000	      0.00000000
      0.05928409	     -0.00000000	     -0.00000000	      0.00000000	      0.00000000	     -0.00000000	     -0.00000000	     -0.00000000	      0.00000000	      0.41493025	      0.71857977	      0.00000000	      0.00000000	     -1.18445517	      1.16266773	      2.27806884	     -1.97900190	      0.00000000	      0.00000000	      0.99999901	      0.19678828	      1.00000000	      0.17783083	      0.99996937	      0.06604758	      0.01000000	      0.05178206	      0.00000000	      0.00000000
      0.05953093	     -0.00000000	     -0.00000000	      0.00000000	      0.00000000	     -0.00000000	     -0.00000000	     -0.00000000	      0.00000000	      0.41510788	      0.72055219	      0.00000000	      0.00000000	     -1.18416781	      1.16560715	      2.27757965	     -1.98459456	      0.00000000	      0.00000000	      0.99999902	      0.19677272	      1.00000000	      0.17782327	      0.99996975	      0.06604165	      0.01000000	      0.05178206	      0.00000000	      0.00000000
      0.05980559	     -0.00000000	     -0.00000000	      0.00000000	      0.00000000	     -0.00000000	     -0.00000000	     -0.00000000	      0.00000000	      0.41530608	      0.72274365	      0.00000000	      0.00000000	     -1.18384722	      1.16887300	      2.27703370	     -1.99081077	      0.00000000	      0.00000000	      0.99999904	      0.19675533	      1.00000000	      0.17781481	      0.99997016	      0.06603502	      0.01000000	      0.05178206	      0.00000000	      0.00000000
      0.06008025	     -0.00000000	     -0.00000000	      0.00000000	      0.00000000	     -0.00000000	     -0.00000000	     -0.00000000	     -0.00000000	      0.41550489	      0.72493174	      0.00000000	      0.00000000	     -1.18352573	      1.17213384	      2.27648606	     -1.99702096	      0.00000000	      0.00000000	      0.99999905	      0.19673786	      1.00000000	      0.17780631	      0.99997057	      0.06602836	      0.01000000	      0.05178206	      0.00000000	      0.00000000
      0.06035656	     -0.00000000	     -0.00000000	      0.00000000	      0.00000000	     -0.00000000	     -0.00000000	     -0.00000000	      0.00000000	      0.41570550	      0.72712956	      0.00000000	      0.00000000	     -1.18320141	      1.17540920	      2.27593341	     -2.00326145	      0.00000000	      0.00000000	      0.99999906	      0.19672020	      1.00000000	      0.17779772	      0.99997097	      0.06602164	      0.01000000	      0.05178206	      0.00000000	      0.00000000
      0.06063286	     -0.00000000	     -0.00000000	      0.00000000	      0.00000000	     -0.00000000	     -0.00000000	     -0.00000000	      0.00000000	      0.41590671	      0.72932399	      0.00000000	      0.00000000	     -1.18287618	      1.17867952	      2.27537903	     -2.00949587	      0.00000000	      0.00000000	      0.99999908	      0.19670247	      1.00000000	      0.17778908	      0.99997137	      0.06601489	      0.01000000	      0.05178206	      0.00000000	      0.00000000
      0.06091509	     -0.00000000	     -0.00000000	      0.00000000	      0.00000000	     -0.00000000	     -0.00000000	     -0.00000000	      0.00000000	      0.41611286	      0.73156199	      0.00000000	      0.00000000	     -1.18254306	      1.18201482	      2.27481100	     -2.01585691	      0.00000000	      0.00000000	      0.99999909	      0.19668427	      1.00000000	      0.17778020	      0.99997177	      0.06600796	      0.01000000	      0.05178206	      0.00000000	      0.00000000
      0.06119732	     -0.00000000	     -0.00000000	      0.00000000	      0.00000000	     -0.00000000	     -0.00000000	     -0.00000000	      0.00000000	      0.41631965	      0.73379648	      0.00000000	      0.00000000	     -1.18220899	      1.18534492	      2.27424117	     -2.02221174	      0.00000000	      0.00000000	      0.99999910	      0.19666598	      1.00000000	      0.17777129	      0.99997217	      0.06600101	      0.01000000	      0.05178206	      0.00000000	      0.00000000
      0.06146377	     -0.00000000	     -0.00000000	      0.00000000	      0.00000000	     -0.00000000	     -0.00000000	     -0.00000000	     -0.00000000	      0.41651545	      0.73590282	      0.00000000	      0.00000000	     -1.18189273	      1.18848409	      2.27370155	     -2.02820476	      0.00000000	      0.00000000	      0.99999911	      0.19664864	      1.00000000	      0.17776283	      0.99997254	      0.06599441	      0.01000000	      0.05178206	      0.00000000	      0.00000000
      0.06179068	     -0.00000000	     -0.00000000	      0.00000000	      0.00000000	     -0.00000000	     -0.00000000	     -0.00000000	     -0.00000000	      0.41675644	      0.73848286	      0.00000000	      0.00000000	     -1.18150358	      1.19232933	      2.27303731	     -2.03554975	      0.00000000	      0.00000000	      0.99999913	      0.19662726	      1.00000000	      0.17775239	      0.99997298	      0.06598628	      0.01000000	      0.05178206	      0.00000000	      0.00000000
      0.06211759	     -0.00000000	     -0.00000000	      0.00000000	      0.00000000	     -0.00000000	     -0.00000000	     -0.00000000	     -0.00000000	      0.41699828	      0.74105825	      0.00000000	      0.00000000	     -1.18111317	      1.19616771	      2.27237067	     -2.04288635	      0.00000000	      0.00000000	      0.99999914	      0.19660577	      1.00000000	      0.17774189	      0.99997342	      0.06597812	      0.01000000	      0.05178206	      0.00000000	      0.00000000
      0.06235123	     -0.00000000	     -0.00000000	      0.00000000	      0.00000000	     -0.00000000	     -0.00000000	     -0.00000000	     -0.00000000	      0.41717164	      0.74289606	      0.00000000	      0.00000000	     -1.18083337	      1.19890687	      2.27189275	     -2.04812426	      0.00000000	      0.00000000	      0.99999915	      0.19659034	      1.00000000	      0.17773435	      0.99997373	      0.06597226	      0.01000000	      0.05178206	      0.00000000	      0.00000000
      0.06268413	     -0.00000000	     -0.00000000	      0.00000000	      0.00000000	     -0.00000000	     -0.00000000	     -0.00000000	      0.00000000	      0.41741938	      0.74551050	      0.00000000	      0.00000000	     -1.18043361	      1.20280368	      2.27120969	     -2.05557907	      0.00000000	      0.00000000	      0.99999917	      0.19656826	      1.00000000	      0.17772354	      0.99997416	      0.06596387	      0.01000000	      0.05178206	      0.00000000	      0.00000000
      0.06296931	     -0.00000000	     -0.00000000	      0.00000000	      0.00000000	     -0.00000000	     -0.00000000	     -0.00000000	      0.00000000	      0.41763231	      0.74774640	      0.00000000	      0.00000000	     -1.18009011	      1.20613636	      2.27062257	     -2.06195997	      0.00000000	      0.00000000	      0.99999918	      0.19654925	      1.00000000	      0.17771424	      0.99997453	      0.06595665	      0.01000000	      0.05178206	      0.00000000	      0.00000000
      0.06321868	     -0.00000000	     -0.00000000	      0.00000000	      0.00000000	     -0.00000000	     -0.00000000	     -0.00000000	      0.00000000	      0.41781901	      0.74969860	      0.00000000	      0.00000000	     -1.17978898	      1.20904630	      2.27010769	     -2.06753220	      0.00000000	      0.00000000	      0.99999919	      0.19653256	      1.00000000	      0.17770607	      0.99997484	      0.06595032	      0.01000000	      0.05178206	      0.00000000	      0.00000000
      0.06346804	     -0.00000000	     -0.00000000	      0.00000000	      0.00000000	     -0.00000000	     -0.00000000	     -0.00000000	     -0.00000000	      0.41800620	      0.75164813	      0.00000000	      0.00000000	     -1.17948713	      1.21195235	      2.26959143	     -2.07310071	      0.00000000	      0.00000000	      0.99999920	      0.19651580	      1.00000000	      0.17769786	      0.99997515	      0.06594396	      0.01000000	      0.05178206	      0.00000000	      0.00000000
      0.06372248	     -0.00000000	     -0.00000000	      0.00000000	      0.00000000	     -0.00000000	     -0.00000000	     -0.00000000	     -0.00000000	      0.41819770	      0.75363456	      0.00000000	      0.00000000	     -1.17917839	      1.21491351	      2.26906324	     -2.07877674	      0.00000000	      0.00000000	      0.99999921	      0.19649864	      1.00000000	      0.17768944	      0.99997547	      0.06593745	      0.01000000	      0.05178206	      0.00000000	      0.00000000
      0.06403694	     -0.00000000	     -0.00000000	      0.00000000	      0.00000000	     -0.00000000	     -0.00000000	     -0.00000000	     -0.00000000	      0.41843508	      0.75608587	      0.00000000	      0.00000000	     -1.17879577	      1.21856780	      2.26840844	     -2.08578507	      0.00000000	      0.00000000	      0.99999922	      0.19647733	      1.00000000	      0.17767899	      0.99997585	      0.06592937	      0.01000000	      0.05178206	      0.00000000	      0.00000000
      0.06435141	     -0.00000000	     -0.00000000	      0.00000000	      0.00000000	     -0.00000000	     -0.00000000	     -0.00000000	      0.00000000	      0.41867323	      0.75853297	      0.00000000	      0.00000000	     -1.17841200	      1.22221602	      2.26775143	     -2.09278599	      0.00000000	      0.00000000	      0.99999923	      0.19645592	      1.00000000	      0.17766848	      0.99997623	      0.06592125	      0.01000000	      0.05178206	      0.00000000	      0.00000000
      0.06462205	     -0.00000000	     -0.00000000	      0.00000000	      0.00000000	     -0.00000000	     -0.00000000	     -0.00000000	      0.00000000	      0.41887881	      0.76063575	      0.00000000	      0.00000000	     -1.17808078	      1.22535106	      2.26718421	     -2.09880490	      0.00000000	      0.00000000	      0.99999924	      0.19643740	      1.00000000	      0.17765939	      0.99997655	      0.06591424	      0.01000000	      0.05178206	      0.00000000	      0.00000000
      0.06495661	     -0.00000000	     -0.00000000	      0.00000000	      0.00000000	     -0.00000000	     -0.00000000	     -0.00000000	      0.00000000	      0.41913372	      0.76323081	      0.00000000	      0.00000000	     -1.17767018	      1.22922028	      2.26648079	     -2.10623732	      0.00000000	      0.00000000	      0.99999926	      0.19641441	      1.00000000	      0.17764809	      0.99997694	      0.06590553	      0.01000000	      0.05178206	      0.00000000	      0.00000000
      0.06529117	     -0.00000000	     -0.00000000	      0.00000000	      0.00000000	     -0.00000000	     -0.00000000	     -0.00000000	      0.00000000	      0.41938950	      0.76582118	      0.00000000	      0.00000000	     -1.17725829	      1.23308274	      2.26577489	     -2.11366185	      0.00000000	      0.00000000	      0.99999927	      0.19639131	      1.00000000	      0.17763673	      0.99997732	      0.06589678	      0.01000000	      0.05178206	      0.00000000	      0.00000000
      0.06553581	     -0.00000000	     -0.00000000	      0.00000000	      0.00000000	     -0.00000000	     -0.00000000	     -0.00000000	      0.00000000	      0.41957708	      0.76771241	      0.00000000	      0.00000000	     -1.17695628	      1.23590291	      2.26525713	     -2.11908488	      0.00000000	      0.00000000	      0.99999928	      0.19637433	      1.00000000	      0.17762838	      0.99997759	      0.06589035	      0.01000000	      0.05178206	      0.00000000	      0.00000000
      0.06583197	     -0.00000000	     -0.00000000	      0.00000000	      0.00000000	     -0.00000000	     -0.00000000	     -0.00000000	      0.00000000	      0.41980478	      0.76999847	      0.00000000	      0.00000000	     -1.17658976	      1.23931204	      2.26462859	     -2.12564398	      0.00000000	      0.00000000	      0.99999929	      0.19635371	      1.00000000	      0.17761823	      0.99997792	      0.06588254	      0.01000000	      0.05178206	      0.00000000	      0.00000000
      0.06621361	     -0.00000000	     -0.00000000	      0.00000000	      0.00000000	     -0.00000000	     -0.00000000	     -0.00000000	     -0.00000000	      0.42009921	      0.77293915	      0.00000000	      0.00000000	     -1.17611594	      1.24369774	      2.26381573	     -2.13408623	      0.00000000	      0.00000000	      0.99999930	      0.19632699	      1.00000000	      0.17760507	      0.99997834	      0.06587244	      0.01000000	      0.05178206	      0.00000000	      0.00000000
      0.06646306	     -0.00000000	     -0.00000000	      0.00000000	      0.00000000	     -0.00000000	     -0.00000000	     -0.00000000	     -0.00000000	      0.42029226	      0.77485794	      0.00000000	      0.00000000	     -1.17580535	      1.24655959	      2.26328270	     -2.13960000	      0.00000000	      0.00000000	      0.99999931	      0.19630944	      1.00000000	      0.17759643	      0.99997861	      0.06586580	      0.01000000	      0.05178206	      0.00000000	      0.00000000
      0.06671251	     -0.00000000	     -0.00000000	      0.00000000	      0.00000000	     -0.00000000	     -0.00000000	     -0.00000000	     -0.00000000	      0.42048578	      0.77677416	      0.00000000	      0.00000000	     -1.17549404	      1.24941782	      2.26274829	     -2.14510730	      0.00000000	      0.00000000	      0.99999932	      0.19629183	      1.00000000	      0.17758775	      0.99997888	      0.06585914	      0.01000000	      0.05178206	      0.00000000	      0.00000000
      0.06696196	     -0.00000000	     -0.00000000	      0.00000000	      0.00000000	     -0.00000000	     -0.00000000	     -0.00000000	     -0.00000000	      0.42067979	      0.77868783	      0.00000000	      0.00000000	     -1.17518202	      1.25227242	      2.26221251	     -2.15061089	      0.00000000	      0.00000000	      0.99999933	      0.19627416	      1.00000000	      0.17757903	      0.99997914	      0.06585246	      0.01000000	      0.05178206	      0.00000000	      0.00000000
      0.06722280	     -0.00000000	     -0.00000000	      0.00000000	      0.00000000	     -0.00000000	     -0.00000000	     -0.00000000	     -0.00000000	      0.42088316	      0.78068618	      0.00000000	      0.00000000	     -1.17485499	      1.25525356	      2.26165080	     -2.15636052	      0.00000000	      0.00000000	      0.99999934	      0.19625561	      1.00000000	      0.17756987	      0.99997941	      0.06584545	      0.01000000	      0.05178206	      0.00000000	      0.00000000
      0.06754563	     -0.00000000	     -0.00000000	      0.00000000	      0.00000000	     -0.00000000	     -0.00000000	     -0.00000000	     -0.00000000	      0.42113559	      0.78315559	      0.00000000	      0.00000000	     -1.17444916	      1.25893773	      2.26095351	     -2.16346974	      0.00000000	      0.00000000	      0.99999935	      0.19623255	      1.00000000	      0.17755849	      0.99997974	      0.06583674	      0.01000000	      0.05178206	      0.00000000	      0.00000000
      0.06786845	     -0.00000000	     -0.00000000	      0.00000000	      0.00000000	     -0.00000000	     -0.00000000	     -0.00000000	     -0.00000000	      0.42138881	      0.78562076	      0.00000000	      0.00000000	     -1.17404214	      1.26261593	      2.26025394	     -2.17057194	      0.00000000	      0.00000000	      0.99999936	      0.19620938	      1.00000000	      0.17754705	      0.99998006	      0.06582799	      0.01000000	      0.05178206	      0.00000000	      0.00000000
      0.06806167	     -0.00000000	     -0.00000000	      0.00000000	      0.00000000	     -0.00000000	     -0.00000000	     -0.00000000	     -0.00000000	      0.42154075	      0.78709419	      0.00000000	      0.00000000	     -1.17379797	      1.26481457	      2.25983413	     -2.17481894	      0.00000000	      0.00000000	      0.99999936	      0.19619547	      1.00000000	      0.17754017	      0.99998025	      0.06582273	      0.01000000	      0.05178206	      0.00000000	      0.00000000
      0.06836182	     -0.00000000	     -0.00000000	      0.00000000	      0.00000000	     -0.00000000	     -0.00000000	     -0.00000000	     -0.00000000	      0.42177733	      0.78938001	      0.00000000	      0.00000000	     -1.17341783	      1.26822571	      2.25918039	     -2.18141039	      0.00000000	      0.00000000	      0.99999937	      0.19617377	      1.00000000	      0.17752944	      0.99998055	      0.06581454	      0.01000000	      0.05178206	      0.00000000	      0.00000000
      0.06866196	     -0.00000000	     -0.00000000	      0.00000000	      0.00000000	     -0.00000000	     -0.00000000	     -0.00000000	     -0.00000000	      0.42201460	      0.79166221	      0.00000000	      0.00000000	     -1.17303667	      1.27163177	      2.25852466	     -2.18799677	      0.00000000	      0.00000000	      0.99999938	      0.19615198	      1.00000000	      0.17751866	      0.99998084	      0.06580632	      0.01000000	      0.05178206	      0.00000000	      0.00000000
      0.06891436	     -0.00000000	     -0.00000000	      0.00000000	      0.00000000	     -0.00000000	     -0.00000000	     -0.00000000	      0.00000000	      0.42221466	      0.79357860	      0.00000000	      0.00000000	     -1.17271535	      1.27449218	      2.25797171	     -2.19352936	      0.00000000	      0.00000000	      0.99999939	      0.19613359	      1.00000000	      0.17750956	      0.99998108	      0.06579938	      0.01000000	      0.05178206	      0.00000000	      0.00000000
      0.06916676	     -0.00000000	     -0.00000000	      0.00000000	      0.00000000	     -0.00000000	     -0.00000000	     -0.00000000	      0.00000000	      0.42241520	      0.79549246	      0.00000000	      0.00000000	     -1.17239331	      1.27734904	      2.25741736	     -2.19905839	      0.00000000	      0.00000000	      0.99999940	      0.19611513	      1.00000000	      0.17750042	      0.99998131	      0.06579241	      0.01000000	      0.05178206	      0.00000000	      0.00000000
      0.06942372	     -0.00000000	     -0.00000000	      0.00000000	      0.00000000	     -0.00000000	     -0.00000000	     -0.00000000	      0.00000000	      0.42261986	      0.79743825	      0.00000000	      0.00000000	     -1.17206471	      1.28025385	      2.25685158	     -2.20468221	      0.00000000	      0.00000000	      0.99999941	      0.19609627	      1.00000000	      0.17749107	      0.99998155	      0.06578530	      0.01000000	      0.05178206	      0.00000000	      0.00000000
      0.06974734	     -0.00000000	     -0.00000000	      0.00000000	      0.00000000	     -0.00000000	     -0.00000000	     -0.00000000	      0.00000000	      0.42287832	      0.79988511	      0.00000000	      0.00000000	     -1.17164980	      1.28390709	      2.25613695	     -2.21175852	      0.00000000	      0.00000000	      0.99999941	      0.19607242	      1.00000000	      0.17747925	      0.99998185	      0.06577631	      0.01000000	      0.05178206	      0.00000000	      0.00000000
      0.07007096	     -0.00000000	     -0.00000000	      0.00000000	      0.00000000	     -0.00000000	     -0.00000000	     -0.00000000	      0.00000000	      0.42313758	      0.80232784	      0.00000000	      0.00000000	     -1.17123371	      1.28755461	      2.25542004	     -2.21882846	      0.00000000	      0.00000000	      0.99999942	      0.19604846	      1.00000000	      0.17746737	      0.99998214	      0.06576728	      0.01000000	      0.05178206	      0.00000000	      0.00000000
      0.07031892	     -0.00000000	     -0.00000000	      0.00000000	      0.00000000	     -0.00000000	     -0.00000000	     -0.00000000	      0.00000000	      0.42333676	      0.80419671	      0.00000000	      0.00000000	     -1.17091410	      1.29034557	      2.25486918	     -2.22423998	      0.00000000	      0.00000000	      0.99999943	      0.19603002	      1.00000000	      0.17745822	      0.99998236	      0.06576033	      0.01000000	      0.05178206	      0.00000000	      0.00000000
      0.07056688	     -0.00000000	     -0.00000000	      0.00000000	      0.00000000	     -0.00000000	     -0.00000000	     -0.00000000	      0.00000000	      0.42353640	      0.80606317	      0.00000000	      0.00000000	     -1.17059380	      1.29313320	      2.25431698	     -2.22964787	      0.00000000	      0.00000000	      0.99999944	      0.19601153	      1.00000000	      0.17744904	      0.99998258	      0.06575336	      0.01000000	      0.05178206	      0.00000000	      0.00000000
      0.07086121	     -0.00000000	     -0.00000000	      0.00000000	      0.00000000	     -0.00000000	     -0.00000000	     -0.00000000	      0.00000000	      0.42377397	      0.80827546	      0.00000000	      0.00000000	     -1.17021272	      1.29643774	      2.25365981	     -2.23606093	      0.00000000	      0.00000000	      0.99999945	      0.19598950	      1.00000000	      0.17743810	      0.99998283	      0.06574506	      0.01000000	      0.05178206	      0.00000000	      0.00000000
      0.07115553	     -0.00000000	     -0.00000000	      0.00000000	      0.00000000	     -0.00000000	     -0.00000000	     -0.00000000	      0.00000000	      0.42401218	      0.81048438	      0.00000000	      0.00000000	     -1.16983066	      1.29973766	      2.25300074	     -2.24246908	      0.00000000	      0.00000000	      0.99999945	      0.19596737	      1.00000000	      0.17742711	      0.99998308	      0.06573673	      0.01000000	      0.05178206	      0.00000000	      0.00000000
      0.07140729	     -0.00000000	     -0.00000000	      0.00000000	      0.00000000	     -0.00000000	     -0.00000000	     -0.00000000	      0.00000000	      0.42421647	      0.81237122	      0.00000000	      0.00000000	     -1.16950308	      1.30255677	      2.25243549	     -2.24794538	      0.00000000	      0.00000000	      0.99999946	      0.19594838	      1.00000000	      0.17741767	      0.99998329	      0.06572958	      0.01000000	      0.05178206	      0.00000000	      0.00000000
      0.07171492	     -0.00000000	     -0.00000000	      0.00000000	      0.00000000	     -0.00000000	     -0.00000000	     -0.00000000	      0.00000000	      0.42446674	      0.81467350	      0.00000000	      0.00000000	     -1.16910184	      1.30599702	      2.25174291	     -2.25463170	      0.00000000	      0.00000000	      0.99999947	      0.19592508	      1.00000000	      0.17740608	      0.99998355	      0.06572081	      0.01000000	      0.05178206	      0.00000000	      0.00000000
      0.07209348	     -0.00000000	     -0.00000000	      0.00000000	      0.00000000	     -0.00000000	     -0.00000000	     -0.00000000	      0.00000000	      0.42477567	      0.81750148	      0.00000000	      0.00000000	     -1.16860665	      1.31022352	      2.25088786	     -2.26285064	      0.00000000	      0.00000000	      0.99999948	      0.19589628	      1.00000000	      0.17739175	      0.99998386	      0.06570997	      0.01000000	      0.05178206	      0.00000000	      0.00000000
      0.07241301	     -0.00000000	     -0.00000000	      0.00000000	      0.00000000	     -0.00000000	     -0.00000000	     -0.00000000	      0.00000000	      0.42503727	      0.81988436	      0.00000000	      0.00000000	     -1.16818742	      1.31378537	      2.25016368	     -2.26978269	      0.00000000	      0.00000000	      0.99999949	      0.19587185	      1.00000000	      0.17737959	      0.99998411	      0.06570078	      0.01000000	      0.05178206	      0.00000000	      0.00000000
      0.07265145	     -0.00000000	     -0.00000000	      0.00000000	      0.00000000	     -0.00000000	     -0.00000000	     -0.00000000	      0.00000000	      0.42523297	      0.82165987	      0.00000000	      0.00000000	     -1.16787385	      1.31643975	      2.24962187	     -2.27494921	      0.00000000	      0.00000000	      0.99999949	      0.19585355	      1.00000000	      0.17737048	      0.99998430	      0.06569390	      0.01000000	      0.05178206	      0.00000000	      0.00000000
      0.07288988	     -0.00000000	     -0.00000000	      0.00000000	      0.00000000	     -0.00000000	     -0.00000000	     -0.00000000	      0.00000000	      0.42542910	      0.82343323	      0.00000000	      0.00000000	     -1.16755965	      1.31909122	      2.24907883	     -2.28011333	      0.00000000	      0.00000000	      0.99999950	      0.19583520	      1.00000000	      0.17736133	      0.99998449	      0.06568700	      0.01000000	      0.05178206	      0.00000000	      0.00000000
      0.07315330	     -0.00000000	     -0.00000000	      0.00000000	      0.00000000	     -0.00000000	     -0.00000000	     -0.00000000	      0.00000000	      0.42564626	      0.82538986	      0.00000000	      0.00000000	     -1.16721180	      1.32201711	      2.24847747	     -2.28581377	      0.00000000	      0.00000000	      0.99999951	      0.19581486	      1.00000000	      0.17735119	      0.99998469	      0.06567936	      0.01000000	      0.05178206	      0.00000000	      0.00000000
      0.07347505	     -0.00000000	     -0.00000000	      0.00000000	      0.00000000	     -0.00000000	     -0.00000000	     -0.00000000	      0.00000000	      0.42591221	      0.82777628	      0.00000000	      0.00000000	     -1.16678586	      1.32558624	      2.24774089	     -2.29277097	      0.00000000	      0.00000000	      0.99999951	      0.19578991	      1.00000000	      0.17733875	      0.99998494	      0.06566998	      0.01000000	      0.05178206	      0.00000000	      0.00000000
      0.07379680	     -0.00000000	     -0.00000000	      0.00000000	      0.00000000	     -0.00000000	     -0.00000000	     -0.00000000	      0.00000000	      0.42617893	      0.83015880	      0.00000000	      0.00000000	     -1.16635878	      1.32915018	      2.24700207	     -2.29972211	      0.00000000	      0.00000000	      0.99999952	      0.19576486	      1.00000000	      0.17732625	      0.99998518	      0.06566057	      0.01000000	      0.05178206	      0.00000000	      0.00000000
      0.07407408	     -0.00000000	     -0.00000000	      0.00000000	      0.00000000	     -0.00000000	     -0.00000000	     -0.00000000	      0.00000000	      0.42640941	      0.83220895	      0.00000000	      0.00000000	     -1.16598980	      1.33221744	      2.24636356	     -2.30570712	      0.00000000	      0.00000000	      0.99999953	      0.19574319	      1.00000000	      0.17731544	      0.99998538	      0.06565243	      0.01000000	      0.05178206	      0.00000000	      0.00000000
      0.07441231	     -0.00000000	     -0.00000000	      0.00000000	      0.00000000	     -0.00000000	     -0.00000000	     -0.00000000	      0.00000000	      0.42669130	      0.83470580	      0.00000000	      0.00000000	     -1.16553858	      1.33595369	      2.24558248	     -2.31300128	      0.00000000	      0.00000000	      0.99999954	      0.19571665	      1.00000000	      0.17730218	      0.99998563	      0.06564246	      0.01000000	      0.05178206	      0.00000000	      0.00000000
      0.07475053	     -0.00000000	     -0.00000000	      0.00000000	      0.00000000	     -0.00000000	     -0.00000000	     -0.00000000	      0.00000000	      0.42697404	      0.83719842	      0.00000000	      0.00000000	     -1.16508610	      1.33968433	      2.24479893	     -2.32028915	      0.00000000	      0.00000000	      0.99999954	      0.19568999	      1.00000000	      0.17728886	      0.99998587	      0.06563245	      0.01000000	      0.05178206	      0.00000000	      0.00000000
      0.07498584	     -0.00000000	     -0.00000000	      0.00000000	      0.00000000	     -0.00000000	     -0.00000000	     -0.00000000	      0.00000000	      0.42717124	      0.83893006	      0.00000000	      0.00000000	     -1.16477056	      1.34227651	      2.24425236	     -2.32535489	      0.00000000	      0.00000000	      0.99999955	      0.19567138	      1.00000000	      0.17727956	      0.99998603	      0.06562546	      0.01000000	      0.05178206	      0.00000000	      0.00000000
      0.07530154	     -0.00000000	     -0.00000000	      0.00000000	      0.00000000	     -0.00000000	     -0.00000000	     -0.00000000	      0.00000000	      0.42743646	      0.84125012	      0.00000000	      0.00000000	     -1.16434625	      1.34575010	      2.24351717	     -2.33214602	      0.00000000	      0.00000000	      0.99999956	      0.19564632	      1.00000000	      0.17726702	      0.99998625	      0.06561605	      0.01000000	      0.05178206	      0.00000000	      0.00000000
      0.07561723	     -0.00000000	     -0.00000000	      0.00000000	      0.00000000	     -0.00000000	     -0.00000000	     -0.00000000	     -0.00000000	      0.42770241	      0.84356653	      0.00000000	      0.00000000	     -1.16392085	      1.34921890	      2.24277985	     -2.33893256	      0.00000000	      0.00000000	      0.99999956	      0.19562115	      1.00000000	      0.17725443	      0.99998647	      0.06560661	      0.01000000	      0.05178206	      0.00000000	      0.00000000
      0.07586548	     -0.00000000	     -0.00000000	      0.00000000	      0.00000000	     -0.00000000	     -0.00000000	     -0.00000000	      0.00000000	      0.42791205	      0.84538547	      0.00000000	      0.00000000	     -1.16358557	      1.35194325	      2.24219855	     -2.34426379	      0.00000000	      0.00000000	      0.99999957	      0.19560129	      1.00000000	      0.17724449	      0.99998663	      0.06559916	      0.01000000	      0.05178206	      0.00000000	      0.00000000
      0.07611373	     -0.00000000	     -0.00000000	      0.00000000	      0.00000000	     -0.00000000	     -0.00000000	     -0.00000000	      0.00000000	      0.42812214	      0.84720218	      0.00000000	      0.00000000	     -1.16324962	      1.35466469	      2.24161593	     -2.34959235	      0.00000000	      0.00000000	      0.99999957	      0.19558137	      1.00000000	      0.17723452	      0.99998680	      0.06559169	      0.01000000	      0.05178206	      0.00000000	      0.00000000
      0.07638891	     -0.00000000	     -0.00000000	      0.00000000	      0.00000000	     -0.00000000	     -0.00000000	     -0.00000000	     -0.00000000	      0.42835555	      0.84921335	      0.00000000	      0.00000000	     -1.16287643	      1.35767797	      2.24096856	     -2.35549427	      0.00000000	      0.00000000	      0.99999958	      0.19555922	      1.00000000	      0.17722342	      0.99998698	      0.06558338	      0.01000000	      0.05178206	      0.00000000	      0.00000000
      0.07666409	     -0.00000000	     -0.00000000	      0.00000000	      0.00000000	     -0.00000000	     -0.00000000	     -0.00000000	     -0.00000000	      0.42858951	      0.85122179	      0.00000000	      0.00000000	     -1.16250241	      1.36068772	      2.24031957	     -2.36139240	      0.00000000	      0.00000000	      0.99999959	      0.19553699	      1.00000000	      0.17721228	      0.99998716	      0.06557505	      0.01000000	      0.05178206	      0.00000000	      0.00000000
      0.07694715	     -0.00000000	     -0.00000000	      0.00000000	      0.00000000	     -0.00000000	     -0.00000000	     -0.00000000	     -0.00000000	      0.42883075	      0.85328498	      0.00000000	      0.00000000	     -1.16211681	      1.36378012	      2.23965028	     -2.36745472	      0.00000000	      0.00000000	      0.99999959	      0.19551404	      1.00000000	      0.17720077	      0.99998734	      0.06556645	      0.01000000	      0.05178206	      0.00000000	      0.00000000
      0.07723022	     -0.00000000	     -0.00000000	      0.00000000	      0.00000000	     -0.00000000	     -0.00000000	     -0.00000000	     -0.00000000	      0.42907258	      0.85534531	      0.00000000	      0.00000000	     -1.16173033	      1.36686883	      2.23897927	     -2.37351312	      0.00000000	      0.00000000	      0.99999960	      0.19549101	      1.00000000	      0.17718922	      0.99998751	      0.06555781	      0.01000000	      0.05178206	      0.00000000	      0.00000000
      0.07750266	     -0.00000000	     -0.00000000	      0.00000000	      0.00000000	     -0.00000000	     -0.00000000	     -0.00000000	     -0.00000000	      0.42930588	      0.85732557	      0.00000000	      0.00000000	     -1.16135753	      1.36983812	      2.23833183	     -2.37933939	      0.00000000	      0.00000000	      0.99999960	      0.19546878	      1.00000000	      0.17717806	      0.99998768	      0.06554948	      0.01000000	      0.05178206	      0.00000000	      0.00000000
      0.07783048	     -0.00000000	     -0.00000000	      0.00000000	      0.00000000	     -0.00000000	     -0.00000000	     -0.00000000	     -0.00000000	      0.42958732	      0.85970486	      0.00000000	      0.00000000	     -1.16090789	      1.37340650	      2.23755070	     -2.38634473	      0.00000000	      0.00000000	      0.99999961	      0.19544192	      1.00000000	      0.17716458	      0.99998788	      0.06553942	      0.01000000	      0.05178206	      0.00000000	      0.00000000
      0.07823102	     -0.00000000	     -0.00000000	      0.00000000	      0.00000000	     -0.00000000	     -0.00000000	     -0.00000000	      0.00000000	      0.42993225	      0.86260686	      0.00000000	      0.00000000	     -1.16035691	      1.37776001	      2.23659315	     -2.39489605	      0.00000000	      0.00000000	      0.99999962	      0.19540895	      1.00000000	      0.17714803	      0.99998812	      0.06552707	      0.01000000	      0.05178206	      0.00000000	      0.00000000
      0.07853160	     -0.00000000	     -0.00000000	      0.00000000	      0.00000000	     -0.00000000	     -0.00000000	     -0.00000000	      0.00000000	      0.43019185	      0.86478086	      0.00000000	      0.00000000	     -1.15994230	      1.38102226	      2.23587234	     -2.40130901	      0.00000000	      0.00000000	      0.99999962	      0.19538411	      1.00000000	      0.17713554	      0.99998830	      0.06551777	      0.01000000	      0.05178206	      0.00000000	      0.00000000
      0.07878087	     -0.00000000	     -0.00000000	      0.00000000	      0.00000000	     -0.00000000	     -0.00000000	     -0.00000000	      0.00000000	      0.43040765	      0.86658141	      0.00000000	      0.00000000	     -1.15959771	      1.38372471	      2.23527309	     -2.40662186	      0.00000000	      0.00000000	      0.99999963	      0.19536344	      1.00000000	      0.17712515	      0.99998845	      0.06551003	      0.01000000	      0.05178206	      0.00000000	      0.00000000
      0.07903015	     -0.00000000	     -0.00000000	      0.00000000	      0.00000000	     -0.00000000	     -0.00000000	     -0.00000000	      0.00000000	      0.43062389	      0.86837981	      0.00000000	      0.00000000	     -1.15925245	      1.38642444	      2.23467252	     -2.41193278	      0.00000000	      0.00000000	      0.99999963	      0.19534270	      1.00000000	      0.17711473	      0.99998859	      0.06550227	      0.01000000	      0.05178206	      0.00000000	      0.00000000
      0.07924732	     -0.00000000	     -0.00000000	      0.00000000	      0.00000000	     -0.00000000	     -0.00000000	     -0.00000000	      0.00000000	      0.43081264	      0.86994482	      0.00000000	      0.00000000	     -1.15895110	      1.38877427	      2.23414822	     -2.41655666	      0.00000000	      0.00000000	      0.99999964	      0.19532459	      1.00000000	      0.17710562	      0.99998871	      0.06549549	      0.01000000	      0.05178206	      0.00000000	      0.00000000
      0.07957842	     -0.00000000	     -0.00000000	      0.00000000	      0.00000000	     -0.00000000	     -0.00000000	     -0.00000000	      0.00000000	      0.43110108	      0.87232775	      0.00000000	      0.00000000	     -1.15849068	      1.39235299	      2.23334691	     -2.42360091	      0.00000000	      0.00000000	      0.99999964	      0.19529688	      1.00000000	      0.17709167	      0.99998890	      0.06548512	      0.01000000	      0.05178206	      0.00000000	      0.00000000
      0.07985744	     -0.00000000	     -0.00000000	      0.00000000	      0.00000000	     -0.00000000	     -0.00000000	     -0.00000000	     -0.00000000	      0.43134476	      0.87433289	      0.00000000	      0.00000000	     -1.15810177	      1.39536506	      2.23266986	     -2.42953485	      0.00000000	      0.00000000	      0.99999965	      0.19527345	      1.00000000	      0.17707988	      0.99998905	      0.06547635	      0.01000000	      0.05178206	      0.00000000	      0.00000000
      0.08013646	     -0.00000000	     -0.00000000	      0.00000000	      0.00000000	     -0.00000000	     -0.00000000	     -0.00000000	     -0.00000000	      0.43158899	      0.87633534	      0.00000000	      0.00000000	     -1.15771201	      1.39837384	      2.23199115	     -2.43546201	      0.00000000	      0.00000000	      0.99999965	      0.19524994	      1.00000000	      0.17706803	      0.99998920	      0.06546756	      0.01000000	      0.05178206	      0.00000000	      0.00000000
      0.08041548	     -0.00000000	     -0.00000000	      0.00000000	      0.00000000	     -0.00000000	     -0.00000000	     -0.00000000	     -0.00000000	      0.43183378	      0.87833514	      0.00000000	      0.00000000	     -1.15732142	      1.40137933	      2.23131079	     -2.44138796	      0.00000000	      0.00000000	      0.99999966	      0.19522635	      1.00000000	      0.17705615	      0.99998935	      0.06545873	      0.01000000	      0.05178206	      0.00000000	      0.00000000
      0.08069449	     -0.00000000	     -0.00000000	      0.00000000	      0.00000000	     -0.00000000	     -0.00000000	     -0.00000000	     -0.00000000	      0.43207913	      0.88033229	      0.00000000	      0.00000000	     -1.15693000	      1.40438156	      2.23062877	     -2.44730752	      0.00000000	      0.00000000	      0.99999966	      0.19520268	      1.00000000	      0.17704422	      0.99998950	      0.06544988	      0.01000000	      0.05178206	      0.00000000	      0.00000000
      0.08097351	     -0.00000000	     -0.00000000	      0.00000000	      0.00000000	     -0.00000000	     -0.00000000	     -0.00000000	     -0.00000000	      0.43232504	      0.88232680	      0.00000000	      0.00000000	     -1.15653773	      1.40738056	      2.22994510	     -2.45322565	      0.00000000	      0.00000000	      0.99999967	      0.19517894	      1.00000000	      0.17703225	      0.99998965	      0.06544100	      0.01000000	      0.05178206	      0.00000000	      0.00000000
      0.08125253	     -0.00000000	     -0.00000000	      0.00000000	      0.00000000	     -0.00000000	     -0.00000000	     -0.00000000	     -0.00000000	      0.43257150	      0.88431867	      0.00000000	      0.00000000	     -1.15614463	      1.41037636	      2.22925978	     -2.45913773	      0.00000000	      0.00000000	      0.99999967	      0.19515512	      1.00000000	      0.17702024	      0.99998979	      0.06543210	      0.01000000	      0.05178206	      0.00000000	      0.00000000
      0.08153155	     -0.00000000	     -0.00000000	      0.00000000	      0.00000000	     -0.00000000	     -0.00000000	     -0.00000000	     -0.00000000	      0.43281852	      0.88630794	      0.00000000	      0.00000000	     -1.15575069	      1.41336898	      2.22857282	     -2.46504820	      0.00000000	      0.00000000	      0.99999968	      0.19513122	      1.00000000	      0.17700818	      0.99998993	      0.06542317	      0.01000000	      0.05178206	      0.00000000	      0.00000000
      0.08181056	     -0.00000000	     -0.00000000	      0.00000000	      0.00000000	     -0.00000000	     -0.00000000	     -0.00000000	     -0.00000000	      0.43306609	      0.88829459	      0.00000000	      0.00000000	     -1.15535592	      1.41635844	      2.22788420	     -2.47095296	      0.00000000	      0.00000000	      0.99999968	      0.19510724	      1.00000000	      0.17699608	      0.99999007	      0.06541421	      0.01000000	      0.05178206	      0.00000000	      0.00000000
      0.08208958	     -0.00000000	     -0.00000000	      0.00000000	      0.00000000	     -0.00000000	     -0.00000000	     -0.00000000	     -0.00000000	      0.43331422	      0.89027865	      0.00000000	      0.00000000	     -1.15496031	      1.41934477	      2.22719394	     -2.47685593	      0.00000000	      0.00000000	      0.99999968	      0.19508319	      1.00000000	      0.17698393	      0.99999021	      0.06540522	      0.01000000	      0.05178206	      0.00000000	      0.00000000
      0.08235192	     -0.00000000	     -0.00000000	      0.00000000	      0.00000000	     -0.00000000	     -0.00000000	     -0.00000000	     -0.00000000	      0.43354802	      0.89214175	      0.00000000	      0.00000000	     -1.15458760	      1.42214976	      2.22654344	     -2.48240121	      0.00000000	      0.00000000	      0.99999969	      0.19506050	      1.00000000	      0.17697247	      0.99999034	      0.06539674	      0.01000000	      0.05178206	      0.00000000	      0.00000000
      0.08261426	     -0.00000000	     -0.00000000	      0.00000000	      0.00000000	     -0.00000000	     -0.00000000	     -0.00000000	     -0.00000000	      0.43378230	      0.89400257	      0.00000000	      0.00000000	     -1.15421415	      1.42495202	      2.22589148	     -2.48794437	      0.00000000	      0.00000000	      0.99999969	      0.19503775	      1.00000000	      0.17696098	      0.99999046	      0.06538824	      0.01000000	      0.05178206	      0.00000000	      0.00000000
      0.08282742	     -0.00000000	     -0.00000000	      0.00000000	      0.00000000	     -0.00000000	     -0.00000000	     -0.00000000	     -0.00000000	      0.43397303	      0.89551287	      0.00000000	      0.00000000	     -1.15391016	      1.42722696	      2.22536068	     -2.49244566	      0.00000000	      0.00000000	      0.99999970	      0.19501921	      1.00000000	      0.17695161	      0.99999056	      0.06538132	      0.01000000	      0.05178206	      0.00000000	      0.00000000
      0.08316111	     -0.00000000	     -0.00000000	      0.00000000	      0.00000000	     -0.00000000	     -0.00000000	     -0.00000000	      0.00000000	      0.43427225	      0.89787422	      0.00000000	      0.00000000	     -1.15343331	      1.43078478	      2.22452778	     -2.49948729	      0.00000000	      0.00000000	      0.99999970	      0.19499010	      1.00000000	      0.17693689	      0.99999072	      0.06537045	      0.01000000	      0.05178206	      0.00000000	      0.00000000
      0.08343167	     -0.00000000	     -0.00000000	      0.00000000	      0.00000000	     -0.00000000	     -0.00000000	     -0.00000000	      0.00000000	      0.43451544	      0.89978617	      0.00000000	      0.00000000	     -1.15304580	      1.43366633	      2.22385074	     -2.50519539	      0.00000000	      0.00000000	      0.99999970	      0.19496642	      1.00000000	      0.17692491	      0.99999084	      0.06536161	      0.01000000	      0.05178206	      0.00000000	      0.00000000
      0.08370224	     -0.00000000	     -0.00000000	      0.00000000	      0.00000000	     -0.00000000	     -0.00000000	     -0.00000000	      0.00000000	      0.43475915	      0.90169572	      0.00000000	      0.00000000	     -1.15265752	      1.43654508	      2.22317216	     -2.51089754	      0.00000000	      0.00000000	      0.99999971	      0.19494266	      1.00000000	      0.17691289	      0.99999097	      0.06535274	      0.01000000	      0.05178206	      0.00000000	      0.00000000
      0.08397280	     -0.00000000	     -0.00000000	      0.00000000	      0.00000000	     -0.00000000	     -0.00000000	     -0.00000000	      0.00000000	      0.43500337	      0.90360290	      0.00000000	      0.00000000	     -1.15226845	      1.43942105	      2.22249203	     -2.51659854	      0.00000000	      0.00000000	      0.99999971	      0.19491883	      1.00000000	      0.17690083	      0.99999109	      0.06534384	      0.01000000	      0.05178206	      0.00000000	      0.00000000
      0.08423917	     -0.00000000	     -0.00000000	      0.00000000	      0.00000000	     -0.00000000	     -0.00000000	     -0.00000000	      0.00000000	      0.43524432	      0.90547822	      0.00000000	      0.00000000	     -1.15188465	      1.44224977	      2.22182093	     -2.52220660	      0.00000000	      0.00000000	      0.99999972	      0.19489530	      1.00000000	      0.17688892	      0.99999121	      0.06533506	      0.01000000	      0.05178206	      0.00000000	      0.00000000
      0.08450554	     -0.00000000	     -0.00000000	      0.00000000	      0.00000000	     -0.00000000	     -0.00000000	     -0.00000000	      0.00000000	      0.43548576	      0.90735127	      0.00000000	      0.00000000	     -1.15150010	      1.44507584	      2.22114834	     -2.52781268	      0.00000000	      0.00000000	      0.99999972	      0.19487171	      1.00000000	      0.17687696	      0.99999132	      0.06532626	      0.01000000	      0.05178206	      0.00000000	      0.00000000
      0.08471322	     -0.00000000	     -0.00000000	      0.00000000	      0.00000000	     -0.00000000	     -0.00000000	     -0.00000000	      0.00000000	      0.43567435	      0.90881001	      0.00000000	      0.00000000	     -1.15119977	      1.44727737	      2.22062292	     -2.53218101	      0.00000000	      0.00000000	      0.99999972	      0.19485326	      1.00000000	      0.17686762	      0.99999141	      0.06531937	      0.01000000	      0.05178206	      0.00000000	      0.00000000
      0.08504715	     -0.00000000	     -0.00000000	      0.00000000	      0.00000000	     -0.00000000	     -0.00000000	     -0.00000000	      0.00000000	      0.43597822	      0.91115268	      0.00000000	      0.00000000	     -1.15071589	      1.45081394	      2.21977618	     -2.53920015	      0.00000000	      0.00000000	      0.99999973	      0.19482351	      1.00000000	      0.17685254	      0.99999155	      0.06530827	      0.01000000	      0.05178206	      0.00000000	      0.00000000
      0.08531447	     -0.00000000	     -0.00000000	      0.00000000	      0.00000000	     -0.00000000	     -0.00000000	     -0.00000000	      0.00000000	      0.43622204	      0.91302551	      0.00000000	      0.00000000	     -1.15032768	      1.45364215	      2.21909665	     -2.54481829	      0.00000000	      0.00000000	      0.99999973	      0.19479961	      1.00000000	      0.17684043	      0.99999167	      0.06529936	      0.01000000	      0.05178206	      0.00000000	      0.00000000
      0.08558179	     -0.00000000	     -0.00000000	      0.00000000	      0.00000000	     -0.00000000	     -0.00000000	     -0.00000000	      0.00000000	      0.43646636	      0.91489607	      0.00000000	      0.00000000	     -1.14993871	      1.45646778	      2.21841561	     -2.55043081	      0.00000000	      0.00000000	      0.99999973	      0.19477565	      1.00000000	      0.17682827	      0.99999178	      0.06529042	      0.01000000	      0.05178206	      0.00000000	      0.00000000
      0.08584911	     -0.00000000	     -0.00000000	      0.00000000	      0.00000000	     -0.00000000	     -0.00000000	     -0.00000000	      0.00000000	      0.43671118	      0.91676439	      0.00000000	      0.00000000	     -1.14954899	      1.45929085	      2.21773308	     -2.55604231	      0.00000000	      0.00000000	      0.99999974	      0.19475161	      1.00000000	      0.17681608	      0.99999189	      0.06528146	      0.01000000	      0.05178206	      0.00000000	      0.00000000
      0.08611679	     -0.00000000	     -0.00000000	      0.00000000	      0.00000000	     -0.00000000	     -0.00000000	     -0.00000000	      0.00000000	      0.43695683	      0.91863297	      0.00000000	      0.00000000	     -1.14915799	      1.46211518	      2.21704812	     -2.56165717	      0.00000000	      0.00000000	      0.99999974	      0.19472748	      1.00000000	      0.17680383	      0.99999199	      0.06527246	      0.01000000	      0.05178206	      0.00000000	      0.00000000
      0.08638447	     -0.00000000	     -0.00000000	      0.00000000	      0.00000000	     -0.00000000	     -0.00000000	     -0.00000000	      0.00000000	      0.43720298	      0.92049931	      0.00000000	      0.00000000	     -1.14876623	      1.46493699	      2.21636167	     -2.56727012	      0.00000000	      0.00000000	      0.99999975	      0.19470327	      1.00000000	      0.17679154	      0.99999210	      0.06526343	      0.01000000	      0.05178206	      0.00000000	      0.00000000
      0.08663406	     -0.00000000	     -0.00000000	      0.00000000	      0.00000000	     -0.00000000	     -0.00000000	     -0.00000000	      0.00000000	      0.43743294	      0.92223749	      0.00000000	      0.00000000	     -1.14840027	      1.46756582	      2.21572025	     -2.57250062	      0.00000000	      0.00000000	      0.99999975	      0.19468064	      1.00000000	      0.17678005	      0.99999220	      0.06525499	      0.01000000	      0.05178206	      0.00000000	      0.00000000
      0.08695946	     -0.00000000	     -0.00000000	      0.00000000	      0.00000000	     -0.00000000	     -0.00000000	     -0.00000000	      0.00000000	      0.43773340	      0.92450072	      0.00000000	      0.00000000	     -1.14792217	      1.47098988	      2.21488206	     -2.57931594	      0.00000000	      0.00000000	      0.99999975	      0.19465104	      1.00000000	      0.17676501	      0.99999232	      0.06524396	      0.01000000	      0.05178206	      0.00000000	      0.00000000
      0.08728485	     -0.00000000	     -0.00000000	      0.00000000	      0.00000000	     -0.00000000	     -0.00000000	     -0.00000000	      0.00000000	      0.43803460	      0.92676068	      0.00000000	      0.00000000	     -1.14744296	      1.47441032	      2.21404166	     -2.58612872	      0.00000000	      0.00000000	      0.99999976	      0.19462133	      1.00000000	      0.17674992	      0.99999245	      0.06523289	      0.01000000	      0.05178206	      0.00000000	      0.00000000
      0.08753760	     -0.00000000	     -0.00000000	      0.00000000	      0.00000000	     -0.00000000	     -0.00000000	     -0.00000000	      0.00000000	      0.43826906	      0.92851383	      0.00000000	      0.00000000	     -1.14706997	      1.47706463	      2.21338735	     -2.59141604	      0.00000000	      0.00000000	      0.99999976	      0.19459819	      1.00000000	      0.17673816	      0.99999254	      0.06522427	      0.01000000	      0.05178206	      0.00000000	      0.00000000
      0.08779035	     -0.00000000	     -0.00000000	      0.00000000	      0.00000000	     -0.00000000	     -0.00000000	     -0.00000000	      0.00000000	      0.43850396	      0.93026503	      0.00000000	      0.00000000	     -1.14669631	      1.47971680	      2.21273171	     -2.59670223	      0.00000000	      0.00000000	      0.99999976	      0.19457499	      1.00000000	      0.17672636	      0.99999264	      0.06521562	      0.01000000	      0.05178206	      0.00000000	      0.00000000
      0.08803324	     -0.00000000	     -0.00000000	      0.00000000	      0.00000000	     -0.00000000	     -0.00000000	     -0.00000000	      0.00000000	      0.43873012	      0.93194611	      0.00000000	      0.00000000	     -1.14633659	      1.48226355	      2.21210037	     -2.60177955	      0.00000000	      0.00000000	      0.99999977	      0.19455263	      1.00000000	      0.17671499	      0.99999273	      0.06520729	      0.01000000	      0.05178206	      0.00000000	      0.00000000
      0.08835881	     -0.00000000	     -0.00000000	      0.00000000	      0.00000000	     -0.00000000	     -0.00000000	     -0.00000000	      0.00000000	      0.43903389	      0.93419657	      0.00000000	      0.00000000	     -1.14585346	      1.48567408	      2.21125222	     -2.60858129	      0.00000000	      0.00000000	      0.99999977	      0.19452257	      1.00000000	      0.17669969	      0.99999284	      0.06519609	      0.01000000	      0.05178206	      0.00000000	      0.00000000
      0.08868437	     -0.00000000	     -0.00000000	      0.00000000	      0.00000000	     -0.00000000	     -0.00000000	     -0.00000000	      0.00000000	      0.43933840	      0.93644383	      0.00000000	      0.00000000	     -1.14536923	      1.48908116	      2.21040185	     -2.61538112	      0.00000000	      0.00000000	      0.99999977	      0.19449241	      1.00000000	      0.17668434	      0.99999296	      0.06518486	      0.01000000	      0.05178206	      0.00000000	      0.00000000
      0.08892659	     -0.00000000	     -0.00000000	      0.00000000	      0.00000000	     -0.00000000	     -0.00000000	     -0.00000000	      0.00000000	      0.43956542	      0.93811369	      0.00000000	      0.00000000	     -1.14500824	      1.49161376	      2.20976775	     -2.62043571	      0.00000000	      0.00000000	      0.99999978	      0.19446991	      1.00000000	      0.17667289	      0.99999304	      0.06517648	      0.01000000	      0.05178206	      0.00000000	      0.00000000
      0.08916880	     -0.00000000	     -0.00000000	      0.00000000	      0.00000000	     -0.00000000	     -0.00000000	     -0.00000000	      0.00000000	      0.43979285	      0.93978180	      0.00000000	      0.00000000	     -1.14464664	      1.49414450	      2.20913242	     -2.62548958	      0.00000000	      0.00000000	      0.99999978	      0.19444735	      1.00000000	      0.17666139	      0.99999313	      0.06516808	      0.01000000	      0.05178206	      0.00000000	      0.00000000
      0.08943843	     -0.00000000	     -0.00000000	      0.00000000	      0.00000000	     -0.00000000	     -0.00000000	     -0.00000000	      0.00000000	      0.44004649	      0.94163659	      0.00000000	      0.00000000	     -1.14424341	      1.49695938	      2.20842378	     -2.63111223	      0.00000000	      0.00000000	      0.99999978	      0.19442217	      1.00000000	      0.17664857	      0.99999322	      0.06515870	      0.01000000	      0.05178206	      0.00000000	      0.00000000
      0.08970805	     -0.00000000	     -0.00000000	      0.00000000	      0.00000000	     -0.00000000	     -0.00000000	     -0.00000000	      0.00000000	      0.44030062	      0.94348922	      0.00000000	      0.00000000	     -1.14383941	      1.49977198	      2.20771361	     -2.63673288	      0.00000000	      0.00000000	      0.99999978	      0.19439692	      1.00000000	      0.17663570	      0.99999331	      0.06514930	      0.01000000	      0.05178206	      0.00000000	      0.00000000
      0.09000552	     -0.00000000	     -0.00000000	      0.00000000	      0.00000000	     -0.00000000	     -0.00000000	     -0.00000000	      0.00000000	      0.44058159	      0.94553073	      0.00000000	      0.00000000	     -1.14339281	      1.50287250	      2.20692833	     -2.64293074	      0.00000000	      0.00000000	      0.99999979	      0.19436897	      1.00000000	      0.17662146	      0.99999341	      0.06513890	      0.01000000	      0.05178206	      0.00000000	      0.00000000
      0.09030299	     -0.00000000	     -0.00000000	      0.00000000	      0.00000000	     -0.00000000	     -0.00000000	     -0.00000000	      0.00000000	      0.44086316	      0.94756964	      0.00000000	      0.00000000	     -1.14294528	      1.50597031	      2.20614121	     -2.64912655	      0.00000000	      0.00000000	      0.99999979	      0.19434095	      1.00000000	      0.17660717	      0.99999351	      0.06512846	      0.01000000	      0.05178206	      0.00000000	      0.00000000
      0.09053552	     -0.00000000	     -0.00000000	      0.00000000	      0.00000000	     -0.00000000	     -0.00000000	     -0.00000000	      0.00000000	      0.44108369	      0.94916160	      0.00000000	      0.00000000	     -1.14259482	      1.50838992	      2.20552465	     -2.65396711	      0.00000000	      0.00000000	      0.99999979	      0.19431898	      1.00000000	      0.17659596	      0.99999358	      0.06512029	      0.01000000	      0.05178206	      0.00000000	      0.00000000
      0.09085752	     -0.00000000	     -0.00000000	      0.00000000	      0.00000000	     -0.00000000	     -0.00000000	     -0.00000000	      0.00000000	      0.44138967	      0.95136348	      0.00000000	      0.00000000	     -1.14210859	      1.51173782	      2.20466900	     -2.66066687	      0.00000000	      0.00000000	      0.99999980	      0.19428848	      1.00000000	      0.17658040	      0.99999368	      0.06510893	      0.01000000	      0.05178206	      0.00000000	      0.00000000
      0.09117952	     -0.00000000	     -0.00000000	      0.00000000	      0.00000000	     -0.00000000	     -0.00000000	     -0.00000000	      0.00000000	      0.44169636	      0.95356236	      0.00000000	      0.00000000	     -1.14162127	      1.51508264	      2.20381119	     -2.66736537	      0.00000000	      0.00000000	      0.99999980	      0.19425787	      1.00000000	      0.17656478	      0.99999378	      0.06509755	      0.01000000	      0.05178206	      0.00000000	      0.00000000
      0.09142193	     -0.00000000	     -0.00000000	      0.00000000	      0.00000000	     -0.00000000	     -0.00000000	     -0.00000000	      0.00000000	      0.44192771	      0.95521576	      0.00000000	      0.00000000	     -1.14125370	      1.51759869	      2.20316399	     -2.67240401	      0.00000000	      0.00000000	      0.99999980	      0.19423477	      1.00000000	      0.17655299	      0.99999386	      0.06508895	      0.01000000	      0.05178206	      0.00000000	      0.00000000
      0.09166434	     -0.00000000	     -0.00000000	      0.00000000	      0.00000000	     -0.00000000	     -0.00000000	     -0.00000000	      0.00000000	      0.44215946	      0.95686746	      0.00000000	      0.00000000	     -1.14088551	      1.52011304	      2.20251556	     -2.67744221	      0.00000000	      0.00000000	      0.99999980	      0.19421161	      1.00000000	      0.17654116	      0.99999393	      0.06508033	      0.01000000	      0.05178206	      0.00000000	      0.00000000
      0.09193403	     -0.00000000	     -0.00000000	      0.00000000	      0.00000000	     -0.00000000	     -0.00000000	     -0.00000000	      0.00000000	      0.44241777	      0.95870310	      0.00000000	      0.00000000	     -1.14047517	      1.52290840	      2.20179272	     -2.68304475	      0.00000000	      0.00000000	      0.99999981	      0.19418577	      1.00000000	      0.17652796	      0.99999401	      0.06507072	      0.01000000	      0.05178206	      0.00000000	      0.00000000
      0.09220372	     -0.00000000	     -0.00000000	      0.00000000	      0.00000000	     -0.00000000	     -0.00000000	     -0.00000000	      0.00000000	      0.44267658	      0.96053667	      0.00000000	      0.00000000	     -1.14006407	      1.52570169	      2.20106836	     -2.68864561	      0.00000000	      0.00000000	      0.99999981	      0.19415987	      1.00000000	      0.17651473	      0.99999409	      0.06506108	      0.01000000	      0.05178206	      0.00000000	      0.00000000
      0.09250180	     -0.00000000	     -0.00000000	      0.00000000	      0.00000000	     -0.00000000	     -0.00000000	     -0.00000000	      0.00000000	      0.44296319	      0.96256080	      0.00000000	      0.00000000	     -1.13960883	      1.52878658	      2.20026601	     -2.69483287	      0.00000000	      0.00000000	      0.99999981	      0.19413116	      1.00000000	      0.17650005	      0.99999418	      0.06505040	      0.01000000	      0.05178206	      0.00000000	      0.00000000
      0.09279988	     -0.00000000	     -0.00000000	      0.00000000	      0.00000000	     -0.00000000	     -0.00000000	     -0.00000000	      0.00000000	      0.44325042	      0.96458243	      0.00000000	      0.00000000	     -1.13915267	      1.53186899	      2.19946181	     -2.70101846	      0.00000000	      0.00000000	      0.99999982	      0.19410236	      1.00000000	      0.17648533	      0.99999427	      0.06503969	      0.01000000	      0.05178206	      0.00000000	      0.00000000
      0.09303165	     -0.00000000	     -0.00000000	      0.00000000	      0.00000000	     -0.00000000	     -0.00000000	     -0.00000000	      0.00000000	      0.44347416	      0.96615260	      0.00000000	      0.00000000	     -1.13879735	      1.53426401	      2.19883524	     -2.70582576	      0.00000000	      0.00000000	      0.99999982	      0.19407991	      1.00000000	      0.17647385	      0.99999433	      0.06503135	      0.01000000	      0.05178206	      0.00000000	      0.00000000
      0.09335378	     -0.00000000	     -0.00000000	      0.00000000	      0.00000000	     -0.00000000	     -0.00000000	     -0.00000000	      0.00000000	      0.44378574	      0.96833244	      0.00000000	      0.00000000	     -1.13830258	      1.53759034	      2.19796253	     -2.71250435	      0.00000000	      0.00000000	      0.99999982	      0.19404863	      1.00000000	      0.17645785	      0.99999442	      0.06501971	      0.01000000	      0.05178206	      0.00000000	      0.00000000
      0.09367592	     -0.00000000	     -0.00000000	      0.00000000	      0.00000000	     -0.00000000	     -0.00000000	     -0.00000000	      0.00000000	      0.44409802	      0.97050939	      0.00000000	      0.00000000	     -1.13780674	      1.54091388	      2.19708767	     -2.71918220	      0.00000000	      0.00000000	      0.99999982	      0.19401724	      1.00000000	      0.17644179	      0.99999451	      0.06500804	      0.01000000	      0.05178206	      0.00000000	      0.00000000
      0.09391787	     -0.00000000	     -0.00000000	      0.00000000	      0.00000000	     -0.00000000	     -0.00000000	     -0.00000000	      0.00000000	      0.44433304	      0.97214259	      0.00000000	      0.00000000	     -1.13743361	      1.54340837	      2.19642915	     -2.72419399	      0.00000000	      0.00000000	      0.99999983	      0.19399360	      1.00000000	      0.17642969	      0.99999458	      0.06499925	      0.01000000	      0.05178206	      0.00000000	      0.00000000
      0.09415982	     -0.00000000	     -0.00000000	      0.00000000	      0.00000000	     -0.00000000	     -0.00000000	     -0.00000000	      0.00000000	      0.44456845	      0.97377419	      0.00000000	      0.00000000	     -1.13705987	      1.54590133	      2.19576941	     -2.72920562	      0.00000000	      0.00000000	      0.99999983	      0.19396991	      1.00000000	      0.17641756	      0.99999464	      0.06499044	      0.01000000	      0.05178206	      0.00000000	      0.00000000
      0.09443181	     -0.00000000	     -0.00000000	      0.00000000	      0.00000000	     -0.00000000	     -0.00000000	     -0.00000000	      0.00000000	      0.44483355	      0.97560634	      0.00000000	      0.00000000	     -1.13663904	      1.54870184	      2.19502635	     -2.73483671	      0.00000000	      0.00000000	      0.99999983	      0.19394321	      1.00000000	      0.17640389	      0.99999472	      0.06498052	      0.01000000	      0.05178206	      0.00000000	      0.00000000
      0.09470379	     -0.00000000	     -0.00000000	      0.00000000	      0.00000000	     -0.00000000	     -0.00000000	     -0.00000000	      0.00000000	      0.44509914	      0.97743646	      0.00000000	      0.00000000	     -1.13621744	      1.55150046	      2.19428176	     -2.74046643	      0.00000000	      0.00000000	      0.99999983	      0.19391644	      1.00000000	      0.17639018	      0.99999479	      0.06497057	      0.01000000	      0.05178206	      0.00000000	      0.00000000
      0.09499912	     -0.00000000	     -0.00000000	      0.00000000	      0.00000000	     -0.00000000	     -0.00000000	      0.00000000	      0.00000000	      0.44538811	      0.97942142	      0.00000000	      0.00000000	     -1.13575878	      1.55453722	      2.19347150	     -2.74657680	      0.00000000	      0.00000000	      0.99999983	      0.19388729	      1.00000000	      0.17637524	      0.99999486	      0.06495973	      0.01000000	      0.05178206	      0.00000000	      0.00000000
      0.09529446	     -0.00000000	     -0.00000000	      0.00000000	      0.00000000	     -0.00000000	     -0.00000000	      0.00000000	      0.00000000	      0.44567766	      0.98140402	      0.00000000	      0.00000000	     -1.13529922	      1.55757179	      2.19265944	     -2.75268585	      0.00000000	      0.00000000	      0.99999984	      0.19385806	      1.00000000	      0.17636026	      0.99999494	      0.06494887	      0.01000000	      0.05178206	      0.00000000	      0.00000000
      0.09551688	     -0.00000000	     -0.00000000	      0.00000000	      0.00000000	     -0.00000000	     -0.00000000	      0.00000000	      0.00000000	      0.44589611	      0.98289560	      0.00000000	      0.00000000	     -1.13495252	      1.55985577	      2.19204667	     -2.75728494	      0.00000000	      0.00000000	      0.99999984	      0.19383599	      1.00000000	      0.17634895	      0.99999500	      0.06494067	      0.01000000	      0.05178206	      0.00000000	      0.00000000
      0.09584783	     -0.00000000	     -0.00000000	      0.00000000	      0.00000000	     -0.00000000	     -0.00000000	      0.00000000	      0.00000000	      0.44622177	      0.98511249	      0.00000000	      0.00000000	     -1.13443573	      1.56325191	      2.19113301	     -2.76412498	      0.00000000	      0.00000000	      0.99999984	      0.19380307	      1.00000000	      0.17633206	      0.99999508	      0.06492843	      0.01000000	      0.05178206	      0.00000000	      0.00000000
      0.09613706	     -0.00000000	     -0.00000000	      0.00000000	      0.00000000	     -0.00000000	     -0.00000000	      0.00000000	      0.00000000	      0.44650697	      0.98704750	      0.00000000	      0.00000000	     -1.13398316	      1.56621773	      2.19033268	     -2.77010313	      0.00000000	      0.00000000	      0.99999984	      0.19377421	      1.00000000	      0.17631726	      0.99999515	      0.06491771	      0.01000000	      0.05178206	      0.00000000	      0.00000000
      0.09638873	     -0.00000000	     -0.00000000	      0.00000000	      0.00000000	     -0.00000000	     -0.00000000	      0.00000000	      0.00000000	      0.44675559	      0.98872941	      0.00000000	      0.00000000	     -1.13358867	      1.56879679	      2.18963488	     -2.77530088	      0.00000000	      0.00000000	      0.99999985	      0.19374904	      1.00000000	      0.17630435	      0.99999521	      0.06490836	      0.01000000	      0.05178206	      0.00000000	      0.00000000
      0.09664040	     -0.00000000	     -0.00000000	      0.00000000	      0.00000000	     -0.00000000	     -0.00000000	      0.00000000	      0.00000000	      0.44700464	      0.99040964	      0.00000000	      0.00000000	     -1.13319352	      1.57137436	      2.18893576	     -2.78049882	      0.00000000	      0.00000000	      0.99999985	      0.19372380	      1.00000000	      0.17629140	      0.99999527	      0.06489898	      0.01000000	      0.05178206	      0.00000000	      0.00000000
      0.09684411	     -0.00000000	     -0.00000000	      0.00000000	      0.00000000	     -0.00000000	     -0.00000000	      0.00000000	      0.00000000	      0.44720653	      0.99176843	      0.00000000	      0.00000000	     -1.13287321	      1.57345961	      2.18836892	     -2.78470468	      0.00000000	      0.00000000	      0.99999985	      0.19370334	      1.00000000	      0.17628089	      0.99999532	      0.06489138	      0.01000000	      0.05178206	      0.00000000	      0.00000000
      0.09717940	     -0.00000000	     -0.00000000	      0.00000000	      0.00000000	     -0.00000000	     -0.00000000	      0.00000000	      0.00000000	      0.44753944	      0.99400254	      0.00000000	      0.00000000	     -1.13234506	      1.57688976	      2.18743407	     -2.79162424	      0.00000000	      0.00000000	      0.99999985	      0.19366956	      1.00000000	      0.17626355	      0.99999540	      0.06487883	      0.01000000	      0.05178206	      0.00000000	      0.00000000
      0.09744538	     -0.00000000	     -0.00000000	      0.00000000	      0.00000000	     -0.00000000	     -0.00000000	      0.00000000	      0.00000000	      0.44780406	      0.99577272	      0.00000000	      0.00000000	     -1.13192528	      1.57960899	      2.18669082	     -2.79711444	      0.00000000	      0.00000000	      0.99999985	      0.19364269	      1.00000000	      0.17624975	      0.99999546	      0.06486885	      0.01000000	      0.05178206	      0.00000000	      0.00000000
      0.09771136	     -0.00000000	     -0.00000000	      0.00000000	      0.00000000	     -0.00000000	     -0.00000000	      0.00000000	      0.00000000	      0.44806915	      0.99754103	      0.00000000	      0.00000000	     -1.13150477	      1.58232662	      2.18594611	     -2.80260024	      0.00000000	      0.00000000	      0.99999986	      0.19361576	      1.00000000	      0.17623591	      0.99999552	      0.06485884	      0.01000000	      0.05178206	      0.00000000	      0.00000000
      0.09797734	     -0.00000000	     -0.00000000	      0.00000000	      0.00000000	     -0.00000000	     -0.00000000	      0.00000000	      0.00000000	      0.44833471	      0.99930750	      0.00000000	      0.00000000	     -1.13108354	      1.58504268	      2.18519995	     -2.80808649	      0.00000000	      0.00000000	      0.99999986	      0.19358876	      1.00000000	      0.17622204	      0.99999558	      0.06484881	      0.01000000	      0.05178206	      0.00000000	      0.00000000
      0.09824173	     -0.00000000	     -0.00000000	      0.00000000	      0.00000000	     -0.00000000	     -0.00000000	      0.00000000	      0.00000000	      0.44859914	      1.00106153	      0.00000000	      0.00000000	     -1.13066413	      1.58774087	      2.18445682	     -2.81353720	      0.00000000	      0.00000000	      0.99999986	      0.19356185	      1.00000000	      0.17620821	      0.99999563	      0.06483882	      0.01000000	      0.05178206	      0.00000000	      0.00000000
      0.09850611	     -0.00000000	     -0.00000000	      0.00000000	      0.00000000	     -0.00000000	     -0.00000000	      0.00000000	      0.00000000	      0.44886404	      1.00281376	      0.00000000	      0.00000000	     -1.13024400	      1.59043756	      2.18371225	     -2.81898729	      0.00000000	      0.00000000	      0.99999986	      0.19353489	      1.00000000	      0.17619435	      0.99999569	      0.06482880	      0.01000000	      0.05178206	      0.00000000	      0.00000000
      0.09879408	     -0.00000000	     -0.00000000	      0.00000000	      0.00000000	     -0.00000000	     -0.00000000	      0.00000000	      0.00000000	      0.44915309	      1.00472029	      0.00000000	      0.00000000	     -1.12978558	      1.59337316	      2.18289961	     -2.82492151	      0.00000000	      0.00000000	      0.99999986	      0.19350544	      1.00000000	      0.17617921	      0.99999575	      0.06481787	      0.01000000	      0.05178206	      0.00000000	      0.00000000
      0.09908205	     -0.00000000	     -0.00000000	      0.00000000	      0.00000000	     -0.00000000	     -0.00000000	      0.00000000	      0.00000000	      0.44944270	      1.00662470	      0.00000000	      0.00000000	     -1.12932631	      1.59630701	      2.18208525	     -2.83085496	      0.00000000	      0.00000000	      0.99999987	      0.19347591	      1.00000000	      0.17616402	      0.99999581	      0.06480690	      0.01000000	      0.05178206	      0.00000000	      0.00000000
      0.09934884	     -0.00000000	     -0.00000000	      0.00000000	      0.00000000	     -0.00000000	     -0.00000000	      0.00000000	      0.00000000	      0.44971149	      1.00838714	      0.00000000	      0.00000000	     -1.12890007	      1.59902353	      2.18132928	     -2.83635006	      0.00000000	      0.00000000	      0.99999987	      0.19344848	      1.00000000	      0.17614991	      0.99999587	      0.06479672	      0.01000000	      0.05178206	      0.00000000	      0.00000000
      0.09967462	     -0.00000000	     -0.00000000	      0.00000000	      0.00000000	     -0.00000000	     -0.00000000	      0.00000000	      0.00000000	      0.45004035	      1.01053681	      0.00000000	      0.00000000	     -1.12837860	      1.60233869	      2.18040416	     -2.84305847	      0.00000000	      0.00000000	      0.99999987	      0.19341491	      1.00000000	      0.17613263	      0.99999594	      0.06478425	      0.01000000	      0.05178206	      0.00000000	      0.00000000
      0.10000040	     -0.00000000	     -0.00000000	      0.00000000	      0.00000000	     -0.00000000	     -0.00000000	      0.00000000	      0.00000000	      0.45036991	      1.01268380	      0.00000000	      0.00000000	     -1.12785606	      1.60565172	      2.17947686	     -2.84976587	      0.00000000	      0.00000000	      0.99999987	      0.19338123	      1.00000000	      0.17611530	      0.99999600	      0.06477175	      0.01000000	      0.05178206	      0.00000000	      0.00000000
      0.10021426	     -0.00000000	     -0.00000000	      0.00000000	      0.00000000	     -0.00000000	     -0.00000000	      0.00000000	      0.00000000	      0.45058664	      1.01409178	      0.00000000	      0.00000000	     -1.12751243	      1.60782548	      2.17886693	     -2.85416768	      0.00000000	      0.00000000	      0.99999987	      0.19335907	      1.00000000	      0.17610389	      0.99999604	      0.06476352	      0.01000000	      0.05178206	      0.00000000	      0.00000000
      0.10054304	     -0.00000000	     -0.00000000	      0.00000000	      0.00000000	     -0.00000000	     -0.00000000	      0.00000000	      0.00000000	      0.45092041	      1.01625408	      0.00000000	      0.00000000	     -1.12698326	      1.61116552	      2.17792743	     -2.86093237	      0.00000000	      0.00000000	      0.99999987	      0.19332491	      1.00000000	      0.17608630	      0.99999611	      0.06475084	      0.01000000	      0.05178206	      0.00000000	      0.00000000
      0.10083305	     -0.00000000	     -0.00000000	      0.00000000	      0.00000000	     -0.00000000	     -0.00000000	      0.00000000	      0.00000000	      0.45121540	      1.01815917	      0.00000000	      0.00000000	     -1.12651559	      1.61410999	      2.17709687	     -2.86690062	      0.00000000	      0.00000000	      0.99999988	      0.19329471	      1.00000000	      0.17607074	      0.99999616	      0.06473962	      0.01000000	      0.05178206	      0.00000000	      0.00000000
      0.10108467	     -0.00000000	     -0.00000000	      0.00000000	      0.00000000	     -0.00000000	     -0.00000000	      0.00000000	      0.00000000	      0.45147181	      1.01981042	      0.00000000	      0.00000000	     -1.12610911	      1.61666344	      2.17637483	     -2.87207528	      0.00000000	      0.00000000	      0.99999988	      0.19326843	      1.00000000	      0.17605720	      0.99999621	      0.06472987	      0.01000000	      0.05178206	      0.00000000	      0.00000000
      0.10133630	     -0.00000000	     -0.00000000	      0.00000000	      0.00000000	     -0.00000000	     -0.00000000	      0.00000000	      0.00000000	      0.45172862	      1.02146012	      0.00000000	      0.00000000	     -1.12570200	      1.61921574	      2.17565149	     -2.87725065	      0.00000000	      0.00000000	      0.99999988	      0.19324210	      1.00000000	      0.17604363	      0.99999626	      0.06472009	      0.01000000	      0.05178206	      0.00000000	      0.00000000
      0.10157166	     -0.00000000	     -0.00000000	      0.00000000	      0.00000000	     -0.00000000	     -0.00000000	      0.00000000	      0.00000000	      0.45196922	      1.02300175	      0.00000000	      0.00000000	     -1.12532062	      1.62160197	      2.17497374	     -2.88209003	      0.00000000	      0.00000000	      0.99999988	      0.19321742	      1.00000000	      0.17603091	      0.99999630	      0.06471093	      0.01000000	      0.05178206	      0.00000000	      0.00000000
      0.10189722	     -0.00000000	     -0.00000000	      0.00000000	      0.00000000	     -0.00000000	     -0.00000000	      0.00000000	      0.00000000	      0.45230262	      1.02513201	      0.00000000	      0.00000000	     -1.12479215	      1.62490110	      2.17403434	     -2.88878233	      0.00000000	      0.00000000	      0.99999988	      0.19318319	      1.00000000	      0.17601326	      0.99999636	      0.06469823	      0.01000000	      0.05178206	      0.00000000	      0.00000000
      0.10222279	     -0.00000000	     -0.00000000	      0.00000000	      0.00000000	     -0.00000000	     -0.00000000	      0.00000000	      0.00000000	      0.45263671	      1.02725970	      0.00000000	      0.00000000	     -1.12426260	      1.62819838	      2.17309277	     -2.89547569	      0.00000000	      0.00000000	      0.99999988	      0.19314886	      1.00000000	      0.17599556	      0.99999642	      0.06468549	      0.01000000	      0.05178206	      0.00000000	      0.00000000
      0.10246000	     -0.00000000	     -0.00000000	      0.00000000	      0.00000000	     -0.00000000	     -0.00000000	      0.00000000	      0.00000000	      0.45288057	      1.02880837	      0.00000000	      0.00000000	     -1.12387608	      1.63059969	      2.17240534	     -2.90034940	      0.00000000	      0.00000000	      0.99999989	      0.19312379	      1.00000000	      0.17598263	      0.99999646	      0.06467618	      0.01000000	      0.05178206	      0.00000000	      0.00000000
      0.10269722	     -0.00000000	     -0.00000000	      0.00000000	      0.00000000	     -0.00000000	     -0.00000000	      0.00000000	      0.00000000	      0.45312481	      1.03035568	      0.00000000	      0.00000000	     -1.12348899	      1.63300005	      2.17171675	     -2.90522390	      0.00000000	      0.00000000	      0.99999989	      0.19309867	      1.00000000	      0.17596967	      0.99999651	      0.06466685	      0.01000000	      0.05178206	      0.00000000	      0.00000000
      0.10297899	     -0.00000000	     -0.00000000	      0.00000000	      0.00000000	     -0.00000000	     -0.00000000	      0.00000000	      0.00000000	      0.45341539	      1.03219184	      0.00000000	      0.00000000	     -1.12302846	      1.63584997	      2.17089733	     -2.91101223	      0.00000000	      0.00000000	      0.99999989	      0.19306876	      1.00000000	      0.17595423	      0.99999655	      0.06465575	      0.01000000	      0.05178206	      0.00000000	      0.00000000
      0.10326076	     -0.00000000	     -0.00000000	      0.00000000	      0.00000000	     -0.00000000	     -0.00000000	      0.00000000	      0.00000000	      0.45370649	      1.03402610	      0.00000000	      0.00000000	     -1.12256713	      1.63869858	      2.17007628	     -2.91680037	      0.00000000	      0.00000000	      0.99999989	      0.19303877	      1.00000000	      0.17593876	      0.99999660	      0.06464463	      0.01000000	      0.05178206	      0.00000000	      0.00000000
      0.10353812	     -0.00000000	     -0.00000000	      0.00000000	      0.00000000	     -0.00000000	     -0.00000000	      0.00000000	      0.00000000	      0.45399353	      1.03582981	      0.00000000	      0.00000000	     -1.12211223	      1.64150132	      2.16926649	     -2.92249643	      0.00000000	      0.00000000	      0.99999989	      0.19300919	      1.00000000	      0.17592348	      0.99999665	      0.06463365	      0.01000000	      0.05178206	      0.00000000	      0.00000000
      0.10381547	     -0.00000000	     -0.00000000	      0.00000000	      0.00000000	     -0.00000000	     -0.00000000	      0.00000000	      0.00000000	      0.45428108	      1.03763168	      0.00000000	      0.00000000	     -1.12165656	      1.64430284	      2.16845512	     -2.92819217	      0.00000000	      0.00000000	      0.99999989	      0.19297953	      1.00000000	      0.17590817	      0.99999670	      0.06462264	      0.01000000	      0.05178206	      0.00000000	      0.00000000
      0.10411405	     -0.00000000	     -0.00000000	      0.00000000	      0.00000000	     -0.00000000	     -0.00000000	      0.00000000	      0.00000000	      0.45459118	      1.03956938	      0.00000000	      0.00000000	     -1.12116516	      1.64731732	      2.16757991	     -2.93432214	      0.00000000	      0.00000000	      0.99999990	      0.19294753	      1.00000000	      0.17589164	      0.99999674	      0.06461076	      0.01000000	      0.05178206	      0.00000000	      0.00000000
      0.10441263	     -0.00000000	     -0.00000000	      0.00000000	      0.00000000	     -0.00000000	     -0.00000000	      0.00000000	      0.00000000	      0.45490187	      1.04150499	      0.00000000	      0.00000000	     -1.12067285	      1.65033043	      2.16670287	     -2.94045213	      0.00000000	      0.00000000	      0.99999990	      0.19291544	      1.00000000	      0.17587506	      0.99999679	      0.06459886	      0.01000000	      0.05178206	      0.00000000	      0.00000000
      0.10464497	     -0.00000000	     -0.00000000	      0.00000000	      0.00000000	     -0.00000000	     -0.00000000	      0.00000000	      0.00000000	      0.45514402	      1.04300971	      0.00000000	      0.00000000	     -1.12028915	      1.65267409	      2.16601915	     -2.94522101	      0.00000000	      0.00000000	      0.99999990	      0.19289042	      1.00000000	      0.17586213	      0.99999683	      0.06458957	      0.01000000	      0.05178206	      0.00000000	      0.00000000
      0.10497265	     -0.00000000	     -0.00000000	      0.00000000	      0.00000000	     -0.00000000	     -0.00000000	      0.00000000	      0.00000000	      0.45548614	      1.04512981	      0.00000000	      0.00000000	     -1.11974705	      1.65597820	      2.16505294	     -2.95194547	      0.00000000	      0.00000000	      0.99999990	      0.19285504	      1.00000000	      0.17584385	      0.99999688	      0.06457644	      0.01000000	      0.05178206	      0.00000000	      0.00000000
      0.10530033	     -0.00000000	     -0.00000000	      0.00000000	      0.00000000	     -0.00000000	     -0.00000000	      0.00000000	      0.00000000	      0.45582896	      1.04724745	      0.00000000	      0.00000000	     -1.11920388	      1.65928079	      2.16408454	     -2.95867191	      0.00000000	      0.00000000	      0.99999990	      0.19281957	      1.00000000	      0.17582551	      0.99999693	      0.06456328	      0.01000000	      0.05178206	      0.00000000	      0.00000000
      0.10552998	     -0.00000000	     -0.00000000	      0.00000000	      0.00000000	     -0.00000000	     -0.00000000	      0.00000000	      0.00000000	      0.45606963	      1.04873005	      0.00000000	      0.00000000	     -1.11882256	      1.66159437	      2.16340454	     -2.96338271	      0.00000000	      0.00000000	      0.99999990	      0.19279465	      1.00000000	      0.17581262	      0.99999697	      0.06455403	      0.01000000	      0.05178206	      0.00000000	      0.00000000
      0.10575963	     -0.00000000	     -0.00000000	      0.00000000	      0.00000000	     -0.00000000	     -0.00000000	      0.00000000	      0.00000000	      0.45631064	      1.05021145	      0.00000000	      0.00000000	     -1.11844071	      1.66390723	      2.16272346	     -2.96809471	      0.00000000	      0.00000000	      0.99999990	      0.19276968	      1.00000000	      0.17579971	      0.99999700	      0.06454477	      0.01000000	      0.05178206	      0.00000000	      0.00000000
      0.10604738	     -0.00000000	     -0.00000000	      0.00000000	      0.00000000	     -0.00000000	     -0.00000000	      0.00000000	      0.00000000	      0.45661310	      1.05206587	      0.00000000	      0.00000000	     -1.11796151	      1.66680413	      2.16186856	     -2.97399732	      0.00000000	      0.00000000	      0.99999990	      0.19273833	      1.00000000	      0.17578349	      0.99999704	      0.06453314	      0.01000000	      0.05178206	      0.00000000	      0.00000000
      0.10633512	     -0.00000000	     -0.00000000	      0.00000000	      0.00000000	     -0.00000000	     -0.00000000	      0.00000000	      0.00000000	      0.45691609	      1.05391841	      0.00000000	      0.00000000	     -1.11748149	      1.66969991	      2.16101197	     -2.97990028	      0.00000000	      0.00000000	      0.99999991	      0.19270690	      1.00000000	      0.17576723	      0.99999709	      0.06452148	      0.01000000	      0.05178206	      0.00000000	      0.00000000
      0.10658822	     -0.00000000	     -0.00000000	      0.00000000	      0.00000000	     -0.00000000	     -0.00000000	      0.00000000	      0.00000000	      0.45718305	      1.05554638	      0.00000000	      0.00000000	     -1.11705856	      1.67224619	      2.16025709	     -2.98509159	      0.00000000	      0.00000000	      0.99999991	      0.19267919	      1.00000000	      0.17575289	      0.99999712	      0.06451120	      0.01000000	      0.05178207	      0.00000000	      0.00000000
      0.10691264	     -0.00000000	     -0.00000000	      0.00000000	      0.00000000	     -0.00000000	     -0.00000000	      0.00000000	      0.00000000	      0.45752583	      1.05763094	      0.00000000	      0.00000000	     -1.11651552	      1.67550874	      2.15928758	     -2.99174481	      0.00000000	      0.00000000	      0.99999991	      0.19264359	      1.00000000	      0.17573447	      0.99999717	      0.06449799	      0.01000000	      0.05178207	      0.00000000	      0.00000000
      0.10723706	     -0.00000000	     -0.00000000	      0.00000000	      0.00000000	     -0.00000000	     -0.00000000	      0.00000000	      0.00000000	      0.45786928	      1.05971315	      0.00000000	      0.00000000	     -1.11597142	      1.67877000	      2.15831592	     -2.99839905	      0.00000000	      0.00000000	      0.99999991	      0.19260790	      1.00000000	      0.17571599	      0.99999722	      0.06448474	      0.01000000	      0.05178209	      0.00000000	      0.00000000
      0.10748580	     -0.00000000	     -0.00000000	      0.00000000	      0.00000000	     -0.00000000	     -0.00000000	      0.00000000	      0.00000000	      0.45813307	      1.06130798	      0.00000000	      0.00000000	     -1.11555354	      1.68126954	      2.15756948	     -3.00349893	      0.00000000	      0.00000000	      0.99999991	      0.19258047	      1.00000000	      0.17570178	      0.99999725	      0.06447457	      0.01000000	      0.05178211	      0.00000000	      0.00000000
      0.10773453	     -0.00000000	     -0.00000000	      0.00000000	      0.00000000	     -0.00000000	     -0.00000000	      0.00000000	      0.00000000	      0.45839725	      1.06290143	      0.00000000	      0.00000000	     -1.11513504	      1.68376836	      2.15682177	     -3.00859949	      0.00000000	      0.00000000	      0.99999991	      0.19255298	      1.00000000	      0.17568755	      0.99999728	      0.06446437	      0.01000000	      0.05178213	      0.00000000	      0.00000000
      0.10802527	     -0.00000000	     -0.00000000	      0.00000000	      0.00000000	     -0.00000000	     -0.00000000	      0.00000000	      0.00000000	      0.45870655	      1.06476224	      0.00000000	      0.00000000	     -1.11464508	      1.68668829	      2.15594618	     -3.01456032	      0.00000000	      0.00000000	      0.99999991	      0.19252078	      1.00000000	      0.17567086	      0.99999732	      0.06445242	      0.01000000	      0.05178217	      0.00000000	      0.00000000
      0.10831601	     -0.00000000	     -0.00000000	      0.00000000	      0.00000000	     -0.00000000	     -0.00000000	      0.00000000	      0.00000000	      0.45901639	      1.06662118	      0.00000000	      0.00000000	     -1.11415426	      1.68960729	      2.15506886	     -3.02052172	      0.00000000	      0.00000000	      0.99999991	      0.19248850	      1.00000000	      0.17565414	      0.99999736	      0.06444045	      0.01000000	      0.05178223	      0.00000000	      0.00000000
      0.10856977	     -0.00000000	     -0.00000000	      0.00000000	      0.00000000	     -0.00000000	     -0.00000000	      0.00000000	      0.00000000	      0.45928725	      1.06824211	      0.00000000	      0.00000000	     -1.11372520	      1.69215420	      2.15430174	     -3.02572384	      0.00000000	      0.00000000	      0.99999992	      0.19246026	      1.00000000	      0.17563951	      0.99999739	      0.06442997	      0.01000000	      0.05178229	      0.00000000	      0.00000000
      0.10889474	     -0.00000000	     -0.00000000	      0.00000000	      0.00000000	     -0.00000000	     -0.00000000	      0.00000000	      0.00000000	      0.45963474	      1.07031589	      0.00000000	      0.00000000	     -1.11317477	      1.69541495	      2.15331738	     -3.03238539	      0.00000000	      0.00000000	      0.99999992	      0.19242402	      1.00000000	      0.17562072	      0.99999744	      0.06441652	      0.01000000	      0.05178240	      0.00000000	      0.00000000
      0.10921971	     -0.00000000	     -0.00000000	      0.00000000	      0.00000000	     -0.00000000	     -0.00000000	      0.00000000	      0.00000000	      0.45998290	      1.07238738	      0.00000000	      0.00000000	     -1.11262328	      1.69867469	      2.15233086	     -3.03904825	      0.00000000	      0.00000000	      0.99999992	      0.19238768	      1.00000000	      0.17560188	      0.99999748	      0.06440304	      0.01000000	      0.05178254	      0.00000000	      0.00000000
      0.10946873	     -0.00000000	     -0.00000000	      0.00000000	      0.00000000	     -0.00000000	     -0.00000000	      0.00000000	      0.00000000	      0.46025014	      1.07397318	      0.00000000	      0.00000000	     -1.11219996	      1.70117189	      2.15157343	     -3.04415217	      0.00000000	      0.00000000	      0.99999992	      0.19235977	      1.00000000	      0.17558741	      0.99999751	      0.06439269	      0.01000000	      0.05178268	      0.00000000	      0.00000000
      0.10971775	     -0.00000000	     -0.00000000	      0.00000000	      0.00000000	     -0.00000000	     -0.00000000	      0.00000000	      0.00000000	      0.46051778	      1.07555764	      0.00000000	      0.00000000	     -1.11177601	      1.70366855	      2.15081473	     -3.04925694	      0.00000000	      0.00000000	      0.99999992	      0.19233180	      1.00000000	      0.17557291	      0.99999754	      0.06438231	      0.01000000	      0.05178285	      0.00000000	      0.00000000
      0.11000901	     -0.00000000	     -0.00000000	      0.00000000	      0.00000000	     -0.00000000	     -0.00000000	      0.00000000	      0.00000000	      0.46083131	      1.07740910	      0.00000000	      0.00000000	     -1.11127939	      1.70658790	      2.14992575	     -3.05522650	      0.00000000	      0.00000000	      0.99999992	      0.19229902	      1.00000000	      0.17555590	      0.99999758	      0.06437015	      0.01000000	      0.05178309	      0.00000000	      0.00000000
      0.11030026	     -0.00000000	     -0.00000000	      0.00000000	      0.00000000	     -0.00000000	     -0.00000000	      0.00000000	      0.00000000	      0.46114538	      1.07925873	      0.00000000	      0.00000000	     -1.11078191	      1.70950655	      2.14903503	     -3.06119685	      0.00000000	      0.00000000	      0.99999992	      0.19226617	      1.00000000	      0.17553885	      0.99999761	      0.06435796	      0.01000000	      0.05178338	      0.00000000	      0.00000000
      0.11055407	     -0.00000000	     -0.00000000	      0.00000000	      0.00000000	     -0.00000000	     -0.00000000	      0.00000000	      0.00000000	      0.46141951	      1.08086907	      0.00000000	      0.00000000	     -1.11034770	      1.71204938	      2.14825741	     -3.06639889	      0.00000000	      0.00000000	      0.99999992	      0.19223747	      1.00000000	      0.17552396	      0.99999764	      0.06434732	      0.01000000	      0.05178368	      0.00000000	      0.00000000
      0.11087946	     -0.00000000	     -0.00000000	      0.00000000	      0.00000000	     -0.00000000	     -0.00000000	      0.00000000	      0.00000000	      0.46177155	      1.08293155	      0.00000000	      0.00000000	     -1.10979009	      1.71530862	      2.14725856	     -3.07306764	      0.00000000	      0.00000000	      0.99999993	      0.19220060	      1.00000000	      0.17550483	      0.99999768	      0.06433364	      0.01000000	      0.05178414	      0.00000000	      0.00000000
      0.11120485	     -0.00000000	     -0.00000000	      0.00000000	      0.00000000	     -0.00000000	     -0.00000000	      0.00000000	      0.00000000	      0.46212426	      1.08499178	      0.00000000	      0.00000000	     -1.10923141	      1.71856709	      2.14625753	     -3.07973799	      0.00000000	      0.00000000	      0.99999993	      0.19216364	      1.00000000	      0.17548564	      0.99999772	      0.06431993	      0.01000000	      0.05178469	      0.00000000	      0.00000000
      0.11145412	     -0.00000000	     -0.00000000	      0.00000000	      0.00000000	     -0.00000000	     -0.00000000	      0.00000000	      0.00000000	      0.46239492	      1.08656852	      0.00000000	      0.00000000	     -1.10880271	      1.72106278	      2.14548920	     -3.08484629	      0.00000000	      0.00000000	      0.99999993	      0.19213525	      1.00000000	      0.17547090	      0.99999774	      0.06430940	      0.01000000	      0.05178518	      0.00000000	      0.00000000
      0.11170339	     -0.00000000	     -0.00000000	      0.00000000	      0.00000000	     -0.00000000	     -0.00000000	      0.00000000	      0.00000000	      0.46266596	      1.08814395	      0.00000000	      0.00000000	     -1.10837339	      1.72355806	      2.14471960	     -3.08995561	      0.00000000	      0.00000000	      0.99999993	      0.19210681	      1.00000000	      0.17545613	      0.99999777	      0.06429885	      0.01000000	      0.05178573	      0.00000000	      0.00000000
      0.11199488	     -0.00000000	     -0.00000000	      0.00000000	      0.00000000	     -0.00000000	     -0.00000000	      0.00000000	      0.00000000	      0.46298341	      1.08998454	      0.00000000	      0.00000000	     -1.10787057	      1.72647545	      2.14381804	     -3.09592954	      0.00000000	      0.00000000	      0.99999993	      0.19207349	      1.00000000	      0.17543882	      0.99999780	      0.06428648	      0.01000000	      0.05178648	      0.00000000	      0.00000000
      0.11228637	     -0.00000000	     -0.00000000	      0.00000000	      0.00000000	     -0.00000000	     -0.00000000	      0.00000000	      0.00000000	      0.46330140	      1.09182335	      0.00000000	      0.00000000	     -1.10736689	      1.72939232	      2.14291474	     -3.10190445	      0.00000000	      0.00000000	      0.99999993	      0.19204009	      1.00000000	      0.17542147	      0.99999784	      0.06427409	      0.01000000	      0.05178733	      0.00000000	      0.00000000
      0.11254196	     -0.00000000	     -0.00000000	      0.00000000	      0.00000000	     -0.00000000	     -0.00000000	      0.00000000	      0.00000000	      0.46358066	      1.09343415	      0.00000000	      0.00000000	     -1.10692456	      1.73194943	      2.14212128	     -3.10714276	      0.00000000	      0.00000000	      0.99999993	      0.19201074	      1.00000000	      0.17540621	      0.99999786	      0.06426320	      0.01000000	      0.05178817	      0.00000000	      0.00000000
      0.11286752	     -0.00000000	     -0.00000000	      0.00000000	      0.00000000	     -0.00000000	     -0.00000000	      0.00000000	      0.00000000	      0.46393697	      1.09548402	      0.00000000	      0.00000000	     -1.10636017	      1.73520615	      2.14110862	     -3.11381520	      0.00000000	      0.00000000	      0.99999993	      0.19197327	      1.00000000	      0.17538674	      0.99999790	      0.06424930	      0.01000000	      0.05178938	      0.00000000	      0.00000000
      0.11319308	     -0.00000000	     -0.00000000	      0.00000000	      0.00000000	     -0.00000000	     -0.00000000	      0.00000000	      0.00000000	      0.46429395	      1.09753168	      0.00000000	      0.00000000	     -1.10579473	      1.73846233	      2.14009380	     -3.12048940	      0.00000000	      0.00000000	      0.99999993	      0.19193570	      1.00000000	      0.17536721	      0.99999793	      0.06423536	      0.01000000	      0.05179075	      0.00000000	      0.00000000
      0.11344331	     -0.00000000	     -0.00000000	      0.00000000	      0.00000000	     -0.00000000	     -0.00000000	      0.00000000	      0.00000000	      0.46456878	      1.09910400	      0.00000000	      0.00000000	     -1.10535940	      1.74096461	      2.13931232	     -3.12561778	      0.00000000	      0.00000000	      0.99999993	      0.19190676	      1.00000000	      0.17535217	      0.99999796	      0.06422463	      0.01000000	      0.05179193	      0.00000000	      0.00000000
      0.11369353	     -0.00000000	     -0.00000000	      0.00000000	      0.00000000	     -0.00000000	     -0.00000000	      0.00000000	      0.00000000	      0.46484400	      1.10067501	      0.00000000	      0.00000000	     -1.10492346	      1.74346659	      2.13852957	     -3.13074725	      0.00000000	      0.00000000	      0.99999994	      0.19187777	      1.00000000	      0.17533710	      0.99999798	      0.06421387	      0.01000000	      0.05179322	      0.00000000	      0.00000000
      0.11398729	     -0.00000000	     -0.00000000	      0.00000000	      0.00000000	     -0.00000000	     -0.00000000	      0.00000000	      0.00000000	      0.46516761	      1.10251767	      0.00000000	      0.00000000	     -1.10441087	      1.74640343	      2.13760901	     -3.13676850	      0.00000000	      0.00000000	      0.99999994	      0.19184367	      1.00000000	      0.17531936	      0.99999801	      0.06420122	      0.01000000	      0.05179489	      0.00000000	      0.00000000
      0.11428105	     -0.00000000	     -0.00000000	      0.00000000	      0.00000000	     -0.00000000	     -0.00000000	      0.00000000	      0.00000000	      0.46549175	      1.10435854	      0.00000000	      0.00000000	     -1.10389742	      1.74933988	      2.13668667	     -3.14279099	      0.00000000	      0.00000000	      0.99999994	      0.19180948	      1.00000000	      0.17530158	      0.99999804	      0.06418854	      0.01000000	      0.05179672	      0.00000000	      0.00000000
      0.11452781	     -0.00000000	     -0.00000000	      0.00000000	      0.00000000	     -0.00000000	     -0.00000000	      0.00000000	      0.00000000	      0.46576445	      1.10590352	      0.00000000	      0.00000000	     -1.10346544	      1.75180624	      2.13591053	     -3.14784961	      0.00000000	      0.00000000	      0.99999994	      0.19178071	      1.00000000	      0.17528661	      0.99999807	      0.06417786	      0.01000000	      0.05179840	      0.00000000	      0.00000000
      0.11485383	     -0.00000000	     -0.00000000	      0.00000000	      0.00000000	     -0.00000000	     -0.00000000	      0.00000000	      0.00000000	      0.46612533	      1.10794280	      0.00000000	      0.00000000	     -1.10289379	      1.75506433	      2.13488318	     -3.15453283	      0.00000000	      0.00000000	      0.99999994	      0.19174261	      1.00000000	      0.17526678	      0.99999810	      0.06416373	      0.01000000	      0.05180082	      0.00000000	      0.00000000
      0.11517985	     -0.00000000	     -0.00000000	      0.00000000	      0.00000000	     -0.00000000	     -0.00000000	      0.00000000	      0.00000000	      0.46648687	      1.10997990	      0.00000000	      0.00000000	     -1.10232108	      1.75832200	      2.13385365	     -3.16121862	      0.00000000	      0.00000000	      0.99999994	      0.19170442	      1.00000000	      0.17524690	      0.99999813	      0.06414956	      0.01000000	      0.05180347	      0.00000000	      0.00000000
      0.11543311	     -0.00000000	     -0.00000000	      0.00000000	      0.00000000	     -0.00000000	     -0.00000000	      0.00000000	      0.00000000	      0.46676819	      1.11156087	      0.00000000	      0.00000000	     -1.10187544	      1.76085233	      2.13305237	     -3.16641048	      0.00000000	      0.00000000	      0.99999994	      0.19167468	      1.00000000	      0.17523143	      0.99999815	      0.06413852	      0.01000000	      0.05180571	      0.00000000	      0.00000000
      0.11568637	     -0.00000000	     -0.00000000	      0.00000000	      0.00000000	     -0.00000000	     -0.00000000	      0.00000000	      0.00000000	      0.46704991	      1.11314054	      0.00000000	      0.00000000	     -1.10142916	      1.76338243	      2.13224978	     -3.17160415	      0.00000000	      0.00000000	      0.99999994	      0.19164489	      1.00000000	      0.17521592	      0.99999817	      0.06412747	      0.01000000	      0.05180809	      0.00000000	      0.00000000
      0.11595916	     -0.00000000	     -0.00000000	      0.00000000	      0.00000000	     -0.00000000	     -0.00000000	      0.00000000	      0.00000000	      0.46735379	      1.11484053	      0.00000000	      0.00000000	     -1.10094776	      1.76610727	      2.13138384	     -3.17719778	      0.00000000	      0.00000000	      0.99999994	      0.19161274	      1.00000000	      0.17519918	      0.99999820	      0.06411554	      0.01000000	      0.05181083	      0.00000000	      0.00000000
      0.11623195	     -0.00000000	     -0.00000000	      0.00000000	      0.00000000	     -0.00000000	     -0.00000000	      0.00000000	      0.00000000	      0.46765814	      1.11653900	      0.00000000	      0.00000000	     -1.10046561	      1.76883184	      2.13051638	     -3.18279236	      0.00000000	      0.00000000	      0.99999994	      0.19158052	      1.00000000	      0.17518240	      0.99999822	      0.06410359	      0.01000000	      0.05181376	      0.00000000	      0.00000000
      0.11653441	     -0.00000000	     -0.00000000	      0.00000000	      0.00000000	     -0.00000000	     -0.00000000	      0.00000000	      0.00000000	      0.46799613	      1.11842045	      0.00000000	      0.00000000	     -1.09993015	      1.77185244	      2.12955276	     -3.18899531	      0.00000000	      0.00000000	      0.99999994	      0.19154472	      1.00000000	      0.17516375	      0.99999825	      0.06409030	      0.01000000	      0.05181723	      0.00000000	      0.00000000
      0.11683688	     -0.00000000	     -0.00000000	      0.00000000	      0.00000000	     -0.00000000	     -0.00000000	      0.00000000	      0.00000000	      0.46833470	      1.12030006	      0.00000000	      0.00000000	     -1.09939377	      1.77487271	      2.12858727	     -3.19519988	      0.00000000	      0.00000000	      0.99999994	      0.19150884	      1.00000000	      0.17514506	      0.99999828	      0.06407699	      0.01000000	      0.05182093	      0.00000000	      0.00000000
      0.11705190	     -0.00000000	     -0.00000000	      0.00000000	      0.00000000	     -0.00000000	     -0.00000000	      0.00000000	      0.00000000	      0.46857573	      1.12163515	      0.00000000	      0.00000000	     -1.09901191	      1.77701961	      2.12789976	     -3.19961060	      0.00000000	      0.00000000	      0.99999995	      0.19148329	      1.00000000	      0.17513175	      0.99999830	      0.06406751	      0.01000000	      0.05182371	      0.00000000	      0.00000000
      0.11738305	     -0.00000000	     -0.00000000	      0.00000000	      0.00000000	     -0.00000000	     -0.00000000	      0.00000000	      0.00000000	      0.46894751	      1.12368951	      0.00000000	      0.00000000	     -1.09842289	      1.78032573	      2.12683906	     -3.20640304	      0.00000000	      0.00000000	      0.99999995	      0.19144385	      1.00000000	      0.17511119	      0.99999832	      0.06405287	      0.01000000	      0.05182823	      0.00000000	      0.00000000
      0.11767541	     -0.00000000	     -0.00000000	      0.00000000	      0.00000000	     -0.00000000	     -0.00000000	      0.00000000	      0.00000000	      0.46927630	      1.12550137	      0.00000000	      0.00000000	     -1.09790196	      1.78324427	      2.12590076	     -3.21240352	      0.00000000	      0.00000000	      0.99999995	      0.19140895	      1.00000000	      0.17509301	      0.99999835	      0.06403992	      0.01000000	      0.05183246	      0.00000000	      0.00000000
      0.11792876	     -0.00000000	     -0.00000000	      0.00000000	      0.00000000	     -0.00000000	     -0.00000000	      0.00000000	      0.00000000	      0.46956163	      1.12707002	      0.00000000	      0.00000000	     -1.09744987	      1.78577300	      2.12508626	     -3.21760066	      0.00000000	      0.00000000	      0.99999995	      0.19137865	      1.00000000	      0.17507721	      0.99999837	      0.06402868	      0.01000000	      0.05183632	      0.00000000	      0.00000000
      0.11818210	     -0.00000000	     -0.00000000	      0.00000000	      0.00000000	     -0.00000000	     -0.00000000	      0.00000000	      0.00000000	      0.46984737	      1.12863740	      0.00000000	      0.00000000	     -1.09699714	      1.78830155	      2.12427045	     -3.22280012	      0.00000000	      0.00000000	      0.99999995	      0.19134829	      1.00000000	      0.17506138	      0.99999839	      0.06401741	      0.01000000	      0.05184035	      0.00000000	      0.00000000
      0.11844320	     -0.00000000	     -0.00000000	      0.00000000	      0.00000000	     -0.00000000	     -0.00000000	      0.00000000	      0.00000000	      0.47014227	      1.13025144	      0.00000000	      0.00000000	     -1.09652987	      1.79090730	      2.12342827	     -3.22815856	      0.00000000	      0.00000000	      0.99999995	      0.19131694	      1.00000000	      0.17504504	      0.99999841	      0.06400578	      0.01000000	      0.05184468	      0.00000000	      0.00000000
      0.11876278	     -0.00000000	     -0.00000000	      0.00000000	      0.00000000	     -0.00000000	     -0.00000000	      0.00000000	      0.00000000	      0.47050378	      1.13222508	      0.00000000	      0.00000000	     -1.09595703	      1.79409630	      2.12239559	     -3.23471781	      0.00000000	      0.00000000	      0.99999995	      0.19127850	      1.00000000	      0.17502499	      0.99999843	      0.06399151	      0.01000000	      0.05185023	      0.00000000	      0.00000000
      0.11908235	     -0.00000000	     -0.00000000	      0.00000000	      0.00000000	     -0.00000000	     -0.00000000	      0.00000000	      0.00000000	      0.47086593	      1.13419671	      0.00000000	      0.00000000	     -1.09538318	      1.79728500	      2.12136081	     -3.24127893	      0.00000000	      0.00000000	      0.99999995	      0.19123996	      1.00000000	      0.17500489	      0.99999846	      0.06397721	      0.01000000	      0.05185606	      0.00000000	      0.00000000
      0.11930984	     -0.00000000	     -0.00000000	      0.00000000	      0.00000000	     -0.00000000	     -0.00000000	      0.00000000	      0.00000000	      0.47112411	      1.13559902	      0.00000000	      0.00000000	     -1.09497404	      1.79955475	      2.12062290	     -3.24594968	      0.00000000	      0.00000000	      0.99999995	      0.19121247	      1.00000000	      0.17499055	      0.99999848	      0.06396701	      0.01000000	      0.05186038	      0.00000000	      0.00000000
      0.11963824	     -0.00000000	     -0.00000000	      0.00000000	      0.00000000	     -0.00000000	     -0.00000000	      0.00000000	      0.00000000	      0.47149737	      1.13762152	      0.00000000	      0.00000000	     -1.09438253	      1.80283096	      2.11955583	     -3.25269205	      0.00000000	      0.00000000	      0.99999995	      0.19117271	      1.00000000	      0.17496980	      0.99999850	      0.06395225	      0.01000000	      0.05186686	      0.00000000	      0.00000000
      0.11996664	     -0.00000000	     -0.00000000	      0.00000000	      0.00000000	     -0.00000000	     -0.00000000	      0.00000000	      0.00000000	      0.47187130	      1.13964192	      0.00000000	      0.00000000	     -1.09378995	      1.80610695	      2.11848654	     -3.25943896	      0.00000000	      0.00000000	      0.99999995	      0.19113286	      1.00000000	      0.17494901	      0.99999853	      0.06393746	      0.01000000	      0.05187362	      0.00000000	      0.00000000
      0.12019738	     -0.00000000	     -0.00000000	      0.00000000	      0.00000000	     -0.00000000	     -0.00000000	      0.00000000	     -0.00000000	      0.47213442	      1.14106022	      0.00000000	      0.00000000	     -1.09337294	      1.80840850	      2.11773391	     -3.26417706	      0.00000000	      0.00000000	      0.99999995	      0.19110480	      1.00000000	      0.17493436	      0.99999854	      0.06392705	      0.01000000	      0.05187855	      0.00000000	      0.00000000
      0.12042812	     -0.00000000	     -0.00000000	      0.00000000	      0.00000000	     -0.00000000	     -0.00000000	      0.00000000	     -0.00000000	      0.47239787	      1.14247750	      0.00000000	      0.00000000	     -1.09295540	      1.81070997	      2.11698018	     -3.26891752	      0.00000000	      0.00000000	      0.99999995	      0.19107669	      1.00000000	      0.17491969	      0.99999856	      0.06391662	      0.01000000	      0.05188361	      0.00000000	      0.00000000
      0.12071837	     -0.00000000	     -0.00000000	      0.00000000	      0.00000000	     -0.00000000	     -0.00000000	      0.00000000	     -0.00000000	      0.47272973	      1.14425879	      0.00000000	      0.00000000	     -1.09242944	      1.81360475	      2.11603054	     -3.27488045	      0.00000000	      0.00000000	      0.99999995	      0.19104127	      1.00000000	      0.17490120	      0.99999858	      0.06390347	      0.01000000	      0.05189017	      0.00000000	      0.00000000
      0.12100861	     -0.00000000	     -0.00000000	      0.00000000	      0.00000000	     -0.00000000	     -0.00000000	      0.00000000	     -0.00000000	      0.47306210	      1.14603846	      0.00000000	      0.00000000	     -1.09190263	      1.81649938	      2.11507916	     -3.28084545	      0.00000000	      0.00000000	      0.99999995	      0.19100578	      1.00000000	      0.17488267	      0.99999860	      0.06389030	      0.01000000	      0.05189695	      0.00000000	      0.00000000
      0.12127010	     -0.00000000	     -0.00000000	      0.00000000	      0.00000000	     -0.00000000	     -0.00000000	      0.00000000	     -0.00000000	      0.47336199	      1.14764043	      0.00000000	      0.00000000	     -1.09142729	      1.81910710	      2.11422054	     -3.28621970	      0.00000000	      0.00000000	      0.99999996	      0.19097374	      1.00000000	      0.17486594	      0.99999862	      0.06387840	      0.01000000	      0.05190324	      0.00000000	      0.00000000
      0.12159256	     -0.00000000	     -0.00000000	      0.00000000	      0.00000000	     -0.00000000	     -0.00000000	      0.00000000	     -0.00000000	      0.47373237	      1.14961409	      0.00000000	      0.00000000	     -1.09084019	      1.82232266	      2.11315981	     -3.29284804	      0.00000000	      0.00000000	      0.99999996	      0.19093415	      1.00000000	      0.17484527	      0.99999864	      0.06386371	      0.01000000	      0.05191124	      0.00000000	      0.00000000
      0.12191502	     -0.00000000	     -0.00000000	      0.00000000	      0.00000000	     -0.00000000	     -0.00000000	      0.00000000	     -0.00000000	      0.47410339	      1.15158578	      0.00000000	      0.00000000	     -1.09025205	      1.82553809	      2.11209694	     -3.29947900	      0.00000000	      0.00000000	      0.99999996	      0.19089447	      1.00000000	      0.17482454	      0.99999866	      0.06384898	      0.01000000	      0.05191948	      0.00000000	      0.00000000
      0.12215631	     -0.00000000	     -0.00000000	      0.00000000	      0.00000000	     -0.00000000	     -0.00000000	      0.00000000	     -0.00000000	      0.47438144	      1.15305987	      0.00000000	      0.00000000	     -1.08981127	      1.82794405	      2.11130020	     -3.30444089	      0.00000000	      0.00000000	      0.99999996	      0.19086472	      1.00000000	      0.17480900	      0.99999868	      0.06383793	      0.01000000	      0.05192582	      0.00000000	      0.00000000
      0.12246604	     -0.00000000	     -0.00000000	      0.00000000	      0.00000000	     -0.00000000	     -0.00000000	      0.00000000	     -0.00000000	      0.47473887	      1.15495044	      0.00000000	      0.00000000	     -1.08924462	      1.83103234	      2.11027573	     -3.31081123	      0.00000000	      0.00000000	      0.99999996	      0.19082646	      1.00000000	      0.17478900	      0.99999870	      0.06382373	      0.01000000	      0.05193415	      0.00000000	      0.00000000
      0.12277577	     -0.00000000	     -0.00000000	      0.00000000	      0.00000000	     -0.00000000	     -0.00000000	      0.00000000	      0.00000000	      0.47509688	      1.15683921	      0.00000000	      0.00000000	     -1.08867702	      1.83412058	      2.10924929	     -3.31718419	      0.00000000	      0.00000000	      0.99999996	      0.19078811	      1.00000000	      0.17476896	      0.99999872	      0.06380949	      0.01000000	      0.05194271	      0.00000000	      0.00000000
      0.12299694	     -0.00000000	     -0.00000000	      0.00000000	      0.00000000	     -0.00000000	     -0.00000000	      0.00000000	      0.00000000	      0.47535289	      1.15818685	      0.00000000	      0.00000000	     -1.08827112	      1.83632579	      2.10851511	     -3.32173525	      0.00000000	      0.00000000	      0.99999996	      0.19076067	      1.00000000	      0.17475463	      0.99999873	      0.06379930	      0.01000000	      0.05194896	      0.00000000	      0.00000000
      0.12331949	     -0.00000000	     -0.00000000	      0.00000000	      0.00000000	     -0.00000000	     -0.00000000	      0.00000000	     -0.00000000	      0.47572678	      1.16015053	      0.00000000	      0.00000000	     -1.08767829	      1.83954172	      2.10744262	     -3.32837279	      0.00000000	      0.00000000	      0.99999996	      0.19072059	      1.00000000	      0.17473367	      0.99999875	      0.06378442	      0.01000000	      0.05195827	      0.00000000	      0.00000000
      0.12364204	     -0.00000000	     -0.00000000	      0.00000000	      0.00000000	     -0.00000000	     -0.00000000	      0.00000000	     -0.00000000	      0.47610130	      1.16211228	      0.00000000	      0.00000000	     -1.08708443	      1.84275772	      2.10636799	     -3.33501500	      0.00000000	      0.00000000	      0.99999996	      0.19068041	      1.00000000	      0.17471267	      0.99999877	      0.06376950	      0.01000000	      0.05196780	      0.00000000	      0.00000000
      0.12388534	     -0.00000000	     -0.00000000	      0.00000000	      0.00000000	     -0.00000000	     -0.00000000	      0.00000000	     -0.00000000	      0.47638422	      1.16359074	      0.00000000	      0.00000000	     -1.08663580	      1.84518349	      2.10555597	     -3.34002354	      0.00000000	      0.00000000	      0.99999996	      0.19065005	      1.00000000	      0.17469680	      0.99999879	      0.06375823	      0.01000000	      0.05197515	      0.00000000	      0.00000000
      0.12412863	     -0.00000000	     -0.00000000	      0.00000000	      0.00000000	     -0.00000000	     -0.00000000	      0.00000000	     -0.00000000	      0.47666750	      1.16506811	      0.00000000	      0.00000000	     -1.08618657	      1.84760932	      2.10474274	     -3.34503473	      0.00000000	      0.00000000	      0.99999996	      0.19061964	      1.00000000	      0.17468089	      0.99999880	      0.06374693	      0.01000000	      0.05198262	      0.00000000	      0.00000000
      0.12441368	     -0.00000000	     -0.00000000	      0.00000000	      0.00000000	     -0.00000000	     -0.00000000	      0.00000000	      0.00000000	      0.47699984	      1.16679756	      0.00000000	      0.00000000	     -1.08565952	      1.85045139	      2.10378842	     -3.35090607	      0.00000000	      0.00000000	      0.99999996	      0.19058394	      1.00000000	      0.17466222	      0.99999882	      0.06373368	      0.01000000	      0.05199152	      0.00000000	      0.00000000
      0.12469872	     -0.00000000	     -0.00000000	      0.00000000	      0.00000000	     -0.00000000	     -0.00000000	      0.00000000	      0.00000000	      0.47733268	      1.16852553	      0.00000000	      0.00000000	     -1.08513166	      1.85329355	      2.10283244	     -3.35677970	      0.00000000	      0.00000000	      0.99999996	      0.19054817	      1.00000000	      0.17464352	      0.99999884	      0.06372040	      0.01000000	      0.05200060	      0.00000000	      0.00000000
      0.12498344	     -0.00000000	     -0.00000000	      0.00000000	      0.00000000	     -0.00000000	     -0.00000000	      0.00000000	      0.00000000	      0.47766563	      1.17025007	      0.00000000	      0.00000000	     -1.08460358	      1.85613261	      2.10187585	     -3.36264743	      0.00000000	      0.00000000	      0.99999996	      0.19051237	      1.00000000	      0.17462479	      0.99999885	      0.06370710	      0.01000000	      0.05200983	      0.00000000	      0.00000000
      0.12526817	     -0.00000000	     -0.00000000	      0.00000000	      0.00000000	     -0.00000000	     -0.00000000	      0.00000000	      0.00000000	      0.47799907	      1.17197314	      0.00000000	      0.00000000	     -1.08407469	      1.85897179	      2.10091759	     -3.36851729	      0.00000000	      0.00000000	      0.99999996	      0.19047651	      1.00000000	      0.17460603	      0.99999887	      0.06369378	      0.01000000	      0.05201921	      0.00000000	      0.00000000
      0.12556613	     -0.00000000	     -0.00000000	      0.00000000	      0.00000000	     -0.00000000	     -0.00000000	      0.00000000	      0.00000000	      0.47834855	      1.17377475	      0.00000000	      0.00000000	     -1.08352034	      1.86194313	      2.09991298	     -3.37466097	      0.00000000	      0.00000000	      0.99999996	      0.19043890	      1.00000000	      0.17458635	      0.99999889	      0.06367981	      0.01000000	      0.05202920	      0.00000000	      0.00000000
      0.12586409	     -0.00000000	     -0.00000000	      0.00000000	      0.00000000	     -0.00000000	     -0.00000000	      0.00000000	      0.00000000	      0.47869856	      1.17557475	      0.00000000	      0.00000000	     -1.08296511	      1.86491465	      2.09890654	     -3.38080722	      0.00000000	      0.00000000	      0.99999996	      0.19040121	      1.00000000	      0.17456663	      0.99999890	      0.06366581	      0.01000000	      0.05203936	      0.00000000	      0.00000000
      0.12614014	     -0.00000000	     -0.00000000	      0.00000000	      0.00000000	     -0.00000000	     -0.00000000	      0.00000000	      0.00000000	      0.47902330	      1.17724092	      0.00000000	      0.00000000	     -1.08244993	      1.86766775	      2.09797250	     -3.38650217	      0.00000000	      0.00000000	      0.99999997	      0.19036623	      1.00000000	      0.17454832	      0.99999892	      0.06365282	      0.01000000	      0.05204892	      0.00000000	      0.00000000
      0.12641618	     -0.00000000	     -0.00000000	      0.00000000	      0.00000000	     -0.00000000	     -0.00000000	      0.00000000	      0.00000000	      0.47934850	      1.17890571	      0.00000000	      0.00000000	     -1.08193399	      1.87042105	      2.09703688	     -3.39219909	      0.00000000	      0.00000000	      0.99999997	      0.19033118	      1.00000000	      0.17452997	      0.99999893	      0.06363980	      0.01000000	      0.05205862	      0.00000000	      0.00000000
      0.12672427	     -0.00000000	     -0.00000000	      0.00000000	      0.00000000	     -0.00000000	     -0.00000000	      0.00000000	      0.00000000	      0.47971199	      1.18076214	      0.00000000	      0.00000000	     -1.08135726	      1.87349416	      2.09599081	     -3.39855839	      0.00000000	      0.00000000	      0.99999997	      0.19029199	      1.00000000	      0.17450946	      0.99999895	      0.06362524	      0.01000000	      0.05206960	      0.00000000	      0.00000000
      0.12703236	     -0.00000000	     -0.00000000	      0.00000000	      0.00000000	     -0.00000000	     -0.00000000	      0.00000000	      0.00000000	      0.48007605	      1.18261688	      0.00000000	      0.00000000	     -1.08077959	      1.87656760	      2.09494278	     -3.40492084	      0.00000000	      0.00000000	      0.99999997	      0.19025272	      1.00000000	      0.17448889	      0.99999896	      0.06361065	      0.01000000	      0.05208075	      0.00000000	      0.00000000
      0.12724838	     -0.00000000	     -0.00000000	      0.00000000	      0.00000000	     -0.00000000	     -0.00000000	      0.00000000	      0.00000000	      0.48033166	      1.18391636	      0.00000000	      0.00000000	     -1.08037398	      1.87872277	      2.09420676	     -3.40938263	      0.00000000	      0.00000000	      0.99999997	      0.19022513	      1.00000000	      0.17447445	      0.99999898	      0.06360040	      0.01000000	      0.05208867	      0.00000000	      0.00000000
      0.12757545	     -0.00000000	     -0.00000000	      0.00000000	      0.00000000	     -0.00000000	     -0.00000000	      0.00000000	     -0.00000000	      0.48071921	      1.18588227	      0.00000000	      0.00000000	     -1.07975897	      1.88198612	      2.09309055	     -3.41613875	      0.00000000	      0.00000000	      0.99999997	      0.19018329	      1.00000000	      0.17445254	      0.99999899	      0.06358486	      0.01000000	      0.05210080	      0.00000000	      0.00000000
      0.12790252	     -0.00000000	     -0.00000000	      0.00000000	      0.00000000	     -0.00000000	     -0.00000000	      0.00000000	     -0.00000000	      0.48110739	      1.18784632	      0.00000000	      0.00000000	     -1.07914290	      1.88524998	      2.09197213	     -3.42290106	      0.00000000	      0.00000000	      0.99999997	      0.19014136	      1.00000000	      0.17443057	      0.99999901	      0.06356927	      0.01000000	      0.05211310	      0.00000000	      0.00000000
      0.12813330	     -0.00000000	     -0.00000000	      0.00000000	      0.00000000	     -0.00000000	     -0.00000000	      0.00000000	     -0.00000000	      0.48138169	      1.18923102	      0.00000000	      0.00000000	     -1.07870755	      1.88755317	      2.09118163	     -3.42767064	      0.00000000	      0.00000000	      0.99999997	      0.19011171	      1.00000000	      0.17441505	      0.99999902	      0.06355826	      0.01000000	      0.05212189	      0.00000000	      0.00000000
      0.12836408	     -0.00000000	     -0.00000000	      0.00000000	      0.00000000	     -0.00000000	     -0.00000000	      0.00000000	      0.00000000	      0.48165631	      1.19061481	      0.00000000	      0.00000000	     -1.07827166	      1.88985664	      2.09039003	     -3.43244329	      0.00000000	      0.00000000	      0.99999997	      0.19008202	      1.00000000	      0.17439949	      0.99999903	      0.06354723	      0.01000000	      0.05213077	      0.00000000	      0.00000000
      0.12865496	     -0.00000000	     -0.00000000	      0.00000000	      0.00000000	     -0.00000000	     -0.00000000	      0.00000000	      0.00000000	      0.48200288	      1.19235756	      0.00000000	      0.00000000	     -1.07772153	      1.89276021	      2.08939074	     -3.43845943	      0.00000000	      0.00000000	      0.99999997	      0.19004454	      1.00000000	      0.17437985	      0.99999905	      0.06353330	      0.01000000	      0.05214207	      0.00000000	      0.00000000
      0.12894583	     -0.00000000	     -0.00000000	      0.00000000	      0.00000000	     -0.00000000	     -0.00000000	      0.00000000	      0.00000000	      0.48234996	      1.19409885	      0.00000000	      0.00000000	     -1.07717055	      1.89566422	      2.08838970	     -3.44447865	      0.00000000	      0.00000000	      0.99999997	      0.19000698	      1.00000000	      0.17436018	      0.99999906	      0.06351934	      0.01000000	      0.05215350	      0.00000000	      0.00000000
      0.12921369	     -0.00000000	     -0.00000000	      0.00000000	      0.00000000	     -0.00000000	     -0.00000000	      0.00000000	     -0.00000000	      0.48267002	      1.19570104	      0.00000000	      0.00000000	     -1.07666243	      1.89833878	      2.08746634	     -3.45002252	      0.00000000	      0.00000000	      0.99999997	      0.18997234	      1.00000000	      0.17434202	      0.99999907	      0.06350646	      0.01000000	      0.05216414	      0.00000000	      0.00000000
      0.12948155	     -0.00000000	     -0.00000000	      0.00000000	      0.00000000	     -0.00000000	     -0.00000000	      0.00000000	      0.00000000	      0.48299051	      1.19730199	      0.00000000	      0.00000000	     -1.07615359	      1.90101374	      2.08654148	     -3.45556854	      0.00000000	      0.00000000	      0.99999997	      0.18993763	      1.00000000	      0.17432383	      0.99999908	      0.06349356	      0.01000000	      0.05217489	      0.00000000	      0.00000000
      0.12979131	     -0.00000000	     -0.00000000	      0.00000000	      0.00000000	     -0.00000000	     -0.00000000	      0.00000000	      0.00000000	      0.48336168	      1.19915189	      0.00000000	      0.00000000	     -1.07556424	      1.90410771	      2.08547007	     -3.46198374	      0.00000000	      0.00000000	      0.99999997	      0.18989741	      1.00000000	      0.17430275	      0.99999910	      0.06347861	      0.01000000	      0.05218745	      0.00000000	      0.00000000
      0.13010108	     -0.00000000	     -0.00000000	      0.00000000	      0.00000000	     -0.00000000	     -0.00000000	      0.00000000	      0.00000000	      0.48373342	      1.20100014	      0.00000000	      0.00000000	     -1.07497393	      1.90720229	      2.08439667	     -3.46840267	      0.00000000	      0.00000000	      0.99999997	      0.18985711	      1.00000000	      0.17428162	      0.99999911	      0.06346363	      0.01000000	      0.05220015	      0.00000000	      0.00000000
      0.13031770	     -0.00000000	     -0.00000000	      0.00000000	      0.00000000	     -0.00000000	     -0.00000000	      0.00000000	     -0.00000000	      0.48399372	      1.20229164	      0.00000000	      0.00000000	     -1.07456056	      1.90936665	      2.08364486	     -3.47289218	      0.00000000	      0.00000000	      0.99999997	      0.18982889	      1.00000000	      0.17426682	      0.99999912	      0.06345313	      0.01000000	      0.05220911	      0.00000000	      0.00000000
      0.13063991	     -0.00000000	     -0.00000000	      0.00000000	      0.00000000	     -0.00000000	     -0.00000000	      0.00000000	     -0.00000000	      0.48438143	      1.20421121	      0.00000000	      0.00000000	     -1.07394482	      1.91258659	      2.08252478	     -3.47957135	      0.00000000	      0.00000000	      0.99999997	      0.18978682	      1.00000000	      0.17424477	      0.99999914	      0.06343749	      0.01000000	      0.05222257	      0.00000000	      0.00000000
      0.13096212	     -0.00000000	     -0.00000000	      0.00000000	      0.00000000	     -0.00000000	     -0.00000000	      0.00000000	     -0.00000000	      0.48476975	      1.20612904	      0.00000000	      0.00000000	     -1.07332804	      1.91580732	      2.08140254	     -3.48625652	      0.00000000	      0.00000000	      0.99999997	      0.18974467	      1.00000000	      0.17422267	      0.99999915	      0.06342182	      0.01000000	      0.05223616	      0.00000000	      0.00000000
      0.13120628	     -0.00000000	     -0.00000000	      0.00000000	      0.00000000	     -0.00000000	     -0.00000000	      0.00000000	      0.00000000	      0.48506441	      1.20758107	      0.00000000	      0.00000000	     -1.07285999	      1.91824821	      2.08055073	     -3.49132103	      0.00000000	      0.00000000	      0.99999997	      0.18971268	      1.00000000	      0.17420589	      0.99999916	      0.06340992	      0.01000000	      0.05224656	      0.00000000	      0.00000000
      0.13145044	     -0.00000000	     -0.00000000	      0.00000000	      0.00000000	     -0.00000000	     -0.00000000	      0.00000000	      0.00000000	      0.48535942	      1.20903210	      0.00000000	      0.00000000	     -1.07239134	      1.92068957	      2.07969769	     -3.49638884	      0.00000000	      0.00000000	      0.99999997	      0.18968063	      1.00000000	      0.17418908	      0.99999917	      0.06339800	      0.01000000	      0.05225703	      0.00000000	      0.00000000
      0.13173722	     -0.00000000	     -0.00000000	      0.00000000	      0.00000000	     -0.00000000	     -0.00000000	      0.00000000	      0.00000000	      0.48570640	      1.21073520	      0.00000000	      0.00000000	     -1.07184010	      1.92355774	      2.07869412	     -3.50234260	      0.00000000	      0.00000000	      0.99999997	      0.18964292	      1.00000000	      0.17416930	      0.99999918	      0.06338398	      0.01000000	      0.05226944	      0.00000000	      0.00000000
      0.13202401	     -0.00000000	     -0.00000000	      0.00000000	      0.00000000	     -0.00000000	     -0.00000000	      0.00000000	     -0.00000000	      0.48605387	      1.21243692	      0.00000000	      0.00000000	     -1.07128804	      1.92642657	      2.07768884	     -3.50829953	      0.00000000	      0.00000000	      0.99999997	      0.18960514	      1.00000000	      0.17414948	      0.99999919	      0.06336992	      0.01000000	      0.05228195	      0.00000000	      0.00000000
      0.13230942	     -0.00000000	     -0.00000000	      0.00000000	      0.00000000	     -0.00000000	     -0.00000000	      0.00000000	      0.00000000	      0.48640015	      1.21412911	      0.00000000	      0.00000000	     -1.07073781	      1.92928228	      2.07668668	     -3.51422941	      0.00000000	      0.00000000	      0.99999997	      0.18956748	      1.00000000	      0.17412972	      0.99999920	      0.06335591	      0.01000000	      0.05229451	      0.00000000	      0.00000000
      0.13259483	     -0.00000000	     -0.00000000	      0.00000000	      0.00000000	     -0.00000000	     -0.00000000	      0.00000000	      0.00000000	      0.48674692	      1.21581995	      0.00000000	      0.00000000	     -1.07018676	      1.93213868	      2.07568283	     -3.52016222	      0.00000000	      0.00000000	      0.99999997	      0.18952975	      1.00000000	      0.17410992	      0.99999922	      0.06334187	      0.01000000	      0.05230717	      0.00000000	      0.00000000
      0.13289487	     -0.00000000	     -0.00000000	      0.00000000	      0.00000000	     -0.00000000	     -0.00000000	      0.00000000	     -0.00000000	      0.48711198	      1.21759595	      0.00000000	      0.00000000	     -1.06960659	      1.93514215	      2.07462572	     -3.52640077	      0.00000000	      0.00000000	      0.99999998	      0.18949000	      1.00000000	      0.17408907	      0.99999923	      0.06332709	      0.01000000	      0.05232059	      0.00000000	      0.00000000
      0.13319491	     -0.00000000	     -0.00000000	      0.00000000	      0.00000000	     -0.00000000	     -0.00000000	      0.00000000	     -0.00000000	      0.48747757	      1.21937047	      0.00000000	      0.00000000	     -1.06902553	      1.93814644	      2.07356673	     -3.53264284	      0.00000000	      0.00000000	      0.99999998	      0.18945019	      1.00000000	      0.17406817	      0.99999924	      0.06331227	      0.01000000	      0.05233412	      0.00000000	      0.00000000
      0.13347339	     -0.00000000	     -0.00000000	      0.00000000	      0.00000000	     -0.00000000	     -0.00000000	      0.00000000	      0.00000000	      0.48781737	      1.22101614	      0.00000000	      0.00000000	     -1.06848540	      1.94093556	      2.07258215	     -3.53843802	      0.00000000	      0.00000000	      0.99999998	      0.18941316	      1.00000000	      0.17404874	      0.99999925	      0.06329849	      0.01000000	      0.05234679	      0.00000000	      0.00000000
      0.13375187	     -0.00000000	     -0.00000000	      0.00000000	      0.00000000	     -0.00000000	     -0.00000000	      0.00000000	      0.00000000	      0.48815763	      1.22266054	      0.00000000	      0.00000000	     -1.06794450	      1.94372541	      2.07159596	     -3.54423598	      0.00000000	      0.00000000	      0.99999998	      0.18937607	      1.00000000	      0.17402927	      0.99999926	      0.06328469	      0.01000000	      0.05235954	      0.00000000	      0.00000000
      0.13405984	     -0.00000000	     -0.00000000	      0.00000000	      0.00000000	     -0.00000000	     -0.00000000	      0.00000000	     -0.00000000	      0.48853445	      1.22447760	      0.00000000	      0.00000000	     -1.06734541	      1.94681156	      2.07050344	     -3.55064995	      0.00000000	      0.00000000	      0.99999998	      0.18933498	      1.00000000	      0.17400770	      0.99999927	      0.06326939	      0.01000000	      0.05237376	      0.00000000	      0.00000000
      0.13436781	     -0.00000000	     -0.00000000	      0.00000000	      0.00000000	     -0.00000000	     -0.00000000	      0.00000000	      0.00000000	      0.48891184	      1.22629310	      0.00000000	      0.00000000	     -1.06674537	      1.94989866	      2.06940894	     -3.55706798	      0.00000000	      0.00000000	      0.99999998	      0.18929381	      1.00000000	      0.17398608	      0.99999928	      0.06325407	      0.01000000	      0.05238809	      0.00000000	      0.00000000
      0.13461771	     -0.00000000	     -0.00000000	      0.00000000	      0.00000000	     -0.00000000	     -0.00000000	      0.00000000	      0.00000000	      0.48921847	      1.22776508	      0.00000000	      0.00000000	     -1.06625779	      1.95240425	      2.06851940	     -3.56227707	      0.00000000	      0.00000000	      0.99999998	      0.18926034	      1.00000000	      0.17396851	      0.99999929	      0.06324161	      0.01000000	      0.05239980	      0.00000000	      0.00000000
      0.13493813	     -0.00000000	     -0.00000000	      0.00000000	      0.00000000	     -0.00000000	     -0.00000000	      0.00000000	      0.00000000	      0.48961217	      1.22965097	      0.00000000	      0.00000000	     -1.06563168	      1.95561786	      2.06737691	     -3.56895853	      0.00000000	      0.00000000	      0.99999998	      0.18921735	      1.00000000	      0.17394593	      0.99999930	      0.06322560	      0.01000000	      0.05241493	      0.00000000	      0.00000000
      0.13525855	     -0.00000000	     -0.00000000	      0.00000000	      0.00000000	     -0.00000000	     -0.00000000	      0.00000000	     -0.00000000	      0.49000648	      1.23153519	      0.00000000	      0.00000000	     -1.06500455	      1.95883260	      2.06623228	     -3.57564520	      0.00000000	      0.00000000	      0.99999998	      0.18917428	      1.00000000	      0.17392331	      0.99999931	      0.06320956	      0.01000000	      0.05243017	      0.00000000	      0.00000000
      0.13550870	     -0.00000000	     -0.00000000	      0.00000000	      0.00000000	     -0.00000000	     -0.00000000	      0.00000000	     -0.00000000	      0.49031474	      1.23300506	      0.00000000	      0.00000000	     -1.06451423	      1.96134310	      2.06533715	     -3.58086622	      0.00000000	      0.00000000	      0.99999998	      0.18914059	      1.00000000	      0.17390562	      0.99999932	      0.06319701	      0.01000000	      0.05244216	      0.00000000	      0.00000000
      0.13575886	     -0.00000000	     -0.00000000	      0.00000000	      0.00000000	     -0.00000000	     -0.00000000	      0.00000000	     -0.00000000	      0.49062336	      1.23447391	      0.00000000	      0.00000000	     -1.06402327	      1.96385431	      2.06444073	     -3.58609010	      0.00000000	      0.00000000	      0.99999998	      0.18910685	      1.00000000	      0.17388789	      0.99999933	      0.06318444	      0.01000000	      0.05245422	      0.00000000	      0.00000000
      0.13605827	     -0.00000000	     -0.00000000	      0.00000000	      0.00000000	     -0.00000000	     -0.00000000	      0.00000000	     -0.00000000	      0.49099324	      1.23623064	      0.00000000	      0.00000000	     -1.06343482	      1.96686084	      2.06336608	     -3.59234433	      0.00000000	      0.00000000	      0.99999998	      0.18906639	      1.00000000	      0.17386664	      0.99999934	      0.06316937	      0.01000000	      0.05246874	      0.00000000	      0.00000000
      0.13635768	     -0.00000000	     -0.00000000	      0.00000000	      0.00000000	     -0.00000000	     -0.00000000	      0.00000000	     -0.00000000	      0.49136364	      1.23798592	      0.00000000	      0.00000000	     -1.06284547	      1.96986843	      2.06228956	     -3.59860274	      0.00000000	      0.00000000	      0.99999998	      0.18902586	      1.00000000	      0.17384535	      0.99999935	      0.06315427	      0.01000000	      0.05248337	      0.00000000	      0.00000000
      0.13661613	     -0.00000000	     -0.00000000	      0.00000000	      0.00000000	     -0.00000000	     -0.00000000	      0.00000000	     -0.00000000	      0.49168379	      1.23949989	      0.00000000	      0.00000000	     -1.06233603	      1.97246536	      2.06135880	     -3.60400655	      0.00000000	      0.00000000	      0.99999998	      0.18899082	      1.00000000	      0.17382694	      0.99999936	      0.06314122	      0.01000000	      0.05249608	      0.00000000	      0.00000000
      0.13693507	     -0.00000000	     -0.00000000	      0.00000000	      0.00000000	     -0.00000000	     -0.00000000	      0.00000000	     -0.00000000	      0.49207942	      1.24136672	      0.00000000	      0.00000000	     -1.06170642	      1.97567117	      2.06020828	     -3.61067787	      0.00000000	      0.00000000	      0.99999998	      0.18894750	      1.00000000	      0.17380418	      0.99999937	      0.06312507	      0.01000000	      0.05251187	      0.00000000	      0.00000000
      0.13725400	     -0.00000000	     -0.00000000	      0.00000000	      0.00000000	     -0.00000000	     -0.00000000	      0.00000000	     -0.00000000	      0.49247563	      1.24323191	      0.00000000	      0.00000000	     -1.06107579	      1.97887825	      2.05905564	     -3.61735411	      0.00000000	      0.00000000	      0.99999998	      0.18890409	      1.00000000	      0.17378137	      0.99999938	      0.06310889	      0.01000000	      0.05252777	      0.00000000	      0.00000000
      0.13748272	     -0.00000000	     -0.00000000	      0.00000000	      0.00000000	     -0.00000000	     -0.00000000	      0.00000000	     -0.00000000	      0.49276013	      1.24456845	      0.00000000	      0.00000000	     -1.06062294	      1.98117880	      2.05822776	     -3.62214297	      0.00000000	      0.00000000	      0.99999998	      0.18887291	      1.00000000	      0.17376498	      0.99999939	      0.06309727	      0.01000000	      0.05253925	      0.00000000	      0.00000000
      0.13779683	     -0.00000000	     -0.00000000	      0.00000000	      0.00000000	     -0.00000000	     -0.00000000	      0.00000000	     -0.00000000	      0.49315135	      1.24640267	      0.00000000	      0.00000000	     -1.06000013	      1.98433942	      2.05708896	     -3.62872226	      0.00000000	      0.00000000	      0.99999998	      0.18883001	      1.00000000	      0.17374243	      0.99999940	      0.06308128	      0.01000000	      0.05255510	      0.00000000	      0.00000000
      0.13811094	     -0.00000000	     -0.00000000	      0.00000000	      0.00000000	     -0.00000000	     -0.00000000	      0.00000000	     -0.00000000	      0.49354315	      1.24823533	      0.00000000	      0.00000000	     -1.05937632	      1.98750137	      2.05594809	     -3.63530724	      0.00000000	      0.00000000	      0.99999998	      0.18878704	      1.00000000	      0.17371985	      0.99999941	      0.06306526	      0.01000000	      0.05257106	      0.00000000	      0.00000000
      0.13836294	     -0.00000000	     -0.00000000	      0.00000000	      0.00000000	     -0.00000000	     -0.00000000	      0.00000000	     -0.00000000	      0.49385788	      1.24970441	      0.00000000	      0.00000000	     -1.05887517	      1.99003885	      2.05503136	     -3.64059067	      0.00000000	      0.00000000	      0.99999998	      0.18875250	      1.00000000	      0.17370169	      0.99999941	      0.06305238	      0.01000000	      0.05258395	      0.00000000	      0.00000000
      0.13861493	     -0.00000000	     -0.00000000	      0.00000000	      0.00000000	     -0.00000000	     -0.00000000	      0.00000000	     -0.00000000	      0.49417298	      1.25117247	      0.00000000	      0.00000000	     -1.05837337	      1.99257720	      2.05411329	     -3.64587728	      0.00000000	      0.00000000	      0.99999998	      0.18871791	      1.00000000	      0.17368351	      0.99999942	      0.06303948	      0.01000000	      0.05259691	      0.00000000	      0.00000000
      0.13891313	     -0.00000000	     -0.00000000	      0.00000000	      0.00000000	     -0.00000000	     -0.00000000	      0.00000000	     -0.00000000	      0.49454634	      1.25290840	      0.00000000	      0.00000000	     -1.05777874	      1.99558203	      2.05302517	     -3.65213526	      0.00000000	      0.00000000	      0.99999998	      0.18867691	      1.00000000	      0.17366195	      0.99999943	      0.06302418	      0.01000000	      0.05261233	      0.00000000	      0.00000000
      0.13921132	     -0.00000000	     -0.00000000	      0.00000000	      0.00000000	     -0.00000000	     -0.00000000	      0.00000000	     -0.00000000	      0.49492021	      1.25464292	      0.00000000	      0.00000000	     -1.05718322	      1.99858810	      2.05193518	     -3.65839767	      0.00000000	      0.00000000	      0.99999998	      0.18863584	      1.00000000	      0.17364036	      0.99999944	      0.06300886	      0.01000000	      0.05262785	      0.00000000	      0.00000000
      0.13947880	     -0.00000000	     -0.00000000	      0.00000000	      0.00000000	     -0.00000000	     -0.00000000	      0.00000000	     -0.00000000	      0.49525601	      1.25619757	      0.00000000	      0.00000000	     -1.05664827	      2.00128554	      2.05095588	     -3.66401693	      0.00000000	      0.00000000	      0.99999998	      0.18859893	      1.00000000	      0.17362095	      0.99999944	      0.06299509	      0.01000000	      0.05264185	      0.00000000	      0.00000000
      0.13974628	     -0.00000000	     -0.00000000	      0.00000000	      0.00000000	     -0.00000000	     -0.00000000	      0.00000000	     -0.00000000	      0.49559223	      1.25775109	      0.00000000	      0.00000000	     -1.05611261	      2.00398399	      2.04997507	     -3.66963923	      0.00000000	      0.00000000	      0.99999998	      0.18856197	      1.00000000	      0.17360151	      0.99999945	      0.06298129	      0.01000000	      0.05265593	      0.00000000	      0.00000000
      0.14005597	     -0.00000000	     -0.00000000	      0.00000000	      0.00000000	     -0.00000000	     -0.00000000	      0.00000000	     -0.00000000	      0.49598201	      1.25954832	      0.00000000	      0.00000000	     -1.05549152	      2.00710948	      2.04883762	     -3.67615124	      0.00000000	      0.00000000	      0.99999998	      0.18851910	      1.00000000	      0.17357896	      0.99999946	      0.06296529	      0.01000000	      0.05267233	      0.00000000	      0.00000000
      0.14036566	     -0.00000000	     -0.00000000	      0.00000000	      0.00000000	     -0.00000000	     -0.00000000	      0.00000000	     -0.00000000	      0.49637236	      1.26134405	      0.00000000	      0.00000000	     -1.05486946	      2.01023640	      2.04769816	     -3.68266823	      0.00000000	      0.00000000	      0.99999998	      0.18847614	      1.00000000	      0.17355637	      0.99999947	      0.06294926	      0.01000000	      0.05268884	      0.00000000	      0.00000000
      0.14060362	     -0.00000000	     -0.00000000	      0.00000000	      0.00000000	     -0.00000000	     -0.00000000	      0.00000000	     -0.00000000	      0.49667268	      1.26272288	      0.00000000	      0.00000000	     -1.05439080	      2.01264010	      2.04682121	     -3.68767770	      0.00000000	      0.00000000	      0.99999998	      0.18844309	      1.00000000	      0.17353899	      0.99999947	      0.06293691	      0.01000000	      0.05270159	      0.00000000	      0.00000000
      0.14092300	     -0.00000000	     -0.00000000	      0.00000000	      0.00000000	     -0.00000000	     -0.00000000	      0.00000000	     -0.00000000	      0.49707626	      1.26457198	      0.00000000	      0.00000000	     -1.05374750	      2.01586737	      2.04564239	     -3.69440344	      0.00000000	      0.00000000	      0.99999998	      0.18839864	      1.00000000	      0.17351561	      0.99999948	      0.06292032	      0.01000000	      0.05271881	      0.00000000	      0.00000000
      0.14124237	     -0.00000000	     -0.00000000	      0.00000000	      0.00000000	     -0.00000000	     -0.00000000	      0.00000000	     -0.00000000	      0.49748042	      1.26641950	      0.00000000	      0.00000000	     -1.05310317	      2.01909626	      2.04446142	     -3.70113562	      0.00000000	      0.00000000	      0.99999998	      0.18835412	      1.00000000	      0.17349219	      0.99999949	      0.06290369	      0.01000000	      0.05273613	      0.00000000	      0.00000000
      0.14149281	     -0.00000000	     -0.00000000	      0.00000000	      0.00000000	     -0.00000000	     -0.00000000	      0.00000000	     -0.00000000	      0.49779776	      1.26786709	      0.00000000	      0.00000000	     -1.05259720	      2.02162920	      2.04353386	     -3.70641535	      0.00000000	      0.00000000	      0.99999998	      0.18831915	      1.00000000	      0.17347379	      0.99999950	      0.06289062	      0.01000000	      0.05274980	      0.00000000	      0.00000000
      0.14174324	     -0.00000000	     -0.00000000	      0.00000000	      0.00000000	     -0.00000000	     -0.00000000	      0.00000000	     -0.00000000	      0.49811546	      1.26931370	      0.00000000	      0.00000000	     -1.05209060	      2.02416315	      2.04260499	     -3.71169863	      0.00000000	      0.00000000	      0.99999998	      0.18828412	      1.00000000	      0.17345536	      0.99999950	      0.06287754	      0.01000000	      0.05276353	      0.00000000	      0.00000000
      0.14203938	     -0.00000000	     -0.00000000	      0.00000000	      0.00000000	     -0.00000000	     -0.00000000	      0.00000000	     -0.00000000	      0.49849161	      1.27102306	      0.00000000	      0.00000000	     -1.05149072	      2.02716080	      2.04150487	     -3.71794843	      0.00000000	      0.00000000	      0.99999998	      0.18824263	      1.00000000	      0.17343353	      0.99999951	      0.06286203	      0.01000000	      0.05277985	      0.00000000	      0.00000000
      0.14233552	     -0.00000000	     -0.00000000	      0.00000000	      0.00000000	     -0.00000000	     -0.00000000	      0.00000000	     -0.00000000	      0.49886826	      1.27273105	      0.00000000	      0.00000000	     -1.05088995	      2.03015989	      2.04040291	     -3.72420289	      0.00000000	      0.00000000	      0.99999998	      0.18820108	      1.00000000	      0.17341166	      0.99999952	      0.06284650	      0.01000000	      0.05279627	      0.00000000	      0.00000000
      0.14261045	     -0.00000000	     -0.00000000	      0.00000000	      0.00000000	     -0.00000000	     -0.00000000	      0.00000000	     -0.00000000	      0.49921839	      1.27431545	      0.00000000	      0.00000000	     -1.05033142	      2.03294537	      2.03937823	     -3.73001159	      0.00000000	      0.00000000	      0.99999998	      0.18816243	      1.00000000	      0.17339133	      0.99999953	      0.06283205	      0.01000000	      0.05281160	      0.00000000	      0.00000000
      0.14288537	     -0.00000000	     -0.00000000	      0.00000000	      0.00000000	     -0.00000000	     -0.00000000	      0.00000000	     -0.00000000	      0.49956895	      1.27589867	      0.00000000	      0.00000000	     -1.04977213	      2.03573209	      2.03835196	     -3.73582383	      0.00000000	      0.00000000	      0.99999998	      0.18812372	      1.00000000	      0.17337096	      0.99999953	      0.06281758	      0.01000000	      0.05282701	      0.00000000	      0.00000000
      0.14319391	     -0.00000000	     -0.00000000	      0.00000000	      0.00000000	     -0.00000000	     -0.00000000	      0.00000000	     -0.00000000	      0.49996288	      1.27767404	      0.00000000	      0.00000000	     -1.04914355	      2.03886096	      2.03719831	     -3.74234954	      0.00000000	      0.00000000	      0.99999999	      0.18808021	      1.00000000	      0.17334806	      0.99999954	      0.06280131	      0.01000000	      0.05284440	      0.00000000	      0.00000000
      0.14350245	     -0.00000000	     -0.00000000	      0.00000000	      0.00000000	     -0.00000000	     -0.00000000	      0.00000000	     -0.00000000	      0.50035736	      1.27944794	      0.00000000	      0.00000000	     -1.04851400	      2.04199147	      2.03604266	     -3.74888043	      0.00000000	      0.00000000	      0.99999999	      0.18803662	      1.00000000	      0.17332511	      0.99999955	      0.06278500	      0.01000000	      0.05286190	      0.00000000	      0.00000000
      0.14376257	     -0.00000000	     -0.00000000	      0.00000000	      0.00000000	     -0.00000000	     -0.00000000	      0.00000000	     -0.00000000	      0.50069038	      1.28094236	      0.00000000	      0.00000000	     -1.04798248	      2.04463204	      2.03506675	     -3.75438889	      0.00000000	      0.00000000	      0.99999999	      0.18799980	      1.00000000	      0.17330574	      0.99999955	      0.06277123	      0.01000000	      0.05287673	      0.00000000	      0.00000000
      0.14408080	     -0.00000000	     -0.00000000	      0.00000000	      0.00000000	     -0.00000000	     -0.00000000	      0.00000000	     -0.00000000	      0.50109830	      1.28276912	      0.00000000	      0.00000000	     -1.04733132	      2.04786393	      2.03387094	     -3.76113113	      0.00000000	      0.00000000	      0.99999999	      0.18795469	      1.00000000	      0.17328199	      0.99999956	      0.06275435	      0.01000000	      0.05289497	      0.00000000	      0.00000000
      0.14439902	     -0.00000000	     -0.00000000	      0.00000000	      0.00000000	     -0.00000000	     -0.00000000	      0.00000000	     -0.00000000	      0.50150680	      1.28459431	      0.00000000	      0.00000000	     -1.04667912	      2.05109764	      2.03267298	     -3.76787915	      0.00000000	      0.00000000	      0.99999999	      0.18790950	      1.00000000	      0.17325820	      0.99999957	      0.06273744	      0.01000000	      0.05291332	      0.00000000	      0.00000000
      0.14460025	     -0.00000000	     -0.00000000	      0.00000000	      0.00000000	     -0.00000000	     -0.00000000	      0.00000000	     -0.00000000	      0.50176541	      1.28574765	      0.00000000	      0.00000000	     -1.04626618	      2.05314334	      2.03191435	     -3.77214783	      0.00000000	      0.00000000	      0.99999999	      0.18788087	      1.00000000	      0.17324313	      0.99999957	      0.06272672	      0.01000000	      0.05292498	      0.00000000	      0.00000000
      0.14489314	     -0.00000000	     -0.00000000	      0.00000000	      0.00000000	     -0.00000000	     -0.00000000	      0.00000000	     -0.00000000	      0.50214223	      1.28742521	      0.00000000	      0.00000000	     -1.04566440	      2.05612214	      2.03080863	     -3.77836324	      0.00000000	      0.00000000	      0.99999999	      0.18783915	      1.00000000	      0.17322117	      0.99999958	      0.06271110	      0.01000000	      0.05294204	      0.00000000	      0.00000000
      0.14518602	     -0.00000000	     -0.00000000	      0.00000000	      0.00000000	     -0.00000000	     -0.00000000	      0.00000000	     -0.00000000	      0.50251955	      1.28910145	      0.00000000	      0.00000000	     -1.04506176	      2.05910254	      2.02970109	     -3.78458387	      0.00000000	      0.00000000	      0.99999999	      0.18779736	      1.00000000	      0.17319916	      0.99999958	      0.06269545	      0.01000000	      0.05295918	      0.00000000	      0.00000000
      0.14544652	     -0.00000000	     -0.00000000	      0.00000000	      0.00000000	     -0.00000000	     -0.00000000	      0.00000000	     -0.00000000	      0.50285555	      1.29059120	      0.00000000	      0.00000000	     -1.04452502	      2.06175463	      2.02871449	     -3.79011883	      0.00000000	      0.00000000	      0.99999999	      0.18776014	      1.00000000	      0.17317956	      0.99999959	      0.06268151	      0.01000000	      0.05297451	      0.00000000	      0.00000000
      0.14576202	     -0.00000000	     -0.00000000	      0.00000000	      0.00000000	     -0.00000000	     -0.00000000	      0.00000000	     -0.00000000	      0.50326302	      1.29239412	      0.00000000	      0.00000000	     -1.04387402	      2.06496838	      2.02751764	     -3.79682625	      0.00000000	      0.00000000	      0.99999999	      0.18771497	      1.00000000	      0.17315578	      0.99999959	      0.06266459	      0.01000000	      0.05299317	      0.00000000	      0.00000000
      0.14607753	     -0.00000000	     -0.00000000	      0.00000000	      0.00000000	     -0.00000000	     -0.00000000	      0.00000000	     -0.00000000	      0.50367105	      1.29419550	      0.00000000	      0.00000000	     -1.04322202	      2.06818403	      2.02631868	     -3.80353935	      0.00000000	      0.00000000	      0.99999999	      0.18766973	      1.00000000	      0.17313196	      0.99999960	      0.06264763	      0.01000000	      0.05301195	      0.00000000	      0.00000000
      0.14633267	     -0.00000000	     -0.00000000	      0.00000000	      0.00000000	     -0.00000000	     -0.00000000	      0.00000000	     -0.00000000	      0.50400144	      1.29565112	      0.00000000	      0.00000000	     -1.04269401	      2.07078581	      2.02534755	     -3.80897052	      0.00000000	      0.00000000	      0.99999999	      0.18763308	      1.00000000	      0.17311266	      0.99999961	      0.06263390	      0.01000000	      0.05302721	      0.00000000	      0.00000000
      0.14665066	     -0.00000000	     -0.00000000	      0.00000000	      0.00000000	     -0.00000000	     -0.00000000	      0.00000000	     -0.00000000	      0.50441374	      1.29746394	      0.00000000	      0.00000000	     -1.04203499	      2.07403029	      2.02413523	     -3.81574336	      0.00000000	      0.00000000	      0.99999999	      0.18758733	      1.00000000	      0.17308856	      0.99999961	      0.06261674	      0.01000000	      0.05304633	      0.00000000	      0.00000000
      0.14696866	     -0.00000000	     -0.00000000	      0.00000000	      0.00000000	     -0.00000000	     -0.00000000	      0.00000000	     -0.00000000	      0.50482662	      1.29927522	      0.00000000	      0.00000000	     -1.04137493	      2.07727679	      2.02292075	     -3.82252255	      0.00000000	      0.00000000	      0.99999999	      0.18754149	      1.00000000	      0.17306442	      0.99999962	      0.06259956	      0.01000000	      0.05306556	      0.00000000	      0.00000000
      0.14720146	     -0.00000000	     -0.00000000	      0.00000000	      0.00000000	     -0.00000000	     -0.00000000	      0.00000000	     -0.00000000	      0.50512924	      1.30060021	      0.00000000	      0.00000000	     -1.04089107	      2.07965467	      2.02203030	     -3.82748729	      0.00000000	      0.00000000	      0.99999999	      0.18750788	      1.00000000	      0.17304672	      0.99999962	      0.06258695	      0.01000000	      0.05307971	      0.00000000	      0.00000000
      0.14751036	     -0.00000000	     -0.00000000	      0.00000000	      0.00000000	     -0.00000000	     -0.00000000	      0.00000000	     -0.00000000	      0.50553127	      1.30235709	      0.00000000	      0.00000000	     -1.04024817	      2.08281157	      2.02084696	     -3.83407845	      0.00000000	      0.00000000	      0.99999999	      0.18746322	      1.00000000	      0.17302320	      0.99999963	      0.06257019	      0.01000000	      0.05309857	      0.00000000	      0.00000000
      0.14781927	     -0.00000000	     -0.00000000	      0.00000000	      0.00000000	     -0.00000000	     -0.00000000	      0.00000000	     -0.00000000	      0.50593385	      1.30411251	      0.00000000	      0.00000000	     -1.03960429	      2.08597044	      2.01966158	     -3.84067589	      0.00000000	      0.00000000	      0.99999999	      0.18741847	      1.00000000	      0.17299963	      0.99999963	      0.06255340	      0.01000000	      0.05311754	      0.00000000	      0.00000000
      0.14804322	     -0.00000000	     -0.00000000	      0.00000000	      0.00000000	     -0.00000000	     -0.00000000	      0.00000000	     -0.00000000	      0.50622605	      1.30538427	      0.00000000	      0.00000000	     -1.03913687	      2.08826178	      2.01880090	     -3.84546088	      0.00000000	      0.00000000	      0.99999999	      0.18738599	      1.00000000	      0.17298252	      0.99999964	      0.06254121	      0.01000000	      0.05313136	      0.00000000	      0.00000000
      0.14835691	     -0.00000000	     -0.00000000	      0.00000000	      0.00000000	     -0.00000000	     -0.00000000	      0.00000000	     -0.00000000	      0.50663582	      1.30716429	      0.00000000	      0.00000000	     -1.03848131	      2.09147288	      2.01759357	     -3.85216619	      0.00000000	      0.00000000	      0.99999999	      0.18734041	      1.00000000	      0.17295851	      0.99999964	      0.06252410	      0.01000000	      0.05315081	      0.00000000	      0.00000000
      0.14867060	     -0.00000000	     -0.00000000	      0.00000000	      0.00000000	     -0.00000000	     -0.00000000	      0.00000000	     -0.00000000	      0.50704614	      1.30894281	      0.00000000	      0.00000000	     -1.03782473	      2.09468610	      2.01638414	     -3.85887869	      0.00000000	      0.00000000	      0.99999999	      0.18729476	      1.00000000	      0.17293446	      0.99999965	      0.06250696	      0.01000000	      0.05317037	      0.00000000	      0.00000000
      0.14892148	     -0.00000000	     -0.00000000	      0.00000000	      0.00000000	     -0.00000000	     -0.00000000	      0.00000000	     -0.00000000	      0.50737471	      1.31036415	      0.00000000	      0.00000000	     -1.03729889	      2.09725738	      2.01541534	     -3.86424875	      0.00000000	      0.00000000	      0.99999999	      0.18725819	      1.00000000	      0.17291519	      0.99999965	      0.06249322	      0.01000000	      0.05318609	      0.00000000	      0.00000000
      0.14917236	     -0.00000000	     -0.00000000	      0.00000000	      0.00000000	     -0.00000000	     -0.00000000	      0.00000000	     -0.00000000	      0.50770363	      1.31178454	      0.00000000	      0.00000000	     -1.03677240	      2.09983001	      2.01444519	     -3.86962271	      0.00000000	      0.00000000	      0.99999999	      0.18722156	      1.00000000	      0.17289590	      0.99999966	      0.06247947	      0.01000000	      0.05320189	      0.00000000	      0.00000000
      0.14947099	     -0.00000000	     -0.00000000	      0.00000000	      0.00000000	     -0.00000000	     -0.00000000	      0.00000000	     -0.00000000	      0.50809562	      1.31347395	      0.00000000	      0.00000000	     -1.03614488	      2.10289390	      2.01328867	     -3.87602237	      0.00000000	      0.00000000	      0.99999999	      0.18717790	      1.00000000	      0.17287290	      0.99999966	      0.06246306	      0.01000000	      0.05322077	      0.00000000	      0.00000000
      0.14976961	     -0.00000000	     -0.00000000	      0.00000000	      0.00000000	     -0.00000000	     -0.00000000	      0.00000000	     -0.00000000	      0.50848810	      1.31516200	      0.00000000	      0.00000000	     -1.03551645	      2.10595973	      2.01213024	     -3.88242761	      0.00000000	      0.00000000	      0.99999999	      0.18713417	      1.00000000	      0.17284986	      0.99999967	      0.06244662	      0.01000000	      0.05323976	      0.00000000	      0.00000000
      0.15004533	     -0.00000000	     -0.00000000	      0.00000000	      0.00000000	     -0.00000000	     -0.00000000	      0.00000000	     -0.00000000	      0.50885094	      1.31671938	      0.00000000	      0.00000000	     -1.03493540	      2.10879211	      2.01105896	     -3.88834460	      0.00000000	      0.00000000	      0.99999999	      0.18709372	      1.00000000	      0.17282855	      0.99999967	      0.06243142	      0.01000000	      0.05325738	      0.00000000	      0.00000000
      0.15032106	     -0.00000000	     -0.00000000	      0.00000000	      0.00000000	     -0.00000000	     -0.00000000	      0.00000000	     -0.00000000	      0.50921420	      1.31827560	      0.00000000	      0.00000000	     -1.03435357	      2.11162617	      2.00998604	     -3.89426582	      0.00000000	      0.00000000	      0.99999999	      0.18705322	      1.00000000	      0.17280721	      0.99999968	      0.06241618	      0.01000000	      0.05327509	      0.00000000	      0.00000000
      0.15062944	     -0.00000000	     -0.00000000	      0.00000000	      0.00000000	     -0.00000000	     -0.00000000	      0.00000000	     -0.00000000	      0.50962100	      1.32001478	      0.00000000	      0.00000000	     -1.03370189	      2.11479786	      2.00878409	     -3.90089209	      0.00000000	      0.00000000	      0.99999999	      0.18700784	      1.00000000	      0.17278330	      0.99999968	      0.06239912	      0.01000000	      0.05329499	      0.00000000	      0.00000000
      0.15093782	     -0.00000000	     -0.00000000	      0.00000000	      0.00000000	     -0.00000000	     -0.00000000	      0.00000000	     -0.00000000	      0.51002834	      1.32175251	      0.00000000	      0.00000000	     -1.03304924	      2.11797171	      2.00758010	     -3.90752436	      0.00000000	      0.00000000	      0.99999999	      0.18696238	      1.00000000	      0.17275935	      0.99999969	      0.06238201	      0.01000000	      0.05331500	      0.00000000	      0.00000000
      0.15120899	     -0.00000000	     -0.00000000	      0.00000000	      0.00000000	     -0.00000000	     -0.00000000	      0.00000000	     -0.00000000	      0.51038697	      1.32327934	      0.00000000	      0.00000000	     -1.03247453	      2.12076431	      2.00651971	     -3.91335941	      0.00000000	      0.00000000	      0.99999999	      0.18692234	      1.00000000	      0.17273825	      0.99999969	      0.06236695	      0.01000000	      0.05333268	      0.00000000	      0.00000000
      0.15148016	     -0.00000000	     -0.00000000	      0.00000000	      0.00000000	     -0.00000000	     -0.00000000	      0.00000000	     -0.00000000	      0.51074601	      1.32480506	      0.00000000	      0.00000000	     -1.03189906	      2.12355858	      2.00545773	     -3.91919857	      0.00000000	      0.00000000	      0.99999999	      0.18688225	      1.00000000	      0.17271712	      0.99999970	      0.06235185	      0.01000000	      0.05335045	      0.00000000	      0.00000000
      0.15178947	     -0.00000000	     -0.00000000	      0.00000000	      0.00000000	     -0.00000000	     -0.00000000	      0.00000000	     -0.00000000	      0.51115605	      1.32654397	      0.00000000	      0.00000000	     -1.03124174	      2.12674782	      2.00424447	     -3.92586271	      0.00000000	      0.00000000	      0.99999999	      0.18683644	      1.00000000	      0.17269298	      0.99999970	      0.06233460	      0.01000000	      0.05337081	      0.00000000	      0.00000000
      0.15209877	     -0.00000000	     -0.00000000	      0.00000000	      0.00000000	     -0.00000000	     -0.00000000	      0.00000000	     -0.00000000	      0.51156662	      1.32828142	      0.00000000	      0.00000000	     -1.03058343	      2.12993932	      2.00302915	     -3.93253307	      0.00000000	      0.00000000	      0.99999999	      0.18679055	      1.00000000	      0.17266880	      0.99999970	      0.06231732	      0.01000000	      0.05339129	      0.00000000	      0.00000000
      0.15236551	     -0.00000000	     -0.00000000	      0.00000000	      0.00000000	     -0.00000000	     -0.00000000	      0.00000000	     -0.00000000	      0.51192112	      1.32977856	      0.00000000	      0.00000000	     -1.03001494	      2.13269330	      2.00197944	     -3.93828844	      0.00000000	      0.00000000	      0.99999999	      0.18675091	      1.00000000	      0.17264792	      0.99999971	      0.06230239	      0.01000000	      0.05340903	      0.00000000	      0.00000000
      0.15263224	     -0.00000000	     -0.00000000	      0.00000000	      0.00000000	     -0.00000000	     -0.00000000	      0.00000000	     -0.00000000	      0.51227602	      1.33127461	      0.00000000	      0.00000000	     -1.02944571	      2.13544895	      2.00092820	     -3.94404786	      0.00000000	      0.00000000	      0.99999999	      0.18671122	      1.00000000	      0.17262700	      0.99999971	      0.06228743	      0.01000000	      0.05342686	      0.00000000	      0.00000000
      0.15294082	     -0.00000000	     -0.00000000	      0.00000000	      0.00000000	     -0.00000000	     -0.00000000	      0.00000000	     -0.00000000	      0.51268709	      1.33300404	      0.00000000	      0.00000000	     -1.02878625	      2.13863903	      1.99971010	     -3.95071480	      0.00000000	      0.00000000	      0.99999999	      0.18666522	      1.00000000	      0.17260276	      0.99999972	      0.06227009	      0.01000000	      0.05344758	      0.00000000	      0.00000000
      0.15324941	     -0.00000000	     -0.00000000	      0.00000000	      0.00000000	     -0.00000000	     -0.00000000	      0.00000000	     -0.00000000	      0.51309870	      1.33473202	      0.00000000	      0.00000000	     -1.02812581	      2.14183143	      1.99848995	     -3.95738812	      0.00000000	      0.00000000	      0.99999999	      0.18661915	      1.00000000	      0.17257848	      0.99999972	      0.06225272	      0.01000000	      0.05346841	      0.00000000	      0.00000000
      0.15351582	     -0.00000000	     -0.00000000	      0.00000000	      0.00000000	     -0.00000000	     -0.00000000	      0.00000000	     -0.00000000	      0.51345449	      1.33622269	      0.00000000	      0.00000000	     -1.02755483	      2.14458938	      1.99743488	     -3.96315267	      0.00000000	      0.00000000	      0.99999999	      0.18657931	      1.00000000	      0.17255749	      0.99999972	      0.06223770	      0.01000000	      0.05348648	      0.00000000	      0.00000000
      0.15378224	     -0.00000000	     -0.00000000	      0.00000000	      0.00000000	     -0.00000000	     -0.00000000	      0.00000000	     -0.00000000	      0.51381068	      1.33771229	      0.00000000	      0.00000000	     -1.02698311	      2.14734907	      1.99637827	     -3.96892136	      0.00000000	      0.00000000	      0.99999999	      0.18653941	      1.00000000	      0.17253646	      0.99999973	      0.06222265	      0.01000000	      0.05350463	      0.00000000	      0.00000000
      0.15412418	     -0.00000000	     -0.00000000	      0.00000000	      0.00000000	     -0.00000000	     -0.00000000	      0.00000000	     -0.00000000	      0.51426843	      1.33962258	      0.00000000	      0.00000000	     -1.02624824	      2.15089359	      1.99501986	     -3.97632941	      0.00000000	      0.00000000	      0.99999999	      0.18648812	      1.00000000	      0.17250943	      0.99999973	      0.06220329	      0.01000000	      0.05352805	      0.00000000	      0.00000000
      0.15446612	     -0.00000000	     -0.00000000	      0.00000000	      0.00000000	     -0.00000000	     -0.00000000	      0.00000000	     -0.00000000	      0.51472682	      1.34153112	      0.00000000	      0.00000000	     -1.02551215	      2.15444120	      1.99365892	     -3.98374860	      0.00000000	      0.00000000	      0.99999999	      0.18643672	      1.00000000	      0.17248235	      0.99999974	      0.06218389	      0.01000000	      0.05355160	      0.00000000	      0.00000000
      0.15469286	     -0.00000000	     -0.00000000	      0.00000000	      0.00000000	     -0.00000000	     -0.00000000	      0.00000000	     -0.00000000	      0.51503115	      1.34279567	      0.00000000	      0.00000000	     -1.02502338	      2.15679505	      1.99275508	     -3.98866767	      0.00000000	      0.00000000	      0.99999999	      0.18640259	      1.00000000	      0.17246436	      0.99999974	      0.06217101	      0.01000000	      0.05356730	      0.00000000	      0.00000000
      0.15491960	     -0.00000000	     -0.00000000	      0.00000000	      0.00000000	     -0.00000000	     -0.00000000	      0.00000000	     -0.00000000	      0.51533576	      1.34405945	      0.00000000	      0.00000000	     -1.02453408	      2.15915029	      1.99185012	     -3.99359166	      0.00000000	      0.00000000	      0.99999999	      0.18636842	      1.00000000	      0.17244635	      0.99999974	      0.06215810	      0.01000000	      0.05358305	      0.00000000	      0.00000000
      0.15521082	     -0.00000000	     -0.00000000	      0.00000000	      0.00000000	     -0.00000000	     -0.00000000	      0.00000000	     -0.00000000	      0.51572741	      1.34568143	      0.00000000	      0.00000000	     -1.02390486	      2.16217710	      1.99068620	     -3.99991897	      0.00000000	      0.00000000	      0.99999999	      0.18632447	      1.00000000	      0.17242319	      0.99999975	      0.06214150	      0.01000000	      0.05360337	      0.00000000	      0.00000000
      0.15550204	     -0.00000000	     -0.00000000	      0.00000000	      0.00000000	     -0.00000000	     -0.00000000	      0.00000000	     -0.00000000	      0.51611953	      1.34730213	      0.00000000	      0.00000000	     -1.02327475	      2.16520613	      1.98952043	     -4.00625227	      0.00000000	      0.00000000	      0.99999999	      0.18628045	      1.00000000	      0.17239999	      0.99999975	      0.06212486	      0.01000000	      0.05362378	      0.00000000	      0.00000000
      0.15578571	     -0.00000000	     -0.00000000	      0.00000000	      0.00000000	     -0.00000000	     -0.00000000	      0.00000000	     -0.00000000	      0.51650194	      1.34887958	      0.00000000	      0.00000000	     -1.02266013	      2.16815872	      1.98838310	     -4.01242504	      0.00000000	      0.00000000	      0.99999999	      0.18623750	      1.00000000	      0.17237736	      0.99999975	      0.06210863	      0.01000000	      0.05364377	      0.00000000	      0.00000000
      0.15606938	     -0.00000000	     -0.00000000	      0.00000000	      0.00000000	     -0.00000000	     -0.00000000	      0.00000000	     -0.00000000	      0.51688480	      1.35045581	      0.00000000	      0.00000000	     -1.02204467	      2.17111342	      1.98724402	     -4.01860295	      0.00000000	      0.00000000	      0.99999999	      0.18619448	      1.00000000	      0.17235469	      0.99999976	      0.06209237	      0.01000000	      0.05366384	      0.00000000	      0.00000000
      0.15637511	     -0.00000000	     -0.00000000	      0.00000000	      0.00000000	     -0.00000000	     -0.00000000	      0.00000000	     -0.00000000	      0.51729794	      1.35215325	      0.00000000	      0.00000000	     -1.02138040	      2.17430023	      1.98601439	     -4.02526564	      0.00000000	      0.00000000	      0.99999999	      0.18614805	      1.00000000	      0.17233022	      0.99999976	      0.06207481	      0.01000000	      0.05368559	      0.00000000	      0.00000000
      0.15668084	     -0.00000000	     -0.00000000	      0.00000000	      0.00000000	     -0.00000000	     -0.00000000	      0.00000000	     -0.00000000	      0.51771160	      1.35384927	      0.00000000	      0.00000000	     -1.02071516	      2.17748954	      1.98478272	     -4.03193471	      0.00000000	      0.00000000	      0.99999999	      0.18610154	      1.00000000	      0.17230571	      0.99999976	      0.06205721	      0.01000000	      0.05370744	      0.00000000	      0.00000000
      0.15696720	     -0.00000000	     -0.00000000	      0.00000000	      0.00000000	     -0.00000000	     -0.00000000	      0.00000000	     -0.00000000	      0.51809951	      1.35543653	      0.00000000	      0.00000000	     -1.02009119	      2.18047899	      1.98362723	     -4.03818522	      0.00000000	      0.00000000	      0.99999999	      0.18605790	      1.00000000	      0.17228271	      0.99999977	      0.06204070	      0.01000000	      0.05372801	      0.00000000	      0.00000000
      0.15725356	     -0.00000000	     -0.00000000	      0.00000000	      0.00000000	     -0.00000000	     -0.00000000	      0.00000000	     -0.00000000	      0.51848788	      1.35702255	      0.00000000	      0.00000000	     -1.01946636	      2.18347066	      1.98246996	     -4.04444100	      0.00000000	      0.00000000	      0.99999999	      0.18601420	      1.00000000	      0.17225969	      0.99999977	      0.06202416	      0.01000000	      0.05374867	      0.00000000	      0.00000000
      0.15756168	     -0.00000000	     -0.00000000	      0.00000000	      0.00000000	     -0.00000000	     -0.00000000	      0.00000000	     -0.00000000	      0.51890627	      1.35872767	      0.00000000	      0.00000000	     -1.01879310	      2.18669206	      1.98122276	     -4.05117662	      0.00000000	      0.00000000	      0.99999999	      0.18596710	      1.00000000	      0.17223487	      0.99999978	      0.06200632	      0.01000000	      0.05377101	      0.00000000	      0.00000000
      0.15786980	     -0.00000000	     -0.00000000	      0.00000000	      0.00000000	     -0.00000000	     -0.00000000	      0.00000000	     -0.00000000	      0.51932518	      1.36043134	      0.00000000	      0.00000000	     -1.01811884	      2.18991609	      1.97997349	     -4.05791886	      0.00000000	      0.00000000	      0.99999999	      0.18591993	      1.00000000	      0.17221001	      0.99999978	      0.06198846	      0.01000000	      0.05379346	      0.00000000	      0.00000000
      0.15815519	     -0.00000000	     -0.00000000	      0.00000000	      0.00000000	     -0.00000000	     -0.00000000	      0.00000000	     -0.00000000	      0.51971367	      1.36200810	      0.00000000	      0.00000000	     -1.01749342	      2.19290468	      1.97881447	     -4.06416808	      0.00000000	      0.00000000	      0.99999999	      0.18587616	      1.00000000	      0.17218695	      0.99999978	      0.06197187	      0.01000000	      0.05381436	      0.00000000	      0.00000000
      0.15844059	     -0.00000000	     -0.00000000	      0.00000000	      0.00000000	     -0.00000000	     -0.00000000	      0.00000000	      0.00000000	      0.52010261	      1.36358362	      0.00000000	      0.00000000	     -1.01686714	      2.19589554	      1.97765368	     -4.07042263	      0.00000000	      0.00000000	      0.99999999	      0.18583232	      1.00000000	      0.17216385	      0.99999978	      0.06195526	      0.01000000	      0.05383536	      0.00000000	      0.00000000
      0.15874935	     -0.00000000	     -0.00000000	      0.00000000	      0.00000000	     -0.00000000	     -0.00000000	      0.00000000	     -0.00000000	      0.52052389	      1.36528672	      0.00000000	      0.00000000	     -1.01618863	      2.19913377	      1.97639584	     -4.07719391	      0.00000000	      0.00000000	      0.99999999	      0.18578482	      1.00000000	      0.17213882	      0.99999979	      0.06193725	      0.01000000	      0.05385818	      0.00000000	      0.00000000
      0.15905812	     -0.00000000	     -0.00000000	      0.00000000	      0.00000000	     -0.00000000	     -0.00000000	      0.00000000	     -0.00000000	      0.52094570	      1.36698837	      0.00000000	      0.00000000	     -1.01550912	      2.20237473	      1.97513591	     -4.08397202	      0.00000000	      0.00000000	      0.99999999	      0.18573724	      1.00000000	      0.17211375	      0.99999979	      0.06191921	      0.01000000	      0.05388111	      0.00000000	      0.00000000
      0.15934297	     -0.00000000	     -0.00000000	      0.00000000	      0.00000000	     -0.00000000	     -0.00000000	      0.00000000	     -0.00000000	      0.52133531	      1.36855694	      0.00000000	      0.00000000	     -1.01488135	      2.20536704	      1.97397170	     -4.09022941	      0.00000000	      0.00000000	      0.99999999	      0.18569328	      1.00000000	      0.17209059	      0.99999979	      0.06190253	      0.01000000	      0.05390237	      0.00000000	      0.00000000
      0.15962782	     -0.00000000	     -0.00000000	      0.00000000	      0.00000000	     -0.00000000	     -0.00000000	      0.00000000	     -0.00000000	      0.52172537	      1.37012427	      0.00000000	      0.00000000	     -1.01425273	      2.20836168	      1.97280571	     -4.09649222	      0.00000000	      0.00000000	      0.99999999	      0.18564925	      1.00000000	      0.17206739	      0.99999980	      0.06188583	      0.01000000	      0.05392373	      0.00000000	      0.00000000
      0.15993673	     -0.00000000	     -0.00000000	      0.00000000	      0.00000000	     -0.00000000	     -0.00000000	      0.00000000	     -0.00000000	      0.52214889	      1.37182264	      0.00000000	      0.00000000	     -1.01357002	      2.21161196	      1.97153918	     -4.10328906	      0.00000000	      0.00000000	      0.99999999	      0.18560142	      1.00000000	      0.17204220	      0.99999980	      0.06186767	      0.01000000	      0.05394700	      0.00000000	      0.00000000
      0.16024565	     -0.00000000	     -0.00000000	      0.00000000	      0.00000000	     -0.00000000	     -0.00000000	      0.00000000	     -0.00000000	      0.52257293	      1.37351955	      0.00000000	      0.00000000	     -1.01288631	      2.21486506	      1.97027054	     -4.11009287	      0.00000000	      0.00000000	      0.99999999	      0.18555351	      1.00000000	      0.17201696	      0.99999980	      0.06184948	      0.01000000	      0.05397039	      0.00000000	      0.00000000
      0.16053092	     -0.00000000	     -0.00000000	      0.00000000	      0.00000000	     -0.00000000	     -0.00000000	      0.00000000	     -0.00000000	      0.52296498	      1.37508526	      0.00000000	      0.00000000	     -1.01225405	      2.21787155	      1.96909716	     -4.11638020	      0.00000000	      0.00000000	      0.99999999	      0.18550920	      1.00000000	      0.17199362	      0.99999981	      0.06183265	      0.01000000	      0.05399208	      0.00000000	      0.00000000
      0.16081619	     -0.00000000	     -0.00000000	      0.00000000	      0.00000000	     -0.00000000	     -0.00000000	      0.00000000	     -0.00000000	      0.52335747	      1.37664973	      0.00000000	      0.00000000	     -1.01162093	      2.22088047	      1.96792199	     -4.12267309	      0.00000000	      0.00000000	      0.99999999	      0.18546483	      1.00000000	      0.17197024	      0.99999981	      0.06181579	      0.01000000	      0.05401388	      0.00000000	      0.00000000
      0.16112509	     -0.00000000	     -0.00000000	      0.00000000	      0.00000000	     -0.00000000	     -0.00000000	      0.00000000	     -0.00000000	      0.52378298	      1.37834237	      0.00000000	      0.00000000	     -1.01093440	      2.22414128	      1.96664746	     -4.12949219	      0.00000000	      0.00000000	      0.99999999	      0.18541670	      1.00000000	      0.17194489	      0.99999981	      0.06179750	      0.01000000	      0.05403759	      0.00000000	      0.00000000
      0.16143398	     -0.00000000	     -0.00000000	      0.00000000	      0.00000000	     -0.00000000	     -0.00000000	      0.00000000	     -0.00000000	      0.52420900	      1.38003357	      0.00000000	      0.00000000	     -1.01024687	      2.22740500	      1.96537081	     -4.13631841	      0.00000000	      0.00000000	      0.99999999	      0.18536849	      1.00000000	      0.17191950	      0.99999981	      0.06177917	      0.01000000	      0.05406142	      0.00000000	      0.00000000
      0.16172048	     -0.00000000	     -0.00000000	      0.00000000	      0.00000000	     -0.00000000	     -0.00000000	      0.00000000	     -0.00000000	      0.52460460	      1.38160080	      0.00000000	      0.00000000	     -1.00960829	      2.23043454	      1.96418487	     -4.14265411	      0.00000000	      0.00000000	      0.99999999	      0.18532371	      1.00000000	      0.17189591	      0.99999982	      0.06176214	      0.01000000	      0.05408362	      0.00000000	      0.00000000
      0.16200697	     -0.00000000	     -0.00000000	      0.00000000	      0.00000000	     -0.00000000	     -0.00000000	      0.00000000	     -0.00000000	      0.52500065	      1.38316678	      0.00000000	      0.00000000	     -1.00896885	      2.23346660	      1.96299711	     -4.14899555	      0.00000000	      0.00000000	      0.99999999	      0.18527885	      1.00000000	      0.17187229	      0.99999982	      0.06174508	      0.01000000	      0.05410592	      0.00000000	      0.00000000
      0.16231578	     -0.00000000	     -0.00000000	      0.00000000	      0.00000000	     -0.00000000	     -0.00000000	      0.00000000	     -0.00000000	      0.52542804	      1.38485330	      0.00000000	      0.00000000	     -1.00827864	      2.23673756	      1.96171483	     -4.15583598	      0.00000000	      0.00000000	      0.99999999	      0.18523043	      1.00000000	      0.17184679	      0.99999982	      0.06172665	      0.01000000	      0.05413007	      0.00000000	      0.00000000
      0.16262458	     -0.00000000	     -0.00000000	      0.00000000	      0.00000000	     -0.00000000	     -0.00000000	      0.00000000	     -0.00000000	      0.52585595	      1.38653838	      0.00000000	      0.00000000	     -1.00758742	      2.24001150	      1.96043042	     -4.16268365	      0.00000000	      0.00000000	      0.99999999	      0.18518193	      1.00000000	      0.17182125	      0.99999983	      0.06170819	      0.01000000	      0.05415434	      0.00000000	      0.00000000
      0.16291281	     -0.00000000	     -0.00000000	      0.00000000	      0.00000000	     -0.00000000	     -0.00000000	      0.00000000	     -0.00000000	      0.52625581	      1.38810983	      0.00000000	      0.00000000	     -1.00694135	      2.24306989	      1.95922971	     -4.16907970	      0.00000000	      0.00000000	      0.99999999	      0.18513659	      1.00000000	      0.17179737	      0.99999983	      0.06169093	      0.01000000	      0.05417709	      0.00000000	      0.00000000
      0.16320104	     -0.00000000	     -0.00000000	      0.00000000	      0.00000000	     -0.00000000	     -0.00000000	      0.00000000	     -0.00000000	      0.52665612	      1.38968002	      0.00000000	      0.00000000	     -1.00629440	      2.24613089	      1.95802715	     -4.17548172	      0.00000000	      0.00000000	      0.99999999	      0.18509118	      1.00000000	      0.17177346	      0.99999983	      0.06167363	      0.01000000	      0.05419995	      0.00000000	      0.00000000
      0.16350970	     -0.00000000	     -0.00000000	      0.00000000	      0.00000000	     -0.00000000	     -0.00000000	      0.00000000	     -0.00000000	      0.52708533	      1.39136015	      0.00000000	      0.00000000	     -1.00560058	      2.24941186	      1.95673725	     -4.18234309	      0.00000000	      0.00000000	      0.99999999	      0.18504248	      1.00000000	      0.17174782	      0.99999983	      0.06165507	      0.01000000	      0.05422454	      0.00000000	      0.00000000
      0.16381837	     -0.00000000	     -0.00000000	      0.00000000	      0.00000000	     -0.00000000	     -0.00000000	      0.00000000	     -0.00000000	      0.52751506	      1.39303883	      0.00000000	      0.00000000	     -1.00490575	      2.25269589	      1.95544524	     -4.18921182	      0.00000000	      0.00000000	      0.99999999	      0.18499369	      1.00000000	      0.17172213	      0.99999984	      0.06163648	      0.01000000	      0.05424924	      0.00000000	      0.00000000
      0.16410859	     -0.00000000	     -0.00000000	      0.00000000	      0.00000000	     -0.00000000	     -0.00000000	      0.00000000	     -0.00000000	      0.52791957	      1.39461582	      0.00000000	      0.00000000	     -1.00425154	      2.25578636	      1.95422852	     -4.19567489	      0.00000000	      0.00000000	      0.99999999	      0.18494775	      1.00000000	      0.17169795	      0.99999984	      0.06161896	      0.01000000	      0.05427258	      0.00000000	      0.00000000
      0.16439880	     -0.00000000	     -0.00000000	      0.00000000	      0.00000000	     -0.00000000	     -0.00000000	      0.00000000	     -0.00000000	      0.52832454	      1.39619153	      0.00000000	      0.00000000	     -1.00359642	      2.25887956	      1.95300993	     -4.20214416	      0.00000000	      0.00000000	      0.99999999	      0.18490173	      1.00000000	      0.17167373	      0.99999984	      0.06160141	      0.01000000	      0.05429602	      0.00000000	      0.00000000
      0.16470729	     -0.00000000	     -0.00000000	      0.00000000	      0.00000000	     -0.00000000	     -0.00000000	      0.00000000	     -0.00000000	      0.52875550	      1.39786500	      0.00000000	      0.00000000	     -1.00289909	      2.26217040	      1.95171258	     -4.20902607	      0.00000000	      0.00000000	      0.99999999	      0.18485274	      1.00000000	      0.17164794	      0.99999984	      0.06158272	      0.01000000	      0.05432105	      0.00000000	      0.00000000
      0.16501577	     -0.00000000	     -0.00000000	      0.00000000	      0.00000000	     -0.00000000	     -0.00000000	      0.00000000	     -0.00000000	      0.52918697	      1.39953701	      0.00000000	      0.00000000	     -1.00220074	      2.26546440	      1.95041311	     -4.21591546	      0.00000000	      0.00000000	      1.00000000	      0.18480368	      1.00000000	      0.17162212	      0.99999985	      0.06156399	      0.01000000	      0.05434620	      0.00000000	      0.00000000
      0.16530807	     -0.00000000	     -0.00000000	      0.00000000	      0.00000000	     -0.00000000	     -0.00000000	      0.00000000	     -0.00000000	      0.52959629	      1.40111997	      0.00000000	      0.00000000	     -1.00153808	      2.26858847	      1.94917983	     -4.22244864	      0.00000000	      0.00000000	      1.00000000	      0.18475711	      1.00000000	      0.17159761	      0.99999985	      0.06154621	      0.01000000	      0.05437013	      0.00000000	      0.00000000
      0.16560037	     -0.00000000	     -0.00000000	      0.00000000	      0.00000000	     -0.00000000	     -0.00000000	      0.00000000	     -0.00000000	      0.53000607	      1.40270162	      0.00000000	      0.00000000	     -1.00087452	      2.27171541	      1.94794465	     -4.22898826	      0.00000000	      0.00000000	      1.00000000	      0.18471047	      1.00000000	      0.17157306	      0.99999985	      0.06152840	      0.01000000	      0.05439418	      0.00000000	      0.00000000
      0.16590862	     -0.00000000	     -0.00000000	      0.00000000	      0.00000000	     -0.00000000	     -0.00000000	      0.00000000	     -0.00000000	      0.53043871	      1.40436815	      0.00000000	      0.00000000	     -1.00017375	      2.27501599	      1.94664000	     -4.23589033	      0.00000000	      0.00000000	      1.00000000	      0.18466121	      1.00000000	      0.17154714	      0.99999985	      0.06150958	      0.01000000	      0.05441965	      0.00000000	      0.00000000
      0.16621687	     -0.00000000	     -0.00000000	      0.00000000	      0.00000000	     -0.00000000	     -0.00000000	      0.00000000	     -0.00000000	      0.53087187	      1.40603322	      0.00000000	      0.00000000	     -0.99947197	      2.27831983	      1.94533322	     -4.24279998	      0.00000000	      0.00000000	      1.00000000	      0.18461187	      1.00000000	      0.17152118	      0.99999985	      0.06149073	      0.01000000	      0.05444524	      0.00000000	      0.00000000
      0.16651125	     -0.00000000	     -0.00000000	      0.00000000	      0.00000000	     -0.00000000	     -0.00000000	      0.00000000	     -0.00000000	      0.53128600	      1.40762199	      0.00000000	      0.00000000	     -0.99880082	      2.28147794	      1.94408326	     -4.24940406	      0.00000000	      0.00000000	      1.00000000	      0.18456467	      1.00000000	      0.17149635	      0.99999986	      0.06147268	      0.01000000	      0.05446978	      0.00000000	      0.00000000
      0.16680563	     -0.00000000	     -0.00000000	      0.00000000	      0.00000000	     -0.00000000	     -0.00000000	      0.00000000	     -0.00000000	      0.53170061	      1.40920943	      0.00000000	      0.00000000	     -0.99812874	      2.28463904	      1.94283136	     -4.25601484	      0.00000000	      0.00000000	      1.00000000	      0.18451740	      1.00000000	      0.17147149	      0.99999986	      0.06145461	      0.01000000	      0.05449444	      0.00000000	      0.00000000
      0.16711360	     -0.00000000	     -0.00000000	      0.00000000	      0.00000000	     -0.00000000	     -0.00000000	      0.00000000	     -0.00000000	      0.53213487	      1.41086877	      0.00000000	      0.00000000	     -0.99742461	      2.28794931	      1.94151955	     -4.26293679	      0.00000000	      0.00000000	      1.00000000	      0.18446787	      1.00000000	      0.17144543	      0.99999986	      0.06143566	      0.01000000	      0.05452035	      0.00000000	      0.00000000
      0.16742158	     -0.00000000	     -0.00000000	      0.00000000	      0.00000000	     -0.00000000	     -0.00000000	      0.00000000	     -0.00000000	      0.53256964	      1.41252666	      0.00000000	      0.00000000	     -0.99671947	      2.29126291	      1.94020560	     -4.26986646	      0.00000000	      0.00000000	      1.00000000	      0.18441826	      1.00000000	      0.17141934	      0.99999986	      0.06141667	      0.01000000	      0.05454638	      0.00000000	      0.00000000
      0.16771795	     -0.00000000	     -0.00000000	      0.00000000	      0.00000000	     -0.00000000	     -0.00000000	      0.00000000	     -0.00000000	      0.53298851	      1.41412070	      0.00000000	      0.00000000	     -0.99603993	      2.29445476	      1.93893913	     -4.27654068	      0.00000000	      0.00000000	      1.00000000	      0.18437044	      1.00000000	      0.17139419	      0.99999986	      0.06139837	      0.01000000	      0.05457154	      0.00000000	      0.00000000
      0.16801433	     -0.00000000	     -0.00000000	      0.00000000	      0.00000000	     -0.00000000	     -0.00000000	      0.00000000	     -0.00000000	      0.53340785	      1.41571341	      0.00000000	      0.00000000	     -0.99535944	      2.29764972	      1.93767069	     -4.28322185	      0.00000000	      0.00000000	      1.00000000	      0.18432255	      1.00000000	      0.17136901	      0.99999987	      0.06138003	      0.01000000	      0.05459682	      0.00000000	      0.00000000
      0.16832200	     -0.00000000	     -0.00000000	      0.00000000	      0.00000000	     -0.00000000	     -0.00000000	      0.00000000	     -0.00000000	      0.53384369	      1.41736540	      0.00000000	      0.00000000	     -0.99465200	      2.30096976	      1.93635179	     -4.29016377	      0.00000000	      0.00000000	      1.00000000	      0.18427275	      1.00000000	      0.17134283	      0.99999987	      0.06136095	      0.01000000	      0.05462317	      0.00000000	      0.00000000
      0.16862967	     -0.00000000	     -0.00000000	      0.00000000	      0.00000000	     -0.00000000	     -0.00000000	      0.00000000	     -0.00000000	      0.53428003	      1.41901595	      0.00000000	      0.00000000	     -0.99394354	      2.30429322	      1.93503074	     -4.29711352	      0.00000000	      0.00000000	      1.00000000	      0.18422287	      1.00000000	      0.17131661	      0.99999987	      0.06134184	      0.01000000	      0.05464964	      0.00000000	      0.00000000
      0.16892791	     -0.00000000	     -0.00000000	      0.00000000	      0.00000000	     -0.00000000	     -0.00000000	      0.00000000	     -0.00000000	      0.53470347	      1.42061448	      0.00000000	      0.00000000	     -0.99325583	      2.30751795	      1.93374817	     -4.30385597	      0.00000000	      0.00000000	      1.00000000	      0.18417445	      1.00000000	      0.17129115	      0.99999987	      0.06132328	      0.01000000	      0.05467542	      0.00000000	      0.00000000
      0.16922615	     -0.00000000	     -0.00000000	      0.00000000	      0.00000000	     -0.00000000	     -0.00000000	      0.00000000	     -0.00000000	      0.53512739	      1.42221164	      0.00000000	      0.00000000	     -0.99256716	      2.31074592	      1.93246359	     -4.31060563	      0.00000000	      0.00000000	      1.00000000	      0.18412595	      1.00000000	      0.17126566	      0.99999987	      0.06130468	      0.01000000	      0.05470131	      0.00000000	      0.00000000
      0.16953352	     -0.00000000	     -0.00000000	      0.00000000	      0.00000000	     -0.00000000	     -0.00000000	      0.00000000	     -0.00000000	      0.53556478	      1.42385626	      0.00000000	      0.00000000	     -0.99185640	      2.31407606	      1.93113758	     -4.31756808	      0.00000000	      0.00000000	      1.00000000	      0.18407588	      1.00000000	      0.17123935	      0.99999988	      0.06128548	      0.01000000	      0.05472810	      0.00000000	      0.00000000
      0.16984089	     -0.00000000	     -0.00000000	      0.00000000	      0.00000000	     -0.00000000	     -0.00000000	      0.00000000	     -0.00000000	      0.53600268	      1.42549942	      0.00000000	      0.00000000	     -0.99114461	      2.31740970	      1.92980943	     -4.32453849	      0.00000000	      0.00000000	      1.00000000	      0.18402574	      1.00000000	      0.17121300	      0.99999988	      0.06126624	      0.01000000	      0.05475502	      0.00000000	      0.00000000
      0.17014082	     -0.00000000	     -0.00000000	      0.00000000	      0.00000000	     -0.00000000	     -0.00000000	      0.00000000	     -0.00000000	      0.53643048	      1.42710145	      0.00000000	      0.00000000	     -0.99044905	      2.32066605	      1.92851132	     -4.33134641	      0.00000000	      0.00000000	      1.00000000	      0.18397673	      1.00000000	      0.17118725	      0.99999988	      0.06124742	      0.01000000	      0.05478141	      0.00000000	      0.00000000
      0.17044076	     -0.00000000	     -0.00000000	      0.00000000	      0.00000000	     -0.00000000	     -0.00000000	      0.00000000	     -0.00000000	      0.53685876	      1.42870208	      0.00000000	      0.00000000	     -0.98975251	      2.32392578	      1.92721118	     -4.33816181	      0.00000000	      0.00000000	      1.00000000	      0.18392764	      1.00000000	      0.17116146	      0.99999988	      0.06122858	      0.01000000	      0.05480791	      0.00000000	      0.00000000
      0.17074784	     -0.00000000	     -0.00000000	      0.00000000	      0.00000000	     -0.00000000	     -0.00000000	      0.00000000	     -0.00000000	      0.53729774	      1.43033942	      0.00000000	      0.00000000	     -0.98903836	      2.32726665	      1.92587793	     -4.34514600	      0.00000000	      0.00000000	      1.00000000	      0.18387730	      1.00000000	      0.17113502	      0.99999988	      0.06120924	      0.01000000	      0.05483516	      0.00000000	      0.00000000
      0.17105493	     -0.00000000	     -0.00000000	      0.00000000	      0.00000000	     -0.00000000	     -0.00000000	      0.00000000	     -0.00000000	      0.53773723	      1.43197531	      0.00000000	      0.00000000	     -0.98832318	      2.33061111	      1.92454253	     -4.35213826	      0.00000000	      0.00000000	      1.00000000	      0.18382689	      1.00000000	      0.17110854	      0.99999989	      0.06118987	      0.01000000	      0.05486253	      0.00000000	      0.00000000
      0.17135637	     -0.00000000	     -0.00000000	      0.00000000	      0.00000000	     -0.00000000	     -0.00000000	      0.00000000	     -0.00000000	      0.53816912	      1.43357972	      0.00000000	      0.00000000	     -0.98762015	      2.33389754	      1.92322959	     -4.35900833	      0.00000000	      0.00000000	      1.00000000	      0.18377732	      1.00000000	      0.17108250	      0.99999989	      0.06117082	      0.01000000	      0.05488951	      0.00000000	      0.00000000
      0.17165781	     -0.00000000	     -0.00000000	      0.00000000	      0.00000000	     -0.00000000	     -0.00000000	      0.00000000	     -0.00000000	      0.53860150	      1.43518273	      0.00000000	      0.00000000	     -0.98691612	      2.33718749	      1.92191457	     -4.36588613	      0.00000000	      0.00000000	      1.00000000	      0.18372767	      1.00000000	      0.17105644	      0.99999989	      0.06115173	      0.01000000	      0.05491662	      0.00000000	      0.00000000
      0.17196466	     -0.00000000	     -0.00000000	      0.00000000	      0.00000000	     -0.00000000	     -0.00000000	      0.00000000	     -0.00000000	      0.53904214	      1.43681305	      0.00000000	      0.00000000	     -0.98619844	      2.34054003	      1.92057382	     -4.37289393	      0.00000000	      0.00000000	      1.00000000	      0.18367705	      1.00000000	      0.17102986	      0.99999989	      0.06113226	      0.01000000	      0.05494432	      0.00000000	      0.00000000
      0.17227151	     -0.00000000	     -0.00000000	      0.00000000	      0.00000000	     -0.00000000	     -0.00000000	      0.00000000	     -0.00000000	      0.53948328	      1.43844193	      0.00000000	      0.00000000	     -0.98547973	      2.34389627	      1.91923092	     -4.37990994	      0.00000000	      0.00000000	      1.00000000	      0.18362635	      1.00000000	      0.17100325	      0.99999989	      0.06111275	      0.01000000	      0.05497215	      0.00000000	      0.00000000
      0.17257425	     -0.00000000	     -0.00000000	      0.00000000	      0.00000000	     -0.00000000	     -0.00000000	      0.00000000	     -0.00000000	      0.53991900	      1.44004757	      0.00000000	      0.00000000	     -0.98476963	      2.34721114	      1.91790389	     -4.38683856	      0.00000000	      0.00000000	      1.00000000	      0.18357625	      1.00000000	      0.17097695	      0.99999989	      0.06109347	      0.01000000	      0.05499973	      0.00000000	      0.00000000
      0.17287699	     -0.00000000	     -0.00000000	      0.00000000	      0.00000000	     -0.00000000	     -0.00000000	      0.00000000	     -0.00000000	      0.54035520	      1.44165180	      0.00000000	      0.00000000	     -0.98405853	      2.35052964	      1.91657476	     -4.39377517	      0.00000000	      0.00000000	      1.00000000	      0.18352607	      1.00000000	      0.17095062	      0.99999990	      0.06107415	      0.01000000	      0.05502743	      0.00000000	      0.00000000
      0.17317973	     -0.00000000	     -0.00000000	      0.00000000	      0.00000000	     -0.00000000	     -0.00000000	      0.00000000	     -0.00000000	      0.54079190	      1.44325460	      0.00000000	      0.00000000	     -0.98334642	      2.35385173	      1.91524353	     -4.40071846	      0.00000000	      0.00000000	      1.00000000	      0.18347581	      1.00000000	      0.17092425	      0.99999990	      0.06105479	      0.01000000	      0.05505524	      0.00000000	      0.00000000
      0.17348248	     -0.00000000	     -0.00000000	      0.00000000	      0.00000000	     -0.00000000	     -0.00000000	      0.00000000	     -0.00000000	      0.54122907	      1.44485598	      0.00000000	      0.00000000	     -0.98263331	      2.35717751	      1.91391019	     -4.40766975	      0.00000000	      0.00000000	      1.00000000	      0.18342547	      1.00000000	      0.17089784	      0.99999990	      0.06103539	      0.01000000	      0.05508318	      0.00000000	      0.00000000
      0.17378522	     -0.00000000	     -0.00000000	      0.00000000	      0.00000000	     -0.00000000	     -0.00000000	      0.00000000	     -0.00000000	      0.54166673	      1.44645595	      0.00000000	      0.00000000	     -0.98191919	      2.36050693	      1.91257475	     -4.41462789	      0.00000000	      0.00000000	      1.00000000	      0.18337505	      1.00000000	      0.17087140	      0.99999990	      0.06101596	      0.01000000	      0.05511123	      0.00000000	      0.00000000
      0.17408796	     -0.00000000	     -0.00000000	      0.00000000	      0.00000000	     -0.00000000	     -0.00000000	      0.00000000	     -0.00000000	      0.54210488	      1.44805449	      0.00000000	      0.00000000	     -0.98120406	      2.36384008	      1.91123720	     -4.42159406	      0.00000000	      0.00000000	      1.00000000	      0.18332455	      1.00000000	      0.17084491	      0.99999990	      0.06099649	      0.01000000	      0.05513940	      0.00000000	      0.00000000
      0.17439070	     -0.00000000	     -0.00000000	      0.00000000	      0.00000000	     -0.00000000	     -0.00000000	      0.00000000	     -0.00000000	      0.54254351	      1.44965162	      0.00000000	      0.00000000	     -0.98048792	      2.36717693	      1.90989754	     -4.42856723	      0.00000000	      0.00000000	      1.00000000	      0.18327398	      1.00000000	      0.17081839	      0.99999990	      0.06097698	      0.01000000	      0.05516770	      0.00000000	      0.00000000
      0.17469344	     -0.00000000	     -0.00000000	      0.00000000	      0.00000000	     -0.00000000	     -0.00000000	      0.00000000	     -0.00000000	      0.54298262	      1.45124732	      0.00000000	      0.00000000	     -0.97977077	      2.37051756	      1.90855577	     -4.43554844	      0.00000000	      0.00000000	      1.00000000	      0.18322332	      1.00000000	      0.17079183	      0.99999990	      0.06095744	      0.01000000	      0.05519611	      0.00000000	      0.00000000
      0.17499619	     -0.00000000	     -0.00000000	      0.00000000	      0.00000000	     -0.00000000	     -0.00000000	      0.00000000	     -0.00000000	      0.54342222	      1.45284160	      0.00000000	      0.00000000	     -0.97905261	      2.37386194	      1.90721188	     -4.44253683	      0.00000000	      0.00000000	      1.00000000	      0.18317258	      1.00000000	      0.17076524	      0.99999991	      0.06093786	      0.01000000	      0.05522465	      0.00000000	      0.00000000
      0.17529893	     -0.00000000	     -0.00000000	      0.00000000	      0.00000000	     -0.00000000	     -0.00000000	      0.00000000	     -0.00000000	      0.54386229	      1.45443446	      0.00000000	      0.00000000	     -0.97833343	      2.37721014	      1.90586588	     -4.44953329	      0.00000000	      0.00000000	      1.00000000	      0.18312177	      1.00000000	      0.17073861	      0.99999991	      0.06091824	      0.01000000	      0.05525330	      0.00000000	      0.00000000
      0.17560167	     -0.00000000	     -0.00000000	      0.00000000	      0.00000000	     -0.00000000	     -0.00000000	      0.00000000	     -0.00000000	      0.54430285	      1.45602590	      0.00000000	      0.00000000	     -0.97761324	      2.38056216	      1.90451776	     -4.45653708	      0.00000000	      0.00000000	      1.00000000	      0.18307087	      1.00000000	      0.17071194	      0.99999991	      0.06089858	      0.01000000	      0.05528208	      0.00000000	      0.00000000
      0.17590441	     -0.00000000	     -0.00000000	      0.00000000	      0.00000000	     -0.00000000	     -0.00000000	      0.00000000	     -0.00000000	      0.54474390	      1.45761591	      0.00000000	      0.00000000	     -0.97689204	      2.38391804	      1.90316751	     -4.46354898	      0.00000000	      0.00000000	      1.00000000	      0.18301989	      1.00000000	      0.17068523	      0.99999991	      0.06087889	      0.01000000	      0.05531098	      0.00000000	      0.00000000
      0.17620716	     -0.00000000	     -0.00000000	      0.00000000	      0.00000000	     -0.00000000	     -0.00000000	      0.00000000	     -0.00000000	      0.54518542	      1.45920450	      0.00000000	      0.00000000	     -0.97616981	      2.38727779	      1.90181514	     -4.47056835	      0.00000000	      0.00000000	      1.00000000	      0.18296883	      1.00000000	      0.17065849	      0.99999991	      0.06085916	      0.01000000	      0.05533999	      0.00000000	      0.00000000
      0.17650990	     -0.00000000	     -0.00000000	      0.00000000	      0.00000000	     -0.00000000	     -0.00000000	     -0.00000000	     -0.00000000	      0.54562742	      1.46079167	      0.00000000	      0.00000000	     -0.97544658	      2.39064147	      1.90046065	     -4.47759588	      0.00000000	      0.00000000	      1.00000000	      0.18291770	      1.00000000	      0.17063171	      0.99999991	      0.06083939	      0.01000000	      0.05536914	      0.00000000	      0.00000000
      0.17681264	     -0.00000000	     -0.00000000	      0.00000000	      0.00000000	     -0.00000000	     -0.00000000	     -0.00000000	     -0.00000000	      0.54606990	      1.46237741	      0.00000000	      0.00000000	     -0.97472232	      2.39400906	      1.89910403	     -4.48463102	      0.00000000	      0.00000000	      1.00000000	      0.18286648	      1.00000000	      0.17060489	      0.99999991	      0.06081958	      0.01000000	      0.05539840	      0.00000000	      0.00000000
      0.17711538	     -0.00000000	     -0.00000000	      0.00000000	      0.00000000	     -0.00000000	     -0.00000000	     -0.00000000	     -0.00000000	      0.54651287	      1.46396173	      0.00000000	      0.00000000	     -0.97399704	      2.39738062	      1.89774527	     -4.49167438	      0.00000000	      0.00000000	      1.00000000	      0.18281518	      1.00000000	      0.17057803	      0.99999992	      0.06079973	      0.01000000	      0.05542778	      0.00000000	      0.00000000
      0.17741813	     -0.00000000	     -0.00000000	      0.00000000	      0.00000000	     -0.00000000	     -0.00000000	     -0.00000000	     -0.00000000	      0.54695631	      1.46554462	      0.00000000	      0.00000000	     -0.97327074	      2.40075616	      1.89638438	     -4.49872550	      0.00000000	      0.00000000	      1.00000000	      0.18276380	      1.00000000	      0.17055114	      0.99999992	      0.06077985	      0.01000000	      0.05545729	      0.00000000	      0.00000000
      0.17772087	     -0.00000000	     -0.00000000	      0.00000000	      0.00000000	     -0.00000000	     -0.00000000	     -0.00000000	     -0.00000000	      0.54740023	      1.46712609	      0.00000000	      0.00000000	     -0.97254342	      2.40413573	      1.89502136	     -4.50578488	      0.00000000	      0.00000000	      1.00000000	      0.18271234	      1.00000000	      0.17052421	      0.99999992	      0.06075993	      0.01000000	      0.05548692	      0.00000000	      0.00000000
      0.17802361	     -0.00000000	     -0.00000000	      0.00000000	      0.00000000	     -0.00000000	     -0.00000000	     -0.00000000	     -0.00000000	      0.54784463	      1.46870613	      0.00000000	      0.00000000	     -0.97181507	      2.40751932	      1.89365620	     -4.51285216	      0.00000000	      0.00000000	      1.00000000	      0.18266080	      1.00000000	      0.17049724	      0.99999992	      0.06073997	      0.01000000	      0.05551668	      0.00000000	      0.00000000
      0.17832635	     -0.00000000	     -0.00000000	      0.00000000	      0.00000000	     -0.00000000	     -0.00000000	     -0.00000000	     -0.00000000	      0.54828951	      1.47028474	      0.00000000	      0.00000000	     -0.97108570	      2.41090699	      1.89228890	     -4.51992777	      0.00000000	      0.00000000	      1.00000000	      0.18260918	      1.00000000	      0.17047024	      0.99999992	      0.06071997	      0.01000000	      0.05554656	      0.00000000	      0.00000000
      0.17862910	     -0.00000000	     -0.00000000	      0.00000000	      0.00000000	     -0.00000000	     -0.00000000	     -0.00000000	     -0.00000000	      0.54873487	      1.47186193	      0.00000000	      0.00000000	     -0.97035530	      2.41429874	      1.89091945	     -4.52701141	      0.00000000	      0.00000000	      1.00000000	      0.18255748	      1.00000000	      0.17044320	      0.99999992	      0.06069993	      0.01000000	      0.05557656	      0.00000000	      0.00000000
      0.17893184	     -0.00000000	     -0.00000000	      0.00000000	      0.00000000	     -0.00000000	     -0.00000000	     -0.00000000	     -0.00000000	      0.54918070	      1.47343769	      0.00000000	      0.00000000	     -0.96962388	      2.41769463	      1.88954786	     -4.53410345	      0.00000000	      0.00000000	      1.00000000	      0.18250569	      1.00000000	      0.17041612	      0.99999992	      0.06067986	      0.01000000	      0.05560669	      0.00000000	      0.00000000
      0.17923458	     -0.00000000	     -0.00000000	      0.00000000	      0.00000000	     -0.00000000	     -0.00000000	     -0.00000000	     -0.00000000	      0.54962701	      1.47501202	      0.00000000	      0.00000000	     -0.96889143	      2.42109466	      1.88817412	     -4.54120366	      0.00000000	      0.00000000	      1.00000000	      0.18245383	      1.00000000	      0.17038901	      0.99999992	      0.06065975	      0.01000000	      0.05563694	      0.00000000	      0.00000000
      0.17953732	     -0.00000000	     -0.00000000	      0.00000000	      0.00000000	     -0.00000000	     -0.00000000	     -0.00000000	     -0.00000000	      0.55007380	      1.47658493	      0.00000000	      0.00000000	     -0.96815794	      2.42449887	      1.88679823	     -4.54831233	      0.00000000	      0.00000000	      1.00000000	      0.18240188	      1.00000000	      0.17036186	      0.99999993	      0.06063960	      0.01000000	      0.05566732	      0.00000000	      0.00000000
      0.17984006	     -0.00000000	     -0.00000000	      0.00000000	      0.00000000	     -0.00000000	     -0.00000000	     -0.00000000	     -0.00000000	      0.55052106	      1.47815641	      0.00000000	      0.00000000	     -0.96742343	      2.42790728	      1.88542018	     -4.55542930	      0.00000000	      0.00000000	      1.00000000	      0.18234986	      1.00000000	      0.17033467	      0.99999993	      0.06061941	      0.01000000	      0.05569782	      0.00000000	      0.00000000
      0.18014281	     -0.00000000	     -0.00000000	      0.00000000	      0.00000000	     -0.00000000	     -0.00000000	     -0.00000000	      0.00000000	      0.55096880	      1.47972646	      0.00000000	      0.00000000	     -0.96668788	      2.43131992	      1.88403998	     -4.56255483	      0.00000000	      0.00000000	      1.00000000	      0.18229775	      1.00000000	      0.17030745	      0.99999993	      0.06059918	      0.01000000	      0.05572845	      0.00000000	      0.00000000
      0.18044555	     -0.00000000	     -0.00000000	      0.00000000	      0.00000000	     -0.00000000	     -0.00000000	     -0.00000000	      0.00000000	      0.55141701	      1.48129508	      0.00000000	      0.00000000	     -0.96595130	      2.43473683	      1.88265763	     -4.56968877	      0.00000000	      0.00000000	      1.00000000	      0.18224555	      1.00000000	      0.17028019	      0.99999993	      0.06057891	      0.01000000	      0.05575920	      0.00000000	      0.00000000
      0.18074829	     -0.00000000	     -0.00000000	      0.00000000	      0.00000000	     -0.00000000	     -0.00000000	     -0.00000000	     -0.00000000	      0.55186570	      1.48286227	      0.00000000	      0.00000000	     -0.96521369	      2.43815803	      1.88127311	     -4.57683136	      0.00000000	      0.00000000	      1.00000000	      0.18219328	      1.00000000	      0.17025289	      0.99999993	      0.06055861	      0.01000000	      0.05579008	      0.00000000	      0.00000000
      0.18105103	     -0.00000000	     -0.00000000	      0.00000000	      0.00000000	     -0.00000000	     -0.00000000	     -0.00000000	     -0.00000000	      0.55231486	      1.48442803	      0.00000000	      0.00000000	     -0.96447503	      2.44158354	      1.87988642	     -4.58398248	      0.00000000	      0.00000000	      1.00000000	      0.18214092	      1.00000000	      0.17022556	      0.99999993	      0.06053826	      0.01000000	      0.05582109	      0.00000000	      0.00000000
      0.18135378	     -0.00000000	     -0.00000000	      0.00000000	      0.00000000	     -0.00000000	     -0.00000000	     -0.00000000	     -0.00000000	      0.55276450	      1.48599237	      0.00000000	      0.00000000	     -0.96373534	      2.44501340	      1.87849757	     -4.59114234	      0.00000000	      0.00000000	      1.00000000	      0.18208849	      1.00000000	      0.17019819	      0.99999993	      0.06051788	      0.01000000	      0.05585222	      0.00000000	      0.00000000
      0.18165652	     -0.00000000	     -0.00000000	      0.00000000	      0.00000000	     -0.00000000	     -0.00000000	     -0.00000000	      0.00000000	      0.55321461	      1.48755527	      0.00000000	      0.00000000	     -0.96299461	      2.44844764	      1.87710656	     -4.59831087	      0.00000000	      0.00000000	      1.00000000	      0.18203597	      1.00000000	      0.17017078	      0.99999993	      0.06049746	      0.01000000	      0.05588348	      0.00000000	      0.00000000
      0.18195926	     -0.00000000	     -0.00000000	      0.00000000	      0.00000000	     -0.00000000	     -0.00000000	     -0.00000000	      0.00000000	      0.55366519	      1.48911675	      0.00000000	      0.00000000	     -0.96225285	      2.45188628	      1.87571337	     -4.60548822	      0.00000000	      0.00000000	      1.00000000	      0.18198336	      1.00000000	      0.17014334	      0.99999993	      0.06047699	      0.01000000	      0.05591487	      0.00000000	      0.00000000
      0.18226200	     -0.00000000	     -0.00000000	      0.00000000	      0.00000000	     -0.00000000	     -0.00000000	     -0.00000000	      0.00000000	      0.55411625	      1.49067680	      0.00000000	      0.00000000	     -0.96151003	      2.45532936	      1.87431800	     -4.61267436	      0.00000000	      0.00000000	      1.00000000	      0.18193068	      1.00000000	      0.17011586	      0.99999993	      0.06045649	      0.01000000	      0.05594639	      0.00000000	      0.00000000
      0.18256475	     -0.00000000	     -0.00000000	      0.00000000	      0.00000000	     -0.00000000	     -0.00000000	     -0.00000000	      0.00000000	      0.55456777	      1.49223541	      0.00000000	      0.00000000	     -0.96076618	      2.45877690	      1.87292046	     -4.61986943	      0.00000000	      0.00000000	      1.00000000	      0.18187791	      1.00000000	      0.17008834	      0.99999994	      0.06043595	      0.01000000	      0.05597804	      0.00000000	      0.00000000
      0.18286749	     -0.00000000	     -0.00000000	      0.00000000	      0.00000000	     -0.00000000	     -0.00000000	     -0.00000000	      0.00000000	      0.55501977	      1.49379260	      0.00000000	      0.00000000	     -0.96002128	      2.46222894	      1.87152074	     -4.62707341	      0.00000000	      0.00000000	      1.00000000	      0.18182506	      1.00000000	      0.17006079	      0.99999994	      0.06041538	      0.01000000	      0.05600981	      0.00000000	      0.00000000
      0.18317023	     -0.00000000	     -0.00000000	      0.00000000	      0.00000000	     -0.00000000	     -0.00000000	     -0.00000000	      0.00000000	      0.55547224	      1.49534836	      0.00000000	      0.00000000	     -0.95927534	      2.46568550	      1.87011884	     -4.63428643	      0.00000000	      0.00000000	      1.00000000	      0.18177212	      1.00000000	      0.17003320	      0.99999994	      0.06039476	      0.01000000	      0.05604172	      0.00000000	      0.00000000
      0.18347297	     -0.00000000	     -0.00000000	      0.00000000	      0.00000000	     -0.00000000	     -0.00000000	     -0.00000000	      0.00000000	      0.55592518	      1.49690269	      0.00000000	      0.00000000	     -0.95852835	      2.46914662	      1.86871475	     -4.64150847	      0.00000000	      0.00000000	      1.00000000	      0.18171911	      1.00000000	      0.17000557	      0.99999994	      0.06037410	      0.01000000	      0.05607375	      0.00000000	      0.00000000
      0.18377572	     -0.00000000	     -0.00000000	      0.00000000	      0.00000000	     -0.00000000	     -0.00000000	     -0.00000000	      0.00000000	      0.55637859	      1.49845559	      0.00000000	      0.00000000	     -0.95778031	      2.47261232	      1.86730847	     -4.64873966	      0.00000000	      0.00000000	      1.00000000	      0.18166601	      1.00000000	      0.16997791	      0.99999994	      0.06035340	      0.01000000	      0.05610591	      0.00000000	      0.00000000
      0.18407846	     -0.00000000	     -0.00000000	      0.00000000	      0.00000000	     -0.00000000	     -0.00000000	     -0.00000000	      0.00000000	      0.55683247	      1.50000706	      0.00000000	      0.00000000	     -0.95703122	      2.47608264	      1.86590001	     -4.65598001	      0.00000000	      0.00000000	      1.00000000	      0.18161282	      1.00000000	      0.16995022	      0.99999994	      0.06033267	      0.01000000	      0.05613821	      0.00000000	      0.00000000
      0.18438120	     -0.00000000	     -0.00000000	      0.00000000	      0.00000000	     -0.00000000	     -0.00000000	     -0.00000000	      0.00000000	      0.55728682	      1.50155711	      0.00000000	      0.00000000	     -0.95628108	      2.47955761	      1.86448935	     -4.66322960	      0.00000000	      0.00000000	      1.00000000	      0.18155955	      1.00000000	      0.16992248	      0.99999994	      0.06031189	      0.01000000	      0.05617063	      0.00000000	      0.00000000
      0.18468394	     -0.00000000	     -0.00000000	      0.00000000	      0.00000000	     -0.00000000	     -0.00000000	     -0.00000000	      0.00000000	      0.55774164	      1.50310572	      0.00000000	      0.00000000	     -0.95552988	      2.48303726	      1.86307649	     -4.67048848	      0.00000000	      0.00000000	      1.00000000	      0.18150620	      1.00000000	      0.16989471	      0.99999994	      0.06029108	      0.01000000	      0.05620319	      0.00000000	      0.00000000
      0.18498668	     -0.00000000	     -0.00000000	      0.00000000	      0.00000000	     -0.00000000	     -0.00000000	     -0.00000000	      0.00000000	      0.55819693	      1.50465291	      0.00000000	      0.00000000	     -0.95477763	      2.48652162	      1.86166144	     -4.67775673	      0.00000000	      0.00000000	      1.00000000	      0.18145276	      1.00000000	      0.16986691	      0.99999994	      0.06027022	      0.01000000	      0.05623588	      0.00000000	      0.00000000
      0.18528943	     -0.00000000	     -0.00000000	      0.00000000	      0.00000000	     -0.00000000	     -0.00000000	     -0.00000000	      0.00000000	      0.55865269	      1.50619867	      0.00000000	      0.00000000	     -0.95402433	      2.49001073	      1.86024418	     -4.68503438	      0.00000000	      0.00000000	      1.00000000	      0.18139924	      1.00000000	      0.16983907	      0.99999994	      0.06024933	      0.01000000	      0.05626870	      0.00000000	      0.00000000
      0.18559217	     -0.00000000	     -0.00000000	      0.00000000	      0.00000000	     -0.00000000	     -0.00000000	     -0.00000000	      0.00000000	      0.55910891	      1.50774301	      0.00000000	      0.00000000	     -0.95326997	      2.49350461	      1.85882472	     -4.69232152	      0.00000000	      0.00000000	      1.00000000	      0.18134564	      1.00000000	      0.16981119	      0.99999994	      0.06022839	      0.01000000	      0.05630165	      0.00000000	      0.00000000
      0.18589491	     -0.00000000	     -0.00000000	      0.00000000	      0.00000000	     -0.00000000	     -0.00000000	     -0.00000000	      0.00000000	      0.55956560	      1.50928592	      0.00000000	      0.00000000	     -0.95251455	      2.49700331	      1.85740305	     -4.69961820	      0.00000000	      0.00000000	      1.00000000	      0.18129194	      1.00000000	      0.16978327	      0.99999995	      0.06020742	      0.01000000	      0.05633473	      0.00000000	      0.00000000
      0.18619765	     -0.00000000	     -0.00000000	      0.00000000	      0.00000000	     -0.00000000	     -0.00000000	     -0.00000000	      0.00000000	      0.56002276	      1.51082740	      0.00000000	      0.00000000	     -0.95175807	      2.50050684	      1.85597917	     -4.70692448	      0.00000000	      0.00000000	      1.00000000	      0.18123817	      1.00000000	      0.16975533	      0.99999995	      0.06018641	      0.01000000	      0.05636795	      0.00000000	      0.00000000
      0.18650040	     -0.00000000	     -0.00000000	      0.00000000	      0.00000000	     -0.00000000	     -0.00000000	     -0.00000000	      0.00000000	      0.56048039	      1.51236746	      0.00000000	      0.00000000	     -0.95100053	      2.50401526	      1.85455308	     -4.71424043	      0.00000000	      0.00000000	      1.00000000	      0.18118431	      1.00000000	      0.16972734	      0.99999995	      0.06016535	      0.01000000	      0.05640130	      0.00000000	      0.00000000
      0.18680314	     -0.00000000	     -0.00000000	      0.00000000	      0.00000000	     -0.00000000	     -0.00000000	     -0.00000000	      0.00000000	      0.56093848	      1.51390610	      0.00000000	      0.00000000	     -0.95024193	      2.50752858	      1.85312477	     -4.72156612	      0.00000000	      0.00000000	      1.00000000	      0.18113036	      1.00000000	      0.16969932	      0.99999995	      0.06014426	      0.01000000	      0.05643478	      0.00000000	      0.00000000
      0.18710588	     -0.00000000	     -0.00000000	      0.00000000	      0.00000000	     -0.00000000	     -0.00000000	     -0.00000000	      0.00000000	      0.56139703	      1.51544331	      0.00000000	      0.00000000	     -0.94948226	      2.51104685	      1.85169424	     -4.72890161	      0.00000000	      0.00000000	      1.00000000	      0.18107633	      1.00000000	      0.16967126	      0.99999995	      0.06012312	      0.01000000	      0.05646840	      0.00000000	      0.00000000
      0.18740862	     -0.00000000	     -0.00000000	      0.00000000	      0.00000000	     -0.00000000	     -0.00000000	     -0.00000000	      0.00000000	      0.56185605	      1.51697911	      0.00000000	      0.00000000	     -0.94872153	      2.51457011	      1.85026149	     -4.73624696	      0.00000000	      0.00000000	      1.00000000	      0.18102221	      1.00000000	      0.16964317	      0.99999995	      0.06010195	      0.01000000	      0.05650215	      0.00000000	      0.00000000
      0.18771137	     -0.00000000	     -0.00000000	      0.00000000	      0.00000000	     -0.00000000	     -0.00000000	     -0.00000000	      0.00000000	      0.56231554	      1.51851348	      0.00000000	      0.00000000	     -0.94795973	      2.51809837	      1.84882651	     -4.74360224	      0.00000000	      0.00000000	      1.00000000	      0.18096800	      1.00000000	      0.16961504	      0.99999995	      0.06008073	      0.01000000	      0.05653604	      0.00000000	      0.00000000
      0.18801411	     -0.00000000	     -0.00000000	      0.00000000	      0.00000000	     -0.00000000	     -0.00000000	      0.00000000	      0.00000000	      0.56277549	      1.52004644	      0.00000000	      0.00000000	     -0.94719686	      2.52163169	      1.84738931	     -4.75096753	      0.00000000	      0.00000000	      1.00000000	      0.18091371	      1.00000000	      0.16958688	      0.99999995	      0.06005948	      0.01000000	      0.05657006	      0.00000000	      0.00000000
      0.18831685	     -0.00000000	     -0.00000000	      0.00000000	      0.00000000	     -0.00000000	     -0.00000000	      0.00000000	      0.00000000	      0.56323591	      1.52157798	      0.00000000	      0.00000000	     -0.94643292	      2.52517010	      1.84594987	     -4.75834288	      0.00000000	      0.00000000	      1.00000000	      0.18085933	      1.00000000	      0.16955868	      0.99999995	      0.06003818	      0.01000000	      0.05660422	      0.00000000	      0.00000000
      0.18861959	     -0.00000000	     -0.00000000	      0.00000000	      0.00000000	     -0.00000000	     -0.00000000	      0.00000000	      0.00000000	      0.56369678	      1.52310810	      0.00000000	      0.00000000	     -0.94566791	      2.52871363	      1.84450820	     -4.76572838	      0.00000000	      0.00000000	      1.00000000	      0.18080487	      1.00000000	      0.16953044	      0.99999995	      0.06001684	      0.01000000	      0.05663851	      0.00000000	      0.00000000
      0.18892234	     -0.00000000	     -0.00000000	      0.00000000	      0.00000000	     -0.00000000	     -0.00000000	      0.00000000	      0.00000000	      0.56415812	      1.52463681	      0.00000000	      0.00000000	     -0.94490182	      2.53226232	      1.84306429	     -4.77312408	      0.00000000	      0.00000000	      1.00000000	      0.18075031	      1.00000000	      0.16950217	      0.99999995	      0.05999547	      0.01000000	      0.05667294	      0.00000000	      0.00000000
      0.18922508	     -0.00000000	     -0.00000000	      0.00000000	      0.00000000	     -0.00000000	     -0.00000000	      0.00000000	      0.00000000	      0.56461993	      1.52616411	      0.00000000	      0.00000000	     -0.94413466	      2.53581621	      1.84161815	     -4.78053006	      0.00000000	      0.00000000	      1.00000000	      0.18069567	      1.00000000	      0.16947387	      0.99999995	      0.05997405	      0.01000000	      0.05670750	      0.00000000	      0.00000000
      0.18952782	     -0.00000000	     -0.00000000	      0.00000000	      0.00000000	     -0.00000000	     -0.00000000	      0.00000000	      0.00000000	      0.56508219	      1.52769000	      0.00000000	      0.00000000	     -0.94336642	      2.53937533	      1.84016975	     -4.78794640	      0.00000000	      0.00000000	      1.00000000	      0.18064095	      1.00000000	      0.16944553	      0.99999995	      0.05995259	      0.01000000	      0.05674221	      0.00000000	      0.00000000
      0.18983056	     -0.00000000	     -0.00000000	      0.00000000	      0.00000000	     -0.00000000	     -0.00000000	      0.00000000	      0.00000000	      0.56554492	      1.52921449	      0.00000000	      0.00000000	     -0.94259711	      2.54293973	      1.83871912	     -4.79537316	      0.00000000	      0.00000000	      1.00000000	      0.18058613	      1.00000000	      0.16941715	      0.99999996	      0.05993109	      0.01000000	      0.05677704	      0.00000000	      0.00000000
      0.19013330	     -0.00000000	     -0.00000000	      0.00000000	      0.00000000	     -0.00000000	     -0.00000000	      0.00000000	      0.00000000	      0.56600811	      1.53073756	      0.00000000	      0.00000000	     -0.94182671	      2.54650943	      1.83726623	     -4.80281042	      0.00000000	      0.00000000	      1.00000000	      0.18053122	      1.00000000	      0.16938874	      0.99999996	      0.05990955	      0.01000000	      0.05681202	      0.00000000	      0.00000000
      0.19043605	     -0.00000000	     -0.00000000	      0.00000000	      0.00000000	     -0.00000000	     -0.00000000	      0.00000000	      0.00000000	      0.56647176	      1.53225924	      0.00000000	      0.00000000	     -0.94105523	      2.55008450	      1.83581109	     -4.81025825	      0.00000000	      0.00000000	      1.00000000	      0.18047623	      1.00000000	      0.16936029	      0.99999996	      0.05988797	      0.01000000	      0.05684714	      0.00000000	      0.00000000
      0.19073879	     -0.00000000	     -0.00000000	      0.00000000	      0.00000000	     -0.00000000	     -0.00000000	      0.00000000	      0.00000000	      0.56693587	      1.53377951	      0.00000000	      0.00000000	     -0.94028267	      2.55366495	      1.83435369	     -4.81771673	      0.00000000	      0.00000000	      1.00000000	      0.18042115	      1.00000000	      0.16933181	      0.99999996	      0.05986635	      0.01000000	      0.05688239	      0.00000000	      0.00000000
      0.19104153	     -0.00000000	     -0.00000000	      0.00000000	      0.00000000	     -0.00000000	     -0.00000000	      0.00000000	      0.00000000	      0.56740044	      1.53529839	      0.00000000	      0.00000000	     -0.93950903	      2.55725083	      1.83289403	     -4.82518593	      0.00000000	      0.00000000	      1.00000000	      0.18036598	      1.00000000	      0.16930329	      0.99999996	      0.05984468	      0.01000000	      0.05691778	      0.00000000	      0.00000000
      0.19134427	     -0.00000000	     -0.00000000	      0.00000000	      0.00000000	     -0.00000000	     -0.00000000	      0.00000000	      0.00000000	      0.56786547	      1.53681587	      0.00000000	      0.00000000	     -0.93873429	      2.56084217	      1.83143211	     -4.83266593	      0.00000000	      0.00000000	      1.00000000	      0.18031071	      1.00000000	      0.16927474	      0.99999996	      0.05982298	      0.01000000	      0.05695331	      0.00000000	      0.00000000
      0.19164702	     -0.00000000	     -0.00000000	      0.00000000	      0.00000000	     -0.00000000	     -0.00000000	      0.00000000	      0.00000000	      0.56833096	      1.53833196	      0.00000000	      0.00000000	     -0.93795848	      2.56443903	      1.82996792	     -4.84015681	      0.00000000	      0.00000000	      1.00000000	      0.18025536	      1.00000000	      0.16924615	      0.99999996	      0.05980123	      0.01000000	      0.05698898	      0.00000000	      0.00000000
      0.19194976	     -0.00000000	     -0.00000000	      0.00000000	      0.00000000	     -0.00000000	     -0.00000000	      0.00000000	      0.00000000	      0.56879690	      1.53984666	      0.00000000	      0.00000000	     -0.93718157	      2.56804145	      1.82850147	     -4.84765864	      0.00000000	      0.00000000	      1.00000000	      0.18019992	      1.00000000	      0.16921753	      0.99999996	      0.05977944	      0.01000000	      0.05702479	      0.00000000	      0.00000000
      0.19225250	     -0.00000000	     -0.00000000	      0.00000000	      0.00000000	     -0.00000000	     -0.00000000	      0.00000000	      0.00000000	      0.56926331	      1.54135997	      0.00000000	      0.00000000	     -0.93640356	      2.57164945	      1.82703274	     -4.85517151	      0.00000000	      0.00000000	      1.00000000	      0.18014439	      1.00000000	      0.16918887	      0.99999996	      0.05975761	      0.01000000	      0.05706074	      0.00000000	      0.00000000
      0.19255524	     -0.00000000	     -0.00000000	      0.00000000	      0.00000000	     -0.00000000	     -0.00000000	      0.00000000	      0.00000000	      0.56973017	      1.54287190	      0.00000000	      0.00000000	     -0.93562447	      2.57526308	      1.82556173	     -4.86269549	      0.00000000	      0.00000000	      1.00000000	      0.18008877	      1.00000000	      0.16916018	      0.99999996	      0.05973574	      0.01000000	      0.05709683	      0.00000000	      0.00000000
      0.19285799	     -0.00000000	     -0.00000000	      0.00000000	      0.00000000	     -0.00000000	     -0.00000000	      0.00000000	      0.00000000	      0.57019749	      1.54438245	      0.00000000	      0.00000000	     -0.93484428	      2.57888239	      1.82408845	     -4.87023066	      0.00000000	      0.00000000	      1.00000000	      0.18003306	      1.00000000	      0.16913145	      0.99999996	      0.05971383	      0.01000000	      0.05713306	      0.00000000	      0.00000000
      0.19316073	     -0.00000000	     -0.00000000	      0.00000000	      0.00000000	     -0.00000000	     -0.00000000	      0.00000000	      0.00000000	      0.57066527	      1.54589162	      0.00000000	      0.00000000	     -0.93406300	      2.58250742	      1.82261288	     -4.87777710	      0.00000000	      0.00000000	      1.00000000	      0.17997725	      1.00000000	      0.16910269	      0.99999996	      0.05969188	      0.01000000	      0.05716943	      0.00000000	      0.00000000
      0.19346347	     -0.00000000	     -0.00000000	      0.00000000	      0.00000000	     -0.00000000	     -0.00000000	      0.00000000	      0.00000000	      0.57113351	      1.54739942	      0.00000000	      0.00000000	     -0.93328061	      2.58613821	      1.82113503	     -4.88533490	      0.00000000	      0.00000000	      1.00000000	      0.17992136	      1.00000000	      0.16907390	      0.99999996	      0.05966988	      0.01000000	      0.05720595	      0.00000000	      0.00000000
      0.19376621	     -0.00000000	     -0.00000000	      0.00000000	      0.00000000	     -0.00000000	     -0.00000000	      0.00000000	      0.00000000	      0.57160220	      1.54890585	      0.00000000	      0.00000000	     -0.93249713	      2.58977480	      1.81965488	     -4.89290413	      0.00000000	      0.00000000	      1.00000000	      0.17986537	      1.00000000	      0.16904506	      0.99999996	      0.05964784	      0.01000000	      0.05724260	      0.00000000	      0.00000000
      0.19406896	     -0.00000000	     -0.00000000	      0.00000000	      0.00000000	     -0.00000000	     -0.00000000	      0.00000000	      0.00000000	      0.57207135	      1.55041091	      0.00000000	      0.00000000	     -0.93171254	      2.59341724	      1.81817245	     -4.90048488	      0.00000000	      0.00000000	      1.00000000	      0.17980929	      1.00000000	      0.16901620	      0.99999996	      0.05962576	      0.01000000	      0.05727940	      0.00000000	      0.00000000
      0.19437170	     -0.00000000	     -0.00000000	      0.00000000	      0.00000000	     -0.00000000	     -0.00000000	      0.00000000	      0.00000000	      0.57254095	      1.55191461	      0.00000000	      0.00000000	     -0.93092685	      2.59706556	      1.81668771	     -4.90807724	      0.00000000	      0.00000000	      1.00000000	      0.17975312	      1.00000000	      0.16898730	      0.99999996	      0.05960364	      0.01000000	      0.05731634	      0.00000000	      0.00000000
      0.19467444	     -0.00000000	     -0.00000000	      0.00000000	      0.00000000	     -0.00000000	     -0.00000000	      0.00000000	      0.00000000	      0.57301101	      1.55341695	      0.00000000	      0.00000000	     -0.93014006	      2.60071982	      1.81520068	     -4.91568128	      0.00000000	      0.00000000	      1.00000000	      0.17969686	      1.00000000	      0.16895836	      0.99999996	      0.05958147	      0.01000000	      0.05735342	      0.00000000	      0.00000000
      0.19497718	     -0.00000000	     -0.00000000	      0.00000000	      0.00000000	     -0.00000000	     -0.00000000	      0.00000000	      0.00000000	      0.57348152	      1.55491794	      0.00000000	      0.00000000	     -0.92935216	      2.60438006	      1.81371134	     -4.92329708	      0.00000000	      0.00000000	      1.00000000	      0.17964051	      1.00000000	      0.16892939	      0.99999997	      0.05955927	      0.01000000	      0.05739065	      0.00000000	      0.00000000
      0.19527992	     -0.00000000	     -0.00000000	      0.00000000	      0.00000000	     -0.00000000	     -0.00000000	      0.00000000	      0.00000000	      0.57395249	      1.55641757	      0.00000000	      0.00000000	     -0.92856315	      2.60804632	      1.81221970	     -4.93092475	      0.00000000	      0.00000000	      1.00000000	      0.17958406	      1.00000000	      0.16890039	      0.99999997	      0.05953702	      0.01000000	      0.05742801	      0.00000000	      0.00000000
      0.19558267	     -0.00000000	     -0.00000000	      0.00000000	      0.00000000	     -0.00000000	     -0.00000000	      0.00000000	      0.00000000	      0.57442391	      1.55791585	      0.00000000	      0.00000000	     -0.92777302	      2.61171864	      1.81072574	     -4.93856435	      0.00000000	      0.00000000	      1.00000000	      0.17952752	      1.00000000	      0.16887135	      0.99999997	      0.05951473	      0.01000000	      0.05746553	      0.00000000	      0.00000000
      0.19588541	     -0.00000000	     -0.00000000	      0.00000000	      0.00000000	     -0.00000000	     -0.00000000	      0.00000000	      0.00000000	      0.57489578	      1.55941279	      0.00000000	      0.00000000	     -0.92698179	      2.61539707	      1.80922947	     -4.94621599	      0.00000000	      0.00000000	      1.00000000	      0.17947089	      1.00000000	      0.16884228	      0.99999997	      0.05949239	      0.01000000	      0.05750318	      0.00000000	      0.00000000
      0.19618815	     -0.00000000	     -0.00000000	      0.00000000	      0.00000000	     -0.00000000	     -0.00000000	      0.00000000	      0.00000000	      0.57536811	      1.56090839	      0.00000000	      0.00000000	     -0.92618944	      2.61908167	      1.80773088	     -4.95387973	      0.00000000	      0.00000000	      1.00000000	      0.17941416	      1.00000000	      0.16881317	      0.99999997	      0.05947002	      0.01000000	      0.05754098	      0.00000000	      0.00000000
      0.19649089	     -0.00000000	     -0.00000000	      0.00000000	      0.00000000	     -0.00000000	     -0.00000000	      0.00000000	      0.00000000	      0.57584089	      1.56240266	      0.00000000	      0.00000000	     -0.92539597	      2.62277246	      1.80622997	     -4.96155569	      0.00000000	      0.00000000	      1.00000000	      0.17935734	      1.00000000	      0.16878403	      0.99999997	      0.05944760	      0.01000000	      0.05757893	      0.00000000	      0.00000000
      0.19679364	     -0.00000000	     -0.00000000	      0.00000000	      0.00000000	     -0.00000000	     -0.00000000	      0.00000000	      0.00000000	      0.57631412	      1.56389559	      0.00000000	      0.00000000	     -0.92460139	      2.62646950	      1.80472673	     -4.96924393	      0.00000000	      0.00000000	      1.00000000	      0.17930043	      1.00000000	      0.16875485	      0.99999997	      0.05942514	      0.01000000	      0.05761702	      0.00000000	      0.00000000
      0.19709638	     -0.00000000	     -0.00000000	      0.00000000	      0.00000000	     -0.00000000	     -0.00000000	      0.00000000	      0.00000000	      0.57678780	      1.56538719	      0.00000000	      0.00000000	     -0.92380569	      2.63017284	      1.80322117	     -4.97694455	      0.00000000	      0.00000000	      1.00000000	      0.17924342	      1.00000000	      0.16872564	      0.99999997	      0.05940263	      0.01000000	      0.05765526	      0.00000000	      0.00000000
      0.19739912	     -0.00000000	     -0.00000000	      0.00000000	      0.00000000	     -0.00000000	     -0.00000000	      0.00000000	      0.00000000	      0.57726194	      1.56687747	      0.00000000	      0.00000000	     -0.92300886	      2.63388252	      1.80171327	     -4.98465764	      0.00000000	      0.00000000	      1.00000000	      0.17918632	      1.00000000	      0.16869640	      0.99999997	      0.05938008	      0.01000000	      0.05769364	      0.00000000	      0.00000000
      0.19770186	     -0.00000000	     -0.00000000	      0.00000000	      0.00000000	     -0.00000000	     -0.00000000	      0.00000000	      0.00000000	      0.57773652	      1.56836644	      0.00000000	      0.00000000	     -0.92221091	      2.63759859	      1.80020303	     -4.99238330	      0.00000000	      0.00000000	      1.00000000	      0.17912912	      1.00000000	      0.16866712	      0.99999997	      0.05935749	      0.01000000	      0.05773217	      0.00000000	      0.00000000
      0.19800461	     -0.00000000	     -0.00000000	      0.00000000	      0.00000000	     -0.00000000	     -0.00000000	      0.00000000	      0.00000000	      0.57821156	      1.56985408	      0.00000000	      0.00000000	     -0.92141183	      2.64132110	      1.79869045	     -5.00012161	      0.00000000	      0.00000000	      1.00000000	      0.17907183	      1.00000000	      0.16863781	      0.99999997	      0.05933486	      0.01000000	      0.05777084	      0.00000000	      0.00000000
      0.19830735	     -0.00000000	     -0.00000000	      0.00000000	      0.00000000	     -0.00000000	     -0.00000000	      0.00000000	      0.00000000	      0.57868704	      1.57134042	      0.00000000	      0.00000000	     -0.92061163	      2.64505009	      1.79717553	     -5.00787266	      0.00000000	      0.00000000	      1.00000000	      0.17901445	      1.00000000	      0.16860846	      0.99999997	      0.05931218	      0.01000000	      0.05780966	      0.00000000	      0.00000000
      0.19861009	     -0.00000000	     -0.00000000	      0.00000000	      0.00000000	     -0.00000000	     -0.00000000	      0.00000000	      0.00000000	      0.57916298	      1.57282545	      0.00000000	      0.00000000	     -0.91981030	      2.64878561	      1.79565826	     -5.01563655	      0.00000000	      0.00000000	      1.00000000	      0.17895697	      1.00000000	      0.16857908	      0.99999997	      0.05928946	      0.01000000	      0.05784863	      0.00000000	      0.00000000
      0.19891283	     -0.00000000	     -0.00000000	      0.00000000	      0.00000000	     -0.00000000	     -0.00000000	      0.00000000	      0.00000000	      0.57963937	      1.57430918	      0.00000000	      0.00000000	     -0.91900783	      2.65252772	      1.79413864	     -5.02341338	      0.00000000	      0.00000000	      1.00000000	      0.17889939	      1.00000000	      0.16854967	      0.99999997	      0.05926670	      0.01000000	      0.05788775	      0.00000000	      0.00000000
      0.19921558	     -0.00000000	     -0.00000000	      0.00000000	      0.00000000	     -0.00000000	     -0.00000000	      0.00000000	      0.00000000	      0.58011620	      1.57579161	      0.00000000	      0.00000000	     -0.91820423	      2.65627646	      1.79261666	     -5.03120323	      0.00000000	      0.00000000	      1.00000000	      0.17884172	      1.00000000	      0.16852022	      0.99999997	      0.05924389	      0.01000000	      0.05792701	      0.00000000	      0.00000000
      0.19951832	     -0.00000000	     -0.00000000	      0.00000000	      0.00000000	     -0.00000000	     -0.00000000	      0.00000000	      0.00000000	      0.58059348	      1.57727276	      0.00000000	      0.00000000	     -0.91739949	      2.66003188	      1.79109232	     -5.03900620	      0.00000000	      0.00000000	      1.00000000	      0.17878395	      1.00000000	      0.16849074	      0.99999997	      0.05922104	      0.01000000	      0.05796642	      0.00000000	      0.00000000
      0.19982106	     -0.00000000	     -0.00000000	      0.00000000	      0.00000000	     -0.00000000	     -0.00000000	      0.00000000	      0.00000000	      0.58107121	      1.57875261	      0.00000000	      0.00000000	     -0.91659362	      2.66379403	      1.78956562	     -5.04682240	      0.00000000	      0.00000000	      1.00000000	      0.17872609	      1.00000000	      0.16846122	      0.99999997	      0.05919815	      0.01000000	      0.05800598	      0.00000000	      0.00000000
      0.20012380	     -0.00000000	     -0.00000000	      0.00000000	      0.00000000	     -0.00000000	     -0.00000000	      0.00000000	      0.00000000	      0.58154939	      1.58023118	      0.00000000	      0.00000000	     -0.91578661	      2.66756296	      1.78803654	     -5.05465191	      0.00000000	      0.00000000	      1.00000000	      0.17866813	      1.00000000	      0.16843168	      0.99999997	      0.05917521	      0.01000000	      0.05804569	      0.00000000	      0.00000000
      0.20042654	     -0.00000000	     -0.00000000	      0.00000000	      0.00000000	     -0.00000000	     -0.00000000	      0.00000000	      0.00000000	      0.58202802	      1.58170848	      0.00000000	      0.00000000	     -0.91497845	      2.67133872	      1.78650510	     -5.06249483	      0.00000000	      0.00000000	      1.00000000	      0.17861007	      1.00000000	      0.16840209	      0.99999997	      0.05915222	      0.01000000	      0.05808555	      0.00000000	      0.00000000
      0.20072929	     -0.00000000	     -0.00000000	      0.00000000	      0.00000000	     -0.00000000	     -0.00000000	      0.00000000	      0.00000000	      0.58250709	      1.58318450	      0.00000000	      0.00000000	     -0.91416915	      2.67512136	      1.78497128	     -5.07035127	      0.00000000	      0.00000000	      1.00000000	      0.17855192	      1.00000000	      0.16837248	      0.99999997	      0.05912920	      0.01000000	      0.05812556	      0.00000000	      0.00000000
      0.20103203	     -0.00000000	     -0.00000000	      0.00000000	      0.00000000	     -0.00000000	     -0.00000000	      0.00000000	      0.00000000	      0.58298661	      1.58465926	      0.00000000	      0.00000000	     -0.91335871	      2.67891094	      1.78343508	     -5.07822131	      0.00000000	      0.00000000	      1.00000000	      0.17849367	      1.00000000	      0.16834283	      0.99999997	      0.05910613	      0.01000000	      0.05816571	      0.00000000	      0.00000000
      0.20133477	     -0.00000000	     -0.00000000	      0.00000000	      0.00000000	     -0.00000000	     -0.00000000	      0.00000000	      0.00000000	      0.58346658	      1.58613275	      0.00000000	      0.00000000	     -0.91254711	      2.68270750	      1.78189649	     -5.08610507	      0.00000000	      0.00000000	      1.00000000	      0.17843532	      1.00000000	      0.16831315	      0.99999997	      0.05908301	      0.01000000	      0.05820602	      0.00000000	      0.00000000
      0.20163751	     -0.00000000	     -0.00000000	      0.00000000	      0.00000000	     -0.00000000	     -0.00000000	      0.00000000	      0.00000000	      0.58394699	      1.58760499	      0.00000000	      0.00000000	     -0.91173437	      2.68651111	      1.78035552	     -5.09400265	      0.00000000	      0.00000000	      1.00000000	      0.17837688	      1.00000000	      0.16828343	      0.99999998	      0.05905986	      0.01000000	      0.05824648	      0.00000000	      0.00000000
      0.20194026	     -0.00000000	     -0.00000000	      0.00000000	      0.00000000	     -0.00000000	     -0.00000000	      0.00000000	      0.00000000	      0.58442785	      1.58907598	      0.00000000	      0.00000000	     -0.91092047	      2.69032180	      1.77881215	     -5.10191414	      0.00000000	      0.00000000	      1.00000000	      0.17831833	      1.00000000	      0.16825368	      0.99999998	      0.05903665	      0.01000000	      0.05828709	      0.00000000	      0.00000000
      0.20224300	     -0.00000000	     -0.00000000	      0.00000000	      0.00000000	     -0.00000000	     -0.00000000	      0.00000000	      0.00000000	      0.58490915	      1.59054572	      0.00000000	      0.00000000	     -0.91010542	      2.69413964	      1.77726638	     -5.10983964	      0.00000000	      0.00000000	      1.00000000	      0.17825969	      1.00000000	      0.16822390	      0.99999998	      0.05901340	      0.01000000	      0.05832785	      0.00000000	      0.00000000
      0.20254574	     -0.00000000	     -0.00000000	      0.00000000	      0.00000000	     -0.00000000	     -0.00000000	      0.00000000	      0.00000000	      0.58539090	      1.59201421	      0.00000000	      0.00000000	     -0.90928921	      2.69796468	      1.77571822	     -5.11777927	      0.00000000	      0.00000000	      1.00000000	      0.17820095	      1.00000000	      0.16819408	      0.99999998	      0.05899011	      0.01000000	      0.05836876	      0.00000000	      0.00000000
      0.20284848	     -0.00000000	     -0.00000000	      0.00000000	      0.00000000	     -0.00000000	     -0.00000000	      0.00000000	      0.00000000	      0.58587309	      1.59348148	      0.00000000	      0.00000000	     -0.90847184	      2.70179696	      1.77416764	     -5.12573312	      0.00000000	      0.00000000	      1.00000000	      0.17814212	      1.00000000	      0.16816423	      0.99999998	      0.05896678	      0.01000000	      0.05840982	      0.00000000	      0.00000000
      0.20315123	     -0.00000000	     -0.00000000	      0.00000000	      0.00000000	     -0.00000000	     -0.00000000	      0.00000000	      0.00000000	      0.58635573	      1.59494751	      0.00000000	      0.00000000	     -0.90765331	      2.70563655	      1.77261466	     -5.13370129	      0.00000000	      0.00000000	      1.00000000	      0.17808318	      1.00000000	      0.16813435	      0.99999998	      0.05894339	      0.01000000	      0.05845103	      0.00000000	      0.00000000
      0.20345397	     -0.00000000	     -0.00000000	      0.00000000	      0.00000000	     -0.00000000	     -0.00000000	      0.00000000	      0.00000000	      0.58683881	      1.59641232	      0.00000000	      0.00000000	     -0.90683362	      2.70948350	      1.77105926	     -5.14168390	      0.00000000	      0.00000000	      1.00000000	      0.17802415	      1.00000000	      0.16810443	      0.99999998	      0.05891997	      0.01000000	      0.05849240	      0.00000000	      0.00000000
      0.20375671	     -0.00000000	     -0.00000000	      0.00000000	      0.00000000	     -0.00000000	     -0.00000000	      0.00000000	      0.00000000	      0.58732233	      1.59787591	      0.00000000	      0.00000000	     -0.90601276	      2.71333787	      1.76950145	     -5.14968105	      0.00000000	      0.00000000	      1.00000000	      0.17796501	      1.00000000	      0.16807448	      0.99999998	      0.05889650	      0.01000000	      0.05853392	      0.00000000	      0.00000000
      0.20405945	     -0.00000000	     -0.00000000	      0.00000000	      0.00000000	     -0.00000000	     -0.00000000	      0.00000000	      0.00000000	      0.58780630	      1.59933828	      0.00000000	      0.00000000	     -0.90519073	      2.71719970	      1.76794121	     -5.15769284	      0.00000000	      0.00000000	      1.00000000	      0.17790578	      1.00000000	      0.16804450	      0.99999998	      0.05887298	      0.01000000	      0.05857559	      0.00000000	      0.00000000
      0.20436220	     -0.00000000	     -0.00000000	      0.00000000	      0.00000000	     -0.00000000	     -0.00000000	      0.00000000	      0.00000000	      0.58829071	      1.60079945	      0.00000000	      0.00000000	     -0.90436754	      2.72106906	      1.76637854	     -5.16571938	      0.00000000	      0.00000000	      1.00000000	      0.17784645	      1.00000000	      0.16801448	      0.99999998	      0.05884942	      0.01000000	      0.05861742	      0.00000000	      0.00000000
      0.20466494	     -0.00000000	     -0.00000000	      0.00000000	      0.00000000	     -0.00000000	     -0.00000000	      0.00000000	      0.00000000	      0.58877556	      1.60225941	      0.00000000	      0.00000000	     -0.90354317	      2.72494599	      1.76481344	     -5.17376078	      0.00000000	      0.00000000	      1.00000000	      0.17778702	      1.00000000	      0.16798444	      0.99999998	      0.05882581	      0.01000000	      0.05865939	      0.00000000	      0.00000000
      0.20496768	     -0.00000000	     -0.00000000	      0.00000000	      0.00000000	     -0.00000000	     -0.00000000	      0.00000000	      0.00000000	      0.58926085	      1.60371818	      0.00000000	      0.00000000	     -0.90271762	      2.72883056	      1.76324591	     -5.18181714	      0.00000000	      0.00000000	      1.00000000	      0.17772749	      1.00000000	      0.16795436	      0.99999998	      0.05880216	      0.01000000	      0.05870153	      0.00000000	      0.00000000
      0.20527042	     -0.00000000	     -0.00000000	      0.00000000	      0.00000000	     -0.00000000	     -0.00000000	      0.00000000	      0.00000000	      0.58974659	      1.60517575	      0.00000000	      0.00000000	     -0.90189090	      2.73272282	      1.76167593	     -5.18988857	      0.00000000	      0.00000000	      1.00000000	      0.17766786	      1.00000000	      0.16792424	      0.99999998	      0.05877846	      0.01000000	      0.05874382	      0.00000000	      0.00000000
      0.20557316	     -0.00000000	     -0.00000000	      0.00000000	      0.00000000	     -0.00000000	     -0.00000000	      0.00000000	      0.00000000	      0.59023276	      1.60663214	      0.00000000	      0.00000000	     -0.90106300	      2.73662283	      1.76010351	     -5.19797519	      0.00000000	      0.00000000	      1.00000000	      0.17760812	      1.00000000	      0.16789410	      0.99999998	      0.05875472	      0.01000000	      0.05878626	      0.00000000	      0.00000000
      0.20587591	     -0.00000000	     -0.00000000	      0.00000000	      0.00000000	     -0.00000000	     -0.00000000	      0.00000000	      0.00000000	      0.59071938	      1.60808735	      0.00000000	      0.00000000	     -0.90023392	      2.74053064	      1.75852863	     -5.20607709	      0.00000000	      0.00000000	      1.00000000	      0.17754829	      1.00000000	      0.16786392	      0.99999998	      0.05873093	      0.01000000	      0.05882885	      0.00000000	      0.00000000
      0.20617865	     -0.00000000	     -0.00000000	      0.00000000	      0.00000000	     -0.00000000	     -0.00000000	      0.00000000	      0.00000000	      0.59120643	      1.60954138	      0.00000000	      0.00000000	     -0.89940365	      2.74444630	      1.75695130	     -5.21419439	      0.00000000	      0.00000000	      1.00000000	      0.17748836	      1.00000000	      0.16783370	      0.99999998	      0.05870709	      0.01000000	      0.05887161	      0.00000000	      0.00000000
      0.20648139	     -0.00000000	     -0.00000000	      0.00000000	      0.00000000	     -0.00000000	     -0.00000000	      0.00000000	      0.00000000	      0.59169393	      1.61099424	      0.00000000	      0.00000000	     -0.89857219	      2.74836988	      1.75537152	     -5.22232719	      0.00000000	      0.00000000	      1.00000000	      0.17742833	      1.00000000	      0.16780346	      0.99999998	      0.05868321	      0.01000000	      0.05891451	      0.00000000	      0.00000000
      0.20678413	     -0.00000000	     -0.00000000	      0.00000000	      0.00000000	     -0.00000000	     -0.00000000	      0.00000000	      0.00000000	      0.59218187	      1.61244593	      0.00000000	      0.00000000	     -0.89773955	      2.75230144	      1.75378926	     -5.23047561	      0.00000000	      0.00000000	      1.00000000	      0.17736820	      1.00000000	      0.16777318	      0.99999998	      0.05865929	      0.01000000	      0.05895758	      0.00000000	      0.00000000
      0.20708688	     -0.00000000	     -0.00000000	      0.00000000	      0.00000000	     -0.00000000	     -0.00000000	      0.00000000	      0.00000000	      0.59267024	      1.61389647	      0.00000000	      0.00000000	     -0.89690572	      2.75624102	      1.75220454	     -5.23863976	      0.00000000	      0.00000000	      1.00000000	      0.17730797	      1.00000000	      0.16774287	      0.99999998	      0.05863531	      0.01000000	      0.05900080	      0.00000000	      0.00000000
      0.20738962	     -0.00000000	     -0.00000000	      0.00000000	      0.00000000	     -0.00000000	     -0.00000000	      0.00000000	      0.00000000	      0.59315906	      1.61534584	      0.00000000	      0.00000000	     -0.89607069	      2.76018868	      1.75061734	     -5.24681974	      0.00000000	      0.00000000	      1.00000000	      0.17724763	      1.00000000	      0.16771253	      0.99999998	      0.05861129	      0.01000000	      0.05904417	      0.00000000	      0.00000000
      0.20769236	     -0.00000000	     -0.00000000	      0.00000000	      0.00000000	     -0.00000000	     -0.00000000	      0.00000000	      0.00000000	      0.59364831	      1.61679407	      0.00000000	      0.00000000	     -0.89523446	      2.76414449	      1.74902767	     -5.25501567	      0.00000000	      0.00000000	      1.00000000	      0.17718720	      1.00000000	      0.16768215	      0.99999998	      0.05858723	      0.01000000	      0.05908771	      0.00000000	      0.00000000
      0.20799510	     -0.00000000	     -0.00000000	      0.00000000	      0.00000000	     -0.00000000	     -0.00000000	      0.00000000	      0.00000000	      0.59413800	      1.61824115	      0.00000000	      0.00000000	     -0.89439704	      2.76810850	      1.74743551	     -5.26322766	      0.00000000	      0.00000000	      1.00000000	      0.17712666	      1.00000000	      0.16765174	      0.99999998	      0.05856312	      0.01000000	      0.05913140	      0.00000000	      0.00000000
      0.20829785	     -0.00000000	     -0.00000000	      0.00000000	      0.00000000	     -0.00000000	     -0.00000000	      0.00000000	      0.00000000	      0.59462813	      1.61968710	      0.00000000	      0.00000000	     -0.89355842	      2.77208077	      1.74584086	     -5.27145582	      0.00000000	      0.00000000	      1.00000000	      0.17706603	      1.00000000	      0.16762130	      0.99999998	      0.05853896	      0.01000000	      0.05917525	      0.00000000	      0.00000000
      0.20860059	     -0.00000000	     -0.00000000	      0.00000000	      0.00000000	     -0.00000000	     -0.00000000	      0.00000000	      0.00000000	      0.59511870	      1.62113190	      0.00000000	      0.00000000	     -0.89271859	      2.77606135	      1.74424372	     -5.27970026	      0.00000000	      0.00000000	      1.00000000	      0.17700529	      1.00000000	      0.16759083	      0.99999998	      0.05851475	      0.01000000	      0.05921925	      0.00000000	      0.00000000
      0.20890333	     -0.00000000	     -0.00000000	      0.00000000	      0.00000000	     -0.00000000	     -0.00000000	      0.00000000	      0.00000000	      0.59560970	      1.62257557	      0.00000000	      0.00000000	     -0.89187755	      2.78005030	      1.74264408	     -5.28796109	      0.00000000	      0.00000000	      1.00000000	      0.17694445	      1.00000000	      0.16756032	      0.99999998	      0.05849050	      0.01000000	      0.05926342	      0.00000000	      0.00000000
      0.20920607	     -0.00000000	     -0.00000000	      0.00000000	      0.00000000	     -0.00000000	     -0.00000000	      0.00000000	      0.00000000	      0.59610114	      1.62401812	      0.00000000	      0.00000000	     -0.89103531	      2.78404768	      1.74104194	     -5.29623843	      0.00000000	      0.00000000	      1.00000000	      0.17688351	      1.00000000	      0.16752978	      0.99999998	      0.05846620	      0.01000000	      0.05930774	      0.00000000	      0.00000000
      0.20950882	     -0.00000000	     -0.00000000	      0.00000000	      0.00000000	     -0.00000000	     -0.00000000	      0.00000000	      0.00000000	      0.59659302	      1.62545954	      0.00000000	      0.00000000	     -0.89019185	      2.78805356	      1.73943729	     -5.30453239	      0.00000000	      0.00000000	      1.00000000	      0.17682247	      1.00000000	      0.16749921	      0.99999998	      0.05844185	      0.01000000	      0.05935222	      0.00000000	      0.00000000
      0.20981156	     -0.00000000	     -0.00000000	      0.00000000	      0.00000000	     -0.00000000	     -0.00000000	      0.00000000	      0.00000000	      0.59708533	      1.62689985	      0.00000000	      0.00000000	     -0.88934718	      2.79206798	      1.73783012	     -5.31284308	      0.00000000	      0.00000000	      1.00000000	      0.17676133	      1.00000000	      0.16746861	      0.99999998	      0.05841746	      0.01000000	      0.05939686	      0.00000000	      0.00000000
      0.21011430	     -0.00000000	     -0.00000000	      0.00000000	      0.00000000	     -0.00000000	     -0.00000000	      0.00000000	      0.00000000	      0.59757808	      1.62833904	      0.00000000	      0.00000000	     -0.88850130	      2.79609100	      1.73622044	     -5.32117061	      0.00000000	      0.00000000	      1.00000000	      0.17670009	      1.00000000	      0.16743797	      0.99999998	      0.05839302	      0.01000000	      0.05944166	      0.00000000	      0.00000000
      0.21041704	     -0.00000000	     -0.00000000	      0.00000000	      0.00000000	     -0.00000000	     -0.00000000	      0.00000000	      0.00000000	      0.59807126	      1.62977712	      0.00000000	      0.00000000	     -0.88765419	      2.80012269	      1.73460823	     -5.32951511	      0.00000000	      0.00000000	      1.00000000	      0.17663875	      1.00000000	      0.16740731	      0.99999998	      0.05836853	      0.01000000	      0.05948663	      0.00000000	      0.00000000
      0.21071978	     -0.00000000	     -0.00000000	      0.00000000	      0.00000000	     -0.00000000	     -0.00000000	      0.00000000	     -0.00000000	      0.59856488	      1.63121410	      0.00000000	      0.00000000	     -0.88680587	      2.80416310	      1.73299350	     -5.33787667	      0.00000000	      0.00000000	      1.00000000	      0.17657730	      1.00000000	      0.16737661	      0.99999998	      0.05834399	      0.01000000	      0.05953175	      0.00000000	      0.00000000
      0.21102253	     -0.00000000	     -0.00000000	      0.00000000	      0.00000000	     -0.00000000	     -0.00000000	      0.00000000	     -0.00000000	      0.59905894	      1.63264997	      0.00000000	      0.00000000	     -0.88595631	      2.80821230	      1.73137623	     -5.34625543	      0.00000000	      0.00000000	      1.00000000	      0.17651575	      1.00000000	      0.16734587	      0.99999998	      0.05831941	      0.01000000	      0.05957703	      0.00000000	      0.00000000
      0.21132527	     -0.00000000	     -0.00000000	      0.00000000	      0.00000000	     -0.00000000	     -0.00000000	      0.00000000	      0.00000000	      0.59955343	      1.63408475	      0.00000000	      0.00000000	     -0.88510554	      2.81227033	      1.72975642	     -5.35465150	      0.00000000	      0.00000000	      1.00000000	      0.17645410	      1.00000000	      0.16731511	      0.99999998	      0.05829478	      0.01000000	      0.05962247	      0.00000000	      0.00000000
      0.21162801	     -0.00000000	     -0.00000000	      0.00000000	      0.00000000	     -0.00000000	     -0.00000000	      0.00000000	      0.00000000	      0.60004835	      1.63551843	      0.00000000	      0.00000000	     -0.88425353	      2.81633727	      1.72813407	     -5.36306498	      0.00000000	      0.00000000	      1.00000000	      0.17639235	      1.00000000	      0.16728431	      0.99999998	      0.05827010	      0.01000000	      0.05966807	      0.00000000	      0.00000000
      0.21193075	     -0.00000000	     -0.00000000	      0.00000000	      0.00000000	     -0.00000000	     -0.00000000	      0.00000000	      0.00000000	      0.60054371	      1.63695102	      0.00000000	      0.00000000	     -0.88340028	      2.82041316	      1.72650916	     -5.37149600	      0.00000000	      0.00000000	      1.00000000	      0.17633050	      1.00000000	      0.16725348	      0.99999999	      0.05824537	      0.01000000	      0.05971384	      0.00000000	      0.00000000
      0.21223350	     -0.00000000	     -0.00000000	      0.00000000	      0.00000000	     -0.00000000	     -0.00000000	      0.00000000	     -0.00000000	      0.60103950	      1.63838252	      0.00000000	      0.00000000	     -0.88254581	      2.82449808	      1.72488171	     -5.37994468	      0.00000000	      0.00000000	      1.00000000	      0.17626855	      1.00000000	      0.16722262	      0.99999999	      0.05822060	      0.01000000	      0.05975976	      0.00000000	      0.00000000
      0.21253624	     -0.00000000	     -0.00000000	      0.00000000	      0.00000000	     -0.00000000	     -0.00000000	      0.00000000	     -0.00000000	      0.60153573	      1.63981294	      0.00000000	      0.00000000	     -0.88169009	      2.82859207	      1.72325169	     -5.38841112	      0.00000000	      0.00000000	      1.00000000	      0.17620649	      1.00000000	      0.16719172	      0.99999999	      0.05819577	      0.01000000	      0.05980585	      0.00000000	      0.00000000
      0.21283898	     -0.00000000	     -0.00000000	      0.00000000	      0.00000000	     -0.00000000	     -0.00000000	      0.00000000	     -0.00000000	      0.60203238	      1.64124227	      0.00000000	      0.00000000	     -0.88083314	      2.83269521	      1.72161910	     -5.39689546	      0.00000000	      0.00000000	      1.00000000	      0.17614433	      1.00000000	      0.16716080	      0.99999999	      0.05817090	      0.01000000	      0.05985210	      0.00000000	      0.00000000
      0.21314172	     -0.00000000	     -0.00000000	      0.00000000	      0.00000000	     -0.00000000	     -0.00000000	      0.00000000	     -0.00000000	      0.60252947	      1.64267054	      0.00000000	      0.00000000	     -0.87997494	      2.83680755	      1.71998395	     -5.40539780	      0.00000000	      0.00000000	      1.00000000	      0.17608207	      1.00000000	      0.16712984	      0.99999999	      0.05814598	      0.01000000	      0.05989852	      0.00000000	      0.00000000
      0.21344447	     -0.00000000	     -0.00000000	      0.00000000	      0.00000000	     -0.00000000	     -0.00000000	      0.00000000	     -0.00000000	      0.60302700	      1.64409772	      0.00000000	      0.00000000	     -0.87911549	      2.84092915	      1.71834621	     -5.41391827	      0.00000000	      0.00000000	      1.00000000	      0.17601971	      1.00000000	      0.16709885	      0.99999999	      0.05812101	      0.01000000	      0.05994509	      0.00000000	      0.00000000
      0.21374721	     -0.00000000	     -0.00000000	      0.00000000	      0.00000000	     -0.00000000	     -0.00000000	      0.00000000	     -0.00000000	      0.60352495	      1.64552384	      0.00000000	      0.00000000	     -0.87825480	      2.84506007	      1.71670590	     -5.42245699	      0.00000000	      0.00000000	      1.00000000	      0.17595724	      1.00000000	      0.16706783	      0.99999999	      0.05809599	      0.01000000	      0.05999184	      0.00000000	      0.00000000
      0.21404995	     -0.00000000	     -0.00000000	      0.00000000	      0.00000000	     -0.00000000	     -0.00000000	      0.00000000	     -0.00000000	      0.60402333	      1.64694888	      0.00000000	      0.00000000	     -0.87739285	      2.84920038	      1.71506300	     -5.43101407	      0.00000000	      0.00000000	      1.00000000	      0.17589468	      1.00000000	      0.16703677	      0.99999999	      0.05807092	      0.01000000	      0.06003874	      0.00000000	      0.00000000
      0.21435269	     -0.00000000	     -0.00000000	      0.00000000	      0.00000000	     -0.00000000	     -0.00000000	      0.00000000	      0.00000000	      0.60452215	      1.64837286	      0.00000000	      0.00000000	     -0.87652965	      2.85335014	      1.71341750	     -5.43958964	      0.00000000	      0.00000000	      1.00000000	      0.17583201	      1.00000000	      0.16700568	      0.99999999	      0.05804581	      0.01000000	      0.06008581	      0.00000000	      0.00000000
      0.21465544	     -0.00000000	     -0.00000000	      0.00000000	      0.00000000	     -0.00000000	     -0.00000000	      0.00000000	      0.00000000	      0.60502140	      1.64979578	      0.00000000	      0.00000000	     -0.87566519	      2.85750940	      1.71176941	     -5.44818381	      0.00000000	      0.00000000	      1.00000000	      0.17576923	      1.00000000	      0.16697456	      0.99999999	      0.05802064	      0.01000000	      0.06013304	      0.00000000	      0.00000000
      0.21495818	     -0.00000000	     -0.00000000	      0.00000000	      0.00000000	     -0.00000000	     -0.00000000	      0.00000000	      0.00000000	      0.60552108	      1.65121764	      0.00000000	      0.00000000	     -0.87479947	      2.86167823	      1.71011871	     -5.45679672	      0.00000000	      0.00000000	      1.00000000	      0.17570636	      1.00000000	      0.16694341	      0.99999999	      0.05799543	      0.01000000	      0.06018044	      0.00000000	      0.00000000
      0.21526092	     -0.00000000	     -0.00000000	      0.00000000	      0.00000000	     -0.00000000	     -0.00000000	      0.00000000	      0.00000000	      0.60602119	      1.65263844	      0.00000000	      0.00000000	     -0.87393249	      2.86585670	      1.70846540	     -5.46542848	      0.00000000	      0.00000000	      1.00000000	      0.17564338	      1.00000000	      0.16691223	      0.99999999	      0.05797016	      0.01000000	      0.06022800	      0.00000000	      0.00000000
      0.21556366	     -0.00000000	     -0.00000000	      0.00000000	      0.00000000	     -0.00000000	     -0.00000000	      0.00000000	      0.00000000	      0.60652172	      1.65405818	      0.00000000	      0.00000000	     -0.87306424	      2.87004486	      1.70680947	     -5.47407921	      0.00000000	      0.00000000	      1.00000000	      0.17558030	      1.00000000	      0.16688101	      0.99999999	      0.05794485	      0.01000000	      0.06027573	      0.00000000	      0.00000000
      0.21586640	     -0.00000000	     -0.00000000	      0.00000000	      0.00000000	     -0.00000000	     -0.00000000	      0.00000000	      0.00000000	      0.60702269	      1.65547687	      0.00000000	      0.00000000	     -0.87219472	      2.87424278	      1.70515092	     -5.48274904	      0.00000000	      0.00000000	      1.00000000	      0.17551711	      1.00000000	      0.16684976	      0.99999999	      0.05791949	      0.01000000	      0.06032363	      0.00000000	      0.00000000
      0.21616915	     -0.00000000	     -0.00000000	      0.00000000	      0.00000000	     -0.00000000	     -0.00000000	      0.00000000	      0.00000000	      0.60752409	      1.65689452	      0.00000000	      0.00000000	     -0.87132393	      2.87845052	      1.70348975	     -5.49143810	      0.00000000	      0.00000000	      1.00000000	      0.17545382	      1.00000000	      0.16681848	      0.99999999	      0.05789407	      0.01000000	      0.06037169	      0.00000000	      0.00000000
      0.21647189	     -0.00000000	     -0.00000000	      0.00000000	      0.00000000	     -0.00000000	     -0.00000000	      0.00000000	      0.00000000	      0.60802592	      1.65831111	      0.00000000	      0.00000000	     -0.87045186	      2.88266815	      1.70182594	     -5.50014651	      0.00000000	      0.00000000	      1.00000000	      0.17539043	      1.00000000	      0.16678717	      0.99999999	      0.05786861	      0.01000000	      0.06041991	      0.00000000	      0.00000000
      0.21677463	     -0.00000000	     -0.00000000	      0.00000000	      0.00000000	     -0.00000000	     -0.00000000	      0.00000000	      0.00000000	      0.60852817	      1.65972666	      0.00000000	      0.00000000	     -0.86957851	      2.88689574	      1.70015949	     -5.50887439	      0.00000000	      0.00000000	      1.00000000	      0.17532694	      1.00000000	      0.16675582	      0.99999999	      0.05784309	      0.01000000	      0.06046831	      0.00000000	      0.00000000
      0.21707737	     -0.00000000	     -0.00000000	      0.00000000	      0.00000000	     -0.00000000	     -0.00000000	      0.00000000	      0.00000000	      0.60903086	      1.66114116	      0.00000000	      0.00000000	     -0.86870389	      2.89113333	      1.69849039	     -5.51762187	      0.00000000	      0.00000000	      1.00000000	      0.17526334	      1.00000000	      0.16672444	      0.99999999	      0.05781753	      0.01000000	      0.06051687	      0.00000000	      0.00000000
      0.21738012	     -0.00000000	     -0.00000000	      0.00000000	      0.00000000	     -0.00000000	     -0.00000000	      0.00000000	      0.00000000	      0.60953397	      1.66255463	      0.00000000	      0.00000000	     -0.86782798	      2.89538100	      1.69681865	     -5.52638907	      0.00000000	      0.00000000	      1.00000000	      0.17519963	      1.00000000	      0.16669303	      0.99999999	      0.05779192	      0.01000000	      0.06056560	      0.00000000	      0.00000000
      0.21768286	     -0.00000000	     -0.00000000	      0.00000000	      0.00000000	     -0.00000000	     -0.00000000	      0.00000000	      0.00000000	      0.61003751	      1.66396705	      0.00000000	      0.00000000	     -0.86695078	      2.89963882	      1.69514425	     -5.53517614	      0.00000000	      0.00000000	      1.00000000	      0.17513583	      1.00000000	      0.16666159	      0.99999999	      0.05776625	      0.01000000	      0.06061449	      0.00000000	      0.00000000
      0.21798560	     -0.00000000	     -0.00000000	      0.00000000	      0.00000000	     -0.00000000	     -0.00000000	      0.00000000	      0.00000000	      0.61054147	      1.66537844	      0.00000000	      0.00000000	     -0.86607229	      2.90390685	      1.69346718	     -5.54398319	      0.00000000	      0.00000000	      1.00000000	      0.17507191	      1.00000000	      0.16663011	      0.99999999	      0.05774053	      0.01000000	      0.06066356	      0.00000000	      0.00000000
      0.21828834	     -0.00000000	     -0.00000000	      0.00000000	      0.00000000	     -0.00000000	     -0.00000000	      0.00000000	      0.00000000	      0.61104587	      1.66678879	      0.00000000	      0.00000000	     -0.86519250	      2.90818516	      1.69178745	     -5.55281035	      0.00000000	      0.00000000	      1.00000000	      0.17500790	      1.00000000	      0.16659861	      0.99999999	      0.05771477	      0.01000000	      0.06071279	      0.00000000	      0.00000000
      0.21859109	     -0.00000000	     -0.00000000	      0.00000000	      0.00000000	     -0.00000000	     -0.00000000	      0.00000000	      0.00000000	      0.61155069	      1.66819810	      0.00000000	      0.00000000	     -0.86431142	      2.91247380	      1.69010504	     -5.56165775	      0.00000000	      0.00000000	      1.00000000	      0.17494378	      1.00000000	      0.16656707	      0.99999999	      0.05768895	      0.01000000	      0.06076219	      0.00000000	      0.00000000
      0.21889383	     -0.00000000	     -0.00000000	      0.00000000	      0.00000000	     -0.00000000	     -0.00000000	      0.00000000	      0.00000000	      0.61205594	      1.66960638	      0.00000000	      0.00000000	     -0.86342905	      2.91677286	      1.68841995	     -5.57052553	      0.00000000	      0.00000000	      1.00000000	      0.17487955	      1.00000000	      0.16653549	      0.99999999	      0.05766308	      0.01000000	      0.06081176	      0.00000000	      0.00000000
      0.21919657	     -0.00000000	     -0.00000000	      0.00000000	      0.00000000	     -0.00000000	     -0.00000000	      0.00000000	      0.00000000	      0.61256161	      1.67101363	      0.00000000	      0.00000000	     -0.86254536	      2.92108238	      1.68673217	     -5.57941381	      0.00000000	      0.00000000	      1.00000000	      0.17481523	      1.00000000	      0.16650389	      0.99999999	      0.05763716	      0.01000000	      0.06086150	      0.00000000	      0.00000000
      0.21949931	     -0.00000000	     -0.00000000	      0.00000000	      0.00000000	     -0.00000000	     -0.00000000	      0.00000000	      0.00000000	      0.61306771	      1.67241986	      0.00000000	      0.00000000	     -0.86166037	      2.92540246	      1.68504169	     -5.58832273	      0.00000000	      0.00000000	      1.00000000	      0.17475079	      1.00000000	      0.16647225	      0.99999999	      0.05761119	      0.01000000	      0.06091141	      0.00000000	      0.00000000
      0.21980206	     -0.00000000	     -0.00000000	      0.00000000	      0.00000000	     -0.00000000	     -0.00000000	      0.00000000	      0.00000000	      0.61357423	      1.67382505	      0.00000000	      0.00000000	     -0.86077407	      2.92973314	      1.68334852	     -5.59725242	      0.00000000	      0.00000000	      1.00000000	      0.17468625	      1.00000000	      0.16644058	      0.99999999	      0.05758517	      0.01000000	      0.06096150	      0.00000000	      0.00000000
      0.22010480	     -0.00000000	     -0.00000000	      0.00000000	      0.00000000	     -0.00000000	     -0.00000000	      0.00000000	      0.00000000	      0.61408119	      1.67522921	      0.00000000	      0.00000000	     -0.85988646	      2.93407449	      1.68165264	     -5.60620301	      0.00000000	      0.00000000	      1.00000000	      0.17462161	      1.00000000	      0.16640888	      0.99999999	      0.05755909	      0.01000000	      0.06101175	      0.00000000	      0.00000000
      0.22040754	     -0.00000000	     -0.00000000	      0.00000000	      0.00000000	     -0.00000000	     -0.00000000	      0.00000000	     -0.00000000	      0.61458856	      1.67663235	      0.00000000	      0.00000000	     -0.85899754	      2.93842660	      1.67995405	     -5.61517464	      0.00000000	      0.00000000	      1.00000000	      0.17455686	      1.00000000	      0.16637715	      0.99999999	      0.05753297	      0.01000000	      0.06106217	      0.00000000	      0.00000000
      0.22071028	     -0.00000000	     -0.00000000	      0.00000000	      0.00000000	     -0.00000000	     -0.00000000	      0.00000000	     -0.00000000	      0.61509636	      1.67803447	      0.00000000	      0.00000000	     -0.85810729	      2.94278951	      1.67825273	     -5.62416744	      0.00000000	      0.00000000	      1.00000000	      0.17449200	      1.00000000	      0.16634538	      0.99999999	      0.05750679	      0.01000000	      0.06111276	      0.00000000	      0.00000000
      0.22101302	     -0.00000000	     -0.00000000	      0.00000000	      0.00000000	     -0.00000000	     -0.00000000	      0.00000000	      0.00000000	      0.61560458	      1.67943556	      0.00000000	      0.00000000	     -0.85721572	      2.94716332	      1.67654870	     -5.63318155	      0.00000000	      0.00000000	      1.00000000	      0.17442704	      1.00000000	      0.16631358	      0.99999999	      0.05748056	      0.01000000	      0.06116353	      0.00000000	      0.00000000
      0.22131577	     -0.00000000	     -0.00000000	      0.00000000	      0.00000000	     -0.00000000	     -0.00000000	      0.00000000	      0.00000000	      0.61611323	      1.68083563	      0.00000000	      0.00000000	     -0.85632283	      2.95154807	      1.67484193	     -5.64221710	      0.00000000	      0.00000000	      1.00000000	      0.17436198	      1.00000000	      0.16628175	      0.99999999	      0.05745427	      0.01000000	      0.06121446	      0.00000000	      0.00000000
      0.22161851	     -0.00000000	     -0.00000000	      0.00000000	      0.00000000	     -0.00000000	     -0.00000000	      0.00000000	      0.00000000	      0.61662230	      1.68223468	      0.00000000	      0.00000000	     -0.85542860	      2.95594385	      1.67313242	     -5.65127424	      0.00000000	      0.00000000	      1.00000000	      0.17429680	      1.00000000	      0.16624988	      0.99999999	      0.05742794	      0.01000000	      0.06126557	      0.00000000	      0.00000000
      0.22192125	     -0.00000000	     -0.00000000	      0.00000000	      0.00000000	     -0.00000000	     -0.00000000	      0.00000000	      0.00000000	      0.61713180	      1.68363271	      0.00000000	      0.00000000	     -0.85453305	      2.96035071	      1.67142016	     -5.66035310	      0.00000000	      0.00000000	      1.00000000	      0.17423152	      1.00000000	      0.16621798	      0.99999999	      0.05740155	      0.01000000	      0.06131685	      0.00000000	      0.00000000
      0.22222399	     -0.00000000	     -0.00000000	      0.00000000	      0.00000000	     -0.00000000	     -0.00000000	      0.00000000	      0.00000000	      0.61764172	      1.68502972	      0.00000000	      0.00000000	     -0.85363615	      2.96476875	      1.66970516	     -5.66945382	      0.00000000	      0.00000000	      1.00000000	      0.17416614	      1.00000000	      0.16618605	      0.99999999	      0.05737511	      0.01000000	      0.06136831	      0.00000000	      0.00000000
      0.22252674	     -0.00000000	     -0.00000000	      0.00000000	      0.00000000	     -0.00000000	     -0.00000000	      0.00000000	     -0.00000000	      0.61815206	      1.68642570	      0.00000000	      0.00000000	     -0.85273792	      2.96919801	      1.66798739	     -5.67857654	      0.00000000	      0.00000000	      1.00000000	      0.17410065	      1.00000000	      0.16615409	      0.99999999	      0.05734861	      0.01000000	      0.06141993	      0.00000000	      0.00000000
      0.22282948	     -0.00000000	     -0.00000000	      0.00000000	      0.00000000	     -0.00000000	     -0.00000000	      0.00000000	     -0.00000000	      0.61866282	      1.68782067	      0.00000000	      0.00000000	     -0.85183835	      2.97363859	      1.66626686	     -5.68772140	      0.00000000	      0.00000000	      1.00000000	      0.17403505	      1.00000000	      0.16612209	      0.99999999	      0.05732206	      0.01000000	      0.06147174	      0.00000000	      0.00000000
      0.22313222	     -0.00000000	     -0.00000000	      0.00000000	      0.00000000	     -0.00000000	     -0.00000000	      0.00000000	     -0.00000000	      0.61917401	      1.68921463	      0.00000000	      0.00000000	     -0.85093743	      2.97809054	      1.66454356	     -5.69688854	      0.00000000	      0.00000000	      1.00000000	      0.17396934	      1.00000000	      0.16609006	      0.99999999	      0.05729546	      0.01000000	      0.06152371	      0.00000000	      0.00000000
      0.22343496	     -0.00000000	     -0.00000000	      0.00000000	      0.00000000	     -0.00000000	     -0.00000000	      0.00000000	     -0.00000000	      0.61968562	      1.69060756	      0.00000000	      0.00000000	     -0.85003516	      2.98255394	      1.66281748	     -5.70607811	      0.00000000	      0.00000000	      1.00000000	      0.17390353	      1.00000000	      0.16605800	      0.99999999	      0.05726881	      0.01000000	      0.06157586	      0.00000000	      0.00000000
      0.22373771	     -0.00000000	     -0.00000000	      0.00000000	      0.00000000	     -0.00000000	     -0.00000000	      0.00000000	     -0.00000000	      0.62019765	      1.69199948	      0.00000000	      0.00000000	     -0.84913154	      2.98702886	      1.66108861	     -5.71529025	      0.00000000	      0.00000000	      1.00000000	      0.17383761	      1.00000000	      0.16602591	      0.99999999	      0.05724210	      0.01000000	      0.06162818	      0.00000000	      0.00000000
      0.22404045	     -0.00000000	     -0.00000000	      0.00000000	      0.00000000	     -0.00000000	     -0.00000000	      0.00000000	     -0.00000000	      0.62071010	      1.69339038	      0.00000000	      0.00000000	     -0.84822656	      2.99151538	      1.65935696	     -5.72452510	      0.00000000	      0.00000000	      1.00000000	      0.17377158	      1.00000000	      0.16599378	      0.99999999	      0.05721534	      0.01000000	      0.06168068	      0.00000000	      0.00000000
      0.22434319	     -0.00000000	     -0.00000000	      0.00000000	      0.00000000	     -0.00000000	     -0.00000000	      0.00000000	     -0.00000000	      0.62122297	      1.69478027	      0.00000000	      0.00000000	     -0.84732022	      2.99601356	      1.65762250	     -5.73378281	      0.00000000	      0.00000000	      1.00000000	      0.17370545	      1.00000000	      0.16596162	      0.99999999	      0.05718852	      0.01000000	      0.06173336	      0.00000000	      0.00000000
      0.22464593	     -0.00000000	     -0.00000000	      0.00000000	      0.00000000	     -0.00000000	     -0.00000000	      0.00000000	     -0.00000000	      0.62173626	      1.69616914	      0.00000000	      0.00000000	     -0.84641252	      3.00052350	      1.65588523	     -5.74306352	      0.00000000	      0.00000000	      1.00000000	      0.17363921	      1.00000000	      0.16592942	      0.99999999	      0.05716166	      0.01000000	      0.06178621	      0.00000000	      0.00000000
      0.22494868	     -0.00000000	     -0.00000000	      0.00000000	      0.00000000	     -0.00000000	     -0.00000000	      0.00000000	     -0.00000000	      0.62224997	      1.69755699	      0.00000000	      0.00000000	     -0.84550345	      3.00504524	      1.65414516	     -5.75236738	      0.00000000	      0.00000000	      1.00000000	      0.17357286	      1.00000000	      0.16589719	      0.99999999	      0.05713473	      0.01000000	      0.06183923	      0.00000000	      0.00000000
      0.22525142	     -0.00000000	     -0.00000000	      0.00000000	      0.00000000	     -0.00000000	     -0.00000000	      0.00000000	     -0.00000000	      0.62276410	      1.69894383	      0.00000000	      0.00000000	     -0.84459301	      3.00957889	      1.65240226	     -5.76169455	      0.00000000	      0.00000000	      1.00000000	      0.17350640	      1.00000000	      0.16586493	      0.99999999	      0.05710775	      0.01000000	      0.06189244	      0.00000000	      0.00000000
      0.22555416	     -0.00000000	     -0.00000000	      0.00000000	      0.00000000	     -0.00000000	     -0.00000000	      0.00000000	     -0.00000000	      0.62327866	      1.70032966	      0.00000000	      0.00000000	     -0.84368119	      3.01412449	      1.65065654	     -5.77104516	      0.00000000	      0.00000000	      1.00000000	      0.17343983	      1.00000000	      0.16583264	      0.99999999	      0.05708072	      0.01000000	      0.06194581	      0.00000000	      0.00000000
      0.22585690	     -0.00000000	     -0.00000000	      0.00000000	      0.00000000	     -0.00000000	     -0.00000000	      0.00000000	     -0.00000000	      0.62379363	      1.70171446	      0.00000000	      0.00000000	     -0.84276800	      3.01868215	      1.64890798	     -5.78041937	      0.00000000	      0.00000000	      1.00000000	      0.17337315	      1.00000000	      0.16580031	      0.99999999	      0.05705363	      0.01000000	      0.06199937	      0.00000000	      0.00000000
      0.22615965	     -0.00000000	     -0.00000000	      0.00000000	      0.00000000	     -0.00000000	     -0.00000000	      0.00000000	     -0.00000000	      0.62430902	      1.70309826	      0.00000000	      0.00000000	     -0.84185342	      3.02325192	      1.64715658	     -5.78981732	      0.00000000	      0.00000000	      1.00000000	      0.17330637	      1.00000000	      0.16576795	      0.99999999	      0.05702649	      0.01000000	      0.06205310	      0.00000000	      0.00000000
      0.22646239	     -0.00000000	     -0.00000000	      0.00000000	      0.00000000	     -0.00000000	     -0.00000000	      0.00000000	     -0.00000000	      0.62482483	      1.70448103	      0.00000000	      0.00000000	     -0.84093746	      3.02783389	      1.64540233	     -5.79923918	      0.00000000	      0.00000000	      1.00000000	      0.17323948	      1.00000000	      0.16573555	      0.99999999	      0.05699929	      0.01000000	      0.06210702	      0.00000000	      0.00000000
      0.22676513	     -0.00000000	     -0.00000000	      0.00000000	      0.00000000	     -0.00000000	     -0.00000000	      0.00000000	     -0.00000000	      0.62534106	      1.70586279	      0.00000000	      0.00000000	     -0.84002012	      3.03242813	      1.64364522	     -5.80868508	      0.00000000	      0.00000000	      1.00000000	      0.17317247	      1.00000000	      0.16570313	      0.99999999	      0.05697204	      0.01000000	      0.06216110	      0.00000000	      0.00000000
      0.22706787	     -0.00000000	     -0.00000000	      0.00000000	      0.00000000	     -0.00000000	     -0.00000000	      0.00000000	     -0.00000000	      0.62585770	      1.70724353	      0.00000000	      0.00000000	     -0.83910137	      3.03703473	      1.64188526	     -5.81815520	      0.00000000	      0.00000000	      1.00000000	      0.17310536	      1.00000000	      0.16567066	      0.99999999	      0.05694473	      0.01000000	      0.06221537	      0.00000000	      0.00000000
      0.22737061	     -0.00000000	     -0.00000000	      0.00000000	      0.00000000	     -0.00000000	     -0.00000000	      0.00000000	     -0.00000000	      0.62637477	      1.70862326	      0.00000000	      0.00000000	     -0.83818124	      3.04165375	      1.64012242	     -5.82764967	      0.00000000	      0.00000000	      1.00000000	      0.17303814	      1.00000000	      0.16563817	      0.99999999	      0.05691737	      0.01000000	      0.06226982	      0.00000000	      0.00000000
      0.22767336	     -0.00000000	     -0.00000000	      0.00000000	      0.00000000	     -0.00000000	     -0.00000000	      0.00000000	     -0.00000000	      0.62689225	      1.71000196	      0.00000000	      0.00000000	     -0.83725970	      3.04628529	      1.63835670	     -5.83716866	      0.00000000	      0.00000000	      1.00000000	      0.17297081	      1.00000000	      0.16560564	      0.99999999	      0.05688995	      0.01000000	      0.06232444	      0.00000000	      0.00000000
      0.22797610	     -0.00000000	     -0.00000000	      0.00000000	      0.00000000	     -0.00000000	     -0.00000000	      0.00000000	     -0.00000000	      0.62741015	      1.71137965	      0.00000000	      0.00000000	     -0.83633676	      3.05092941	      1.63658810	     -5.84671232	      0.00000000	      0.00000000	      1.00000000	      0.17290337	      1.00000000	      0.16557308	      0.99999999	      0.05686247	      0.01000000	      0.06237925	      0.00000000	      0.00000000
      0.22827884	     -0.00000000	     -0.00000000	      0.00000000	      0.00000000	     -0.00000000	     -0.00000000	      0.00000000	     -0.00000000	      0.62792846	      1.71275632	      0.00000000	      0.00000000	     -0.83541241	      3.05558619	      1.63481660	     -5.85628081	      0.00000000	      0.00000000	      1.00000000	      0.17283582	      1.00000000	      0.16554048	      0.99999999	      0.05683494	      0.01000000	      0.06243423	      0.00000000	      0.00000000
      0.22858158	     -0.00000000	     -0.00000000	      0.00000000	      0.00000000	     -0.00000000	     -0.00000000	      0.00000000	     -0.00000000	      0.62844719	      1.71413197	      0.00000000	      0.00000000	     -0.83448664	      3.06025573	      1.63304220	     -5.86587429	      0.00000000	      0.00000000	      1.00000000	      0.17276816	      1.00000000	      0.16550785	      0.99999999	      0.05680735	      0.01000000	      0.06248940	      0.00000000	      0.00000000
      0.22888433	     -0.00000000	     -0.00000000	      0.00000000	      0.00000000	     -0.00000000	     -0.00000000	      0.00000000	     -0.00000000	      0.62896634	      1.71550660	      0.00000000	      0.00000000	     -0.83355947	      3.06493809	      1.63126490	     -5.87549292	      0.00000000	      0.00000000	      1.00000000	      0.17270039	      1.00000000	      0.16547518	      0.99999999	      0.05677971	      0.01000000	      0.06254474	      0.00000000	      0.00000000
      0.22918707	     -0.00000000	     -0.00000000	      0.00000000	      0.00000000	     -0.00000000	     -0.00000000	      0.00000000	     -0.00000000	      0.62948591	      1.71688020	      0.00000000	      0.00000000	     -0.83263087	      3.06963336	      1.62948468	     -5.88513685	      0.00000000	      0.00000000	      1.00000000	      0.17263250	      1.00000000	      0.16544248	      0.99999999	      0.05675200	      0.01000000	      0.06260027	      0.00000000	      0.00000000
      0.22948981	     -0.00000000	     -0.00000000	      0.00000000	      0.00000000	     -0.00000000	     -0.00000000	      0.00000000	     -0.00000000	      0.63000589	      1.71825279	      0.00000000	      0.00000000	     -0.83170085	      3.07434162	      1.62770154	     -5.89480625	      0.00000000	      0.00000000	      1.00000000	      0.17256451	      1.00000000	      0.16540975	      0.99999999	      0.05672425	      0.01000000	      0.06265598	      0.00000000	      0.00000000
      0.22979255	     -0.00000000	     -0.00000000	      0.00000000	      0.00000000	     -0.00000000	     -0.00000000	      0.00000000	     -0.00000000	      0.63052628	      1.71962434	      0.00000000	      0.00000000	     -0.83076940	      3.07906295	      1.62591546	     -5.90450128	      0.00000000	      0.00000000	      1.00000000	      0.17249641	      1.00000000	      0.16537698	      0.99999999	      0.05669643	      0.01000000	      0.06271187	      0.00000000	      0.00000000
      0.23009530	     -0.00000000	     -0.00000000	      0.00000000	      0.00000000	     -0.00000000	     -0.00000000	      0.00000000	     -0.00000000	      0.63104709	      1.72099488	      0.00000000	      0.00000000	     -0.82983652	      3.08379744	      1.62412645	     -5.91422211	      0.00000000	      0.00000000	      1.00000000	      0.17242819	      1.00000000	      0.16534418	      0.99999999	      0.05666856	      0.01000000	      0.06276794	      0.00000000	      0.00000000
[truncated: 4,385,729 more chars]
