# Supplementary material for: Musculoskeletal simulations to examine the effects of accentuated eccentric loading (AEL) on jump height
Source: PeerJ. 2023 Jan 23;11:e14687. doi: 10.7717/peerj.14687 (PMC9879160; doi:10.7717/peerj.14687)
Supplement: Supplemental Information 2 — Added15 folder contains the code and simulation results for a complete jump with an additional 15% model mass. Dropped15 folder contains the code and simulation results for the push-off phase with the original model mass. [file peerj-11-14687-s002.zip › Supplementary Simulation code and output results AEL15/Dropped15/Optimized_for_J_Results/TwoSegment_states_degrees.mot]

TwoSegment_states
version=1
nRows=9704
nColumns=29
inDegrees=yes

# SIMM Motion File Header:
name TwoSegment_states
datacolumns 29
datarows 9704
otherdata 1
range 0.000000 1.000000
endheader
time	/jointset/BoxCenter/BoxCenter_coord_0/value	/jointset/BoxCenter/BoxCenter_coord_0/speed	/jointset/BoxCenter/BoxCenter_coord_1/value	/jointset/BoxCenter/BoxCenter_coord_1/speed	/jointset/BoxCenter/BoxCenter_coord_2/value	/jointset/BoxCenter/BoxCenter_coord_2/speed	/jointset/BoxCenter/BoxCenter_coord_3/value	/jointset/BoxCenter/BoxCenter_coord_3/speed	/jointset/BoxCenter/BoxCenter_coord_4/value	/jointset/BoxCenter/BoxCenter_coord_4/speed	/jointset/BoxCenter/BoxCenter_coord_5/value	/jointset/BoxCenter/BoxCenter_coord_5/speed	/jointset/hip/hip_coordinate/value	/jointset/hip/hip_coordinate/speed	/jointset/knee/knee_coordinate/value	/jointset/knee/knee_coordinate/speed	/jointset/PlatformToGround/PlatformToGround_coord_0/value	/jointset/PlatformToGround/PlatformToGround_coord_0/speed	/forceset/vastus/activation	/forceset/vastus/fiber_length	/forceset/recfem/activation	/forceset/recfem/fiber_length	/forceset/glut/activation	/forceset/glut/fiber_length	/forceset/ham/activation	/forceset/ham/fiber_length	/forceset/hipLimitTorque/dissipatedEnergy	/forceset/kneeLimitTorque/dissipatedEnergy
      0.00000000	      0.00000000	      0.00000000	      0.00000000	      0.00000000	      0.00000000	      0.00000000	      0.00000000	      0.00000000	      0.38815822	      0.15197964	      0.00000000	      0.00000000	    -70.45070141	     17.16637532	    134.74728263	    -24.78285971	      0.00000000	      0.00000000	      0.99998087	      0.19861487	      0.99999991	      0.17866415	      0.99940622	      0.06677314	      0.01000000	      0.05178206	      0.00000000	      0.00000000
      0.00005767	     -0.00000000	     -0.00000000	     -0.00000000	     -0.00000000	     -0.00000000	     -0.00000000	      0.00000000	      0.00000000	      0.38816700	      0.15264172	     -0.00000000	     -0.00000000	    -70.44970914	     17.24813800	    134.74585079	    -24.87852713	      0.00000000	      0.00000000	      0.99998093	      0.19861487	      0.99999991	      0.17866415	      0.99940793	      0.06677314	      0.01000000	      0.05178206	      0.00000000	      0.00000000
      0.00011533	     -0.00000000	     -0.00000000	     -0.00000000	     -0.00000000	     -0.00000000	     -0.00000000	      0.00000000	     -0.00000000	      0.38817582	      0.15330290	     -0.00000000	     -0.00000000	    -70.44871220	     17.32813386	    134.74441326	    -24.97936292	      0.00000000	      0.00000000	      0.99998098	      0.19861486	      0.99999991	      0.17866415	      0.99940964	      0.06677314	      0.01000000	      0.05178206	      0.00000000	      0.00000000
      0.00019509	     -0.00000000	      0.00000000	     -0.00000000	     -0.00000000	     -0.00000000	     -0.00000000	      0.00000000	     -0.00000000	      0.38818809	      0.15421572	     -0.00000000	     -0.00000000	    -70.44732584	     17.43625571	    134.74241532	    -25.12217951	      0.00000000	      0.00000000	      0.99998106	      0.19861485	      0.99999991	      0.17866415	      0.99941199	      0.06677313	      0.01000000	      0.05178206	      0.00000000	      0.00000000
      0.00027484	      0.00000000	      0.00000000	     -0.00000000	     -0.00000000	     -0.00000000	     -0.00000000	     -0.00000000	     -0.00000000	      0.38820042	      0.15512660	     -0.00000000	     -0.00000000	    -70.44593097	     17.54177852	    134.74040593	    -25.26610561	      0.00000000	      0.00000000	      0.99998113	      0.19861484	      0.99999991	      0.17866414	      0.99941433	      0.06677312	      0.01000000	      0.05178206	      0.00000000	      0.00000000
      0.00038895	      0.00000000	      0.00000000	     -0.00000000	     -0.00000000	     -0.00000000	     -0.00000000	     -0.00000000	     -0.00000000	      0.38821820	      0.15642660	     -0.00000000	     -0.00000000	    -70.44392090	     17.68873617	    134.73751114	    -25.47181335	      0.00000000	      0.00000000	      0.99998124	      0.19861480	      0.99999991	      0.17866413	      0.99941766	      0.06677311	      0.01000000	      0.05178206	      0.00000000	      0.00000000
      0.00050306	      0.00000000	      0.00000000	     -0.00000000	     -0.00000000	     -0.00000000	     -0.00000000	     -0.00000000	     -0.00000000	      0.38823612	      0.15772312	     -0.00000000	     -0.00000000	    -70.44189430	     17.83149717	    134.73459294	    -25.67652296	      0.00000000	      0.00000000	      0.99998135	      0.19861476	      0.99999991	      0.17866411	      0.99942098	      0.06677309	      0.01000000	      0.05178206	      0.00000000	      0.00000000
      0.00069203	      0.00000000	      0.00000000	     -0.00000000	     -0.00000000	     -0.00000000	     -0.00000000	     -0.00000000	     -0.00000000	      0.38826613	      0.15986343	     -0.00000000	     -0.00000000	    -70.43850294	     18.05999874	    134.72970898	    -26.01308600	      0.00000000	      0.00000000	      0.99998152	      0.19861466	      0.99999991	      0.17866408	      0.99942642	      0.06677304	      0.01000000	      0.05178206	      0.00000000	      0.00000000
      0.00088100	      0.00000000	     -0.00000000	     -0.00000000	     -0.00000000	     -0.00000000	     -0.00000000	     -0.00000000	     -0.00000000	      0.38829654	      0.16199634	     -0.00000000	     -0.00000000	    -70.43506921	     18.28023024	    134.72476170	    -26.34692995	      0.00000000	      0.00000000	      0.99998169	      0.19861453	      0.99999991	      0.17866403	      0.99943182	      0.06677298	      0.01000000	      0.05178206	      0.00000000	      0.00000000
      0.00120986	      0.00000000	      0.00000000	     -0.00000000	     -0.00000000	     -0.00000000	     -0.00000000	     -0.00000000	     -0.00000000	      0.38835042	      0.16569351	     -0.00000000	     -0.00000000	    -70.42899663	     18.64817856	    134.71600245	    -26.92264999	      0.00000000	      0.00000000	      0.99998199	      0.19861422	      0.99999992	      0.17866392	      0.99944109	      0.06677284	      0.01000000	      0.05178206	      0.00000000	      0.00000000
      0.00146005	      0.00000000	      0.00000000	     -0.00000000	     -0.00000000	     -0.00000000	     -0.00000000	     -0.00000000	     -0.00000000	      0.38839223	      0.16849598	     -0.00000000	     -0.00000000	    -70.42429701	     18.91821857	    134.70921211	    -27.35721448	      0.00000000	      0.00000000	      0.99998222	      0.19861392	      0.99999992	      0.17866382	      0.99944804	      0.06677270	      0.01000000	      0.05178206	      0.00000000	      0.00000000
      0.00171025	      0.00000000	      0.00000000	     -0.00000000	     -0.00000000	     -0.00000000	     -0.00000000	     -0.00000000	     -0.00000000	      0.38843474	      0.17129103	     -0.00000000	     -0.00000000	    -70.41953066	     19.18191821	    134.70231335	    -27.78938361	      0.00000000	      0.00000000	      0.99998244	      0.19861357	      0.99999992	      0.17866369	      0.99945491	      0.06677253	      0.01000000	      0.05178206	      0.00000000	      0.00000000
      0.00196044	      0.00000000	      0.00000000	     -0.00000000	     -0.00000000	     -0.00000000	     -0.00000000	     -0.00000000	     -0.00000000	      0.38847794	      0.17407967	     -0.00000000	     -0.00000000	    -70.41469896	     19.44074938	    134.69530671	    -28.21968900	      0.00000000	      0.00000000	      0.99998266	      0.19861316	      0.99999992	      0.17866354	      0.99946168	      0.06677234	      0.01000000	      0.05178206	      0.00000000	      0.00000000
      0.00224938	      0.00000000	     -0.00000000	     -0.00000000	     -0.00000000	     -0.00000000	     -0.00000000	     -0.00000000	     -0.00000000	      0.38852870	      0.17729306	     -0.00000000	     -0.00000000	    -70.40903927	     19.73504311	    134.68708155	    -28.71469350	      0.00000000	      0.00000000	      0.99998290	      0.19861261	      0.99999992	      0.17866335	      0.99946941	      0.06677209	      0.01000000	      0.05178206	      0.00000000	      0.00000000
      0.00253831	      0.00000000	     -0.00000000	     -0.00000000	     -0.00000000	     -0.00000000	     -0.00000000	     -0.00000000	     -0.00000000	      0.38858039	      0.18049975	     -0.00000000	     -0.00000000	    -70.40329511	     20.02559122	    134.67871362	    -29.20805003	      0.00000000	      0.00000000	      0.99998315	      0.19861199	      0.99999992	      0.17866312	      0.99947702	      0.06677180	      0.01000000	      0.05178206	      0.00000000	      0.00000000
      0.00281375	      0.00000000	     -0.00000000	     -0.00000000	     -0.00000000	     -0.00000000	     -0.00000000	     -0.00000000	     -0.00000000	      0.38863053	      0.18355103	     -0.00000000	     -0.00000000	    -70.39774140	     20.29993038	    134.67060389	    -29.67704971	      0.00000000	      0.00000000	      0.99998338	      0.19861132	      0.99999992	      0.17866288	      0.99948418	      0.06677149	      0.01000000	      0.05178206	      0.00000000	      0.00000000
      0.00308919	     -0.00000000	     -0.00000000	     -0.00000000	     -0.00000000	     -0.00000000	     -0.00000000	     -0.00000000	     -0.00000000	      0.38868151	      0.18659717	     -0.00000000	     -0.00000000	    -70.39211241	     20.57227787	    134.66236514	    -30.14499500	      0.00000000	      0.00000000	      0.99998361	      0.19861059	      0.99999992	      0.17866261	      0.99949124	      0.06677115	      0.01000000	      0.05178206	      0.00000000	      0.00000000
      0.00336877	     -0.00000000	     -0.00000000	     -0.00000000	     -0.00000000	     -0.00000000	     -0.00000000	     -0.00000000	     -0.00000000	      0.38873411	      0.18968402	     -0.00000000	     -0.00000000	    -70.38632251	     20.84710908	    134.65387115	    -30.61896182	      0.00000000	      0.00000000	      0.99998384	      0.19860977	      0.99999992	      0.17866231	      0.99949830	      0.06677077	      0.01000000	      0.05178206	      0.00000000	      0.00000000
      0.00364834	     -0.00000000	     -0.00000000	     -0.00000000	     -0.00000000	     -0.00000000	     -0.00000000	     -0.00000000	     -0.00000000	      0.38878757	      0.19276606	     -0.00000000	     -0.00000000	    -70.38045597	     21.12064588	    134.64524477	    -31.09207702	      0.00000000	      0.00000000	      0.99998406	      0.19860887	      0.99999993	      0.17866199	      0.99950527	      0.06677036	      0.01000000	      0.05178206	      0.00000000	      0.00000000
      0.00392387	     -0.00000000	      0.00000000	     -0.00000000	     -0.00000000	     -0.00000000	     -0.00000000	     -0.00000000	     -0.00000000	      0.38884110	      0.19579907	     -0.00000000	     -0.00000000	    -70.37459944	     21.38919853	    134.63661362	    -31.55754593	      0.00000000	      0.00000000	      0.99998428	      0.19860792	      0.99999993	      0.17866164	      0.99951204	      0.06676992	      0.01000000	      0.05178206	      0.00000000	      0.00000000
      0.00419941	     -0.00000000	      0.00000000	     -0.00000000	     -0.00000000	     -0.00000000	     -0.00000000	     -0.00000000	     -0.00000000	      0.38889547	      0.19882765	     -0.00000000	     -0.00000000	    -70.36866903	     21.65688600	    134.62785430	    -32.02230911	      0.00000000	      0.00000000	      0.99998449	      0.19860690	      0.99999993	      0.17866126	      0.99951872	      0.06676945	      0.01000000	      0.05178206	      0.00000000	      0.00000000
      0.00447587	     -0.00000000	     -0.00000000	     -0.00000000	     -0.00000000	     -0.00000000	     -0.00000000	     -0.00000000	     -0.00000000	      0.38895085	      0.20186196	     -0.00000000	     -0.00000000	    -70.36264482	     21.92471915	    134.61893718	    -32.48789636	      0.00000000	      0.00000000	      0.99998471	      0.19860580	      0.99999993	      0.17866086	      0.99952533	      0.06676895	      0.01000000	      0.05178206	      0.00000000	      0.00000000
      0.00475232	     -0.00000000	     -0.00000000	     -0.00000000	     -0.00000000	     -0.00000000	     -0.00000000	     -0.00000000	     -0.00000000	      0.38900708	      0.20489194	     -0.00000000	     -0.00000000	    -70.35654666	     22.19189021	    134.60989143	    -32.95283551	      0.00000000	      0.00000000	      0.99998492	      0.19860463	      0.99999993	      0.17866043	      0.99953185	      0.06676841	      0.01000000	      0.05178206	      0.00000000	      0.00000000
      0.00502733	     -0.00000000	     -0.00000000	     -0.00000000	     -0.00000000	     -0.00000000	     -0.00000000	     -0.00000000	     -0.00000000	      0.38906384	      0.20790181	     -0.00000000	     -0.00000000	    -70.35040719	     22.45707293	    134.60076554	    -33.41466901	      0.00000000	      0.00000000	      0.99998512	      0.19860339	      0.99999993	      0.17865997	      0.99953824	      0.06676785	      0.01000000	      0.05178206	      0.00000000	      0.00000000
      0.00530234	     -0.00000000	     -0.00000000	     -0.00000000	     -0.00000000	     -0.00000000	     -0.00000000	     -0.00000000	     -0.00000000	      0.38912143	      0.21090746	     -0.00000000	     -0.00000000	    -70.34419486	     22.72171028	    134.59151273	    -33.87589272	      0.00000000	      0.00000000	      0.99998533	      0.19860208	      0.99999993	      0.17865948	      0.99954455	      0.06676725	      0.01000000	      0.05178206	      0.00000000	      0.00000000
      0.00557642	     -0.00000000	     -0.00000000	     -0.00000000	     -0.00000000	     -0.00000000	     -0.00000000	     -0.00000000	     -0.00000000	      0.38917964	      0.21389873	     -0.00000000	     -0.00000000	    -70.33793123	     22.98494417	    134.58216514	    -34.33491125	      0.00000000	      0.00000000	      0.99998552	      0.19860070	      0.99999993	      0.17865897	      0.99955075	      0.06676662	      0.01000000	      0.05178206	      0.00000000	      0.00000000
      0.00585050	     -0.00000000	     -0.00000000	     -0.00000000	     -0.00000000	     -0.00000000	     -0.00000000	     -0.00000000	     -0.00000000	      0.38923868	      0.21688582	     -0.00000000	     -0.00000000	    -70.33159552	     23.24769397	    134.57269182	    -34.79333840	      0.00000000	      0.00000000	      0.99998572	      0.19859925	      0.99999993	      0.17865842	      0.99955687	      0.06676597	      0.01000000	      0.05178206	      0.00000000	      0.00000000
      0.00612117	     -0.00000000	     -0.00000000	     -0.00000000	     -0.00000000	     -0.00000000	     -0.00000000	     -0.00000000	     -0.00000000	      0.38929778	      0.21983170	     -0.00000000	     -0.00000000	    -70.32526792	     23.50672270	    134.56321298	    -35.24545395	      0.00000000	      0.00000000	      0.99998591	      0.19859774	      0.99999993	      0.17865786	      0.99956283	      0.06676528	      0.01000000	      0.05178206	      0.00000000	      0.00000000
      0.00639185	     -0.00000000	      0.00000000	     -0.00000000	     -0.00000000	     -0.00000000	     -0.00000000	     -0.00000000	     -0.00000000	      0.38935768	      0.22277350	     -0.00000000	      0.00000000	    -70.31887026	     23.76530874	    134.55361183	    -35.69699690	      0.00000000	      0.00000000	      0.99998610	      0.19859617	      0.99999993	      0.17865727	      0.99956870	      0.06676457	      0.01000000	      0.05178206	      0.00000000	      0.00000000
      0.00663628	     -0.00000000	      0.00000000	     -0.00000000	     -0.00000000	     -0.00000000	     -0.00000000	     -0.00000000	      0.00000000	      0.38941246	      0.22542661	     -0.00000000	      0.00000000	    -70.31303270	     23.99845518	    134.54483647	    -36.10425183	      0.00000000	      0.00000000	      0.99998627	      0.19859468	      0.99999994	      0.17865671	      0.99957394	      0.06676390	      0.01000000	      0.05178206	      0.00000000	      0.00000000
      0.00697277	     -0.00000000	      0.00000000	     -0.00000000	     -0.00000000	     -0.00000000	     -0.00000000	     -0.00000000	     -0.00000000	      0.38948893	      0.22907337	     -0.00000000	     -0.00000000	    -70.30490372	     24.31882959	    134.53259381	    -36.66408247	      0.00000000	      0.00000000	      0.99998650	      0.19859254	      0.99999994	      0.17865590	      0.99958106	      0.06676294	      0.01000000	      0.05178206	      0.00000000	      0.00000000
      0.00730925	     -0.00000000	      0.00000000	     -0.00000000	     -0.00000000	     -0.00000000	     -0.00000000	     -0.00000000	     -0.00000000	      0.38956662	      0.23271382	     -0.00000000	     -0.00000000	    -70.29666705	     24.63855024	    134.52016293	    -37.22305448	      0.00000000	      0.00000000	      0.99998673	      0.19859029	      0.99999994	      0.17865505	      0.99958805	      0.06676193	      0.01000000	      0.05178206	      0.00000000	      0.00000000
      0.00753245	     -0.00000000	      0.00000000	     -0.00000000	     -0.00000000	     -0.00000000	     -0.00000000	     -0.00000000	     -0.00000000	      0.38961883	      0.23512519	     -0.00000000	      0.00000000	    -70.29114400	     24.85027990	    134.51181328	    -37.59329841	      0.00000000	      0.00000000	      0.99998687	      0.19858873	      0.99999994	      0.17865446	      0.99959262	      0.06676123	      0.01000000	      0.05178206	      0.00000000	      0.00000000
      0.00775566	     -0.00000000	      0.00000000	     -0.00000000	     -0.00000000	     -0.00000000	     -0.00000000	     -0.00000000	     -0.00000000	      0.38967158	      0.23753377	     -0.00000000	      0.00000000	    -70.28557372	     25.06172498	    134.50338102	    -37.96317776	      0.00000000	      0.00000000	      0.99998702	      0.19858713	      0.99999994	      0.17865385	      0.99959714	      0.06676051	      0.01000000	      0.05178206	      0.00000000	      0.00000000
      0.00803029	      0.00000000	      0.00000000	     -0.00000000	     -0.00000000	     -0.00000000	     -0.00000000	     -0.00000000	     -0.00000000	      0.38973722	      0.24049353	     -0.00000000	      0.00000000	    -70.27865519	     25.32150558	    134.49289253	    -38.41773007	      0.00000000	      0.00000000	      0.99998720	      0.19858509	      0.99999994	      0.17865307	      0.99960264	      0.06675960	      0.01000000	      0.05178206	      0.00000000	      0.00000000
      0.00836149	      0.00000000	      0.00000000	     -0.00000000	      0.00000000	     -0.00000000	     -0.00000000	     -0.00000000	     -0.00000000	      0.38981746	      0.24405727	     -0.00000000	      0.00000000	    -70.27021683	     25.63422479	    134.48007780	    -38.96511922	      0.00000000	      0.00000000	      0.99998741	      0.19858253	      0.99999994	      0.17865209	      0.99960917	      0.06675846	      0.01000000	      0.05178206	      0.00000000	      0.00000000
      0.00865561	      0.00000000	      0.00000000	     -0.00000000	      0.00000000	     -0.00000000	     -0.00000000	     -0.00000000	     -0.00000000	      0.38988971	      0.24721676	     -0.00000000	      0.00000000	    -70.26263667	     25.91140522	    134.46854622	    -39.45047001	      0.00000000	      0.00000000	      0.99998759	      0.19858016	      0.99999994	      0.17865118	      0.99961487	      0.06675741	      0.01000000	      0.05178206	      0.00000000	      0.00000000
      0.00901341	      0.00000000	      0.00000000	     -0.00000000	      0.00000000	     -0.00000000	     -0.00000000	     -0.00000000	     -0.00000000	      0.38997885	      0.25105385	     -0.00000000	      0.00000000	    -70.25330524	     26.24794955	    134.45432519	    -40.04000290	      0.00000000	      0.00000000	      0.99998781	      0.19857716	      0.99999994	      0.17865002	      0.99962170	      0.06675608	      0.01000000	      0.05178206	      0.00000000	      0.00000000
      0.00931248	      0.00000000	      0.00000000	     -0.00000000	     -0.00000000	     -0.00000000	     -0.00000000	     -0.00000000	     -0.00000000	      0.39005441	      0.25425552	     -0.00000000	      0.00000000	    -70.24541331	     26.52869368	    134.44227689	    -40.53197222	      0.00000000	      0.00000000	      0.99998799	      0.19857456	      0.99999994	      0.17864902	      0.99962732	      0.06675492	      0.01000000	      0.05178206	      0.00000000	      0.00000000
      0.00968272	      0.00000000	      0.00000000	     -0.00000000	     -0.00000000	     -0.00000000	     -0.00000000	     -0.00000000	     -0.00000000	      0.39014928	      0.25821214	     -0.00000000	      0.00000000	    -70.23552698	     26.87555145	    134.42715757	    -41.14004035	      0.00000000	      0.00000000	      0.99998821	      0.19857121	      0.99999994	      0.17864772	      0.99963416	      0.06675344	      0.01000000	      0.05178206	      0.00000000	      0.00000000
      0.01015583	      0.00000000	      0.00000000	     -0.00000000	      0.00000000	     -0.00000000	     -0.00000000	     -0.00000000	     -0.00000000	      0.39027264	      0.26325662	     -0.00000000	      0.00000000	    -70.22270750	     27.31764157	    134.40751066	    -41.91542792	      0.00000000	      0.00000000	      0.99998849	      0.19856673	      0.99999995	      0.17864598	      0.99964271	      0.06675147	      0.01000000	      0.05178206	      0.00000000	      0.00000000
      0.01038979	      0.00000000	      0.00000000	     -0.00000000	      0.00000000	     -0.00000000	     -0.00000000	     -0.00000000	     -0.00000000	      0.39033452	      0.26574660	     -0.00000000	      0.00000000	    -70.21629056	     27.53580179	    134.39765907	    -42.29826514	      0.00000000	      0.00000000	      0.99998862	      0.19856443	      0.99999995	      0.17864509	      0.99964687	      0.06675046	      0.01000000	      0.05178206	      0.00000000	      0.00000000
      0.01062376	      0.00000000	      0.00000000	     -0.00000000	      0.00000000	     -0.00000000	     -0.00000000	     -0.00000000	     -0.00000000	      0.39039699	      0.26823347	     -0.00000000	      0.00000000	    -70.20982263	     27.75365317	    134.38771797	    -42.68062516	      0.00000000	      0.00000000	      0.99998875	      0.19856208	      0.99999995	      0.17864417	      0.99965098	      0.06674942	      0.01000000	      0.05178206	      0.00000000	      0.00000000
      0.01091692	      0.00000000	      0.00000000	     -0.00000000	     -0.00000000	     -0.00000000	     -0.00000000	     -0.00000000	     -0.00000000	      0.39047608	      0.27134513	     -0.00000000	      0.00000000	    -70.20164636	     28.02618423	    134.37513549	    -43.15911940	      0.00000000	      0.00000000	      0.99998892	      0.19855905	      0.99999995	      0.17864298	      0.99965606	      0.06674809	      0.01000000	      0.05178206	      0.00000000	      0.00000000
      0.01129539	      0.00000000	      0.00000000	     -0.00000000	      0.00000000	     -0.00000000	     -0.00000000	     -0.00000000	     -0.00000000	      0.39057953	      0.27535501	     -0.00000000	      0.00000000	    -70.19097282	     28.37729904	    134.35868431	    -43.77582510	      0.00000000	      0.00000000	      0.99998912	      0.19855501	      0.99999995	      0.17864139	      0.99966251	      0.06674632	      0.01000000	      0.05178206	      0.00000000	      0.00000000
      0.01156863	      0.00000000	      0.00000000	     -0.00000000	      0.00000000	     -0.00000000	     -0.00000000	     -0.00000000	     -0.00000000	      0.39065517	      0.27824492	      0.00000000	      0.00000000	    -70.18318436	     28.63028478	    134.34666215	    -44.22039475	      0.00000000	      0.00000000	      0.99998927	      0.19855200	      0.99999995	      0.17864021	      0.99966709	      0.06674501	      0.01000000	      0.05178206	      0.00000000	      0.00000000
      0.01184188	      0.00000000	      0.00000000	     -0.00000000	      0.00000000	     -0.00000000	     -0.00000000	     -0.00000000	     -0.00000000	      0.39073159	      0.28113055	      0.00000000	      0.00000000	    -70.17532684	     28.88284800	    134.33451859	    -44.66430976	      0.00000000	      0.00000000	      0.99998942	      0.19854892	      0.99999995	      0.17863899	      0.99967161	      0.06674366	      0.01000000	      0.05178206	      0.00000000	      0.00000000
      0.01211512	      0.00000000	      0.00000000	     -0.00000000	      0.00000000	     -0.00000000	     -0.00000000	     -0.00000000	     -0.00000000	      0.39080880	      0.28401190	      0.00000000	      0.00000000	    -70.16740036	     29.13498449	    134.32225381	    -45.10768222	      0.00000000	      0.00000000	      0.99998956	      0.19854575	      0.99999995	      0.17863774	      0.99967606	      0.06674228	      0.01000000	      0.05178206	      0.00000000	      0.00000000
      0.01238836	      0.00000000	      0.00000000	     -0.00000000	      0.00000000	     -0.00000000	     -0.00000000	     -0.00000000	     -0.00000000	      0.39088680	      0.28688897	      0.00000000	      0.00000000	    -70.15940504	     29.38669760	    134.30986798	    -45.55040791	      0.00000000	      0.00000000	      0.99998970	      0.19854251	      0.99999995	      0.17863646	      0.99968046	      0.06674087	      0.01000000	      0.05178206	      0.00000000	      0.00000000
      0.01266160	      0.00000000	      0.00000000	     -0.00000000	      0.00000000	     -0.00000000	     -0.00000000	     -0.00000000	     -0.00000000	      0.39096558	      0.28976175	      0.00000000	      0.00000000	    -70.15134101	     29.63798370	    134.29736124	    -45.99258369	      0.00000000	      0.00000000	      0.99998984	      0.19853920	      0.99999995	      0.17863514	      0.99968480	      0.06673943	      0.01000000	      0.05178206	      0.00000000	      0.00000000
      0.01292167	      0.00000000	      0.00000000	     -0.00000000	      0.00000000	     -0.00000000	     -0.00000000	     -0.00000000	     -0.00000000	      0.39104129	      0.29249197	      0.00000000	      0.00000000	    -70.14360223	     29.87675462	    134.28534565	    -46.41283795	      0.00000000	      0.00000000	      0.99998997	      0.19853597	      0.99999995	      0.17863386	      0.99968887	      0.06673803	      0.01000000	      0.05178206	      0.00000000	      0.00000000
      0.01318173	      0.00000000	      0.00000000	     -0.00000000	      0.00000000	     -0.00000000	     -0.00000000	     -0.00000000	     -0.00000000	      0.39111771	      0.29521829	      0.00000000	      0.00000000	    -70.13580141	     30.11513880	    134.27322083	    -46.83258027	      0.00000000	      0.00000000	      0.99999010	      0.19853267	      0.99999995	      0.17863254	      0.99969289	      0.06673660	      0.01000000	      0.05178206	      0.00000000	      0.00000000
      0.01344051	      0.00000000	      0.00000000	     -0.00000000	      0.00000000	     -0.00000000	     -0.00000000	     -0.00000000	     -0.00000000	      0.39119446	      0.29792732	      0.00000000	      0.00000000	    -70.12797752	     30.35196639	    134.26104745	    -47.24970003	      0.00000000	      0.00000000	      0.99999023	      0.19852932	      0.99999995	      0.17863120	      0.99969684	      0.06673515	      0.01000000	      0.05178206	      0.00000000	      0.00000000
      0.01369929	      0.00000000	      0.00000000	     -0.00000000	      0.00000000	     -0.00000000	     -0.00000000	     -0.00000000	     -0.00000000	      0.39127191	      0.30063250	      0.00000000	      0.00000000	    -70.12009240	     30.58841126	    134.24876620	    -47.66629725	      0.00000000	      0.00000000	      0.99999036	      0.19852590	      0.99999995	      0.17862983	      0.99970074	      0.06673368	      0.01000000	      0.05178206	      0.00000000	      0.00000000
      0.01398496	      0.00000000	      0.00000000	     -0.00000000	      0.00000000	     -0.00000000	     -0.00000000	     -0.00000000	     -0.00000000	      0.39135822	      0.30361430	      0.00000000	      0.00000000	    -70.11131685	     30.84898411	    134.23508355	    -48.12555399	      0.00000000	      0.00000000	      0.99999049	      0.19852204	      0.99999996	      0.17862828	      0.99970498	      0.06673201	      0.01000000	      0.05178206	      0.00000000	      0.00000000
      0.01427064	      0.00000000	      0.00000000	     -0.00000000	      0.00000000	     -0.00000000	     -0.00000000	     -0.00000000	     -0.00000000	      0.39144538	      0.30659140	      0.00000000	      0.00000000	    -70.10246693	     31.10909016	    134.22126980	    -48.58417583	      0.00000000	      0.00000000	      0.99999063	      0.19851809	      0.99999996	      0.17862670	      0.99970917	      0.06673031	      0.01000000	      0.05178206	      0.00000000	      0.00000000
      0.01447948	      0.00000000	      0.00000000	     -0.00000000	      0.00000000	     -0.00000000	     -0.00000000	     -0.00000000	     -0.00000000	      0.39150963	      0.30876482	      0.00000000	      0.00000000	    -70.09595020	     31.29894602	    134.21108839	    -48.91903145	      0.00000000	      0.00000000	      0.99999073	      0.19851516	      0.99999996	      0.17862551	      0.99971219	      0.06672905	      0.01000000	      0.05178206	      0.00000000	      0.00000000
      0.01481029	      0.00000000	      0.00000000	     -0.00000000	      0.00000000	     -0.00000000	     -0.00000000	     -0.00000000	     -0.00000000	      0.39161234	      0.31220236	      0.00000000	      0.00000000	    -70.08554667	     31.59916739	    134.19481807	    -49.44870813	      0.00000000	      0.00000000	      0.99999088	      0.19851041	      0.99999996	      0.17862360	      0.99971691	      0.06672701	      0.01000000	      0.05178206	      0.00000000	      0.00000000
      0.01507121	      0.00000000	      0.00000000	     -0.00000000	      0.00000000	     -0.00000000	     -0.00000000	     -0.00000000	     -0.00000000	      0.39169416	      0.31490928	      0.00000000	      0.00000000	    -70.07727078	     31.83552684	    134.18186117	    -49.86593330	      0.00000000	      0.00000000	      0.99999100	      0.19850658	      0.99999996	      0.17862205	      0.99972058	      0.06672537	      0.01000000	      0.05178206	      0.00000000	      0.00000000
      0.01533214	      0.00000000	      0.00000000	     -0.00000000	      0.00000000	     -0.00000000	     -0.00000000	     -0.00000000	     -0.00000000	      0.39177668	      0.31761226	      0.00000000	      0.00000000	    -70.06893327	     32.07149893	    134.16879548	    -50.28255677	      0.00000000	      0.00000000	      0.99999111	      0.19850269	      0.99999996	      0.17862047	      0.99972420	      0.06672370	      0.01000000	      0.05178206	      0.00000000	      0.00000000
      0.01559306	      0.00000000	      0.00000000	     -0.00000000	      0.00000000	     -0.00000000	     -0.00000000	     -0.00000000	     -0.00000000	      0.39185991	      0.32031130	      0.00000000	      0.00000000	    -70.06053423	     32.30708026	    134.15562115	    -50.69867834	      0.00000000	      0.00000000	      0.99999123	      0.19849872	      0.99999996	      0.17861886	      0.99972778	      0.06672200	      0.01000000	      0.05178206	      0.00000000	      0.00000000
      0.01585734	      0.00000000	      0.00000000	      0.00000000	      0.00000000	     -0.00000000	     -0.00000000	     -0.00000000	     -0.00000000	      0.39194492	      0.32304091	      0.00000000	      0.00000000	    -70.05196492	     32.54528578	    134.14216733	    -51.11955283	      0.00000000	      0.00000000	      0.99999134	      0.19849463	      0.99999996	      0.17861719	      0.99973135	      0.06672026	      0.01000000	      0.05178206	      0.00000000	      0.00000000
      0.01612161	      0.00000000	      0.00000000	      0.00000000	      0.00000000	     -0.00000000	     -0.00000000	     -0.00000000	     -0.00000000	      0.39203065	      0.32576648	      0.00000000	      0.00000000	    -70.04333271	     32.78309109	    134.12860235	    -51.53989267	      0.00000000	      0.00000000	      0.99999146	      0.19849046	      0.99999996	      0.17861549	      0.99973488	      0.06671848	      0.01000000	      0.05178206	      0.00000000	      0.00000000
      0.01632266	      0.00000000	      0.00000000	      0.00000000	      0.00000000	     -0.00000000	     -0.00000000	     -0.00000000	     -0.00000000	      0.39209635	      0.32783731	      0.00000000	      0.00000000	    -70.03672349	     32.96373975	    134.11820811	    -51.85929616	      0.00000000	      0.00000000	      0.99999154	      0.19848724	      0.99999996	      0.17861418	      0.99973753	      0.06671711	      0.01000000	      0.05178206	      0.00000000	      0.00000000
      0.01665420	      0.00000000	      0.00000000	      0.00000000	      0.00000000	     -0.00000000	     -0.00000000	     -0.00000000	      0.00000000	      0.39220561	      0.33124705	      0.00000000	      0.00000000	    -70.02574539	     33.26113166	    134.10092748	    -52.38527687	      0.00000000	      0.00000000	      0.99999168	      0.19848184	      0.99999996	      0.17861197	      0.99974185	      0.06671481	      0.01000000	      0.05178206	      0.00000000	      0.00000000
      0.01690580	      0.00000000	      0.00000000	      0.00000000	      0.00000000	     -0.00000000	     -0.00000000	     -0.00000000	      0.00000000	      0.39228927	      0.33383038	      0.00000000	      0.00000000	    -70.01734857	     33.48639539	    134.08769723	    -52.78390718	      0.00000000	      0.00000000	      0.99999179	      0.19847766	      0.99999996	      0.17861026	      0.99974508	      0.06671303	      0.01000000	      0.05178206	      0.00000000	      0.00000000
      0.01715739	      0.00000000	      0.00000000	      0.00000000	      0.00000000	     -0.00000000	     -0.00000000	     -0.00000000	      0.00000000	      0.39237359	      0.33641003	      0.00000000	      0.00000000	    -70.00889512	     33.71129893	    134.07436675	    -53.18197846	      0.00000000	      0.00000000	      0.99999189	      0.19847341	      0.99999996	      0.17860851	      0.99974826	      0.06671123	      0.01000000	      0.05178206	      0.00000000	      0.00000000
      0.01740899	      0.00000000	      0.00000000	      0.00000000	      0.00000000	     -0.00000000	     -0.00000000	     -0.00000000	      0.00000000	      0.39245855	      0.33898601	      0.00000000	      0.00000000	    -70.00038513	     33.93583947	    134.06093618	    -53.57957766	      0.00000000	      0.00000000	      0.99999199	      0.19846910	      0.99999996	      0.17860674	      0.99975141	      0.06670940	      0.01000000	      0.05178206	      0.00000000	      0.00000000
      0.01764663	      0.00000000	      0.00000000	      0.00000000	      0.00000000	     -0.00000000	     -0.00000000	     -0.00000000	      0.00000000	      0.39253940	      0.34141562	      0.00000000	      0.00000000	    -69.99229568	     34.14758403	    134.04815933	    -53.95463129	      0.00000000	      0.00000000	      0.99999208	      0.19846497	      0.99999996	      0.17860503	      0.99975435	      0.06670765	      0.01000000	      0.05178206	      0.00000000	      0.00000000
      0.01796039	      0.00000000	      0.00000000	      0.00000000	      0.00000000	     -0.00000000	     -0.00000000	     -0.00000000	     -0.00000000	      0.39264702	      0.34461854	      0.00000000	      0.00000000	    -69.98153776	     34.42666723	    134.03115295	    -54.44914404	      0.00000000	      0.00000000	      0.99999221	      0.19845941	      0.99999996	      0.17860274	      0.99975817	      0.06670530	      0.01000000	      0.05178206	      0.00000000	      0.00000000
      0.01827415	      0.00000000	      0.00000000	      0.00000000	      0.00000000	     -0.00000000	     -0.00000000	     -0.00000000	     -0.00000000	      0.39275565	      0.34781573	      0.00000000	      0.00000000	    -69.97069235	     34.70518678	    134.01399153	    -54.94290921	      0.00000000	      0.00000000	      0.99999233	      0.19845376	      0.99999996	      0.17860040	      0.99976194	      0.06670291	      0.01000000	      0.05178206	      0.00000000	      0.00000000
      0.01852604	      0.00000000	      0.00000000	      0.00000000	      0.00000000	     -0.00000000	     -0.00000000	     -0.00000000	      0.00000000	      0.39284358	      0.35037832	      0.00000000	      0.00000000	    -69.96192238	     34.92837910	    134.00010215	    -55.33870883	      0.00000000	      0.00000000	      0.99999242	      0.19844914	      0.99999996	      0.17859849	      0.99976492	      0.06670097	      0.01000000	      0.05178206	      0.00000000	      0.00000000
      0.01877792	      0.00000000	      0.00000000	      0.00000000	      0.00000000	     -0.00000000	     -0.00000000	     -0.00000000	     -0.00000000	      0.39293216	      0.35293723	      0.00000000	      0.00000000	    -69.95309623	     35.15120814	    133.98611313	    -55.73403523	      0.00000000	      0.00000000	      0.99999252	      0.19844445	      0.99999996	      0.17859654	      0.99976786	      0.06669899	      0.01000000	      0.05178206	      0.00000000	      0.00000000
      0.01896797	      0.00000000	      0.00000000	      0.00000000	      0.00000000	     -0.00000000	     -0.00000000	     -0.00000000	     -0.00000000	      0.39299942	      0.35486540	      0.00000000	      0.00000000	    -69.94640004	     35.31908647	    133.97549296	    -56.03195740	      0.00000000	      0.00000000	      0.99999259	      0.19844087	      0.99999997	      0.17859505	      0.99977006	      0.06669748	      0.01000000	      0.05178206	      0.00000000	      0.00000000
      0.01925995	      0.00000000	      0.00000000	      0.00000000	      0.00000000	     -0.00000000	     -0.00000000	     -0.00000000	     -0.00000000	      0.39310346	      0.35782372	      0.00000000	      0.00000000	    -69.93605003	     35.57661035	    133.95906610	    -56.48911152	      0.00000000	      0.00000000	      0.99999270	      0.19843530	      0.99999997	      0.17859273	      0.99977339	      0.06669514	      0.01000000	      0.05178206	      0.00000000	      0.00000000
      0.01955192	      0.00000000	      0.00000000	      0.00000000	      0.00000000	     -0.00000000	     -0.00000000	     -0.00000000	     -0.00000000	      0.39320837	      0.36077708	      0.00000000	      0.00000000	    -69.92562490	     35.83364687	    133.94250585	    -56.94562537	      0.00000000	      0.00000000	      0.99999280	      0.19842963	      0.99999997	      0.17859037	      0.99977667	      0.06669276	      0.01000000	      0.05178206	      0.00000000	      0.00000000
      0.01980099	      0.00000000	      0.00000000	      0.00000000	      0.00000000	     -0.00000000	     -0.00000000	     -0.00000000	     -0.00000000	      0.39329854	      0.36329243	      0.00000000	      0.00000000	    -69.91667283	     36.05251997	    133.92827442	    -57.33447963	      0.00000000	      0.00000000	      0.99999289	      0.19842472	      0.99999997	      0.17858832	      0.99977944	      0.06669070	      0.01000000	      0.05178206	      0.00000000	      0.00000000
      0.02005005	      0.00000000	      0.00000000	      0.00000000	      0.00000000	     -0.00000000	     -0.00000000	     -0.00000000	     -0.00000000	      0.39338934	      0.36580417	      0.00000000	      0.00000000	    -69.90766630	     36.27103894	    133.91394619	    -57.72286498	      0.00000000	      0.00000000	      0.99999298	      0.19841974	      0.99999997	      0.17858623	      0.99978217	      0.06668862	      0.01000000	      0.05178206	      0.00000000	      0.00000000
      0.02032203	      0.00000000	      0.00000000	      0.00000000	      0.00000000	     -0.00000000	     -0.00000000	     -0.00000000	     -0.00000000	      0.39348920	      0.36854290	      0.00000000	      0.00000000	    -69.89776895	     36.50926087	    133.89818920	    -58.14641510	      0.00000000	      0.00000000	      0.99999307	      0.19841424	      0.99999997	      0.17858393	      0.99978511	      0.06668631	      0.01000000	      0.05178206	      0.00000000	      0.00000000
      0.02059400	      0.00000000	      0.00000000	      0.00000000	      0.00000000	     -0.00000000	     -0.00000000	     -0.00000000	     -0.00000000	      0.39358981	      0.37127733	      0.00000000	      0.00000000	    -69.88780687	     36.74706129	    133.88231709	    -58.56939743	      0.00000000	      0.00000000	      0.99999317	      0.19840865	      0.99999997	      0.17858158	      0.99978801	      0.06668397	      0.01000000	      0.05178206	      0.00000000	      0.00000000
      0.02086915	      0.00000000	      0.00000000	      0.00000000	      0.00000000	     -0.00000000	     -0.00000000	     -0.00000000	     -0.00000000	      0.39369234	      0.37403920	      0.00000000	      0.00000000	    -69.87766311	     36.98720110	    133.86614330	    -58.99669892	      0.00000000	      0.00000000	      0.99999326	      0.19840291	      0.99999997	      0.17857917	      0.99979091	      0.06668158	      0.01000000	      0.05178206	      0.00000000	      0.00000000
      0.02114429	      0.00000000	      0.00000000	      0.00000000	      0.00000000	     -0.00000000	     -0.00000000	     -0.00000000	     -0.00000000	      0.39379564	      0.37679667	      0.00000000	      0.00000000	    -69.86745333	     37.22691011	    133.84985203	    -59.42341974	      0.00000000	      0.00000000	      0.99999335	      0.19839710	      0.99999997	      0.17857672	      0.99979377	      0.06667915	      0.01000000	      0.05178206	      0.00000000	      0.00000000
      0.02142102	      0.00000000	      0.00000000	      0.00000000	      0.00000000	     -0.00000000	     -0.00000000	     -0.00000000	     -0.00000000	      0.39390029	      0.37956555	      0.00000000	      0.00000000	    -69.85711843	     37.46756323	    133.83334879	    -59.85198277	      0.00000000	      0.00000000	      0.99999345	      0.19839116	      0.99999997	      0.17857421	      0.99979660	      0.06667668	      0.01000000	      0.05178206	      0.00000000	      0.00000000
      0.02169774	      0.00000000	      0.00000000	      0.00000000	      0.00000000	     -0.00000000	     -0.00000000	     -0.00000000	     -0.00000000	      0.39400571	      0.38232998	      0.00000000	      0.00000000	    -69.84671698	     37.70778123	    133.81672705	    -60.27996016	      0.00000000	      0.00000000	      0.99999354	      0.19838515	      0.99999997	      0.17857167	      0.99979940	      0.06667418	      0.01000000	      0.05178206	      0.00000000	      0.00000000
      0.02197239	      0.00000000	      0.00000000	      0.00000000	      0.00000000	     -0.00000000	     -0.00000000	     -0.00000000	     -0.00000000	      0.39411109	      0.38506931	      0.00000000	      0.00000000	    -69.83632780	     37.94577036	    133.80011281	    -60.70412758	      0.00000000	      0.00000000	      0.99999362	      0.19837910	      0.99999997	      0.17856911	      0.99980213	      0.06667166	      0.01000000	      0.05178206	      0.00000000	      0.00000000
      0.02224704	      0.00000000	      0.00000000	      0.00000000	      0.00000000	     -0.00000000	     -0.00000000	     -0.00000000	     -0.00000000	      0.39421723	      0.38780425	      0.00000000	      0.00000000	    -69.82587331	     38.18333157	    133.78338215	    -61.12771919	      0.00000000	      0.00000000	      0.99999371	      0.19837296	      0.99999997	      0.17856650	      0.99980483	      0.06666911	      0.01000000	      0.05178206	      0.00000000	      0.00000000
      0.02252673	      0.00000000	      0.00000000	      0.00000000	      0.00000000	     -0.00000000	     -0.00000000	     -0.00000000	     -0.00000000	      0.39432608	      0.39058487	      0.00000000	      0.00000000	    -69.81516003	     38.42481236	    133.76622509	    -61.55846549	      0.00000000	      0.00000000	      0.99999380	      0.19836663	      0.99999997	      0.17856382	      0.99980754	      0.06666649	      0.01000000	      0.05178206	      0.00000000	      0.00000000
      0.02280642	      0.00000000	      0.00000000	      0.00000000	      0.00000000	     -0.00000000	     -0.00000000	     -0.00000000	     -0.00000000	      0.39443571	      0.39336095	      0.00000000	      0.00000000	    -69.80437928	     38.66585010	    133.74894764	    -61.98861798	      0.00000000	      0.00000000	      0.99999388	      0.19836021	      0.99999997	      0.17856109	      0.99981022	      0.06666383	      0.01000000	      0.05178206	      0.00000000	      0.00000000
      0.02307314	      0.00000000	      0.00000000	      0.00000000	      0.00000000	     -0.00000000	     -0.00000000	     -0.00000000	     -0.00000000	      0.39454098	      0.39600406	      0.00000000	      0.00000000	    -69.79403575	     38.89529800	    133.73235945	    -62.39824363	      0.00000000	      0.00000000	      0.99999396	      0.19835402	      0.99999997	      0.17855844	      0.99981273	      0.06666126	      0.01000000	      0.05178206	      0.00000000	      0.00000000
      0.02333986	      0.00000000	      0.00000000	      0.00000000	      0.00000000	     -0.00000000	     -0.00000000	     -0.00000000	     -0.00000000	      0.39464695	      0.39864305	      0.00000000	      0.00000000	    -69.78363108	     39.12434385	    133.71566207	    -62.80732781	      0.00000000	      0.00000000	      0.99999404	      0.19834774	      0.99999997	      0.17855577	      0.99981521	      0.06665867	      0.01000000	      0.05178206	      0.00000000	      0.00000000
      0.02363274	      0.00000000	      0.00000000	      0.00000000	      0.00000000	     -0.00000000	     -0.00000000	     -0.00000000	     -0.00000000	      0.39476413	      0.40153614	      0.00000000	      0.00000000	    -69.77213552	     39.37539453	    133.69720128	    -63.25589050	      0.00000000	      0.00000000	      0.99999413	      0.19834076	      0.99999997	      0.17855278	      0.99981790	      0.06665578	      0.01000000	      0.05178206	      0.00000000	      0.00000000
      0.02392562	      0.00000000	      0.00000000	      0.00000000	      0.00000000	     -0.00000000	     -0.00000000	     -0.00000000	     -0.00000000	      0.39488216	      0.40442427	      0.00000000	      0.00000000	    -69.76056650	     39.62596112	    133.67860921	    -63.70381207	      0.00000000	      0.00000000	      0.99999422	      0.19833369	      0.99999997	      0.17854975	      0.99982055	      0.06665287	      0.01000000	      0.05178206	      0.00000000	      0.00000000
      0.02416237	      0.00000000	      0.00000000	      0.00000000	      0.00000000	     -0.00000000	     -0.00000000	     -0.00000000	     -0.00000000	      0.39497818	      0.40675523	      0.00000000	      0.00000000	    -69.75116121	     39.82815185	    133.66348467	    -64.06538589	      0.00000000	      0.00000000	      0.99999428	      0.19832790	      0.99999997	      0.17854727	      0.99982266	      0.06665048	      0.01000000	      0.05178206	      0.00000000	      0.00000000
      0.02446967	      0.00000000	      0.00000000	      0.00000000	      0.00000000	     -0.00000000	     -0.00000000	     -0.00000000	     -0.00000000	      0.39510364	      0.40977593	      0.00000000	      0.00000000	    -69.73888200	     40.09012126	    133.64372574	    -64.53405533	      0.00000000	      0.00000000	      0.99999437	      0.19832030	      0.99999997	      0.17854401	      0.99982536	      0.06664735	      0.01000000	      0.05178206	      0.00000000	      0.00000000
      0.02477696	      0.00000000	      0.00000000	      0.00000000	      0.00000000	     -0.00000000	     -0.00000000	     -0.00000000	     -0.00000000	      0.39523002	      0.41279118	      0.00000000	      0.00000000	    -69.72652237	     40.35155947	    133.62382291	    -65.00202539	      0.00000000	      0.00000000	      0.99999446	      0.19831260	      0.99999997	      0.17854069	      0.99982803	      0.06664418	      0.01000000	      0.05178206	      0.00000000	      0.00000000
      0.02502257	      0.00000000	      0.00000000	      0.00000000	      0.00000000	     -0.00000000	     -0.00000000	     -0.00000000	     -0.00000000	      0.39533171	      0.41519726	      0.00000000	      0.00000000	    -69.71658591	     40.56014035	    133.60781174	    -65.37551533	      0.00000000	      0.00000000	      0.99999453	      0.19830636	      0.99999997	      0.17853801	      0.99983013	      0.06664162	      0.01000000	      0.05178206	      0.00000000	      0.00000000
      0.02526818	      0.00000000	      0.00000000	      0.00000000	      0.00000000	     -0.00000000	     -0.00000000	     -0.00000000	     -0.00000000	      0.39543398	      0.41759987	      0.00000000	      0.00000000	    -69.70659827	     40.76838269	    133.59170889	    -65.74855958	      0.00000000	      0.00000000	      0.99999459	      0.19830006	      0.99999997	      0.17853529	      0.99983220	      0.06663903	      0.01000000	      0.05178206	      0.00000000	      0.00000000
      0.02555393	      0.00000000	      0.00000000	      0.00000000	      0.00000000	     -0.00000000	     -0.00000000	     -0.00000000	     -0.00000000	      0.39555370	      0.42039067	      0.00000000	      0.00000000	    -69.69491434	     41.01022718	    133.57285963	    -66.18196206	      0.00000000	      0.00000000	      0.99999467	      0.19829265	      0.99999997	      0.17853209	      0.99983458	      0.06663599	      0.01000000	      0.05178206	      0.00000000	      0.00000000
      0.02583967	      0.00000000	      0.00000000	      0.00000000	      0.00000000	     -0.00000000	     -0.00000000	     -0.00000000	     -0.00000000	      0.39567423	      0.42317677	      0.00000000	      0.00000000	    -69.68316138	     41.25161460	    133.55388662	    -66.61476281	      0.00000000	      0.00000000	      0.99999474	      0.19828515	      0.99999998	      0.17852885	      0.99983693	      0.06663292	      0.01000000	      0.05178206	      0.00000000	      0.00000000
      0.02606326	      0.00000000	      0.00000000	      0.00000000	      0.00000000	     -0.00000000	     -0.00000000	     -0.00000000	     -0.00000000	      0.39576909	      0.42535353	      0.00000000	      0.00000000	    -69.67391698	     41.44017535	    133.53895463	    -66.95296920	      0.00000000	      0.00000000	      0.99999480	      0.19827922	      0.99999998	      0.17852628	      0.99983874	      0.06663049	      0.01000000	      0.05178206	      0.00000000	      0.00000000
      0.02637974	      0.00000000	      0.00000000	      0.00000000	      0.00000000	     -0.00000000	     -0.00000000	     -0.00000000	     -0.00000000	      0.39590419	      0.42842974	      0.00000000	      0.00000000	    -69.66075979	     41.70660180	    133.51768962	    -67.43102709	      0.00000000	      0.00000000	      0.99999488	      0.19827074	      0.99999998	      0.17852259	      0.99984127	      0.06662702	      0.01000000	      0.05178206	      0.00000000	      0.00000000
      0.02669622	      0.00000000	      0.00000000	      0.00000000	      0.00000000	     -0.00000000	     -0.00000000	     -0.00000000	     -0.00000000	      0.39604027	      0.43150020	      0.00000000	      0.00000000	    -69.64751836	     41.97246885	    133.49627344	    -67.90838383	      0.00000000	      0.00000000	      0.99999496	      0.19826214	      0.99999998	      0.17851886	      0.99984376	      0.06662350	      0.01000000	      0.05178206	      0.00000000	      0.00000000
      0.02692262	      0.00000000	      0.00000000	      0.00000000	      0.00000000	     -0.00000000	     -0.00000000	     -0.00000000	     -0.00000000	      0.39613820	      0.43369313	      0.00000000	      0.00000000	    -69.63799444	     42.16231866	    133.48086061	    -68.24933869	      0.00000000	      0.00000000	      0.99999502	      0.19825592	      0.99999998	      0.17851615	      0.99984552	      0.06662096	      0.01000000	      0.05178206	      0.00000000	      0.00000000
      0.02714902	      0.00000000	      0.00000000	      0.00000000	      0.00000000	     -0.00000000	     -0.00000000	     -0.00000000	     -0.00000000	      0.39623664	      0.43588313	      0.00000000	      0.00000000	    -69.62842757	     42.35188283	    133.46537063	    -68.58994217	      0.00000000	      0.00000000	      0.99999508	      0.19824964	      0.99999998	      0.17851342	      0.99984726	      0.06661840	      0.01000000	      0.05178206	      0.00000000	      0.00000000
      0.02742271	      0.00000000	      0.00000000	      0.00000000	      0.00000000	     -0.00000000	     -0.00000000	     -0.00000000	     -0.00000000	      0.39635630	      0.43852669	      0.00000000	      0.00000000	    -69.61680491	     42.58066851	    133.44654186	    -69.00116357	      0.00000000	      0.00000000	      0.99999514	      0.19824198	      0.99999998	      0.17851008	      0.99984934	      0.06661528	      0.01000000	      0.05178206	      0.00000000	      0.00000000
      0.02769640	      0.00000000	      0.00000000	      0.00000000	      0.00000000	     -0.00000000	     -0.00000000	     -0.00000000	     -0.00000000	      0.39647668	      0.44116595	      0.00000000	      0.00000000	    -69.60511968	     42.80903890	    133.42760062	    -69.41183777	      0.00000000	      0.00000000	      0.99999521	      0.19823424	      0.99999998	      0.17850669	      0.99985139	      0.06661213	      0.01000000	      0.05178206	      0.00000000	      0.00000000
      0.02795892	      0.00000000	      0.00000000	      0.00000000	      0.00000000	     -0.00000000	     -0.00000000	     -0.00000000	     -0.00000000	      0.39659283	      0.44369344	      0.00000000	      0.00000000	    -69.59385283	     43.02769722	    133.40932712	    -69.80520186	      0.00000000	      0.00000000	      0.99999527	      0.19822674	      0.99999998	      0.17850341	      0.99985332	      0.06660908	      0.01000000	      0.05178206	      0.00000000	      0.00000000
      0.02827795	      0.00000000	      0.00000000	      0.00000000	      0.00000000	     -0.00000000	     -0.00000000	     -0.00000000	     -0.00000000	      0.39673487	      0.44675969	      0.00000000	      0.00000000	    -69.58008343	     43.29291314	    133.38698106	    -70.28255057	      0.00000000	      0.00000000	      0.99999535	      0.19821752	      0.99999998	      0.17849937	      0.99985565	      0.06660533	      0.01000000	      0.05178206	      0.00000000	      0.00000000
      0.02859697	      0.00000000	      0.00000000	      0.00000000	      0.00000000	     -0.00000000	     -0.00000000	     -0.00000000	     -0.00000000	      0.39687788	      0.44982013	      0.00000000	      0.00000000	    -69.56622949	     43.55756784	    133.36448284	    -70.75914893	      0.00000000	      0.00000000	      0.99999542	      0.19820818	      0.99999998	      0.17849528	      0.99985793	      0.06660154	      0.01000000	      0.05178206	      0.00000000	      0.00000000
      0.02885240	      0.00000000	      0.00000000	      0.00000000	      0.00000000	     -0.00000000	     -0.00000000	     -0.00000000	     -0.00000000	      0.39699309	      0.45226626	      0.00000000	      0.00000000	    -69.55507660	     43.76905909	    133.34636022	    -71.14017552	      0.00000000	      0.00000000	      0.99999548	      0.19820063	      0.99999998	      0.17849196	      0.99985973	      0.06659847	      0.01000000	      0.05178206	      0.00000000	      0.00000000
      0.02917936	      0.00000000	      0.00000000	      0.00000000	      0.00000000	     -0.00000000	     -0.00000000	     -0.00000000	     -0.00000000	      0.39714148	      0.45539198	      0.00000000	      0.00000000	    -69.54072168	     44.03925427	    133.32302057	    -71.62718785	      0.00000000	      0.00000000	      0.99999555	      0.19819086	      0.99999998	      0.17848766	      0.99986201	      0.06659451	      0.01000000	      0.05178206	      0.00000000	      0.00000000
      0.02950632	      0.00000000	      0.00000000	      0.00000000	      0.00000000	     -0.00000000	     -0.00000000	     -0.00000000	     -0.00000000	      0.39729088	      0.45851162	      0.00000000	      0.00000000	    -69.52627851	     44.30886223	    133.29952183	    -72.11345064	      0.00000000	      0.00000000	      0.99999562	      0.19818097	      0.99999998	      0.17848330	      0.99986425	      0.06659051	      0.01000000	      0.05178206	      0.00000000	      0.00000000
      0.02974244	      0.00000000	      0.00000000	      0.00000000	      0.00000000	     -0.00000000	     -0.00000000	     -0.00000000	     -0.00000000	      0.39739941	      0.46076068	      0.00000000	      0.00000000	    -69.51579358	     44.50319790	    133.28245337	    -72.46406154	      0.00000000	      0.00000000	      0.99999568	      0.19817375	      0.99999998	      0.17848012	      0.99986584	      0.06658759	      0.01000000	      0.05178206	      0.00000000	      0.00000000
      0.02997855	      0.00000000	      0.00000000	      0.00000000	      0.00000000	     -0.00000000	     -0.00000000	     -0.00000000	     -0.00000000	      0.39750847	      0.46300657	      0.00000000	      0.00000000	    -69.50526280	     44.69722811	    133.26530217	    -72.81429434	      0.00000000	      0.00000000	      0.99999573	      0.19816648	      0.99999998	      0.17847690	      0.99986741	      0.06658464	      0.01000000	      0.05178206	      0.00000000	      0.00000000
      0.03024340	      0.00000000	      0.00000000	      0.00000000	      0.00000000	     -0.00000000	     -0.00000000	     -0.00000000	     -0.00000000	      0.39763143	      0.46552197	      0.00000000	      0.00000000	    -69.49339619	     44.91450620	    133.24596572	    -73.20663399	      0.00000000	      0.00000000	      0.99999578	      0.19815824	      0.99999998	      0.17847326	      0.99986916	      0.06658132	      0.01000000	      0.05178206	      0.00000000	      0.00000000
      0.03050824	      0.00000000	      0.00000000	      0.00000000	      0.00000000	     -0.00000000	     -0.00000000	     -0.00000000	     -0.00000000	      0.39775505	      0.46803339	      0.00000000	      0.00000000	    -69.48147209	     45.13140208	    133.22652543	    -73.59846957	      0.00000000	      0.00000000	      0.99999584	      0.19814993	      0.99999998	      0.17846958	      0.99987088	      0.06657796	      0.01000000	      0.05178206	      0.00000000	      0.00000000
      0.03079617	      0.00000000	      0.00000000	      0.00000000	      0.00000000	     -0.00000000	     -0.00000000	     -0.00000000	     -0.00000000	      0.39789020	      0.47075918	      0.00000000	      0.00000000	    -69.46844367	     45.36676909	    133.20527321	    -74.02385233	      0.00000000	      0.00000000	      0.99999590	      0.19814080	      0.99999998	      0.17846554	      0.99987272	      0.06657428	      0.01000000	      0.05178206	      0.00000000	      0.00000000
      0.03108410	      0.00000000	      0.00000000	      0.00000000	      0.00000000	     -0.00000000	     -0.00000000	     -0.00000000	     -0.00000000	      0.39802614	      0.47348028	      0.00000000	      0.00000000	    -69.45534753	     45.60168587	    133.18389859	    -74.44864847	      0.00000000	      0.00000000	      0.99999596	      0.19813159	      0.99999998	      0.17846145	      0.99987454	      0.06657056	      0.01000000	      0.05178206	      0.00000000	      0.00000000
      0.03129109	      0.00000000	      0.00000000	      0.00000000	      0.00000000	     -0.00000000	     -0.00000000	     -0.00000000	     -0.00000000	      0.39812435	      0.47543359	      0.00000000	      0.00000000	    -69.44589090	     45.77029169	    133.16845676	    -74.75365001	      0.00000000	      0.00000000	      0.99999600	      0.19812490	      0.99999998	      0.17845848	      0.99987584	      0.06656787	      0.01000000	      0.05178206	      0.00000000	      0.00000000
      0.03161680	      0.00000000	      0.00000000	      0.00000000	      0.00000000	     -0.00000000	     -0.00000000	     -0.00000000	     -0.00000000	      0.39827970	      0.47850234	      0.00000000	      0.00000000	    -69.43093971	     46.03513520	    133.14403034	    -75.23292715	      0.00000000	      0.00000000	      0.99999606	      0.19811429	      0.99999998	      0.17845376	      0.99987784	      0.06656360	      0.01000000	      0.05178206	      0.00000000	      0.00000000
      0.03188366	      0.00000000	      0.00000000	      0.00000000	      0.00000000	     -0.00000000	     -0.00000000	     -0.00000000	     -0.00000000	      0.39840773	      0.48101215	      0.00000000	      0.00000000	    -69.41862580	     46.25169615	    133.12390123	    -75.62509734	      0.00000000	      0.00000000	      0.99999612	      0.19810551	      0.99999998	      0.17844984	      0.99987946	      0.06656007	      0.01000000	      0.05178206	      0.00000000	      0.00000000
      0.03215053	      0.00000000	      0.00000000	      0.00000000	      0.00000000	     -0.00000000	     -0.00000000	     -0.00000000	     -0.00000000	      0.39853643	      0.48351795	      0.00000000	      0.00000000	    -69.40625416	     46.46787607	    133.10366755	    -76.01666624	      0.00000000	      0.00000000	      0.99999617	      0.19809666	      0.99999998	      0.17844589	      0.99988106	      0.06655651	      0.01000000	      0.05178206	      0.00000000	      0.00000000
      0.03241739	      0.00000000	      0.00000000	      0.00000000	      0.00000000	     -0.00000000	     -0.00000000	     -0.00000000	     -0.00000000	      0.39866579	      0.48601974	      0.00000000	      0.00000000	    -69.39382487	     46.68367167	    133.08332943	    -76.40778456	      0.00000000	      0.00000000	      0.99999622	      0.19808772	      0.99999998	      0.17844190	      0.99988264	      0.06655293	      0.01000000	      0.05178206	      0.00000000	      0.00000000
      0.03267696	      0.00000000	      0.00000000	      0.00000000	      0.00000000	     -0.00000000	     -0.00000000	     -0.00000000	     -0.00000000	      0.39879227	      0.48844939	      0.00000000	      0.00000000	    -69.38167970	     46.89321103	    133.06344648	    -76.78768012	      0.00000000	      0.00000000	      0.99999627	      0.19807895	      0.99999998	      0.17843798	      0.99988415	      0.06654941	      0.01000000	      0.05178206	      0.00000000	      0.00000000
      0.03293654	      0.00000000	      0.00000000	      0.00000000	      0.00000000	     -0.00000000	     -0.00000000	     -0.00000000	     -0.00000000	      0.39891937	      0.49087526	      0.00000000	      0.00000000	    -69.36948020	     47.10238894	    133.04346498	    -77.16712394	      0.00000000	      0.00000000	      0.99999631	      0.19807011	      0.99999998	      0.17843402	      0.99988564	      0.06654586	      0.01000000	      0.05178206	      0.00000000	      0.00000000
      0.03317352	      0.00000000	      0.00000000	      0.00000000	      0.00000000	     -0.00000000	     -0.00000000	     -0.00000000	     -0.00000000	      0.39903596	      0.49308667	      0.00000000	      0.00000000	    -69.35829525	     47.29304472	    133.02513687	    -77.51309558	      0.00000000	      0.00000000	      0.99999636	      0.19806197	      0.99999998	      0.17843038	      0.99988699	      0.06654260	      0.01000000	      0.05178206	      0.00000000	      0.00000000
      0.03348818	      0.00000000	      0.00000000	      0.00000000	      0.00000000	     -0.00000000	     -0.00000000	     -0.00000000	     -0.00000000	      0.39919158	      0.49601812	      0.00000000	      0.00000000	    -69.34337415	     47.54573453	    133.00067424	    -77.97184461	      0.00000000	      0.00000000	      0.99999641	      0.19805107	      0.99999998	      0.17842549	      0.99988875	      0.06653824	      0.01000000	      0.05178206	      0.00000000	      0.00000000
      0.03380284	      0.00000000	      0.00000000	      0.00000000	      0.00000000	     -0.00000000	     -0.00000000	     -0.00000000	     -0.00000000	      0.39934812	      0.49894403	      0.00000000	      0.00000000	    -69.32837363	     47.79789674	    132.97606738	    -78.42992797	      0.00000000	      0.00000000	      0.99999647	      0.19804006	      0.99999998	      0.17842054	      0.99989049	      0.06653383	      0.01000000	      0.05178206	      0.00000000	      0.00000000
      0.03405362	      0.00000000	      0.00000000	      0.00000000	      0.00000000	     -0.00000000	     -0.00000000	     -0.00000000	     -0.00000000	      0.39947353	      0.50127194	      0.00000000	      0.00000000	    -69.31636189	     47.99848777	    132.95635329	    -78.79444914	      0.00000000	      0.00000000	      0.99999651	      0.19803121	      0.99999998	      0.17841656	      0.99989186	      0.06653030	      0.01000000	      0.05178206	      0.00000000	      0.00000000
      0.03430440	      0.00000000	      0.00000000	      0.00000000	      0.00000000	     -0.00000000	     -0.00000000	     -0.00000000	     -0.00000000	      0.39959953	      0.50359635	      0.00000000	      0.00000000	    -69.30429989	     48.19874492	    132.93654784	    -79.15856099	      0.00000000	      0.00000000	      0.99999656	      0.19802228	      0.99999998	      0.17841254	      0.99989320	      0.06652673	      0.01000000	      0.05178206	      0.00000000	      0.00000000
      0.03452599	      0.00000000	      0.00000000	      0.00000000	      0.00000000	     -0.00000000	     -0.00000000	     -0.00000000	     -0.00000000	      0.39971136	      0.50564737	      0.00000000	      0.00000000	    -69.29359969	     48.37542351	    132.91897106	    -79.47991612	      0.00000000	      0.00000000	      0.99999660	      0.19801434	      0.99999998	      0.17840896	      0.99989438	      0.06652356	      0.01000000	      0.05178206	      0.00000000	      0.00000000
      0.03484815	      0.00000000	      0.00000000	      0.00000000	      0.00000000	     -0.00000000	     -0.00000000	     -0.00000000	     -0.00000000	      0.39987473	      0.50862428	      0.00000000	      0.00000000	    -69.27797398	     48.63181773	    132.89329101	    -79.94646051	      0.00000000	      0.00000000	      0.99999665	      0.19800270	      0.99999998	      0.17840371	      0.99989607	      0.06651892	      0.01000000	      0.05178206	      0.00000000	      0.00000000
      0.03517030	      0.00000000	      0.00000000	      0.00000000	      0.00000000	     -0.00000000	     -0.00000000	     -0.00000000	     -0.00000000	      0.40003907	      0.51159544	      0.00000000	      0.00000000	    -69.26226576	     48.88766398	    132.86746078	    -80.41235726	      0.00000000	      0.00000000	      0.99999670	      0.19799094	      0.99999998	      0.17839840	      0.99989773	      0.06651423	      0.01000000	      0.05178206	      0.00000000	      0.00000000
      0.03538311	      0.00000000	      0.00000000	      0.00000000	      0.00000000	     -0.00000000	     -0.00000000	     -0.00000000	     -0.00000000	      0.40014815	      0.51355496	      0.00000000	      0.00000000	    -69.25184407	     49.05637408	    132.85031562	    -80.71963243	      0.00000000	      0.00000000	      0.99999674	      0.19798311	      0.99999998	      0.17839486	      0.99989881	      0.06651111	      0.01000000	      0.05178206	      0.00000000	      0.00000000
      0.03559592	      0.00000000	      0.00000000	      0.00000000	      0.00000000	     -0.00000000	     -0.00000000	     -0.00000000	     -0.00000000	      0.40025764	      0.51551198	      0.00000000	      0.00000000	    -69.24138651	     49.22484589	    132.83310509	    -81.02663719	      0.00000000	      0.00000000	      0.99999677	      0.19797523	      0.99999998	      0.17839129	      0.99989988	      0.06650798	      0.01000000	      0.05178206	      0.00000000	      0.00000000
      0.03588075	      0.00000000	      0.00000000	      0.00000000	      0.00000000	     -0.00000000	     -0.00000000	     -0.00000000	     -0.00000000	      0.40040485	      0.51812744	      0.00000000	      0.00000000	    -69.22733356	     49.44996686	    132.80996753	    -81.43702743	      0.00000000	      0.00000000	      0.99999682	      0.19796461	      0.99999999	      0.17838648	      0.99990130	      0.06650375	      0.01000000	      0.05178206	      0.00000000	      0.00000000
      0.03616559	      0.00000000	      0.00000000	      0.00000000	      0.00000000	     -0.00000000	     -0.00000000	     -0.00000000	     -0.00000000	      0.40055280	      0.52073843	      0.00000000	      0.00000000	    -69.21321654	     49.67466422	    132.78671315	    -81.84687966	      0.00000000	      0.00000000	      0.99999686	      0.19795389	      0.99999999	      0.17838162	      0.99990269	      0.06649949	      0.01000000	      0.05178206	      0.00000000	      0.00000000
      0.03641202	      0.00000000	      0.00000000	      0.00000000	      0.00000000	     -0.00000000	     -0.00000000	     -0.00000000	     -0.00000000	      0.40068141	      0.52299378	      0.00000000	      0.00000000	    -69.20095133	     49.86872590	    132.76650003	    -82.20099074	      0.00000000	      0.00000000	      0.99999690	      0.19794455	      0.99999999	      0.17837738	      0.99990389	      0.06649578	      0.01000000	      0.05178206	      0.00000000	      0.00000000
      0.03671826	      0.00000000	      0.00000000	      0.00000000	      0.00000000	     -0.00000000	     -0.00000000	     -0.00000000	     -0.00000000	      0.40084200	      0.52579193	      0.00000000	      0.00000000	    -69.18564230	     50.10945461	    132.74125890	    -82.64047437	      0.00000000	      0.00000000	      0.99999695	      0.19793285	      0.99999999	      0.17837206	      0.99990535	      0.06649113	      0.01000000	      0.05178206	      0.00000000	      0.00000000
      0.03702451	      0.00000000	      0.00000000	      0.00000000	      0.00000000	     -0.00000000	     -0.00000000	     -0.00000000	      0.00000000	      0.40100345	      0.52858493	      0.00000000	      0.00000000	    -69.17025963	     50.34969779	    132.71588328	    -83.07932126	      0.00000000	      0.00000000	      0.99999700	      0.19792105	      0.99999999	      0.17836669	      0.99990679	      0.06648645	      0.01000000	      0.05178206	      0.00000000	      0.00000000
      0.03728911	      0.00000000	      0.00000000	      0.00000000	      0.00000000	     -0.00000000	     -0.00000000	     -0.00000000	      0.00000000	      0.40114363	      0.53099399	      0.00000000	      0.00000000	    -69.15690960	     50.55688180	    132.69385026	    -83.45795388	      0.00000000	      0.00000000	      0.99999704	      0.19791076	      0.99999999	      0.17836200	      0.99990801	      0.06648237	      0.01000000	      0.05178206	      0.00000000	      0.00000000
      0.03761727	      0.00000000	      0.00000000	      0.00000000	      0.00000000	     -0.00000000	     -0.00000000	     -0.00000000	     -0.00000000	      0.40131837	      0.53397637	      0.00000000	      0.00000000	    -69.14027693	     50.81332940	    132.66638601	    -83.92685893	      0.00000000	      0.00000000	      0.99999708	      0.19789790	      0.99999999	      0.17835614	      0.99990951	      0.06647728	      0.01000000	      0.05178206	      0.00000000	      0.00000000
      0.03794543	      0.00000000	      0.00000000	      0.00000000	      0.00000000	     -0.00000000	     -0.00000000	     -0.00000000	      0.00000000	      0.40149409	      0.53695288	      0.00000000	      0.00000000	    -69.12356019	     51.06922383	    132.63876800	    -84.39505355	      0.00000000	      0.00000000	      0.99999713	      0.19788492	      0.99999999	      0.17835021	      0.99991098	      0.06647214	      0.01000000	      0.05178206	      0.00000000	      0.00000000
      0.03818795	      0.00000000	      0.00000000	      0.00000000	      0.00000000	     -0.00000000	     -0.00000000	     -0.00000000	      0.00000000	      0.40162458	      0.53914895	      0.00000000	      0.00000000	    -69.11115151	     51.25799331	    132.61825782	    -84.74057403	      0.00000000	      0.00000000	      0.99999717	      0.19787525	      0.99999999	      0.17834579	      0.99991205	      0.06646832	      0.01000000	      0.05178206	      0.00000000	      0.00000000
      0.03843048	      0.00000000	      0.00000000	      0.00000000	      0.00000000	     -0.00000000	     -0.00000000	     -0.00000000	      0.00000000	      0.40175561	      0.54134182	      0.00000000	      0.00000000	    -69.09869708	     51.44646217	    132.59766388	    -85.08571337	      0.00000000	      0.00000000	      0.99999720	      0.19786552	      0.99999999	      0.17834134	      0.99991311	      0.06646447	      0.01000000	      0.05178206	      0.00000000	      0.00000000
      0.03872005	      0.00000000	      0.00000000	      0.00000000	      0.00000000	     -0.00000000	     -0.00000000	     -0.00000000	      0.00000000	      0.40191274	      0.54395579	      0.00000000	      0.00000000	    -69.08376743	     51.67109111	    132.57296640	    -85.49724332	      0.00000000	      0.00000000	      0.99999724	      0.19785381	      0.99999999	      0.17833598	      0.99991436	      0.06645984	      0.01000000	      0.05178206	      0.00000000	      0.00000000
      0.03900961	      0.00000000	      0.00000000	      0.00000000	      0.00000000	     -0.00000000	     -0.00000000	     -0.00000000	      0.00000000	      0.40207063	      0.54656523	      0.00000000	      0.00000000	    -69.06877279	     51.89529371	    132.54814983	    -85.90823467	      0.00000000	      0.00000000	      0.99999728	      0.19784202	      0.99999999	      0.17833057	      0.99991559	      0.06645518	      0.01000000	      0.05178206	      0.00000000	      0.00000000
      0.03925700	      0.00000000	      0.00000000	      0.00000000	      0.00000000	     -0.00000000	     -0.00000000	     -0.00000000	      0.00000000	      0.40220612	      0.54879100	      0.00000000	      0.00000000	    -69.05591080	     52.08650472	    132.52685368	    -86.25888835	      0.00000000	      0.00000000	      0.99999731	      0.19783186	      0.99999999	      0.17832591	      0.99991663	      0.06645118	      0.01000000	      0.05178206	      0.00000000	      0.00000000
      0.03956219	      0.00000000	      0.00000000	      0.00000000	      0.00000000	     -0.00000000	     -0.00000000	     -0.00000000	     -0.00000000	      0.40237402	      0.55153223	      0.00000000	      0.00000000	    -69.03997872	     52.32196307	    132.50046261	    -86.69090522	      0.00000000	      0.00000000	      0.99999735	      0.19781924	      0.99999999	      0.17832011	      0.99991789	      0.06644620	      0.01000000	      0.05178206	      0.00000000	      0.00000000
      0.03992934	      0.00000000	      0.00000000	      0.00000000	      0.00000000	     -0.00000000	     -0.00000000	     -0.00000000	      0.00000000	      0.40257712	      0.55482341	      0.00000000	      0.00000000	    -69.02071663	     52.60460832	    132.46853847	    -87.20981059	      0.00000000	      0.00000000	      0.99999740	      0.19780393	      0.99999999	      0.17831307	      0.99991939	      0.06644016	      0.01000000	      0.05178206	      0.00000000	      0.00000000
      0.04029650	      0.00000000	     -0.00000000	      0.00000000	      0.00000000	     -0.00000000	     -0.00000000	     -0.00000000	      0.00000000	      0.40278143	      0.55810735	      0.00000000	      0.00000000	    -69.00135089	     52.88657705	    132.43642397	    -87.72783659	      0.00000000	      0.00000000	      0.99999745	      0.19778846	      0.99999999	      0.17830595	      0.99992085	      0.06643407	      0.01000000	      0.05178206	      0.00000000	      0.00000000
      0.04052899	      0.00000000	     -0.00000000	      0.00000000	      0.00000000	     -0.00000000	     -0.00000000	     -0.00000000	      0.00000000	      0.40291143	      0.56018307	      0.00000000	      0.00000000	    -68.98903464	     53.06477731	    132.41599016	    -88.05537195	      0.00000000	      0.00000000	      0.99999748	      0.19777859	      0.99999999	      0.17830140	      0.99992177	      0.06643019	      0.01000000	      0.05178206	      0.00000000	      0.00000000
      0.04082823	      0.00000000	     -0.00000000	      0.00000000	      0.00000000	     -0.00000000	     -0.00000000	     -0.00000000	      0.00000000	      0.40307946	      0.56285051	      0.00000000	      0.00000000	    -68.97312121	     53.29374618	    132.38957736	    -88.47642603	      0.00000000	      0.00000000	      0.99999752	      0.19776580	      0.99999999	      0.17829549	      0.99992293	      0.06642516	      0.01000000	      0.05178206	      0.00000000	      0.00000000
      0.04112747	      0.00000000	     -0.00000000	      0.00000000	      0.00000000	     -0.00000000	     -0.00000000	     -0.00000000	      0.00000000	      0.40324828	      0.56551318	      0.00000000	      0.00000000	    -68.95713932	     53.52226973	    132.36303864	    -88.89690807	      0.00000000	      0.00000000	      0.99999755	      0.19775292	      0.99999999	      0.17828954	      0.99992407	      0.06642010	      0.01000000	      0.05178206	      0.00000000	      0.00000000
      0.04135189	      0.00000000	     -0.00000000	      0.00000000	      0.00000000	     -0.00000000	     -0.00000000	     -0.00000000	      0.00000000	      0.40337542	      0.56750701	      0.00000000	      0.00000000	    -68.94510835	     53.69336763	    132.34305255	    -89.21186130	      0.00000000	      0.00000000	      0.99999758	      0.19774319	      0.99999999	      0.17828504	      0.99992492	      0.06641627	      0.01000000	      0.05178206	      0.00000000	      0.00000000
      0.04167993	      0.00000000	     -0.00000000	      0.00000000	      0.00000000	     -0.00000000	     -0.00000000	     -0.00000000	      0.00000000	      0.40356206	      0.57041651	      0.00000000	      0.00000000	    -68.92745402	     53.94300953	    132.31371239	    -89.67159683	      0.00000000	      0.00000000	      0.99999762	      0.19772886	      0.99999999	      0.17827841	      0.99992614	      0.06641065	      0.01000000	      0.05178206	      0.00000000	      0.00000000
      0.04195970	      0.00000000	      0.00000000	      0.00000000	      0.00000000	     -0.00000000	     -0.00000000	     -0.00000000	      0.00000000	      0.40372199	      0.57289340	      0.00000000	      0.00000000	    -68.91233270	     54.15549889	    132.28857025	    -90.06320693	      0.00000000	      0.00000000	      0.99999765	      0.19771655	      0.99999999	      0.17827271	      0.99992717	      0.06640582	      0.01000000	      0.05178206	      0.00000000	      0.00000000
      0.04220832	      0.00000000	      0.00000000	      0.00000000	      0.00000000	     -0.00000000	     -0.00000000	     -0.00000000	      0.00000000	      0.40386470	      0.57509105	      0.00000000	      0.00000000	    -68.89884505	     54.34401037	    132.26613542	    -90.41070451	      0.00000000	      0.00000000	      0.99999768	      0.19770554	      0.99999999	      0.17826761	      0.99992807	      0.06640150	      0.01000000	      0.05178206	      0.00000000	      0.00000000
      0.04245694	      0.00000000	     -0.00000000	      0.00000000	      0.00000000	     -0.00000000	     -0.00000000	     -0.00000000	      0.00000000	      0.40400795	      0.57728543	      0.00000000	      0.00000000	    -68.88531057	     54.53221813	    132.24361423	    -90.75785388	      0.00000000	      0.00000000	      0.99999771	      0.19769446	      0.99999999	      0.17826247	      0.99992896	      0.06639716	      0.01000000	      0.05178206	      0.00000000	      0.00000000
      0.04271137	      0.00000000	     -0.00000000	      0.00000000	      0.00000000	     -0.00000000	     -0.00000000	     -0.00000000	      0.00000000	      0.40415512	      0.57952773	      0.00000000	      0.00000000	    -68.87141136	     54.72451300	    132.22047738	    -91.11267244	      0.00000000	      0.00000000	      0.99999774	      0.19768306	      0.99999999	      0.17825717	      0.99992986	      0.06639269	      0.01000000	      0.05178206	      0.00000000	      0.00000000
      0.04302124	      0.00000000	     -0.00000000	      0.00000000	      0.00000000	     -0.00000000	     -0.00000000	     -0.00000000	      0.00000000	      0.40433512	      0.58225395	      0.00000000	      0.00000000	    -68.85441794	     54.95827723	    132.19217790	    -91.54423855	      0.00000000	      0.00000000	      0.99999777	      0.19766907	      0.99999999	      0.17825066	      0.99993093	      0.06638722	      0.01000000	      0.05178206	      0.00000000	      0.00000000
      0.04340230	      0.00000000	     -0.00000000	      0.00000000	      0.00000000	     -0.00000000	     -0.00000000	     -0.00000000	      0.00000000	      0.40455763	      0.58559968	      0.00000000	      0.00000000	    -68.83342072	     55.24511584	    132.15719282	    -92.07410609	      0.00000000	      0.00000000	      0.99999782	      0.19765172	      0.99999999	      0.17824259	      0.99993224	      0.06638043	      0.01000000	      0.05178206	      0.00000000	      0.00000000
      0.04371220	      0.00000000	     -0.00000000	      0.00000000	      0.00000000	     -0.00000000	     -0.00000000	     -0.00000000	      0.00000000	      0.40473952	      0.58831494	      0.00000000	      0.00000000	    -68.81626452	     55.47786490	    132.12859294	    -92.50438622	      0.00000000	      0.00000000	      0.99999785	      0.19763750	      0.99999999	      0.17823596	      0.99993328	      0.06637487	      0.01000000	      0.05178206	      0.00000000	      0.00000000
      0.04395093	      0.00000000	     -0.00000000	      0.00000000	      0.00000000	     -0.00000000	     -0.00000000	     -0.00000000	      0.00000000	      0.40488022	      0.59040329	      0.00000000	      0.00000000	    -68.80299861	     55.65685624	    132.10646934	    -92.83537241	      0.00000000	      0.00000000	      0.99999788	      0.19762646	      0.99999999	      0.17823082	      0.99993407	      0.06637056	      0.01000000	      0.05178206	      0.00000000	      0.00000000
      0.04418967	      0.00000000	     -0.00000000	      0.00000000	      0.00000000	     -0.00000000	     -0.00000000	     -0.00000000	      0.00000000	      0.40502142	      0.59248868	      0.00000000	      0.00000000	    -68.78969000	     55.83557309	    132.08426675	    -93.16604494	      0.00000000	      0.00000000	      0.99999790	      0.19761537	      0.99999999	      0.17822564	      0.99993485	      0.06636623	      0.01000000	      0.05178206	      0.00000000	      0.00000000
      0.04443602	      0.00000000	     -0.00000000	      0.00000000	      0.00000000	     -0.00000000	     -0.00000000	     -0.00000000	      0.00000000	      0.40516765	      0.59463747	      0.00000000	      0.00000000	    -68.77591228	     56.01970399	    132.06127340	    -93.50686362	      0.00000000	      0.00000000	      0.99999793	      0.19760386	      0.99999999	      0.17822027	      0.99993565	      0.06636173	      0.01000000	      0.05178206	      0.00000000	      0.00000000
      0.04475720	      0.00000000	     -0.00000000	      0.00000000	      0.00000000	     -0.00000000	     -0.00000000	     -0.00000000	      0.00000000	      0.40535908	      0.59743427	      0.00000000	      0.00000000	    -68.75788116	     56.25933489	    132.03116921	    -93.95063114	      0.00000000	      0.00000000	      0.99999796	      0.19758875	      0.99999999	      0.17821320	      0.99993668	      0.06635584	      0.01000000	      0.05178206	      0.00000000	      0.00000000
      0.04507838	      0.00000000	     -0.00000000	      0.00000000	      0.00000000	     -0.00000000	     -0.00000000	     -0.00000000	      0.00000000	      0.40555142	      0.60022574	      0.00000000	      0.00000000	    -68.73977315	     56.49847452	    132.00092259	    -94.39380045	      0.00000000	      0.00000000	      0.99999799	      0.19757353	      0.99999999	      0.17820608	      0.99993769	      0.06634990	      0.01000000	      0.05178206	      0.00000000	      0.00000000
      0.04532790	      0.00000000	     -0.00000000	      0.00000000	      0.00000000	     -0.00000000	     -0.00000000	     -0.00000000	      0.00000000	      0.40570146	      0.60239070	      0.00000000	      0.00000000	    -68.72565241	     56.68392173	    131.97732639	    -94.73758322	      0.00000000	      0.00000000	      0.99999802	      0.19756162	      0.99999999	      0.17820050	      0.99993846	      0.06634527	      0.01000000	      0.05178206	      0.00000000	      0.00000000
      0.04557743	      0.00000000	     -0.00000000	      0.00000000	      0.00000000	     -0.00000000	     -0.00000000	     -0.00000000	      0.00000000	      0.40585204	      0.60455245	      0.00000000	      0.00000000	    -68.71148543	     56.86907416	    131.95364445	    -95.08102343	      0.00000000	      0.00000000	      0.99999804	      0.19754965	      0.99999999	      0.17819489	      0.99993922	      0.06634060	      0.01000000	      0.05178206	      0.00000000	      0.00000000
      0.04578917	      0.00000000	     -0.00000000	      0.00000000	      0.00000000	     -0.00000000	     -0.00000000	     -0.00000000	      0.00000000	      0.40598024	      0.60638436	      0.00000000	      0.00000000	    -68.69942739	     57.02596168	    131.93348121	    -95.37214054	      0.00000000	      0.00000000	      0.99999806	      0.19753944	      0.99999999	      0.17819010	      0.99993986	      0.06633663	      0.01000000	      0.05178206	      0.00000000	      0.00000000
      0.04611836	      0.00000000	     -0.00000000	      0.00000000	      0.00000000	     -0.00000000	     -0.00000000	     -0.00000000	      0.00000000	      0.40618033	      0.60922791	      0.00000000	      0.00000000	    -68.68061451	     57.26946191	    131.90201055	    -95.82416183	      0.00000000	      0.00000000	      0.99999809	      0.19752347	      0.99999999	      0.17818260	      0.99994084	      0.06633041	      0.01000000	      0.05178206	      0.00000000	      0.00000000
      0.04638564	      0.00000000	     -0.00000000	      0.00000000	      0.00000000	     -0.00000000	     -0.00000000	     -0.00000000	      0.00000000	      0.40634347	      0.61153249	      0.00000000	      0.00000000	    -68.66528163	     57.46678295	    131.87635046	    -96.19074764	      0.00000000	      0.00000000	      0.99999812	      0.19751041	      0.99999999	      0.17817647	      0.99994163	      0.06632533	      0.01000000	      0.05178206	      0.00000000	      0.00000000
      0.04665291	      0.00000000	     -0.00000000	      0.00000000	      0.00000000	     -0.00000000	     -0.00000000	     -0.00000000	      0.00000000	      0.40650722	      0.61383341	      0.00000000	      0.00000000	    -68.64989604	     57.66377339	    131.85059245	    -96.55678968	      0.00000000	      0.00000000	      0.99999814	      0.19749727	      0.99999999	      0.17817029	      0.99994240	      0.06632023	      0.01000000	      0.05178206	      0.00000000	      0.00000000
      0.04692018	      0.00000000	     -0.00000000	      0.00000000	      0.00000000	     -0.00000000	     -0.00000000	     -0.00000000	      0.00000000	      0.40667159	      0.61613070	      0.00000000	      0.00000000	    -68.63445785	     57.86043060	    131.82473667	    -96.92247561	      0.00000000	      0.00000000	      0.99999817	      0.19748406	      0.99999999	      0.17816408	      0.99994317	      0.06631509	      0.01000000	      0.05178206	      0.00000000	      0.00000000
      0.04718241	      0.00000000	     -0.00000000	      0.00000000	      0.00000000	     -0.00000000	     -0.00000000	     -0.00000000	      0.00000000	      0.40683345	      0.61838114	      0.00000000	      0.00000000	    -68.61925972	     58.05305986	    131.79927347	    -97.28077933	      0.00000000	      0.00000000	      0.99999819	      0.19747102	      0.99999999	      0.17815793	      0.99994391	      0.06631003	      0.01000000	      0.05178206	      0.00000000	      0.00000000
      0.04744464	      0.00000000	     -0.00000000	      0.00000000	      0.00000000	     -0.00000000	     -0.00000000	     -0.00000000	      0.00000000	      0.40699590	      0.62062810	      0.00000000	      0.00000000	    -68.60401110	     58.24537119	    131.77371636	    -97.63870953	      0.00000000	      0.00000000	      0.99999822	      0.19745791	      0.99999999	      0.17815175	      0.99994464	      0.06630494	      0.01000000	      0.05178206	      0.00000000	      0.00000000
      0.04769449	      0.00000000	     -0.00000000	      0.00000000	      0.00000000	     -0.00000000	     -0.00000000	     -0.00000000	      0.00000000	      0.40715124	      0.62276573	      0.00000000	      0.00000000	    -68.58943556	     58.42830943	    131.74927863	    -97.97932469	      0.00000000	      0.00000000	      0.99999824	      0.19744534	      0.99999999	      0.17814583	      0.99994533	      0.06630006	      0.01000000	      0.05178206	      0.00000000	      0.00000000
      0.04800637	      0.00000000	     -0.00000000	      0.00000000	      0.00000000	     -0.00000000	     -0.00000000	     -0.00000000	      0.00000000	      0.40734588	      0.62542960	      0.00000000	      0.00000000	    -68.57117760	     58.65626035	    131.71865497	    -98.40397261	      0.00000000	      0.00000000	      0.99999827	      0.19742956	      0.99999999	      0.17813838	      0.99994617	      0.06629394	      0.01000000	      0.05178206	      0.00000000	      0.00000000
      0.04831825	      0.00000000	     -0.00000000	      0.00000000	      0.00000000	     -0.00000000	     -0.00000000	     -0.00000000	      0.00000000	      0.40754135	      0.62808857	      0.00000000	      0.00000000	    -68.55284861	     58.88376724	    131.68789895	    -98.82805562	      0.00000000	      0.00000000	      0.99999829	      0.19741368	      0.99999999	      0.17813087	      0.99994701	      0.06628779	      0.01000000	      0.05178206	      0.00000000	      0.00000000
      0.04855660	      0.00000000	     -0.00000000	      0.00000000	      0.00000000	     -0.00000000	     -0.00000000	     -0.00000000	      0.00000000	      0.40769130	      0.63011741	      0.00000000	      0.00000000	    -68.53879286	     59.05734210	    131.66430451	    -99.15175431	      0.00000000	      0.00000000	      0.99999831	      0.19740147	      0.99999999	      0.17812510	      0.99994763	      0.06628306	      0.01000000	      0.05178206	      0.00000000	      0.00000000
      0.04888575	      0.00000000	     -0.00000000	      0.00000000	      0.00000000	     -0.00000000	     -0.00000000	     -0.00000000	      0.00000000	      0.40789916	      0.63291446	      0.00000000	      0.00000000	    -68.51931449	     59.29661943	    131.63159479	    -99.59819058	      0.00000000	      0.00000000	      0.99999834	      0.19738450	      0.99999999	      0.17811707	      0.99994849	      0.06627649	      0.01000000	      0.05178206	      0.00000000	      0.00000000
      0.04921491	      0.00000000	     -0.00000000	      0.00000000	      0.00000000	     -0.00000000	     -0.00000000	     -0.00000000	     -0.00000000	      0.40810795	      0.63570612	      0.00000000	      0.00000000	    -68.49975745	     59.53540644	    131.59873824	   -100.04408538	      0.00000000	      0.00000000	      0.99999837	      0.19736742	      0.99999999	      0.17810898	      0.99994933	      0.06626987	      0.01000000	      0.05178206	      0.00000000	      0.00000000
      0.04942809	      0.00000000	     -0.00000000	      0.00000000	      0.00000000	     -0.00000000	     -0.00000000	     -0.00000000	      0.00000000	      0.40824366	      0.63751127	      0.00000000	      0.00000000	    -68.48704922	     59.68980173	    131.57738008	   -100.33243015	      0.00000000	      0.00000000	      0.99999838	      0.19735629	      0.99999999	      0.17810370	      0.99994987	      0.06626557	      0.01000000	      0.05178206	      0.00000000	      0.00000000
      0.04964127	      0.00000000	     -0.00000000	      0.00000000	      0.00000000	     -0.00000000	     -0.00000000	     -0.00000000	     -0.00000000	      0.40837976	      0.63931417	      0.00000000	      0.00000000	    -68.47430810	     59.84399254	    131.55596048	   -100.62056693	      0.00000000	      0.00000000	      0.99999840	      0.19734511	      0.99999999	      0.17809840	      0.99995040	      0.06626125	      0.01000000	      0.05178206	      0.00000000	      0.00000000
      0.04992845	      0.00000000	     -0.00000000	      0.00000000	      0.00000000	     -0.00000000	     -0.00000000	     -0.00000000	      0.00000000	      0.40856371	      0.64173935	      0.00000000	      0.00000000	    -68.45709223	     60.05138761	    131.52700844	   -101.00827621	      0.00000000	      0.00000000	      0.99999842	      0.19732998	      0.99999999	      0.17809122	      0.99995110	      0.06625540	      0.01000000	      0.05178206	      0.00000000	      0.00000000
      0.05021563	      0.00000000	     -0.00000000	      0.00000000	      0.00000000	     -0.00000000	     -0.00000000	     -0.00000000	     -0.00000000	      0.40874835	      0.64416046	      0.00000000	      0.00000000	    -68.43981686	     60.25841547	    131.49794512	   -101.39554207	      0.00000000	      0.00000000	      0.99999845	      0.19731475	      0.99999999	      0.17808398	      0.99995180	      0.06624952	      0.01000000	      0.05178206	      0.00000000	      0.00000000
      0.05046732	      0.00000000	     -0.00000000	      0.00000000	      0.00000000	     -0.00000000	     -0.00000000	     -0.00000000	     -0.00000000	      0.40891075	      0.64627901	      0.00000000	      0.00000000	    -68.42462752	     60.43955923	    131.47238205	   -101.73452309	      0.00000000	      0.00000000	      0.99999847	      0.19730134	      0.99999999	      0.17807761	      0.99995240	      0.06624433	      0.01000000	      0.05178206	      0.00000000	      0.00000000
      0.05077240	      0.00000000	     -0.00000000	      0.00000000	      0.00000000	     -0.00000000	     -0.00000000	     -0.00000000	     -0.00000000	      0.40910830	      0.64884272	      0.00000000	      0.00000000	    -68.40615557	     60.65874752	    131.44128293	   -102.14492203	      0.00000000	      0.00000000	      0.99999849	      0.19728498	      0.99999999	      0.17806983	      0.99995313	      0.06623802	      0.01000000	      0.05178206	      0.00000000	      0.00000000
      0.05115827	      0.00000000	     -0.00000000	      0.00000000	      0.00000000	     -0.00000000	     -0.00000000	     -0.00000000	     -0.00000000	      0.40935930	      0.65207892	      0.00000000	      0.00000000	    -68.38269542	     60.93540573	    131.40176763	   -102.66322243	      0.00000000	      0.00000000	      0.99999852	      0.19726415	      0.99999999	      0.17805991	      0.99995402	      0.06622999	      0.01000000	      0.05178206	      0.00000000	      0.00000000
      0.05141606	      0.00000000	     -0.00000000	      0.00000000	      0.00000000	     -0.00000000	     -0.00000000	     -0.00000000	     -0.00000000	      0.40952768	      0.65423688	      0.00000000	      0.00000000	    -68.36696295	     61.11986917	    131.37525722	   -103.00908613	      0.00000000	      0.00000000	      0.99999854	      0.19725015	      0.99999999	      0.17805323	      0.99995461	      0.06622459	      0.01000000	      0.05178206	      0.00000000	      0.00000000
      0.05167386	      0.00000000	     -0.00000000	      0.00000000	      0.00000000	     -0.00000000	     -0.00000000	     -0.00000000	     -0.00000000	      0.40969661	      0.65639159	      0.00000000	      0.00000000	    -68.35118295	     61.30404508	    131.34865772	   -103.35447711	      0.00000000	      0.00000000	      0.99999856	      0.19723607	      0.99999999	      0.17804652	      0.99995519	      0.06621916	      0.01000000	      0.05178206	      0.00000000	      0.00000000
      0.05193165	      0.00000000	     -0.00000000	      0.00000000	      0.00000000	     -0.00000000	     -0.00000000	     -0.00000000	      0.00000000	      0.40986610	      0.65854307	      0.00000000	      0.00000000	    -68.33535552	     61.48793188	    131.32196921	   -103.69954803	      0.00000000	      0.00000000	      0.99999857	      0.19722192	      0.99999999	      0.17803977	      0.99995577	      0.06621371	      0.01000000	      0.05178206	      0.00000000	      0.00000000
      0.05219123	      0.00000000	     -0.00000000	      0.00000000	      0.00000000	     -0.00000000	     -0.00000000	     -0.00000000	      0.00000000	      0.41003733	      0.66070624	      0.00000000	      0.00000000	    -68.31937031	     61.67280627	    131.29500554	   -104.04659872	      0.00000000	      0.00000000	      0.99999859	      0.19720760	      0.99999999	      0.17803293	      0.99995634	      0.06620819	      0.01000000	      0.05178206	      0.00000000	      0.00000000
      0.05245081	      0.00000000	     -0.00000000	      0.00000000	      0.00000000	     -0.00000000	     -0.00000000	     -0.00000000	      0.00000000	      0.41020912	      0.66286614	      0.00000000	      0.00000000	    -68.30333714	     61.85739035	    131.26795183	   -104.39329294	      0.00000000	      0.00000000	      0.99999861	      0.19719321	      0.99999999	      0.17802605	      0.99995690	      0.06620265	      0.01000000	      0.05178206	      0.00000000	      0.00000000
      0.05273638	      0.00000000	     -0.00000000	      0.00000000	      0.00000000	     -0.00000000	     -0.00000000	     -0.00000000	      0.00000000	      0.41039875	      0.66523847	      0.00000000	      0.00000000	    -68.28564398	     62.06011563	    131.23808651	   -104.77422612	      0.00000000	      0.00000000	      0.99999863	      0.19717729	      0.99999999	      0.17801844	      0.99995751	      0.06619653	      0.01000000	      0.05178206	      0.00000000	      0.00000000
      0.05302194	      0.00000000	     -0.00000000	      0.00000000	      0.00000000	     -0.00000000	     -0.00000000	     -0.00000000	      0.00000000	      0.41058905	      0.66760687	      0.00000000	      0.00000000	    -68.26789297	     62.26249238	    131.20811247	   -105.15473361	      0.00000000	      0.00000000	      0.99999865	      0.19716129	      0.99999999	      0.17801078	      0.99995811	      0.06619037	      0.01000000	      0.05178206	      0.00000000	      0.00000000
      0.05323212	      0.00000000	     -0.00000000	      0.00000000	      0.00000000	     -0.00000000	     -0.00000000	     -0.00000000	      0.00000000	      0.41072955	      0.66934754	      0.00000000	      0.00000000	    -68.25479107	     62.41122339	    131.18598175	   -105.43448912	      0.00000000	      0.00000000	      0.99999866	      0.19714945	      0.99999999	      0.17800511	      0.99995855	      0.06618582	      0.01000000	      0.05178206	      0.00000000	      0.00000000
      0.05356535	      0.00000000	     -0.00000000	      0.00000000	      0.00000000	     -0.00000000	     -0.00000000	     -0.00000000	      0.00000000	      0.41095306	      0.67210293	      0.00000000	      0.00000000	    -68.23395485	     62.64664418	    131.15077450	   -105.87748133	      0.00000000	      0.00000000	      0.99999869	      0.19713059	      0.99999999	      0.17799607	      0.99995923	      0.06617857	      0.01000000	      0.05178206	      0.00000000	      0.00000000
      0.05382496	      0.00000000	     -0.00000000	      0.00000000	      0.00000000	     -0.00000000	     -0.00000000	     -0.00000000	      0.00000000	      0.41112782	      0.67424599	      0.00000000	      0.00000000	    -68.21766705	     62.82973407	    131.12324232	   -106.22229111	      0.00000000	      0.00000000	      0.99999870	      0.19711581	      0.99999999	      0.17798898	      0.99995976	      0.06617289	      0.01000000	      0.05178206	      0.00000000	      0.00000000
      0.05408458	      0.00000000	     -0.00000000	      0.00000000	      0.00000000	     -0.00000000	     -0.00000000	     -0.00000000	      0.00000000	      0.41130314	      0.67638583	      0.00000000	      0.00000000	    -68.20133176	     63.01254276	    131.09562069	   -106.56662441	      0.00000000	      0.00000000	      0.99999872	      0.19710095	      0.99999999	      0.17798186	      0.99996028	      0.06616719	      0.01000000	      0.05178206	      0.00000000	      0.00000000
      0.05434419	      0.00000000	     -0.00000000	      0.00000000	      0.00000000	     -0.00000000	     -0.00000000	     -0.00000000	      0.00000000	      0.41147902	      0.67852247	      0.00000000	      0.00000000	    -68.18494904	     63.19506848	    131.06790970	   -106.91065871	      0.00000000	      0.00000000	      0.99999874	      0.19708603	      0.99999999	      0.17797469	      0.99996079	      0.06616146	      0.01000000	      0.05178206	      0.00000000	      0.00000000
      0.05460980	      0.00000000	     -0.00000000	      0.00000000	      0.00000000	     -0.00000000	     -0.00000000	     -0.00000000	      0.00000000	      0.41165954	      0.68070517	      0.00000000	      0.00000000	    -68.16813884	     63.38152128	    131.03946614	   -107.26221478	      0.00000000	      0.00000000	      0.99999875	      0.19707069	      0.99999999	      0.17796732	      0.99996131	      0.06615557	      0.01000000	      0.05178206	      0.00000000	      0.00000000
      0.05487542	      0.00000000	     -0.00000000	      0.00000000	      0.00000000	     -0.00000000	     -0.00000000	     -0.00000000	      0.00000000	      0.41184063	      0.68288454	      0.00000000	      0.00000000	    -68.15127916	     63.56768092	    131.01092925	   -107.61342353	      0.00000000	      0.00000000	      0.99999877	      0.19705526	      0.99999999	      0.17795990	      0.99996182	      0.06614966	      0.01000000	      0.05178206	      0.00000000	      0.00000000
      0.05512617	      0.00000000	     -0.00000000	      0.00000000	      0.00000000	     -0.00000000	     -0.00000000	     -0.00000000	      0.00000000	      0.41201212	      0.68493891	      0.00000000	      0.00000000	    -68.13531756	     63.74315646	    130.98390366	   -107.94460996	      0.00000000	      0.00000000	      0.99999878	      0.19704064	      0.99999999	      0.17795287	      0.99996230	      0.06614405	      0.01000000	      0.05178206	      0.00000000	      0.00000000
      0.05545043	      0.00000000	     -0.00000000	      0.00000000	      0.00000000	     -0.00000000	     -0.00000000	     -0.00000000	      0.00000000	      0.41223465	      0.68759119	      0.00000000	      0.00000000	    -68.11461125	     63.96969353	    130.94883181	   -108.37238546	      0.00000000	      0.00000000	      0.99999880	      0.19702162	      0.99999999	      0.17794371	      0.99996290	      0.06613676	      0.01000000	      0.05178206	      0.00000000	      0.00000000
      0.05577469	      0.00000000	     -0.00000000	      0.00000000	      0.00000000	     -0.00000000	     -0.00000000	     -0.00000000	      0.00000000	      0.41245804	      0.69023855	      0.00000000	      0.00000000	    -68.09383156	     64.19579935	    130.91362133	   -108.79965788	      0.00000000	      0.00000000	      0.99999882	      0.19700249	      0.99999999	      0.17793450	      0.99996350	      0.06612943	      0.01000000	      0.05178206	      0.00000000	      0.00000000
      0.05602660	      0.00000000	     -0.00000000	      0.00000000	      0.00000000	     -0.00000000	     -0.00000000	     -0.00000000	      0.00000000	      0.41263217	      0.69229174	      0.00000000	      0.00000000	    -68.07763844	     64.37115350	    130.88617276	   -109.13112942	      0.00000000	      0.00000000	      0.99999884	      0.19698756	      0.99999999	      0.17792730	      0.99996396	      0.06612371	      0.01000000	      0.05178206	      0.00000000	      0.00000000
      0.05627850	      0.00000000	     -0.00000000	      0.00000000	      0.00000000	     -0.00000000	     -0.00000000	     -0.00000000	      0.00000000	      0.41280682	      0.69434198	      0.00000000	      0.00000000	    -68.06140118	     64.54624951	    130.85864073	   -109.46232001	      0.00000000	      0.00000000	      0.99999885	      0.19697255	      0.99999999	      0.17792006	      0.99996441	      0.06611797	      0.01000000	      0.05178206	      0.00000000	      0.00000000
      0.05650657	      0.00000000	     -0.00000000	      0.00000000	      0.00000000	     -0.00000000	     -0.00000000	     -0.00000000	      0.00000000	      0.41296539	      0.69619574	      0.00000000	      0.00000000	    -68.04666186	     64.70456165	    130.83364114	   -109.76187294	      0.00000000	      0.00000000	      0.99999887	      0.19695891	      0.99999999	      0.17791347	      0.99996481	      0.06611274	      0.01000000	      0.05178206	      0.00000000	      0.00000000
      0.05683169	      0.00000000	     -0.00000000	      0.00000000	      0.00000000	     -0.00000000	     -0.00000000	     -0.00000000	      0.00000000	      0.41319217	      0.69883415	      0.00000000	      0.00000000	    -68.02558833	     64.92987704	    130.79788576	   -110.18839764	      0.00000000	      0.00000000	      0.99999888	      0.19693936	      0.99999999	      0.17790403	      0.99996538	      0.06610527	      0.01000000	      0.05178206	      0.00000000	      0.00000000
      0.05715682	      0.00000000	     -0.00000000	      0.00000000	      0.00000000	     -0.00000000	     -0.00000000	     -0.00000000	      0.00000000	      0.41341980	      0.70146769	      0.00000000	      0.00000000	    -68.00444161	     65.15476772	    130.76199179	   -110.61448332	      0.00000000	      0.00000000	      0.99999890	      0.19691970	      0.99999999	      0.17789453	      0.99996594	      0.06609775	      0.01000000	      0.05178206	      0.00000000	      0.00000000
      0.05737491	      0.00000000	     -0.00000000	      0.00000000	      0.00000000	     -0.00000000	     -0.00000000	     -0.00000000	      0.00000000	      0.41357298	      0.70323155	      0.00000000	      0.00000000	    -67.99021534	     65.30539127	    130.73783633	   -110.89988858	      0.00000000	      0.00000000	      0.99999891	      0.19690645	      0.99999999	      0.17788812	      0.99996631	      0.06609268	      0.01000000	      0.05178206	      0.00000000	      0.00000000
      0.05759300	      0.00000000	     -0.00000000	      0.00000000	      0.00000000	     -0.00000000	     -0.00000000	     -0.00000000	      0.00000000	      0.41372654	      0.70499323	      0.00000000	      0.00000000	    -67.97595623	     65.45582520	    130.71361865	   -111.18511383	      0.00000000	      0.00000000	      0.99999893	      0.19689315	      0.99999999	      0.17788168	      0.99996667	      0.06608760	      0.01000000	      0.05178206	      0.00000000	      0.00000000
      0.05787782	      0.00000000	     -0.00000000	      0.00000000	      0.00000000	     -0.00000000	     -0.00000000	     -0.00000000	      0.00000000	      0.41392766	      0.70729057	      0.00000000	      0.00000000	    -67.95728563	     65.65199717	    130.68189872	   -111.55719872	      0.00000000	      0.00000000	      0.99999894	      0.19687570	      1.00000000	      0.17787323	      0.99996714	      0.06608094	      0.01000000	      0.05178206	      0.00000000	      0.00000000
      0.05816263	      0.00000000	     -0.00000000	      0.00000000	      0.00000000	     -0.00000000	     -0.00000000	     -0.00000000	      0.00000000	      0.41412944	      0.70958421	      0.00000000	      0.00000000	    -67.93855921	     65.84784954	    130.65007286	   -111.92890826	      0.00000000	      0.00000000	      0.99999896	      0.19685817	      1.00000000	      0.17786474	      0.99996761	      0.06607424	      0.01000000	      0.05178206	      0.00000000	      0.00000000
      0.05840365	      0.00000000	     -0.00000000	      0.00000000	      0.00000000	     -0.00000000	     -0.00000000	     -0.00000000	      0.00000000	      0.41430069	      0.71152231	      0.00000000	      0.00000000	    -67.92266859	     66.01334030	    130.62305783	   -112.24311730	      0.00000000	      0.00000000	      0.99999897	      0.19684326	      1.00000000	      0.17785751	      0.99996799	      0.06606855	      0.01000000	      0.05178206	      0.00000000	      0.00000000
      0.05872045	      0.00000000	     -0.00000000	      0.00000000	      0.00000000	     -0.00000000	     -0.00000000	     -0.00000000	      0.00000000	      0.41452650	      0.71406573	      0.00000000	      0.00000000	    -67.90172137	     66.23051674	    130.58743421	   -112.65566220	      0.00000000	      0.00000000	      0.99999898	      0.19682357	      1.00000000	      0.17784796	      0.99996850	      0.06606104	      0.01000000	      0.05178206	      0.00000000	      0.00000000
      0.05903724	     -0.00000000	     -0.00000000	      0.00000000	      0.00000000	     -0.00000000	     -0.00000000	     -0.00000000	      0.00000000	      0.41475312	      0.71660463	      0.00000000	      0.00000000	    -67.88070541	     66.44730332	    130.55167998	   -113.06775836	      0.00000000	      0.00000000	      0.99999900	      0.19680378	      1.00000000	      0.17783836	      0.99996899	      0.06605349	      0.01000000	      0.05178206	      0.00000000	      0.00000000
      0.05928409	     -0.00000000	     -0.00000000	      0.00000000	      0.00000000	     -0.00000000	     -0.00000000	     -0.00000000	      0.00000000	      0.41493025	      0.71857977	      0.00000000	      0.00000000	    -67.86428239	     66.61595393	    130.52373016	   -113.38845648	      0.00000000	      0.00000000	      0.99999901	      0.19678828	      1.00000000	      0.17783083	      0.99996937	      0.06604758	      0.01000000	      0.05178206	      0.00000000	      0.00000000
      0.05953093	     -0.00000000	     -0.00000000	      0.00000000	      0.00000000	     -0.00000000	     -0.00000000	     -0.00000000	      0.00000000	      0.41510788	      0.72055219	      0.00000000	      0.00000000	    -67.84781777	     66.78437005	    130.49570120	   -113.70889241	      0.00000000	      0.00000000	      0.99999902	      0.19677272	      1.00000000	      0.17782327	      0.99996975	      0.06604165	      0.01000000	      0.05178206	      0.00000000	      0.00000000
      0.05980559	     -0.00000000	     -0.00000000	      0.00000000	      0.00000000	     -0.00000000	     -0.00000000	     -0.00000000	      0.00000000	      0.41530608	      0.72274365	      0.00000000	      0.00000000	    -67.82944909	     66.97148985	    130.46442103	   -114.06505483	      0.00000000	      0.00000000	      0.99999904	      0.19675533	      1.00000000	      0.17781481	      0.99997016	      0.06603502	      0.01000000	      0.05178206	      0.00000000	      0.00000000
      0.06008025	     -0.00000000	     -0.00000000	      0.00000000	      0.00000000	     -0.00000000	     -0.00000000	     -0.00000000	     -0.00000000	      0.41550489	      0.72493174	      0.00000000	      0.00000000	    -67.81102906	     67.15832231	    130.43304309	   -114.42087234	      0.00000000	      0.00000000	      0.99999905	      0.19673786	      1.00000000	      0.17780631	      0.99997057	      0.06602836	      0.01000000	      0.05178206	      0.00000000	      0.00000000
      0.06035656	     -0.00000000	     -0.00000000	      0.00000000	      0.00000000	     -0.00000000	     -0.00000000	     -0.00000000	      0.00000000	      0.41570550	      0.72712956	      0.00000000	      0.00000000	    -67.79244694	     67.34598610	    130.40137862	   -114.77842613	      0.00000000	      0.00000000	      0.99999906	      0.19672020	      1.00000000	      0.17779772	      0.99997097	      0.06602164	      0.01000000	      0.05178206	      0.00000000	      0.00000000
      0.06063286	     -0.00000000	     -0.00000000	      0.00000000	      0.00000000	     -0.00000000	     -0.00000000	     -0.00000000	      0.00000000	      0.41590671	      0.72932399	      0.00000000	      0.00000000	    -67.77381302	     67.53336196	    130.36961541	   -115.13563221	      0.00000000	      0.00000000	      0.99999908	      0.19670247	      1.00000000	      0.17778908	      0.99997137	      0.06601489	      0.01000000	      0.05178206	      0.00000000	      0.00000000
      0.06091509	     -0.00000000	     -0.00000000	      0.00000000	      0.00000000	     -0.00000000	     -0.00000000	     -0.00000000	      0.00000000	      0.41611286	      0.73156199	      0.00000000	      0.00000000	    -67.75472614	     67.72446029	    130.33706930	   -115.50009308	      0.00000000	      0.00000000	      0.99999909	      0.19668427	      1.00000000	      0.17778020	      0.99997177	      0.06600796	      0.01000000	      0.05178206	      0.00000000	      0.00000000
      0.06119732	     -0.00000000	     -0.00000000	      0.00000000	      0.00000000	     -0.00000000	     -0.00000000	     -0.00000000	      0.00000000	      0.41631965	      0.73379648	      0.00000000	      0.00000000	    -67.73558538	     67.91526118	    130.30442038	   -115.86419823	      0.00000000	      0.00000000	      0.99999910	      0.19666598	      1.00000000	      0.17777129	      0.99997217	      0.06600101	      0.01000000	      0.05178206	      0.00000000	      0.00000000
      0.06146377	     -0.00000000	     -0.00000000	      0.00000000	      0.00000000	     -0.00000000	     -0.00000000	     -0.00000000	     -0.00000000	      0.41651545	      0.73590282	      0.00000000	      0.00000000	    -67.71746550	     68.09512226	    130.27350281	   -116.20757287	      0.00000000	      0.00000000	      0.99999911	      0.19664864	      1.00000000	      0.17776283	      0.99997254	      0.06599441	      0.01000000	      0.05178206	      0.00000000	      0.00000000
      0.06179068	     -0.00000000	     -0.00000000	      0.00000000	      0.00000000	     -0.00000000	     -0.00000000	     -0.00000000	     -0.00000000	      0.41675644	      0.73848286	      0.00000000	      0.00000000	    -67.69516857	     68.31543818	    130.23544469	   -116.62840956	      0.00000000	      0.00000000	      0.99999913	      0.19662726	      1.00000000	      0.17775239	      0.99997298	      0.06598628	      0.01000000	      0.05178206	      0.00000000	      0.00000000
      0.06211759	     -0.00000000	     -0.00000000	      0.00000000	      0.00000000	     -0.00000000	     -0.00000000	     -0.00000000	     -0.00000000	      0.41699828	      0.74105825	      0.00000000	      0.00000000	    -67.67279967	     68.53536152	    130.19724908	   -117.04876577	      0.00000000	      0.00000000	      0.99999914	      0.19660577	      1.00000000	      0.17774189	      0.99997342	      0.06597812	      0.01000000	      0.05178206	      0.00000000	      0.00000000
      0.06235123	     -0.00000000	     -0.00000000	      0.00000000	      0.00000000	     -0.00000000	     -0.00000000	     -0.00000000	     -0.00000000	      0.41717164	      0.74289606	      0.00000000	      0.00000000	    -67.65676842	     68.69230368	    130.16986620	   -117.34887577	      0.00000000	      0.00000000	      0.99999915	      0.19659034	      1.00000000	      0.17773435	      0.99997373	      0.06597226	      0.01000000	      0.05178206	      0.00000000	      0.00000000
      0.06268413	     -0.00000000	     -0.00000000	      0.00000000	      0.00000000	     -0.00000000	     -0.00000000	     -0.00000000	      0.00000000	      0.41741938	      0.74551050	      0.00000000	      0.00000000	    -67.63386365	     68.91557426	    130.13072976	   -117.77600496	      0.00000000	      0.00000000	      0.99999917	      0.19656826	      1.00000000	      0.17772354	      0.99997416	      0.06596387	      0.01000000	      0.05178206	      0.00000000	      0.00000000
      0.06296931	     -0.00000000	     -0.00000000	      0.00000000	      0.00000000	     -0.00000000	     -0.00000000	     -0.00000000	      0.00000000	      0.41763231	      0.74774640	      0.00000000	      0.00000000	    -67.61418286	     69.10652298	    130.09708991	   -118.14160375	      0.00000000	      0.00000000	      0.99999918	      0.19654925	      1.00000000	      0.17771424	      0.99997453	      0.06595665	      0.01000000	      0.05178206	      0.00000000	      0.00000000
      0.06321868	     -0.00000000	     -0.00000000	      0.00000000	      0.00000000	     -0.00000000	     -0.00000000	     -0.00000000	      0.00000000	      0.41781901	      0.74969860	      0.00000000	      0.00000000	    -67.59692940	     69.27325032	    130.06758985	   -118.46086916	      0.00000000	      0.00000000	      0.99999919	      0.19653256	      1.00000000	      0.17770607	      0.99997484	      0.06595032	      0.01000000	      0.05178206	      0.00000000	      0.00000000
      0.06346804	     -0.00000000	     -0.00000000	      0.00000000	      0.00000000	     -0.00000000	     -0.00000000	     -0.00000000	     -0.00000000	      0.41800620	      0.75164813	      0.00000000	      0.00000000	    -67.57963439	     69.43975461	    130.03801020	   -118.77992132	      0.00000000	      0.00000000	      0.99999920	      0.19651580	      1.00000000	      0.17769786	      0.99997515	      0.06594396	      0.01000000	      0.05178206	      0.00000000	      0.00000000
      0.06372248	     -0.00000000	     -0.00000000	      0.00000000	      0.00000000	     -0.00000000	     -0.00000000	     -0.00000000	     -0.00000000	      0.41819770	      0.75363456	      0.00000000	      0.00000000	    -67.56194498	     69.60941666	    130.00774719	   -119.10513359	      0.00000000	      0.00000000	      0.99999921	      0.19649864	      1.00000000	      0.17768944	      0.99997547	      0.06593745	      0.01000000	      0.05178206	      0.00000000	      0.00000000
      0.06403694	     -0.00000000	     -0.00000000	      0.00000000	      0.00000000	     -0.00000000	     -0.00000000	     -0.00000000	     -0.00000000	      0.41843508	      0.75608587	      0.00000000	      0.00000000	    -67.54002232	     69.81879220	    129.97022964	   -119.50668132	      0.00000000	      0.00000000	      0.99999922	      0.19647733	      1.00000000	      0.17767899	      0.99997585	      0.06592937	      0.01000000	      0.05178206	      0.00000000	      0.00000000
      0.06435141	     -0.00000000	     -0.00000000	      0.00000000	      0.00000000	     -0.00000000	     -0.00000000	     -0.00000000	      0.00000000	      0.41867323	      0.75853297	      0.00000000	      0.00000000	    -67.51803388	     70.02781962	    129.93258588	   -119.90780467	      0.00000000	      0.00000000	      0.99999923	      0.19645592	      1.00000000	      0.17766848	      0.99997623	      0.06592125	      0.01000000	      0.05178206	      0.00000000	      0.00000000
      0.06462205	     -0.00000000	     -0.00000000	      0.00000000	      0.00000000	     -0.00000000	     -0.00000000	     -0.00000000	      0.00000000	      0.41887881	      0.76063575	      0.00000000	      0.00000000	    -67.49905673	     70.20744433	    129.90008648	   -120.25266288	      0.00000000	      0.00000000	      0.99999924	      0.19643740	      1.00000000	      0.17765939	      0.99997655	      0.06591424	      0.01000000	      0.05178206	      0.00000000	      0.00000000
      0.06495661	     -0.00000000	     -0.00000000	      0.00000000	      0.00000000	     -0.00000000	     -0.00000000	     -0.00000000	      0.00000000	      0.41913372	      0.76323081	      0.00000000	      0.00000000	    -67.47553110	     70.42913424	    129.85978362	   -120.67850906	      0.00000000	      0.00000000	      0.99999926	      0.19641441	      1.00000000	      0.17764809	      0.99997694	      0.06590553	      0.01000000	      0.05178206	      0.00000000	      0.00000000
      0.06529117	     -0.00000000	     -0.00000000	      0.00000000	      0.00000000	     -0.00000000	     -0.00000000	     -0.00000000	      0.00000000	      0.41938950	      0.76582118	      0.00000000	      0.00000000	    -67.45193138	     70.65043698	    129.81933838	   -121.10390329	      0.00000000	      0.00000000	      0.99999927	      0.19639131	      1.00000000	      0.17763673	      0.99997732	      0.06589678	      0.01000000	      0.05178206	      0.00000000	      0.00000000
      0.06553581	     -0.00000000	     -0.00000000	      0.00000000	      0.00000000	     -0.00000000	     -0.00000000	     -0.00000000	      0.00000000	      0.41957708	      0.76771241	      0.00000000	      0.00000000	    -67.43462738	     70.81202050	    129.78967298	   -121.41461993	      0.00000000	      0.00000000	      0.99999928	      0.19637433	      1.00000000	      0.17762838	      0.99997759	      0.06589035	      0.01000000	      0.05178206	      0.00000000	      0.00000000
      0.06583197	     -0.00000000	     -0.00000000	      0.00000000	      0.00000000	     -0.00000000	     -0.00000000	     -0.00000000	      0.00000000	      0.41980478	      0.76999847	      0.00000000	      0.00000000	    -67.41362742	     71.00734944	    129.75366029	   -121.79042884	      0.00000000	      0.00000000	      0.99999929	      0.19635371	      1.00000000	      0.17761823	      0.99997792	      0.06588254	      0.01000000	      0.05178206	      0.00000000	      0.00000000
      0.06621361	     -0.00000000	     -0.00000000	      0.00000000	      0.00000000	     -0.00000000	     -0.00000000	     -0.00000000	     -0.00000000	      0.42009921	      0.77293915	      0.00000000	      0.00000000	    -67.38647954	     71.25863128	    129.70708671	   -122.27413398	      0.00000000	      0.00000000	      0.99999930	      0.19632699	      1.00000000	      0.17760507	      0.99997834	      0.06587244	      0.01000000	      0.05178206	      0.00000000	      0.00000000
      0.06646306	     -0.00000000	     -0.00000000	      0.00000000	      0.00000000	     -0.00000000	     -0.00000000	     -0.00000000	     -0.00000000	      0.42029226	      0.77485794	      0.00000000	      0.00000000	    -67.36868382	     71.42260343	    129.67654636	   -122.59004985	      0.00000000	      0.00000000	      0.99999931	      0.19630944	      1.00000000	      0.17759643	      0.99997861	      0.06586580	      0.01000000	      0.05178206	      0.00000000	      0.00000000
      0.06671251	     -0.00000000	     -0.00000000	      0.00000000	      0.00000000	     -0.00000000	     -0.00000000	     -0.00000000	     -0.00000000	      0.42048578	      0.77677416	      0.00000000	      0.00000000	    -67.35084722	     71.58636804	    129.64592725	   -122.90559485	      0.00000000	      0.00000000	      0.99999932	      0.19629183	      1.00000000	      0.17758775	      0.99997888	      0.06585914	      0.01000000	      0.05178206	      0.00000000	      0.00000000
      0.06696196	     -0.00000000	     -0.00000000	      0.00000000	      0.00000000	     -0.00000000	     -0.00000000	     -0.00000000	     -0.00000000	      0.42067979	      0.77868783	      0.00000000	      0.00000000	    -67.33296980	     71.74992464	    129.61522945	   -123.22092743	      0.00000000	      0.00000000	      0.99999933	      0.19627416	      1.00000000	      0.17757903	      0.99997914	      0.06585246	      0.01000000	      0.05178206	      0.00000000	      0.00000000
      0.06722280	     -0.00000000	     -0.00000000	      0.00000000	      0.00000000	     -0.00000000	     -0.00000000	     -0.00000000	     -0.00000000	      0.42088316	      0.78068618	      0.00000000	      0.00000000	    -67.31423218	     71.92073144	    129.58304539	   -123.55035686	      0.00000000	      0.00000000	      0.99999934	      0.19625561	      1.00000000	      0.17756987	      0.99997941	      0.06584545	      0.01000000	      0.05178206	      0.00000000	      0.00000000
      0.06754563	     -0.00000000	     -0.00000000	      0.00000000	      0.00000000	     -0.00000000	     -0.00000000	     -0.00000000	     -0.00000000	      0.42113559	      0.78315559	      0.00000000	      0.00000000	    -67.29098005	     72.13181853	    129.54309407	   -123.95768525	      0.00000000	      0.00000000	      0.99999935	      0.19623255	      1.00000000	      0.17755849	      0.99997974	      0.06583674	      0.01000000	      0.05178206	      0.00000000	      0.00000000
      0.06786845	     -0.00000000	     -0.00000000	      0.00000000	      0.00000000	     -0.00000000	     -0.00000000	     -0.00000000	     -0.00000000	      0.42138881	      0.78562076	      0.00000000	      0.00000000	    -67.26765983	     72.34256373	    129.50301132	   -124.36461129	      0.00000000	      0.00000000	      0.99999936	      0.19620938	      1.00000000	      0.17754705	      0.99998006	      0.06582799	      0.01000000	      0.05178206	      0.00000000	      0.00000000
      0.06806167	     -0.00000000	     -0.00000000	      0.00000000	      0.00000000	     -0.00000000	     -0.00000000	     -0.00000000	     -0.00000000	      0.42154075	      0.78709419	      0.00000000	      0.00000000	    -67.25366970	     72.46853644	    129.47895821	   -124.60794628	      0.00000000	      0.00000000	      0.99999936	      0.19619547	      1.00000000	      0.17754017	      0.99998025	      0.06582273	      0.01000000	      0.05178206	      0.00000000	      0.00000000
      0.06836182	     -0.00000000	     -0.00000000	      0.00000000	      0.00000000	     -0.00000000	     -0.00000000	     -0.00000000	     -0.00000000	      0.42177733	      0.78938001	      0.00000000	      0.00000000	    -67.23188946	     72.66398044	    129.44150135	   -124.98560861	      0.00000000	      0.00000000	      0.99999937	      0.19617377	      1.00000000	      0.17752944	      0.99998055	      0.06581454	      0.01000000	      0.05178206	      0.00000000	      0.00000000
      0.06866196	     -0.00000000	     -0.00000000	      0.00000000	      0.00000000	     -0.00000000	     -0.00000000	     -0.00000000	     -0.00000000	      0.42201460	      0.79166221	      0.00000000	      0.00000000	    -67.21005060	     72.85913355	    129.40393119	   -125.36298052	      0.00000000	      0.00000000	      0.99999938	      0.19615198	      1.00000000	      0.17751866	      0.99998084	      0.06580632	      0.01000000	      0.05178206	      0.00000000	      0.00000000
      0.06891436	     -0.00000000	     -0.00000000	      0.00000000	      0.00000000	     -0.00000000	     -0.00000000	     -0.00000000	      0.00000000	      0.42221466	      0.79357860	      0.00000000	      0.00000000	    -67.19164014	     73.02302280	    129.37224933	   -125.67997477	      0.00000000	      0.00000000	      0.99999939	      0.19613359	      1.00000000	      0.17750956	      0.99998108	      0.06579938	      0.01000000	      0.05178206	      0.00000000	      0.00000000
      0.06916676	     -0.00000000	     -0.00000000	      0.00000000	      0.00000000	     -0.00000000	     -0.00000000	     -0.00000000	      0.00000000	      0.42241520	      0.79549246	      0.00000000	      0.00000000	    -67.17318833	     73.18670880	    129.34048749	   -125.99676486	      0.00000000	      0.00000000	      0.99999940	      0.19611513	      1.00000000	      0.17750042	      0.99998131	      0.06579241	      0.01000000	      0.05178206	      0.00000000	      0.00000000
      0.06942372	     -0.00000000	     -0.00000000	      0.00000000	      0.00000000	     -0.00000000	     -0.00000000	     -0.00000000	      0.00000000	      0.42261986	      0.79743825	      0.00000000	      0.00000000	    -67.15436108	     73.35314217	    129.30807027	   -126.31898554	      0.00000000	      0.00000000	      0.99999941	      0.19609627	      1.00000000	      0.17749107	      0.99998155	      0.06578530	      0.01000000	      0.05178206	      0.00000000	      0.00000000
      0.06974734	     -0.00000000	     -0.00000000	      0.00000000	      0.00000000	     -0.00000000	     -0.00000000	     -0.00000000	      0.00000000	      0.42287832	      0.79988511	      0.00000000	      0.00000000	    -67.13058868	     73.56245753	    129.26712535	   -126.72442857	      0.00000000	      0.00000000	      0.99999941	      0.19607242	      1.00000000	      0.17747925	      0.99998185	      0.06577631	      0.01000000	      0.05178206	      0.00000000	      0.00000000
      0.07007096	     -0.00000000	     -0.00000000	      0.00000000	      0.00000000	     -0.00000000	     -0.00000000	     -0.00000000	      0.00000000	      0.42313758	      0.80232784	      0.00000000	      0.00000000	    -67.10674860	     73.77144510	    129.22604927	   -127.12950613	      0.00000000	      0.00000000	      0.99999942	      0.19604846	      1.00000000	      0.17746737	      0.99998214	      0.06576728	      0.01000000	      0.05178206	      0.00000000	      0.00000000
      0.07031892	     -0.00000000	     -0.00000000	      0.00000000	      0.00000000	     -0.00000000	     -0.00000000	     -0.00000000	      0.00000000	      0.42333676	      0.80419671	      0.00000000	      0.00000000	    -67.08843621	     73.93135500	    129.19448746	   -127.43956322	      0.00000000	      0.00000000	      0.99999943	      0.19603002	      1.00000000	      0.17745822	      0.99998236	      0.06576033	      0.01000000	      0.05178206	      0.00000000	      0.00000000
      0.07056688	     -0.00000000	     -0.00000000	      0.00000000	      0.00000000	     -0.00000000	     -0.00000000	     -0.00000000	      0.00000000	      0.42353640	      0.80606317	      0.00000000	      0.00000000	    -67.07008419	     74.09107486	    129.16284879	   -127.74941260	      0.00000000	      0.00000000	      0.99999944	      0.19601153	      1.00000000	      0.17744904	      0.99998258	      0.06575336	      0.01000000	      0.05178206	      0.00000000	      0.00000000
      0.07086121	     -0.00000000	     -0.00000000	      0.00000000	      0.00000000	     -0.00000000	     -0.00000000	     -0.00000000	      0.00000000	      0.42377397	      0.80827546	      0.00000000	      0.00000000	    -67.04824975	     74.28041083	    129.12519536	   -128.11685423	      0.00000000	      0.00000000	      0.99999945	      0.19598950	      1.00000000	      0.17743810	      0.99998283	      0.06574506	      0.01000000	      0.05178206	      0.00000000	      0.00000000
      0.07115553	     -0.00000000	     -0.00000000	      0.00000000	      0.00000000	     -0.00000000	     -0.00000000	     -0.00000000	      0.00000000	      0.42401218	      0.81048438	      0.00000000	      0.00000000	    -67.02635963	     74.46948225	    129.08743383	   -128.48401380	      0.00000000	      0.00000000	      0.99999945	      0.19596737	      1.00000000	      0.17742711	      0.99998308	      0.06573673	      0.01000000	      0.05178206	      0.00000000	      0.00000000
      0.07140729	     -0.00000000	     -0.00000000	      0.00000000	      0.00000000	     -0.00000000	     -0.00000000	     -0.00000000	      0.00000000	      0.42421647	      0.81237122	      0.00000000	      0.00000000	    -67.00759074	     74.63100552	    129.05504697	   -128.79778260	      0.00000000	      0.00000000	      0.99999946	      0.19594838	      1.00000000	      0.17741767	      0.99998329	      0.06572958	      0.01000000	      0.05178206	      0.00000000	      0.00000000
      0.07171492	     -0.00000000	     -0.00000000	      0.00000000	      0.00000000	     -0.00000000	     -0.00000000	     -0.00000000	      0.00000000	      0.42446674	      0.81467350	      0.00000000	      0.00000000	    -66.98460123	     74.82811702	    129.01536520	   -129.18088061	      0.00000000	      0.00000000	      0.99999947	      0.19592508	      1.00000000	      0.17740608	      0.99998355	      0.06572081	      0.01000000	      0.05178206	      0.00000000	      0.00000000
      0.07209348	     -0.00000000	     -0.00000000	      0.00000000	      0.00000000	     -0.00000000	     -0.00000000	     -0.00000000	      0.00000000	      0.42477567	      0.81750148	      0.00000000	      0.00000000	    -66.95622912	     75.07027763	    128.96637449	   -129.65179108	      0.00000000	      0.00000000	      0.99999948	      0.19589628	      1.00000000	      0.17739175	      0.99998386	      0.06570997	      0.01000000	      0.05178206	      0.00000000	      0.00000000
      0.07241301	     -0.00000000	     -0.00000000	      0.00000000	      0.00000000	     -0.00000000	     -0.00000000	     -0.00000000	      0.00000000	      0.42503727	      0.81988436	      0.00000000	      0.00000000	    -66.93220859	     75.27435700	    128.92488215	   -130.04896837	      0.00000000	      0.00000000	      0.99999949	      0.19587185	      1.00000000	      0.17737959	      0.99998411	      0.06570078	      0.01000000	      0.05178206	      0.00000000	      0.00000000
      0.07265145	     -0.00000000	     -0.00000000	      0.00000000	      0.00000000	     -0.00000000	     -0.00000000	     -0.00000000	      0.00000000	      0.42523297	      0.82165987	      0.00000000	      0.00000000	    -66.91424247	     75.42644178	    128.89383874	   -130.34498826	      0.00000000	      0.00000000	      0.99999949	      0.19585355	      1.00000000	      0.17737048	      0.99998430	      0.06569390	      0.01000000	      0.05178206	      0.00000000	      0.00000000
      0.07288988	     -0.00000000	     -0.00000000	      0.00000000	      0.00000000	     -0.00000000	     -0.00000000	     -0.00000000	      0.00000000	      0.42542910	      0.82343323	      0.00000000	      0.00000000	    -66.89624012	     75.57835972	    128.86272476	   -130.64087069	      0.00000000	      0.00000000	      0.99999950	      0.19583520	      1.00000000	      0.17736133	      0.99998449	      0.06568700	      0.01000000	      0.05178206	      0.00000000	      0.00000000
      0.07315330	     -0.00000000	     -0.00000000	      0.00000000	      0.00000000	     -0.00000000	     -0.00000000	     -0.00000000	      0.00000000	      0.42564626	      0.82538986	      0.00000000	      0.00000000	    -66.87630970	     75.74600086	    128.82826922	   -130.96748186	      0.00000000	      0.00000000	      0.99999951	      0.19581486	      1.00000000	      0.17735119	      0.99998469	      0.06567936	      0.01000000	      0.05178206	      0.00000000	      0.00000000
      0.07347505	     -0.00000000	     -0.00000000	      0.00000000	      0.00000000	     -0.00000000	     -0.00000000	     -0.00000000	      0.00000000	      0.42591221	      0.82777628	      0.00000000	      0.00000000	    -66.85190548	     75.95049684	    128.78606621	   -131.36609991	      0.00000000	      0.00000000	      0.99999951	      0.19578991	      1.00000000	      0.17733875	      0.99998494	      0.06566998	      0.01000000	      0.05178206	      0.00000000	      0.00000000
      0.07379680	     -0.00000000	     -0.00000000	      0.00000000	      0.00000000	     -0.00000000	     -0.00000000	     -0.00000000	      0.00000000	      0.42617893	      0.83015880	      0.00000000	      0.00000000	    -66.82743550	     76.15469556	    128.74373501	   -131.76437105	      0.00000000	      0.00000000	      0.99999952	      0.19576486	      1.00000000	      0.17732625	      0.99998518	      0.06566057	      0.01000000	      0.05178206	      0.00000000	      0.00000000
      0.07407408	     -0.00000000	     -0.00000000	      0.00000000	      0.00000000	     -0.00000000	     -0.00000000	     -0.00000000	      0.00000000	      0.42640941	      0.83220895	      0.00000000	      0.00000000	    -66.80629474	     76.33043645	    128.70715144	   -132.10728698	      0.00000000	      0.00000000	      0.99999953	      0.19574319	      1.00000000	      0.17731544	      0.99998538	      0.06565243	      0.01000000	      0.05178206	      0.00000000	      0.00000000
      0.07441231	     -0.00000000	     -0.00000000	      0.00000000	      0.00000000	     -0.00000000	     -0.00000000	     -0.00000000	      0.00000000	      0.42669130	      0.83470580	      0.00000000	      0.00000000	    -66.78044165	     76.54450793	    128.66239874	   -132.52521115	      0.00000000	      0.00000000	      0.99999954	      0.19571665	      1.00000000	      0.17730218	      0.99998563	      0.06564246	      0.01000000	      0.05178206	      0.00000000	      0.00000000
      0.07475053	     -0.00000000	     -0.00000000	      0.00000000	      0.00000000	     -0.00000000	     -0.00000000	     -0.00000000	      0.00000000	      0.42697404	      0.83719842	      0.00000000	      0.00000000	    -66.75451621	     76.75825825	    128.61750475	   -132.94277555	      0.00000000	      0.00000000	      0.99999954	      0.19568999	      1.00000000	      0.17728886	      0.99998587	      0.06563245	      0.01000000	      0.05178206	      0.00000000	      0.00000000
      0.07498584	     -0.00000000	     -0.00000000	      0.00000000	      0.00000000	     -0.00000000	     -0.00000000	     -0.00000000	      0.00000000	      0.42717124	      0.83893006	      0.00000000	      0.00000000	    -66.73643699	     76.90677891	    128.58618824	   -133.23302091	      0.00000000	      0.00000000	      0.99999955	      0.19567138	      1.00000000	      0.17727956	      0.99998603	      0.06562546	      0.01000000	      0.05178206	      0.00000000	      0.00000000
      0.07530154	     -0.00000000	     -0.00000000	      0.00000000	      0.00000000	     -0.00000000	     -0.00000000	     -0.00000000	      0.00000000	      0.42743646	      0.84125012	      0.00000000	      0.00000000	    -66.71212619	     77.10580074	    128.54406530	   -133.62212429	      0.00000000	      0.00000000	      0.99999956	      0.19564632	      1.00000000	      0.17726702	      0.99998625	      0.06561605	      0.01000000	      0.05178206	      0.00000000	      0.00000000
      0.07561723	     -0.00000000	     -0.00000000	      0.00000000	      0.00000000	     -0.00000000	     -0.00000000	     -0.00000000	     -0.00000000	      0.42770241	      0.84356653	      0.00000000	      0.00000000	    -66.68775260	     77.30454865	    128.50181957	   -134.01096422	      0.00000000	      0.00000000	      0.99999956	      0.19562115	      1.00000000	      0.17725443	      0.99998647	      0.06560661	      0.01000000	      0.05178206	      0.00000000	      0.00000000
      0.07586548	     -0.00000000	     -0.00000000	      0.00000000	      0.00000000	     -0.00000000	     -0.00000000	     -0.00000000	      0.00000000	      0.42791205	      0.84538547	      0.00000000	      0.00000000	    -66.66854252	     77.46064256	    128.46851369	   -134.31642128	      0.00000000	      0.00000000	      0.99999957	      0.19560129	      1.00000000	      0.17724449	      0.99998663	      0.06559916	      0.01000000	      0.05178206	      0.00000000	      0.00000000
      0.07611373	     -0.00000000	     -0.00000000	      0.00000000	      0.00000000	     -0.00000000	     -0.00000000	     -0.00000000	      0.00000000	      0.42812214	      0.84720218	      0.00000000	      0.00000000	    -66.64929372	     77.61656946	    128.43513201	   -134.62172500	      0.00000000	      0.00000000	      0.99999957	      0.19558137	      1.00000000	      0.17723452	      0.99998680	      0.06559169	      0.01000000	      0.05178206	      0.00000000	      0.00000000
      0.07638891	     -0.00000000	     -0.00000000	      0.00000000	      0.00000000	     -0.00000000	     -0.00000000	     -0.00000000	     -0.00000000	      0.42835555	      0.84921335	      0.00000000	      0.00000000	    -66.62791160	     77.78921773	    128.39804057	   -134.95988009	      0.00000000	      0.00000000	      0.99999958	      0.19555922	      1.00000000	      0.17722342	      0.99998698	      0.06558338	      0.01000000	      0.05178206	      0.00000000	      0.00000000
      0.07666409	     -0.00000000	     -0.00000000	      0.00000000	      0.00000000	     -0.00000000	     -0.00000000	     -0.00000000	     -0.00000000	      0.42858951	      0.85122179	      0.00000000	      0.00000000	    -66.60648200	     77.96166366	    128.36085610	   -135.29781834	      0.00000000	      0.00000000	      0.99999959	      0.19553699	      1.00000000	      0.17721228	      0.99998716	      0.06557505	      0.01000000	      0.05178206	      0.00000000	      0.00000000
      0.07694715	     -0.00000000	     -0.00000000	      0.00000000	      0.00000000	     -0.00000000	     -0.00000000	     -0.00000000	     -0.00000000	      0.42883075	      0.85328498	      0.00000000	      0.00000000	    -66.58438845	     78.13884497	    128.32250840	   -135.64516368	      0.00000000	      0.00000000	      0.99999959	      0.19551404	      1.00000000	      0.17720077	      0.99998734	      0.06556645	      0.01000000	      0.05178206	      0.00000000	      0.00000000
      0.07723022	     -0.00000000	     -0.00000000	      0.00000000	      0.00000000	     -0.00000000	     -0.00000000	     -0.00000000	     -0.00000000	      0.42907258	      0.85534531	      0.00000000	      0.00000000	    -66.56224476	     78.31581524	    128.28406242	   -135.99228434	      0.00000000	      0.00000000	      0.99999960	      0.19549101	      1.00000000	      0.17718922	      0.99998751	      0.06555781	      0.01000000	      0.05178206	      0.00000000	      0.00000000
      0.07750266	     -0.00000000	     -0.00000000	      0.00000000	      0.00000000	     -0.00000000	     -0.00000000	     -0.00000000	     -0.00000000	      0.42930588	      0.85732557	      0.00000000	      0.00000000	    -66.54088524	     78.48594302	    128.24696723	   -136.32610487	      0.00000000	      0.00000000	      0.99999960	      0.19546878	      1.00000000	      0.17717806	      0.99998768	      0.06554948	      0.01000000	      0.05178206	      0.00000000	      0.00000000
      0.07783048	     -0.00000000	     -0.00000000	      0.00000000	      0.00000000	     -0.00000000	     -0.00000000	     -0.00000000	     -0.00000000	      0.42958732	      0.85970486	      0.00000000	      0.00000000	    -66.51512276	     78.69039598	    128.20221153	   -136.72748171	      0.00000000	      0.00000000	      0.99999961	      0.19544192	      1.00000000	      0.17716458	      0.99998788	      0.06553942	      0.01000000	      0.05178206	      0.00000000	      0.00000000
      0.07823102	     -0.00000000	     -0.00000000	      0.00000000	      0.00000000	     -0.00000000	     -0.00000000	     -0.00000000	      0.00000000	      0.42993225	      0.86260686	      0.00000000	      0.00000000	    -66.48355376	     78.93983365	    128.14734788	   -137.21743588	      0.00000000	      0.00000000	      0.99999962	      0.19540895	      1.00000000	      0.17714803	      0.99998812	      0.06552707	      0.01000000	      0.05178206	      0.00000000	      0.00000000
      0.07853160	     -0.00000000	     -0.00000000	      0.00000000	      0.00000000	     -0.00000000	     -0.00000000	     -0.00000000	      0.00000000	      0.43019185	      0.86478086	      0.00000000	      0.00000000	    -66.45979832	     79.12674678	    128.10604853	   -137.58487167	      0.00000000	      0.00000000	      0.99999962	      0.19538411	      1.00000000	      0.17713554	      0.99998830	      0.06551777	      0.01000000	      0.05178206	      0.00000000	      0.00000000
      0.07878087	     -0.00000000	     -0.00000000	      0.00000000	      0.00000000	     -0.00000000	     -0.00000000	     -0.00000000	      0.00000000	      0.43040765	      0.86658141	      0.00000000	      0.00000000	    -66.44005474	     79.28158593	    128.07171417	   -137.88927533	      0.00000000	      0.00000000	      0.99999963	      0.19536344	      1.00000000	      0.17712515	      0.99998845	      0.06551003	      0.01000000	      0.05178206	      0.00000000	      0.00000000
      0.07903015	     -0.00000000	     -0.00000000	      0.00000000	      0.00000000	     -0.00000000	     -0.00000000	     -0.00000000	      0.00000000	      0.43062389	      0.86837981	      0.00000000	      0.00000000	    -66.42027257	     79.43626904	    128.03730395	   -138.19356893	      0.00000000	      0.00000000	      0.99999963	      0.19534270	      1.00000000	      0.17711473	      0.99998859	      0.06550227	      0.01000000	      0.05178206	      0.00000000	      0.00000000
      0.07924732	     -0.00000000	     -0.00000000	      0.00000000	      0.00000000	     -0.00000000	     -0.00000000	     -0.00000000	      0.00000000	      0.43081264	      0.86994482	      0.00000000	      0.00000000	    -66.40300671	     79.57090458	    128.00726357	   -138.45849765	      0.00000000	      0.00000000	      0.99999964	      0.19532459	      1.00000000	      0.17710562	      0.99998871	      0.06549549	      0.01000000	      0.05178206	      0.00000000	      0.00000000
      0.07957842	     -0.00000000	     -0.00000000	      0.00000000	      0.00000000	     -0.00000000	     -0.00000000	     -0.00000000	      0.00000000	      0.43110108	      0.87232775	      0.00000000	      0.00000000	    -66.37662640	     79.77594975	    127.96135237	   -138.86210347	      0.00000000	      0.00000000	      0.99999964	      0.19529688	      1.00000000	      0.17709167	      0.99998890	      0.06548512	      0.01000000	      0.05178206	      0.00000000	      0.00000000
      0.07985744	     -0.00000000	     -0.00000000	      0.00000000	      0.00000000	     -0.00000000	     -0.00000000	     -0.00000000	     -0.00000000	      0.43134476	      0.87433289	      0.00000000	      0.00000000	    -66.35434343	     79.94852902	    127.92255998	   -139.20209295	      0.00000000	      0.00000000	      0.99999965	      0.19527345	      1.00000000	      0.17707988	      0.99998905	      0.06547635	      0.01000000	      0.05178206	      0.00000000	      0.00000000
      0.08013646	     -0.00000000	     -0.00000000	      0.00000000	      0.00000000	     -0.00000000	     -0.00000000	     -0.00000000	     -0.00000000	      0.43158899	      0.87633534	      0.00000000	      0.00000000	    -66.33201234	     80.12091912	    127.88367276	   -139.54169444	      0.00000000	      0.00000000	      0.99999965	      0.19524994	      1.00000000	      0.17706803	      0.99998920	      0.06546756	      0.01000000	      0.05178206	      0.00000000	      0.00000000
      0.08041548	     -0.00000000	     -0.00000000	      0.00000000	      0.00000000	     -0.00000000	     -0.00000000	     -0.00000000	     -0.00000000	      0.43183378	      0.87833514	      0.00000000	      0.00000000	    -66.30963317	     80.29312085	    127.84469081	   -139.88122646	      0.00000000	      0.00000000	      0.99999966	      0.19522635	      1.00000000	      0.17705615	      0.99998935	      0.06545873	      0.01000000	      0.05178206	      0.00000000	      0.00000000
      0.08069449	     -0.00000000	     -0.00000000	      0.00000000	      0.00000000	     -0.00000000	     -0.00000000	     -0.00000000	     -0.00000000	      0.43207913	      0.88033229	      0.00000000	      0.00000000	    -66.28720598	     80.46513627	    127.80561417	   -140.22039192	      0.00000000	      0.00000000	      0.99999966	      0.19520268	      1.00000000	      0.17704422	      0.99998950	      0.06544988	      0.01000000	      0.05178206	      0.00000000	      0.00000000
      0.08097351	     -0.00000000	     -0.00000000	      0.00000000	      0.00000000	     -0.00000000	     -0.00000000	     -0.00000000	     -0.00000000	      0.43232504	      0.88232680	      0.00000000	      0.00000000	    -66.26473082	     80.63696634	    127.76644291	   -140.55947579	      0.00000000	      0.00000000	      0.99999967	      0.19517894	      1.00000000	      0.17703225	      0.99998965	      0.06544100	      0.01000000	      0.05178206	      0.00000000	      0.00000000
      0.08125253	     -0.00000000	     -0.00000000	      0.00000000	      0.00000000	     -0.00000000	     -0.00000000	     -0.00000000	     -0.00000000	      0.43257150	      0.88431867	      0.00000000	      0.00000000	    -66.24220774	     80.80861296	    127.72717708	   -140.89821331	      0.00000000	      0.00000000	      0.99999967	      0.19515512	      1.00000000	      0.17702024	      0.99998979	      0.06543210	      0.01000000	      0.05178206	      0.00000000	      0.00000000
      0.08153155	     -0.00000000	     -0.00000000	      0.00000000	      0.00000000	     -0.00000000	     -0.00000000	     -0.00000000	     -0.00000000	      0.43281852	      0.88630794	      0.00000000	      0.00000000	    -66.21963680	     80.98007723	    127.68781676	   -141.23685831	      0.00000000	      0.00000000	      0.99999968	      0.19513122	      1.00000000	      0.17700818	      0.99998993	      0.06542317	      0.01000000	      0.05178206	      0.00000000	      0.00000000
      0.08181056	     -0.00000000	     -0.00000000	      0.00000000	      0.00000000	     -0.00000000	     -0.00000000	     -0.00000000	     -0.00000000	      0.43306609	      0.88829459	      0.00000000	      0.00000000	    -66.19701804	     81.15136091	    127.64836199	   -141.57517598	      0.00000000	      0.00000000	      0.99999968	      0.19510724	      1.00000000	      0.17699608	      0.99999007	      0.06541421	      0.01000000	      0.05178206	      0.00000000	      0.00000000
      0.08208958	     -0.00000000	     -0.00000000	      0.00000000	      0.00000000	     -0.00000000	     -0.00000000	     -0.00000000	     -0.00000000	      0.43331422	      0.89027865	      0.00000000	      0.00000000	    -66.17435151	     81.32246522	    127.60881285	   -141.91339138	      0.00000000	      0.00000000	      0.99999968	      0.19508319	      1.00000000	      0.17698393	      0.99999021	      0.06540522	      0.01000000	      0.05178206	      0.00000000	      0.00000000
      0.08235192	     -0.00000000	     -0.00000000	      0.00000000	      0.00000000	     -0.00000000	     -0.00000000	     -0.00000000	     -0.00000000	      0.43354802	      0.89214175	      0.00000000	      0.00000000	    -66.15299643	     81.48317907	    127.57154184	   -142.23111243	      0.00000000	      0.00000000	      0.99999969	      0.19506050	      1.00000000	      0.17697247	      0.99999034	      0.06539674	      0.01000000	      0.05178206	      0.00000000	      0.00000000
      0.08261426	     -0.00000000	     -0.00000000	      0.00000000	      0.00000000	     -0.00000000	     -0.00000000	     -0.00000000	     -0.00000000	      0.43378230	      0.89400257	      0.00000000	      0.00000000	    -66.13159920	     81.64373691	    127.53418751	   -142.54871198	      0.00000000	      0.00000000	      0.99999969	      0.19503775	      1.00000000	      0.17696098	      0.99999046	      0.06538824	      0.01000000	      0.05178206	      0.00000000	      0.00000000
      0.08282742	     -0.00000000	     -0.00000000	      0.00000000	      0.00000000	     -0.00000000	     -0.00000000	     -0.00000000	     -0.00000000	      0.43397303	      0.89551287	      0.00000000	      0.00000000	    -66.11418229	     81.77408112	    127.50377462	   -142.80661676	      0.00000000	      0.00000000	      0.99999970	      0.19501921	      1.00000000	      0.17695161	      0.99999056	      0.06538132	      0.01000000	      0.05178206	      0.00000000	      0.00000000
      0.08316111	     -0.00000000	     -0.00000000	      0.00000000	      0.00000000	     -0.00000000	     -0.00000000	     -0.00000000	      0.00000000	      0.43427225	      0.89787422	      0.00000000	      0.00000000	    -66.08686067	     81.97792906	    127.45605342	   -143.21007244	      0.00000000	      0.00000000	      0.99999970	      0.19499010	      1.00000000	      0.17693689	      0.99999072	      0.06537045	      0.01000000	      0.05178206	      0.00000000	      0.00000000
      0.08343167	     -0.00000000	     -0.00000000	      0.00000000	      0.00000000	     -0.00000000	     -0.00000000	     -0.00000000	      0.00000000	      0.43451544	      0.89978617	      0.00000000	      0.00000000	    -66.06465813	     82.14302994	    127.41726181	   -143.53712269	      0.00000000	      0.00000000	      0.99999970	      0.19496642	      1.00000000	      0.17692491	      0.99999084	      0.06536161	      0.01000000	      0.05178206	      0.00000000	      0.00000000
      0.08370224	     -0.00000000	     -0.00000000	      0.00000000	      0.00000000	     -0.00000000	     -0.00000000	     -0.00000000	      0.00000000	      0.43475915	      0.90169572	      0.00000000	      0.00000000	    -66.04241094	     82.30797023	    127.37838176	   -143.86383164	      0.00000000	      0.00000000	      0.99999971	      0.19494266	      1.00000000	      0.17691289	      0.99999097	      0.06535274	      0.01000000	      0.05178206	      0.00000000	      0.00000000
      0.08397280	     -0.00000000	     -0.00000000	      0.00000000	      0.00000000	     -0.00000000	     -0.00000000	     -0.00000000	      0.00000000	      0.43500337	      0.90360290	      0.00000000	      0.00000000	    -66.02011914	     82.47275125	    127.33941332	   -144.19047527	      0.00000000	      0.00000000	      0.99999971	      0.19491883	      1.00000000	      0.17690083	      0.99999109	      0.06534384	      0.01000000	      0.05178206	      0.00000000	      0.00000000
      0.08423917	     -0.00000000	     -0.00000000	      0.00000000	      0.00000000	     -0.00000000	     -0.00000000	     -0.00000000	      0.00000000	      0.43524432	      0.90547822	      0.00000000	      0.00000000	    -65.99812921	     82.63482480	    127.30096236	   -144.51179312	      0.00000000	      0.00000000	      0.99999972	      0.19489530	      1.00000000	      0.17688892	      0.99999121	      0.06533506	      0.01000000	      0.05178206	      0.00000000	      0.00000000
      0.08450554	     -0.00000000	     -0.00000000	      0.00000000	      0.00000000	     -0.00000000	     -0.00000000	     -0.00000000	      0.00000000	      0.43548576	      0.90735127	      0.00000000	      0.00000000	    -65.97609612	     82.79674653	    127.26242583	   -144.83299787	      0.00000000	      0.00000000	      0.99999972	      0.19487171	      1.00000000	      0.17687696	      0.99999132	      0.06532626	      0.01000000	      0.05178206	      0.00000000	      0.00000000
      0.08471322	     -0.00000000	     -0.00000000	      0.00000000	      0.00000000	     -0.00000000	     -0.00000000	     -0.00000000	      0.00000000	      0.43567435	      0.90881001	      0.00000000	      0.00000000	    -65.95888801	     82.92288505	    127.23232130	   -145.08328469	      0.00000000	      0.00000000	      0.99999972	      0.19485326	      1.00000000	      0.17686762	      0.99999141	      0.06531937	      0.01000000	      0.05178206	      0.00000000	      0.00000000
      0.08504715	     -0.00000000	     -0.00000000	      0.00000000	      0.00000000	     -0.00000000	     -0.00000000	     -0.00000000	      0.00000000	      0.43597822	      0.91115268	      0.00000000	      0.00000000	    -65.93116381	     83.12551547	    127.18380660	   -145.48545181	      0.00000000	      0.00000000	      0.99999973	      0.19482351	      1.00000000	      0.17685254	      0.99999155	      0.06530827	      0.01000000	      0.05178206	      0.00000000	      0.00000000
      0.08531447	     -0.00000000	     -0.00000000	      0.00000000	      0.00000000	     -0.00000000	     -0.00000000	     -0.00000000	      0.00000000	      0.43622204	      0.91302551	      0.00000000	      0.00000000	    -65.90892095	     83.28756006	    127.14487225	   -145.80734788	      0.00000000	      0.00000000	      0.99999973	      0.19479961	      1.00000000	      0.17684043	      0.99999167	      0.06529936	      0.01000000	      0.05178206	      0.00000000	      0.00000000
      0.08558179	     -0.00000000	     -0.00000000	      0.00000000	      0.00000000	     -0.00000000	     -0.00000000	     -0.00000000	      0.00000000	      0.43646636	      0.91489607	      0.00000000	      0.00000000	    -65.88663478	     83.44945668	    127.10585188	   -146.12892161	      0.00000000	      0.00000000	      0.99999973	      0.19477565	      1.00000000	      0.17682827	      0.99999178	      0.06529042	      0.01000000	      0.05178206	      0.00000000	      0.00000000
      0.08584911	     -0.00000000	     -0.00000000	      0.00000000	      0.00000000	     -0.00000000	     -0.00000000	     -0.00000000	      0.00000000	      0.43671118	      0.91676439	      0.00000000	      0.00000000	    -65.86430536	     83.61120687	    127.06674556	   -146.45043686	      0.00000000	      0.00000000	      0.99999974	      0.19475161	      1.00000000	      0.17681608	      0.99999189	      0.06528146	      0.01000000	      0.05178206	      0.00000000	      0.00000000
      0.08611679	     -0.00000000	     -0.00000000	      0.00000000	      0.00000000	     -0.00000000	     -0.00000000	     -0.00000000	      0.00000000	      0.43695683	      0.91863297	      0.00000000	      0.00000000	    -65.84190258	     83.77302909	    127.02750052	   -146.77214462	      0.00000000	      0.00000000	      0.99999974	      0.19472748	      1.00000000	      0.17680383	      0.99999199	      0.06527246	      0.01000000	      0.05178206	      0.00000000	      0.00000000
      0.08638447	     -0.00000000	     -0.00000000	      0.00000000	      0.00000000	     -0.00000000	     -0.00000000	     -0.00000000	      0.00000000	      0.43720298	      0.92049931	      0.00000000	      0.00000000	    -65.81945650	     83.93470697	    126.98816938	   -147.09374247	      0.00000000	      0.00000000	      0.99999975	      0.19470327	      1.00000000	      0.17679154	      0.99999210	      0.06526343	      0.01000000	      0.05178206	      0.00000000	      0.00000000
      0.08663406	     -0.00000000	     -0.00000000	      0.00000000	      0.00000000	     -0.00000000	     -0.00000000	     -0.00000000	      0.00000000	      0.43743294	      0.92223749	      0.00000000	      0.00000000	    -65.79848862	     84.08532779	    126.95141915	   -147.39342847	      0.00000000	      0.00000000	      0.99999975	      0.19468064	      1.00000000	      0.17678005	      0.99999220	      0.06525499	      0.01000000	      0.05178206	      0.00000000	      0.00000000
      0.08695946	     -0.00000000	     -0.00000000	      0.00000000	      0.00000000	     -0.00000000	     -0.00000000	     -0.00000000	      0.00000000	      0.43773340	      0.92450072	      0.00000000	      0.00000000	    -65.77109568	     84.28151177	    126.90339440	   -147.78391721	      0.00000000	      0.00000000	      0.99999975	      0.19465104	      1.00000000	      0.17676501	      0.99999232	      0.06524396	      0.01000000	      0.05178206	      0.00000000	      0.00000000
      0.08728485	     -0.00000000	     -0.00000000	      0.00000000	      0.00000000	     -0.00000000	     -0.00000000	     -0.00000000	      0.00000000	      0.43803460	      0.92676068	      0.00000000	      0.00000000	    -65.74363893	     84.47748841	    126.85524261	   -148.17426101	      0.00000000	      0.00000000	      0.99999976	      0.19462133	      1.00000000	      0.17674992	      0.99999245	      0.06523289	      0.01000000	      0.05178206	      0.00000000	      0.00000000
      0.08753760	     -0.00000000	     -0.00000000	      0.00000000	      0.00000000	     -0.00000000	     -0.00000000	     -0.00000000	      0.00000000	      0.43826906	      0.92851383	      0.00000000	      0.00000000	    -65.72226820	     84.62956933	    126.81775359	   -148.47720183	      0.00000000	      0.00000000	      0.99999976	      0.19459819	      1.00000000	      0.17673816	      0.99999254	      0.06522427	      0.01000000	      0.05178206	      0.00000000	      0.00000000
      0.08779035	     -0.00000000	     -0.00000000	      0.00000000	      0.00000000	     -0.00000000	     -0.00000000	     -0.00000000	      0.00000000	      0.43850396	      0.93026503	      0.00000000	      0.00000000	    -65.70085905	     84.78152764	    126.78018800	   -148.78007870	      0.00000000	      0.00000000	      0.99999976	      0.19457499	      1.00000000	      0.17672636	      0.99999264	      0.06521562	      0.01000000	      0.05178206	      0.00000000	      0.00000000
      0.08803324	     -0.00000000	     -0.00000000	      0.00000000	      0.00000000	     -0.00000000	     -0.00000000	     -0.00000000	      0.00000000	      0.43873012	      0.93194611	      0.00000000	      0.00000000	    -65.68024858	     84.92744550	    126.74401519	   -149.07098741	      0.00000000	      0.00000000	      0.99999977	      0.19455263	      1.00000000	      0.17671499	      0.99999273	      0.06520729	      0.01000000	      0.05178206	      0.00000000	      0.00000000
      0.08835881	     -0.00000000	     -0.00000000	      0.00000000	      0.00000000	     -0.00000000	     -0.00000000	     -0.00000000	      0.00000000	      0.43903389	      0.93419657	      0.00000000	      0.00000000	    -65.65256739	     85.12285449	    126.69541949	   -149.46069857	      0.00000000	      0.00000000	      0.99999977	      0.19452257	      1.00000000	      0.17669969	      0.99999284	      0.06519609	      0.01000000	      0.05178206	      0.00000000	      0.00000000
      0.08868437	     -0.00000000	     -0.00000000	      0.00000000	      0.00000000	     -0.00000000	     -0.00000000	     -0.00000000	      0.00000000	      0.43933840	      0.93644383	      0.00000000	      0.00000000	    -65.62482261	     85.31806577	    126.64669694	   -149.85029983	      0.00000000	      0.00000000	      0.99999977	      0.19449241	      1.00000000	      0.17668434	      0.99999296	      0.06518486	      0.01000000	      0.05178206	      0.00000000	      0.00000000
      0.08892659	     -0.00000000	     -0.00000000	      0.00000000	      0.00000000	     -0.00000000	     -0.00000000	     -0.00000000	      0.00000000	      0.43956542	      0.93811369	      0.00000000	      0.00000000	    -65.60413960	     85.46317328	    126.61036566	   -150.13990671	      0.00000000	      0.00000000	      0.99999978	      0.19446991	      1.00000000	      0.17667289	      0.99999304	      0.06517648	      0.01000000	      0.05178206	      0.00000000	      0.00000000
      0.08916880	     -0.00000000	     -0.00000000	      0.00000000	      0.00000000	     -0.00000000	     -0.00000000	     -0.00000000	      0.00000000	      0.43979285	      0.93978180	      0.00000000	      0.00000000	    -65.58342145	     85.60817358	    126.57396424	   -150.42947190	      0.00000000	      0.00000000	      0.99999978	      0.19444735	      1.00000000	      0.17666139	      0.99999313	      0.06516808	      0.01000000	      0.05178206	      0.00000000	      0.00000000
      0.08943843	     -0.00000000	     -0.00000000	      0.00000000	      0.00000000	     -0.00000000	     -0.00000000	     -0.00000000	      0.00000000	      0.44004649	      0.94163659	      0.00000000	      0.00000000	    -65.56031789	     85.76945440	    126.53336176	   -150.75162614	      0.00000000	      0.00000000	      0.99999978	      0.19442217	      1.00000000	      0.17664857	      0.99999322	      0.06515870	      0.01000000	      0.05178206	      0.00000000	      0.00000000
      0.08970805	     -0.00000000	     -0.00000000	      0.00000000	      0.00000000	     -0.00000000	     -0.00000000	     -0.00000000	      0.00000000	      0.44030062	      0.94348922	      0.00000000	      0.00000000	    -65.53717086	     85.93060461	    126.49267244	   -151.07366589	      0.00000000	      0.00000000	      0.99999978	      0.19439692	      1.00000000	      0.17663570	      0.99999331	      0.06514930	      0.01000000	      0.05178206	      0.00000000	      0.00000000
      0.09000552	     -0.00000000	     -0.00000000	      0.00000000	      0.00000000	     -0.00000000	     -0.00000000	     -0.00000000	      0.00000000	      0.44058159	      0.94553073	      0.00000000	      0.00000000	    -65.51158232	     86.10825165	    126.44767913	   -151.42877707	      0.00000000	      0.00000000	      0.99999979	      0.19436897	      1.00000000	      0.17662146	      0.99999341	      0.06513890	      0.01000000	      0.05178206	      0.00000000	      0.00000000
      0.09030299	     -0.00000000	     -0.00000000	      0.00000000	      0.00000000	     -0.00000000	     -0.00000000	     -0.00000000	      0.00000000	      0.44086316	      0.94756964	      0.00000000	      0.00000000	    -65.48594095	     86.28574304	    126.40258020	   -151.78377055	      0.00000000	      0.00000000	      0.99999979	      0.19434095	      1.00000000	      0.17660717	      0.99999351	      0.06512846	      0.01000000	      0.05178206	      0.00000000	      0.00000000
      0.09053552	     -0.00000000	     -0.00000000	      0.00000000	      0.00000000	     -0.00000000	     -0.00000000	     -0.00000000	      0.00000000	      0.44108369	      0.94916160	      0.00000000	      0.00000000	    -65.46586096	     86.42437621	    126.36725395	   -152.06111443	      0.00000000	      0.00000000	      0.99999979	      0.19431898	      1.00000000	      0.17659596	      0.99999358	      0.06512029	      0.01000000	      0.05178206	      0.00000000	      0.00000000
      0.09085752	     -0.00000000	     -0.00000000	      0.00000000	      0.00000000	     -0.00000000	     -0.00000000	     -0.00000000	      0.00000000	      0.44138967	      0.95136348	      0.00000000	      0.00000000	    -65.43800167	     86.61619663	    126.31822888	   -152.44498210	      0.00000000	      0.00000000	      0.99999980	      0.19428848	      1.00000000	      0.17658040	      0.99999368	      0.06510893	      0.01000000	      0.05178206	      0.00000000	      0.00000000
      0.09117952	     -0.00000000	     -0.00000000	      0.00000000	      0.00000000	     -0.00000000	     -0.00000000	     -0.00000000	      0.00000000	      0.44169636	      0.95356236	      0.00000000	      0.00000000	    -65.41008065	     86.80784066	    126.26908024	   -152.82877833	      0.00000000	      0.00000000	      0.99999980	      0.19425787	      1.00000000	      0.17656478	      0.99999378	      0.06509755	      0.01000000	      0.05178206	      0.00000000	      0.00000000
      0.09142193	     -0.00000000	     -0.00000000	      0.00000000	      0.00000000	     -0.00000000	     -0.00000000	     -0.00000000	      0.00000000	      0.44192771	      0.95521576	      0.00000000	      0.00000000	    -65.38902018	     86.95199998	    126.23199819	   -153.11747089	      0.00000000	      0.00000000	      0.99999980	      0.19423477	      1.00000000	      0.17655299	      0.99999386	      0.06508895	      0.01000000	      0.05178206	      0.00000000	      0.00000000
      0.09166434	     -0.00000000	     -0.00000000	      0.00000000	      0.00000000	     -0.00000000	     -0.00000000	     -0.00000000	      0.00000000	      0.44215946	      0.95686746	      0.00000000	      0.00000000	    -65.36792478	     87.09606154	    126.19484616	   -153.40613848	      0.00000000	      0.00000000	      0.99999980	      0.19421161	      1.00000000	      0.17654116	      0.99999393	      0.06508033	      0.01000000	      0.05178206	      0.00000000	      0.00000000
      0.09193403	     -0.00000000	     -0.00000000	      0.00000000	      0.00000000	     -0.00000000	     -0.00000000	     -0.00000000	      0.00000000	      0.44241777	      0.95870310	      0.00000000	      0.00000000	    -65.34441387	     87.25622416	    126.15343012	   -153.72714049	      0.00000000	      0.00000000	      0.99999981	      0.19418577	      1.00000000	      0.17652796	      0.99999401	      0.06507072	      0.01000000	      0.05178206	      0.00000000	      0.00000000
      0.09220372	     -0.00000000	     -0.00000000	      0.00000000	      0.00000000	     -0.00000000	     -0.00000000	     -0.00000000	      0.00000000	      0.44267658	      0.96053667	      0.00000000	      0.00000000	    -65.32085979	     87.41626785	    126.11192752	   -154.04804594	      0.00000000	      0.00000000	      0.99999981	      0.19415987	      1.00000000	      0.17651473	      0.99999409	      0.06506108	      0.01000000	      0.05178206	      0.00000000	      0.00000000
      0.09250180	     -0.00000000	     -0.00000000	      0.00000000	      0.00000000	     -0.00000000	     -0.00000000	     -0.00000000	      0.00000000	      0.44296319	      0.96256080	      0.00000000	      0.00000000	    -65.29477647	     87.59301877	    126.06595615	   -154.40254977	      0.00000000	      0.00000000	      0.99999981	      0.19413116	      1.00000000	      0.17650005	      0.99999418	      0.06505040	      0.01000000	      0.05178206	      0.00000000	      0.00000000
      0.09279988	     -0.00000000	     -0.00000000	      0.00000000	      0.00000000	     -0.00000000	     -0.00000000	     -0.00000000	      0.00000000	      0.44325042	      0.96458243	      0.00000000	      0.00000000	    -65.26864048	     87.76962775	    126.01987913	   -154.75695802	      0.00000000	      0.00000000	      0.99999982	      0.19410236	      1.00000000	      0.17648533	      0.99999427	      0.06503969	      0.01000000	      0.05178206	      0.00000000	      0.00000000
      0.09303165	     -0.00000000	     -0.00000000	      0.00000000	      0.00000000	     -0.00000000	     -0.00000000	     -0.00000000	      0.00000000	      0.44347416	      0.96615260	      0.00000000	      0.00000000	    -65.24828213	     87.90685236	    125.98397904	   -155.03239638	      0.00000000	      0.00000000	      0.99999982	      0.19407991	      1.00000000	      0.17647385	      0.99999433	      0.06503135	      0.01000000	      0.05178206	      0.00000000	      0.00000000
      0.09335378	     -0.00000000	     -0.00000000	      0.00000000	      0.00000000	     -0.00000000	     -0.00000000	     -0.00000000	      0.00000000	      0.44378574	      0.96833244	      0.00000000	      0.00000000	    -65.21993386	     88.09743694	    125.93397657	   -155.41505095	      0.00000000	      0.00000000	      0.99999982	      0.19404863	      1.00000000	      0.17645785	      0.99999442	      0.06501971	      0.01000000	      0.05178206	      0.00000000	      0.00000000
      0.09367592	     -0.00000000	     -0.00000000	      0.00000000	      0.00000000	     -0.00000000	     -0.00000000	     -0.00000000	      0.00000000	      0.44409802	      0.97050939	      0.00000000	      0.00000000	    -65.19152423	     88.28786175	    125.88385087	   -155.79766363	      0.00000000	      0.00000000	      0.99999982	      0.19401724	      1.00000000	      0.17644179	      0.99999451	      0.06500804	      0.01000000	      0.05178206	      0.00000000	      0.00000000
      0.09391787	     -0.00000000	     -0.00000000	      0.00000000	      0.00000000	     -0.00000000	     -0.00000000	     -0.00000000	      0.00000000	      0.44433304	      0.97214259	      0.00000000	      0.00000000	    -65.17014532	     88.43078560	    125.84612022	   -156.08481793	      0.00000000	      0.00000000	      0.99999983	      0.19399360	      1.00000000	      0.17642969	      0.99999458	      0.06499925	      0.01000000	      0.05178206	      0.00000000	      0.00000000
      0.09415982	     -0.00000000	     -0.00000000	      0.00000000	      0.00000000	     -0.00000000	     -0.00000000	     -0.00000000	      0.00000000	      0.44456845	      0.97377419	      0.00000000	      0.00000000	    -65.14873184	     88.57362148	    125.80832010	   -156.37196326	      0.00000000	      0.00000000	      0.99999983	      0.19396991	      1.00000000	      0.17641756	      0.99999464	      0.06499044	      0.01000000	      0.05178206	      0.00000000	      0.00000000
      0.09443181	     -0.00000000	     -0.00000000	      0.00000000	      0.00000000	     -0.00000000	     -0.00000000	     -0.00000000	      0.00000000	      0.44483355	      0.97560634	      0.00000000	      0.00000000	    -65.12461959	     88.73407932	    125.76574586	   -156.69460105	      0.00000000	      0.00000000	      0.99999983	      0.19394321	      1.00000000	      0.17640389	      0.99999472	      0.06498052	      0.01000000	      0.05178206	      0.00000000	      0.00000000
      0.09470379	     -0.00000000	     -0.00000000	      0.00000000	      0.00000000	     -0.00000000	     -0.00000000	     -0.00000000	      0.00000000	      0.44509914	      0.97743646	      0.00000000	      0.00000000	    -65.10046371	     88.89442799	    125.72308389	   -157.01716035	      0.00000000	      0.00000000	      0.99999983	      0.19391644	      1.00000000	      0.17639018	      0.99999479	      0.06497057	      0.01000000	      0.05178206	      0.00000000	      0.00000000
      0.09499912	     -0.00000000	     -0.00000000	      0.00000000	      0.00000000	     -0.00000000	     -0.00000000	      0.00000000	      0.00000000	      0.44538811	      0.97942142	      0.00000000	      0.00000000	    -65.07418444	     89.06842153	    125.67665964	   -157.36725880	      0.00000000	      0.00000000	      0.99999983	      0.19388729	      1.00000000	      0.17637524	      0.99999486	      0.06495973	      0.01000000	      0.05178206	      0.00000000	      0.00000000
      0.09529446	     -0.00000000	     -0.00000000	      0.00000000	      0.00000000	     -0.00000000	     -0.00000000	      0.00000000	      0.00000000	      0.44567766	      0.98140402	      0.00000000	      0.00000000	    -65.04785381	     89.24228957	    125.63013201	   -157.71728164	      0.00000000	      0.00000000	      0.99999984	      0.19385806	      1.00000000	      0.17636026	      0.99999494	      0.06494887	      0.01000000	      0.05178206	      0.00000000	      0.00000000
      0.09551688	     -0.00000000	     -0.00000000	      0.00000000	      0.00000000	     -0.00000000	     -0.00000000	      0.00000000	      0.00000000	      0.44589611	      0.98289560	      0.00000000	      0.00000000	    -65.02798957	     89.37315235	    125.59502248	   -157.98078995	      0.00000000	      0.00000000	      0.99999984	      0.19383599	      1.00000000	      0.17634895	      0.99999500	      0.06494067	      0.01000000	      0.05178206	      0.00000000	      0.00000000
      0.09584783	     -0.00000000	     -0.00000000	      0.00000000	      0.00000000	     -0.00000000	     -0.00000000	      0.00000000	      0.00000000	      0.44622177	      0.98511249	      0.00000000	      0.00000000	    -64.99837927	     89.56773665	    125.54267377	   -158.37269528	      0.00000000	      0.00000000	      0.99999984	      0.19380307	      1.00000000	      0.17633206	      0.99999508	      0.06492843	      0.01000000	      0.05178206	      0.00000000	      0.00000000
      0.09613706	     -0.00000000	     -0.00000000	      0.00000000	      0.00000000	     -0.00000000	     -0.00000000	      0.00000000	      0.00000000	      0.44650697	      0.98704750	      0.00000000	      0.00000000	    -64.97244927	     89.73766579	    125.49681855	   -158.71521824	      0.00000000	      0.00000000	      0.99999984	      0.19377421	      1.00000000	      0.17631726	      0.99999515	      0.06491771	      0.01000000	      0.05178206	      0.00000000	      0.00000000
      0.09638873	     -0.00000000	     -0.00000000	      0.00000000	      0.00000000	     -0.00000000	     -0.00000000	      0.00000000	      0.00000000	      0.44675559	      0.98872941	      0.00000000	      0.00000000	    -64.94984632	     89.88543500	    125.45683709	   -159.01302720	      0.00000000	      0.00000000	      0.99999985	      0.19374904	      1.00000000	      0.17630435	      0.99999521	      0.06490836	      0.01000000	      0.05178206	      0.00000000	      0.00000000
      0.09664040	     -0.00000000	     -0.00000000	      0.00000000	      0.00000000	     -0.00000000	     -0.00000000	      0.00000000	      0.00000000	      0.44700464	      0.99040964	      0.00000000	      0.00000000	    -64.92720620	     90.03311902	    125.41678068	   -159.31084718	      0.00000000	      0.00000000	      0.99999985	      0.19372380	      1.00000000	      0.17629140	      0.99999527	      0.06489898	      0.01000000	      0.05178206	      0.00000000	      0.00000000
      0.09684411	     -0.00000000	     -0.00000000	      0.00000000	      0.00000000	     -0.00000000	     -0.00000000	      0.00000000	      0.00000000	      0.44720653	      0.99176843	      0.00000000	      0.00000000	    -64.90885365	     90.15259484	    125.38430340	   -159.55182524	      0.00000000	      0.00000000	      0.99999985	      0.19370334	      1.00000000	      0.17628089	      0.99999532	      0.06489138	      0.01000000	      0.05178206	      0.00000000	      0.00000000
      0.09717940	     -0.00000000	     -0.00000000	      0.00000000	      0.00000000	     -0.00000000	     -0.00000000	      0.00000000	      0.00000000	      0.44753944	      0.99400254	      0.00000000	      0.00000000	    -64.87859300	     90.34912775	    125.33074000	   -159.94828675	      0.00000000	      0.00000000	      0.99999985	      0.19366956	      1.00000000	      0.17626355	      0.99999540	      0.06487883	      0.01000000	      0.05178206	      0.00000000	      0.00000000
      0.09744538	     -0.00000000	     -0.00000000	      0.00000000	      0.00000000	     -0.00000000	     -0.00000000	      0.00000000	      0.00000000	      0.44780406	      0.99577272	      0.00000000	      0.00000000	    -64.85454118	     90.50492868	    125.28815506	   -160.26285214	      0.00000000	      0.00000000	      0.99999985	      0.19364269	      1.00000000	      0.17624975	      0.99999546	      0.06486885	      0.01000000	      0.05178206	      0.00000000	      0.00000000
      0.09771136	     -0.00000000	     -0.00000000	      0.00000000	      0.00000000	     -0.00000000	     -0.00000000	      0.00000000	      0.00000000	      0.44806915	      0.99754103	      0.00000000	      0.00000000	    -64.83044794	     90.66063695	    125.24548648	   -160.57716528	      0.00000000	      0.00000000	      0.99999986	      0.19361576	      1.00000000	      0.17623591	      0.99999552	      0.06485884	      0.01000000	      0.05178206	      0.00000000	      0.00000000
      0.09797734	     -0.00000000	     -0.00000000	      0.00000000	      0.00000000	     -0.00000000	     -0.00000000	      0.00000000	      0.00000000	      0.44833471	      0.99930750	      0.00000000	      0.00000000	    -64.80631329	     90.81625600	    125.20273429	   -160.89150421	      0.00000000	      0.00000000	      0.99999986	      0.19358876	      1.00000000	      0.17622204	      0.99999558	      0.06484881	      0.01000000	      0.05178206	      0.00000000	      0.00000000
      0.09824173	     -0.00000000	     -0.00000000	      0.00000000	      0.00000000	     -0.00000000	     -0.00000000	      0.00000000	      0.00000000	      0.44859914	      1.00106153	      0.00000000	      0.00000000	    -64.78228268	     90.97085104	    125.16015622	   -161.20380708	      0.00000000	      0.00000000	      0.99999986	      0.19356185	      1.00000000	      0.17620821	      0.99999563	      0.06483882	      0.01000000	      0.05178206	      0.00000000	      0.00000000
      0.09850611	     -0.00000000	     -0.00000000	      0.00000000	      0.00000000	     -0.00000000	     -0.00000000	      0.00000000	      0.00000000	      0.44886404	      1.00281376	      0.00000000	      0.00000000	    -64.75821122	     91.12535968	    125.11749557	   -161.51607418	      0.00000000	      0.00000000	      0.99999986	      0.19353489	      1.00000000	      0.17619435	      0.99999569	      0.06482880	      0.01000000	      0.05178206	      0.00000000	      0.00000000
      0.09879408	     -0.00000000	     -0.00000000	      0.00000000	      0.00000000	     -0.00000000	     -0.00000000	      0.00000000	      0.00000000	      0.44915309	      1.00472029	      0.00000000	      0.00000000	    -64.73194544	     91.29355703	    125.07093450	   -161.85608026	      0.00000000	      0.00000000	      0.99999986	      0.19350544	      1.00000000	      0.17617921	      0.99999575	      0.06481787	      0.01000000	      0.05178206	      0.00000000	      0.00000000
      0.09908205	     -0.00000000	     -0.00000000	      0.00000000	      0.00000000	     -0.00000000	     -0.00000000	      0.00000000	      0.00000000	      0.44944270	      1.00662470	      0.00000000	      0.00000000	    -64.70563125	     91.46165464	    125.02427553	   -162.19604142	      0.00000000	      0.00000000	      0.99999987	      0.19347591	      1.00000000	      0.17616402	      0.99999581	      0.06480690	      0.01000000	      0.05178206	      0.00000000	      0.00000000
      0.09934884	     -0.00000000	     -0.00000000	      0.00000000	      0.00000000	     -0.00000000	     -0.00000000	      0.00000000	      0.00000000	      0.44971149	      1.00838714	      0.00000000	      0.00000000	    -64.68120940	     91.61729950	    124.98096120	   -162.51088754	      0.00000000	      0.00000000	      0.99999987	      0.19344848	      1.00000000	      0.17614991	      0.99999587	      0.06479672	      0.01000000	      0.05178206	      0.00000000	      0.00000000
      0.09967462	     -0.00000000	     -0.00000000	      0.00000000	      0.00000000	     -0.00000000	     -0.00000000	      0.00000000	      0.00000000	      0.45004035	      1.01053681	      0.00000000	      0.00000000	    -64.65133158	     91.80724435	    124.92795614	   -162.89525144	      0.00000000	      0.00000000	      0.99999987	      0.19341491	      1.00000000	      0.17613263	      0.99999594	      0.06478425	      0.01000000	      0.05178206	      0.00000000	      0.00000000
      0.10000040	     -0.00000000	     -0.00000000	      0.00000000	      0.00000000	     -0.00000000	     -0.00000000	      0.00000000	      0.00000000	      0.45036991	      1.01268380	      0.00000000	      0.00000000	    -64.62139190	     91.99706719	    124.87482589	   -163.27955673	      0.00000000	      0.00000000	      0.99999987	      0.19338123	      1.00000000	      0.17611530	      0.99999600	      0.06477175	      0.01000000	      0.05178206	      0.00000000	      0.00000000
      0.10021426	     -0.00000000	     -0.00000000	      0.00000000	      0.00000000	     -0.00000000	     -0.00000000	      0.00000000	      0.00000000	      0.45058664	      1.01409178	      0.00000000	      0.00000000	    -64.60170379	     92.12161437	    124.83987942	   -163.53176217	      0.00000000	      0.00000000	      0.99999987	      0.19335907	      1.00000000	      0.17610389	      0.99999604	      0.06476352	      0.01000000	      0.05178206	      0.00000000	      0.00000000
      0.10054304	     -0.00000000	     -0.00000000	      0.00000000	      0.00000000	     -0.00000000	     -0.00000000	      0.00000000	      0.00000000	      0.45092041	      1.01625408	      0.00000000	      0.00000000	    -64.57138466	     92.31298455	    124.78604985	   -163.91935040	      0.00000000	      0.00000000	      0.99999987	      0.19332491	      1.00000000	      0.17608630	      0.99999611	      0.06475084	      0.01000000	      0.05178206	      0.00000000	      0.00000000
      0.10083305	     -0.00000000	     -0.00000000	      0.00000000	      0.00000000	     -0.00000000	     -0.00000000	      0.00000000	      0.00000000	      0.45121540	      1.01815917	      0.00000000	      0.00000000	    -64.54458874	     92.48168985	    124.73846243	   -164.26130604	      0.00000000	      0.00000000	      0.99999988	      0.19329471	      1.00000000	      0.17607074	      0.99999616	      0.06473962	      0.01000000	      0.05178206	      0.00000000	      0.00000000
      0.10108467	     -0.00000000	     -0.00000000	      0.00000000	      0.00000000	     -0.00000000	     -0.00000000	      0.00000000	      0.00000000	      0.45147181	      1.01981042	      0.00000000	      0.00000000	    -64.52129951	     92.62799226	    124.69709267	   -164.55779187	      0.00000000	      0.00000000	      0.99999988	      0.19326843	      1.00000000	      0.17605720	      0.99999621	      0.06472987	      0.01000000	      0.05178206	      0.00000000	      0.00000000
      0.10133630	     -0.00000000	     -0.00000000	      0.00000000	      0.00000000	     -0.00000000	     -0.00000000	      0.00000000	      0.00000000	      0.45172862	      1.02146012	      0.00000000	      0.00000000	    -64.49797349	     92.77422798	    124.65564831	   -164.85431891	      0.00000000	      0.00000000	      0.99999988	      0.19324210	      1.00000000	      0.17604363	      0.99999626	      0.06472009	      0.01000000	      0.05178206	      0.00000000	      0.00000000
      0.10157166	     -0.00000000	     -0.00000000	      0.00000000	      0.00000000	     -0.00000000	     -0.00000000	      0.00000000	      0.00000000	      0.45196922	      1.02300175	      0.00000000	      0.00000000	    -64.47612221	     92.91094869	    124.61681584	   -165.13159461	      0.00000000	      0.00000000	      0.99999988	      0.19321742	      1.00000000	      0.17603091	      0.99999630	      0.06471093	      0.01000000	      0.05178206	      0.00000000	      0.00000000
      0.10189722	     -0.00000000	     -0.00000000	      0.00000000	      0.00000000	     -0.00000000	     -0.00000000	      0.00000000	      0.00000000	      0.45230262	      1.02513201	      0.00000000	      0.00000000	    -64.44584293	     93.09997541	    124.56299243	   -165.51503573	      0.00000000	      0.00000000	      0.99999988	      0.19318319	      1.00000000	      0.17601326	      0.99999636	      0.06469823	      0.01000000	      0.05178206	      0.00000000	      0.00000000
      0.10222279	     -0.00000000	     -0.00000000	      0.00000000	      0.00000000	     -0.00000000	     -0.00000000	      0.00000000	      0.00000000	      0.45263671	      1.02725970	      0.00000000	      0.00000000	    -64.41550213	     93.28889559	    124.50904420	   -165.89853699	      0.00000000	      0.00000000	      0.99999988	      0.19314886	      1.00000000	      0.17599556	      0.99999642	      0.06468549	      0.01000000	      0.05178206	      0.00000000	      0.00000000
      0.10246000	     -0.00000000	     -0.00000000	      0.00000000	      0.00000000	     -0.00000000	     -0.00000000	      0.00000000	      0.00000000	      0.45288057	      1.02880837	      0.00000000	      0.00000000	    -64.39335614	     93.42648042	    124.46965718	   -166.17777974	      0.00000000	      0.00000000	      0.99999989	      0.19312379	      1.00000000	      0.17598263	      0.99999646	      0.06467618	      0.01000000	      0.05178206	      0.00000000	      0.00000000
      0.10269722	     -0.00000000	     -0.00000000	      0.00000000	      0.00000000	     -0.00000000	     -0.00000000	      0.00000000	      0.00000000	      0.45312481	      1.03035568	      0.00000000	      0.00000000	    -64.37117751	     93.56401070	    124.43020392	   -166.45706790	      0.00000000	      0.00000000	      0.99999989	      0.19309867	      1.00000000	      0.17596967	      0.99999651	      0.06466685	      0.01000000	      0.05178206	      0.00000000	      0.00000000
      0.10297899	     -0.00000000	     -0.00000000	      0.00000000	      0.00000000	     -0.00000000	     -0.00000000	      0.00000000	      0.00000000	      0.45341539	      1.03219184	      0.00000000	      0.00000000	    -64.34479111	     93.72729916	    124.38325483	   -166.78871465	      0.00000000	      0.00000000	      0.99999989	      0.19306876	      1.00000000	      0.17595423	      0.99999655	      0.06465575	      0.01000000	      0.05178206	      0.00000000	      0.00000000
      0.10326076	     -0.00000000	     -0.00000000	      0.00000000	      0.00000000	     -0.00000000	     -0.00000000	      0.00000000	      0.00000000	      0.45370649	      1.03402610	      0.00000000	      0.00000000	    -64.31835871	     93.89051226	    124.33621229	   -167.12035107	      0.00000000	      0.00000000	      0.99999989	      0.19303877	      1.00000000	      0.17593876	      0.99999660	      0.06464463	      0.01000000	      0.05178206	      0.00000000	      0.00000000
      0.10353812	     -0.00000000	     -0.00000000	      0.00000000	      0.00000000	     -0.00000000	     -0.00000000	      0.00000000	      0.00000000	      0.45399353	      1.03582981	      0.00000000	      0.00000000	    -64.29229508	     94.05109780	    124.28981472	   -167.44671105	      0.00000000	      0.00000000	      0.99999989	      0.19300919	      1.00000000	      0.17592348	      0.99999665	      0.06463365	      0.01000000	      0.05178206	      0.00000000	      0.00000000
      0.10381547	     -0.00000000	     -0.00000000	      0.00000000	      0.00000000	     -0.00000000	     -0.00000000	      0.00000000	      0.00000000	      0.45428108	      1.03763168	      0.00000000	      0.00000000	    -64.26618692	     94.21161271	    124.24332664	   -167.77305289	      0.00000000	      0.00000000	      0.99999989	      0.19297953	      1.00000000	      0.17590817	      0.99999670	      0.06462264	      0.01000000	      0.05178206	      0.00000000	      0.00000000
      0.10411405	     -0.00000000	     -0.00000000	      0.00000000	      0.00000000	     -0.00000000	     -0.00000000	      0.00000000	      0.00000000	      0.45459118	      1.03956938	      0.00000000	      0.00000000	    -64.23803156	     94.38432978	    124.19318075	   -168.12427449	      0.00000000	      0.00000000	      0.99999990	      0.19294753	      1.00000000	      0.17589164	      0.99999674	      0.06461076	      0.01000000	      0.05178206	      0.00000000	      0.00000000
      0.10441263	     -0.00000000	     -0.00000000	      0.00000000	      0.00000000	     -0.00000000	     -0.00000000	      0.00000000	      0.00000000	      0.45490187	      1.04150499	      0.00000000	      0.00000000	    -64.20982464	     94.55696825	    124.14293000	   -168.47549699	      0.00000000	      0.00000000	      0.99999990	      0.19291544	      1.00000000	      0.17587506	      0.99999679	      0.06459886	      0.01000000	      0.05178206	      0.00000000	      0.00000000
      0.10464497	     -0.00000000	     -0.00000000	      0.00000000	      0.00000000	     -0.00000000	     -0.00000000	      0.00000000	      0.00000000	      0.45514402	      1.04300971	      0.00000000	      0.00000000	    -64.18784020	     94.69125013	    124.10375559	   -168.74873373	      0.00000000	      0.00000000	      0.99999990	      0.19289042	      1.00000000	      0.17586213	      0.99999683	      0.06458957	      0.01000000	      0.05178206	      0.00000000	      0.00000000
      0.10497265	     -0.00000000	     -0.00000000	      0.00000000	      0.00000000	     -0.00000000	     -0.00000000	      0.00000000	      0.00000000	      0.45548614	      1.04512981	      0.00000000	      0.00000000	    -64.15678035	     94.88056203	    124.04839616	   -169.13401695	      0.00000000	      0.00000000	      0.99999990	      0.19285504	      1.00000000	      0.17584385	      0.99999688	      0.06457644	      0.01000000	      0.05178206	      0.00000000	      0.00000000
      0.10530033	     -0.00000000	     -0.00000000	      0.00000000	      0.00000000	     -0.00000000	     -0.00000000	      0.00000000	      0.00000000	      0.45582896	      1.04724745	      0.00000000	      0.00000000	    -64.12565849	     95.06978601	    123.99291048	   -169.51941359	      0.00000000	      0.00000000	      0.99999990	      0.19281957	      1.00000000	      0.17582551	      0.99999693	      0.06456328	      0.01000000	      0.05178206	      0.00000000	      0.00000000
      0.10552998	     -0.00000000	     -0.00000000	      0.00000000	      0.00000000	     -0.00000000	     -0.00000000	      0.00000000	      0.00000000	      0.45606963	      1.04873005	      0.00000000	      0.00000000	    -64.10381050	     95.20234467	    123.95394937	   -169.78932236	      0.00000000	      0.00000000	      0.99999990	      0.19279465	      1.00000000	      0.17581262	      0.99999697	      0.06455403	      0.01000000	      0.05178206	      0.00000000	      0.00000000
      0.10575963	     -0.00000000	     -0.00000000	      0.00000000	      0.00000000	     -0.00000000	     -0.00000000	      0.00000000	      0.00000000	      0.45631064	      1.05021145	      0.00000000	      0.00000000	    -64.08193208	     95.33486206	    123.91492627	   -170.05930007	      0.00000000	      0.00000000	      0.99999990	      0.19276968	      1.00000000	      0.17579971	      0.99999700	      0.06454477	      0.01000000	      0.05178206	      0.00000000	      0.00000000
      0.10604738	     -0.00000000	     -0.00000000	      0.00000000	      0.00000000	     -0.00000000	     -0.00000000	      0.00000000	      0.00000000	      0.45661310	      1.05206587	      0.00000000	      0.00000000	    -64.05447633	     95.50084170	    123.86594437	   -170.39749447	      0.00000000	      0.00000000	      0.99999990	      0.19273833	      1.00000000	      0.17578349	      0.99999704	      0.06453314	      0.01000000	      0.05178206	      0.00000000	      0.00000000
      0.10633512	     -0.00000000	     -0.00000000	      0.00000000	      0.00000000	     -0.00000000	     -0.00000000	      0.00000000	      0.00000000	      0.45691609	      1.05391841	      0.00000000	      0.00000000	    -64.02697283	     95.66675814	    123.81686515	   -170.73570950	      0.00000000	      0.00000000	      0.99999991	      0.19270690	      1.00000000	      0.17576723	      0.99999709	      0.06452148	      0.01000000	      0.05178206	      0.00000000	      0.00000000
      0.10658822	     -0.00000000	     -0.00000000	      0.00000000	      0.00000000	     -0.00000000	     -0.00000000	      0.00000000	      0.00000000	      0.45718305	      1.05554638	      0.00000000	      0.00000000	    -64.00274081	     95.81264918	    123.77361375	   -171.03314966	      0.00000000	      0.00000000	      0.99999991	      0.19267919	      1.00000000	      0.17575289	      0.99999712	      0.06451120	      0.01000000	      0.05178207	      0.00000000	      0.00000000
      0.10691264	     -0.00000000	     -0.00000000	      0.00000000	      0.00000000	     -0.00000000	     -0.00000000	      0.00000000	      0.00000000	      0.45752583	      1.05763094	      0.00000000	      0.00000000	    -63.97162687	     95.99957938	    123.71806520	   -171.41435127	      0.00000000	      0.00000000	      0.99999991	      0.19264359	      1.00000000	      0.17573447	      0.99999717	      0.06449799	      0.01000000	      0.05178207	      0.00000000	      0.00000000
      0.10723706	     -0.00000000	     -0.00000000	      0.00000000	      0.00000000	     -0.00000000	     -0.00000000	      0.00000000	      0.00000000	      0.45786928	      1.05971315	      0.00000000	      0.00000000	    -63.94045230	     96.18643591	    123.66239298	   -171.79561093	      0.00000000	      0.00000000	      0.99999991	      0.19260790	      1.00000000	      0.17571599	      0.99999722	      0.06448474	      0.01000000	      0.05178209	      0.00000000	      0.00000000
      0.10748580	     -0.00000000	     -0.00000000	      0.00000000	      0.00000000	     -0.00000000	     -0.00000000	      0.00000000	      0.00000000	      0.45813307	      1.06130798	      0.00000000	      0.00000000	    -63.91650964	     96.32964877	    123.61962520	   -172.08781256	      0.00000000	      0.00000000	      0.99999991	      0.19258047	      1.00000000	      0.17570178	      0.99999725	      0.06447457	      0.01000000	      0.05178211	      0.00000000	      0.00000000
      0.10773453	     -0.00000000	     -0.00000000	      0.00000000	      0.00000000	     -0.00000000	     -0.00000000	      0.00000000	      0.00000000	      0.45839725	      1.06290143	      0.00000000	      0.00000000	    -63.89253135	     96.47282091	    123.57678473	   -172.38005330	      0.00000000	      0.00000000	      0.99999991	      0.19255298	      1.00000000	      0.17568755	      0.99999728	      0.06446437	      0.01000000	      0.05178213	      0.00000000	      0.00000000
      0.10802527	     -0.00000000	     -0.00000000	      0.00000000	      0.00000000	     -0.00000000	     -0.00000000	      0.00000000	      0.00000000	      0.45870655	      1.06476224	      0.00000000	      0.00000000	    -63.86445848	     96.64012022	    123.52661722	   -172.72158363	      0.00000000	      0.00000000	      0.99999991	      0.19252078	      1.00000000	      0.17567086	      0.99999732	      0.06445242	      0.01000000	      0.05178217	      0.00000000	      0.00000000
      0.10831601	     -0.00000000	     -0.00000000	      0.00000000	      0.00000000	     -0.00000000	     -0.00000000	      0.00000000	      0.00000000	      0.45901639	      1.06662118	      0.00000000	      0.00000000	    -63.83633698	     96.80736691	    123.47635042	   -173.06314634	      0.00000000	      0.00000000	      0.99999991	      0.19248850	      1.00000000	      0.17565414	      0.99999736	      0.06444045	      0.01000000	      0.05178223	      0.00000000	      0.00000000
      0.10856977	     -0.00000000	     -0.00000000	      0.00000000	      0.00000000	     -0.00000000	     -0.00000000	      0.00000000	      0.00000000	      0.45928725	      1.06824211	      0.00000000	      0.00000000	    -63.81175334	     96.95329391	    123.43239737	   -173.36120615	      0.00000000	      0.00000000	      0.99999992	      0.19246026	      1.00000000	      0.17563951	      0.99999739	      0.06442997	      0.01000000	      0.05178229	      0.00000000	      0.00000000
      0.10889474	     -0.00000000	     -0.00000000	      0.00000000	      0.00000000	     -0.00000000	     -0.00000000	      0.00000000	      0.00000000	      0.45963474	      1.07031589	      0.00000000	      0.00000000	    -63.78021596	     97.14012131	    123.37599794	   -173.74288467	      0.00000000	      0.00000000	      0.99999992	      0.19242402	      1.00000000	      0.17562072	      0.99999744	      0.06441652	      0.01000000	      0.05178240	      0.00000000	      0.00000000
      0.10921971	     -0.00000000	     -0.00000000	      0.00000000	      0.00000000	     -0.00000000	     -0.00000000	      0.00000000	      0.00000000	      0.45998290	      1.07238738	      0.00000000	      0.00000000	    -63.74861787	     97.32689026	    123.31947448	   -174.12463833	      0.00000000	      0.00000000	      0.99999992	      0.19238768	      1.00000000	      0.17560188	      0.99999748	      0.06440304	      0.01000000	      0.05178254	      0.00000000	      0.00000000
      0.10946873	     -0.00000000	     -0.00000000	      0.00000000	      0.00000000	     -0.00000000	     -0.00000000	      0.00000000	      0.00000000	      0.46025014	      1.07397318	      0.00000000	      0.00000000	    -63.72436341	     97.46996964	    123.27607701	   -174.41707154	      0.00000000	      0.00000000	      0.99999992	      0.19235977	      1.00000000	      0.17558741	      0.99999751	      0.06439269	      0.01000000	      0.05178268	      0.00000000	      0.00000000
      0.10971775	     -0.00000000	     -0.00000000	      0.00000000	      0.00000000	     -0.00000000	     -0.00000000	      0.00000000	      0.00000000	      0.46051778	      1.07555764	      0.00000000	      0.00000000	    -63.70007332	     97.61301737	    123.23260671	   -174.70955355	      0.00000000	      0.00000000	      0.99999992	      0.19233180	      1.00000000	      0.17557291	      0.99999754	      0.06438231	      0.01000000	      0.05178285	      0.00000000	      0.00000000
      0.11000901	     -0.00000000	     -0.00000000	      0.00000000	      0.00000000	     -0.00000000	     -0.00000000	      0.00000000	      0.00000000	      0.46083131	      1.07740910	      0.00000000	      0.00000000	    -63.67161870	     97.78028402	    123.18167190	   -175.05158400	      0.00000000	      0.00000000	      0.99999992	      0.19229902	      1.00000000	      0.17555590	      0.99999758	      0.06437015	      0.01000000	      0.05178309	      0.00000000	      0.00000000
      0.11030026	     -0.00000000	     -0.00000000	      0.00000000	      0.00000000	     -0.00000000	     -0.00000000	      0.00000000	      0.00000000	      0.46114538	      1.07925873	      0.00000000	      0.00000000	    -63.64311537	     97.94751032	    123.13063746	   -175.39365955	      0.00000000	      0.00000000	      0.99999992	      0.19226617	      1.00000000	      0.17553885	      0.99999761	      0.06435796	      0.01000000	      0.05178338	      0.00000000	      0.00000000
      0.11055407	     -0.00000000	     -0.00000000	      0.00000000	      0.00000000	     -0.00000000	     -0.00000000	      0.00000000	      0.00000000	      0.46141951	      1.08086907	      0.00000000	      0.00000000	    -63.61823693	     98.09320400	    123.08608315	   -175.69171496	      0.00000000	      0.00000000	      0.99999992	      0.19223747	      1.00000000	      0.17552396	      0.99999764	      0.06434732	      0.01000000	      0.05178368	      0.00000000	      0.00000000
      0.11087946	     -0.00000000	     -0.00000000	      0.00000000	      0.00000000	     -0.00000000	     -0.00000000	      0.00000000	      0.00000000	      0.46177155	      1.08293155	      0.00000000	      0.00000000	    -63.58628809	     98.27994441	    123.02885281	   -176.07380604	      0.00000000	      0.00000000	      0.99999993	      0.19220060	      1.00000000	      0.17550483	      0.99999768	      0.06433364	      0.01000000	      0.05178414	      0.00000000	      0.00000000
      0.11120485	     -0.00000000	     -0.00000000	      0.00000000	      0.00000000	     -0.00000000	     -0.00000000	      0.00000000	      0.00000000	      0.46212426	      1.08499178	      0.00000000	      0.00000000	    -63.55427849	     98.46664132	    122.97149814	   -176.45598858	      0.00000000	      0.00000000	      0.99999993	      0.19216364	      1.00000000	      0.17548564	      0.99999772	      0.06431993	      0.01000000	      0.05178469	      0.00000000	      0.00000000
      0.11145412	     -0.00000000	     -0.00000000	      0.00000000	      0.00000000	     -0.00000000	     -0.00000000	      0.00000000	      0.00000000	      0.46239492	      1.08656852	      0.00000000	      0.00000000	    -63.52971580	     98.60963366	    122.92747631	   -176.74867291	      0.00000000	      0.00000000	      0.99999993	      0.19213525	      1.00000000	      0.17547090	      0.99999774	      0.06430940	      0.01000000	      0.05178518	      0.00000000	      0.00000000
      0.11170339	     -0.00000000	     -0.00000000	      0.00000000	      0.00000000	     -0.00000000	     -0.00000000	      0.00000000	      0.00000000	      0.46266596	      1.08814395	      0.00000000	      0.00000000	    -63.50511746	     98.75260279	    122.88338151	   -177.04141541	      0.00000000	      0.00000000	      0.99999993	      0.19210681	      1.00000000	      0.17545613	      0.99999777	      0.06429885	      0.01000000	      0.05178573	      0.00000000	      0.00000000
      0.11199488	     -0.00000000	     -0.00000000	      0.00000000	      0.00000000	     -0.00000000	     -0.00000000	      0.00000000	      0.00000000	      0.46298341	      1.08998454	      0.00000000	      0.00000000	    -63.47630768	     98.91975656	    122.83172577	   -177.38369624	      0.00000000	      0.00000000	      0.99999993	      0.19207349	      1.00000000	      0.17543882	      0.99999780	      0.06428648	      0.01000000	      0.05178648	      0.00000000	      0.00000000
      0.11228637	     -0.00000000	     -0.00000000	      0.00000000	      0.00000000	     -0.00000000	     -0.00000000	      0.00000000	      0.00000000	      0.46330140	      1.09182335	      0.00000000	      0.00000000	    -63.44744917	     99.08688085	    122.77997026	   -177.72603364	      0.00000000	      0.00000000	      0.99999993	      0.19204009	      1.00000000	      0.17542147	      0.99999784	      0.06427409	      0.01000000	      0.05178733	      0.00000000	      0.00000000
      0.11254196	     -0.00000000	     -0.00000000	      0.00000000	      0.00000000	     -0.00000000	     -0.00000000	      0.00000000	      0.00000000	      0.46358066	      1.09343415	      0.00000000	      0.00000000	    -63.42210565	     99.23339266	    122.73450836	   -178.02616653	      0.00000000	      0.00000000	      0.99999993	      0.19201074	      1.00000000	      0.17540621	      0.99999786	      0.06426320	      0.01000000	      0.05178817	      0.00000000	      0.00000000
      0.11286752	     -0.00000000	     -0.00000000	      0.00000000	      0.00000000	     -0.00000000	     -0.00000000	      0.00000000	      0.00000000	      0.46393697	      1.09548402	      0.00000000	      0.00000000	    -63.38976864	     99.41998925	    122.67648754	   -178.40846904	      0.00000000	      0.00000000	      0.99999993	      0.19197327	      1.00000000	      0.17538674	      0.99999790	      0.06424930	      0.01000000	      0.05178938	      0.00000000	      0.00000000
      0.11319308	     -0.00000000	     -0.00000000	      0.00000000	      0.00000000	     -0.00000000	     -0.00000000	      0.00000000	      0.00000000	      0.46429395	      1.09753168	      0.00000000	      0.00000000	    -63.35737088	     99.60655420	    122.61834225	   -178.79087267	      0.00000000	      0.00000000	      0.99999993	      0.19193570	      1.00000000	      0.17536721	      0.99999793	      0.06423536	      0.01000000	      0.05179075	      0.00000000	      0.00000000
      0.11344331	     -0.00000000	     -0.00000000	      0.00000000	      0.00000000	     -0.00000000	     -0.00000000	      0.00000000	      0.00000000	      0.46456878	      1.09910400	      0.00000000	      0.00000000	    -63.33242875	     99.74992440	    122.57356728	   -179.08470709	      0.00000000	      0.00000000	      0.99999993	      0.19190676	      1.00000000	      0.17535217	      0.99999796	      0.06422463	      0.01000000	      0.05179193	      0.00000000	      0.00000000
      0.11369353	     -0.00000000	     -0.00000000	      0.00000000	      0.00000000	     -0.00000000	     -0.00000000	      0.00000000	      0.00000000	      0.46484400	      1.10067501	      0.00000000	      0.00000000	    -63.30745075	     99.89327742	    122.52871878	   -179.37860419	      0.00000000	      0.00000000	      0.99999994	      0.19187777	      1.00000000	      0.17533710	      0.99999798	      0.06421387	      0.01000000	      0.05179322	      0.00000000	      0.00000000
      0.11398729	     -0.00000000	     -0.00000000	      0.00000000	      0.00000000	     -0.00000000	     -0.00000000	      0.00000000	      0.00000000	      0.46516761	      1.10251767	      0.00000000	      0.00000000	    -63.27808161	    100.06154598	    122.47597425	   -179.72359636	      0.00000000	      0.00000000	      0.99999994	      0.19184367	      1.00000000	      0.17531936	      0.99999801	      0.06420122	      0.01000000	      0.05179489	      0.00000000	      0.00000000
      0.11428105	     -0.00000000	     -0.00000000	      0.00000000	      0.00000000	     -0.00000000	     -0.00000000	      0.00000000	      0.00000000	      0.46549175	      1.10435854	      0.00000000	      0.00000000	    -63.24866305	    100.22979220	    122.42312838	   -180.06865982	      0.00000000	      0.00000000	      0.99999994	      0.19180948	      1.00000000	      0.17530158	      0.99999804	      0.06418854	      0.01000000	      0.05179672	      0.00000000	      0.00000000
      0.11452781	     -0.00000000	     -0.00000000	      0.00000000	      0.00000000	     -0.00000000	     -0.00000000	      0.00000000	      0.00000000	      0.46576445	      1.10590352	      0.00000000	      0.00000000	    -63.22391273	    100.37110391	    122.37865855	   -180.35849696	      0.00000000	      0.00000000	      0.99999994	      0.19178071	      1.00000000	      0.17528661	      0.99999807	      0.06417786	      0.01000000	      0.05179840	      0.00000000	      0.00000000
      0.11485383	     -0.00000000	     -0.00000000	      0.00000000	      0.00000000	     -0.00000000	     -0.00000000	      0.00000000	      0.00000000	      0.46612533	      1.10794280	      0.00000000	      0.00000000	    -63.19115945	    100.55777888	    122.31979588	   -180.74141746	      0.00000000	      0.00000000	      0.99999994	      0.19174261	      1.00000000	      0.17526678	      0.99999810	      0.06416373	      0.01000000	      0.05180082	      0.00000000	      0.00000000
      0.11517985	     -0.00000000	     -0.00000000	      0.00000000	      0.00000000	     -0.00000000	     -0.00000000	      0.00000000	      0.00000000	      0.46648687	      1.10997990	      0.00000000	      0.00000000	    -63.15834531	    100.74442987	    122.26080836	   -181.12448479	      0.00000000	      0.00000000	      0.99999994	      0.19170442	      1.00000000	      0.17524690	      0.99999813	      0.06414956	      0.01000000	      0.05180347	      0.00000000	      0.00000000
      0.11543311	     -0.00000000	     -0.00000000	      0.00000000	      0.00000000	     -0.00000000	     -0.00000000	      0.00000000	      0.00000000	      0.46676819	      1.11156087	      0.00000000	      0.00000000	    -63.13281211	    100.88940700	    122.21489855	   -181.42195688	      0.00000000	      0.00000000	      0.99999994	      0.19167468	      1.00000000	      0.17523143	      0.99999815	      0.06413852	      0.01000000	      0.05180571	      0.00000000	      0.00000000
      0.11568637	     -0.00000000	     -0.00000000	      0.00000000	      0.00000000	     -0.00000000	     -0.00000000	      0.00000000	      0.00000000	      0.46704991	      1.11314054	      0.00000000	      0.00000000	    -63.10724219	    101.03437069	    122.16891338	   -181.71953224	      0.00000000	      0.00000000	      0.99999994	      0.19164489	      1.00000000	      0.17521592	      0.99999817	      0.06412747	      0.01000000	      0.05180809	      0.00000000	      0.00000000
      0.11595916	     -0.00000000	     -0.00000000	      0.00000000	      0.00000000	     -0.00000000	     -0.00000000	      0.00000000	      0.00000000	      0.46735379	      1.11484053	      0.00000000	      0.00000000	    -63.07965988	    101.19049300	    122.11929866	   -182.04002351	      0.00000000	      0.00000000	      0.99999994	      0.19161274	      1.00000000	      0.17519918	      0.99999820	      0.06411554	      0.01000000	      0.05181083	      0.00000000	      0.00000000
      0.11623195	     -0.00000000	     -0.00000000	      0.00000000	      0.00000000	     -0.00000000	     -0.00000000	      0.00000000	      0.00000000	      0.46765814	      1.11653900	      0.00000000	      0.00000000	    -63.05203498	    101.34659913	    122.06959651	   -182.36056949	      0.00000000	      0.00000000	      0.99999994	      0.19158052	      1.00000000	      0.17518240	      0.99999822	      0.06410359	      0.01000000	      0.05181376	      0.00000000	      0.00000000
      0.11653441	     -0.00000000	     -0.00000000	      0.00000000	      0.00000000	     -0.00000000	     -0.00000000	      0.00000000	      0.00000000	      0.46799613	      1.11842045	      0.00000000	      0.00000000	    -63.02135525	    101.51966651	    122.01438550	   -182.71597223	      0.00000000	      0.00000000	      0.99999994	      0.19154472	      1.00000000	      0.17516375	      0.99999825	      0.06409030	      0.01000000	      0.05181723	      0.00000000	      0.00000000
      0.11683688	     -0.00000000	     -0.00000000	      0.00000000	      0.00000000	     -0.00000000	     -0.00000000	      0.00000000	      0.00000000	      0.46833470	      1.12030006	      0.00000000	      0.00000000	    -62.99062318	    101.69271530	    121.95906699	   -183.07146759	      0.00000000	      0.00000000	      0.99999994	      0.19150884	      1.00000000	      0.17514506	      0.99999828	      0.06407699	      0.01000000	      0.05182093	      0.00000000	      0.00000000
      0.11705190	     -0.00000000	     -0.00000000	      0.00000000	      0.00000000	     -0.00000000	     -0.00000000	      0.00000000	      0.00000000	      0.46857573	      1.12163515	      0.00000000	      0.00000000	    -62.96874379	    101.81572400	    121.91967545	   -183.32418326	      0.00000000	      0.00000000	      0.99999995	      0.19148329	      1.00000000	      0.17513175	      0.99999830	      0.06406751	      0.01000000	      0.05182371	      0.00000000	      0.00000000
      0.11738305	     -0.00000000	     -0.00000000	      0.00000000	      0.00000000	     -0.00000000	     -0.00000000	      0.00000000	      0.00000000	      0.46894751	      1.12368951	      0.00000000	      0.00000000	    -62.93499544	    102.00515059	    121.85890190	   -183.71336162	      0.00000000	      0.00000000	      0.99999995	      0.19144385	      1.00000000	      0.17511119	      0.99999832	      0.06405287	      0.01000000	      0.05182823	      0.00000000	      0.00000000
      0.11767541	     -0.00000000	     -0.00000000	      0.00000000	      0.00000000	     -0.00000000	     -0.00000000	      0.00000000	      0.00000000	      0.46927630	      1.12550137	      0.00000000	      0.00000000	    -62.90514869	    102.17237033	    121.80514108	   -184.05716399	      0.00000000	      0.00000000	      0.99999995	      0.19140895	      1.00000000	      0.17509301	      0.99999835	      0.06403992	      0.01000000	      0.05183246	      0.00000000	      0.00000000
      0.11792876	     -0.00000000	     -0.00000000	      0.00000000	      0.00000000	     -0.00000000	     -0.00000000	      0.00000000	      0.00000000	      0.46956163	      1.12707002	      0.00000000	      0.00000000	    -62.87924571	    102.31725592	    121.75847380	   -184.35493826	      0.00000000	      0.00000000	      0.99999995	      0.19137865	      1.00000000	      0.17507721	      0.99999837	      0.06402868	      0.01000000	      0.05183632	      0.00000000	      0.00000000
      0.11818210	     -0.00000000	     -0.00000000	      0.00000000	      0.00000000	     -0.00000000	     -0.00000000	      0.00000000	      0.00000000	      0.46984737	      1.12863740	      0.00000000	      0.00000000	    -62.85330601	    102.46213127	    121.71173106	   -184.65284514	      0.00000000	      0.00000000	      0.99999995	      0.19134829	      1.00000000	      0.17506138	      0.99999839	      0.06401741	      0.01000000	      0.05184035	      0.00000000	      0.00000000
      0.11844320	     -0.00000000	     -0.00000000	      0.00000000	      0.00000000	     -0.00000000	     -0.00000000	      0.00000000	      0.00000000	      0.47014227	      1.13025144	      0.00000000	      0.00000000	    -62.82653354	    102.61142964	    121.66347791	   -184.95986111	      0.00000000	      0.00000000	      0.99999995	      0.19131694	      1.00000000	      0.17504504	      0.99999841	      0.06400578	      0.01000000	      0.05184468	      0.00000000	      0.00000000
      0.11876278	     -0.00000000	     -0.00000000	      0.00000000	      0.00000000	     -0.00000000	     -0.00000000	      0.00000000	      0.00000000	      0.47050378	      1.13222508	      0.00000000	      0.00000000	    -62.79371242	    102.79414587	    121.60430953	   -185.33567837	      0.00000000	      0.00000000	      0.99999995	      0.19127850	      1.00000000	      0.17502499	      0.99999843	      0.06399151	      0.01000000	      0.05185023	      0.00000000	      0.00000000
      0.11908235	     -0.00000000	     -0.00000000	      0.00000000	      0.00000000	     -0.00000000	     -0.00000000	      0.00000000	      0.00000000	      0.47086593	      1.13419671	      0.00000000	      0.00000000	    -62.76083292	    102.97684530	    121.54502104	   -185.71160283	      0.00000000	      0.00000000	      0.99999995	      0.19123996	      1.00000000	      0.17500489	      0.99999846	      0.06397721	      0.01000000	      0.05185606	      0.00000000	      0.00000000
      0.11930984	     -0.00000000	     -0.00000000	      0.00000000	      0.00000000	     -0.00000000	     -0.00000000	      0.00000000	      0.00000000	      0.47112411	      1.13559902	      0.00000000	      0.00000000	    -62.73739141	    103.10689243	    121.50274213	   -185.97921695	      0.00000000	      0.00000000	      0.99999995	      0.19121247	      1.00000000	      0.17499055	      0.99999848	      0.06396701	      0.01000000	      0.05186038	      0.00000000	      0.00000000
      0.11963824	     -0.00000000	     -0.00000000	      0.00000000	      0.00000000	     -0.00000000	     -0.00000000	      0.00000000	      0.00000000	      0.47149737	      1.13762152	      0.00000000	      0.00000000	    -62.70350040	    103.29460508	    121.44160333	   -186.36552652	      0.00000000	      0.00000000	      0.99999995	      0.19117271	      1.00000000	      0.17496980	      0.99999850	      0.06395225	      0.01000000	      0.05186686	      0.00000000	      0.00000000
      0.11996664	     -0.00000000	     -0.00000000	      0.00000000	      0.00000000	     -0.00000000	     -0.00000000	      0.00000000	      0.00000000	      0.47187130	      1.13964192	      0.00000000	      0.00000000	    -62.66954776	    103.48230555	    121.38033765	   -186.75209600	      0.00000000	      0.00000000	      0.99999995	      0.19113286	      1.00000000	      0.17494901	      0.99999853	      0.06393746	      0.01000000	      0.05187362	      0.00000000	      0.00000000
      0.12019738	     -0.00000000	     -0.00000000	      0.00000000	      0.00000000	     -0.00000000	     -0.00000000	      0.00000000	     -0.00000000	      0.47213442	      1.14106022	      0.00000000	      0.00000000	    -62.64565500	    103.61417480	    121.33721509	   -187.02356897	      0.00000000	      0.00000000	      0.99999995	      0.19110480	      1.00000000	      0.17493436	      0.99999854	      0.06392705	      0.01000000	      0.05187855	      0.00000000	      0.00000000
      0.12042812	     -0.00000000	     -0.00000000	      0.00000000	      0.00000000	     -0.00000000	     -0.00000000	      0.00000000	     -0.00000000	      0.47239787	      1.14247750	      0.00000000	      0.00000000	    -62.62173182	    103.74603907	    121.29402987	   -187.29517743	      0.00000000	      0.00000000	      0.99999995	      0.19107669	      1.00000000	      0.17491969	      0.99999856	      0.06391662	      0.01000000	      0.05188361	      0.00000000	      0.00000000
      0.12071837	     -0.00000000	     -0.00000000	      0.00000000	      0.00000000	     -0.00000000	     -0.00000000	      0.00000000	     -0.00000000	      0.47272973	      1.14425879	      0.00000000	      0.00000000	    -62.59159609	    103.91189789	    121.23961900	   -187.63682845	      0.00000000	      0.00000000	      0.99999995	      0.19104127	      1.00000000	      0.17490120	      0.99999858	      0.06390347	      0.01000000	      0.05189017	      0.00000000	      0.00000000
      0.12100861	     -0.00000000	     -0.00000000	      0.00000000	      0.00000000	     -0.00000000	     -0.00000000	      0.00000000	     -0.00000000	      0.47306210	      1.14603846	      0.00000000	      0.00000000	    -62.56141223	    104.07774815	    121.18510895	   -187.97859775	      0.00000000	      0.00000000	      0.99999995	      0.19100578	      1.00000000	      0.17488267	      0.99999860	      0.06389030	      0.01000000	      0.05189695	      0.00000000	      0.00000000
      0.12127010	     -0.00000000	     -0.00000000	      0.00000000	      0.00000000	     -0.00000000	     -0.00000000	      0.00000000	     -0.00000000	      0.47336199	      1.14764043	      0.00000000	      0.00000000	    -62.53417739	    104.22715934	    121.13591413	   -188.28651959	      0.00000000	      0.00000000	      0.99999996	      0.19097374	      1.00000000	      0.17486594	      0.99999862	      0.06387840	      0.01000000	      0.05190324	      0.00000000	      0.00000000
      0.12159256	     -0.00000000	     -0.00000000	      0.00000000	      0.00000000	     -0.00000000	     -0.00000000	      0.00000000	     -0.00000000	      0.47373237	      1.14961409	      0.00000000	      0.00000000	    -62.50053883	    104.41139709	    121.07513845	   -188.66629545	      0.00000000	      0.00000000	      0.99999996	      0.19093415	      1.00000000	      0.17484527	      0.99999864	      0.06386371	      0.01000000	      0.05191124	      0.00000000	      0.00000000
      0.12191502	     -0.00000000	     -0.00000000	      0.00000000	      0.00000000	     -0.00000000	     -0.00000000	      0.00000000	     -0.00000000	      0.47410339	      1.15158578	      0.00000000	      0.00000000	    -62.46684087	    104.59562778	    121.01424030	   -189.04622145	      0.00000000	      0.00000000	      0.99999996	      0.19089447	      1.00000000	      0.17482454	      0.99999866	      0.06384898	      0.01000000	      0.05191948	      0.00000000	      0.00000000
      0.12215631	     -0.00000000	     -0.00000000	      0.00000000	      0.00000000	     -0.00000000	     -0.00000000	      0.00000000	     -0.00000000	      0.47438144	      1.15305987	      0.00000000	      0.00000000	    -62.44158624	    104.73347930	    120.96859081	   -189.33051650	      0.00000000	      0.00000000	      0.99999996	      0.19086472	      1.00000000	      0.17480900	      0.99999868	      0.06383793	      0.01000000	      0.05192582	      0.00000000	      0.00000000
      0.12246604	     -0.00000000	     -0.00000000	      0.00000000	      0.00000000	     -0.00000000	     -0.00000000	      0.00000000	     -0.00000000	      0.47473887	      1.15495044	      0.00000000	      0.00000000	    -62.40911976	    104.91042506	    120.90989299	   -189.69551045	      0.00000000	      0.00000000	      0.99999996	      0.19082646	      1.00000000	      0.17478900	      0.99999870	      0.06382373	      0.01000000	      0.05193415	      0.00000000	      0.00000000
      0.12277577	     -0.00000000	     -0.00000000	      0.00000000	      0.00000000	     -0.00000000	     -0.00000000	      0.00000000	      0.00000000	      0.47509688	      1.15683921	      0.00000000	      0.00000000	    -62.37659849	    105.08736809	    120.85108211	   -190.06065380	      0.00000000	      0.00000000	      0.99999996	      0.19078811	      1.00000000	      0.17476896	      0.99999872	      0.06380949	      0.01000000	      0.05194271	      0.00000000	      0.00000000
      0.12299694	     -0.00000000	     -0.00000000	      0.00000000	      0.00000000	     -0.00000000	     -0.00000000	      0.00000000	      0.00000000	      0.47535289	      1.15818685	      0.00000000	      0.00000000	    -62.35334201	    105.21371755	    120.80901696	   -190.32141065	      0.00000000	      0.00000000	      0.99999996	      0.19076067	      1.00000000	      0.17475463	      0.99999873	      0.06379930	      0.01000000	      0.05194896	      0.00000000	      0.00000000
      0.12331949	     -0.00000000	     -0.00000000	      0.00000000	      0.00000000	     -0.00000000	     -0.00000000	      0.00000000	     -0.00000000	      0.47572678	      1.16015053	      0.00000000	      0.00000000	    -62.31937572	    105.39797692	    120.74756764	   -190.70171345	      0.00000000	      0.00000000	      0.99999996	      0.19072059	      1.00000000	      0.17473367	      0.99999875	      0.06378442	      0.01000000	      0.05195827	      0.00000000	      0.00000000
      0.12364204	     -0.00000000	     -0.00000000	      0.00000000	      0.00000000	     -0.00000000	     -0.00000000	      0.00000000	     -0.00000000	      0.47610130	      1.16211228	      0.00000000	      0.00000000	    -62.28535000	    105.58224000	    120.68599564	   -191.08228439	      0.00000000	      0.00000000	      0.99999996	      0.19068041	      1.00000000	      0.17471267	      0.99999877	      0.06376950	      0.01000000	      0.05196780	      0.00000000	      0.00000000
      0.12388534	     -0.00000000	     -0.00000000	      0.00000000	      0.00000000	     -0.00000000	     -0.00000000	      0.00000000	     -0.00000000	      0.47638422	      1.16359074	      0.00000000	      0.00000000	    -62.25964507	    105.72122637	    120.63947065	   -191.36925250	      0.00000000	      0.00000000	      0.99999996	      0.19065005	      1.00000000	      0.17469680	      0.99999879	      0.06375823	      0.01000000	      0.05197515	      0.00000000	      0.00000000
      0.12412863	     -0.00000000	     -0.00000000	      0.00000000	      0.00000000	     -0.00000000	     -0.00000000	      0.00000000	     -0.00000000	      0.47666750	      1.16506811	      0.00000000	      0.00000000	    -62.23390632	    105.86021645	    120.59287583	   -191.65637219	      0.00000000	      0.00000000	      0.99999996	      0.19061964	      1.00000000	      0.17468089	      0.99999880	      0.06374693	      0.01000000	      0.05198262	      0.00000000	      0.00000000
      0.12441368	     -0.00000000	     -0.00000000	      0.00000000	      0.00000000	     -0.00000000	     -0.00000000	      0.00000000	      0.00000000	      0.47699984	      1.16679756	      0.00000000	      0.00000000	    -62.20370846	    106.02305500	    120.53819768	   -191.99277554	      0.00000000	      0.00000000	      0.99999996	      0.19058394	      1.00000000	      0.17466222	      0.99999882	      0.06373368	      0.01000000	      0.05199152	      0.00000000	      0.00000000
      0.12469872	     -0.00000000	     -0.00000000	      0.00000000	      0.00000000	     -0.00000000	     -0.00000000	      0.00000000	      0.00000000	      0.47733268	      1.16852553	      0.00000000	      0.00000000	    -62.17346419	    106.18589886	    120.48342363	   -192.32930939	      0.00000000	      0.00000000	      0.99999996	      0.19054817	      1.00000000	      0.17464352	      0.99999884	      0.06372040	      0.01000000	      0.05200060	      0.00000000	      0.00000000
      0.12498344	     -0.00000000	     -0.00000000	      0.00000000	      0.00000000	     -0.00000000	     -0.00000000	      0.00000000	      0.00000000	      0.47766563	      1.17025007	      0.00000000	      0.00000000	    -62.14320740	    106.34856475	    120.42861507	   -192.66550594	      0.00000000	      0.00000000	      0.99999996	      0.19051237	      1.00000000	      0.17462479	      0.99999885	      0.06370710	      0.01000000	      0.05200983	      0.00000000	      0.00000000
      0.12526817	     -0.00000000	     -0.00000000	      0.00000000	      0.00000000	     -0.00000000	     -0.00000000	      0.00000000	      0.00000000	      0.47799907	      1.17197314	      0.00000000	      0.00000000	    -62.11290429	    106.51123806	    120.37371078	   -193.00182389	      0.00000000	      0.00000000	      0.99999996	      0.19047651	      1.00000000	      0.17460603	      0.99999887	      0.06369378	      0.01000000	      0.05201921	      0.00000000	      0.00000000
      0.12556613	     -0.00000000	     -0.00000000	      0.00000000	      0.00000000	     -0.00000000	     -0.00000000	      0.00000000	      0.00000000	      0.47834855	      1.17377475	      0.00000000	      0.00000000	    -62.08114251	    106.68148279	    120.31615091	   -193.35383094	      0.00000000	      0.00000000	      0.99999996	      0.19043890	      1.00000000	      0.17458635	      0.99999889	      0.06367981	      0.01000000	      0.05202920	      0.00000000	      0.00000000
      0.12586409	     -0.00000000	     -0.00000000	      0.00000000	      0.00000000	     -0.00000000	     -0.00000000	      0.00000000	      0.00000000	      0.47869856	      1.17557475	      0.00000000	      0.00000000	    -62.04933000	    106.85173869	    120.25848613	   -193.70598509	      0.00000000	      0.00000000	      0.99999996	      0.19040121	      1.00000000	      0.17456663	      0.99999890	      0.06366581	      0.01000000	      0.05203936	      0.00000000	      0.00000000
      0.12614014	     -0.00000000	     -0.00000000	      0.00000000	      0.00000000	     -0.00000000	     -0.00000000	      0.00000000	      0.00000000	      0.47902330	      1.17724092	      0.00000000	      0.00000000	    -62.01981236	    107.00947948	    120.20496955	   -194.03228140	      0.00000000	      0.00000000	      0.99999997	      0.19036623	      1.00000000	      0.17454832	      0.99999892	      0.06365282	      0.01000000	      0.05204892	      0.00000000	      0.00000000
      0.12641618	     -0.00000000	     -0.00000000	      0.00000000	      0.00000000	     -0.00000000	     -0.00000000	      0.00000000	      0.00000000	      0.47934850	      1.17890571	      0.00000000	      0.00000000	    -61.99025117	    107.16723180	    120.15136288	   -194.35869108	      0.00000000	      0.00000000	      0.99999997	      0.19033118	      1.00000000	      0.17452997	      0.99999893	      0.06363980	      0.01000000	      0.05205862	      0.00000000	      0.00000000
      0.12672427	     -0.00000000	     -0.00000000	      0.00000000	      0.00000000	     -0.00000000	     -0.00000000	      0.00000000	      0.00000000	      0.47971199	      1.18076214	      0.00000000	      0.00000000	    -61.95720718	    107.34330858	    120.09142730	   -194.72305198	      0.00000000	      0.00000000	      0.99999997	      0.19029199	      1.00000000	      0.17450946	      0.99999895	      0.06362524	      0.01000000	      0.05206960	      0.00000000	      0.00000000
      0.12703236	     -0.00000000	     -0.00000000	      0.00000000	      0.00000000	     -0.00000000	     -0.00000000	      0.00000000	      0.00000000	      0.48007605	      1.18261688	      0.00000000	      0.00000000	    -61.92410895	    107.51940367	    120.03137945	   -195.08759386	      0.00000000	      0.00000000	      0.99999997	      0.19025272	      1.00000000	      0.17448889	      0.99999896	      0.06361065	      0.01000000	      0.05208075	      0.00000000	      0.00000000
      0.12724838	     -0.00000000	     -0.00000000	      0.00000000	      0.00000000	     -0.00000000	     -0.00000000	      0.00000000	      0.00000000	      0.48033166	      1.18391636	      0.00000000	      0.00000000	    -61.90086916	    107.64288577	    119.98920882	   -195.34323518	      0.00000000	      0.00000000	      0.99999997	      0.19022513	      1.00000000	      0.17447445	      0.99999898	      0.06360040	      0.01000000	      0.05208867	      0.00000000	      0.00000000
      0.12757545	     -0.00000000	     -0.00000000	      0.00000000	      0.00000000	     -0.00000000	     -0.00000000	      0.00000000	     -0.00000000	      0.48071921	      1.18588227	      0.00000000	      0.00000000	    -61.86563191	    107.82986161	    119.92525474	   -195.73033267	      0.00000000	      0.00000000	      0.99999997	      0.19018329	      1.00000000	      0.17445254	      0.99999899	      0.06358486	      0.01000000	      0.05210080	      0.00000000	      0.00000000
      0.12790252	     -0.00000000	     -0.00000000	      0.00000000	      0.00000000	     -0.00000000	     -0.00000000	      0.00000000	     -0.00000000	      0.48110739	      1.18784632	      0.00000000	      0.00000000	    -61.83033350	    108.01686697	    119.86117402	   -196.11778421	      0.00000000	      0.00000000	      0.99999997	      0.19014136	      1.00000000	      0.17443057	      0.99999901	      0.06356927	      0.01000000	      0.05211310	      0.00000000	      0.00000000
      0.12813330	     -0.00000000	     -0.00000000	      0.00000000	      0.00000000	     -0.00000000	     -0.00000000	      0.00000000	     -0.00000000	      0.48138169	      1.18923102	      0.00000000	      0.00000000	    -61.80538969	    108.14883010	    119.81588162	   -196.39106140	      0.00000000	      0.00000000	      0.99999997	      0.19011171	      1.00000000	      0.17441505	      0.99999902	      0.06355826	      0.01000000	      0.05212189	      0.00000000	      0.00000000
      0.12836408	     -0.00000000	     -0.00000000	      0.00000000	      0.00000000	     -0.00000000	     -0.00000000	      0.00000000	      0.00000000	      0.48165631	      1.19061481	      0.00000000	      0.00000000	    -61.78041543	    108.28080946	    119.77052612	   -196.66451372	      0.00000000	      0.00000000	      0.99999997	      0.19008202	      1.00000000	      0.17439949	      0.99999903	      0.06354723	      0.01000000	      0.05213077	      0.00000000	      0.00000000
      0.12865496	     -0.00000000	     -0.00000000	      0.00000000	      0.00000000	     -0.00000000	     -0.00000000	      0.00000000	      0.00000000	      0.48200288	      1.19235756	      0.00000000	      0.00000000	    -61.74889508	    108.44717159	    119.71327124	   -197.00921316	      0.00000000	      0.00000000	      0.99999997	      0.19004454	      1.00000000	      0.17437985	      0.99999905	      0.06353330	      0.01000000	      0.05214207	      0.00000000	      0.00000000
      0.12894583	     -0.00000000	     -0.00000000	      0.00000000	      0.00000000	     -0.00000000	     -0.00000000	      0.00000000	      0.00000000	      0.48234996	      1.19409885	      0.00000000	      0.00000000	    -61.71732633	    108.61355901	    119.65591606	   -197.35408901	      0.00000000	      0.00000000	      0.99999997	      0.19000698	      1.00000000	      0.17436018	      0.99999906	      0.06351934	      0.01000000	      0.05215350	      0.00000000	      0.00000000
      0.12921369	     -0.00000000	     -0.00000000	      0.00000000	      0.00000000	     -0.00000000	     -0.00000000	      0.00000000	     -0.00000000	      0.48267002	      1.19570104	      0.00000000	      0.00000000	    -61.68821297	    108.76680006	    119.60301095	   -197.67172991	      0.00000000	      0.00000000	      0.99999997	      0.18997234	      1.00000000	      0.17434202	      0.99999907	      0.06350646	      0.01000000	      0.05216414	      0.00000000	      0.00000000
      0.12948155	     -0.00000000	     -0.00000000	      0.00000000	      0.00000000	     -0.00000000	     -0.00000000	      0.00000000	      0.00000000	      0.48299051	      1.19730199	      0.00000000	      0.00000000	    -61.65905855	    108.92006385	    119.55002074	   -197.98949303	      0.00000000	      0.00000000	      0.99999997	      0.18993763	      1.00000000	      0.17432383	      0.99999908	      0.06349356	      0.01000000	      0.05217489	      0.00000000	      0.00000000
      0.12979131	     -0.00000000	     -0.00000000	      0.00000000	      0.00000000	     -0.00000000	     -0.00000000	      0.00000000	      0.00000000	      0.48336168	      1.19915189	      0.00000000	      0.00000000	    -61.62529134	    109.09733542	    119.48863335	   -198.35705706	      0.00000000	      0.00000000	      0.99999997	      0.18989741	      1.00000000	      0.17430275	      0.99999910	      0.06347861	      0.01000000	      0.05218745	      0.00000000	      0.00000000
      0.13010108	     -0.00000000	     -0.00000000	      0.00000000	      0.00000000	     -0.00000000	     -0.00000000	      0.00000000	      0.00000000	      0.48373342	      1.20100014	      0.00000000	      0.00000000	    -61.59146922	    109.27464166	    119.42713208	   -198.72483465	      0.00000000	      0.00000000	      0.99999997	      0.18985711	      1.00000000	      0.17428162	      0.99999911	      0.06346363	      0.01000000	      0.05220015	      0.00000000	      0.00000000
      0.13031770	     -0.00000000	     -0.00000000	      0.00000000	      0.00000000	     -0.00000000	     -0.00000000	      0.00000000	     -0.00000000	      0.48399372	      1.20229164	      0.00000000	      0.00000000	    -61.56778488	    109.39865033	    119.38405676	   -198.98206434	      0.00000000	      0.00000000	      0.99999997	      0.18982889	      1.00000000	      0.17426682	      0.99999912	      0.06345313	      0.01000000	      0.05220911	      0.00000000	      0.00000000
      0.13063991	     -0.00000000	     -0.00000000	      0.00000000	      0.00000000	     -0.00000000	     -0.00000000	      0.00000000	     -0.00000000	      0.48438143	      1.20421121	      0.00000000	      0.00000000	    -61.53250550	    109.58313938	    119.31988049	   -199.36475305	      0.00000000	      0.00000000	      0.99999997	      0.18978682	      1.00000000	      0.17424477	      0.99999914	      0.06343749	      0.01000000	      0.05222257	      0.00000000	      0.00000000
      0.13096212	     -0.00000000	     -0.00000000	      0.00000000	      0.00000000	     -0.00000000	     -0.00000000	      0.00000000	     -0.00000000	      0.48476975	      1.20612904	      0.00000000	      0.00000000	    -61.49716667	    109.76767366	    119.25558089	   -199.74778474	      0.00000000	      0.00000000	      0.99999997	      0.18974467	      1.00000000	      0.17422267	      0.99999915	      0.06342182	      0.01000000	      0.05223616	      0.00000000	      0.00000000
      0.13120628	     -0.00000000	     -0.00000000	      0.00000000	      0.00000000	     -0.00000000	     -0.00000000	      0.00000000	      0.00000000	      0.48506441	      1.20758107	      0.00000000	      0.00000000	    -61.47034920	    109.90752631	    119.20677592	   -200.03795994	      0.00000000	      0.00000000	      0.99999997	      0.18971268	      1.00000000	      0.17420589	      0.99999916	      0.06340992	      0.01000000	      0.05224656	      0.00000000	      0.00000000
      0.13145044	     -0.00000000	     -0.00000000	      0.00000000	      0.00000000	     -0.00000000	     -0.00000000	      0.00000000	      0.00000000	      0.48535942	      1.20903210	      0.00000000	      0.00000000	    -61.44349758	    110.04740636	    119.15790008	   -200.32832397	      0.00000000	      0.00000000	      0.99999997	      0.18968063	      1.00000000	      0.17418908	      0.99999917	      0.06339800	      0.01000000	      0.05225703	      0.00000000	      0.00000000
      0.13173722	     -0.00000000	     -0.00000000	      0.00000000	      0.00000000	     -0.00000000	     -0.00000000	      0.00000000	      0.00000000	      0.48570640	      1.21073520	      0.00000000	      0.00000000	    -61.41191401	    110.21174037	    119.10039989	   -200.66944927	      0.00000000	      0.00000000	      0.99999997	      0.18964292	      1.00000000	      0.17416930	      0.99999918	      0.06338398	      0.01000000	      0.05226944	      0.00000000	      0.00000000
      0.13202401	     -0.00000000	     -0.00000000	      0.00000000	      0.00000000	     -0.00000000	     -0.00000000	      0.00000000	     -0.00000000	      0.48605387	      1.21243692	      0.00000000	      0.00000000	    -61.38028331	    110.37611202	    119.04280185	   -201.01075657	      0.00000000	      0.00000000	      0.99999997	      0.18960514	      1.00000000	      0.17414948	      0.99999919	      0.06336992	      0.01000000	      0.05228195	      0.00000000	      0.00000000
      0.13230942	     -0.00000000	     -0.00000000	      0.00000000	      0.00000000	     -0.00000000	     -0.00000000	      0.00000000	      0.00000000	      0.48640015	      1.21412911	      0.00000000	      0.00000000	    -61.34875726	    110.53973219	    118.98538241	   -201.35051317	      0.00000000	      0.00000000	      0.99999997	      0.18956748	      1.00000000	      0.17412972	      0.99999920	      0.06335591	      0.01000000	      0.05229451	      0.00000000	      0.00000000
      0.13259483	     -0.00000000	     -0.00000000	      0.00000000	      0.00000000	     -0.00000000	     -0.00000000	      0.00000000	      0.00000000	      0.48674692	      1.21581995	      0.00000000	      0.00000000	    -61.31718450	    110.70339155	    118.92786599	   -201.69043824	      0.00000000	      0.00000000	      0.99999997	      0.18952975	      1.00000000	      0.17410992	      0.99999922	      0.06334187	      0.01000000	      0.05230717	      0.00000000	      0.00000000
      0.13289487	     -0.00000000	     -0.00000000	      0.00000000	      0.00000000	     -0.00000000	     -0.00000000	      0.00000000	     -0.00000000	      0.48711198	      1.21759595	      0.00000000	      0.00000000	    -61.28394354	    110.87547805	    118.86729769	   -202.04788109	      0.00000000	      0.00000000	      0.99999998	      0.18949000	      1.00000000	      0.17408907	      0.99999923	      0.06332709	      0.01000000	      0.05232059	      0.00000000	      0.00000000
      0.13319491	     -0.00000000	     -0.00000000	      0.00000000	      0.00000000	     -0.00000000	     -0.00000000	      0.00000000	     -0.00000000	      0.48747757	      1.21937047	      0.00000000	      0.00000000	    -61.25065093	    111.04761085	    118.80662213	   -202.40552550	      0.00000000	      0.00000000	      0.99999998	      0.18945019	      1.00000000	      0.17406817	      0.99999924	      0.06331227	      0.01000000	      0.05233412	      0.00000000	      0.00000000
      0.13347339	     -0.00000000	     -0.00000000	      0.00000000	      0.00000000	     -0.00000000	     -0.00000000	      0.00000000	      0.00000000	      0.48781737	      1.22101614	      0.00000000	      0.00000000	    -61.21970413	    111.20741595	    118.75020998	   -202.73756453	      0.00000000	      0.00000000	      0.99999998	      0.18941316	      1.00000000	      0.17404874	      0.99999925	      0.06329849	      0.01000000	      0.05234679	      0.00000000	      0.00000000
      0.13375187	     -0.00000000	     -0.00000000	      0.00000000	      0.00000000	     -0.00000000	     -0.00000000	      0.00000000	      0.00000000	      0.48815763	      1.22266054	      0.00000000	      0.00000000	    -61.18871282	    111.36726259	    118.69370533	   -203.06976301	      0.00000000	      0.00000000	      0.99999998	      0.18937607	      1.00000000	      0.17402927	      0.99999926	      0.06328469	      0.01000000	      0.05235954	      0.00000000	      0.00000000
      0.13405984	     -0.00000000	     -0.00000000	      0.00000000	      0.00000000	     -0.00000000	     -0.00000000	      0.00000000	     -0.00000000	      0.48853445	      1.22447760	      0.00000000	      0.00000000	    -61.15438735	    111.54408600	    118.63110849	   -203.43725673	      0.00000000	      0.00000000	      0.99999998	      0.18933498	      1.00000000	      0.17400770	      0.99999927	      0.06326939	      0.01000000	      0.05237376	      0.00000000	      0.00000000
      0.13436781	     -0.00000000	     -0.00000000	      0.00000000	      0.00000000	     -0.00000000	     -0.00000000	      0.00000000	      0.00000000	      0.48891184	      1.22629310	      0.00000000	      0.00000000	    -61.12000741	    111.72096398	    118.56839844	   -203.80498268	      0.00000000	      0.00000000	      0.99999998	      0.18929381	      1.00000000	      0.17398608	      0.99999928	      0.06325407	      0.01000000	      0.05238809	      0.00000000	      0.00000000
      0.13461771	     -0.00000000	     -0.00000000	      0.00000000	      0.00000000	     -0.00000000	     -0.00000000	      0.00000000	      0.00000000	      0.48921847	      1.22776508	      0.00000000	      0.00000000	    -61.09207097	    111.86452367	    118.51743130	   -204.10344139	      0.00000000	      0.00000000	      0.99999998	      0.18926034	      1.00000000	      0.17396851	      0.99999929	      0.06324161	      0.01000000	      0.05239980	      0.00000000	      0.00000000
      0.13493813	     -0.00000000	     -0.00000000	      0.00000000	      0.00000000	     -0.00000000	     -0.00000000	      0.00000000	      0.00000000	      0.48961217	      1.22965097	      0.00000000	      0.00000000	    -61.05619800	    112.04864981	    118.45197143	   -204.48626115	      0.00000000	      0.00000000	      0.99999998	      0.18921735	      1.00000000	      0.17394593	      0.99999930	      0.06322560	      0.01000000	      0.05241493	      0.00000000	      0.00000000
      0.13525855	     -0.00000000	     -0.00000000	      0.00000000	      0.00000000	     -0.00000000	     -0.00000000	      0.00000000	     -0.00000000	      0.49000648	      1.23153519	      0.00000000	      0.00000000	    -61.02026602	    112.23284067	    118.38638886	   -204.86937907	      0.00000000	      0.00000000	      0.99999998	      0.18917428	      1.00000000	      0.17392331	      0.99999931	      0.06320956	      0.01000000	      0.05243017	      0.00000000	      0.00000000
      0.13550870	     -0.00000000	     -0.00000000	      0.00000000	      0.00000000	     -0.00000000	     -0.00000000	      0.00000000	     -0.00000000	      0.49031474	      1.23300506	      0.00000000	      0.00000000	    -60.99217233	    112.37668184	    118.33510217	   -205.16852169	      0.00000000	      0.00000000	      0.99999998	      0.18914059	      1.00000000	      0.17390562	      0.99999932	      0.06319701	      0.01000000	      0.05244216	      0.00000000	      0.00000000
      0.13575886	     -0.00000000	     -0.00000000	      0.00000000	      0.00000000	     -0.00000000	     -0.00000000	      0.00000000	     -0.00000000	      0.49062336	      1.23447391	      0.00000000	      0.00000000	    -60.96404265	    112.52056347	    118.28374062	   -205.46782745	      0.00000000	      0.00000000	      0.99999998	      0.18910685	      1.00000000	      0.17388789	      0.99999933	      0.06318444	      0.01000000	      0.05245422	      0.00000000	      0.00000000
      0.13605827	     -0.00000000	     -0.00000000	      0.00000000	      0.00000000	     -0.00000000	     -0.00000000	      0.00000000	     -0.00000000	      0.49099324	      1.23623064	      0.00000000	      0.00000000	    -60.93032707	    112.69282508	    118.22216783	   -205.82616847	      0.00000000	      0.00000000	      0.99999998	      0.18906639	      1.00000000	      0.17386664	      0.99999934	      0.06316937	      0.01000000	      0.05246874	      0.00000000	      0.00000000
      0.13635768	     -0.00000000	     -0.00000000	      0.00000000	      0.00000000	     -0.00000000	     -0.00000000	      0.00000000	     -0.00000000	      0.49136364	      1.23798592	      0.00000000	      0.00000000	    -60.89655991	    112.86514703	    118.16048773	   -206.18474901	      0.00000000	      0.00000000	      0.99999998	      0.18902586	      1.00000000	      0.17384535	      0.99999935	      0.06315427	      0.01000000	      0.05248337	      0.00000000	      0.00000000
      0.13661613	     -0.00000000	     -0.00000000	      0.00000000	      0.00000000	     -0.00000000	     -0.00000000	      0.00000000	     -0.00000000	      0.49168379	      1.23949989	      0.00000000	      0.00000000	    -60.86737077	    113.01394060	    118.10715941	   -206.49436480	      0.00000000	      0.00000000	      0.99999998	      0.18899082	      1.00000000	      0.17382694	      0.99999936	      0.06314122	      0.01000000	      0.05249608	      0.00000000	      0.00000000
      0.13693507	     -0.00000000	     -0.00000000	      0.00000000	      0.00000000	     -0.00000000	     -0.00000000	      0.00000000	     -0.00000000	      0.49207942	      1.24136672	      0.00000000	      0.00000000	    -60.83129708	    113.19761976	    118.04123962	   -206.87660336	      0.00000000	      0.00000000	      0.99999998	      0.18894750	      1.00000000	      0.17380418	      0.99999937	      0.06312507	      0.01000000	      0.05251187	      0.00000000	      0.00000000
      0.13725400	     -0.00000000	     -0.00000000	      0.00000000	      0.00000000	     -0.00000000	     -0.00000000	      0.00000000	     -0.00000000	      0.49247563	      1.24323191	      0.00000000	      0.00000000	    -60.79516479	    113.38137167	    117.97519789	   -207.25912340	      0.00000000	      0.00000000	      0.99999998	      0.18890409	      1.00000000	      0.17378137	      0.99999938	      0.06310889	      0.01000000	      0.05252777	      0.00000000	      0.00000000
      0.13748272	     -0.00000000	     -0.00000000	      0.00000000	      0.00000000	     -0.00000000	     -0.00000000	      0.00000000	     -0.00000000	      0.49276013	      1.24456845	      0.00000000	      0.00000000	    -60.76921795	    113.51318390	    117.92776369	   -207.53350486	      0.00000000	      0.00000000	      0.99999998	      0.18887291	      1.00000000	      0.17376498	      0.99999939	      0.06309727	      0.01000000	      0.05253925	      0.00000000	      0.00000000
      0.13779683	     -0.00000000	     -0.00000000	      0.00000000	      0.00000000	     -0.00000000	     -0.00000000	      0.00000000	     -0.00000000	      0.49315135	      1.24640267	      0.00000000	      0.00000000	    -60.73353350	    113.69427393	    117.86251542	   -207.91047044	      0.00000000	      0.00000000	      0.99999998	      0.18883001	      1.00000000	      0.17374243	      0.99999940	      0.06308128	      0.01000000	      0.05255510	      0.00000000	      0.00000000
      0.13811094	     -0.00000000	     -0.00000000	      0.00000000	      0.00000000	     -0.00000000	     -0.00000000	      0.00000000	     -0.00000000	      0.49354315	      1.24823533	      0.00000000	      0.00000000	    -60.69779215	    113.87544000	    117.79714870	   -208.28776203	      0.00000000	      0.00000000	      0.99999998	      0.18878704	      1.00000000	      0.17371985	      0.99999941	      0.06306526	      0.01000000	      0.05257106	      0.00000000	      0.00000000
      0.13836294	     -0.00000000	     -0.00000000	      0.00000000	      0.00000000	     -0.00000000	     -0.00000000	      0.00000000	     -0.00000000	      0.49385788	      1.24970441	      0.00000000	      0.00000000	    -60.66907800	    114.02082726	    117.74462347	   -208.59048039	      0.00000000	      0.00000000	      0.99999998	      0.18875250	      1.00000000	      0.17370169	      0.99999941	      0.06305238	      0.01000000	      0.05258395	      0.00000000	      0.00000000
      0.13861493	     -0.00000000	     -0.00000000	      0.00000000	      0.00000000	     -0.00000000	     -0.00000000	      0.00000000	     -0.00000000	      0.49417298	      1.25117247	      0.00000000	      0.00000000	    -60.64032721	    114.16626405	    117.69202193	   -208.89338084	      0.00000000	      0.00000000	      0.99999998	      0.18871791	      1.00000000	      0.17368351	      0.99999942	      0.06303948	      0.01000000	      0.05259691	      0.00000000	      0.00000000
      0.13891313	     -0.00000000	     -0.00000000	      0.00000000	      0.00000000	     -0.00000000	     -0.00000000	      0.00000000	     -0.00000000	      0.49454634	      1.25290840	      0.00000000	      0.00000000	    -60.60625756	    114.33842781	    117.62967719	   -209.25193688	      0.00000000	      0.00000000	      0.99999998	      0.18867691	      1.00000000	      0.17366195	      0.99999943	      0.06302418	      0.01000000	      0.05261233	      0.00000000	      0.00000000
      0.13921132	     -0.00000000	     -0.00000000	      0.00000000	      0.00000000	     -0.00000000	     -0.00000000	      0.00000000	     -0.00000000	      0.49492021	      1.25464292	      0.00000000	      0.00000000	    -60.57213657	    114.51066296	    117.56722550	   -209.61074613	      0.00000000	      0.00000000	      0.99999998	      0.18863584	      1.00000000	      0.17364036	      0.99999944	      0.06300886	      0.01000000	      0.05262785	      0.00000000	      0.00000000
      0.13947880	     -0.00000000	     -0.00000000	      0.00000000	      0.00000000	     -0.00000000	     -0.00000000	      0.00000000	     -0.00000000	      0.49525601	      1.25619757	      0.00000000	      0.00000000	    -60.54148655	    114.66521482	    117.51111569	   -209.93270634	      0.00000000	      0.00000000	      0.99999998	      0.18859893	      1.00000000	      0.17362095	      0.99999944	      0.06299509	      0.01000000	      0.05264185	      0.00000000	      0.00000000
      0.13974628	     -0.00000000	     -0.00000000	      0.00000000	      0.00000000	     -0.00000000	     -0.00000000	      0.00000000	     -0.00000000	      0.49559223	      1.25775109	      0.00000000	      0.00000000	    -60.51079519	    114.81982477	    117.45491974	   -210.25484004	      0.00000000	      0.00000000	      0.99999998	      0.18856197	      1.00000000	      0.17360151	      0.99999945	      0.06298129	      0.01000000	      0.05265593	      0.00000000	      0.00000000
      0.14005597	     -0.00000000	     -0.00000000	      0.00000000	      0.00000000	     -0.00000000	     -0.00000000	      0.00000000	     -0.00000000	      0.49598201	      1.25954832	      0.00000000	      0.00000000	    -60.47520928	    114.99890221	    117.38974881	   -210.62795109	      0.00000000	      0.00000000	      0.99999998	      0.18851910	      1.00000000	      0.17357896	      0.99999946	      0.06296529	      0.01000000	      0.05267233	      0.00000000	      0.00000000
      0.14036566	     -0.00000000	     -0.00000000	      0.00000000	      0.00000000	     -0.00000000	     -0.00000000	      0.00000000	     -0.00000000	      0.49637236	      1.26134405	      0.00000000	      0.00000000	    -60.43956789	    115.17806167	    117.32446230	   -211.00134703	      0.00000000	      0.00000000	      0.99999998	      0.18847614	      1.00000000	      0.17355637	      0.99999947	      0.06294926	      0.01000000	      0.05268884	      0.00000000	      0.00000000
      0.14060362	     -0.00000000	     -0.00000000	      0.00000000	      0.00000000	     -0.00000000	     -0.00000000	      0.00000000	     -0.00000000	      0.49667268	      1.26272288	      0.00000000	      0.00000000	    -60.41214284	    115.31578351	    117.27421663	   -211.28836832	      0.00000000	      0.00000000	      0.99999998	      0.18844309	      1.00000000	      0.17353899	      0.99999947	      0.06293691	      0.01000000	      0.05270159	      0.00000000	      0.00000000
      0.14092300	     -0.00000000	     -0.00000000	      0.00000000	      0.00000000	     -0.00000000	     -0.00000000	      0.00000000	     -0.00000000	      0.49707626	      1.26457198	      0.00000000	      0.00000000	    -60.37528455	    115.50069216	    117.20667524	   -211.67372486	      0.00000000	      0.00000000	      0.99999998	      0.18839864	      1.00000000	      0.17351561	      0.99999948	      0.06292032	      0.01000000	      0.05271881	      0.00000000	      0.00000000
      0.14124237	     -0.00000000	     -0.00000000	      0.00000000	      0.00000000	     -0.00000000	     -0.00000000	      0.00000000	     -0.00000000	      0.49748042	      1.26641950	      0.00000000	      0.00000000	    -60.33836718	    115.68569411	    117.13901073	   -212.05945069	      0.00000000	      0.00000000	      0.99999998	      0.18835412	      1.00000000	      0.17349219	      0.99999949	      0.06290369	      0.01000000	      0.05273613	      0.00000000	      0.00000000
      0.14149281	     -0.00000000	     -0.00000000	      0.00000000	      0.00000000	     -0.00000000	     -0.00000000	      0.00000000	     -0.00000000	      0.49779776	      1.26786709	      0.00000000	      0.00000000	    -60.30937724	    115.83082092	    117.08586570	   -212.36195696	      0.00000000	      0.00000000	      0.99999998	      0.18831915	      1.00000000	      0.17347379	      0.99999950	      0.06289062	      0.01000000	      0.05274980	      0.00000000	      0.00000000
      0.14174324	     -0.00000000	     -0.00000000	      0.00000000	      0.00000000	     -0.00000000	     -0.00000000	      0.00000000	     -0.00000000	      0.49811546	      1.26931370	      0.00000000	      0.00000000	    -60.28035095	    115.97600570	    117.03264489	   -212.66466641	      0.00000000	      0.00000000	      0.99999998	      0.18828412	      1.00000000	      0.17345536	      0.99999950	      0.06287754	      0.01000000	      0.05276353	      0.00000000	      0.00000000
      0.14203938	     -0.00000000	     -0.00000000	      0.00000000	      0.00000000	     -0.00000000	     -0.00000000	      0.00000000	     -0.00000000	      0.49849161	      1.27102306	      0.00000000	      0.00000000	    -60.24598026	    116.14775847	    116.96961312	   -213.02275346	      0.00000000	      0.00000000	      0.99999998	      0.18824263	      1.00000000	      0.17343353	      0.99999951	      0.06286203	      0.01000000	      0.05277985	      0.00000000	      0.00000000
      0.14233552	     -0.00000000	     -0.00000000	      0.00000000	      0.00000000	     -0.00000000	     -0.00000000	      0.00000000	     -0.00000000	      0.49886826	      1.27273105	      0.00000000	      0.00000000	    -60.21155869	    116.31959366	    116.90647526	   -213.38110780	      0.00000000	      0.00000000	      0.99999998	      0.18820108	      1.00000000	      0.17341166	      0.99999952	      0.06284650	      0.01000000	      0.05279627	      0.00000000	      0.00000000
      0.14261045	     -0.00000000	     -0.00000000	      0.00000000	      0.00000000	     -0.00000000	     -0.00000000	      0.00000000	     -0.00000000	      0.49921839	      1.27431545	      0.00000000	      0.00000000	    -60.17955750	    116.47918945	    116.84776554	   -213.71392162	      0.00000000	      0.00000000	      0.99999998	      0.18816243	      1.00000000	      0.17339133	      0.99999953	      0.06283205	      0.01000000	      0.05281160	      0.00000000	      0.00000000
      0.14288537	     -0.00000000	     -0.00000000	      0.00000000	      0.00000000	     -0.00000000	     -0.00000000	      0.00000000	     -0.00000000	      0.49956895	      1.27589867	      0.00000000	      0.00000000	    -60.14751242	    116.63885701	    116.78896430	   -214.04693848	      0.00000000	      0.00000000	      0.99999998	      0.18812372	      1.00000000	      0.17337096	      0.99999953	      0.06281758	      0.01000000	      0.05282701	      0.00000000	      0.00000000
      0.14319391	     -0.00000000	     -0.00000000	      0.00000000	      0.00000000	     -0.00000000	     -0.00000000	      0.00000000	     -0.00000000	      0.49996288	      1.27767404	      0.00000000	      0.00000000	    -60.11149748	    116.81812798	    116.72286541	   -214.42083413	      0.00000000	      0.00000000	      0.99999999	      0.18808021	      1.00000000	      0.17334806	      0.99999954	      0.06280131	      0.01000000	      0.05284440	      0.00000000	      0.00000000
      0.14350245	     -0.00000000	     -0.00000000	      0.00000000	      0.00000000	     -0.00000000	     -0.00000000	      0.00000000	     -0.00000000	      0.50035736	      1.27944794	      0.00000000	      0.00000000	    -60.07542721	    116.99749310	    116.65665113	   -214.79502626	      0.00000000	      0.00000000	      0.99999999	      0.18803662	      1.00000000	      0.17332511	      0.99999955	      0.06278500	      0.01000000	      0.05286190	      0.00000000	      0.00000000
      0.14376257	     -0.00000000	     -0.00000000	      0.00000000	      0.00000000	     -0.00000000	     -0.00000000	      0.00000000	     -0.00000000	      0.50069038	      1.28094236	      0.00000000	      0.00000000	    -60.04497321	    117.14878675	    116.60073589	   -215.11063815	      0.00000000	      0.00000000	      0.99999999	      0.18799980	      1.00000000	      0.17330574	      0.99999955	      0.06277123	      0.01000000	      0.05287673	      0.00000000	      0.00000000
      0.14408080	     -0.00000000	     -0.00000000	      0.00000000	      0.00000000	     -0.00000000	     -0.00000000	      0.00000000	     -0.00000000	      0.50109830	      1.28276912	      0.00000000	      0.00000000	    -60.00766412	    117.33396013	    116.53222091	   -215.49694018	      0.00000000	      0.00000000	      0.99999999	      0.18795469	      1.00000000	      0.17328199	      0.99999956	      0.06275435	      0.01000000	      0.05289497	      0.00000000	      0.00000000
      0.14439902	     -0.00000000	     -0.00000000	      0.00000000	      0.00000000	     -0.00000000	     -0.00000000	      0.00000000	     -0.00000000	      0.50150680	      1.28459431	      0.00000000	      0.00000000	    -59.97029608	    117.51923786	    116.46358295	   -215.88357317	      0.00000000	      0.00000000	      0.99999999	      0.18790950	      1.00000000	      0.17325820	      0.99999957	      0.06273744	      0.01000000	      0.05291332	      0.00000000	      0.00000000
      0.14460025	     -0.00000000	     -0.00000000	      0.00000000	      0.00000000	     -0.00000000	     -0.00000000	      0.00000000	     -0.00000000	      0.50176541	      1.28574765	      0.00000000	      0.00000000	    -59.94663625	    117.63644828	    116.42011675	   -216.12815036	      0.00000000	      0.00000000	      0.99999999	      0.18788087	      1.00000000	      0.17324313	      0.99999957	      0.06272672	      0.01000000	      0.05292498	      0.00000000	      0.00000000
      0.14489314	     -0.00000000	     -0.00000000	      0.00000000	      0.00000000	     -0.00000000	     -0.00000000	      0.00000000	     -0.00000000	      0.50214223	      1.28742521	      0.00000000	      0.00000000	    -59.91215712	    117.80712071	    116.35676355	   -216.48426687	      0.00000000	      0.00000000	      0.99999999	      0.18783915	      1.00000000	      0.17322117	      0.99999958	      0.06271110	      0.01000000	      0.05294204	      0.00000000	      0.00000000
      0.14518602	     -0.00000000	     -0.00000000	      0.00000000	      0.00000000	     -0.00000000	     -0.00000000	      0.00000000	     -0.00000000	      0.50251955	      1.28910145	      0.00000000	      0.00000000	    -59.87762799	    117.97788505	    116.29330602	   -216.84068295	      0.00000000	      0.00000000	      0.99999999	      0.18779736	      1.00000000	      0.17319916	      0.99999958	      0.06269545	      0.01000000	      0.05295918	      0.00000000	      0.00000000
      0.14544652	     -0.00000000	     -0.00000000	      0.00000000	      0.00000000	     -0.00000000	     -0.00000000	      0.00000000	     -0.00000000	      0.50285555	      1.29059120	      0.00000000	      0.00000000	    -59.84687518	    118.12983887	    116.23677812	   -217.15781280	      0.00000000	      0.00000000	      0.99999999	      0.18776014	      1.00000000	      0.17317956	      0.99999959	      0.06268151	      0.01000000	      0.05297451	      0.00000000	      0.00000000
      0.14576202	     -0.00000000	     -0.00000000	      0.00000000	      0.00000000	     -0.00000000	     -0.00000000	      0.00000000	     -0.00000000	      0.50326302	      1.29239412	      0.00000000	      0.00000000	    -59.80957593	    118.31397301	    116.16820376	   -217.54211962	      0.00000000	      0.00000000	      0.99999999	      0.18771497	      1.00000000	      0.17315578	      0.99999959	      0.06266459	      0.01000000	      0.05299317	      0.00000000	      0.00000000
      0.14607753	     -0.00000000	     -0.00000000	      0.00000000	      0.00000000	     -0.00000000	     -0.00000000	      0.00000000	     -0.00000000	      0.50367105	      1.29419550	      0.00000000	      0.00000000	    -59.77221857	    118.49821637	    116.09950811	   -217.92675178	      0.00000000	      0.00000000	      0.99999999	      0.18766973	      1.00000000	      0.17313196	      0.99999960	      0.06264763	      0.01000000	      0.05301195	      0.00000000	      0.00000000
      0.14633267	     -0.00000000	     -0.00000000	      0.00000000	      0.00000000	     -0.00000000	     -0.00000000	      0.00000000	     -0.00000000	      0.50400144	      1.29565112	      0.00000000	      0.00000000	    -59.74196595	    118.64728691	    116.04386663	   -218.23793502	      0.00000000	      0.00000000	      0.99999999	      0.18763308	      1.00000000	      0.17311266	      0.99999961	      0.06263390	      0.01000000	      0.05302721	      0.00000000	      0.00000000
      0.14665066	     -0.00000000	     -0.00000000	      0.00000000	      0.00000000	     -0.00000000	     -0.00000000	      0.00000000	     -0.00000000	      0.50441374	      1.29746394	      0.00000000	      0.00000000	    -59.70420683	    118.83318197	    115.97440575	   -218.62599001	      0.00000000	      0.00000000	      0.99999999	      0.18758733	      1.00000000	      0.17308856	      0.99999961	      0.06261674	      0.01000000	      0.05304633	      0.00000000	      0.00000000
      0.14696866	     -0.00000000	     -0.00000000	      0.00000000	      0.00000000	     -0.00000000	     -0.00000000	      0.00000000	     -0.00000000	      0.50482662	      1.29927522	      0.00000000	      0.00000000	    -59.66638858	    119.01919288	    115.90482143	   -219.01440945	      0.00000000	      0.00000000	      0.99999999	      0.18754149	      1.00000000	      0.17306442	      0.99999962	      0.06259956	      0.01000000	      0.05306556	      0.00000000	      0.00000000
      0.14720146	     -0.00000000	     -0.00000000	      0.00000000	      0.00000000	     -0.00000000	     -0.00000000	      0.00000000	     -0.00000000	      0.50512924	      1.30060021	      0.00000000	      0.00000000	    -59.63866539	    119.15543543	    115.85380239	   -219.29886766	      0.00000000	      0.00000000	      0.99999999	      0.18750788	      1.00000000	      0.17304672	      0.99999962	      0.06258695	      0.01000000	      0.05307971	      0.00000000	      0.00000000
      0.14751036	     -0.00000000	     -0.00000000	      0.00000000	      0.00000000	     -0.00000000	     -0.00000000	      0.00000000	     -0.00000000	      0.50553127	      1.30235709	      0.00000000	      0.00000000	    -59.60182984	    119.33631234	    115.78600170	   -219.67651364	      0.00000000	      0.00000000	      0.99999999	      0.18746322	      1.00000000	      0.17302320	      0.99999963	      0.06257019	      0.01000000	      0.05309857	      0.00000000	      0.00000000
      0.14781927	     -0.00000000	     -0.00000000	      0.00000000	      0.00000000	     -0.00000000	     -0.00000000	      0.00000000	     -0.00000000	      0.50593385	      1.30411251	      0.00000000	      0.00000000	    -59.56493839	    119.51730241	    115.71808431	   -220.05451918	      0.00000000	      0.00000000	      0.99999999	      0.18741847	      1.00000000	      0.17299963	      0.99999963	      0.06255340	      0.01000000	      0.05311754	      0.00000000	      0.00000000
      0.14804322	     -0.00000000	     -0.00000000	      0.00000000	      0.00000000	     -0.00000000	     -0.00000000	      0.00000000	     -0.00000000	      0.50622605	      1.30538427	      0.00000000	      0.00000000	    -59.53815721	    119.64858643	    115.66877133	   -220.32867859	      0.00000000	      0.00000000	      0.99999999	      0.18738599	      1.00000000	      0.17298252	      0.99999964	      0.06254121	      0.01000000	      0.05313136	      0.00000000	      0.00000000
      0.14835691	     -0.00000000	     -0.00000000	      0.00000000	      0.00000000	     -0.00000000	     -0.00000000	      0.00000000	     -0.00000000	      0.50663582	      1.30716429	      0.00000000	      0.00000000	    -59.50059604	    119.83256879	    115.59959662	   -220.71286441	      0.00000000	      0.00000000	      0.99999999	      0.18734041	      1.00000000	      0.17295851	      0.99999964	      0.06252410	      0.01000000	      0.05315081	      0.00000000	      0.00000000
      0.14867060	     -0.00000000	     -0.00000000	      0.00000000	      0.00000000	     -0.00000000	     -0.00000000	      0.00000000	     -0.00000000	      0.50704614	      1.30894281	      0.00000000	      0.00000000	    -59.46297714	    120.01667283	    115.53030134	   -221.09746287	      0.00000000	      0.00000000	      0.99999999	      0.18729476	      1.00000000	      0.17293446	      0.99999965	      0.06250696	      0.01000000	      0.05317037	      0.00000000	      0.00000000
      0.14892148	     -0.00000000	     -0.00000000	      0.00000000	      0.00000000	     -0.00000000	     -0.00000000	      0.00000000	     -0.00000000	      0.50737471	      1.31036415	      0.00000000	      0.00000000	    -59.43284850	    120.16399635	    115.47479312	   -221.40514458	      0.00000000	      0.00000000	      0.99999999	      0.18725819	      1.00000000	      0.17291519	      0.99999965	      0.06249322	      0.01000000	      0.05318609	      0.00000000	      0.00000000
      0.14917236	     -0.00000000	     -0.00000000	      0.00000000	      0.00000000	     -0.00000000	     -0.00000000	      0.00000000	     -0.00000000	      0.50770363	      1.31178454	      0.00000000	      0.00000000	    -59.40268289	    120.31139743	    115.41920767	   -221.71304983	      0.00000000	      0.00000000	      0.99999999	      0.18722156	      1.00000000	      0.17289590	      0.99999966	      0.06247947	      0.01000000	      0.05320189	      0.00000000	      0.00000000
      0.14947099	     -0.00000000	     -0.00000000	      0.00000000	      0.00000000	     -0.00000000	     -0.00000000	      0.00000000	     -0.00000000	      0.50809562	      1.31347395	      0.00000000	      0.00000000	    -59.36672877	    120.48694497	    115.35294401	   -222.07972300	      0.00000000	      0.00000000	      0.99999999	      0.18717790	      1.00000000	      0.17287290	      0.99999966	      0.06246306	      0.01000000	      0.05322077	      0.00000000	      0.00000000
      0.14976961	     -0.00000000	     -0.00000000	      0.00000000	      0.00000000	     -0.00000000	     -0.00000000	      0.00000000	     -0.00000000	      0.50848810	      1.31516200	      0.00000000	      0.00000000	    -59.33072222	    120.66260446	    115.28657082	   -222.44671643	      0.00000000	      0.00000000	      0.99999999	      0.18713417	      1.00000000	      0.17284986	      0.99999967	      0.06244662	      0.01000000	      0.05323976	      0.00000000	      0.00000000
      0.15004533	     -0.00000000	     -0.00000000	      0.00000000	      0.00000000	     -0.00000000	     -0.00000000	      0.00000000	     -0.00000000	      0.50885094	      1.31671938	      0.00000000	      0.00000000	    -59.29743045	    120.82488800	    115.22519051	   -222.78573500	      0.00000000	      0.00000000	      0.99999999	      0.18709372	      1.00000000	      0.17282855	      0.99999967	      0.06243142	      0.01000000	      0.05325738	      0.00000000	      0.00000000
      0.15032106	     -0.00000000	     -0.00000000	      0.00000000	      0.00000000	     -0.00000000	     -0.00000000	      0.00000000	     -0.00000000	      0.50921420	      1.31827560	      0.00000000	      0.00000000	    -59.26409393	    120.98726737	    115.16371670	   -223.12499559	      0.00000000	      0.00000000	      0.99999999	      0.18705322	      1.00000000	      0.17280721	      0.99999968	      0.06241618	      0.01000000	      0.05327509	      0.00000000	      0.00000000
      0.15062944	     -0.00000000	     -0.00000000	      0.00000000	      0.00000000	     -0.00000000	     -0.00000000	      0.00000000	     -0.00000000	      0.50962100	      1.32001478	      0.00000000	      0.00000000	    -59.22675562	    121.16899201	    115.09485043	   -223.50465330	      0.00000000	      0.00000000	      0.99999999	      0.18700784	      1.00000000	      0.17278330	      0.99999968	      0.06239912	      0.01000000	      0.05329499	      0.00000000	      0.00000000
      0.15093782	     -0.00000000	     -0.00000000	      0.00000000	      0.00000000	     -0.00000000	     -0.00000000	      0.00000000	     -0.00000000	      0.51002834	      1.32175251	      0.00000000	      0.00000000	    -59.18936125	    121.35084038	    115.02586703	   -223.88465408	      0.00000000	      0.00000000	      0.99999999	      0.18696238	      1.00000000	      0.17275935	      0.99999969	      0.06238201	      0.01000000	      0.05331500	      0.00000000	      0.00000000
      0.15120899	     -0.00000000	     -0.00000000	      0.00000000	      0.00000000	     -0.00000000	     -0.00000000	      0.00000000	     -0.00000000	      0.51038697	      1.32327934	      0.00000000	      0.00000000	    -59.15643278	    121.51084433	    114.96511077	   -224.21897789	      0.00000000	      0.00000000	      0.99999999	      0.18692234	      1.00000000	      0.17273825	      0.99999969	      0.06236695	      0.01000000	      0.05333268	      0.00000000	      0.00000000
      0.15148016	     -0.00000000	     -0.00000000	      0.00000000	      0.00000000	     -0.00000000	     -0.00000000	      0.00000000	     -0.00000000	      0.51074601	      1.32480506	      0.00000000	      0.00000000	    -59.12346091	    121.67094434	    114.90426382	   -224.55353728	      0.00000000	      0.00000000	      0.99999999	      0.18688225	      1.00000000	      0.17271712	      0.99999970	      0.06235185	      0.01000000	      0.05335045	      0.00000000	      0.00000000
      0.15178947	     -0.00000000	     -0.00000000	      0.00000000	      0.00000000	     -0.00000000	     -0.00000000	      0.00000000	     -0.00000000	      0.51115605	      1.32654397	      0.00000000	      0.00000000	    -59.08579921	    121.85367434	    114.83474921	   -224.93536405	      0.00000000	      0.00000000	      0.99999999	      0.18683644	      1.00000000	      0.17269298	      0.99999970	      0.06233460	      0.01000000	      0.05337081	      0.00000000	      0.00000000
      0.15209877	     -0.00000000	     -0.00000000	      0.00000000	      0.00000000	     -0.00000000	     -0.00000000	      0.00000000	     -0.00000000	      0.51156662	      1.32828142	      0.00000000	      0.00000000	    -59.04808098	    122.03653365	    114.76511646	   -225.31754795	      0.00000000	      0.00000000	      0.99999999	      0.18679055	      1.00000000	      0.17266880	      0.99999970	      0.06231732	      0.01000000	      0.05339129	      0.00000000	      0.00000000
      0.15236551	     -0.00000000	     -0.00000000	      0.00000000	      0.00000000	     -0.00000000	     -0.00000000	      0.00000000	     -0.00000000	      0.51192112	      1.32977856	      0.00000000	      0.00000000	    -59.01550869	    122.19432490	    114.70497272	   -225.64730622	      0.00000000	      0.00000000	      0.99999999	      0.18675091	      1.00000000	      0.17264792	      0.99999971	      0.06230239	      0.01000000	      0.05340903	      0.00000000	      0.00000000
      0.15263224	     -0.00000000	     -0.00000000	      0.00000000	      0.00000000	     -0.00000000	     -0.00000000	      0.00000000	     -0.00000000	      0.51227602	      1.33127461	      0.00000000	      0.00000000	    -58.98289431	    122.35221243	    114.64474099	   -225.97729648	      0.00000000	      0.00000000	      0.99999999	      0.18671122	      1.00000000	      0.17262700	      0.99999971	      0.06228743	      0.01000000	      0.05342686	      0.00000000	      0.00000000
      0.15294082	     -0.00000000	     -0.00000000	      0.00000000	      0.00000000	     -0.00000000	     -0.00000000	      0.00000000	     -0.00000000	      0.51268709	      1.33300404	      0.00000000	      0.00000000	    -58.94511026	    122.53499019	    114.57494922	   -226.35928389	      0.00000000	      0.00000000	      0.99999999	      0.18666522	      1.00000000	      0.17260276	      0.99999972	      0.06227009	      0.01000000	      0.05344758	      0.00000000	      0.00000000
      0.15324941	     -0.00000000	     -0.00000000	      0.00000000	      0.00000000	     -0.00000000	     -0.00000000	      0.00000000	     -0.00000000	      0.51309870	      1.33473202	      0.00000000	      0.00000000	    -58.90726979	    122.71790135	    114.50503953	   -226.74163693	      0.00000000	      0.00000000	      0.99999999	      0.18661915	      1.00000000	      0.17257848	      0.99999972	      0.06225272	      0.01000000	      0.05346841	      0.00000000	      0.00000000
      0.15351582	     -0.00000000	     -0.00000000	      0.00000000	      0.00000000	     -0.00000000	     -0.00000000	      0.00000000	     -0.00000000	      0.51345449	      1.33622269	      0.00000000	      0.00000000	    -58.87455491	    122.87592038	    114.44458827	   -227.07192146	      0.00000000	      0.00000000	      0.99999999	      0.18657931	      1.00000000	      0.17255749	      0.99999972	      0.06223770	      0.01000000	      0.05348648	      0.00000000	      0.00000000
      0.15378224	     -0.00000000	     -0.00000000	      0.00000000	      0.00000000	     -0.00000000	     -0.00000000	      0.00000000	     -0.00000000	      0.51381068	      1.33771229	      0.00000000	      0.00000000	    -58.84179792	    123.03403886	    114.38404899	   -227.40244314	      0.00000000	      0.00000000	      0.99999999	      0.18653941	      1.00000000	      0.17253646	      0.99999973	      0.06222265	      0.01000000	      0.05350463	      0.00000000	      0.00000000
      0.15412418	     -0.00000000	     -0.00000000	      0.00000000	      0.00000000	     -0.00000000	     -0.00000000	      0.00000000	     -0.00000000	      0.51426843	      1.33962258	      0.00000000	      0.00000000	    -58.79969274	    123.23712461	    114.30621803	   -227.82689286	      0.00000000	      0.00000000	      0.99999999	      0.18648812	      1.00000000	      0.17250943	      0.99999973	      0.06220329	      0.01000000	      0.05352805	      0.00000000	      0.00000000
      0.15446612	     -0.00000000	     -0.00000000	      0.00000000	      0.00000000	     -0.00000000	     -0.00000000	      0.00000000	     -0.00000000	      0.51472682	      1.34153112	      0.00000000	      0.00000000	    -58.75751809	    123.44038806	    114.22824188	   -228.25198168	      0.00000000	      0.00000000	      0.99999999	      0.18643672	      1.00000000	      0.17248235	      0.99999974	      0.06218389	      0.01000000	      0.05355160	      0.00000000	      0.00000000
      0.15469286	     -0.00000000	     -0.00000000	      0.00000000	      0.00000000	     -0.00000000	     -0.00000000	      0.00000000	     -0.00000000	      0.51503115	      1.34279567	      0.00000000	      0.00000000	    -58.72951367	    123.57525378	    114.17645559	   -228.53382345	      0.00000000	      0.00000000	      0.99999999	      0.18640259	      1.00000000	      0.17246436	      0.99999974	      0.06217101	      0.01000000	      0.05356730	      0.00000000	      0.00000000
      0.15491960	     -0.00000000	     -0.00000000	      0.00000000	      0.00000000	     -0.00000000	     -0.00000000	      0.00000000	     -0.00000000	      0.51533576	      1.34405945	      0.00000000	      0.00000000	    -58.70147865	    123.71019881	    114.12460536	   -228.81594708	      0.00000000	      0.00000000	      0.99999999	      0.18636842	      1.00000000	      0.17244635	      0.99999974	      0.06215810	      0.01000000	      0.05358305	      0.00000000	      0.00000000
      0.15521082	     -0.00000000	     -0.00000000	      0.00000000	      0.00000000	     -0.00000000	     -0.00000000	      0.00000000	     -0.00000000	      0.51572741	      1.34568143	      0.00000000	      0.00000000	    -58.66542690	    123.88362251	    114.05791749	   -229.17847533	      0.00000000	      0.00000000	      0.99999999	      0.18632447	      1.00000000	      0.17242319	      0.99999975	      0.06214150	      0.01000000	      0.05360337	      0.00000000	      0.00000000
      0.15550204	     -0.00000000	     -0.00000000	      0.00000000	      0.00000000	     -0.00000000	     -0.00000000	      0.00000000	     -0.00000000	      0.51611953	      1.34730213	      0.00000000	      0.00000000	    -58.62932463	    124.05717329	    113.99112400	   -229.54134646	      0.00000000	      0.00000000	      0.99999999	      0.18628045	      1.00000000	      0.17239999	      0.99999975	      0.06212486	      0.01000000	      0.05362378	      0.00000000	      0.00000000
      0.15578571	     -0.00000000	     -0.00000000	      0.00000000	      0.00000000	     -0.00000000	     -0.00000000	      0.00000000	     -0.00000000	      0.51650194	      1.34887958	      0.00000000	      0.00000000	    -58.59410931	    124.22634407	    113.92595980	   -229.89502039	      0.00000000	      0.00000000	      0.99999999	      0.18623750	      1.00000000	      0.17237736	      0.99999975	      0.06210863	      0.01000000	      0.05364377	      0.00000000	      0.00000000
      0.15606938	     -0.00000000	     -0.00000000	      0.00000000	      0.00000000	     -0.00000000	     -0.00000000	      0.00000000	     -0.00000000	      0.51688480	      1.35045581	      0.00000000	      0.00000000	    -58.55884599	    124.39563583	    113.86069523	   -230.24898884	      0.00000000	      0.00000000	      0.99999999	      0.18619448	      1.00000000	      0.17235469	      0.99999976	      0.06209237	      0.01000000	      0.05366384	      0.00000000	      0.00000000
      0.15637511	     -0.00000000	     -0.00000000	      0.00000000	      0.00000000	     -0.00000000	     -0.00000000	      0.00000000	     -0.00000000	      0.51729794	      1.35215325	      0.00000000	      0.00000000	    -58.52078638	    124.57822640	    113.79024243	   -230.63073241	      0.00000000	      0.00000000	      0.99999999	      0.18614805	      1.00000000	      0.17233022	      0.99999976	      0.06207481	      0.01000000	      0.05368559	      0.00000000	      0.00000000
      0.15668084	     -0.00000000	     -0.00000000	      0.00000000	      0.00000000	     -0.00000000	     -0.00000000	      0.00000000	     -0.00000000	      0.51771160	      1.35384927	      0.00000000	      0.00000000	    -58.48267092	    124.76096074	    113.71967286	   -231.01284200	      0.00000000	      0.00000000	      0.99999999	      0.18610154	      1.00000000	      0.17230571	      0.99999976	      0.06205721	      0.01000000	      0.05370744	      0.00000000	      0.00000000
      0.15696720	     -0.00000000	     -0.00000000	      0.00000000	      0.00000000	     -0.00000000	     -0.00000000	      0.00000000	     -0.00000000	      0.51809951	      1.35543653	      0.00000000	      0.00000000	    -58.44691977	    124.93224366	    113.65346859	   -231.37096985	      0.00000000	      0.00000000	      0.99999999	      0.18605790	      1.00000000	      0.17228271	      0.99999977	      0.06204070	      0.01000000	      0.05372801	      0.00000000	      0.00000000
      0.15725356	     -0.00000000	     -0.00000000	      0.00000000	      0.00000000	     -0.00000000	     -0.00000000	      0.00000000	     -0.00000000	      0.51848788	      1.35702255	      0.00000000	      0.00000000	    -58.41111955	    125.10365374	    113.58716173	   -231.72939988	      0.00000000	      0.00000000	      0.99999999	      0.18601420	      1.00000000	      0.17225969	      0.99999977	      0.06202416	      0.01000000	      0.05374867	      0.00000000	      0.00000000
      0.15756168	     -0.00000000	     -0.00000000	      0.00000000	      0.00000000	     -0.00000000	     -0.00000000	      0.00000000	     -0.00000000	      0.51890627	      1.35872767	      0.00000000	      0.00000000	    -58.37254456	    125.28822621	    113.51570250	   -232.11532214	      0.00000000	      0.00000000	      0.99999999	      0.18596710	      1.00000000	      0.17223487	      0.99999978	      0.06200632	      0.01000000	      0.05377101	      0.00000000	      0.00000000
      0.15786980	     -0.00000000	     -0.00000000	      0.00000000	      0.00000000	     -0.00000000	     -0.00000000	      0.00000000	     -0.00000000	      0.51932518	      1.36043134	      0.00000000	      0.00000000	    -58.33391267	    125.47294951	    113.44412431	   -232.50162428	      0.00000000	      0.00000000	      0.99999999	      0.18591993	      1.00000000	      0.17221001	      0.99999978	      0.06198846	      0.01000000	      0.05379346	      0.00000000	      0.00000000
      0.15815519	     -0.00000000	     -0.00000000	      0.00000000	      0.00000000	     -0.00000000	     -0.00000000	      0.00000000	     -0.00000000	      0.51971367	      1.36200810	      0.00000000	      0.00000000	    -58.29807852	    125.64418293	    113.37771773	   -232.85967806	      0.00000000	      0.00000000	      0.99999999	      0.18587616	      1.00000000	      0.17218695	      0.99999978	      0.06197187	      0.01000000	      0.05381436	      0.00000000	      0.00000000
      0.15844059	     -0.00000000	     -0.00000000	      0.00000000	      0.00000000	     -0.00000000	     -0.00000000	      0.00000000	      0.00000000	      0.52010261	      1.36358362	      0.00000000	      0.00000000	    -58.26219548	    125.81554670	    113.31120892	   -233.21803752	      0.00000000	      0.00000000	      0.99999999	      0.18583232	      1.00000000	      0.17216385	      0.99999978	      0.06195526	      0.01000000	      0.05383536	      0.00000000	      0.00000000
      0.15874935	     -0.00000000	     -0.00000000	      0.00000000	      0.00000000	     -0.00000000	     -0.00000000	      0.00000000	     -0.00000000	      0.52052389	      1.36528672	      0.00000000	      0.00000000	    -58.22331975	    126.00108358	    113.23914010	   -233.60600348	      0.00000000	      0.00000000	      0.99999999	      0.18578482	      1.00000000	      0.17213882	      0.99999979	      0.06193725	      0.01000000	      0.05385818	      0.00000000	      0.00000000
      0.15905812	     -0.00000000	     -0.00000000	      0.00000000	      0.00000000	     -0.00000000	     -0.00000000	      0.00000000	     -0.00000000	      0.52094570	      1.36698837	      0.00000000	      0.00000000	    -58.18438671	    126.18677687	    113.16695143	   -233.99436030	      0.00000000	      0.00000000	      0.99999999	      0.18573724	      1.00000000	      0.17211375	      0.99999979	      0.06191921	      0.01000000	      0.05388111	      0.00000000	      0.00000000
      0.15934297	     -0.00000000	     -0.00000000	      0.00000000	      0.00000000	     -0.00000000	     -0.00000000	      0.00000000	     -0.00000000	      0.52133531	      1.36855694	      0.00000000	      0.00000000	    -58.14841805	    126.35822345	    113.10024719	   -234.35288215	      0.00000000	      0.00000000	      0.99999999	      0.18569328	      1.00000000	      0.17209059	      0.99999979	      0.06190253	      0.01000000	      0.05390237	      0.00000000	      0.00000000
      0.15962782	     -0.00000000	     -0.00000000	      0.00000000	      0.00000000	     -0.00000000	     -0.00000000	      0.00000000	     -0.00000000	      0.52172537	      1.37012427	      0.00000000	      0.00000000	    -58.11240054	    126.52980401	    113.03344078	   -234.71171500	      0.00000000	      0.00000000	      0.99999999	      0.18564925	      1.00000000	      0.17206739	      0.99999980	      0.06188583	      0.01000000	      0.05392373	      0.00000000	      0.00000000
      0.15993673	     -0.00000000	     -0.00000000	      0.00000000	      0.00000000	     -0.00000000	     -0.00000000	      0.00000000	     -0.00000000	      0.52214889	      1.37182264	      0.00000000	      0.00000000	    -58.07328444	    126.71603134	    112.96087393	   -235.10114502	      0.00000000	      0.00000000	      0.99999999	      0.18560142	      1.00000000	      0.17204220	      0.99999980	      0.06186767	      0.01000000	      0.05394700	      0.00000000	      0.00000000
      0.16024565	     -0.00000000	     -0.00000000	      0.00000000	      0.00000000	     -0.00000000	     -0.00000000	      0.00000000	     -0.00000000	      0.52257293	      1.37351955	      0.00000000	      0.00000000	    -58.03411078	    126.90242017	    112.88818671	   -235.49097506	      0.00000000	      0.00000000	      0.99999999	      0.18555351	      1.00000000	      0.17201696	      0.99999980	      0.06184948	      0.01000000	      0.05397039	      0.00000000	      0.00000000
      0.16053092	     -0.00000000	     -0.00000000	      0.00000000	      0.00000000	     -0.00000000	     -0.00000000	      0.00000000	     -0.00000000	      0.52296498	      1.37508526	      0.00000000	      0.00000000	    -57.99788485	    127.07467956	    112.82095700	   -235.85121225	      0.00000000	      0.00000000	      0.99999999	      0.18550920	      1.00000000	      0.17199362	      0.99999981	      0.06183265	      0.01000000	      0.05399208	      0.00000000	      0.00000000
      0.16081619	     -0.00000000	     -0.00000000	      0.00000000	      0.00000000	     -0.00000000	     -0.00000000	      0.00000000	     -0.00000000	      0.52335747	      1.37664973	      0.00000000	      0.00000000	    -57.96160977	    127.24707754	    112.75362447	   -236.21176855	      0.00000000	      0.00000000	      0.99999999	      0.18546483	      1.00000000	      0.17197024	      0.99999981	      0.06181579	      0.01000000	      0.05401388	      0.00000000	      0.00000000
      0.16112509	     -0.00000000	     -0.00000000	      0.00000000	      0.00000000	     -0.00000000	     -0.00000000	      0.00000000	     -0.00000000	      0.52378298	      1.37834237	      0.00000000	      0.00000000	    -57.92227466	    127.43390836	    112.68059899	   -236.60247424	      0.00000000	      0.00000000	      0.99999999	      0.18541670	      1.00000000	      0.17194489	      0.99999981	      0.06179750	      0.01000000	      0.05403759	      0.00000000	      0.00000000
      0.16143398	     -0.00000000	     -0.00000000	      0.00000000	      0.00000000	     -0.00000000	     -0.00000000	      0.00000000	     -0.00000000	      0.52420900	      1.38003357	      0.00000000	      0.00000000	    -57.88288181	    127.62090563	    112.60745276	   -236.99358789	      0.00000000	      0.00000000	      0.99999999	      0.18536849	      1.00000000	      0.17191950	      0.99999981	      0.06177917	      0.01000000	      0.05406142	      0.00000000	      0.00000000
      0.16172048	     -0.00000000	     -0.00000000	      0.00000000	      0.00000000	     -0.00000000	     -0.00000000	      0.00000000	     -0.00000000	      0.52460460	      1.38160080	      0.00000000	      0.00000000	    -57.84629423	    127.79448580	    112.53950332	   -237.35659629	      0.00000000	      0.00000000	      0.99999999	      0.18532371	      1.00000000	      0.17189591	      0.99999982	      0.06176214	      0.01000000	      0.05408362	      0.00000000	      0.00000000
      0.16200697	     -0.00000000	     -0.00000000	      0.00000000	      0.00000000	     -0.00000000	     -0.00000000	      0.00000000	     -0.00000000	      0.52500065	      1.38316678	      0.00000000	      0.00000000	    -57.80965689	    127.96821008	    112.47144985	   -237.71993429	      0.00000000	      0.00000000	      0.99999999	      0.18527885	      1.00000000	      0.17187229	      0.99999982	      0.06174508	      0.01000000	      0.05410592	      0.00000000	      0.00000000
      0.16231578	     -0.00000000	     -0.00000000	      0.00000000	      0.00000000	     -0.00000000	     -0.00000000	      0.00000000	     -0.00000000	      0.52542804	      1.38485330	      0.00000000	      0.00000000	    -57.77011066	    128.15562185	    112.39798009	   -238.11186189	      0.00000000	      0.00000000	      0.99999999	      0.18523043	      1.00000000	      0.17184679	      0.99999982	      0.06172665	      0.01000000	      0.05413007	      0.00000000	      0.00000000
      0.16262458	     -0.00000000	     -0.00000000	      0.00000000	      0.00000000	     -0.00000000	     -0.00000000	      0.00000000	     -0.00000000	      0.52585595	      1.38653838	      0.00000000	      0.00000000	    -57.73050654	    128.34320497	    112.32438925	   -238.50420468	      0.00000000	      0.00000000	      0.99999999	      0.18518193	      1.00000000	      0.17182125	      0.99999983	      0.06170819	      0.01000000	      0.05415434	      0.00000000	      0.00000000
      0.16291281	     -0.00000000	     -0.00000000	      0.00000000	      0.00000000	     -0.00000000	     -0.00000000	      0.00000000	     -0.00000000	      0.52625581	      1.38810983	      0.00000000	      0.00000000	    -57.69348943	    128.51843757	    112.25559330	   -238.87067150	      0.00000000	      0.00000000	      0.99999999	      0.18513659	      1.00000000	      0.17179737	      0.99999983	      0.06169093	      0.01000000	      0.05417709	      0.00000000	      0.00000000
      0.16320104	     -0.00000000	     -0.00000000	      0.00000000	      0.00000000	     -0.00000000	     -0.00000000	      0.00000000	     -0.00000000	      0.52665612	      1.38968002	      0.00000000	      0.00000000	    -57.65642179	    128.69382045	    112.18669168	   -239.23748009	      0.00000000	      0.00000000	      0.99999999	      0.18509118	      1.00000000	      0.17177346	      0.99999983	      0.06167363	      0.01000000	      0.05419995	      0.00000000	      0.00000000
      0.16350970	     -0.00000000	     -0.00000000	      0.00000000	      0.00000000	     -0.00000000	     -0.00000000	      0.00000000	     -0.00000000	      0.52708533	      1.39136015	      0.00000000	      0.00000000	    -57.61666918	    128.88180574	    112.11278615	   -239.63060738	      0.00000000	      0.00000000	      0.99999999	      0.18504248	      1.00000000	      0.17174782	      0.99999983	      0.06165507	      0.01000000	      0.05422454	      0.00000000	      0.00000000
      0.16381837	     -0.00000000	     -0.00000000	      0.00000000	      0.00000000	     -0.00000000	     -0.00000000	      0.00000000	     -0.00000000	      0.52751506	      1.39303883	      0.00000000	      0.00000000	    -57.57685851	    129.06996726	    112.03875922	   -240.02415668	      0.00000000	      0.00000000	      0.99999999	      0.18499369	      1.00000000	      0.17172213	      0.99999984	      0.06163648	      0.01000000	      0.05424924	      0.00000000	      0.00000000
      0.16410859	     -0.00000000	     -0.00000000	      0.00000000	      0.00000000	     -0.00000000	     -0.00000000	      0.00000000	     -0.00000000	      0.52791957	      1.39461582	      0.00000000	      0.00000000	    -57.53937459	    129.24703771	    111.96904653	   -240.39446334	      0.00000000	      0.00000000	      0.99999999	      0.18494775	      1.00000000	      0.17169795	      0.99999984	      0.06161896	      0.01000000	      0.05427258	      0.00000000	      0.00000000
      0.16439880	     -0.00000000	     -0.00000000	      0.00000000	      0.00000000	     -0.00000000	     -0.00000000	      0.00000000	     -0.00000000	      0.52832454	      1.39619153	      0.00000000	      0.00000000	    -57.50183926	    129.42426513	    111.89922632	   -240.76512507	      0.00000000	      0.00000000	      0.99999999	      0.18490173	      1.00000000	      0.17167373	      0.99999984	      0.06160141	      0.01000000	      0.05429602	      0.00000000	      0.00000000
      0.16470729	     -0.00000000	     -0.00000000	      0.00000000	      0.00000000	     -0.00000000	     -0.00000000	      0.00000000	     -0.00000000	      0.52875550	      1.39786500	      0.00000000	      0.00000000	    -57.46188507	    129.61281644	    111.82489368	   -241.15942965	      0.00000000	      0.00000000	      0.99999999	      0.18485274	      1.00000000	      0.17164794	      0.99999984	      0.06158272	      0.01000000	      0.05432105	      0.00000000	      0.00000000
      0.16501577	     -0.00000000	     -0.00000000	      0.00000000	      0.00000000	     -0.00000000	     -0.00000000	      0.00000000	     -0.00000000	      0.52918697	      1.39953701	      0.00000000	      0.00000000	    -57.42187269	    129.80154888	    111.75043935	   -241.55416285	      0.00000000	      0.00000000	      1.00000000	      0.18480368	      1.00000000	      0.17162212	      0.99999985	      0.06156399	      0.01000000	      0.05434620	      0.00000000	      0.00000000
      0.16530807	     -0.00000000	     -0.00000000	      0.00000000	      0.00000000	     -0.00000000	     -0.00000000	      0.00000000	     -0.00000000	      0.52959629	      1.40111997	      0.00000000	      0.00000000	    -57.38390529	    129.98054497	    111.67977789	   -241.92848638	      0.00000000	      0.00000000	      1.00000000	      0.18475711	      1.00000000	      0.17159761	      0.99999985	      0.06154621	      0.01000000	      0.05437013	      0.00000000	      0.00000000
      0.16560037	     -0.00000000	     -0.00000000	      0.00000000	      0.00000000	     -0.00000000	     -0.00000000	      0.00000000	     -0.00000000	      0.53000607	      1.40270162	      0.00000000	      0.00000000	    -57.34588554	    130.15970503	    111.60900696	   -242.30317902	      0.00000000	      0.00000000	      1.00000000	      0.18471047	      1.00000000	      0.17157306	      0.99999985	      0.06152840	      0.01000000	      0.05439418	      0.00000000	      0.00000000
      0.16590862	     -0.00000000	     -0.00000000	      0.00000000	      0.00000000	     -0.00000000	     -0.00000000	      0.00000000	     -0.00000000	      0.53043871	      1.40436815	      0.00000000	      0.00000000	    -57.30573472	    130.34881468	    111.53425613	   -242.69863810	      0.00000000	      0.00000000	      1.00000000	      0.18466121	      1.00000000	      0.17154714	      0.99999985	      0.06150958	      0.01000000	      0.05441965	      0.00000000	      0.00000000
      0.16621687	     -0.00000000	     -0.00000000	      0.00000000	      0.00000000	     -0.00000000	     -0.00000000	      0.00000000	     -0.00000000	      0.53087187	      1.40603322	      0.00000000	      0.00000000	    -57.26552557	    130.53811039	    111.45938334	   -243.09453234	      0.00000000	      0.00000000	      1.00000000	      0.18461187	      1.00000000	      0.17152118	      0.99999985	      0.06149073	      0.01000000	      0.05444524	      0.00000000	      0.00000000
      0.16651125	     -0.00000000	     -0.00000000	      0.00000000	      0.00000000	     -0.00000000	     -0.00000000	      0.00000000	     -0.00000000	      0.53128600	      1.40762199	      0.00000000	      0.00000000	    -57.22707142	    130.71905702	    111.38776602	   -243.47291817	      0.00000000	      0.00000000	      1.00000000	      0.18456467	      1.00000000	      0.17149635	      0.99999986	      0.06147268	      0.01000000	      0.05446978	      0.00000000	      0.00000000
      0.16680563	     -0.00000000	     -0.00000000	      0.00000000	      0.00000000	     -0.00000000	     -0.00000000	      0.00000000	     -0.00000000	      0.53170061	      1.40920943	      0.00000000	      0.00000000	    -57.18856399	    130.90017486	    111.31603726	   -243.85168764	      0.00000000	      0.00000000	      1.00000000	      0.18451740	      1.00000000	      0.17147149	      0.99999986	      0.06145461	      0.01000000	      0.05449444	      0.00000000	      0.00000000
      0.16711360	     -0.00000000	     -0.00000000	      0.00000000	      0.00000000	     -0.00000000	     -0.00000000	      0.00000000	     -0.00000000	      0.53213487	      1.41086877	      0.00000000	      0.00000000	    -57.14822074	    131.08983911	    111.24087585	   -244.24828659	      0.00000000	      0.00000000	      1.00000000	      0.18446787	      1.00000000	      0.17144543	      0.99999986	      0.06143566	      0.01000000	      0.05452035	      0.00000000	      0.00000000
      0.16742158	     -0.00000000	     -0.00000000	      0.00000000	      0.00000000	     -0.00000000	     -0.00000000	      0.00000000	     -0.00000000	      0.53256964	      1.41252666	      0.00000000	      0.00000000	    -57.10781906	    131.27969437	    111.16559223	   -244.64532729	      0.00000000	      0.00000000	      1.00000000	      0.18441826	      1.00000000	      0.17141934	      0.99999986	      0.06141667	      0.01000000	      0.05454638	      0.00000000	      0.00000000
      0.16771795	     -0.00000000	     -0.00000000	      0.00000000	      0.00000000	     -0.00000000	     -0.00000000	      0.00000000	     -0.00000000	      0.53298851	      1.41412070	      0.00000000	      0.00000000	    -57.06888414	    131.46257384	    111.09302917	   -245.02773164	      0.00000000	      0.00000000	      1.00000000	      0.18437044	      1.00000000	      0.17139419	      0.99999986	      0.06139837	      0.01000000	      0.05457154	      0.00000000	      0.00000000
      0.16801433	     -0.00000000	     -0.00000000	      0.00000000	      0.00000000	     -0.00000000	     -0.00000000	      0.00000000	     -0.00000000	      0.53340785	      1.41571341	      0.00000000	      0.00000000	    -57.02989499	    131.64563193	    111.02035271	   -245.41053444	      0.00000000	      0.00000000	      1.00000000	      0.18432255	      1.00000000	      0.17136901	      0.99999987	      0.06138003	      0.01000000	      0.05459682	      0.00000000	      0.00000000
      0.16832200	     -0.00000000	     -0.00000000	      0.00000000	      0.00000000	     -0.00000000	     -0.00000000	      0.00000000	     -0.00000000	      0.53384369	      1.41736540	      0.00000000	      0.00000000	    -56.98936177	    131.83585596	    110.94478502	   -245.80827730	      0.00000000	      0.00000000	      1.00000000	      0.18427275	      1.00000000	      0.17134283	      0.99999987	      0.06136095	      0.01000000	      0.05462317	      0.00000000	      0.00000000
      0.16862967	     -0.00000000	     -0.00000000	      0.00000000	      0.00000000	     -0.00000000	     -0.00000000	      0.00000000	     -0.00000000	      0.53428003	      1.41901595	      0.00000000	      0.00000000	    -56.94876999	    132.02627600	    110.86909490	   -246.20646864	      0.00000000	      0.00000000	      1.00000000	      0.18422287	      1.00000000	      0.17131661	      0.99999987	      0.06134184	      0.01000000	      0.05464964	      0.00000000	      0.00000000
      0.16892791	     -0.00000000	     -0.00000000	      0.00000000	      0.00000000	     -0.00000000	     -0.00000000	      0.00000000	     -0.00000000	      0.53470347	      1.42061448	      0.00000000	      0.00000000	    -56.90936712	    132.21103945	    110.79560904	   -246.59278245	      0.00000000	      0.00000000	      1.00000000	      0.18417445	      1.00000000	      0.17129115	      0.99999987	      0.06132328	      0.01000000	      0.05467542	      0.00000000	      0.00000000
      0.16922615	     -0.00000000	     -0.00000000	      0.00000000	      0.00000000	     -0.00000000	     -0.00000000	      0.00000000	     -0.00000000	      0.53512739	      1.42221164	      0.00000000	      0.00000000	    -56.86990912	    132.39598899	    110.72200790	   -246.97950964	      0.00000000	      0.00000000	      1.00000000	      0.18412595	      1.00000000	      0.17126566	      0.99999987	      0.06130468	      0.01000000	      0.05470131	      0.00000000	      0.00000000
      0.16953352	     -0.00000000	     -0.00000000	      0.00000000	      0.00000000	     -0.00000000	     -0.00000000	      0.00000000	     -0.00000000	      0.53556478	      1.42385626	      0.00000000	      0.00000000	    -56.82918554	    132.58679161	    110.64603305	   -247.37842896	      0.00000000	      0.00000000	      1.00000000	      0.18407588	      1.00000000	      0.17123935	      0.99999988	      0.06128548	      0.01000000	      0.05472810	      0.00000000	      0.00000000
      0.16984089	     -0.00000000	     -0.00000000	      0.00000000	      0.00000000	     -0.00000000	     -0.00000000	      0.00000000	     -0.00000000	      0.53600268	      1.42549942	      0.00000000	      0.00000000	    -56.78840329	    132.77779532	    110.56993552	   -247.77780377	      0.00000000	      0.00000000	      1.00000000	      0.18402574	      1.00000000	      0.17121300	      0.99999988	      0.06126624	      0.01000000	      0.05475502	      0.00000000	      0.00000000
      0.17014082	     -0.00000000	     -0.00000000	      0.00000000	      0.00000000	     -0.00000000	     -0.00000000	      0.00000000	     -0.00000000	      0.53643048	      1.42710145	      0.00000000	      0.00000000	    -56.74855053	    132.96437054	    110.49555965	   -248.16786913	      0.00000000	      0.00000000	      1.00000000	      0.18397673	      1.00000000	      0.17118725	      0.99999988	      0.06124742	      0.01000000	      0.05478141	      0.00000000	      0.00000000
      0.17044076	     -0.00000000	     -0.00000000	      0.00000000	      0.00000000	     -0.00000000	     -0.00000000	      0.00000000	     -0.00000000	      0.53685876	      1.42870208	      0.00000000	      0.00000000	    -56.70864179	    133.15113937	    110.42106673	   -248.55836272	      0.00000000	      0.00000000	      1.00000000	      0.18392764	      1.00000000	      0.17116146	      0.99999988	      0.06122858	      0.01000000	      0.05480791	      0.00000000	      0.00000000
      0.17074784	     -0.00000000	     -0.00000000	      0.00000000	      0.00000000	     -0.00000000	     -0.00000000	      0.00000000	     -0.00000000	      0.53729774	      1.43033942	      0.00000000	      0.00000000	    -56.66772391	    133.34255657	    110.34467715	   -248.95852702	      0.00000000	      0.00000000	      1.00000000	      0.18387730	      1.00000000	      0.17113502	      0.99999988	      0.06120924	      0.01000000	      0.05483516	      0.00000000	      0.00000000
      0.17105493	     -0.00000000	     -0.00000000	      0.00000000	      0.00000000	     -0.00000000	     -0.00000000	      0.00000000	     -0.00000000	      0.53773723	      1.43197531	      0.00000000	      0.00000000	    -56.62674722	    133.53418007	    110.26816463	   -249.35915424	      0.00000000	      0.00000000	      1.00000000	      0.18382689	      1.00000000	      0.17110854	      0.99999989	      0.06118987	      0.01000000	      0.05486253	      0.00000000	      0.00000000
      0.17135637	     -0.00000000	     -0.00000000	      0.00000000	      0.00000000	     -0.00000000	     -0.00000000	      0.00000000	     -0.00000000	      0.53816912	      1.43357972	      0.00000000	      0.00000000	    -56.58646627	    133.72247911	    110.19293842	   -249.75278030	      0.00000000	      0.00000000	      1.00000000	      0.18377732	      1.00000000	      0.17108250	      0.99999989	      0.06117082	      0.01000000	      0.05488951	      0.00000000	      0.00000000
      0.17165781	     -0.00000000	     -0.00000000	      0.00000000	      0.00000000	     -0.00000000	     -0.00000000	      0.00000000	     -0.00000000	      0.53860150	      1.43518273	      0.00000000	      0.00000000	    -56.54612853	    133.91097926	    110.11759349	   -250.14684928	      0.00000000	      0.00000000	      1.00000000	      0.18372767	      1.00000000	      0.17105644	      0.99999989	      0.06115173	      0.01000000	      0.05491662	      0.00000000	      0.00000000
      0.17196466	     -0.00000000	     -0.00000000	      0.00000000	      0.00000000	     -0.00000000	     -0.00000000	      0.00000000	     -0.00000000	      0.53904214	      1.43681305	      0.00000000	      0.00000000	    -56.50500846	    134.10306578	    110.04077428	   -250.54836628	      0.00000000	      0.00000000	      1.00000000	      0.18367705	      1.00000000	      0.17102986	      0.99999989	      0.06113226	      0.01000000	      0.05494432	      0.00000000	      0.00000000
      0.17227151	     -0.00000000	     -0.00000000	      0.00000000	      0.00000000	     -0.00000000	     -0.00000000	      0.00000000	     -0.00000000	      0.53948328	      1.43844193	      0.00000000	      0.00000000	    -56.46382942	    134.29536398	    109.96383181	   -250.95035417	      0.00000000	      0.00000000	      1.00000000	      0.18362635	      1.00000000	      0.17100325	      0.99999989	      0.06111275	      0.01000000	      0.05497215	      0.00000000	      0.00000000
      0.17257425	     -0.00000000	     -0.00000000	      0.00000000	      0.00000000	     -0.00000000	     -0.00000000	      0.00000000	     -0.00000000	      0.53991900	      1.44004757	      0.00000000	      0.00000000	    -56.42314378	    134.48529168	    109.88779841	   -251.34733504	      0.00000000	      0.00000000	      1.00000000	      0.18357625	      1.00000000	      0.17097695	      0.99999989	      0.06109347	      0.01000000	      0.05499973	      0.00000000	      0.00000000
      0.17287699	     -0.00000000	     -0.00000000	      0.00000000	      0.00000000	     -0.00000000	     -0.00000000	      0.00000000	     -0.00000000	      0.54035520	      1.44165180	      0.00000000	      0.00000000	    -56.38240061	    134.67542794	    109.81164476	   -251.74477325	      0.00000000	      0.00000000	      1.00000000	      0.18352607	      1.00000000	      0.17095062	      0.99999990	      0.06107415	      0.01000000	      0.05502743	      0.00000000	      0.00000000
      0.17317973	     -0.00000000	     -0.00000000	      0.00000000	      0.00000000	     -0.00000000	     -0.00000000	      0.00000000	     -0.00000000	      0.54079190	      1.44325460	      0.00000000	      0.00000000	    -56.34159984	    134.86576979	    109.73537073	   -252.14259459	      0.00000000	      0.00000000	      1.00000000	      0.18347581	      1.00000000	      0.17092425	      0.99999990	      0.06105479	      0.01000000	      0.05505524	      0.00000000	      0.00000000
      0.17348248	     -0.00000000	     -0.00000000	      0.00000000	      0.00000000	     -0.00000000	     -0.00000000	      0.00000000	     -0.00000000	      0.54122907	      1.44485598	      0.00000000	      0.00000000	    -56.30074142	    135.05632283	    109.65897620	   -252.54087428	      0.00000000	      0.00000000	      1.00000000	      0.18342547	      1.00000000	      0.17089784	      0.99999990	      0.06103539	      0.01000000	      0.05508318	      0.00000000	      0.00000000
      0.17378522	     -0.00000000	     -0.00000000	      0.00000000	      0.00000000	     -0.00000000	     -0.00000000	      0.00000000	     -0.00000000	      0.54166673	      1.44645595	      0.00000000	      0.00000000	    -56.25982528	    135.24708455	    109.58246103	   -252.93954639	      0.00000000	      0.00000000	      1.00000000	      0.18337505	      1.00000000	      0.17087140	      0.99999990	      0.06101596	      0.01000000	      0.05511123	      0.00000000	      0.00000000
      0.17408796	     -0.00000000	     -0.00000000	      0.00000000	      0.00000000	     -0.00000000	     -0.00000000	      0.00000000	     -0.00000000	      0.54210488	      1.44805449	      0.00000000	      0.00000000	    -56.21885136	    135.43806012	    109.50582510	   -253.33867808	      0.00000000	      0.00000000	      1.00000000	      0.18332455	      1.00000000	      0.17084491	      0.99999990	      0.06099649	      0.01000000	      0.05513940	      0.00000000	      0.00000000
      0.17439070	     -0.00000000	     -0.00000000	      0.00000000	      0.00000000	     -0.00000000	     -0.00000000	      0.00000000	     -0.00000000	      0.54254351	      1.44965162	      0.00000000	      0.00000000	    -56.17781958	    135.62924747	    109.42906827	   -253.73821135	      0.00000000	      0.00000000	      1.00000000	      0.18327398	      1.00000000	      0.17081839	      0.99999990	      0.06097698	      0.01000000	      0.05516770	      0.00000000	      0.00000000
      0.17469344	     -0.00000000	     -0.00000000	      0.00000000	      0.00000000	     -0.00000000	     -0.00000000	      0.00000000	     -0.00000000	      0.54298262	      1.45124732	      0.00000000	      0.00000000	    -56.13672990	    135.82065137	    109.35219041	   -254.13820571	      0.00000000	      0.00000000	      1.00000000	      0.18322332	      1.00000000	      0.17079183	      0.99999990	      0.06095744	      0.01000000	      0.05519611	      0.00000000	      0.00000000
      0.17499619	     -0.00000000	     -0.00000000	      0.00000000	      0.00000000	     -0.00000000	     -0.00000000	      0.00000000	     -0.00000000	      0.54342222	      1.45284160	      0.00000000	      0.00000000	    -56.09558223	    136.01227018	    109.27519140	   -254.53861064	      0.00000000	      0.00000000	      1.00000000	      0.18317258	      1.00000000	      0.17076524	      0.99999991	      0.06093786	      0.01000000	      0.05522465	      0.00000000	      0.00000000
      0.17529893	     -0.00000000	     -0.00000000	      0.00000000	      0.00000000	     -0.00000000	     -0.00000000	      0.00000000	     -0.00000000	      0.54386229	      1.45443446	      0.00000000	      0.00000000	    -56.05437652	    136.20410829	    109.19807110	   -254.93947850	      0.00000000	      0.00000000	      1.00000000	      0.18312177	      1.00000000	      0.17073861	      0.99999991	      0.06091824	      0.01000000	      0.05525330	      0.00000000	      0.00000000
      0.17560167	     -0.00000000	     -0.00000000	      0.00000000	      0.00000000	     -0.00000000	     -0.00000000	      0.00000000	     -0.00000000	      0.54430285	      1.45602590	      0.00000000	      0.00000000	    -56.01311270	    136.39616444	    109.12082937	   -255.34076572	      0.00000000	      0.00000000	      1.00000000	      0.18307087	      1.00000000	      0.17071194	      0.99999991	      0.06089858	      0.01000000	      0.05528208	      0.00000000	      0.00000000
      0.17590441	     -0.00000000	     -0.00000000	      0.00000000	      0.00000000	     -0.00000000	     -0.00000000	      0.00000000	     -0.00000000	      0.54474390	      1.45761591	      0.00000000	      0.00000000	    -55.97179071	    136.58844267	    109.04346609	   -255.74251803	      0.00000000	      0.00000000	      1.00000000	      0.18301989	      1.00000000	      0.17068523	      0.99999991	      0.06087889	      0.01000000	      0.05531098	      0.00000000	      0.00000000
      0.17620716	     -0.00000000	     -0.00000000	      0.00000000	      0.00000000	     -0.00000000	     -0.00000000	      0.00000000	     -0.00000000	      0.54518542	      1.45920450	      0.00000000	      0.00000000	    -55.93041047	    136.78094211	    108.96598112	   -256.14469829	      0.00000000	      0.00000000	      1.00000000	      0.18296883	      1.00000000	      0.17065849	      0.99999991	      0.06085916	      0.01000000	      0.05533999	      0.00000000	      0.00000000
      0.17650990	     -0.00000000	     -0.00000000	      0.00000000	      0.00000000	     -0.00000000	     -0.00000000	     -0.00000000	     -0.00000000	      0.54562742	      1.46079167	      0.00000000	      0.00000000	    -55.88897191	    136.97366645	    108.88837432	   -256.54734617	      0.00000000	      0.00000000	      1.00000000	      0.18291770	      1.00000000	      0.17063171	      0.99999991	      0.06083939	      0.01000000	      0.05536914	      0.00000000	      0.00000000
      0.17681264	     -0.00000000	     -0.00000000	      0.00000000	      0.00000000	     -0.00000000	     -0.00000000	     -0.00000000	     -0.00000000	      0.54606990	      1.46237741	      0.00000000	      0.00000000	    -55.84747498	    137.16661517	    108.81064555	   -256.95043034	      0.00000000	      0.00000000	      1.00000000	      0.18286648	      1.00000000	      0.17060489	      0.99999991	      0.06081958	      0.01000000	      0.05539840	      0.00000000	      0.00000000
      0.17711538	     -0.00000000	     -0.00000000	      0.00000000	      0.00000000	     -0.00000000	     -0.00000000	     -0.00000000	     -0.00000000	      0.54651287	      1.46396173	      0.00000000	      0.00000000	    -55.80591960	    137.35979168	    108.73279468	   -257.35398504	      0.00000000	      0.00000000	      1.00000000	      0.18281518	      1.00000000	      0.17057803	      0.99999992	      0.06079973	      0.01000000	      0.05542778	      0.00000000	      0.00000000
      0.17741813	     -0.00000000	     -0.00000000	      0.00000000	      0.00000000	     -0.00000000	     -0.00000000	     -0.00000000	     -0.00000000	      0.54695631	      1.46554462	      0.00000000	      0.00000000	    -55.76430570	    137.55319575	    108.65482157	   -257.75798417	      0.00000000	      0.00000000	      1.00000000	      0.18276380	      1.00000000	      0.17055114	      0.99999992	      0.06077985	      0.01000000	      0.05545729	      0.00000000	      0.00000000
      0.17772087	     -0.00000000	     -0.00000000	      0.00000000	      0.00000000	     -0.00000000	     -0.00000000	     -0.00000000	     -0.00000000	      0.54740023	      1.46712609	      0.00000000	      0.00000000	    -55.72263322	    137.74683052	    108.57672609	   -258.16245707	      0.00000000	      0.00000000	      1.00000000	      0.18271234	      1.00000000	      0.17052421	      0.99999992	      0.06075993	      0.01000000	      0.05548692	      0.00000000	      0.00000000
      0.17802361	     -0.00000000	     -0.00000000	      0.00000000	      0.00000000	     -0.00000000	     -0.00000000	     -0.00000000	     -0.00000000	      0.54784463	      1.46870613	      0.00000000	      0.00000000	    -55.68090208	    137.94069608	    108.49850808	   -258.56738232	      0.00000000	      0.00000000	      1.00000000	      0.18266080	      1.00000000	      0.17049724	      0.99999992	      0.06073997	      0.01000000	      0.05551668	      0.00000000	      0.00000000
      0.17832635	     -0.00000000	     -0.00000000	      0.00000000	      0.00000000	     -0.00000000	     -0.00000000	     -0.00000000	     -0.00000000	      0.54828951	      1.47028474	      0.00000000	      0.00000000	    -55.63911221	    138.13479530	    108.42016741	   -258.97278496	      0.00000000	      0.00000000	      1.00000000	      0.18260918	      1.00000000	      0.17047024	      0.99999992	      0.06071997	      0.01000000	      0.05554656	      0.00000000	      0.00000000
      0.17862910	     -0.00000000	     -0.00000000	      0.00000000	      0.00000000	     -0.00000000	     -0.00000000	     -0.00000000	     -0.00000000	      0.54873487	      1.47186193	      0.00000000	      0.00000000	    -55.59726354	    138.32912853	    108.34170394	   -259.37864767	      0.00000000	      0.00000000	      1.00000000	      0.18255748	      1.00000000	      0.17044320	      0.99999992	      0.06069993	      0.01000000	      0.05557656	      0.00000000	      0.00000000
      0.17893184	     -0.00000000	     -0.00000000	      0.00000000	      0.00000000	     -0.00000000	     -0.00000000	     -0.00000000	     -0.00000000	      0.54918070	      1.47343769	      0.00000000	      0.00000000	    -55.55535601	    138.52369845	    108.26311753	   -259.78499173	      0.00000000	      0.00000000	      1.00000000	      0.18250569	      1.00000000	      0.17041612	      0.99999992	      0.06067986	      0.01000000	      0.05560669	      0.00000000	      0.00000000
      0.17923458	     -0.00000000	     -0.00000000	      0.00000000	      0.00000000	     -0.00000000	     -0.00000000	     -0.00000000	     -0.00000000	      0.54962701	      1.47501202	      0.00000000	      0.00000000	    -55.51338954	    138.71850562	    108.18440802	   -260.19180339	      0.00000000	      0.00000000	      1.00000000	      0.18245383	      1.00000000	      0.17038901	      0.99999992	      0.06065975	      0.01000000	      0.05563694	      0.00000000	      0.00000000
      0.17953732	     -0.00000000	     -0.00000000	      0.00000000	      0.00000000	     -0.00000000	     -0.00000000	     -0.00000000	     -0.00000000	      0.55007380	      1.47658493	      0.00000000	      0.00000000	    -55.47136405	    138.91355255	    108.10557529	   -260.59910070	      0.00000000	      0.00000000	      1.00000000	      0.18240188	      1.00000000	      0.17036186	      0.99999993	      0.06063960	      0.01000000	      0.05566732	      0.00000000	      0.00000000
      0.17984006	     -0.00000000	     -0.00000000	      0.00000000	      0.00000000	     -0.00000000	     -0.00000000	     -0.00000000	     -0.00000000	      0.55052106	      1.47815641	      0.00000000	      0.00000000	    -55.42927948	    139.10884000	    108.02661918	   -261.00687299	      0.00000000	      0.00000000	      1.00000000	      0.18234986	      1.00000000	      0.17033467	      0.99999993	      0.06061941	      0.01000000	      0.05569782	      0.00000000	      0.00000000
      0.18014281	     -0.00000000	     -0.00000000	      0.00000000	      0.00000000	     -0.00000000	     -0.00000000	     -0.00000000	      0.00000000	      0.55096880	      1.47972646	      0.00000000	      0.00000000	    -55.38713575	    139.30437034	    107.94753954	   -261.41513555	      0.00000000	      0.00000000	      1.00000000	      0.18229775	      1.00000000	      0.17030745	      0.99999993	      0.06059918	      0.01000000	      0.05572845	      0.00000000	      0.00000000
      0.18044555	     -0.00000000	     -0.00000000	      0.00000000	      0.00000000	     -0.00000000	     -0.00000000	     -0.00000000	      0.00000000	      0.55141701	      1.48129508	      0.00000000	      0.00000000	    -55.34493279	    139.50014451	    107.86833623	   -261.82388034	      0.00000000	      0.00000000	      1.00000000	      0.18224555	      1.00000000	      0.17028019	      0.99999993	      0.06057891	      0.01000000	      0.05575920	      0.00000000	      0.00000000
      0.18074829	     -0.00000000	     -0.00000000	      0.00000000	      0.00000000	     -0.00000000	     -0.00000000	     -0.00000000	     -0.00000000	      0.55186570	      1.48286227	      0.00000000	      0.00000000	    -55.30267052	    139.69616474	    107.78900910	   -262.23312032	      0.00000000	      0.00000000	      1.00000000	      0.18219328	      1.00000000	      0.17025289	      0.99999993	      0.06055861	      0.01000000	      0.05579008	      0.00000000	      0.00000000
      0.18105103	     -0.00000000	     -0.00000000	      0.00000000	      0.00000000	     -0.00000000	     -0.00000000	     -0.00000000	     -0.00000000	      0.55231486	      1.48442803	      0.00000000	      0.00000000	    -55.26034887	    139.89243212	    107.70955800	   -262.64284968	      0.00000000	      0.00000000	      1.00000000	      0.18214092	      1.00000000	      0.17022556	      0.99999993	      0.06053826	      0.01000000	      0.05582109	      0.00000000	      0.00000000
      0.18135378	     -0.00000000	     -0.00000000	      0.00000000	      0.00000000	     -0.00000000	     -0.00000000	     -0.00000000	     -0.00000000	      0.55276450	      1.48599237	      0.00000000	      0.00000000	    -55.21796776	    140.08894881	    107.62998279	   -263.05307944	      0.00000000	      0.00000000	      1.00000000	      0.18208849	      1.00000000	      0.17019819	      0.99999993	      0.06051788	      0.01000000	      0.05585222	      0.00000000	      0.00000000
      0.18165652	     -0.00000000	     -0.00000000	      0.00000000	      0.00000000	     -0.00000000	     -0.00000000	     -0.00000000	      0.00000000	      0.55321461	      1.48755527	      0.00000000	      0.00000000	    -55.17552712	    140.28571602	    107.55028331	   -263.46380565	      0.00000000	      0.00000000	      1.00000000	      0.18203597	      1.00000000	      0.17017078	      0.99999993	      0.06049746	      0.01000000	      0.05588348	      0.00000000	      0.00000000
      0.18195926	     -0.00000000	     -0.00000000	      0.00000000	      0.00000000	     -0.00000000	     -0.00000000	     -0.00000000	      0.00000000	      0.55366519	      1.48911675	      0.00000000	      0.00000000	    -55.13302688	    140.48273583	    107.47045940	   -263.87503774	      0.00000000	      0.00000000	      1.00000000	      0.18198336	      1.00000000	      0.17014334	      0.99999993	      0.06047699	      0.01000000	      0.05591487	      0.00000000	      0.00000000
      0.18226200	     -0.00000000	     -0.00000000	      0.00000000	      0.00000000	     -0.00000000	     -0.00000000	     -0.00000000	      0.00000000	      0.55411625	      1.49067680	      0.00000000	      0.00000000	    -55.09046695	    140.68000957	    107.39051092	   -264.28677330	      0.00000000	      0.00000000	      1.00000000	      0.18193068	      1.00000000	      0.17011586	      0.99999993	      0.06045649	      0.01000000	      0.05594639	      0.00000000	      0.00000000
      0.18256475	     -0.00000000	     -0.00000000	      0.00000000	      0.00000000	     -0.00000000	     -0.00000000	     -0.00000000	      0.00000000	      0.55456777	      1.49223541	      0.00000000	      0.00000000	    -55.04784726	    140.87753927	    107.31043772	   -264.69902048	      0.00000000	      0.00000000	      1.00000000	      0.18187791	      1.00000000	      0.17008834	      0.99999994	      0.06043595	      0.01000000	      0.05597804	      0.00000000	      0.00000000
      0.18286749	     -0.00000000	     -0.00000000	      0.00000000	      0.00000000	     -0.00000000	     -0.00000000	     -0.00000000	      0.00000000	      0.55501977	      1.49379260	      0.00000000	      0.00000000	    -55.00516772	    141.07532637	    107.23023963	   -265.11177814	      0.00000000	      0.00000000	      1.00000000	      0.18182506	      1.00000000	      0.17006079	      0.99999994	      0.06041538	      0.01000000	      0.05600981	      0.00000000	      0.00000000
      0.18317023	     -0.00000000	     -0.00000000	      0.00000000	      0.00000000	     -0.00000000	     -0.00000000	     -0.00000000	      0.00000000	      0.55547224	      1.49534836	      0.00000000	      0.00000000	    -54.96242827	    141.27337283	    107.14991651	   -265.52505340	      0.00000000	      0.00000000	      1.00000000	      0.18177212	      1.00000000	      0.17003320	      0.99999994	      0.06039476	      0.01000000	      0.05604172	      0.00000000	      0.00000000
      0.18347297	     -0.00000000	     -0.00000000	      0.00000000	      0.00000000	     -0.00000000	     -0.00000000	     -0.00000000	      0.00000000	      0.55592518	      1.49690269	      0.00000000	      0.00000000	    -54.91962883	    141.47168020	    107.06946819	   -265.93884616	      0.00000000	      0.00000000	      1.00000000	      0.18171911	      1.00000000	      0.17000557	      0.99999994	      0.06037410	      0.01000000	      0.05607375	      0.00000000	      0.00000000
      0.18377572	     -0.00000000	     -0.00000000	      0.00000000	      0.00000000	     -0.00000000	     -0.00000000	     -0.00000000	      0.00000000	      0.55637859	      1.49845559	      0.00000000	      0.00000000	    -54.87676931	    141.67025043	    106.98889452	   -266.35316271	      0.00000000	      0.00000000	      1.00000000	      0.18166601	      1.00000000	      0.16997791	      0.99999994	      0.06035340	      0.01000000	      0.05610591	      0.00000000	      0.00000000
      0.18407846	     -0.00000000	     -0.00000000	      0.00000000	      0.00000000	     -0.00000000	     -0.00000000	     -0.00000000	      0.00000000	      0.55683247	      1.50000706	      0.00000000	      0.00000000	    -54.83384963	    141.86908512	    106.90819534	   -266.76800382	      0.00000000	      0.00000000	      1.00000000	      0.18161282	      1.00000000	      0.16995022	      0.99999994	      0.06033267	      0.01000000	      0.05613821	      0.00000000	      0.00000000
      0.18438120	     -0.00000000	     -0.00000000	      0.00000000	      0.00000000	     -0.00000000	     -0.00000000	     -0.00000000	      0.00000000	      0.55728682	      1.50155711	      0.00000000	      0.00000000	    -54.79086972	    142.06818623	    106.82737048	   -267.18337516	      0.00000000	      0.00000000	      1.00000000	      0.18155955	      1.00000000	      0.16992248	      0.99999994	      0.06031189	      0.01000000	      0.05617063	      0.00000000	      0.00000000
      0.18468394	     -0.00000000	     -0.00000000	      0.00000000	      0.00000000	     -0.00000000	     -0.00000000	     -0.00000000	      0.00000000	      0.55774164	      1.50310572	      0.00000000	      0.00000000	    -54.74782948	    142.26755544	    106.74641980	   -267.59927817	      0.00000000	      0.00000000	      1.00000000	      0.18150620	      1.00000000	      0.16989471	      0.99999994	      0.06029108	      0.01000000	      0.05620319	      0.00000000	      0.00000000
      0.18498668	     -0.00000000	     -0.00000000	      0.00000000	      0.00000000	     -0.00000000	     -0.00000000	     -0.00000000	      0.00000000	      0.55819693	      1.50465291	      0.00000000	      0.00000000	    -54.70472886	    142.46719469	    106.66534313	   -268.01571805	      0.00000000	      0.00000000	      1.00000000	      0.18145276	      1.00000000	      0.16986691	      0.99999994	      0.06027022	      0.01000000	      0.05623588	      0.00000000	      0.00000000
      0.18528943	     -0.00000000	     -0.00000000	      0.00000000	      0.00000000	     -0.00000000	     -0.00000000	     -0.00000000	      0.00000000	      0.55865269	      1.50619867	      0.00000000	      0.00000000	    -54.66156775	    142.66710574	    106.58414030	   -268.43269680	      0.00000000	      0.00000000	      1.00000000	      0.18139924	      1.00000000	      0.16983907	      0.99999994	      0.06024933	      0.01000000	      0.05626870	      0.00000000	      0.00000000
      0.18559217	     -0.00000000	     -0.00000000	      0.00000000	      0.00000000	     -0.00000000	     -0.00000000	     -0.00000000	      0.00000000	      0.55910891	      1.50774301	      0.00000000	      0.00000000	    -54.61834608	    142.86729053	    106.50281115	   -268.85021926	      0.00000000	      0.00000000	      1.00000000	      0.18134564	      1.00000000	      0.16981119	      0.99999994	      0.06022839	      0.01000000	      0.05630165	      0.00000000	      0.00000000
      0.18589491	     -0.00000000	     -0.00000000	      0.00000000	      0.00000000	     -0.00000000	     -0.00000000	     -0.00000000	      0.00000000	      0.55956560	      1.50928592	      0.00000000	      0.00000000	    -54.57506376	    143.06775089	    106.42135551	   -269.26828791	      0.00000000	      0.00000000	      1.00000000	      0.18129194	      1.00000000	      0.16978327	      0.99999995	      0.06020742	      0.01000000	      0.05633473	      0.00000000	      0.00000000
      0.18619765	     -0.00000000	     -0.00000000	      0.00000000	      0.00000000	     -0.00000000	     -0.00000000	     -0.00000000	      0.00000000	      0.56002276	      1.51082740	      0.00000000	      0.00000000	    -54.53172071	    143.26848879	    106.33977323	   -269.68690734	      0.00000000	      0.00000000	      1.00000000	      0.18123817	      1.00000000	      0.16975533	      0.99999995	      0.06018641	      0.01000000	      0.05636795	      0.00000000	      0.00000000
      0.18650040	     -0.00000000	     -0.00000000	      0.00000000	      0.00000000	     -0.00000000	     -0.00000000	     -0.00000000	      0.00000000	      0.56048039	      1.51236746	      0.00000000	      0.00000000	    -54.48831685	    143.46950610	    106.25806412	   -270.10608038	      0.00000000	      0.00000000	      1.00000000	      0.18118431	      1.00000000	      0.16972734	      0.99999995	      0.06016535	      0.01000000	      0.05640130	      0.00000000	      0.00000000
      0.18680314	     -0.00000000	     -0.00000000	      0.00000000	      0.00000000	     -0.00000000	     -0.00000000	     -0.00000000	      0.00000000	      0.56093848	      1.51390610	      0.00000000	      0.00000000	    -54.44485209	    143.67080483	    106.17622804	   -270.52581145	      0.00000000	      0.00000000	      1.00000000	      0.18113036	      1.00000000	      0.16969932	      0.99999995	      0.06014426	      0.01000000	      0.05643478	      0.00000000	      0.00000000
      0.18710588	     -0.00000000	     -0.00000000	      0.00000000	      0.00000000	     -0.00000000	     -0.00000000	     -0.00000000	      0.00000000	      0.56139703	      1.51544331	      0.00000000	      0.00000000	    -54.40132634	    143.87238690	    106.09426479	   -270.94610371	      0.00000000	      0.00000000	      1.00000000	      0.18107633	      1.00000000	      0.16967126	      0.99999995	      0.06012312	      0.01000000	      0.05646840	      0.00000000	      0.00000000
      0.18740862	     -0.00000000	     -0.00000000	      0.00000000	      0.00000000	     -0.00000000	     -0.00000000	     -0.00000000	      0.00000000	      0.56185605	      1.51697911	      0.00000000	      0.00000000	    -54.35773952	    144.07425435	    106.01217422	   -271.36696147	      0.00000000	      0.00000000	      1.00000000	      0.18102221	      1.00000000	      0.16964317	      0.99999995	      0.06010195	      0.01000000	      0.05650215	      0.00000000	      0.00000000
      0.18771137	     -0.00000000	     -0.00000000	      0.00000000	      0.00000000	     -0.00000000	     -0.00000000	     -0.00000000	      0.00000000	      0.56231554	      1.51851348	      0.00000000	      0.00000000	    -54.31409155	    144.27640916	    105.92995615	   -271.78838814	      0.00000000	      0.00000000	      1.00000000	      0.18096800	      1.00000000	      0.16961504	      0.99999995	      0.06008073	      0.01000000	      0.05653604	      0.00000000	      0.00000000
      0.18801411	     -0.00000000	     -0.00000000	      0.00000000	      0.00000000	     -0.00000000	     -0.00000000	      0.00000000	      0.00000000	      0.56277549	      1.52004644	      0.00000000	      0.00000000	    -54.27038233	    144.47885340	    105.84761042	   -272.21038798	      0.00000000	      0.00000000	      1.00000000	      0.18091371	      1.00000000	      0.16958688	      0.99999995	      0.06005948	      0.01000000	      0.05657006	      0.00000000	      0.00000000
      0.18831685	     -0.00000000	     -0.00000000	      0.00000000	      0.00000000	     -0.00000000	     -0.00000000	      0.00000000	      0.00000000	      0.56323591	      1.52157798	      0.00000000	      0.00000000	    -54.22661178	    144.68158912	    105.76513684	   -272.63296461	      0.00000000	      0.00000000	      1.00000000	      0.18085933	      1.00000000	      0.16955868	      0.99999995	      0.06003818	      0.01000000	      0.05660422	      0.00000000	      0.00000000
      0.18861959	     -0.00000000	     -0.00000000	      0.00000000	      0.00000000	     -0.00000000	     -0.00000000	      0.00000000	      0.00000000	      0.56369678	      1.52310810	      0.00000000	      0.00000000	    -54.18277981	    144.88461841	    105.68253523	   -273.05612229	      0.00000000	      0.00000000	      1.00000000	      0.18080487	      1.00000000	      0.16953044	      0.99999995	      0.06001684	      0.01000000	      0.05663851	      0.00000000	      0.00000000
      0.18892234	     -0.00000000	     -0.00000000	      0.00000000	      0.00000000	     -0.00000000	     -0.00000000	      0.00000000	      0.00000000	      0.56415812	      1.52463681	      0.00000000	      0.00000000	    -54.13888633	    145.08794338	    105.59980544	   -273.47986480	      0.00000000	      0.00000000	      1.00000000	      0.18075031	      1.00000000	      0.16950217	      0.99999995	      0.05999547	      0.01000000	      0.05667294	      0.00000000	      0.00000000
      0.18922508	     -0.00000000	     -0.00000000	      0.00000000	      0.00000000	     -0.00000000	     -0.00000000	      0.00000000	      0.00000000	      0.56461993	      1.52616411	      0.00000000	      0.00000000	    -54.09493125	    145.29156617	    105.51694726	   -273.90419643	      0.00000000	      0.00000000	      1.00000000	      0.18069567	      1.00000000	      0.16947387	      0.99999995	      0.05997405	      0.01000000	      0.05670750	      0.00000000	      0.00000000
      0.18952782	     -0.00000000	     -0.00000000	      0.00000000	      0.00000000	     -0.00000000	     -0.00000000	      0.00000000	      0.00000000	      0.56508219	      1.52769000	      0.00000000	      0.00000000	    -54.05091448	    145.49548893	    105.43396054	   -274.32912112	      0.00000000	      0.00000000	      1.00000000	      0.18064095	      1.00000000	      0.16944553	      0.99999995	      0.05995259	      0.01000000	      0.05674221	      0.00000000	      0.00000000
      0.18983056	     -0.00000000	     -0.00000000	      0.00000000	      0.00000000	     -0.00000000	     -0.00000000	      0.00000000	      0.00000000	      0.56554492	      1.52921449	      0.00000000	      0.00000000	    -54.00683592	    145.69971384	    105.35084508	   -274.75464317	      0.00000000	      0.00000000	      1.00000000	      0.18058613	      1.00000000	      0.16941715	      0.99999996	      0.05993109	      0.01000000	      0.05677704	      0.00000000	      0.00000000
      0.19013330	     -0.00000000	     -0.00000000	      0.00000000	      0.00000000	     -0.00000000	     -0.00000000	      0.00000000	      0.00000000	      0.56600811	      1.53073756	      0.00000000	      0.00000000	    -53.96269549	    145.90424311	    105.26760071	   -275.18076668	      0.00000000	      0.00000000	      1.00000000	      0.18053122	      1.00000000	      0.16938874	      0.99999996	      0.05990955	      0.01000000	      0.05681202	      0.00000000	      0.00000000
      0.19043605	     -0.00000000	     -0.00000000	      0.00000000	      0.00000000	     -0.00000000	     -0.00000000	      0.00000000	      0.00000000	      0.56647176	      1.53225924	      0.00000000	      0.00000000	    -53.91849310	    146.10907897	    105.18422724	   -275.60749600	      0.00000000	      0.00000000	      1.00000000	      0.18047623	      1.00000000	      0.16936029	      0.99999996	      0.05988797	      0.01000000	      0.05684714	      0.00000000	      0.00000000
      0.19073879	     -0.00000000	     -0.00000000	      0.00000000	      0.00000000	     -0.00000000	     -0.00000000	      0.00000000	      0.00000000	      0.56693587	      1.53377951	      0.00000000	      0.00000000	    -53.87422865	    146.31422365	    105.10072449	   -276.03483534	      0.00000000	      0.00000000	      1.00000000	      0.18042115	      1.00000000	      0.16933181	      0.99999996	      0.05986635	      0.01000000	      0.05688239	      0.00000000	      0.00000000
      0.19104153	     -0.00000000	     -0.00000000	      0.00000000	      0.00000000	     -0.00000000	     -0.00000000	      0.00000000	      0.00000000	      0.56740044	      1.53529839	      0.00000000	      0.00000000	    -53.82990204	    146.51967944	    105.01709227	   -276.46278910	      0.00000000	      0.00000000	      1.00000000	      0.18036598	      1.00000000	      0.16930329	      0.99999996	      0.05984468	      0.01000000	      0.05691778	      0.00000000	      0.00000000
      0.19134427	     -0.00000000	     -0.00000000	      0.00000000	      0.00000000	     -0.00000000	     -0.00000000	      0.00000000	      0.00000000	      0.56786547	      1.53681587	      0.00000000	      0.00000000	    -53.78551319	    146.72544862	    104.93333040	   -276.89136161	      0.00000000	      0.00000000	      1.00000000	      0.18031071	      1.00000000	      0.16927474	      0.99999996	      0.05982298	      0.01000000	      0.05695331	      0.00000000	      0.00000000
      0.19164702	     -0.00000000	     -0.00000000	      0.00000000	      0.00000000	     -0.00000000	     -0.00000000	      0.00000000	      0.00000000	      0.56833096	      1.53833196	      0.00000000	      0.00000000	    -53.74106199	    146.93153351	    104.84943869	   -277.32055733	      0.00000000	      0.00000000	      1.00000000	      0.18025536	      1.00000000	      0.16924615	      0.99999996	      0.05980123	      0.01000000	      0.05698898	      0.00000000	      0.00000000
      0.19194976	     -0.00000000	     -0.00000000	      0.00000000	      0.00000000	     -0.00000000	     -0.00000000	      0.00000000	      0.00000000	      0.56879690	      1.53984666	      0.00000000	      0.00000000	    -53.69654835	    147.13793643	    104.76541694	   -277.75038068	      0.00000000	      0.00000000	      1.00000000	      0.18019992	      1.00000000	      0.16921753	      0.99999996	      0.05977944	      0.01000000	      0.05702479	      0.00000000	      0.00000000
      0.19225250	     -0.00000000	     -0.00000000	      0.00000000	      0.00000000	     -0.00000000	     -0.00000000	      0.00000000	      0.00000000	      0.56926331	      1.54135997	      0.00000000	      0.00000000	    -53.65197218	    147.34465975	    104.68126498	   -278.18083620	      0.00000000	      0.00000000	      1.00000000	      0.18014439	      1.00000000	      0.16918887	      0.99999996	      0.05975761	      0.01000000	      0.05706074	      0.00000000	      0.00000000
      0.19255524	     -0.00000000	     -0.00000000	      0.00000000	      0.00000000	     -0.00000000	     -0.00000000	      0.00000000	      0.00000000	      0.56973017	      1.54287190	      0.00000000	      0.00000000	    -53.60733338	    147.55170584	    104.59698260	   -278.61192841	      0.00000000	      0.00000000	      1.00000000	      0.18008877	      1.00000000	      0.16916018	      0.99999996	      0.05973574	      0.01000000	      0.05709683	      0.00000000	      0.00000000
      0.19285799	     -0.00000000	     -0.00000000	      0.00000000	      0.00000000	     -0.00000000	     -0.00000000	      0.00000000	      0.00000000	      0.57019749	      1.54438245	      0.00000000	      0.00000000	    -53.56263185	    147.75907709	    104.51256962	   -279.04366188	      0.00000000	      0.00000000	      1.00000000	      0.18003306	      1.00000000	      0.16913145	      0.99999996	      0.05971383	      0.01000000	      0.05713306	      0.00000000	      0.00000000
      0.19316073	     -0.00000000	     -0.00000000	      0.00000000	      0.00000000	     -0.00000000	     -0.00000000	      0.00000000	      0.00000000	      0.57066527	      1.54589162	      0.00000000	      0.00000000	    -53.51786748	    147.96677592	    104.42802583	   -279.47604124	      0.00000000	      0.00000000	      1.00000000	      0.17997725	      1.00000000	      0.16910269	      0.99999996	      0.05969188	      0.01000000	      0.05716943	      0.00000000	      0.00000000
      0.19346347	     -0.00000000	     -0.00000000	      0.00000000	      0.00000000	     -0.00000000	     -0.00000000	      0.00000000	      0.00000000	      0.57113351	      1.54739942	      0.00000000	      0.00000000	    -53.47304019	    148.17480476	    104.34335104	   -279.90907114	      0.00000000	      0.00000000	      1.00000000	      0.17992136	      1.00000000	      0.16907390	      0.99999996	      0.05966988	      0.01000000	      0.05720595	      0.00000000	      0.00000000
      0.19376621	     -0.00000000	     -0.00000000	      0.00000000	      0.00000000	     -0.00000000	     -0.00000000	      0.00000000	      0.00000000	      0.57160220	      1.54890585	      0.00000000	      0.00000000	    -53.42814987	    148.38316607	    104.25854506	   -280.34275627	      0.00000000	      0.00000000	      1.00000000	      0.17986537	      1.00000000	      0.16904506	      0.99999996	      0.05964784	      0.01000000	      0.05724260	      0.00000000	      0.00000000
      0.19406896	     -0.00000000	     -0.00000000	      0.00000000	      0.00000000	     -0.00000000	     -0.00000000	      0.00000000	      0.00000000	      0.57207135	      1.55041091	      0.00000000	      0.00000000	    -53.38319642	    148.59186230	    104.17360769	   -280.77710136	      0.00000000	      0.00000000	      1.00000000	      0.17980929	      1.00000000	      0.16901620	      0.99999996	      0.05962576	      0.01000000	      0.05727940	      0.00000000	      0.00000000
      0.19437170	     -0.00000000	     -0.00000000	      0.00000000	      0.00000000	     -0.00000000	     -0.00000000	      0.00000000	      0.00000000	      0.57254095	      1.55191461	      0.00000000	      0.00000000	    -53.33817973	    148.80089596	    104.08853872	   -281.21211117	      0.00000000	      0.00000000	      1.00000000	      0.17975312	      1.00000000	      0.16898730	      0.99999996	      0.05960364	      0.01000000	      0.05731634	      0.00000000	      0.00000000
      0.19467444	     -0.00000000	     -0.00000000	      0.00000000	      0.00000000	     -0.00000000	     -0.00000000	      0.00000000	      0.00000000	      0.57301101	      1.55341695	      0.00000000	      0.00000000	    -53.29309971	    149.01026955	    104.00333795	   -281.64779052	      0.00000000	      0.00000000	      1.00000000	      0.17969686	      1.00000000	      0.16895836	      0.99999996	      0.05958147	      0.01000000	      0.05735342	      0.00000000	      0.00000000
      0.19497718	     -0.00000000	     -0.00000000	      0.00000000	      0.00000000	     -0.00000000	     -0.00000000	      0.00000000	      0.00000000	      0.57348152	      1.55491794	      0.00000000	      0.00000000	    -53.24795625	    149.21998560	    103.91800518	   -282.08414424	      0.00000000	      0.00000000	      1.00000000	      0.17964051	      1.00000000	      0.16892939	      0.99999997	      0.05955927	      0.01000000	      0.05739065	      0.00000000	      0.00000000
      0.19527992	     -0.00000000	     -0.00000000	      0.00000000	      0.00000000	     -0.00000000	     -0.00000000	      0.00000000	      0.00000000	      0.57395249	      1.55641757	      0.00000000	      0.00000000	    -53.20274925	    149.43004666	    103.83254021	   -282.52117721	      0.00000000	      0.00000000	      1.00000000	      0.17958406	      1.00000000	      0.16890039	      0.99999997	      0.05953702	      0.01000000	      0.05742801	      0.00000000	      0.00000000
      0.19558267	     -0.00000000	     -0.00000000	      0.00000000	      0.00000000	     -0.00000000	     -0.00000000	      0.00000000	      0.00000000	      0.57442391	      1.55791585	      0.00000000	      0.00000000	    -53.15747861	    149.64045529	    103.74694282	   -282.95889435	      0.00000000	      0.00000000	      1.00000000	      0.17952752	      1.00000000	      0.16887135	      0.99999997	      0.05951473	      0.01000000	      0.05746553	      0.00000000	      0.00000000
      0.19588541	     -0.00000000	     -0.00000000	      0.00000000	      0.00000000	     -0.00000000	     -0.00000000	      0.00000000	      0.00000000	      0.57489578	      1.55941279	      0.00000000	      0.00000000	    -53.11214421	    149.85121408	    103.66121282	   -283.39730062	      0.00000000	      0.00000000	      1.00000000	      0.17947089	      1.00000000	      0.16884228	      0.99999997	      0.05949239	      0.01000000	      0.05750318	      0.00000000	      0.00000000
      0.19618815	     -0.00000000	     -0.00000000	      0.00000000	      0.00000000	     -0.00000000	     -0.00000000	      0.00000000	      0.00000000	      0.57536811	      1.56090839	      0.00000000	      0.00000000	    -53.06674595	    150.06232562	    103.57534999	   -283.83640102	      0.00000000	      0.00000000	      1.00000000	      0.17941416	      1.00000000	      0.16881317	      0.99999997	      0.05947002	      0.01000000	      0.05754098	      0.00000000	      0.00000000
      0.19649089	     -0.00000000	     -0.00000000	      0.00000000	      0.00000000	     -0.00000000	     -0.00000000	      0.00000000	      0.00000000	      0.57584089	      1.56240266	      0.00000000	      0.00000000	    -53.02128373	    150.27379255	    103.48935411	   -284.27620058	      0.00000000	      0.00000000	      1.00000000	      0.17935734	      1.00000000	      0.16878403	      0.99999997	      0.05944760	      0.01000000	      0.05757893	      0.00000000	      0.00000000
      0.19679364	     -0.00000000	     -0.00000000	      0.00000000	      0.00000000	     -0.00000000	     -0.00000000	      0.00000000	      0.00000000	      0.57631412	      1.56389559	      0.00000000	      0.00000000	    -52.97575743	    150.48561751	    103.40322498	   -284.71670439	      0.00000000	      0.00000000	      1.00000000	      0.17930043	      1.00000000	      0.16875485	      0.99999997	      0.05942514	      0.01000000	      0.05761702	      0.00000000	      0.00000000
      0.19709638	     -0.00000000	     -0.00000000	      0.00000000	      0.00000000	     -0.00000000	     -0.00000000	      0.00000000	      0.00000000	      0.57678780	      1.56538719	      0.00000000	      0.00000000	    -52.93016695	    150.69780316	    103.31696239	   -285.15791755	      0.00000000	      0.00000000	      1.00000000	      0.17924342	      1.00000000	      0.16872564	      0.99999997	      0.05940263	      0.01000000	      0.05765526	      0.00000000	      0.00000000
      0.19739912	     -0.00000000	     -0.00000000	      0.00000000	      0.00000000	     -0.00000000	     -0.00000000	      0.00000000	      0.00000000	      0.57726194	      1.56687747	      0.00000000	      0.00000000	    -52.88451217	    150.91035218	    103.23056612	   -285.59984524	      0.00000000	      0.00000000	      1.00000000	      0.17918632	      1.00000000	      0.16869640	      0.99999997	      0.05938008	      0.01000000	      0.05769364	      0.00000000	      0.00000000
      0.19770186	     -0.00000000	     -0.00000000	      0.00000000	      0.00000000	     -0.00000000	     -0.00000000	      0.00000000	      0.00000000	      0.57773652	      1.56836644	      0.00000000	      0.00000000	    -52.83879300	    151.12326729	    103.14403594	   -286.04249265	      0.00000000	      0.00000000	      1.00000000	      0.17912912	      1.00000000	      0.16866712	      0.99999997	      0.05935749	      0.01000000	      0.05773217	      0.00000000	      0.00000000
      0.19800461	     -0.00000000	     -0.00000000	      0.00000000	      0.00000000	     -0.00000000	     -0.00000000	      0.00000000	      0.00000000	      0.57821156	      1.56985408	      0.00000000	      0.00000000	    -52.79300930	    151.33655120	    103.05737165	   -286.48586504	      0.00000000	      0.00000000	      1.00000000	      0.17907183	      1.00000000	      0.16863781	      0.99999997	      0.05933486	      0.01000000	      0.05777084	      0.00000000	      0.00000000
      0.19830735	     -0.00000000	     -0.00000000	      0.00000000	      0.00000000	     -0.00000000	     -0.00000000	      0.00000000	      0.00000000	      0.57868704	      1.57134042	      0.00000000	      0.00000000	    -52.74716099	    151.55020668	    102.97057302	   -286.92996769	      0.00000000	      0.00000000	      1.00000000	      0.17901445	      1.00000000	      0.16860846	      0.99999997	      0.05931218	      0.01000000	      0.05780966	      0.00000000	      0.00000000
      0.19861009	     -0.00000000	     -0.00000000	      0.00000000	      0.00000000	     -0.00000000	     -0.00000000	      0.00000000	      0.00000000	      0.57916298	      1.57282545	      0.00000000	      0.00000000	    -52.70124793	    151.76423648	    102.88363983	   -287.37480594	      0.00000000	      0.00000000	      1.00000000	      0.17895697	      1.00000000	      0.16857908	      0.99999997	      0.05928946	      0.01000000	      0.05784863	      0.00000000	      0.00000000
      0.19891283	     -0.00000000	     -0.00000000	      0.00000000	      0.00000000	     -0.00000000	     -0.00000000	      0.00000000	      0.00000000	      0.57963937	      1.57430918	      0.00000000	      0.00000000	    -52.65527002	    151.97864340	    102.79657185	   -287.82038517	      0.00000000	      0.00000000	      1.00000000	      0.17889939	      1.00000000	      0.16854967	      0.99999997	      0.05926670	      0.01000000	      0.05788775	      0.00000000	      0.00000000
      0.19921558	     -0.00000000	     -0.00000000	      0.00000000	      0.00000000	     -0.00000000	     -0.00000000	      0.00000000	      0.00000000	      0.58011620	      1.57579161	      0.00000000	      0.00000000	    -52.60922715	    152.19343025	    102.70936887	   -288.26671080	      0.00000000	      0.00000000	      1.00000000	      0.17884172	      1.00000000	      0.16852022	      0.99999997	      0.05924389	      0.01000000	      0.05792701	      0.00000000	      0.00000000
      0.19951832	     -0.00000000	     -0.00000000	      0.00000000	      0.00000000	     -0.00000000	     -0.00000000	      0.00000000	      0.00000000	      0.58059348	      1.57727276	      0.00000000	      0.00000000	    -52.56311919	    152.40859988	    102.62203065	   -288.71378831	      0.00000000	      0.00000000	      1.00000000	      0.17878395	      1.00000000	      0.16849074	      0.99999997	      0.05922104	      0.01000000	      0.05796642	      0.00000000	      0.00000000
      0.19982106	     -0.00000000	     -0.00000000	      0.00000000	      0.00000000	     -0.00000000	     -0.00000000	      0.00000000	      0.00000000	      0.58107121	      1.57875261	      0.00000000	      0.00000000	    -52.51694603	    152.62415514	    102.53455697	   -289.16162322	      0.00000000	      0.00000000	      1.00000000	      0.17872609	      1.00000000	      0.16846122	      0.99999997	      0.05919815	      0.01000000	      0.05800598	      0.00000000	      0.00000000
      0.20012380	     -0.00000000	     -0.00000000	      0.00000000	      0.00000000	     -0.00000000	     -0.00000000	      0.00000000	      0.00000000	      0.58154939	      1.58023118	      0.00000000	      0.00000000	    -52.47070755	    152.84009892	    102.44694760	   -289.61022108	      0.00000000	      0.00000000	      1.00000000	      0.17866813	      1.00000000	      0.16843168	      0.99999997	      0.05917521	      0.01000000	      0.05804569	      0.00000000	      0.00000000
      0.20042654	     -0.00000000	     -0.00000000	      0.00000000	      0.00000000	     -0.00000000	     -0.00000000	      0.00000000	      0.00000000	      0.58202802	      1.58170848	      0.00000000	      0.00000000	    -52.42440364	    153.05643412	    102.35920229	   -290.05958751	      0.00000000	      0.00000000	      1.00000000	      0.17861007	      1.00000000	      0.16840209	      0.99999997	      0.05915222	      0.01000000	      0.05808555	      0.00000000	      0.00000000
      0.20072929	     -0.00000000	     -0.00000000	      0.00000000	      0.00000000	     -0.00000000	     -0.00000000	      0.00000000	      0.00000000	      0.58250709	      1.58318450	      0.00000000	      0.00000000	    -52.37803418	    153.27316367	    102.27132083	   -290.50972815	      0.00000000	      0.00000000	      1.00000000	      0.17855192	      1.00000000	      0.16837248	      0.99999997	      0.05912920	      0.01000000	      0.05812556	      0.00000000	      0.00000000
      0.20103203	     -0.00000000	     -0.00000000	      0.00000000	      0.00000000	     -0.00000000	     -0.00000000	      0.00000000	      0.00000000	      0.58298661	      1.58465926	      0.00000000	      0.00000000	    -52.33159904	    153.49029053	    102.18330298	   -290.96064871	      0.00000000	      0.00000000	      1.00000000	      0.17849367	      1.00000000	      0.16834283	      0.99999997	      0.05910613	      0.01000000	      0.05816571	      0.00000000	      0.00000000
      0.20133477	     -0.00000000	     -0.00000000	      0.00000000	      0.00000000	     -0.00000000	     -0.00000000	      0.00000000	      0.00000000	      0.58346658	      1.58613275	      0.00000000	      0.00000000	    -52.28509811	    153.70781766	    102.09514849	   -291.41235492	      0.00000000	      0.00000000	      1.00000000	      0.17843532	      1.00000000	      0.16831315	      0.99999997	      0.05908301	      0.01000000	      0.05820602	      0.00000000	      0.00000000
      0.20163751	     -0.00000000	     -0.00000000	      0.00000000	      0.00000000	     -0.00000000	     -0.00000000	      0.00000000	      0.00000000	      0.58394699	      1.58760499	      0.00000000	      0.00000000	    -52.23853126	    153.92574807	    102.00685713	   -291.86485256	      0.00000000	      0.00000000	      1.00000000	      0.17837688	      1.00000000	      0.16828343	      0.99999998	      0.05905986	      0.01000000	      0.05824648	      0.00000000	      0.00000000
      0.20194026	     -0.00000000	     -0.00000000	      0.00000000	      0.00000000	     -0.00000000	     -0.00000000	      0.00000000	      0.00000000	      0.58442785	      1.58907598	      0.00000000	      0.00000000	    -52.19189838	    154.14408476	    101.91842866	   -292.31814745	      0.00000000	      0.00000000	      1.00000000	      0.17831833	      1.00000000	      0.16825368	      0.99999998	      0.05903665	      0.01000000	      0.05828709	      0.00000000	      0.00000000
      0.20224300	     -0.00000000	     -0.00000000	      0.00000000	      0.00000000	     -0.00000000	     -0.00000000	      0.00000000	      0.00000000	      0.58490915	      1.59054572	      0.00000000	      0.00000000	    -52.14519933	    154.36283077	    101.82986284	   -292.77224546	      0.00000000	      0.00000000	      1.00000000	      0.17825969	      1.00000000	      0.16822390	      0.99999998	      0.05901340	      0.01000000	      0.05832785	      0.00000000	      0.00000000
      0.20254574	     -0.00000000	     -0.00000000	      0.00000000	      0.00000000	     -0.00000000	     -0.00000000	      0.00000000	      0.00000000	      0.58539090	      1.59201421	      0.00000000	      0.00000000	    -52.09843400	    154.58198916	    101.74115942	   -293.22715249	      0.00000000	      0.00000000	      1.00000000	      0.17820095	      1.00000000	      0.16819408	      0.99999998	      0.05899011	      0.01000000	      0.05836876	      0.00000000	      0.00000000
      0.20284848	     -0.00000000	     -0.00000000	      0.00000000	      0.00000000	     -0.00000000	     -0.00000000	      0.00000000	      0.00000000	      0.58587309	      1.59348148	      0.00000000	      0.00000000	    -52.05160226	    154.80156300	    101.65231816	   -293.68287447	      0.00000000	      0.00000000	      1.00000000	      0.17814212	      1.00000000	      0.16816423	      0.99999998	      0.05896678	      0.01000000	      0.05840982	      0.00000000	      0.00000000
      0.20315123	     -0.00000000	     -0.00000000	      0.00000000	      0.00000000	     -0.00000000	     -0.00000000	      0.00000000	      0.00000000	      0.58635573	      1.59494751	      0.00000000	      0.00000000	    -52.00470397	    155.02155538	    101.56333881	   -294.13941736	      0.00000000	      0.00000000	      1.00000000	      0.17808318	      1.00000000	      0.16813435	      0.99999998	      0.05894339	      0.01000000	      0.05845103	      0.00000000	      0.00000000
      0.20345397	     -0.00000000	     -0.00000000	      0.00000000	      0.00000000	     -0.00000000	     -0.00000000	      0.00000000	      0.00000000	      0.58683881	      1.59641232	      0.00000000	      0.00000000	    -51.95773903	    155.24196941	    101.47422112	   -294.59678718	      0.00000000	      0.00000000	      1.00000000	      0.17802415	      1.00000000	      0.16810443	      0.99999998	      0.05891997	      0.01000000	      0.05849240	      0.00000000	      0.00000000
      0.20375671	     -0.00000000	     -0.00000000	      0.00000000	      0.00000000	     -0.00000000	     -0.00000000	      0.00000000	      0.00000000	      0.58732233	      1.59787591	      0.00000000	      0.00000000	    -51.91070729	    155.46280821	    101.38496484	   -295.05498996	      0.00000000	      0.00000000	      1.00000000	      0.17796501	      1.00000000	      0.16807448	      0.99999998	      0.05889650	      0.01000000	      0.05853392	      0.00000000	      0.00000000
      0.20405945	     -0.00000000	     -0.00000000	      0.00000000	      0.00000000	     -0.00000000	     -0.00000000	      0.00000000	      0.00000000	      0.58780630	      1.59933828	      0.00000000	      0.00000000	    -51.86360863	    155.68407494	    101.29556971	   -295.51403176	      0.00000000	      0.00000000	      1.00000000	      0.17790578	      1.00000000	      0.16804450	      0.99999998	      0.05887298	      0.01000000	      0.05857559	      0.00000000	      0.00000000
      0.20436220	     -0.00000000	     -0.00000000	      0.00000000	      0.00000000	     -0.00000000	     -0.00000000	      0.00000000	      0.00000000	      0.58829071	      1.60079945	      0.00000000	      0.00000000	    -51.81644292	    155.90577273	    101.20603548	   -295.97391867	      0.00000000	      0.00000000	      1.00000000	      0.17784645	      1.00000000	      0.16801448	      0.99999998	      0.05884942	      0.01000000	      0.05861742	      0.00000000	      0.00000000
      0.20466494	     -0.00000000	     -0.00000000	      0.00000000	      0.00000000	     -0.00000000	     -0.00000000	      0.00000000	      0.00000000	      0.58877556	      1.60225941	      0.00000000	      0.00000000	    -51.76921002	    156.12790476	    101.11636190	   -296.43465682	      0.00000000	      0.00000000	      1.00000000	      0.17778702	      1.00000000	      0.16798444	      0.99999998	      0.05882581	      0.01000000	      0.05865939	      0.00000000	      0.00000000
      0.20496768	     -0.00000000	     -0.00000000	      0.00000000	      0.00000000	     -0.00000000	     -0.00000000	      0.00000000	      0.00000000	      0.58926085	      1.60371818	      0.00000000	      0.00000000	    -51.72190981	    156.35047420	    101.02654870	   -296.89625234	      0.00000000	      0.00000000	      1.00000000	      0.17772749	      1.00000000	      0.16795436	      0.99999998	      0.05880216	      0.01000000	      0.05870153	      0.00000000	      0.00000000
      0.20527042	     -0.00000000	     -0.00000000	      0.00000000	      0.00000000	     -0.00000000	     -0.00000000	      0.00000000	      0.00000000	      0.58974659	      1.60517575	      0.00000000	      0.00000000	    -51.67454215	    156.57348426	    100.93659563	   -297.35871140	      0.00000000	      0.00000000	      1.00000000	      0.17766786	      1.00000000	      0.16792424	      0.99999998	      0.05877846	      0.01000000	      0.05874382	      0.00000000	      0.00000000
      0.20557316	     -0.00000000	     -0.00000000	      0.00000000	      0.00000000	     -0.00000000	     -0.00000000	      0.00000000	      0.00000000	      0.59023276	      1.60663214	      0.00000000	      0.00000000	    -51.62710691	    156.79693813	    100.84650242	   -297.82204021	      0.00000000	      0.00000000	      1.00000000	      0.17760812	      1.00000000	      0.16789410	      0.99999998	      0.05875472	      0.01000000	      0.05878626	      0.00000000	      0.00000000
      0.20587591	     -0.00000000	     -0.00000000	      0.00000000	      0.00000000	     -0.00000000	     -0.00000000	      0.00000000	      0.00000000	      0.59071938	      1.60808735	      0.00000000	      0.00000000	    -51.57960395	    157.02083903	    100.75626881	   -298.28624497	      0.00000000	      0.00000000	      1.00000000	      0.17754829	      1.00000000	      0.16786392	      0.99999998	      0.05873093	      0.01000000	      0.05882885	      0.00000000	      0.00000000
      0.20617865	     -0.00000000	     -0.00000000	      0.00000000	      0.00000000	     -0.00000000	     -0.00000000	      0.00000000	      0.00000000	      0.59120643	      1.60954138	      0.00000000	      0.00000000	    -51.53203314	    157.24519019	    100.66589453	   -298.75133192	      0.00000000	      0.00000000	      1.00000000	      0.17748836	      1.00000000	      0.16783370	      0.99999998	      0.05870709	      0.01000000	      0.05887161	      0.00000000	      0.00000000
      0.20648139	     -0.00000000	     -0.00000000	      0.00000000	      0.00000000	     -0.00000000	     -0.00000000	      0.00000000	      0.00000000	      0.59169393	      1.61099424	      0.00000000	      0.00000000	    -51.48439435	    157.46999483	    100.57537931	   -299.21730733	      0.00000000	      0.00000000	      1.00000000	      0.17742833	      1.00000000	      0.16780346	      0.99999998	      0.05868321	      0.01000000	      0.05891451	      0.00000000	      0.00000000
      0.20678413	     -0.00000000	     -0.00000000	      0.00000000	      0.00000000	     -0.00000000	     -0.00000000	      0.00000000	      0.00000000	      0.59218187	      1.61244593	      0.00000000	      0.00000000	    -51.43668742	    157.69525621	    100.48472289	   -299.68417746	      0.00000000	      0.00000000	      1.00000000	      0.17736820	      1.00000000	      0.16777318	      0.99999998	      0.05865929	      0.01000000	      0.05895758	      0.00000000	      0.00000000
      0.20708688	     -0.00000000	     -0.00000000	      0.00000000	      0.00000000	     -0.00000000	     -0.00000000	      0.00000000	      0.00000000	      0.59267024	      1.61389647	      0.00000000	      0.00000000	    -51.38891223	    157.92097758	    100.39392499	   -300.15194863	      0.00000000	      0.00000000	      1.00000000	      0.17730797	      1.00000000	      0.16774287	      0.99999998	      0.05863531	      0.01000000	      0.05900080	      0.00000000	      0.00000000
      0.20738962	     -0.00000000	     -0.00000000	      0.00000000	      0.00000000	     -0.00000000	     -0.00000000	      0.00000000	      0.00000000	      0.59315906	      1.61534584	      0.00000000	      0.00000000	    -51.34106863	    158.14716221	    100.30298534	   -300.62062714	      0.00000000	      0.00000000	      1.00000000	      0.17724763	      1.00000000	      0.16771253	      0.99999998	      0.05861129	      0.01000000	      0.05904417	      0.00000000	      0.00000000
      0.20769236	     -0.00000000	     -0.00000000	      0.00000000	      0.00000000	     -0.00000000	     -0.00000000	      0.00000000	      0.00000000	      0.59364831	      1.61679407	      0.00000000	      0.00000000	    -51.29315649	    158.37381336	    100.21190366	   -301.09021936	      0.00000000	      0.00000000	      1.00000000	      0.17718720	      1.00000000	      0.16768215	      0.99999998	      0.05858723	      0.01000000	      0.05908771	      0.00000000	      0.00000000
      0.20799510	     -0.00000000	     -0.00000000	      0.00000000	      0.00000000	     -0.00000000	     -0.00000000	      0.00000000	      0.00000000	      0.59413800	      1.61824115	      0.00000000	      0.00000000	    -51.24517566	    158.60093433	    100.12067968	   -301.56073163	      0.00000000	      0.00000000	      1.00000000	      0.17712666	      1.00000000	      0.16765174	      0.99999998	      0.05856312	      0.01000000	      0.05913140	      0.00000000	      0.00000000
      0.20829785	     -0.00000000	     -0.00000000	      0.00000000	      0.00000000	     -0.00000000	     -0.00000000	      0.00000000	      0.00000000	      0.59462813	      1.61968710	      0.00000000	      0.00000000	    -51.19712600	    158.82852840	    100.02931311	   -302.03217034	      0.00000000	      0.00000000	      1.00000000	      0.17706603	      1.00000000	      0.16762130	      0.99999998	      0.05853896	      0.01000000	      0.05917525	      0.00000000	      0.00000000
      0.20860059	     -0.00000000	     -0.00000000	      0.00000000	      0.00000000	     -0.00000000	     -0.00000000	      0.00000000	      0.00000000	      0.59511870	      1.62113190	      0.00000000	      0.00000000	    -51.14900736	    159.05659887	     99.93780368	   -302.50454190	      0.00000000	      0.00000000	      1.00000000	      0.17700529	      1.00000000	      0.16759083	      0.99999998	      0.05851475	      0.01000000	      0.05921925	      0.00000000	      0.00000000
      0.20890333	     -0.00000000	     -0.00000000	      0.00000000	      0.00000000	     -0.00000000	     -0.00000000	      0.00000000	      0.00000000	      0.59560970	      1.62257557	      0.00000000	      0.00000000	    -51.10081961	    159.28514905	     99.84615110	   -302.97785273	      0.00000000	      0.00000000	      1.00000000	      0.17694445	      1.00000000	      0.16756032	      0.99999998	      0.05849050	      0.01000000	      0.05926342	      0.00000000	      0.00000000
      0.20920607	     -0.00000000	     -0.00000000	      0.00000000	      0.00000000	     -0.00000000	     -0.00000000	      0.00000000	      0.00000000	      0.59610114	      1.62401812	      0.00000000	      0.00000000	    -51.05256259	    159.51418227	     99.75435508	   -303.45210928	      0.00000000	      0.00000000	      1.00000000	      0.17688351	      1.00000000	      0.16752978	      0.99999998	      0.05846620	      0.01000000	      0.05930774	      0.00000000	      0.00000000
      0.20950882	     -0.00000000	     -0.00000000	      0.00000000	      0.00000000	     -0.00000000	     -0.00000000	      0.00000000	      0.00000000	      0.59659302	      1.62545954	      0.00000000	      0.00000000	    -51.00423616	    159.74370186	     99.66241535	   -303.92731802	      0.00000000	      0.00000000	      1.00000000	      0.17682247	      1.00000000	      0.16749921	      0.99999998	      0.05844185	      0.01000000	      0.05935222	      0.00000000	      0.00000000
      0.20981156	     -0.00000000	     -0.00000000	      0.00000000	      0.00000000	     -0.00000000	     -0.00000000	      0.00000000	      0.00000000	      0.59708533	      1.62689985	      0.00000000	      0.00000000	    -50.95584017	    159.97371115	     99.57033160	   -304.40348543	      0.00000000	      0.00000000	      1.00000000	      0.17676133	      1.00000000	      0.16746861	      0.99999998	      0.05841746	      0.01000000	      0.05939686	      0.00000000	      0.00000000
      0.21011430	     -0.00000000	     -0.00000000	      0.00000000	      0.00000000	     -0.00000000	     -0.00000000	      0.00000000	      0.00000000	      0.59757808	      1.62833904	      0.00000000	      0.00000000	    -50.90737447	    160.20421349	     99.47810355	   -304.88061804	      0.00000000	      0.00000000	      1.00000000	      0.17670009	      1.00000000	      0.16743797	      0.99999998	      0.05839302	      0.01000000	      0.05944166	      0.00000000	      0.00000000
      0.21041704	     -0.00000000	     -0.00000000	      0.00000000	      0.00000000	     -0.00000000	     -0.00000000	      0.00000000	      0.00000000	      0.59807126	      1.62977712	      0.00000000	      0.00000000	    -50.85883891	    160.43521225	     99.38573090	   -305.35872239	      0.00000000	      0.00000000	      1.00000000	      0.17663875	      1.00000000	      0.16740731	      0.99999998	      0.05836853	      0.01000000	      0.05948663	      0.00000000	      0.00000000
      0.21071978	     -0.00000000	     -0.00000000	      0.00000000	      0.00000000	     -0.00000000	     -0.00000000	      0.00000000	     -0.00000000	      0.59856488	      1.63121410	      0.00000000	      0.00000000	    -50.81023334	    160.66671079	     99.29321337	   -305.83780502	      0.00000000	      0.00000000	      1.00000000	      0.17657730	      1.00000000	      0.16737661	      0.99999998	      0.05834399	      0.01000000	      0.05953175	      0.00000000	      0.00000000
      0.21102253	     -0.00000000	     -0.00000000	      0.00000000	      0.00000000	     -0.00000000	     -0.00000000	      0.00000000	     -0.00000000	      0.59905894	      1.63264997	      0.00000000	      0.00000000	    -50.76155762	    160.89871251	     99.20055064	   -306.31787254	      0.00000000	      0.00000000	      1.00000000	      0.17651575	      1.00000000	      0.16734587	      0.99999998	      0.05831941	      0.01000000	      0.05957703	      0.00000000	      0.00000000
      0.21132527	     -0.00000000	     -0.00000000	      0.00000000	      0.00000000	     -0.00000000	     -0.00000000	      0.00000000	      0.00000000	      0.59955343	      1.63408475	      0.00000000	      0.00000000	    -50.71281158	    161.13122078	     99.10774243	   -306.79893155	      0.00000000	      0.00000000	      1.00000000	      0.17645410	      1.00000000	      0.16731511	      0.99999998	      0.05829478	      0.01000000	      0.05962247	      0.00000000	      0.00000000
      0.21162801	     -0.00000000	     -0.00000000	      0.00000000	      0.00000000	     -0.00000000	     -0.00000000	      0.00000000	      0.00000000	      0.60004835	      1.63551843	      0.00000000	      0.00000000	    -50.66399507	    161.36423903	     99.01478843	   -307.28098869	      0.00000000	      0.00000000	      1.00000000	      0.17639235	      1.00000000	      0.16728431	      0.99999998	      0.05827010	      0.01000000	      0.05966807	      0.00000000	      0.00000000
      0.21193075	     -0.00000000	     -0.00000000	      0.00000000	      0.00000000	     -0.00000000	     -0.00000000	      0.00000000	      0.00000000	      0.60054371	      1.63695102	      0.00000000	      0.00000000	    -50.61510794	    161.59777066	     98.92168835	   -307.76405062	      0.00000000	      0.00000000	      1.00000000	      0.17633050	      1.00000000	      0.16725348	      0.99999999	      0.05824537	      0.01000000	      0.05971384	      0.00000000	      0.00000000
      0.21223350	     -0.00000000	     -0.00000000	      0.00000000	      0.00000000	     -0.00000000	     -0.00000000	      0.00000000	     -0.00000000	      0.60103950	      1.63838252	      0.00000000	      0.00000000	    -50.56615004	    161.83181910	     98.82844186	   -308.24812404	      0.00000000	      0.00000000	      1.00000000	      0.17626855	      1.00000000	      0.16722262	      0.99999999	      0.05822060	      0.01000000	      0.05975976	      0.00000000	      0.00000000
      0.21253624	     -0.00000000	     -0.00000000	      0.00000000	      0.00000000	     -0.00000000	     -0.00000000	      0.00000000	     -0.00000000	      0.60153573	      1.63981294	      0.00000000	      0.00000000	    -50.51712120	    162.06638781	     98.73504867	   -308.73321568	      0.00000000	      0.00000000	      1.00000000	      0.17620649	      1.00000000	      0.16719172	      0.99999999	      0.05819577	      0.01000000	      0.05980585	      0.00000000	      0.00000000
      0.21283898	     -0.00000000	     -0.00000000	      0.00000000	      0.00000000	     -0.00000000	     -0.00000000	      0.00000000	     -0.00000000	      0.60203238	      1.64124227	      0.00000000	      0.00000000	    -50.46802126	    162.30148024	     98.64150847	   -309.21933228	      0.00000000	      0.00000000	      1.00000000	      0.17614433	      1.00000000	      0.16716080	      0.99999999	      0.05817090	      0.01000000	      0.05985210	      0.00000000	      0.00000000
      0.21314172	     -0.00000000	     -0.00000000	      0.00000000	      0.00000000	     -0.00000000	     -0.00000000	      0.00000000	     -0.00000000	      0.60252947	      1.64267054	      0.00000000	      0.00000000	    -50.41885007	    162.53709986	     98.54782094	   -309.70648063	      0.00000000	      0.00000000	      1.00000000	      0.17608207	      1.00000000	      0.16712984	      0.99999999	      0.05814598	      0.01000000	      0.05989852	      0.00000000	      0.00000000
      0.21344447	     -0.00000000	     -0.00000000	      0.00000000	      0.00000000	     -0.00000000	     -0.00000000	      0.00000000	     -0.00000000	      0.60302700	      1.64409772	      0.00000000	      0.00000000	    -50.36960747	    162.77325016	     98.45398578	   -310.19466756	      0.00000000	      0.00000000	      1.00000000	      0.17601971	      1.00000000	      0.16709885	      0.99999999	      0.05812101	      0.01000000	      0.05994509	      0.00000000	      0.00000000
      0.21374721	     -0.00000000	     -0.00000000	      0.00000000	      0.00000000	     -0.00000000	     -0.00000000	      0.00000000	     -0.00000000	      0.60352495	      1.64552384	      0.00000000	      0.00000000	    -50.32029330	    163.00993464	     98.36000266	   -310.68389990	      0.00000000	      0.00000000	      1.00000000	      0.17595724	      1.00000000	      0.16706783	      0.99999999	      0.05809599	      0.01000000	      0.05999184	      0.00000000	      0.00000000
      0.21404995	     -0.00000000	     -0.00000000	      0.00000000	      0.00000000	     -0.00000000	     -0.00000000	      0.00000000	     -0.00000000	      0.60402333	      1.64694888	      0.00000000	      0.00000000	    -50.27090739	    163.24715682	     98.26587127	   -311.17418454	      0.00000000	      0.00000000	      1.00000000	      0.17589468	      1.00000000	      0.16703677	      0.99999999	      0.05807092	      0.01000000	      0.06003874	      0.00000000	      0.00000000
      0.21435269	     -0.00000000	     -0.00000000	      0.00000000	      0.00000000	     -0.00000000	     -0.00000000	      0.00000000	      0.00000000	      0.60452215	      1.64837286	      0.00000000	      0.00000000	    -50.22144959	    163.48492023	     98.17159130	   -311.66552840	      0.00000000	      0.00000000	      1.00000000	      0.17583201	      1.00000000	      0.16700568	      0.99999999	      0.05804581	      0.01000000	      0.06008581	      0.00000000	      0.00000000
      0.21465544	     -0.00000000	     -0.00000000	      0.00000000	      0.00000000	     -0.00000000	     -0.00000000	      0.00000000	      0.00000000	      0.60502140	      1.64979578	      0.00000000	      0.00000000	    -50.17191971	    163.72322844	     98.07716241	   -312.15793841	      0.00000000	      0.00000000	      1.00000000	      0.17576923	      1.00000000	      0.16697456	      0.99999999	      0.05802064	      0.01000000	      0.06013304	      0.00000000	      0.00000000
      0.21495818	     -0.00000000	     -0.00000000	      0.00000000	      0.00000000	     -0.00000000	     -0.00000000	      0.00000000	      0.00000000	      0.60552108	      1.65121764	      0.00000000	      0.00000000	    -50.12231761	    163.96208499	     97.98258428	   -312.65142158	      0.00000000	      0.00000000	      1.00000000	      0.17570636	      1.00000000	      0.16694341	      0.99999999	      0.05799543	      0.01000000	      0.06018044	      0.00000000	      0.00000000
      0.21526092	     -0.00000000	     -0.00000000	      0.00000000	      0.00000000	     -0.00000000	     -0.00000000	      0.00000000	      0.00000000	      0.60602119	      1.65263844	      0.00000000	      0.00000000	    -50.07264312	    164.20149347	     97.88785659	   -313.14598490	      0.00000000	      0.00000000	      1.00000000	      0.17564338	      1.00000000	      0.16691223	      0.99999999	      0.05797016	      0.01000000	      0.06022800	      0.00000000	      0.00000000
      0.21556366	     -0.00000000	     -0.00000000	      0.00000000	      0.00000000	     -0.00000000	     -0.00000000	      0.00000000	      0.00000000	      0.60652172	      1.65405818	      0.00000000	      0.00000000	    -50.02289606	    164.44145749	     97.79297902	   -313.64163545	      0.00000000	      0.00000000	      1.00000000	      0.17558030	      1.00000000	      0.16688101	      0.99999999	      0.05794485	      0.01000000	      0.06027573	      0.00000000	      0.00000000
      0.21586640	     -0.00000000	     -0.00000000	      0.00000000	      0.00000000	     -0.00000000	     -0.00000000	      0.00000000	      0.00000000	      0.60702269	      1.65547687	      0.00000000	      0.00000000	    -49.97307627	    164.68198066	     97.69795122	   -314.13838030	      0.00000000	      0.00000000	      1.00000000	      0.17551711	      1.00000000	      0.16684976	      0.99999999	      0.05791949	      0.01000000	      0.06032363	      0.00000000	      0.00000000
      0.21616915	     -0.00000000	     -0.00000000	      0.00000000	      0.00000000	     -0.00000000	     -0.00000000	      0.00000000	      0.00000000	      0.60752409	      1.65689452	      0.00000000	      0.00000000	    -49.92318358	    164.92306662	     97.60277287	   -314.63622659	      0.00000000	      0.00000000	      1.00000000	      0.17545382	      1.00000000	      0.16681848	      0.99999999	      0.05789407	      0.01000000	      0.06037169	      0.00000000	      0.00000000
      0.21647189	     -0.00000000	     -0.00000000	      0.00000000	      0.00000000	     -0.00000000	     -0.00000000	      0.00000000	      0.00000000	      0.60802592	      1.65831111	      0.00000000	      0.00000000	    -49.87321781	    165.16471901	     97.50744364	   -315.13518147	      0.00000000	      0.00000000	      1.00000000	      0.17539043	      1.00000000	      0.16678717	      0.99999999	      0.05786861	      0.01000000	      0.06041991	      0.00000000	      0.00000000
      0.21677463	     -0.00000000	     -0.00000000	      0.00000000	      0.00000000	     -0.00000000	     -0.00000000	      0.00000000	      0.00000000	      0.60852817	      1.65972666	      0.00000000	      0.00000000	    -49.82317880	    165.40694152	     97.41196318	   -315.63525215	      0.00000000	      0.00000000	      1.00000000	      0.17532694	      1.00000000	      0.16675582	      0.99999999	      0.05784309	      0.01000000	      0.06046831	      0.00000000	      0.00000000
      0.21707737	     -0.00000000	     -0.00000000	      0.00000000	      0.00000000	     -0.00000000	     -0.00000000	      0.00000000	      0.00000000	      0.60903086	      1.66114116	      0.00000000	      0.00000000	    -49.77306638	    165.64973782	     97.31633115	   -316.13644587	      0.00000000	      0.00000000	      1.00000000	      0.17526334	      1.00000000	      0.16672444	      0.99999999	      0.05781753	      0.01000000	      0.06051687	      0.00000000	      0.00000000
      0.21738012	     -0.00000000	     -0.00000000	      0.00000000	      0.00000000	     -0.00000000	     -0.00000000	      0.00000000	      0.00000000	      0.60953397	      1.66255463	      0.00000000	      0.00000000	    -49.72288036	    165.89311163	     97.22054723	   -316.63876991	      0.00000000	      0.00000000	      1.00000000	      0.17519963	      1.00000000	      0.16669303	      0.99999999	      0.05779192	      0.01000000	      0.06056560	      0.00000000	      0.00000000
      0.21768286	     -0.00000000	     -0.00000000	      0.00000000	      0.00000000	     -0.00000000	     -0.00000000	      0.00000000	      0.00000000	      0.61003751	      1.66396705	      0.00000000	      0.00000000	    -49.67262057	    166.13706668	     97.12461106	   -317.14223158	      0.00000000	      0.00000000	      1.00000000	      0.17513583	      1.00000000	      0.16666159	      0.99999999	      0.05776625	      0.01000000	      0.06061449	      0.00000000	      0.00000000
      0.21798560	     -0.00000000	     -0.00000000	      0.00000000	      0.00000000	     -0.00000000	     -0.00000000	      0.00000000	      0.00000000	      0.61054147	      1.66537844	      0.00000000	      0.00000000	    -49.62228684	    166.38160670	     97.02852229	   -317.64683824	      0.00000000	      0.00000000	      1.00000000	      0.17507191	      1.00000000	      0.16663011	      0.99999999	      0.05774053	      0.01000000	      0.06066356	      0.00000000	      0.00000000
      0.21828834	     -0.00000000	     -0.00000000	      0.00000000	      0.00000000	     -0.00000000	     -0.00000000	      0.00000000	      0.00000000	      0.61104587	      1.66678879	      0.00000000	      0.00000000	    -49.57187899	    166.62673548	     96.93228059	   -318.15259730	      0.00000000	      0.00000000	      1.00000000	      0.17500790	      1.00000000	      0.16659861	      0.99999999	      0.05771477	      0.01000000	      0.06071279	      0.00000000	      0.00000000
      0.21859109	     -0.00000000	     -0.00000000	      0.00000000	      0.00000000	     -0.00000000	     -0.00000000	      0.00000000	      0.00000000	      0.61155069	      1.66819810	      0.00000000	      0.00000000	    -49.52139684	    166.87245678	     96.83588559	   -318.65951619	      0.00000000	      0.00000000	      1.00000000	      0.17494378	      1.00000000	      0.16656707	      0.99999999	      0.05768895	      0.01000000	      0.06076219	      0.00000000	      0.00000000
      0.21889383	     -0.00000000	     -0.00000000	      0.00000000	      0.00000000	     -0.00000000	     -0.00000000	      0.00000000	      0.00000000	      0.61205594	      1.66960638	      0.00000000	      0.00000000	    -49.47084020	    167.11877443	     96.73933695	   -319.16760239	      0.00000000	      0.00000000	      1.00000000	      0.17487955	      1.00000000	      0.16653549	      0.99999999	      0.05766308	      0.01000000	      0.06081176	      0.00000000	      0.00000000
      0.21919657	     -0.00000000	     -0.00000000	      0.00000000	      0.00000000	     -0.00000000	     -0.00000000	      0.00000000	      0.00000000	      0.61256161	      1.67101363	      0.00000000	      0.00000000	    -49.42020891	    167.36569224	     96.64263432	   -319.67686343	      0.00000000	      0.00000000	      1.00000000	      0.17481523	      1.00000000	      0.16650389	      0.99999999	      0.05763716	      0.01000000	      0.06086150	      0.00000000	      0.00000000
      0.21949931	     -0.00000000	     -0.00000000	      0.00000000	      0.00000000	     -0.00000000	     -0.00000000	      0.00000000	      0.00000000	      0.61306771	      1.67241986	      0.00000000	      0.00000000	    -49.36950277	    167.61321406	     96.54577733	   -320.18730687	      0.00000000	      0.00000000	      1.00000000	      0.17475079	      1.00000000	      0.16647225	      0.99999999	      0.05761119	      0.01000000	      0.06091141	      0.00000000	      0.00000000
      0.21980206	     -0.00000000	     -0.00000000	      0.00000000	      0.00000000	     -0.00000000	     -0.00000000	      0.00000000	      0.00000000	      0.61357423	      1.67382505	      0.00000000	      0.00000000	    -49.31872160	    167.86134377	     96.44876563	   -320.69894032	      0.00000000	      0.00000000	      1.00000000	      0.17468625	      1.00000000	      0.16644058	      0.99999999	      0.05758517	      0.01000000	      0.06096150	      0.00000000	      0.00000000
      0.22010480	     -0.00000000	     -0.00000000	      0.00000000	      0.00000000	     -0.00000000	     -0.00000000	      0.00000000	      0.00000000	      0.61408119	      1.67522921	      0.00000000	      0.00000000	    -49.26786523	    168.11008524	     96.35159885	   -321.21177143	      0.00000000	      0.00000000	      1.00000000	      0.17462161	      1.00000000	      0.16640888	      0.99999999	      0.05755909	      0.01000000	      0.06101175	      0.00000000	      0.00000000
      0.22040754	     -0.00000000	     -0.00000000	      0.00000000	      0.00000000	     -0.00000000	     -0.00000000	      0.00000000	     -0.00000000	      0.61458856	      1.67663235	      0.00000000	      0.00000000	    -49.21693345	    168.35944239	     96.25427664	   -321.72580791	      0.00000000	      0.00000000	      1.00000000	      0.17455686	      1.00000000	      0.16637715	      0.99999999	      0.05753297	      0.01000000	      0.06106217	      0.00000000	      0.00000000
      0.22071028	     -0.00000000	     -0.00000000	      0.00000000	      0.00000000	     -0.00000000	     -0.00000000	      0.00000000	     -0.00000000	      0.61509636	      1.67803447	      0.00000000	      0.00000000	    -49.16592609	    168.60941916	     96.15679862	   -322.24105748	      0.00000000	      0.00000000	      1.00000000	      0.17449200	      1.00000000	      0.16634538	      0.99999999	      0.05750679	      0.01000000	      0.06111276	      0.00000000	      0.00000000
      0.22101302	     -0.00000000	     -0.00000000	      0.00000000	      0.00000000	     -0.00000000	     -0.00000000	      0.00000000	      0.00000000	      0.61560458	      1.67943556	      0.00000000	      0.00000000	    -49.11484296	    168.86001950	     96.05916443	   -322.75752795	      0.00000000	      0.00000000	      1.00000000	      0.17442704	      1.00000000	      0.16631358	      0.99999999	      0.05748056	      0.01000000	      0.06116353	      0.00000000	      0.00000000
      0.22131577	     -0.00000000	     -0.00000000	      0.00000000	      0.00000000	     -0.00000000	     -0.00000000	      0.00000000	      0.00000000	      0.61611323	      1.68083563	      0.00000000	      0.00000000	    -49.06368386	    169.11124738	     95.96137370	   -323.27522714	      0.00000000	      0.00000000	      1.00000000	      0.17436198	      1.00000000	      0.16628175	      0.99999999	      0.05745427	      0.01000000	      0.06121446	      0.00000000	      0.00000000
      0.22161851	     -0.00000000	     -0.00000000	      0.00000000	      0.00000000	     -0.00000000	     -0.00000000	      0.00000000	      0.00000000	      0.61662230	      1.68223468	      0.00000000	      0.00000000	    -49.01244861	    169.36310681	     95.86342605	   -323.79416293	      0.00000000	      0.00000000	      1.00000000	      0.17429680	      1.00000000	      0.16624988	      0.99999999	      0.05742794	      0.01000000	      0.06126557	      0.00000000	      0.00000000
      0.22192125	     -0.00000000	     -0.00000000	      0.00000000	      0.00000000	     -0.00000000	     -0.00000000	      0.00000000	      0.00000000	      0.61713180	      1.68363271	      0.00000000	      0.00000000	    -48.96113702	    169.61560180	     95.76532110	   -324.31434324	      0.00000000	      0.00000000	      1.00000000	      0.17423152	      1.00000000	      0.16621798	      0.99999999	      0.05740155	      0.01000000	      0.06131685	      0.00000000	      0.00000000
      0.22222399	     -0.00000000	     -0.00000000	      0.00000000	      0.00000000	     -0.00000000	     -0.00000000	      0.00000000	      0.00000000	      0.61764172	      1.68502972	      0.00000000	      0.00000000	    -48.90974889	    169.86873641	     95.66705849	   -324.83577606	      0.00000000	      0.00000000	      1.00000000	      0.17416614	      1.00000000	      0.16618605	      0.99999999	      0.05737511	      0.01000000	      0.06136831	      0.00000000	      0.00000000
      0.22252674	     -0.00000000	     -0.00000000	      0.00000000	      0.00000000	     -0.00000000	     -0.00000000	      0.00000000	     -0.00000000	      0.61815206	      1.68642570	      0.00000000	      0.00000000	    -48.85828403	    170.12251470	     95.56863783	   -325.35846939	      0.00000000	      0.00000000	      1.00000000	      0.17410065	      1.00000000	      0.16615409	      0.99999999	      0.05734861	      0.01000000	      0.06141993	      0.00000000	      0.00000000
      0.22282948	     -0.00000000	     -0.00000000	      0.00000000	      0.00000000	     -0.00000000	     -0.00000000	      0.00000000	     -0.00000000	      0.61866282	      1.68782067	      0.00000000	      0.00000000	    -48.80674224	    170.37694076	     95.47005873	   -325.88243131	      0.00000000	      0.00000000	      1.00000000	      0.17403505	      1.00000000	      0.16612209	      0.99999999	      0.05732206	      0.01000000	      0.06147174	      0.00000000	      0.00000000
      0.22313222	     -0.00000000	     -0.00000000	      0.00000000	      0.00000000	     -0.00000000	     -0.00000000	      0.00000000	     -0.00000000	      0.61917401	      1.68921463	      0.00000000	      0.00000000	    -48.75512333	    170.63201871	     95.37132081	   -326.40766994	      0.00000000	      0.00000000	      1.00000000	      0.17396934	      1.00000000	      0.16609006	      0.99999999	      0.05729546	      0.01000000	      0.06152371	      0.00000000	      0.00000000
      0.22343496	     -0.00000000	     -0.00000000	      0.00000000	      0.00000000	     -0.00000000	     -0.00000000	      0.00000000	     -0.00000000	      0.61968562	      1.69060756	      0.00000000	      0.00000000	    -48.70342709	    170.88775270	     95.27242369	   -326.93419343	      0.00000000	      0.00000000	      1.00000000	      0.17390353	      1.00000000	      0.16605800	      0.99999999	      0.05726881	      0.01000000	      0.06157586	      0.00000000	      0.00000000
      0.22373771	     -0.00000000	     -0.00000000	      0.00000000	      0.00000000	     -0.00000000	     -0.00000000	      0.00000000	     -0.00000000	      0.62019765	      1.69199948	      0.00000000	      0.00000000	    -48.65165333	    171.14414688	     95.17336697	   -327.46201002	      0.00000000	      0.00000000	      1.00000000	      0.17383761	      1.00000000	      0.16602591	      0.99999999	      0.05724210	      0.01000000	      0.06162818	      0.00000000	      0.00000000
      0.22404045	     -0.00000000	     -0.00000000	      0.00000000	      0.00000000	     -0.00000000	     -0.00000000	      0.00000000	     -0.00000000	      0.62071010	      1.69339038	      0.00000000	      0.00000000	    -48.59980185	    171.40120545	     95.07415027	   -327.99112796	      0.00000000	      0.00000000	      1.00000000	      0.17377158	      1.00000000	      0.16599378	      0.99999999	      0.05721534	      0.01000000	      0.06168068	      0.00000000	      0.00000000
      0.22434319	     -0.00000000	     -0.00000000	      0.00000000	      0.00000000	     -0.00000000	     -0.00000000	      0.00000000	     -0.00000000	      0.62122297	      1.69478027	      0.00000000	      0.00000000	    -48.54787245	    171.65893262	     94.97477317	   -328.52155558	      0.00000000	      0.00000000	      1.00000000	      0.17370545	      1.00000000	      0.16596162	      0.99999999	      0.05718852	      0.01000000	      0.06173336	      0.00000000	      0.00000000
      0.22464593	     -0.00000000	     -0.00000000	      0.00000000	      0.00000000	     -0.00000000	     -0.00000000	      0.00000000	     -0.00000000	      0.62173626	      1.69616914	      0.00000000	      0.00000000	    -48.49586492	    171.91733263	     94.87523530	   -329.05330124	      0.00000000	      0.00000000	      1.00000000	      0.17363921	      1.00000000	      0.16592942	      0.99999999	      0.05716166	      0.01000000	      0.06178621	      0.00000000	      0.00000000
      0.22494868	     -0.00000000	     -0.00000000	      0.00000000	      0.00000000	     -0.00000000	     -0.00000000	      0.00000000	     -0.00000000	      0.62224997	      1.69755699	      0.00000000	      0.00000000	    -48.44377906	    172.17640974	     94.77553624	   -329.58637335	      0.00000000	      0.00000000	      1.00000000	      0.17357286	      1.00000000	      0.16589719	      0.99999999	      0.05713473	      0.01000000	      0.06183923	      0.00000000	      0.00000000
      0.22525142	     -0.00000000	     -0.00000000	      0.00000000	      0.00000000	     -0.00000000	     -0.00000000	      0.00000000	     -0.00000000	      0.62276410	      1.69894383	      0.00000000	      0.00000000	    -48.39161466	    172.43616825	     94.67567560	   -330.12078040	      0.00000000	      0.00000000	      1.00000000	      0.17350640	      1.00000000	      0.16586493	      0.99999999	      0.05710775	      0.01000000	      0.06189244	      0.00000000	      0.00000000
      0.22555416	     -0.00000000	     -0.00000000	      0.00000000	      0.00000000	     -0.00000000	     -0.00000000	      0.00000000	     -0.00000000	      0.62327866	      1.70032966	      0.00000000	      0.00000000	    -48.33937152	    172.69661247	     94.57565297	   -330.65653091	      0.00000000	      0.00000000	      1.00000000	      0.17343983	      1.00000000	      0.16583264	      0.99999999	      0.05708072	      0.01000000	      0.06194581	      0.00000000	      0.00000000
      0.22585690	     -0.00000000	     -0.00000000	      0.00000000	      0.00000000	     -0.00000000	     -0.00000000	      0.00000000	     -0.00000000	      0.62379363	      1.70171446	      0.00000000	      0.00000000	    -48.28704943	    172.95774675	     94.47546793	   -331.19363345	      0.00000000	      0.00000000	      1.00000000	      0.17337315	      1.00000000	      0.16580031	      0.99999999	      0.05705363	      0.01000000	      0.06199937	      0.00000000	      0.00000000
      0.22615965	     -0.00000000	     -0.00000000	      0.00000000	      0.00000000	     -0.00000000	     -0.00000000	      0.00000000	     -0.00000000	      0.62430902	      1.70309826	      0.00000000	      0.00000000	    -48.23464818	    173.21957545	     94.37512009	   -331.73209666	      0.00000000	      0.00000000	      1.00000000	      0.17330637	      1.00000000	      0.16576795	      0.99999999	      0.05702649	      0.01000000	      0.06205310	      0.00000000	      0.00000000
      0.22646239	     -0.00000000	     -0.00000000	      0.00000000	      0.00000000	     -0.00000000	     -0.00000000	      0.00000000	     -0.00000000	      0.62482483	      1.70448103	      0.00000000	      0.00000000	    -48.18216755	    173.48210297	     94.27460903	   -332.27192922	      0.00000000	      0.00000000	      1.00000000	      0.17323948	      1.00000000	      0.16573555	      0.99999999	      0.05699929	      0.01000000	      0.06210702	      0.00000000	      0.00000000
      0.22676513	     -0.00000000	     -0.00000000	      0.00000000	      0.00000000	     -0.00000000	     -0.00000000	      0.00000000	     -0.00000000	      0.62534106	      1.70586279	      0.00000000	      0.00000000	    -48.12960734	    173.74533373	     94.17393432	   -332.81313987	      0.00000000	      0.00000000	      1.00000000	      0.17317247	      1.00000000	      0.16570313	      0.99999999	      0.05697204	      0.01000000	      0.06216110	      0.00000000	      0.00000000
      0.22706787	     -0.00000000	     -0.00000000	      0.00000000	      0.00000000	     -0.00000000	     -0.00000000	      0.00000000	     -0.00000000	      0.62585770	      1.70724353	      0.00000000	      0.00000000	    -48.07696733	    174.00927218	     94.07309556	   -333.35573740	      0.00000000	      0.00000000	      1.00000000	      0.17310536	      1.00000000	      0.16567066	      0.99999999	      0.05694473	      0.01000000	      0.06221537	      0.00000000	      0.00000000
      0.22737061	     -0.00000000	     -0.00000000	      0.00000000	      0.00000000	     -0.00000000	     -0.00000000	      0.00000000	     -0.00000000	      0.62637477	      1.70862326	      0.00000000	      0.00000000	    -48.02424731	    174.27392279	     93.97209232	   -333.89973066	      0.00000000	      0.00000000	      1.00000000	      0.17303814	      1.00000000	      0.16563817	      0.99999999	      0.05691737	      0.01000000	      0.06226982	      0.00000000	      0.00000000
      0.22767336	     -0.00000000	     -0.00000000	      0.00000000	      0.00000000	     -0.00000000	     -0.00000000	      0.00000000	     -0.00000000	      0.62689225	      1.71000196	      0.00000000	      0.00000000	    -47.97144706	    174.53929008	     93.87092418	   -334.44512857	      0.00000000	      0.00000000	      1.00000000	      0.17297081	      1.00000000	      0.16560564	      0.99999999	      0.05688995	      0.01000000	      0.06232444	      0.00000000	      0.00000000
      0.22797610	     -0.00000000	     -0.00000000	      0.00000000	      0.00000000	     -0.00000000	     -0.00000000	      0.00000000	     -0.00000000	      0.62741015	      1.71137965	      0.00000000	      0.00000000	    -47.91856636	    174.80537856	     93.76959071	   -334.99194006	      0.00000000	      0.00000000	      1.00000000	      0.17290337	      1.00000000	      0.16557308	      0.99999999	      0.05686247	      0.01000000	      0.06237925	      0.00000000	      0.00000000
      0.22827884	     -0.00000000	     -0.00000000	      0.00000000	      0.00000000	     -0.00000000	     -0.00000000	      0.00000000	     -0.00000000	      0.62792846	      1.71275632	      0.00000000	      0.00000000	    -47.86560499	    175.07219281	     93.66809148	   -335.54017418	      0.00000000	      0.00000000	      1.00000000	      0.17283582	      1.00000000	      0.16554048	      0.99999999	      0.05683494	      0.01000000	      0.06243423	      0.00000000	      0.00000000
      0.22858158	     -0.00000000	     -0.00000000	      0.00000000	      0.00000000	     -0.00000000	     -0.00000000	      0.00000000	     -0.00000000	      0.62844719	      1.71413197	      0.00000000	      0.00000000	    -47.81256274	    175.33973740	     93.56642606	   -336.08983997	      0.00000000	      0.00000000	      1.00000000	      0.17276816	      1.00000000	      0.16550785	      0.99999999	      0.05680735	      0.01000000	      0.06248940	      0.00000000	      0.00000000
      0.22888433	     -0.00000000	     -0.00000000	      0.00000000	      0.00000000	     -0.00000000	     -0.00000000	      0.00000000	     -0.00000000	      0.62896634	      1.71550660	      0.00000000	      0.00000000	    -47.75943939	    175.60801696	     93.46459402	   -336.64094659	      0.00000000	      0.00000000	      1.00000000	      0.17270039	      1.00000000	      0.16547518	      0.99999999	      0.05677971	      0.01000000	      0.06254474	      0.00000000	      0.00000000
      0.22918707	     -0.00000000	     -0.00000000	      0.00000000	      0.00000000	     -0.00000000	     -0.00000000	      0.00000000	     -0.00000000	      0.62948591	      1.71688020	      0.00000000	      0.00000000	    -47.70623469	    175.87703612	     93.36259491	   -337.19350321	      0.00000000	      0.00000000	      1.00000000	      0.17263250	      1.00000000	      0.16544248	      0.99999999	      0.05675200	      0.01000000	      0.06260027	      0.00000000	      0.00000000
      0.22948981	     -0.00000000	     -0.00000000	      0.00000000	      0.00000000	     -0.00000000	     -0.00000000	      0.00000000	     -0.00000000	      0.63000589	      1.71825279	      0.00000000	      0.00000000	    -47.65294845	    176.14679956	     93.26042830	   -337.74751908	      0.00000000	      0.00000000	      1.00000000	      0.17256451	      1.00000000	      0.16540975	      0.99999999	      0.05672425	      0.01000000	      0.06265598	      0.00000000	      0.00000000
      0.22979255	     -0.00000000	     -0.00000000	      0.00000000	      0.00000000	     -0.00000000	     -0.00000000	      0.00000000	     -0.00000000	      0.63052628	      1.71962434	      0.00000000	      0.00000000	    -47.59958042	    176.41731198	     93.15809375	   -338.30300351	      0.00000000	      0.00000000	      1.00000000	      0.17249641	      1.00000000	      0.16537698	      0.99999999	      0.05669643	      0.01000000	      0.06271187	      0.00000000	      0.00000000
      0.23009530	     -0.00000000	     -0.00000000	      0.00000000	      0.00000000	     -0.00000000	     -0.00000000	      0.00000000	     -0.00000000	      0.63104709	      1.72099488	      0.00000000	      0.00000000	    -47.54613038	    176.68857811	     93.05559080	   -338.85996585	      0.00000000	      0.00000000	      1.00000000	      0.17242819	      1.00000000	      0.16534418	      0.99999999	      0.05666856	      0.01000000	      0.06276794	      0.00000000	      0.00000000
[truncated: 4,385,729 more chars]
