# Supplementary material for: Musculoskeletal simulations to examine the effects of accentuated eccentric loading (AEL) on jump height
Source: PeerJ. 2023 Jan 23;11:e14687. doi: 10.7717/peerj.14687 (PMC9879160; doi:10.7717/peerj.14687)
Supplement: Supplemental Information 2 — Added15 folder contains the code and simulation results for a complete jump with an additional 15% model mass. Dropped15 folder contains the code and simulation results for the push-off phase with the original model mass. [file peerj-11-14687-s002.zip › Supplementary Simulation code and output results AEL15/Dropped15/Optimized_for_J_Results/TwoSegment_Two_Segment_acc_global.sto]

Accelerations
version=1
nRows=9704
nColumns=28
inDegrees=no

This file contains the kinematics (positions and orientations,
velocities and angular velocities, or accelerations and angular accelerations)
of the centers of mass of the body segments in model Two_Segment.

Body segment orientations are described using body-fixed X-Y-Z Euler angles.

Angular velocities and accelerations are given about the body-local axes.

Units are S.I. units (seconds, meters, Newtons, ...)
Angles are in degrees.

endheader
time	Block_X	Block_Y	Block_Z	Block_Ox	Block_Oy	Block_Oz	thigh_X	thigh_Y	thigh_Z	thigh_Ox	thigh_Oy	thigh_Oz	shank_X	shank_Y	shank_Z	shank_Ox	shank_Oy	shank_Oz	Platform_X	Platform_Y	Platform_Z	Platform_Ox	Platform_Oy	Platform_Oz	center_of_mass_X	center_of_mass_Y	center_of_mass_Z
      0.00000000	     -0.00000000	     11.48803823	     -0.00000000	     -0.00000000	      0.00000000	      0.00000000	      1.69305870	      6.77368268	      0.00000000	     -0.00000000	      0.00000000	   1435.00690500	      3.15553329	      1.58843065	      0.00000000	     -0.00000000	      0.00000000	   -150.20349421	      0.00000000	      0.00000000	      0.00000000	      0.00000000	      0.00000000	      0.00000000	      0.75421692	      9.12347366	     -0.00000000
      0.00005767	      0.00000000	     11.47403936	      0.00000000	     -0.00000000	      0.00000000	      0.00000000	      1.65447860	      6.86909903	      0.00000000	     -0.00000000	      0.00000000	   1401.77044403	      2.83056528	      1.27848340	      0.00000000	     -0.00000000	      0.00000000	   -313.87447237	      0.00000000	      0.00000000	      0.00000000	      0.00000000	      0.00000000	      0.00000000	      0.71138514	      9.10774397	      0.00000000
      0.00011533	      0.00000000	     11.45723001	      0.00000000	      0.00000000	      0.00000000	      0.00000000	      1.62147905	      6.94597103	      0.00000000	      0.00000000	      0.00000000	   1373.31652540	      2.63383388	      1.17751141	      0.00000000	      0.00000000	      0.00000000	   -400.20733706	      0.00000000	      0.00000000	      0.00000000	      0.00000000	      0.00000000	      0.00000000	      0.68298079	      9.10666594	      0.00000000
      0.00019509	     -0.00000000	     11.43284799	     -0.00000000	     -0.00000000	      0.00000000	     -0.00000000	      1.58141115	      7.03543839	      0.00000000	     -0.00000000	      0.00000000	   1338.74042028	      2.45903572	      1.18428655	      0.00000000	     -0.00000000	      0.00000000	   -462.70280720	      0.00000000	      0.00000000	      0.00000000	      0.00000000	      0.00000000	      0.00000000	      0.65498543	      9.11497677	      0.00000000
      0.00027484	     -0.00000000	     11.40898831	      0.00000000	      0.00000000	     -0.00000000	     -0.00000000	      1.54572946	      7.11305107	      0.00000000	      0.00000000	     -0.00000000	   1307.92613910	      2.33480609	      1.25367382	      0.00000000	      0.00000000	     -0.00000000	   -497.58794908	      0.00000000	      0.00000000	      0.00000000	      0.00000000	      0.00000000	      0.00000000	      0.63324016	      9.12691929	      0.00000000
      0.00038895	     -0.00000000	     11.37704678	      0.00000000	      0.00000000	      0.00000000	      0.00000000	      1.50036231	      7.21024585	      0.00000000	      0.00000000	      0.00000000	   1268.71518661	      2.19466531	      1.37756497	      0.00000000	      0.00000000	      0.00000000	   -530.16973782	      0.00000000	      0.00000000	      0.00000000	      0.00000000	      0.00000000	      0.00000000	      0.60739720	      9.14432760	      0.00000000
      0.00050306	      0.00000000	     11.34796294	     -0.00000000	     -0.00000000	      0.00000000	      0.00000000	      1.46050777	      7.29473683	      0.00000000	     -0.00000000	      0.00000000	   1234.23373229	      2.07757110	      1.49817790	      0.00000000	     -0.00000000	      0.00000000	   -554.80792075	      0.00000000	      0.00000000	      0.00000000	      0.00000000	      0.00000000	      0.00000000	      0.58530429	      9.15994101	      0.00000000
      0.00069203	     -0.00000000	     11.30558793	     -0.00000000	      0.00000000	      0.00000000	     -0.00000000	      1.40462408	      7.41188976	     -0.00000000	      0.00000000	      0.00000000	   1185.81016016	      1.91587284	      1.67150686	     -0.00000000	      0.00000000	      0.00000000	   -587.69029147	      0.00000000	      0.00000000	      0.00000000	      0.00000000	      0.00000000	      0.00000000	      0.55457817	      9.18091933	     -0.00000000
      0.00088100	     -0.00000000	     11.26933995	     -0.00000000	     -0.00000000	     -0.00000000	      0.00000000	      1.35924256	      7.50553196	     -0.00000000	     -0.00000000	     -0.00000000	   1146.39449913	      1.78535991	      1.81286359	     -0.00000000	     -0.00000000	     -0.00000000	   -613.84141114	      0.00000000	      0.00000000	      0.00000000	      0.00000000	      0.00000000	      0.00000000	      0.52970719	      9.19647785	     -0.00000000
      0.00120986	     -0.00000000	     11.21763162	     -0.00000000	      0.00000000	     -0.00000000	      0.00000000	      1.29962294	      7.62526091	     -0.00000000	      0.00000000	     -0.00000000	   1094.39806763	      1.61392938	      1.99635560	     -0.00000000	      0.00000000	     -0.00000000	   -648.12039818	      0.00000000	      0.00000000	      0.00000000	      0.00000000	      0.00000000	      0.00000000	      0.49703617	      9.21327773	     -0.00000000
      0.00146005	      0.00000000	     11.18553332	      0.00000000	     -0.00000000	      0.00000000	      0.00000000	      1.26673589	      7.68842406	      0.00000000	     -0.00000000	      0.00000000	   1065.52888704	      1.52070748	      2.09836265	      0.00000000	     -0.00000000	      0.00000000	   -666.09401853	      0.00000000	      0.00000000	      0.00000000	      0.00000000	      0.00000000	      0.00000000	      0.47915032	      9.21963727	      0.00000000
      0.00171025	     -0.00000000	     11.15807657	     -0.00000000	      0.00000000	     -0.00000000	      0.00000000	      1.24170797	      7.73407948	     -0.00000000	      0.00000000	     -0.00000000	   1043.39265303	      1.44924483	      2.17328699	     -0.00000000	      0.00000000	     -0.00000000	   -680.07121774	      0.00000000	      0.00000000	      0.00000000	      0.00000000	      0.00000000	      0.00000000	      0.46548619	      9.22167868	     -0.00000000
      0.00196044	      0.00000000	     11.13407131	      0.00000000	     -0.00000000	     -0.00000000	      0.00000000	      1.22265996	      7.76634383	      0.00000000	     -0.00000000	     -0.00000000	   1026.37659411	      1.39560119	      2.23016952	      0.00000000	     -0.00000000	     -0.00000000	   -690.17332621	      0.00000000	      0.00000000	      0.00000000	      0.00000000	      0.00000000	      0.00000000	      0.45516227	      9.22062613	      0.00000000
      0.00224938	      0.00000000	     11.10956828	     -0.00000000	     -0.00000000	     -0.00000000	      0.00000000	      1.20618319	      7.79128633	     -0.00000000	     -0.00000000	     -0.00000000	   1011.44943913	      1.34922978	      2.27745349	      0.00000000	     -0.00000000	     -0.00000000	   -698.83701256	      0.00000000	      0.00000000	      0.00000000	      0.00000000	      0.00000000	      0.00000000	      0.44623509	      9.21640906	     -0.00000000
      0.00253831	     -0.00000000	     11.08755472	     -0.00000000	      0.00000000	     -0.00000000	      0.00000000	      1.19407246	      7.80644364	     -0.00000000	      0.00000000	     -0.00000000	   1000.25459991	      1.31592663	      2.31170641	     -0.00000000	      0.00000000	     -0.00000000	   -704.63131536	      0.00000000	      0.00000000	      0.00000000	      0.00000000	      0.00000000	      0.00000000	      0.43975256	      9.20992609	     -0.00000000
      0.00281375	     -0.00000000	     11.06826697	      0.00000000	      0.00000000	     -0.00000000	     -0.00000000	      1.18545446	      7.81437278	      0.00000000	      0.00000000	     -0.00000000	    992.08181275	      1.29213523	      2.33400765	      0.00000000	      0.00000000	     -0.00000000	   -708.76158194	      0.00000000	      0.00000000	      0.00000000	      0.00000000	      0.00000000	      0.00000000	      0.43513019	      9.20209137	      0.00000000
      0.00308919	     -0.00000000	     11.05014177	      0.00000000	     -0.00000000	      0.00000000	      0.00000000	      1.17894547	      7.81755370	      0.00000000	     -0.00000000	      0.00000000	    985.70695821	      1.27494662	      2.35061998	      0.00000000	     -0.00000000	      0.00000000	   -711.31260614	      0.00000000	      0.00000000	      0.00000000	      0.00000000	      0.00000000	      0.00000000	      0.43171810	      9.19319284	      0.00000000
      0.00336877	      0.00000000	     11.03263567	     -0.00000000	     -0.00000000	      0.00000000	      0.00000000	      1.17389238	      7.81732945	     -0.00000000	     -0.00000000	      0.00000000	    980.55815051	      1.26146846	      2.36149173	     -0.00000000	     -0.00000000	      0.00000000	   -713.32846574	      0.00000000	      0.00000000	      0.00000000	      0.00000000	      0.00000000	      0.00000000	      0.42905561	      9.18322812	     -0.00000000
      0.00364834	      0.00000000	     11.01573854	      0.00000000	     -0.00000000	     -0.00000000	     -0.00000000	      1.17001001	      7.81445018	      0.00000000	     -0.00000000	     -0.00000000	    976.40279304	      1.25189786	      2.36971302	      0.00000000	     -0.00000000	     -0.00000000	   -714.30603206	      0.00000000	      0.00000000	      0.00000000	      0.00000000	      0.00000000	      0.00000000	      0.42708952	      9.17269649	      0.00000000
      0.00392387	     -0.00000000	     10.99954329	     -0.00000000	      0.00000000	     -0.00000000	      0.00000000	      1.16699518	      7.80981773	     -0.00000000	      0.00000000	     -0.00000000	    972.99343101	      1.24426076	      2.37414343	     -0.00000000	      0.00000000	     -0.00000000	   -715.15121298	      0.00000000	      0.00000000	      0.00000000	      0.00000000	      0.00000000	      0.00000000	      0.42554198	      9.16177222	     -0.00000000
      0.00419941	      0.00000000	     10.98363439	     -0.00000000	     -0.00000000	     -0.00000000	      0.00000000	      1.16459727	      7.80376719	     -0.00000000	     -0.00000000	     -0.00000000	    970.10340748	      1.23892785	      2.37768874	     -0.00000000	     -0.00000000	     -0.00000000	   -715.28587041	      0.00000000	      0.00000000	      0.00000000	      0.00000000	      0.00000000	      0.00000000	      0.42438624	      9.15057444	     -0.00000000
      0.00447587	     -0.00000000	     10.96790644	     -0.00000000	      0.00000000	     -0.00000000	     -0.00000000	      1.16262102	      7.79675328	     -0.00000000	      0.00000000	     -0.00000000	    967.56280296	      1.23429107	      2.37884059	     -0.00000000	      0.00000000	     -0.00000000	   -715.51258894	      0.00000000	      0.00000000	      0.00000000	      0.00000000	      0.00000000	      0.00000000	      0.42340925	      9.13900071	     -0.00000000
      0.00475232	      0.00000000	     10.95230585	      0.00000000	     -0.00000000	      0.00000000	      0.00000000	      1.16098653	      7.78893730	      0.00000000	     -0.00000000	      0.00000000	    965.30594282	      1.23113860	      2.37993805	      0.00000000	     -0.00000000	      0.00000000	   -715.20690544	      0.00000000	      0.00000000	      0.00000000	      0.00000000	      0.00000000	      0.00000000	      0.42267037	      9.12729574	      0.00000000
      0.00502733	      0.00000000	     10.93690162	      0.00000000	     -0.00000000	      0.00000000	     -0.00000000	      1.15958599	      7.78067438	      0.00000000	     -0.00000000	      0.00000000	    963.24523890	      1.22815003	      2.37932619	      0.00000000	     -0.00000000	      0.00000000	   -715.09881547	      0.00000000	      0.00000000	      0.00000000	      0.00000000	      0.00000000	      0.00000000	      0.42200814	      9.11542635	      0.00000000
      0.00530234	      0.00000000	     10.92153968	      0.00000000	     -0.00000000	      0.00000000	     -0.00000000	      1.15837531	      7.77195129	      0.00000000	     -0.00000000	      0.00000000	    961.33845401	      1.22617246	      2.37907633	      0.00000000	     -0.00000000	      0.00000000	   -714.57036962	      0.00000000	      0.00000000	      0.00000000	      0.00000000	      0.00000000	      0.00000000	      0.42149707	      9.10350217	      0.00000000
      0.00557642	      0.00000000	     10.90628103	      0.00000000	      0.00000000	     -0.00000000	     -0.00000000	      1.15728643	      7.76300889	      0.00000000	      0.00000000	     -0.00000000	    959.53050887	      1.22408278	      2.37755941	     -0.00000000	      0.00000000	     -0.00000000	   -714.27331908	      0.00000000	      0.00000000	      0.00000000	      0.00000000	      0.00000000	      0.00000000	      0.42100590	      9.09145826	      0.00000000
      0.00585050	      0.00000000	     10.89102221	      0.00000000	      0.00000000	      0.00000000	     -0.00000000	      1.15630645	      7.75379107	     -0.00000000	      0.00000000	      0.00000000	    957.80738360	      1.22271654	      2.37655524	     -0.00000000	      0.00000000	      0.00000000	   -713.63895055	      0.00000000	      0.00000000	      0.00000000	      0.00000000	      0.00000000	      0.00000000	      0.42061598	      9.07939553	     -0.00000000
      0.00612117	     -0.00000000	     10.87596986	      0.00000000	      0.00000000	      0.00000000	      0.00000000	      1.15539960	      7.74456316	     -0.00000000	      0.00000000	      0.00000000	    956.14978286	      1.22115380	      2.37461726	     -0.00000000	      0.00000000	      0.00000000	   -713.22972833	      0.00000000	      0.00000000	      0.00000000	      0.00000000	      0.00000000	      0.00000000	      0.42022492	      9.06736542	     -0.00000000
      0.00639185	      0.00000000	     10.86089819	      0.00000000	     -0.00000000	      0.00000000	     -0.00000000	      1.15455595	      7.73516800	      0.00000000	     -0.00000000	      0.00000000	    954.53825850	      1.22009351	      2.37315801	      0.00000000	     -0.00000000	      0.00000000	   -712.56885950	      0.00000000	      0.00000000	      0.00000000	      0.00000000	      0.00000000	      0.00000000	      0.41990099	      9.05532877	      0.00000000
      0.00663628	      0.00000000	     10.84728430	      0.00000000	     -0.00000000	      0.00000000	     -0.00000000	      1.15382403	      7.72662134	      0.00000000	     -0.00000000	      0.00000000	    953.10182043	      1.21900430	      2.37133450	      0.00000000	     -0.00000000	      0.00000000	   -712.09511341	      0.00000000	      0.00000000	      0.00000000	      0.00000000	      0.00000000	      0.00000000	      0.41960280	      9.04438967	      0.00000000
      0.00697277	     -0.00000000	     10.82852410	      0.00000000	      0.00000000	      0.00000000	      0.00000000	      1.15285614	      7.71476396	      0.00000000	      0.00000000	      0.00000000	    951.14796024	      1.21749740	      2.36849907	      0.00000000	      0.00000000	      0.00000000	   -711.49518287	      0.00000000	      0.00000000	      0.00000000	      0.00000000	      0.00000000	      0.00000000	      0.41920173	      9.02926216	      0.00000000
      0.00730925	     -0.00000000	     10.80969767	     -0.00000000	      0.00000000	      0.00000000	      0.00000000	      1.15195045	      7.70271071	     -0.00000000	      0.00000000	      0.00000000	    949.23519146	      1.21702813	      2.36725189	     -0.00000000	      0.00000000	      0.00000000	   -710.28779602	      0.00000000	      0.00000000	      0.00000000	      0.00000000	      0.00000000	      0.00000000	      0.41892178	      9.01420371	     -0.00000000
      0.00753245	      0.00000000	     10.79722642	      0.00000000	     -0.00000000	      0.00000000	      0.00000000	      1.15133908	      7.69478615	      0.00000000	     -0.00000000	      0.00000000	    947.95091509	      1.21570725	      2.36451449	      0.00000000	     -0.00000000	      0.00000000	   -710.13493836	      0.00000000	      0.00000000	      0.00000000	      0.00000000	      0.00000000	      0.00000000	      0.41863104	      9.00405018	      0.00000000
      0.00775566	     -0.00000000	     10.78471432	     -0.00000000	      0.00000000	     -0.00000000	     -0.00000000	      1.15075607	      7.68676072	     -0.00000000	      0.00000000	     -0.00000000	    946.68562216	      1.21509350	      2.36297281	     -0.00000000	      0.00000000	     -0.00000000	   -709.55109444	      0.00000000	      0.00000000	      0.00000000	      0.00000000	      0.00000000	      0.00000000	      0.41841925	      8.99396626	     -0.00000000
      0.00803029	      0.00000000	     10.76930572	      0.00000000	     -0.00000000	      0.00000000	      0.00000000	      1.15004416	      7.67688361	      0.00000000	     -0.00000000	      0.00000000	    945.12640969	      1.21408225	      2.36054508	      0.00000000	     -0.00000000	      0.00000000	   -709.00513503	      0.00000000	      0.00000000	      0.00000000	      0.00000000	      0.00000000	      0.00000000	      0.41813409	      8.98149591	      0.00000000
      0.00836149	     -0.00000000	     10.75067998	     -0.00000000	      0.00000000	     -0.00000000	     -0.00000000	      1.14920788	      7.66490473	     -0.00000000	      0.00000000	     -0.00000000	    943.25477087	      1.21313950	      2.35802632	     -0.00000000	      0.00000000	     -0.00000000	   -708.18873556	      0.00000000	      0.00000000	      0.00000000	      0.00000000	      0.00000000	      0.00000000	      0.41782397	      8.96645388	     -0.00000000
      0.00865561	      0.00000000	     10.73411425	     -0.00000000	      0.00000000	     -0.00000000	     -0.00000000	      1.14847365	      7.65425278	     -0.00000000	      0.00000000	     -0.00000000	    941.59060387	      1.21215635	      2.35546727	     -0.00000000	      0.00000000	     -0.00000000	   -707.56637895	      0.00000000	      0.00000000	      0.00000000	      0.00000000	      0.00000000	      0.00000000	      0.41753593	      8.95304372	     -0.00000000
      0.00901341	      0.00000000	     10.71391481	     -0.00000000	      0.00000000	      0.00000000	     -0.00000000	      1.14759944	      7.64123837	     -0.00000000	      0.00000000	      0.00000000	    939.57056516	      1.21116975	      2.35266612	     -0.00000000	      0.00000000	      0.00000000	   -706.69060977	      0.00000000	      0.00000000	      0.00000000	      0.00000000	      0.00000000	      0.00000000	      0.41721163	      8.93671773	     -0.00000000
      0.00931248	     -0.00000000	     10.69700305	     -0.00000000	      0.00000000	     -0.00000000	      0.00000000	      1.14687638	      7.63034730	     -0.00000000	      0.00000000	     -0.00000000	    937.87890841	      1.21023070	      2.35007733	     -0.00000000	      0.00000000	     -0.00000000	   -706.03915569	      0.00000000	      0.00000000	      0.00000000	      0.00000000	      0.00000000	      0.00000000	      0.41693093	      8.92302559	     -0.00000000
      0.00968272	      0.00000000	     10.67602394	      0.00000000	      0.00000000	      0.00000000	      0.00000000	      1.14599576	      7.61682682	      0.00000000	      0.00000000	      0.00000000	    935.78483744	      1.20914989	      2.34697284	      0.00000000	      0.00000000	      0.00000000	   -705.19188669	      0.00000000	      0.00000000	      0.00000000	      0.00000000	      0.00000000	      0.00000000	      0.41659544	      8.90604869	      0.00000000
      0.01015583	      0.00000000	     10.64916686	      0.00000000	      0.00000000	      0.00000000	     -0.00000000	      1.14488127	      7.59954292	     -0.00000000	      0.00000000	      0.00000000	    933.09885502	      1.20744211	      2.34235895	     -0.00000000	      0.00000000	      0.00000000	   -704.32864412	      0.00000000	      0.00000000	      0.00000000	      0.00000000	      0.00000000	      0.00000000	      0.41613639	      8.88425671	     -0.00000000
      0.01038979	      0.00000000	     10.63583024	     -0.00000000	     -0.00000000	     -0.00000000	     -0.00000000	      1.14435901	      7.59088997	      0.00000000	     -0.00000000	     -0.00000000	    931.78708979	      1.20744154	      2.34156212	      0.00000000	     -0.00000000	     -0.00000000	   -703.38049660	      0.00000000	      0.00000000	      0.00000000	      0.00000000	      0.00000000	      0.00000000	      0.41600232	      8.87356874	     -0.00000000
      0.01062376	      0.00000000	     10.62250847	     -0.00000000	     -0.00000000	     -0.00000000	     -0.00000000	      1.14382030	      7.58231714	     -0.00000000	     -0.00000000	     -0.00000000	    930.45620725	      1.20659105	      2.33923201	      0.00000000	     -0.00000000	     -0.00000000	   -702.96720099	      0.00000000	      0.00000000	      0.00000000	      0.00000000	      0.00000000	      0.00000000	      0.41577790	      8.86275529	     -0.00000000
      0.01091692	     -0.00000000	     10.60578635	     -0.00000000	      0.00000000	      0.00000000	      0.00000000	      1.14315816	      7.57153705	     -0.00000000	      0.00000000	      0.00000000	    928.79222051	      1.20576130	      2.33671471	     -0.00000000	      0.00000000	      0.00000000	   -702.30733475	      0.00000000	      0.00000000	      0.00000000	      0.00000000	      0.00000000	      0.00000000	      0.41552391	      8.84921813	     -0.00000000
      0.01129539	      0.00000000	     10.58417342	      0.00000000	      0.00000000	     -0.00000000	      0.00000000	      1.14230844	      7.55762564	     -0.00000000	      0.00000000	     -0.00000000	    926.63649202	      1.20444122	      2.33298955	     -0.00000000	      0.00000000	     -0.00000000	   -701.61969014	      0.00000000	      0.00000000	      0.00000000	      0.00000000	      0.00000000	      0.00000000	      0.41517210	      8.83167944	      0.00000000
      0.01156863	      0.00000000	     10.56851583	      0.00000000	      0.00000000	      0.00000000	      0.00000000	      1.14172441	      7.54747747	      0.00000000	      0.00000000	      0.00000000	    925.09680753	      1.20435175	      2.33182353	      0.00000000	      0.00000000	      0.00000000	   -700.58991849	      0.00000000	      0.00000000	      0.00000000	      0.00000000	      0.00000000	      0.00000000	      0.41501317	      8.81911081	      0.00000000
      0.01184188	      0.00000000	     10.55288449	      0.00000000	      0.00000000	      0.00000000	     -0.00000000	      1.14111633	      7.53744806	      0.00000000	      0.00000000	      0.00000000	    923.52995955	      1.20303241	      2.32844178	      0.00000000	      0.00000000	      0.00000000	   -700.33349004	      0.00000000	      0.00000000	      0.00000000	      0.00000000	      0.00000000	      0.00000000	      0.41472344	      8.80636463	      0.00000000
      0.01211512	      0.00000000	     10.53719400	     -0.00000000	      0.00000000	     -0.00000000	     -0.00000000	      1.14054360	      7.52728691	     -0.00000000	      0.00000000	     -0.00000000	    921.98621079	      1.20286860	      2.32710978	     -0.00000000	      0.00000000	     -0.00000000	   -699.36044895	      0.00000000	      0.00000000	      0.00000000	      0.00000000	      0.00000000	      0.00000000	      0.41455988	      8.79375515	     -0.00000000
      0.01238836	     -0.00000000	     10.52152524	     -0.00000000	     -0.00000000	      0.00000000	      0.00000000	      1.13995114	      7.51722750	     -0.00000000	     -0.00000000	      0.00000000	    920.41909056	      1.20164397	      2.32386453	      0.00000000	     -0.00000000	      0.00000000	   -699.05513150	      0.00000000	      0.00000000	      0.00000000	      0.00000000	      0.00000000	      0.00000000	      0.41428375	      8.78099157	     -0.00000000
      0.01266160	     -0.00000000	     10.50580434	     -0.00000000	      0.00000000	     -0.00000000	     -0.00000000	      1.13939004	      7.50705408	     -0.00000000	      0.00000000	     -0.00000000	    918.87180165	      1.20141864	      2.32239048	     -0.00000000	      0.00000000	     -0.00000000	   -698.13086999	      0.00000000	      0.00000000	      0.00000000	      0.00000000	      0.00000000	      0.00000000	      0.41411694	      8.76834544	     -0.00000000
      0.01292167	     -0.00000000	     10.49085703	     -0.00000000	     -0.00000000	      0.00000000	     -0.00000000	      1.13884215	      7.49744820	     -0.00000000	     -0.00000000	      0.00000000	    917.38131856	      1.20039411	      2.31952393	      0.00000000	     -0.00000000	      0.00000000	   -697.76193986	      0.00000000	      0.00000000	      0.00000000	      0.00000000	      0.00000000	      0.00000000	      0.41387252	      8.75619030	     -0.00000000
      0.01318173	     -0.00000000	     10.47587440	      0.00000000	     -0.00000000	      0.00000000	     -0.00000000	      1.13831533	      7.48777099	      0.00000000	     -0.00000000	      0.00000000	    915.90269221	      1.19997996	      2.31773497	      0.00000000	     -0.00000000	      0.00000000	   -697.01656453	      0.00000000	      0.00000000	      0.00000000	      0.00000000	      0.00000000	      0.00000000	      0.41369537	      8.74410385	      0.00000000
      0.01344051	     -0.00000000	     10.46096750	     -0.00000000	      0.00000000	     -0.00000000	      0.00000000	      1.13778737	      7.47817572	     -0.00000000	      0.00000000	     -0.00000000	    914.42236902	      1.19917302	      2.31523450	     -0.00000000	      0.00000000	     -0.00000000	   -696.52615933	      0.00000000	      0.00000000	      0.00000000	      0.00000000	      0.00000000	      0.00000000	      0.41347812	      8.73201395	     -0.00000000
      0.01369929	      0.00000000	     10.44603900	      0.00000000	     -0.00000000	      0.00000000	      0.00000000	      1.13727200	      7.46854582	      0.00000000	     -0.00000000	      0.00000000	    912.94689049	      1.19863484	      2.31320098	      0.00000000	     -0.00000000	      0.00000000	   -695.87267077	      0.00000000	      0.00000000	      0.00000000	      0.00000000	      0.00000000	      0.00000000	      0.41329134	      8.71994890	      0.00000000
      0.01398496	      0.00000000	     10.42955583	     -0.00000000	     -0.00000000	     -0.00000000	     -0.00000000	      1.13670354	      7.45793570	     -0.00000000	     -0.00000000	     -0.00000000	    911.31182709	      1.19777494	      2.31046455	      0.00000000	     -0.00000000	     -0.00000000	   -695.32279015	      0.00000000	      0.00000000	      0.00000000	      0.00000000	      0.00000000	      0.00000000	      0.41305833	      8.70658341	     -0.00000000
      0.01427064	      0.00000000	     10.41304658	     -0.00000000	     -0.00000000	      0.00000000	     -0.00000000	      1.13615124	      7.44728090	     -0.00000000	     -0.00000000	      0.00000000	    909.68347820	      1.19727663	      2.30835842	     -0.00000000	     -0.00000000	      0.00000000	   -694.55300434	      0.00000000	      0.00000000	      0.00000000	      0.00000000	      0.00000000	      0.00000000	      0.41286612	      8.69325394	     -0.00000000
      0.01447948	      0.00000000	     10.40097586	      0.00000000	      0.00000000	      0.00000000	     -0.00000000	      1.13574808	      7.43950482	      0.00000000	      0.00000000	      0.00000000	    908.48924490	      1.19674639	      2.30651127	      0.00000000	      0.00000000	      0.00000000	   -694.09759470	      0.00000000	      0.00000000	      0.00000000	      0.00000000	      0.00000000	      0.00000000	      0.41270893	      8.68348061	      0.00000000
      0.01481029	     -0.00000000	     10.38185956	     -0.00000000	     -0.00000000	      0.00000000	     -0.00000000	      1.13510688	      7.42722646	     -0.00000000	     -0.00000000	      0.00000000	    906.58798026	      1.19546687	      2.30278046	     -0.00000000	     -0.00000000	      0.00000000	   -693.65717760	      0.00000000	      0.00000000	      0.00000000	      0.00000000	      0.00000000	      0.00000000	      0.41241474	      8.66793041	     -0.00000000
      0.01507121	      0.00000000	     10.36672959	      0.00000000	      0.00000000	      0.00000000	     -0.00000000	      1.13463568	      7.41741867	      0.00000000	      0.00000000	      0.00000000	    905.11104487	      1.19559386	      2.30185586	      0.00000000	      0.00000000	      0.00000000	   -692.60611221	      0.00000000	      0.00000000	      0.00000000	      0.00000000	      0.00000000	      0.00000000	      0.41230670	      8.65580539	      0.00000000
      0.01533214	     -0.00000000	     10.35163711	     -0.00000000	      0.00000000	      0.00000000	      0.00000000	      1.13414047	      7.40773572	     -0.00000000	      0.00000000	      0.00000000	    903.60835721	      1.19447421	      2.29868621	     -0.00000000	      0.00000000	      0.00000000	   -692.33829975	      0.00000000	      0.00000000	      0.00000000	      0.00000000	      0.00000000	      0.00000000	      0.41206616	      8.64350847	     -0.00000000
      0.01559306	      0.00000000	     10.33650490	     -0.00000000	     -0.00000000	      0.00000000	     -0.00000000	      1.13367251	      7.39795873	     -0.00000000	     -0.00000000	      0.00000000	    902.12306942	      1.19422564	      2.29706228	      0.00000000	     -0.00000000	      0.00000000	   -691.53176755	      0.00000000	      0.00000000	      0.00000000	      0.00000000	      0.00000000	      0.00000000	      0.41192089	      8.63131908	     -0.00000000
      0.01585734	      0.00000000	     10.32119391	     -0.00000000	      0.00000000	      0.00000000	     -0.00000000	      1.13319015	      7.38811587	     -0.00000000	      0.00000000	      0.00000000	    900.60611990	      1.19336296	      2.29431006	     -0.00000000	      0.00000000	      0.00000000	   -691.10140364	      0.00000000	      0.00000000	      0.00000000	      0.00000000	      0.00000000	      0.00000000	      0.41170970	      8.61888601	     -0.00000000
      0.01612161	     -0.00000000	     10.30585916	     -0.00000000	     -0.00000000	      0.00000000	      0.00000000	      1.13272527	      7.37822213	     -0.00000000	     -0.00000000	      0.00000000	    899.09830774	      1.19296169	      2.29237011	      0.00000000	     -0.00000000	      0.00000000	   -690.38827885	      0.00000000	      0.00000000	      0.00000000	      0.00000000	      0.00000000	      0.00000000	      0.41154974	      8.60650727	     -0.00000000
      0.01632266	     -0.00000000	     10.29419463	     -0.00000000	      0.00000000	      0.00000000	      0.00000000	      1.13237205	      7.37070975	     -0.00000000	      0.00000000	      0.00000000	    897.94788865	      1.19249644	      2.29059863	     -0.00000000	      0.00000000	      0.00000000	   -689.94911854	      0.00000000	      0.00000000	      0.00000000	      0.00000000	      0.00000000	      0.00000000	      0.41141196	      8.59706471	     -0.00000000
      0.01665420	     -0.00000000	     10.27497161	     -0.00000000	      0.00000000	     -0.00000000	      0.00000000	      1.13178522	      7.35837193	     -0.00000000	      0.00000000	     -0.00000000	    896.04026633	      1.19120711	      2.28672507	     -0.00000000	      0.00000000	     -0.00000000	   -689.55744163	      0.00000000	      0.00000000	      0.00000000	      0.00000000	      0.00000000	      0.00000000	      0.41113072	      8.58141768	     -0.00000000
      0.01690580	      0.00000000	     10.26033361	     -0.00000000	     -0.00000000	     -0.00000000	      0.00000000	      1.13137542	      7.34888276	     -0.00000000	     -0.00000000	     -0.00000000	    894.61673517	      1.19143473	      2.28593102	     -0.00000000	     -0.00000000	     -0.00000000	   -688.51313506	      0.00000000	      0.00000000	      0.00000000	      0.00000000	      0.00000000	      0.00000000	      0.41104863	      8.56969702	     -0.00000000
      0.01715739	      0.00000000	     10.24573564	     -0.00000000	      0.00000000	      0.00000000	      0.00000000	      1.13094310	      7.33951407	     -0.00000000	      0.00000000	      0.00000000	    893.16946164	      1.19047210	      2.28299309	     -0.00000000	      0.00000000	      0.00000000	   -688.21642398	      0.00000000	      0.00000000	      0.00000000	      0.00000000	      0.00000000	      0.00000000	      0.41084015	      8.55781520	     -0.00000000
      0.01740899	     -0.00000000	     10.23110987	      0.00000000	      0.00000000	      0.00000000	      0.00000000	      1.13053214	      7.33007713	      0.00000000	      0.00000000	      0.00000000	    891.73528575	      1.19016179	      2.28121121	      0.00000000	      0.00000000	      0.00000000	   -687.51752952	      0.00000000	      0.00000000	      0.00000000	      0.00000000	      0.00000000	      0.00000000	      0.41070325	      8.54601554	      0.00000000
      0.01764663	      0.00000000	     10.21730399	     -0.00000000	      0.00000000	     -0.00000000	     -0.00000000	      1.13014241	      7.32119304	     -0.00000000	      0.00000000	     -0.00000000	    890.37502096	      1.18957543	      2.27899174	     -0.00000000	      0.00000000	     -0.00000000	   -687.04491186	      0.00000000	      0.00000000	      0.00000000	      0.00000000	      0.00000000	      0.00000000	      0.41054382	      8.53482898	     -0.00000000
      0.01796039	     -0.00000000	     10.19907519	     -0.00000000	      0.00000000	      0.00000000	     -0.00000000	      1.12963370	      7.30947121	     -0.00000000	      0.00000000	      0.00000000	    888.57745329	      1.18870896	      2.27587936	     -0.00000000	      0.00000000	      0.00000000	   -686.48514660	      0.00000000	      0.00000000	      0.00000000	      0.00000000	      0.00000000	      0.00000000	      0.41032548	      8.52004238	     -0.00000000
      0.01827415	      0.00000000	     10.18081731	     -0.00000000	     -0.00000000	      0.00000000	     -0.00000000	      1.12915044	      7.29767817	     -0.00000000	     -0.00000000	      0.00000000	    886.79391125	      1.18853403	      2.27398702	     -0.00000000	     -0.00000000	      0.00000000	   -685.50164541	      0.00000000	      0.00000000	      0.00000000	      0.00000000	      0.00000000	      0.00000000	      0.41018375	      8.50534286	     -0.00000000
      0.01852604	     -0.00000000	     10.16618634	      0.00000000	     -0.00000000	      0.00000000	      0.00000000	      1.12875122	      7.28828797	      0.00000000	     -0.00000000	      0.00000000	    885.34744648	      1.18763280	      2.27109130	      0.00000000	     -0.00000000	      0.00000000	   -685.19225302	      0.00000000	      0.00000000	      0.00000000	      0.00000000	      0.00000000	      0.00000000	      0.40998998	      8.49343904	      0.00000000
      0.01877792	      0.00000000	     10.15153148	     -0.00000000	     -0.00000000	     -0.00000000	     -0.00000000	      1.12837222	      7.27883592	     -0.00000000	     -0.00000000	     -0.00000000	    883.91330952	      1.18734117	      2.26927575	     -0.00000000	     -0.00000000	     -0.00000000	   -684.50759226	      0.00000000	      0.00000000	      0.00000000	      0.00000000	      0.00000000	      0.00000000	      0.40986318	      8.48161380	     -0.00000000
      0.01896797	     -0.00000000	     10.14048061	     -0.00000000	      0.00000000	     -0.00000000	      0.00000000	      1.12808631	      7.27172185	     -0.00000000	      0.00000000	     -0.00000000	    882.82830289	      1.18695481	      2.26760002	     -0.00000000	      0.00000000	     -0.00000000	   -684.09811067	      0.00000000	      0.00000000	      0.00000000	      0.00000000	      0.00000000	      0.00000000	      0.40975066	      8.47266904	     -0.00000000
      0.01925995	      0.00000000	     10.12351167	     -0.00000000	      0.00000000	      0.00000000	      0.00000000	      1.12764761	      7.26081890	     -0.00000000	      0.00000000	      0.00000000	    881.15679138	      1.18610259	      2.26454880	     -0.00000000	      0.00000000	      0.00000000	   -683.63585112	      0.00000000	      0.00000000	      0.00000000	      0.00000000	      0.00000000	      0.00000000	      0.40955173	      8.45889104	     -0.00000000
      0.01955192	      0.00000000	     10.10651717	     -0.00000000	     -0.00000000	     -0.00000000	      0.00000000	      1.12723291	      7.24984763	     -0.00000000	     -0.00000000	     -0.00000000	    879.49931952	      1.18593819	      2.26271420	      0.00000000	     -0.00000000	     -0.00000000	   -682.75142052	      0.00000000	      0.00000000	      0.00000000	      0.00000000	      0.00000000	      0.00000000	      0.40942866	      8.44520273	     -0.00000000
      0.01980099	     -0.00000000	     10.09204406	      0.00000000	     -0.00000000	      0.00000000	     -0.00000000	      1.12687143	      7.24055162	      0.00000000	     -0.00000000	      0.00000000	    878.07430482	      1.18519221	      2.26005113	      0.00000000	     -0.00000000	      0.00000000	   -682.38012795	      0.00000000	      0.00000000	      0.00000000	      0.00000000	      0.00000000	      0.00000000	      0.40926030	      8.43344593	      0.00000000
      0.02005005	      0.00000000	     10.07755643	     -0.00000000	     -0.00000000	     -0.00000000	      0.00000000	      1.12652540	      7.23121520	     -0.00000000	     -0.00000000	     -0.00000000	    876.65790359	      1.18486127	      2.25812040	     -0.00000000	     -0.00000000	     -0.00000000	   -681.75498999	      0.00000000	      0.00000000	      0.00000000	      0.00000000	      0.00000000	      0.00000000	      0.40913797	      8.42174384	     -0.00000000
      0.02032203	      0.00000000	     10.06174840	     -0.00000000	     -0.00000000	     -0.00000000	     -0.00000000	      1.12614754	      7.22105091	     -0.00000000	     -0.00000000	     -0.00000000	    875.10633488	      1.18421121	      2.25548149	     -0.00000000	     -0.00000000	     -0.00000000	   -681.25804131	      0.00000000	      0.00000000	      0.00000000	      0.00000000	      0.00000000	      0.00000000	      0.40897514	      8.40892721	     -0.00000000
      0.02059400	      0.00000000	     10.04593191	     -0.00000000	      0.00000000	     -0.00000000	     -0.00000000	      1.12578324	      7.21086032	     -0.00000000	      0.00000000	     -0.00000000	    873.56105564	      1.18384659	      2.25334062	     -0.00000000	      0.00000000	     -0.00000000	   -680.58909756	      0.00000000	      0.00000000	      0.00000000	      0.00000000	      0.00000000	      0.00000000	      0.40884471	      8.39614898	     -0.00000000
      0.02086915	      0.00000000	     10.02994409	     -0.00000000	     -0.00000000	     -0.00000000	     -0.00000000	      1.12541584	      7.20058015	     -0.00000000	     -0.00000000	     -0.00000000	    871.99369312	      1.18321766	      2.25069484	     -0.00000000	     -0.00000000	     -0.00000000	   -680.08060436	      0.00000000	      0.00000000	      0.00000000	      0.00000000	      0.00000000	      0.00000000	      0.40868670	      8.38318886	     -0.00000000
      0.02114429	      0.00000000	     10.01394945	     -0.00000000	      0.00000000	      0.00000000	      0.00000000	      1.12506182	      7.19027591	     -0.00000000	      0.00000000	      0.00000000	    870.43245217	      1.18286030	      2.24852205	     -0.00000000	      0.00000000	      0.00000000	   -679.40899090	      0.00000000	      0.00000000	      0.00000000	      0.00000000	      0.00000000	      0.00000000	      0.40855964	      8.37026620	     -0.00000000
      0.02142102	      0.00000000	      9.99787671	      0.00000000	     -0.00000000	      0.00000000	      0.00000000	      1.12470709	      7.17994195	      0.00000000	     -0.00000000	      0.00000000	    868.85832148	      1.18224197	      2.24585872	      0.00000000	     -0.00000000	      0.00000000	   -678.90113589	      0.00000000	      0.00000000	      0.00000000	      0.00000000	      0.00000000	      0.00000000	      0.40840596	      8.35723710	      0.00000000
      0.02169774	      0.00000000	      9.98179790	     -0.00000000	      0.00000000	     -0.00000000	      0.00000000	      1.12436600	      7.16958388	     -0.00000000	      0.00000000	     -0.00000000	    867.29055855	      1.18190341	      2.24368309	     -0.00000000	      0.00000000	     -0.00000000	   -678.22519204	      0.00000000	      0.00000000	      0.00000000	      0.00000000	      0.00000000	      0.00000000	      0.40828413	      8.34424741	     -0.00000000
      0.02197239	     -0.00000000	      9.96585446	     -0.00000000	     -0.00000000	     -0.00000000	      0.00000000	      1.12402875	      7.15933356	     -0.00000000	     -0.00000000	     -0.00000000	    865.73074165	      1.18130747	      2.24104407	     -0.00000000	     -0.00000000	     -0.00000000	   -677.72252152	      0.00000000	      0.00000000	      0.00000000	      0.00000000	      0.00000000	      0.00000000	      0.40813720	      8.33132354	     -0.00000000
      0.02224704	     -0.00000000	      9.94990640	      0.00000000	      0.00000000	      0.00000000	      0.00000000	      1.12370471	      7.14906117	      0.00000000	      0.00000000	      0.00000000	    864.17709060	      1.18097741	      2.23886824	      0.00000000	      0.00000000	      0.00000000	   -677.06039106	      0.00000000	      0.00000000	      0.00000000	      0.00000000	      0.00000000	      0.00000000	      0.40802060	      8.31843804	      0.00000000
      0.02252673	     -0.00000000	      9.93368213	      0.00000000	      0.00000000	      0.00000000	     -0.00000000	      1.12337607	      7.13863183	      0.00000000	      0.00000000	      0.00000000	    862.59118212	      1.18037447	      2.23616015	      0.00000000	      0.00000000	      0.00000000	   -676.55879102	      0.00000000	      0.00000000	      0.00000000	      0.00000000	      0.00000000	      0.00000000	      0.40787517	      8.30528462	      0.00000000
      0.02280642	      0.00000000	      9.91745274	     -0.00000000	     -0.00000000	      0.00000000	     -0.00000000	      1.12306189	      7.12817686	     -0.00000000	     -0.00000000	      0.00000000	    861.01239735	      1.18008220	      2.23399522	      0.00000000	     -0.00000000	      0.00000000	   -675.87012705	      0.00000000	      0.00000000	      0.00000000	      0.00000000	      0.00000000	      0.00000000	      0.40776493	      8.29217647	     -0.00000000
      0.02307314	      0.00000000	      9.90199274	      0.00000000	      0.00000000	      0.00000000	      0.00000000	      1.12276340	      7.11823781	      0.00000000	      0.00000000	      0.00000000	    859.50326068	      1.17954333	      2.23145120	      0.00000000	      0.00000000	      0.00000000	   -675.38154718	      0.00000000	      0.00000000	      0.00000000	      0.00000000	      0.00000000	      0.00000000	      0.40763373	      8.27964611	      0.00000000
      0.02333986	     -0.00000000	      9.88653145	      0.00000000	      0.00000000	      0.00000000	      0.00000000	      1.12247657	      7.10828253	      0.00000000	      0.00000000	      0.00000000	    857.99946609	      1.17922225	      2.22928520	      0.00000000	      0.00000000	      0.00000000	   -674.76323797	      0.00000000	      0.00000000	      0.00000000	      0.00000000	      0.00000000	      0.00000000	      0.40752760	      8.26714909	      0.00000000
      0.02363274	      0.00000000	      9.86957311	     -0.00000000	      0.00000000	      0.00000000	     -0.00000000	      1.12216316	      7.09738523	     -0.00000000	      0.00000000	      0.00000000	    856.34449341	      1.17858687	      2.22638502	     -0.00000000	      0.00000000	      0.00000000	   -674.26730388	      0.00000000	      0.00000000	      0.00000000	      0.00000000	      0.00000000	      0.00000000	      0.40738278	      8.25339450	     -0.00000000
      0.02392562	      0.00000000	      9.85260632	     -0.00000000	      0.00000000	     -0.00000000	     -0.00000000	      1.12186840	      7.08644866	     -0.00000000	      0.00000000	     -0.00000000	    854.69986356	      1.17842155	      2.22431300	     -0.00000000	      0.00000000	     -0.00000000	   -673.48580278	      0.00000000	      0.00000000	      0.00000000	      0.00000000	      0.00000000	      0.00000000	      0.40729040	      8.23970846	     -0.00000000
      0.02416237	      0.00000000	      9.83891146	     -0.00000000	      0.00000000	     -0.00000000	      0.00000000	      1.12162884	      7.07764614	     -0.00000000	      0.00000000	     -0.00000000	    853.36566458	      1.17795875	      2.22203664	     -0.00000000	      0.00000000	     -0.00000000	   -673.06438394	      0.00000000	      0.00000000	      0.00000000	      0.00000000	      0.00000000	      0.00000000	      0.40718203	      8.22860689	     -0.00000000
      0.02446967	     -0.00000000	      9.82114763	      0.00000000	      0.00000000	      0.00000000	     -0.00000000	      1.12132515	      7.06623174	      0.00000000	      0.00000000	      0.00000000	    851.63502503	      1.17732220	      2.21900308	      0.00000000	      0.00000000	      0.00000000	   -672.54675309	      0.00000000	      0.00000000	      0.00000000	      0.00000000	      0.00000000	      0.00000000	      0.40703959	      8.21419956	      0.00000000
      0.02477696	     -0.00000000	      9.80337379	     -0.00000000	      0.00000000	      0.00000000	      0.00000000	      1.12104328	      7.05476939	     -0.00000000	      0.00000000	      0.00000000	    849.91698074	      1.17726496	      2.21699248	     -0.00000000	      0.00000000	      0.00000000	   -671.67641519	      0.00000000	      0.00000000	      0.00000000	      0.00000000	      0.00000000	      0.00000000	      0.40696146	      8.19987730	     -0.00000000
      0.02502257	     -0.00000000	      9.78919770	     -0.00000000	      0.00000000	     -0.00000000	      0.00000000	      1.12081271	      7.04566726	     -0.00000000	      0.00000000	     -0.00000000	    848.53555041	      1.17668190	      2.21440971	     -0.00000000	      0.00000000	     -0.00000000	   -671.32108766	      0.00000000	      0.00000000	      0.00000000	      0.00000000	      0.00000000	      0.00000000	      0.40684321	      8.18836517	     -0.00000000
      0.02526818	     -0.00000000	      9.77501628	     -0.00000000	     -0.00000000	      0.00000000	      0.00000000	      1.12059584	      7.03653599	     -0.00000000	     -0.00000000	      0.00000000	    847.16203752	      1.17645923	      2.21246316	      0.00000000	     -0.00000000	      0.00000000	   -670.74652979	      0.00000000	      0.00000000	      0.00000000	      0.00000000	      0.00000000	      0.00000000	      0.40676500	      8.17690669	     -0.00000000
      0.02555393	     -0.00000000	      9.75854171	     -0.00000000	      0.00000000	      0.00000000	     -0.00000000	      1.12034366	      7.02595296	     -0.00000000	      0.00000000	      0.00000000	    845.55994509	      1.17587019	      2.20959340	     -0.00000000	      0.00000000	      0.00000000	   -670.28998586	      0.00000000	      0.00000000	      0.00000000	      0.00000000	      0.00000000	      0.00000000	      0.40664059	      8.16354005	     -0.00000000
      0.02583967	      0.00000000	      9.74206126	     -0.00000000	      0.00000000	     -0.00000000	      0.00000000	      1.12010968	      7.01533242	     -0.00000000	      0.00000000	     -0.00000000	    843.96837526	      1.17575681	      2.20756324	     -0.00000000	      0.00000000	     -0.00000000	   -669.54435902	      0.00000000	      0.00000000	      0.00000000	      0.00000000	      0.00000000	      0.00000000	      0.40656907	      8.15024518	     -0.00000000
      0.02606326	     -0.00000000	      9.72918521	     -0.00000000	      0.00000000	      0.00000000	      0.00000000	      1.11992634	      7.00705443	     -0.00000000	      0.00000000	      0.00000000	    842.71968802	      1.17540319	      2.20548962	     -0.00000000	      0.00000000	      0.00000000	   -669.13069681	      0.00000000	      0.00000000	      0.00000000	      0.00000000	      0.00000000	      0.00000000	      0.40648619	      8.13981367	     -0.00000000
      0.02637974	      0.00000000	      9.71098445	     -0.00000000	     -0.00000000	      0.00000000	     -0.00000000	      1.11966914	      6.99537389	     -0.00000000	     -0.00000000	      0.00000000	    840.94949485	      1.17462642	      2.20204422	      0.00000000	     -0.00000000	      0.00000000	   -668.72438526	      0.00000000	      0.00000000	      0.00000000	      0.00000000	      0.00000000	      0.00000000	      0.40634147	      8.12502155	     -0.00000000
      0.02669622	     -0.00000000	      9.69275077	      0.00000000	     -0.00000000	     -0.00000000	      0.00000000	      1.11944921	      6.98358081	      0.00000000	     -0.00000000	     -0.00000000	    839.20466697	      1.17513274	      2.20088466	      0.00000000	     -0.00000000	     -0.00000000	   -667.52833619	      0.00000000	      0.00000000	      0.00000000	      0.00000000	      0.00000000	      0.00000000	      0.40633635	      8.11041149	      0.00000000
      0.02692262	     -0.00000000	      9.67976719	      0.00000000	     -0.00000000	      0.00000000	      0.00000000	      1.11927083	      6.97527403	      0.00000000	     -0.00000000	      0.00000000	    837.93590186	      1.17423780	      2.19778854	      0.00000000	     -0.00000000	      0.00000000	   -667.46023090	      0.00000000	      0.00000000	      0.00000000	      0.00000000	      0.00000000	      0.00000000	      0.40619988	      8.09980135	      0.00000000
      0.02714902	     -0.00000000	      9.66676230	      0.00000000	      0.00000000	      0.00000000	      0.00000000	      1.11911421	      6.96689777	      0.00000000	      0.00000000	      0.00000000	    836.68238297	      1.17412689	      2.19609099	      0.00000000	      0.00000000	      0.00000000	   -666.90876664	      0.00000000	      0.00000000	      0.00000000	      0.00000000	      0.00000000	      0.00000000	      0.40614846	      8.08930171	      0.00000000
      0.02742271	     -0.00000000	      9.65106810	      0.00000000	     -0.00000000	      0.00000000	      0.00000000	      1.11892354	      6.95681662	      0.00000000	     -0.00000000	      0.00000000	    835.16235486	      1.17361939	      2.19335711	      0.00000000	     -0.00000000	      0.00000000	   -666.48032853	      0.00000000	      0.00000000	      0.00000000	      0.00000000	      0.00000000	      0.00000000	      0.40604810	      8.07656837	      0.00000000
      0.02769640	      0.00000000	      9.63537310	      0.00000000	      0.00000000	     -0.00000000	      0.00000000	      1.11874835	      6.94670805	      0.00000000	      0.00000000	     -0.00000000	    833.65123235	      1.17349892	      2.19130544	      0.00000000	      0.00000000	     -0.00000000	   -665.81766083	      0.00000000	      0.00000000	      0.00000000	      0.00000000	      0.00000000	      0.00000000	      0.40599094	      8.06389663	      0.00000000
      0.02795892	      0.00000000	      9.62034438	     -0.00000000	      0.00000000	     -0.00000000	      0.00000000	      1.11858085	      6.93705023	     -0.00000000	      0.00000000	     -0.00000000	    832.19868547	      1.17308736	      2.18879447	     -0.00000000	      0.00000000	     -0.00000000	   -665.37228295	      0.00000000	      0.00000000	      0.00000000	      0.00000000	      0.00000000	      0.00000000	      0.40590625	      8.05171300	     -0.00000000
      0.02827795	     -0.00000000	      9.60209599	     -0.00000000	     -0.00000000	     -0.00000000	      0.00000000	      1.11838810	      6.92531811	     -0.00000000	     -0.00000000	     -0.00000000	    830.43769334	      1.17267189	      2.18587962	     -0.00000000	     -0.00000000	     -0.00000000	   -664.78644284	      0.00000000	      0.00000000	      0.00000000	      0.00000000	      0.00000000	      0.00000000	      0.40581469	      8.03693146	     -0.00000000
      0.02859697	     -0.00000000	      9.58385780	      0.00000000	     -0.00000000	      0.00000000	     -0.00000000	      1.11821109	      6.91357371	      0.00000000	     -0.00000000	      0.00000000	    828.68460182	      1.17253563	      2.18344923	      0.00000000	     -0.00000000	      0.00000000	   -664.03589197	      0.00000000	      0.00000000	      0.00000000	      0.00000000	      0.00000000	      0.00000000	      0.40575546	      8.02220227	      0.00000000
      0.02885240	      0.00000000	      9.56928002	     -0.00000000	      0.00000000	     -0.00000000	     -0.00000000	      1.11807181	      6.90420271	     -0.00000000	      0.00000000	     -0.00000000	    827.27941877	      1.17220318	      2.18109030	     -0.00000000	      0.00000000	     -0.00000000	   -663.58027142	      0.00000000	      0.00000000	      0.00000000	      0.00000000	      0.00000000	      0.00000000	      0.40568603	      8.01039122	     -0.00000000
      0.02917936	      0.00000000	      9.55064656	     -0.00000000	     -0.00000000	      0.00000000	     -0.00000000	      1.11789974	      6.89223556	     -0.00000000	     -0.00000000	      0.00000000	    825.48124919	      1.17163125	      2.17779235	     -0.00000000	     -0.00000000	      0.00000000	   -663.09638638	      0.00000000	      0.00000000	      0.00000000	      0.00000000	      0.00000000	      0.00000000	      0.40558392	      7.99526839	     -0.00000000
      0.02950632	      0.00000000	      9.53199763	     -0.00000000	     -0.00000000	      0.00000000	     -0.00000000	      1.11775875	      6.88018969	     -0.00000000	     -0.00000000	      0.00000000	    823.70347980	      1.17205648	      2.17626733	      0.00000000	     -0.00000000	      0.00000000	   -662.00212666	      0.00000000	      0.00000000	      0.00000000	      0.00000000	      0.00000000	      0.00000000	      0.40559083	      7.98029530	     -0.00000000
      0.02974244	      0.00000000	      9.51858832	     -0.00000000	      0.00000000	      0.00000000	     -0.00000000	      1.11764111	      6.87160358	     -0.00000000	      0.00000000	      0.00000000	    822.40356653	      1.17128703	      2.17322230	     -0.00000000	      0.00000000	      0.00000000	   -661.88683945	      0.00000000	      0.00000000	      0.00000000	      0.00000000	      0.00000000	      0.00000000	      0.40548267	      7.96935094	     -0.00000000
      0.02997855	      0.00000000	      9.50516222	     -0.00000000	      0.00000000	     -0.00000000	      0.00000000	      1.11754444	      6.86295473	     -0.00000000	      0.00000000	     -0.00000000	    821.11825661	      1.17127034	      2.17151985	     -0.00000000	      0.00000000	     -0.00000000	   -661.30865643	      0.00000000	      0.00000000	      0.00000000	      0.00000000	      0.00000000	      0.00000000	      0.40545617	      7.95851597	     -0.00000000
      0.03024340	      0.00000000	      9.49013320	     -0.00000000	     -0.00000000	      0.00000000	      0.00000000	      1.11743481	      6.85329955	     -0.00000000	     -0.00000000	      0.00000000	    819.67251918	      1.17087905	      2.16893055	     -0.00000000	     -0.00000000	      0.00000000	   -660.89749469	      0.00000000	      0.00000000	      0.00000000	      0.00000000	      0.00000000	      0.00000000	      0.40538839	      7.94632490	     -0.00000000
      0.03050824	     -0.00000000	      9.47510937	      0.00000000	     -0.00000000	      0.00000000	      0.00000000	      1.11733815	      6.84362753	      0.00000000	     -0.00000000	      0.00000000	    818.23420997	      1.17078703	      2.16686733	      0.00000000	     -0.00000000	      0.00000000	   -660.30660622	      0.00000000	      0.00000000	      0.00000000	      0.00000000	      0.00000000	      0.00000000	      0.40535426	      7.93418608	      0.00000000
      0.03079617	     -0.00000000	      9.45880945	     -0.00000000	     -0.00000000	      0.00000000	      0.00000000	      1.11723392	      6.83315773	     -0.00000000	     -0.00000000	      0.00000000	    816.66768727	      1.17034941	      2.16400532	     -0.00000000	     -0.00000000	      0.00000000	   -659.88098385	      0.00000000	      0.00000000	      0.00000000	      0.00000000	      0.00000000	      0.00000000	      0.40528317	      7.92095911	     -0.00000000
      0.03108410	      0.00000000	      9.44251101	      0.00000000	      0.00000000	      0.00000000	      0.00000000	      1.11714772	      6.82265591	      0.00000000	      0.00000000	      0.00000000	    815.11221549	      1.17040031	      2.16200733	      0.00000000	      0.00000000	      0.00000000	   -659.15928464	      0.00000000	      0.00000000	      0.00000000	      0.00000000	      0.00000000	      0.00000000	      0.40526621	      7.90781242	      0.00000000
      0.03129109	      0.00000000	      9.43081625	     -0.00000000	      0.00000000	      0.00000000	     -0.00000000	      1.11708613	      6.81513628	     -0.00000000	      0.00000000	      0.00000000	    813.99205745	      1.17021056	      2.16015633	     -0.00000000	      0.00000000	      0.00000000	   -658.78559796	      0.00000000	      0.00000000	      0.00000000	      0.00000000	      0.00000000	      0.00000000	      0.40523118	      7.89834093	     -0.00000000
      0.03161680	     -0.00000000	      9.41245915	      0.00000000	     -0.00000000	      0.00000000	      0.00000000	      1.11698641	      6.80337148	      0.00000000	     -0.00000000	      0.00000000	    812.22337521	      1.16935084	      2.15622208	      0.00000000	     -0.00000000	      0.00000000	   -658.55373831	      0.00000000	      0.00000000	      0.00000000	      0.00000000	      0.00000000	      0.00000000	      0.40511846	      7.88337933	      0.00000000
      0.03188366	      0.00000000	      9.39737985	     -0.00000000	      0.00000000	     -0.00000000	     -0.00000000	      1.11694256	      6.79360596	     -0.00000000	      0.00000000	     -0.00000000	    810.80176376	      1.17014517	      2.15567781	     -0.00000000	      0.00000000	     -0.00000000	   -657.44024585	      0.00000000	      0.00000000	      0.00000000	      0.00000000	      0.00000000	      0.00000000	      0.40518771	      7.87133557	     -0.00000000
      0.03215053	      0.00000000	      9.38239047	      0.00000000	      0.00000000	      0.00000000	      0.00000000	      1.11687047	      6.78401764	      0.00000000	      0.00000000	      0.00000000	    809.35412816	      1.16918482	      2.15197088	      0.00000000	      0.00000000	      0.00000000	   -657.42255633	      0.00000000	      0.00000000	      0.00000000	      0.00000000	      0.00000000	      0.00000000	      0.40507189	      7.85907332	      0.00000000
      0.03241739	     -0.00000000	      9.36736337	      0.00000000	      0.00000000	      0.00000000	     -0.00000000	      1.11683378	      6.77430924	      0.00000000	      0.00000000	      0.00000000	    807.93237264	      1.16964846	      2.15081029	      0.00000000	      0.00000000	      0.00000000	   -656.52722516	      0.00000000	      0.00000000	      0.00000000	      0.00000000	      0.00000000	      0.00000000	      0.40510946	      7.84701457	      0.00000000
      0.03267696	     -0.00000000	      9.35280827	      0.00000000	     -0.00000000	      0.00000000	      0.00000000	      1.11678374	      6.76497716	      0.00000000	     -0.00000000	      0.00000000	    806.53492593	      1.16904294	      2.14777310	      0.00000000	     -0.00000000	      0.00000000	   -656.31825981	      0.00000000	      0.00000000	      0.00000000	      0.00000000	      0.00000000	      0.00000000	      0.40503526	      7.83515904	      0.00000000
      0.03293654	      0.00000000	      9.33824172	     -0.00000000	     -0.00000000	      0.00000000	      0.00000000	      1.11675531	      6.75558721	     -0.00000000	     -0.00000000	      0.00000000	    805.15232392	      1.16919478	      2.14608567	     -0.00000000	     -0.00000000	      0.00000000	   -655.64528449	      0.00000000	      0.00000000	      0.00000000	      0.00000000	      0.00000000	      0.00000000	      0.40504335	      7.82341825	     -0.00000000
      0.03317352	      0.00000000	      9.32497552	     -0.00000000	      0.00000000	     -0.00000000	      0.00000000	      1.11672756	      6.74706130	     -0.00000000	      0.00000000	     -0.00000000	    803.88625140	      1.16895219	      2.14385122	     -0.00000000	      0.00000000	     -0.00000000	   -655.27275746	      0.00000000	      0.00000000	      0.00000000	      0.00000000	      0.00000000	      0.00000000	      0.40501164	      7.81266147	     -0.00000000
      0.03348818	      0.00000000	      9.30739149	     -0.00000000	     -0.00000000	      0.00000000	      0.00000000	      1.11669663	      6.73576965	     -0.00000000	     -0.00000000	      0.00000000	    802.20651966	      1.16849694	      2.14063164	     -0.00000000	     -0.00000000	      0.00000000	   -654.86850841	      0.00000000	      0.00000000	      0.00000000	      0.00000000	      0.00000000	      0.00000000	      0.40495757	      7.79837986	     -0.00000000
      0.03380284	      0.00000000	      9.28979783	     -0.00000000	     -0.00000000	     -0.00000000	     -0.00000000	      1.11669415	      6.72440857	     -0.00000000	     -0.00000000	     -0.00000000	    800.54602073	      1.16900164	      2.13912108	     -0.00000000	     -0.00000000	     -0.00000000	   -653.87764167	      0.00000000	      0.00000000	      0.00000000	      0.00000000	      0.00000000	      0.00000000	      0.40500808	      7.78424757	     -0.00000000
      0.03405362	      0.00000000	      9.27584088	     -0.00000000	     -0.00000000	      0.00000000	      0.00000000	      1.11667833	      6.71546662	     -0.00000000	     -0.00000000	      0.00000000	    799.20867148	      1.16833842	      2.13599235	     -0.00000000	     -0.00000000	      0.00000000	   -653.75527865	      0.00000000	      0.00000000	      0.00000000	      0.00000000	      0.00000000	      0.00000000	      0.40493681	      7.77285902	     -0.00000000
      0.03430440	      0.00000000	      9.26186870	     -0.00000000	      0.00000000	     -0.00000000	      0.00000000	      1.11668510	      6.70645934	     -0.00000000	      0.00000000	     -0.00000000	    797.88725119	      1.16852023	      2.13437188	     -0.00000000	      0.00000000	     -0.00000000	   -653.11445720	      0.00000000	      0.00000000	      0.00000000	      0.00000000	      0.00000000	      0.00000000	      0.40495697	      7.76159699	     -0.00000000
      0.03452599	      0.00000000	      9.24955137	     -0.00000000	      0.00000000	     -0.00000000	     -0.00000000	      1.11669010	      6.69853981	     -0.00000000	      0.00000000	     -0.00000000	    796.71681637	      1.16836579	      2.13236592	     -0.00000000	      0.00000000	     -0.00000000	   -652.74835890	      0.00000000	      0.00000000	      0.00000000	      0.00000000	      0.00000000	      0.00000000	      0.40494260	      7.75161567	     -0.00000000
      0.03484815	     -0.00000000	      9.23168867	      0.00000000	     -0.00000000	      0.00000000	      0.00000000	      1.11669804	      6.68708216	      0.00000000	     -0.00000000	      0.00000000	    795.01252689	      1.16772884	      2.12869531	      0.00000000	     -0.00000000	      0.00000000	   -652.47974787	      0.00000000	      0.00000000	      0.00000000	      0.00000000	      0.00000000	      0.00000000	      0.40488009	      7.73707051	      0.00000000
      0.03517030	      0.00000000	      9.21378247	     -0.00000000	      0.00000000	     -0.00000000	      0.00000000	      1.11675187	      6.67547528	     -0.00000000	      0.00000000	     -0.00000000	    793.34156975	      1.16895668	      2.12835888	     -0.00000000	      0.00000000	     -0.00000000	   -651.06444211	      0.00000000	      0.00000000	      0.00000000	      0.00000000	      0.00000000	      0.00000000	      0.40501834	      7.72279758	     -0.00000000
      0.03538311	     -0.00000000	      9.20204549	     -0.00000000	     -0.00000000	     -0.00000000	      0.00000000	      1.11675886	      6.66798345	     -0.00000000	     -0.00000000	     -0.00000000	    792.21257731	      1.16798097	      2.12491803	     -0.00000000	     -0.00000000	     -0.00000000	   -651.24236719	      0.00000000	      0.00000000	      0.00000000	      0.00000000	      0.00000000	      0.00000000	      0.40492125	      7.71314556	     -0.00000000
      0.03559592	      0.00000000	      9.19028068	     -0.00000000	     -0.00000000	     -0.00000000	      0.00000000	      1.11679006	      6.66040647	     -0.00000000	     -0.00000000	     -0.00000000	    791.10155953	      1.16804189	      2.12333260	     -0.00000000	     -0.00000000	     -0.00000000	   -650.78180737	      0.00000000	      0.00000000	      0.00000000	      0.00000000	      0.00000000	      0.00000000	      0.40493543	      7.70364222	     -0.00000000
      0.03588075	     -0.00000000	      9.17457583	     -0.00000000	     -0.00000000	     -0.00000000	      0.00000000	      1.11683025	      6.65032128	     -0.00000000	     -0.00000000	     -0.00000000	    789.61072930	      1.16767306	      2.12039074	     -0.00000000	     -0.00000000	     -0.00000000	   -650.45093268	      0.00000000	      0.00000000	      0.00000000	      0.00000000	      0.00000000	      0.00000000	      0.40490837	      7.69088007	     -0.00000000
      0.03616559	      0.00000000	      9.15887081	     -0.00000000	     -0.00000000	      0.00000000	     -0.00000000	      1.11689079	      6.64019393	     -0.00000000	     -0.00000000	      0.00000000	    788.13349850	      1.16796062	      2.11861586	     -0.00000000	     -0.00000000	      0.00000000	   -649.72069369	      0.00000000	      0.00000000	      0.00000000	      0.00000000	      0.00000000	      0.00000000	      0.40495304	      7.67822526	     -0.00000000
      0.03641202	      0.00000000	      9.14532542	     -0.00000000	     -0.00000000	     -0.00000000	     -0.00000000	      1.11694034	      6.63149096	     -0.00000000	     -0.00000000	     -0.00000000	    786.85089881	      1.16771844	      2.11618836	     -0.00000000	     -0.00000000	     -0.00000000	   -649.39909908	      0.00000000	      0.00000000	      0.00000000	      0.00000000	      0.00000000	      0.00000000	      0.40494121	      7.66722791	     -0.00000000
      0.03671826	      0.00000000	      9.12851505	     -0.00000000	     -0.00000000	     -0.00000000	      0.00000000	      1.11701283	      6.62068161	     -0.00000000	     -0.00000000	     -0.00000000	    785.26287910	      1.16755485	      2.11340571	     -0.00000000	     -0.00000000	     -0.00000000	   -648.92202479	      0.00000000	      0.00000000	      0.00000000	      0.00000000	      0.00000000	      0.00000000	      0.40494324	      7.65360086	     -0.00000000
      0.03702451	      0.00000000	      9.11172342	      0.00000000	     -0.00000000	     -0.00000000	     -0.00000000	      1.11710053	      6.60986403	      0.00000000	     -0.00000000	     -0.00000000	    783.68396732	      1.16771386	      2.11118860	      0.00000000	     -0.00000000	     -0.00000000	   -648.25370236	      0.00000000	      0.00000000	      0.00000000	      0.00000000	      0.00000000	      0.00000000	      0.40498185	      7.64004079	      0.00000000
      0.03728911	     -0.00000000	      9.09725332	      0.00000000	      0.00000000	     -0.00000000	      0.00000000	      1.11717835	      6.60056060	      0.00000000	      0.00000000	     -0.00000000	    782.31891134	      1.16756226	      2.10874251	      0.00000000	      0.00000000	     -0.00000000	   -647.86215386	      0.00000000	      0.00000000	      0.00000000	      0.00000000	      0.00000000	      0.00000000	      0.40498646	      7.62830597	      0.00000000
      0.03761727	      0.00000000	      9.07934195	     -0.00000000	      0.00000000	     -0.00000000	      0.00000000	      1.11728431	      6.58904525	     -0.00000000	      0.00000000	     -0.00000000	    780.63041267	      1.16736722	      2.10568178	     -0.00000000	      0.00000000	     -0.00000000	   -647.38978322	      0.00000000	      0.00000000	      0.00000000	      0.00000000	      0.00000000	      0.00000000	      0.40499388	      7.61377721	     -0.00000000
      0.03794543	     -0.00000000	      9.06144136	      0.00000000	     -0.00000000	      0.00000000	      0.00000000	      1.11741288	      6.57749580	      0.00000000	     -0.00000000	      0.00000000	    778.95663014	      1.16782856	      2.10378438	      0.00000000	     -0.00000000	      0.00000000	   -646.52092860	      0.00000000	      0.00000000	      0.00000000	      0.00000000	      0.00000000	      0.00000000	      0.40507363	      7.59936436	      0.00000000
      0.03818795	     -0.00000000	      9.04826394	      0.00000000	      0.00000000	     -0.00000000	     -0.00000000	      1.11750260	      6.56903536	      0.00000000	      0.00000000	     -0.00000000	    777.71313700	      1.16750783	      2.10118296	      0.00000000	      0.00000000	     -0.00000000	   -646.29476639	      0.00000000	      0.00000000	      0.00000000	      0.00000000	      0.00000000	      0.00000000	      0.40506415	      7.58864302	      0.00000000
      0.03843048	     -0.00000000	      9.03508891	      0.00000000	     -0.00000000	      0.00000000	      0.00000000	      1.11760633	      6.56054828	      0.00000000	     -0.00000000	      0.00000000	    776.47906206	      1.16763870	      2.09938427	      0.00000000	     -0.00000000	      0.00000000	   -645.79446606	      0.00000000	      0.00000000	      0.00000000	      0.00000000	      0.00000000	      0.00000000	      0.40510403	      7.57799770	      0.00000000
      0.03872005	     -0.00000000	      9.01940474	      0.00000000	     -0.00000000	      0.00000000	     -0.00000000	      1.11772997	      6.55047179	      0.00000000	     -0.00000000	      0.00000000	    775.00309912	      1.16736452	      2.09645203	      0.00000000	     -0.00000000	      0.00000000	   -645.47059256	      0.00000000	      0.00000000	      0.00000000	      0.00000000	      0.00000000	      0.00000000	      0.40510797	      7.56525176	      0.00000000
      0.03900961	      0.00000000	      9.00372328	     -0.00000000	     -0.00000000	     -0.00000000	      0.00000000	      1.11787394	      6.54035554	     -0.00000000	     -0.00000000	     -0.00000000	    773.54089546	      1.16776127	      2.09471297	     -0.00000000	     -0.00000000	     -0.00000000	   -644.73928369	      0.00000000	      0.00000000	      0.00000000	      0.00000000	      0.00000000	      0.00000000	      0.40518511	      7.55261825	     -0.00000000
      0.03925700	     -0.00000000	      8.99037268	      0.00000000	     -0.00000000	     -0.00000000	      0.00000000	      1.11799396	      6.53177577	      0.00000000	     -0.00000000	     -0.00000000	    772.28727685	      1.16757064	      2.09226597	      0.00000000	     -0.00000000	     -0.00000000	   -644.44827108	      0.00000000	      0.00000000	      0.00000000	      0.00000000	      0.00000000	      0.00000000	      0.40519659	      7.54177303	      0.00000000
      0.03956219	      0.00000000	      8.97392669	     -0.00000000	      0.00000000	     -0.00000000	      0.00000000	      1.11815366	      6.52119537	     -0.00000000	      0.00000000	     -0.00000000	    770.74760009	      1.16752103	      2.08956832	     -0.00000000	      0.00000000	     -0.00000000	   -643.98223672	      0.00000000	      0.00000000	      0.00000000	      0.00000000	      0.00000000	      0.00000000	      0.40523254	      7.52844249	     -0.00000000
      0.03992934	     -0.00000000	      8.95418644	      0.00000000	      0.00000000	      0.00000000	     -0.00000000	      1.11835863	      6.50849341	      0.00000000	      0.00000000	      0.00000000	    768.90198494	      1.16749958	      2.08637370	      0.00000000	      0.00000000	      0.00000000	   -643.40929057	      0.00000000	      0.00000000	      0.00000000	      0.00000000	      0.00000000	      0.00000000	      0.40528297	      7.51244556	      0.00000000
      0.04029650	     -0.00000000	      8.93447555	      0.00000000	      0.00000000	      0.00000000	     -0.00000000	      1.11858605	      6.49577869	      0.00000000	      0.00000000	      0.00000000	    767.07045972	      1.16800058	      2.08409820	      0.00000000	      0.00000000	      0.00000000	   -642.52578213	      0.00000000	      0.00000000	      0.00000000	      0.00000000	      0.00000000	      0.00000000	      0.40539209	      7.49655696	      0.00000000
      0.04052899	      0.00000000	      8.92204177	     -0.00000000	     -0.00000000	     -0.00000000	      0.00000000	      1.11872829	      6.48778801	     -0.00000000	     -0.00000000	     -0.00000000	    765.90732336	      1.16782689	      2.08176515	     -0.00000000	     -0.00000000	     -0.00000000	   -642.27630893	      0.00000000	      0.00000000	      0.00000000	      0.00000000	      0.00000000	      0.00000000	      0.40541099	      7.48645101	     -0.00000000
      0.04082823	      0.00000000	      8.90606363	     -0.00000000	      0.00000000	     -0.00000000	      0.00000000	      1.11892143	      6.47751194	     -0.00000000	      0.00000000	     -0.00000000	    764.41604488	      1.16772796	      2.07897470	     -0.00000000	      0.00000000	     -0.00000000	   -641.88548583	      0.00000000	      0.00000000	      0.00000000	      0.00000000	      0.00000000	      0.00000000	      0.40545052	      7.47348336	     -0.00000000
      0.04112747	     -0.00000000	      8.89010068	      0.00000000	      0.00000000	     -0.00000000	     -0.00000000	      1.11913150	      6.46721751	      0.00000000	      0.00000000	     -0.00000000	    762.93583699	      1.16809730	      2.07701272	      0.00000000	      0.00000000	     -0.00000000	   -641.21355235	      0.00000000	      0.00000000	      0.00000000	      0.00000000	      0.00000000	      0.00000000	      0.40554186	      7.46060452	      0.00000000
      0.04135189	      0.00000000	      8.87816306	     -0.00000000	      0.00000000	     -0.00000000	      0.00000000	      1.11929028	      6.45953481	     -0.00000000	      0.00000000	     -0.00000000	    761.82509503	      1.16811117	      2.07506006	     -0.00000000	      0.00000000	     -0.00000000	   -640.87768643	      0.00000000	      0.00000000	      0.00000000	      0.00000000	      0.00000000	      0.00000000	      0.40558400	      7.45092816	     -0.00000000
      0.04167993	     -0.00000000	      8.86077303	     -0.00000000	      0.00000000	     -0.00000000	      0.00000000	      1.11952214	      6.44837507	     -0.00000000	      0.00000000	     -0.00000000	    760.19895870	      1.16759455	      2.07122831	     -0.00000000	      0.00000000	     -0.00000000	   -640.72682422	      0.00000000	      0.00000000	      0.00000000	      0.00000000	      0.00000000	      0.00000000	      0.40559114	      7.43674035	     -0.00000000
      0.04195970	      0.00000000	      8.84590508	     -0.00000000	     -0.00000000	      0.00000000	      0.00000000	      1.11975660	      6.43873500	     -0.00000000	     -0.00000000	      0.00000000	    758.83912214	      1.16881486	      2.07093239	     -0.00000000	     -0.00000000	      0.00000000	   -639.58005925	      0.00000000	      0.00000000	      0.00000000	      0.00000000	      0.00000000	      0.00000000	      0.40577497	      7.42488685	     -0.00000000
      0.04220832	     -0.00000000	      8.83279404	      0.00000000	     -0.00000000	      0.00000000	     -0.00000000	      1.11994143	      6.43033824	      0.00000000	     -0.00000000	      0.00000000	    757.61023111	      1.16813588	      2.06749173	      0.00000000	     -0.00000000	      0.00000000	   -639.65630374	      0.00000000	      0.00000000	      0.00000000	      0.00000000	      0.00000000	      0.00000000	      0.40575359	      7.41413855	      0.00000000
      0.04245694	     -0.00000000	      8.81965829	      0.00000000	      0.00000000	      0.00000000	      0.00000000	      1.12015213	      6.42185653	      0.00000000	      0.00000000	      0.00000000	    756.40036026	      1.16862401	      2.06613921	      0.00000000	      0.00000000	      0.00000000	   -639.01749301	      0.00000000	      0.00000000	      0.00000000	      0.00000000	      0.00000000	      0.00000000	      0.40585712	      7.40356453	      0.00000000
      0.04271137	     -0.00000000	      8.80626732	      0.00000000	     -0.00000000	      0.00000000	     -0.00000000	      1.12036393	      6.41324533	      0.00000000	     -0.00000000	      0.00000000	    755.15755269	      1.16852256	      2.06366625	      0.00000000	     -0.00000000	      0.00000000	   -638.74081910	      0.00000000	      0.00000000	      0.00000000	      0.00000000	      0.00000000	      0.00000000	      0.40590119	      7.39268323	      0.00000000
      0.04302124	      0.00000000	      8.78998544	      0.00000000	     -0.00000000	     -0.00000000	     -0.00000000	      1.12063421	      6.40276215	      0.00000000	     -0.00000000	     -0.00000000	    753.65160126	      1.16861827	      2.06103607	      0.00000000	     -0.00000000	     -0.00000000	   -638.27661984	      0.00000000	      0.00000000	      0.00000000	      0.00000000	      0.00000000	      0.00000000	      0.40598024	      7.37948768	      0.00000000
      0.04340230	      0.00000000	      8.77002667	      0.00000000	     -0.00000000	      0.00000000	     -0.00000000	      1.12097585	      6.38992460	      0.00000000	     -0.00000000	      0.00000000	    751.80376534	      1.16850983	      2.05737672	      0.00000000	     -0.00000000	      0.00000000	   -637.85757128	      0.00000000	      0.00000000	      0.00000000	      0.00000000	      0.00000000	      0.00000000	      0.40605692	      7.36327144	      0.00000000
      0.04371220	     -0.00000000	      8.75378460	      0.00000000	     -0.00000000	      0.00000000	      0.00000000	      1.12128553	      6.37940285	      0.00000000	     -0.00000000	      0.00000000	    750.32372620	      1.16971285	      2.05670550	      0.00000000	     -0.00000000	      0.00000000	   -636.73002291	      0.00000000	      0.00000000	      0.00000000	      0.00000000	      0.00000000	      0.00000000	      0.40625829	      7.35028954	      0.00000000
      0.04395093	      0.00000000	      8.74136660	     -0.00000000	      0.00000000	     -0.00000000	     -0.00000000	      1.12150495	      6.37144794	     -0.00000000	      0.00000000	     -0.00000000	    749.16679639	      1.16908207	      2.05338097	     -0.00000000	      0.00000000	     -0.00000000	   -636.82856168	      0.00000000	      0.00000000	      0.00000000	      0.00000000	      0.00000000	      0.00000000	      0.40625067	      7.34010221	     -0.00000000
      0.04418967	      0.00000000	      8.72892713	     -0.00000000	      0.00000000	     -0.00000000	     -0.00000000	      1.12174732	      6.36341822	     -0.00000000	      0.00000000	     -0.00000000	    748.02673236	      1.16950852	      2.05194783	     -0.00000000	      0.00000000	     -0.00000000	   -636.28015249	      0.00000000	      0.00000000	      0.00000000	      0.00000000	      0.00000000	      0.00000000	      0.40635608	      7.33007386	     -0.00000000
      0.04443602	      0.00000000	      8.71613422	     -0.00000000	      0.00000000	     -0.00000000	      0.00000000	      1.12199657	      6.35518403	     -0.00000000	      0.00000000	     -0.00000000	    746.84824922	      1.16953386	      2.04971560	     -0.00000000	      0.00000000	     -0.00000000	   -635.97566773	      0.00000000	      0.00000000	      0.00000000	      0.00000000	      0.00000000	      0.00000000	      0.40642261	      7.31968979	     -0.00000000
      0.04475720	      0.00000000	      8.69949990	     -0.00000000	      0.00000000	     -0.00000000	      0.00000000	      1.12232840	      6.34448476	     -0.00000000	      0.00000000	     -0.00000000	    745.31514627	      1.16943267	      2.04655145	     -0.00000000	      0.00000000	     -0.00000000	   -635.66995053	      0.00000000	      0.00000000	      0.00000000	      0.00000000	      0.00000000	      0.00000000	      0.40649750	      7.30616304	     -0.00000000
      0.04507838	      0.00000000	      8.68286157	     -0.00000000	     -0.00000000	      0.00000000	      0.00000000	      1.12268832	      6.33371952	     -0.00000000	     -0.00000000	      0.00000000	    743.80194458	      1.17044709	      2.04537710	     -0.00000000	     -0.00000000	      0.00000000	   -634.68604284	      0.00000000	      0.00000000	      0.00000000	      0.00000000	      0.00000000	      0.00000000	      0.40669266	      7.29281848	     -0.00000000
      0.04532790	     -0.00000000	      8.67002139	      0.00000000	      0.00000000	      0.00000000	     -0.00000000	      1.12295469	      6.32548313	      0.00000000	      0.00000000	      0.00000000	    742.61432660	      1.16996637	      2.04217558	      0.00000000	      0.00000000	      0.00000000	   -634.71057434	      0.00000000	      0.00000000	      0.00000000	      0.00000000	      0.00000000	      0.00000000	      0.40671229	      7.28230590	      0.00000000
      0.04557743	      0.00000000	      8.65716480	     -0.00000000	     -0.00000000	     -0.00000000	      0.00000000	      1.12324315	      6.31717966	     -0.00000000	     -0.00000000	     -0.00000000	    741.44280714	      1.17048656	      2.04076350	     -0.00000000	     -0.00000000	     -0.00000000	   -634.12394309	      0.00000000	      0.00000000	      0.00000000	      0.00000000	      0.00000000	      0.00000000	      0.40683902	      7.27194713	     -0.00000000
      0.04578917	     -0.00000000	      8.64629042	      0.00000000	     -0.00000000	      0.00000000	     -0.00000000	      1.12348759	      6.31017458	      0.00000000	     -0.00000000	      0.00000000	    740.44735806	      1.17060228	      2.03897340	      0.00000000	     -0.00000000	      0.00000000	   -633.83148011	      0.00000000	      0.00000000	      0.00000000	      0.00000000	      0.00000000	      0.00000000	      0.40691348	      7.26312975	      0.00000000
      0.04611836	     -0.00000000	      8.62945307	      0.00000000	     -0.00000000	     -0.00000000	      0.00000000	      1.12386563	      6.29936657	      0.00000000	     -0.00000000	     -0.00000000	    738.89624842	      1.17008946	      2.03493365	      0.00000000	     -0.00000000	     -0.00000000	   -633.81193209	      0.00000000	      0.00000000	      0.00000000	      0.00000000	      0.00000000	      0.00000000	      0.40695851	      7.24935867	      0.00000000
      0.04638564	      0.00000000	      8.61573675	     -0.00000000	     -0.00000000	      0.00000000	      0.00000000	      1.12420953	      6.29045818	     -0.00000000	     -0.00000000	      0.00000000	    737.66440481	      1.17153764	      2.03499214	     -0.00000000	     -0.00000000	      0.00000000	   -632.65484263	      0.00000000	      0.00000000	      0.00000000	      0.00000000	      0.00000000	      0.00000000	      0.40719351	      7.23845306	     -0.00000000
      0.04665291	      0.00000000	      8.60214787	      0.00000000	     -0.00000000	      0.00000000	     -0.00000000	      1.12452644	      6.28175307	      0.00000000	     -0.00000000	      0.00000000	    736.40982653	      1.17079487	      2.03110527	      0.00000000	     -0.00000000	      0.00000000	   -632.85412883	      0.00000000	      0.00000000	      0.00000000	      0.00000000	      0.00000000	      0.00000000	      0.40719956	      7.22727992	      0.00000000
      0.04692018	     -0.00000000	      8.58851392	      0.00000000	     -0.00000000	      0.00000000	     -0.00000000	      1.12487757	      6.27292190	      0.00000000	     -0.00000000	      0.00000000	    735.18074669	      1.17180914	      2.03036467	      0.00000000	     -0.00000000	      0.00000000	   -631.97796773	      0.00000000	      0.00000000	      0.00000000	      0.00000000	      0.00000000	      0.00000000	      0.40739244	      7.21636493	      0.00000000
      0.04718241	     -0.00000000	      8.57522598	      0.00000000	     -0.00000000	      0.00000000	      0.00000000	      1.12520867	      6.26438687	      0.00000000	     -0.00000000	      0.00000000	    733.96290126	      1.17148426	      2.02725755	      0.00000000	     -0.00000000	      0.00000000	   -631.93774113	      0.00000000	      0.00000000	      0.00000000	      0.00000000	      0.00000000	      0.00000000	      0.40744448	      7.20550371	      0.00000000
      0.04744464	     -0.00000000	      8.56192634	      0.00000000	     -0.00000000	      0.00000000	     -0.00000000	      1.12556142	      6.25579103	      0.00000000	     -0.00000000	      0.00000000	    732.76072593	      1.17213086	      2.02588596	      0.00000000	     -0.00000000	      0.00000000	   -631.30585651	      0.00000000	      0.00000000	      0.00000000	      0.00000000	      0.00000000	      0.00000000	      0.40760052	      7.19479540	      0.00000000
      0.04769449	      0.00000000	      8.54930902	     -0.00000000	     -0.00000000	     -0.00000000	     -0.00000000	      1.12589503	      6.24766752	     -0.00000000	     -0.00000000	     -0.00000000	    731.61211508	      1.17216680	      2.02352846	      0.00000000	     -0.00000000	     -0.00000000	   -631.06697064	      0.00000000	      0.00000000	      0.00000000	      0.00000000	      0.00000000	      0.00000000	      0.40768977	      7.18453746	     -0.00000000
      0.04800637	     -0.00000000	      8.53359362	      0.00000000	     -0.00000000	      0.00000000	     -0.00000000	      1.12632211	      6.23754211	      0.00000000	     -0.00000000	      0.00000000	    730.18505400	      1.17233993	      2.02080422	      0.00000000	     -0.00000000	      0.00000000	   -630.69805520	      0.00000000	      0.00000000	      0.00000000	      0.00000000	      0.00000000	      0.00000000	      0.40781690	      7.17178042	      0.00000000
      0.04831825	      0.00000000	      8.51790289	     -0.00000000	      0.00000000	     -0.00000000	      0.00000000	      1.12676549	      6.22740835	     -0.00000000	      0.00000000	     -0.00000000	    728.76894926	      1.17295909	      2.01886786	     -0.00000000	      0.00000000	     -0.00000000	   -630.06387471	      0.00000000	      0.00000000	      0.00000000	      0.00000000	      0.00000000	      0.00000000	      0.40799342	      7.15911658	     -0.00000000
      0.04855660	     -0.00000000	      8.50595451	      0.00000000	     -0.00000000	      0.00000000	      0.00000000	      1.12710637	      6.21970746	      0.00000000	     -0.00000000	      0.00000000	    727.68705403	      1.17313219	      2.01684015	      0.00000000	     -0.00000000	      0.00000000	   -629.77005119	      0.00000000	      0.00000000	      0.00000000	      0.00000000	      0.00000000	      0.00000000	      0.40809843	      7.14942118	      0.00000000
      0.04888575	     -0.00000000	      8.48951649	      0.00000000	     -0.00000000	      0.00000000	     -0.00000000	      1.12758003	      6.20913558	      0.00000000	     -0.00000000	      0.00000000	    726.19359893	      1.17293835	      2.01325002	      0.00000000	     -0.00000000	      0.00000000	   -629.63931207	      0.00000000	      0.00000000	      0.00000000	      0.00000000	      0.00000000	      0.00000000	      0.40820032	      7.13600739	      0.00000000
      0.04921491	      0.00000000	      8.47303191	     -0.00000000	      0.00000000	      0.00000000	      0.00000000	      1.12809627	      6.19841811	     -0.00000000	      0.00000000	      0.00000000	    724.73151481	      1.17492230	      2.01355619	     -0.00000000	      0.00000000	      0.00000000	   -628.17961609	      0.00000000	      0.00000000	      0.00000000	      0.00000000	      0.00000000	      0.00000000	      0.40853384	      7.12292181	     -0.00000000
      0.04942809	     -0.00000000	      8.46247805	      0.00000000	     -0.00000000	      0.00000000	     -0.00000000	      1.12840494	      6.19166946	      0.00000000	     -0.00000000	      0.00000000	    723.76347493	      1.17405208	      2.00987655	      0.00000000	     -0.00000000	      0.00000000	   -628.56487368	      0.00000000	      0.00000000	      0.00000000	      0.00000000	      0.00000000	      0.00000000	      0.40852486	      7.11418031	      0.00000000
      0.04964127	      0.00000000	      8.45188884	     -0.00000000	     -0.00000000	     -0.00000000	     -0.00000000	      1.12873662	      6.18483081	     -0.00000000	     -0.00000000	     -0.00000000	    722.81263073	      1.17445403	      2.00847532	     -0.00000000	     -0.00000000	     -0.00000000	   -628.17225000	      0.00000000	      0.00000000	      0.00000000	      0.00000000	      0.00000000	      0.00000000	      0.40865070	      7.10562437	     -0.00000000
      0.04992845	     -0.00000000	      8.43768224	      0.00000000	     -0.00000000	      0.00000000	     -0.00000000	      1.12918255	      6.17568487	      0.00000000	     -0.00000000	      0.00000000	    721.52979551	      1.17443785	      2.00557672	      0.00000000	     -0.00000000	      0.00000000	   -627.99289852	      0.00000000	      0.00000000	      0.00000000	      0.00000000	      0.00000000	      0.00000000	      0.40876349	      7.09404981	      0.00000000
      0.05021563	      0.00000000	      8.42347735	     -0.00000000	     -0.00000000	     -0.00000000	      0.00000000	      1.12964852	      6.16649656	     -0.00000000	     -0.00000000	     -0.00000000	    720.26120404	      1.17525098	      2.00415620	     -0.00000000	     -0.00000000	     -0.00000000	   -627.31170831	      0.00000000	      0.00000000	      0.00000000	      0.00000000	      0.00000000	      0.00000000	      0.40896546	      7.08261524	     -0.00000000
      0.05046732	      0.00000000	      8.41108973	     -0.00000000	      0.00000000	     -0.00000000	     -0.00000000	      1.13005412	      6.15851811	     -0.00000000	      0.00000000	     -0.00000000	    719.14607513	      1.17529441	      2.00170056	     -0.00000000	      0.00000000	     -0.00000000	   -627.13235550	      0.00000000	      0.00000000	      0.00000000	      0.00000000	      0.00000000	      0.00000000	      0.40907393	      7.07252903	     -0.00000000
      0.05077240	      0.00000000	      8.39610071	     -0.00000000	      0.00000000	     -0.00000000	     -0.00000000	      1.13055871	      6.14884738	     -0.00000000	      0.00000000	     -0.00000000	    717.80314595	      1.17566572	      1.99928500	     -0.00000000	      0.00000000	     -0.00000000	   -626.72720550	      0.00000000	      0.00000000	      0.00000000	      0.00000000	      0.00000000	      0.00000000	      0.40924104	      7.06037673	     -0.00000000
      0.05115827	      0.00000000	      8.37723193	     -0.00000000	     -0.00000000	      0.00000000	     -0.00000000	      1.13120187	      6.13670351	     -0.00000000	     -0.00000000	      0.00000000	    716.10621845	      1.17553544	      1.99513487	      0.00000000	     -0.00000000	      0.00000000	   -626.59579349	      0.00000000	      0.00000000	      0.00000000	      0.00000000	      0.00000000	      0.00000000	      0.40939287	      7.04497421	     -0.00000000
      0.05141606	      0.00000000	      8.36459103	      0.00000000	      0.00000000	     -0.00000000	      0.00000000	      1.13166282	      6.12848287	      0.00000000	      0.00000000	     -0.00000000	    714.99555140	      1.17711219	      1.99533828	     -0.00000000	      0.00000000	     -0.00000000	   -625.49429079	      0.00000000	      0.00000000	      0.00000000	      0.00000000	      0.00000000	      0.00000000	      0.40967094	      7.03493603	      0.00000000
      0.05167386	      0.00000000	      8.35207062	     -0.00000000	      0.00000000	     -0.00000000	     -0.00000000	      1.13210316	      6.12043984	     -0.00000000	      0.00000000	     -0.00000000	    713.86781910	      1.17671649	      1.99199181	     -0.00000000	      0.00000000	     -0.00000000	   -625.61013998	      0.00000000	      0.00000000	      0.00000000	      0.00000000	      0.00000000	      0.00000000	      0.40974383	      7.02465947	     -0.00000000
      0.05193165	      0.00000000	      8.33952665	     -0.00000000	     -0.00000000	     -0.00000000	     -0.00000000	      1.13256699	      6.11231911	     -0.00000000	     -0.00000000	     -0.00000000	    712.75731157	      1.17755244	      1.99084764	     -0.00000000	     -0.00000000	     -0.00000000	   -624.97624318	      0.00000000	      0.00000000	      0.00000000	      0.00000000	      0.00000000	      0.00000000	      0.40994756	      7.01457133	     -0.00000000
      0.05219123	      0.00000000	      8.32696239	     -0.00000000	      0.00000000	     -0.00000000	     -0.00000000	      1.13303030	      6.10422329	     -0.00000000	      0.00000000	     -0.00000000	    711.63517422	      1.17762944	      1.98831382	     -0.00000000	      0.00000000	     -0.00000000	   -624.81370910	      0.00000000	      0.00000000	      0.00000000	      0.00000000	      0.00000000	      0.00000000	      0.41007425	      7.00433600	     -0.00000000
      0.05245081	      0.00000000	      8.31440798	     -0.00000000	     -0.00000000	     -0.00000000	      0.00000000	      1.13350712	      6.09610840	     -0.00000000	     -0.00000000	     -0.00000000	    710.52249732	      1.17820895	      1.98667317	     -0.00000000	     -0.00000000	     -0.00000000	   -624.34923216	      0.00000000	      0.00000000	      0.00000000	      0.00000000	      0.00000000	      0.00000000	      0.41025532	      6.99419248	     -0.00000000
      0.05273638	      0.00000000	      8.30065707	     -0.00000000	     -0.00000000	     -0.00000000	      0.00000000	      1.13403280	      6.08724424	     -0.00000000	     -0.00000000	     -0.00000000	    709.29819416	      1.17835313	      1.98397257	     -0.00000000	     -0.00000000	     -0.00000000	   -624.14833015	      0.00000000	      0.00000000	      0.00000000	      0.00000000	      0.00000000	      0.00000000	      0.41040483	      6.98299686	     -0.00000000
      0.05302194	     -0.00000000	      8.28691674	      0.00000000	      0.00000000	      0.00000000	     -0.00000000	      1.13457512	      6.07835486	      0.00000000	      0.00000000	      0.00000000	    708.08558997	      1.17913829	      1.98241175	      0.00000000	      0.00000000	      0.00000000	   -623.56205251	      0.00000000	      0.00000000	      0.00000000	      0.00000000	      0.00000000	      0.00000000	      0.41062355	      6.97191692	      0.00000000
      0.05323212	     -0.00000000	      8.27684212	      0.00000000	     -0.00000000	      0.00000000	     -0.00000000	      1.13497563	      6.07185098	      0.00000000	     -0.00000000	      0.00000000	    707.19339920	      1.17942784	      1.98073862	      0.00000000	     -0.00000000	      0.00000000	   -623.31236120	      0.00000000	      0.00000000	      0.00000000	      0.00000000	      0.00000000	      0.00000000	      0.41075566	      6.96374294	      0.00000000
      0.05356535	      0.00000000	      8.26095277	     -0.00000000	      0.00000000	     -0.00000000	     -0.00000000	      1.13560850	      6.06163463	     -0.00000000	      0.00000000	     -0.00000000	    705.77598037	      1.17902904	      1.97653455	     -0.00000000	      0.00000000	     -0.00000000	   -623.45100873	      0.00000000	      0.00000000	      0.00000000	      0.00000000	      0.00000000	      0.00000000	      0.41087764	      6.95070320	     -0.00000000
      0.05382496	      0.00000000	      8.24851494	     -0.00000000	     -0.00000000	     -0.00000000	     -0.00000000	      1.13613664	      6.05353427	      0.00000000	     -0.00000000	      0.00000000	    704.69769463	      1.18082986	      1.97703859	      0.00000000	     -0.00000000	     -0.00000000	   -622.27201396	      0.00000000	      0.00000000	      0.00000000	      0.00000000	      0.00000000	      0.00000000	      0.41119566	      6.94085406	     -0.00000000
      0.05408458	      0.00000000	      8.23621322	     -0.00000000	      0.00000000	     -0.00000000	      0.00000000	      1.13664230	      6.04563106	     -0.00000000	      0.00000000	     -0.00000000	    703.60112755	      1.18037146	      1.97347941	     -0.00000000	      0.00000000	     -0.00000000	   -622.48421171	      0.00000000	      0.00000000	      0.00000000	      0.00000000	      0.00000000	      0.00000000	      0.41127896	      6.93072935	     -0.00000000
      0.05434419	      0.00000000	      8.22387769	     -0.00000000	     -0.00000000	     -0.00000000	     -0.00000000	      1.13717352	      6.03763483	     -0.00000000	     -0.00000000	     -0.00000000	    702.52336792	      1.18138140	      1.97254644	     -0.00000000	     -0.00000000	     -0.00000000	   -621.80302215	      0.00000000	      0.00000000	      0.00000000	      0.00000000	      0.00000000	      0.00000000	      0.41151761	      6.92082564	     -0.00000000
      0.05460980	     -0.00000000	      8.21133707	      0.00000000	     -0.00000000	      0.00000000	      0.00000000	      1.13771132	      6.02955284	      0.00000000	     -0.00000000	      0.00000000	    701.41539147	      1.18142076	      1.96979933	      0.00000000	     -0.00000000	      0.00000000	   -621.72173287	      0.00000000	      0.00000000	      0.00000000	      0.00000000	      0.00000000	      0.00000000	      0.41165960	      6.91058711	      0.00000000
      0.05487542	     -0.00000000	      8.19879777	     -0.00000000	     -0.00000000	      0.00000000	      0.00000000	      1.13826542	      6.02143629	      0.00000000	     -0.00000000	      0.00000000	    700.31905397	      1.18219445	      1.96836070	      0.00000000	     -0.00000000	      0.00000000	   -621.19736515	      0.00000000	      0.00000000	      0.00000000	      0.00000000	      0.00000000	      0.00000000	      0.41188019	      6.90047314	      0.00000000
      0.05512617	      0.00000000	      8.18701236	     -0.00000000	      0.00000000	     -0.00000000	      0.00000000	      1.13878948	      6.01382817	     -0.00000000	      0.00000000	     -0.00000000	    699.28396540	      1.18248649	      1.96620766	     -0.00000000	      0.00000000	     -0.00000000	   -620.97701488	      0.00000000	      0.00000000	      0.00000000	      0.00000000	      0.00000000	      0.00000000	      0.41204426	      6.89089133	     -0.00000000
      0.05545043	      0.00000000	      8.17182423	     -0.00000000	      0.00000000	     -0.00000000	     -0.00000000	      1.13947493	      6.00402898	     -0.00000000	      0.00000000	     -0.00000000	    697.95018716	      1.18273343	      1.96317687	     -0.00000000	      0.00000000	     -0.00000000	   -620.78096044	      0.00000000	      0.00000000	      0.00000000	      0.00000000	      0.00000000	      0.00000000	      0.41224517	      6.87851850	     -0.00000000
      0.05577469	     -0.00000000	      8.15663218	      0.00000000	     -0.00000000	      0.00000000	      0.00000000	      1.14018586	      5.99416947	      0.00000000	     -0.00000000	      0.00000000	    696.63467223	      1.18420436	      1.96232832	      0.00000000	     -0.00000000	      0.00000000	   -619.84576174	      0.00000000	      0.00000000	      0.00000000	      0.00000000	      0.00000000	      0.00000000	      0.41257665	      6.86634888	      0.00000000
      0.05602660	     -0.00000000	      8.14493213	      0.00000000	     -0.00000000	      0.00000000	      0.00000000	      1.14072809	      5.98664179	      0.00000000	     -0.00000000	      0.00000000	    695.60410411	      1.18392647	      1.95911134	      0.00000000	     -0.00000000	      0.00000000	   -619.99566645	      0.00000000	      0.00000000	      0.00000000	      0.00000000	      0.00000000	      0.00000000	      0.41268763	      6.85673357	      0.00000000
      0.05627850	     -0.00000000	      8.13321109	      0.00000000	     -0.00000000	      0.00000000	      0.00000000	      1.14129051	      5.97904707	      0.00000000	     -0.00000000	      0.00000000	    694.58826394	      1.18479284	      1.95793886	      0.00000000	     -0.00000000	      0.00000000	   -619.45141882	      0.00000000	      0.00000000	      0.00000000	      0.00000000	      0.00000000	      0.00000000	      0.41291974	      6.84729504	      0.00000000
      0.05650657	     -0.00000000	      8.12264707	      0.00000000	      0.00000000	      0.00000000	      0.00000000	      1.14179979	      5.97222249	      0.00000000	      0.00000000	      0.00000000	    693.66789984	      1.18512736	      1.95606322	      0.00000000	      0.00000000	     -0.00000000	   -619.23918165	      0.00000000	      0.00000000	      0.00000000	      0.00000000	      0.00000000	      0.00000000	      0.41308432	      6.83871048	      0.00000000
      0.05683169	     -0.00000000	      8.10765568	      0.00000000	      0.00000000	      0.00000000	     -0.00000000	      1.14252908	      5.96255931	      0.00000000	      0.00000000	      0.00000000	    692.35737980	      1.18511864	      1.95250700	      0.00000000	      0.00000000	     -0.00000000	   -619.24219397	      0.00000000	      0.00000000	      0.00000000	      0.00000000	      0.00000000	      0.00000000	      0.41327057	      6.82644303	      0.00000000
      0.05715682	     -0.00000000	      8.09260869	     -0.00000000	     -0.00000000	     -0.00000000	      0.00000000	      1.14329644	      5.95275298	     -0.00000000	     -0.00000000	     -0.00000000	    691.07476548	      1.18745655	      1.95314593	      0.00000000	     -0.00000000	     -0.00000000	   -617.82041985	      0.00000000	      0.00000000	      0.00000000	      0.00000000	      0.00000000	      0.00000000	      0.41370440	      6.81452901	     -0.00000000
      0.05737491	      0.00000000	      8.08265219	     -0.00000000	     -0.00000000	     -0.00000000	     -0.00000000	      1.14379021	      5.94636767	     -0.00000000	     -0.00000000	     -0.00000000	    690.19764359	      1.18671793	      1.94942959	      0.00000000	     -0.00000000	     -0.00000000	   -618.28288061	      0.00000000	      0.00000000	      0.00000000	      0.00000000	      0.00000000	      0.00000000	      0.41375625	      6.80625268	     -0.00000000
      0.05759300	      0.00000000	      8.07265589	     -0.00000000	     -0.00000000	     -0.00000000	      0.00000000	      1.14430471	      5.93989423	     -0.00000000	     -0.00000000	     -0.00000000	    689.33584247	      1.18735384	      1.94817230	     -0.00000000	     -0.00000000	     -0.00000000	   -617.90955196	      0.00000000	      0.00000000	      0.00000000	      0.00000000	      0.00000000	      0.00000000	      0.41395271	      6.79817790	     -0.00000000
      0.05787782	      0.00000000	      8.05966652	     -0.00000000	     -0.00000000	     -0.00000000	     -0.00000000	      1.14497675	      5.93150957	     -0.00000000	     -0.00000000	      0.00000000	    688.20969881	      1.18756933	      1.94541842	     -0.00000000	     -0.00000000	     -0.00000000	   -617.80474932	      0.00000000	      0.00000000	      0.00000000	      0.00000000	      0.00000000	      0.00000000	      0.41414699	      6.78757882	     -0.00000000
      0.05816263	     -0.00000000	      8.04668047	      0.00000000	     -0.00000000	      0.00000000	     -0.00000000	      1.14566614	      5.92309040	      0.00000000	     -0.00000000	      0.00000000	    687.09590747	      1.18859717	      1.94411087	      0.00000000	     -0.00000000	      0.00000000	   -617.21134999	      0.00000000	      0.00000000	      0.00000000	      0.00000000	      0.00000000	      0.00000000	      0.41442805	      6.77711954	      0.00000000
      0.05840365	      0.00000000	      8.03574878	     -0.00000000	     -0.00000000	     -0.00000000	     -0.00000000	      1.14624974	      5.91602679	     -0.00000000	     -0.00000000	     -0.00000000	    686.15283480	      1.18892334	      1.94202150	     -0.00000000	     -0.00000000	     -0.00000000	   -617.04744417	      0.00000000	      0.00000000	      0.00000000	      0.00000000	      0.00000000	      0.00000000	      0.41461085	      6.76822077	     -0.00000000
      0.05872045	     -0.00000000	      8.02143010	      0.00000000	     -0.00000000	      0.00000000	     -0.00000000	      1.14702460	      5.90677853	      0.00000000	     -0.00000000	      0.00000000	    684.91824245	      1.18924916	      1.93907956	      0.00000000	     -0.00000000	      0.00000000	   -616.90328326	      0.00000000	      0.00000000	      0.00000000	      0.00000000	      0.00000000	      0.00000000	      0.41484270	      6.75654508	      0.00000000
      0.05903724	     -0.00000000	      8.00710820	      0.00000000	     -0.00000000	      0.00000000	     -0.00000000	      1.14782229	      5.89747687	      0.00000000	     -0.00000000	      0.00000000	    683.69997934	      1.19073686	      1.93820785	      0.00000000	     -0.00000000	      0.00000000	   -616.05932234	      0.00000000	      0.00000000	      0.00000000	      0.00000000	      0.00000000	      0.00000000	      0.41519815	      6.74506345	      0.00000000
      0.05928409	      0.00000000	      7.99604047	      0.00000000	      0.00000000	      0.00000000	      0.00000000	      1.14843775	      5.89034009	      0.00000000	      0.00000000	      0.00000000	    682.74534447	      1.19069948	      1.93537466	     -0.00000000	      0.00000000	      0.00000000	   -616.13898623	      0.00000000	      0.00000000	      0.00000000	      0.00000000	      0.00000000	      0.00000000	      0.41535229	      6.73598498	      0.00000000
      0.05953093	     -0.00000000	      7.98496395	      0.00000000	     -0.00000000	      0.00000000	     -0.00000000	      1.14906857	      5.88316037	      0.00000000	     -0.00000000	      0.00000000	    681.80176535	      1.19151366	      1.93406026	      0.00000000	     -0.00000000	      0.00000000	   -615.70468907	      0.00000000	      0.00000000	      0.00000000	      0.00000000	      0.00000000	      0.00000000	      0.41559666	      6.72704388	      0.00000000
      0.05980559	     -0.00000000	      7.97270253	      0.00000000	     -0.00000000	      0.00000000	     -0.00000000	      1.14977164	      5.87523623	      0.00000000	     -0.00000000	      0.00000000	    680.75202321	      1.19185800	      1.93158206	      0.00000000	     -0.00000000	      0.00000000	   -615.57108400	      0.00000000	      0.00000000	      0.00000000	      0.00000000	      0.00000000	      0.00000000	      0.41581196	      6.71704868	      0.00000000
      0.06008025	      0.00000000	      7.96045431	      0.00000000	     -0.00000000	      0.00000000	     -0.00000000	      1.15048804	      5.86729699	      0.00000000	     -0.00000000	      0.00000000	    679.71164949	      1.19274459	      1.93006622	      0.00000000	     -0.00000000	     -0.00000000	   -615.11389310	      0.00000000	      0.00000000	      0.00000000	      0.00000000	      0.00000000	      0.00000000	      0.41608564	      6.70715544	      0.00000000
      0.06035656	      0.00000000	      7.94819530	     -0.00000000	      0.00000000	     -0.00000000	      0.00000000	      1.15121118	      5.85937125	     -0.00000000	      0.00000000	     -0.00000000	    678.66613834	      1.19314086	      1.92764337	     -0.00000000	      0.00000000	     -0.00000000	   -614.96366460	      0.00000000	      0.00000000	      0.00000000	      0.00000000	      0.00000000	      0.00000000	      0.41631135	      6.69716695	     -0.00000000
      0.06063286	     -0.00000000	      7.93595248	     -0.00000000	     -0.00000000	      0.00000000	      0.00000000	      1.15194709	      5.85143486	     -0.00000000	     -0.00000000	      0.00000000	    677.62955888	      1.19402676	      1.92608836	     -0.00000000	     -0.00000000	      0.00000000	   -614.52217749	      0.00000000	      0.00000000	      0.00000000	      0.00000000	      0.00000000	      0.00000000	      0.41658996	      6.68727386	     -0.00000000
      0.06091509	      0.00000000	      7.92351146	     -0.00000000	     -0.00000000	     -0.00000000	      0.00000000	      1.15270157	      5.84339032	     -0.00000000	     -0.00000000	     -0.00000000	    676.57210846	      1.19443258	      1.92359571	     -0.00000000	     -0.00000000	     -0.00000000	   -614.38315315	      0.00000000	      0.00000000	      0.00000000	      0.00000000	      0.00000000	      0.00000000	      0.41682468	      6.67713337	     -0.00000000
      0.06119732	     -0.00000000	      7.91108467	     -0.00000000	     -0.00000000	      0.00000000	     -0.00000000	      1.15346984	      5.83533086	      0.00000000	     -0.00000000	      0.00000000	    675.52433372	      1.19540598	      1.92211006	      0.00000000	     -0.00000000	      0.00000000	   -613.90581179	      0.00000000	      0.00000000	      0.00000000	      0.00000000	      0.00000000	      0.00000000	      0.41712047	      6.66710003	      0.00000000
      0.06146377	      0.00000000	      7.89941286	     -0.00000000	     -0.00000000	     -0.00000000	     -0.00000000	      1.15419777	      5.82777994	     -0.00000000	     -0.00000000	     -0.00000000	    674.53643950	      1.19585537	      1.91985689	     -0.00000000	     -0.00000000	     -0.00000000	   -613.74844101	      0.00000000	      0.00000000	      0.00000000	      0.00000000	      0.00000000	      0.00000000	      0.41735279	      6.65759419	     -0.00000000
      0.06179068	      0.00000000	      7.88513679	     -0.00000000	      0.00000000	     -0.00000000	      0.00000000	      1.15510196	      5.81853831	     -0.00000000	      0.00000000	     -0.00000000	    673.33184467	      1.19653331	      1.91730706	     -0.00000000	      0.00000000	     -0.00000000	   -613.48756100	      0.00000000	      0.00000000	      0.00000000	      0.00000000	      0.00000000	      0.00000000	      0.41765351	      6.64598673	     -0.00000000
      0.06211759	      0.00000000	      7.87089238	     -0.00000000	     -0.00000000	     -0.00000000	      0.00000000	      1.15602177	      5.80929627	     -0.00000000	     -0.00000000	     -0.00000000	    672.13806615	      1.19770882	      1.91563514	     -0.00000000	     -0.00000000	     -0.00000000	   -612.93393174	      0.00000000	      0.00000000	      0.00000000	      0.00000000	      0.00000000	      0.00000000	      0.41800866	      6.63448804	     -0.00000000
      0.06235123	      0.00000000	      7.86076110	     -0.00000000	     -0.00000000	     -0.00000000	      0.00000000	      1.15668263	      5.80273545	     -0.00000000	     -0.00000000	     -0.00000000	    671.28688013	      1.19822804	      1.91385707	     -0.00000000	     -0.00000000	     -0.00000000	   -612.74007489	      0.00000000	      0.00000000	      0.00000000	      0.00000000	      0.00000000	      0.00000000	      0.41823085	      6.62625318	     -0.00000000
      0.06268413	      0.00000000	      7.84640642	      0.00000000	     -0.00000000	     -0.00000000	     -0.00000000	      1.15762756	      5.79346514	      0.00000000	     -0.00000000	     -0.00000000	    670.07576830	      1.19831140	      1.91013616	      0.00000000	     -0.00000000	     -0.00000000	   -612.87258347	      0.00000000	      0.00000000	      0.00000000	      0.00000000	      0.00000000	      0.00000000	      0.41848176	      6.61447025	      0.00000000
      0.06296931	     -0.00000000	      7.83405367	      0.00000000	     -0.00000000	      0.00000000	     -0.00000000	      1.15846588	      5.78540277	      0.00000000	     -0.00000000	      0.00000000	    669.05918849	      1.20049865	      1.91072699	      0.00000000	     -0.00000000	      0.00000000	   -611.70666757	      0.00000000	      0.00000000	      0.00000000	      0.00000000	      0.00000000	      0.00000000	      0.41891853	      6.60469317	      0.00000000
      0.06321868	      0.00000000	      7.82339615	     -0.00000000	      0.00000000	     -0.00000000	     -0.00000000	      1.15918435	      5.77853578	     -0.00000000	      0.00000000	     -0.00000000	    668.15875126	      1.20013905	      1.90716607	     -0.00000000	      0.00000000	     -0.00000000	   -612.07658331	      0.00000000	      0.00000000	      0.00000000	      0.00000000	      0.00000000	      0.00000000	      0.41906645	      6.59586814	     -0.00000000
      0.06346804	     -0.00000000	      7.81269867	     -0.00000000	      0.00000000	     -0.00000000	      0.00000000	      1.15992308	      5.77158306	     -0.00000000	      0.00000000	     -0.00000000	    667.27301576	      1.20128567	      1.90629472	     -0.00000000	      0.00000000	     -0.00000000	   -611.53591913	      0.00000000	      0.00000000	      0.00000000	      0.00000000	      0.00000000	      0.00000000	      0.41937220	      6.58726854	     -0.00000000
      0.06372248	     -0.00000000	      7.80185292	     -0.00000000	     -0.00000000	     -0.00000000	     -0.00000000	      1.16067648	      5.76456258	     -0.00000000	     -0.00000000	     -0.00000000	    666.36845295	      1.20171105	      1.90406439	     -0.00000000	     -0.00000000	     -0.00000000	   -611.44347033	      0.00000000	      0.00000000	      0.00000000	      0.00000000	      0.00000000	      0.00000000	      0.41960863	      6.57842060	     -0.00000000
      0.06403694	     -0.00000000	      7.78848541	      0.00000000	     -0.00000000	      0.00000000	      0.00000000	      1.16161851	      5.75590138	      0.00000000	     -0.00000000	      0.00000000	    665.25787755	      1.20243409	      1.90164995	      0.00000000	     -0.00000000	      0.00000000	   -611.21782681	      0.00000000	      0.00000000	      0.00000000	      0.00000000	      0.00000000	      0.00000000	      0.41992363	      6.56754717	      0.00000000
      0.06435141	      0.00000000	      7.77514918	     -0.00000000	      0.00000000	     -0.00000000	     -0.00000000	      1.16257427	      5.74724354	     -0.00000000	      0.00000000	     -0.00000000	    664.15677856	      1.20357862	      1.89997777	     -0.00000000	      0.00000000	     -0.00000000	   -610.74548842	      0.00000000	      0.00000000	      0.00000000	      0.00000000	      0.00000000	      0.00000000	      0.42028486	      6.55676947	     -0.00000000
      0.06462205	     -0.00000000	      7.76373209	      0.00000000	     -0.00000000	     -0.00000000	     -0.00000000	      1.16340132	      5.73984644	      0.00000000	     -0.00000000	     -0.00000000	    663.21179132	      1.20416036	      1.89780670	      0.00000000	     -0.00000000	     -0.00000000	   -610.59185031	      0.00000000	      0.00000000	      0.00000000	      0.00000000	      0.00000000	      0.00000000	      0.42055603	      6.54747160	      0.00000000
      0.06495661	     -0.00000000	      7.74967117	      0.00000000	     -0.00000000	      0.00000000	     -0.00000000	      1.16443409	      5.73073503	      0.00000000	     -0.00000000	      0.00000000	    662.05063463	      1.20489418	      1.89513669	      0.00000000	     -0.00000000	      0.00000000	   -610.40276377	      0.00000000	      0.00000000	      0.00000000	      0.00000000	      0.00000000	      0.00000000	      0.42089541	      6.53602068	      0.00000000
      0.06529117	      0.00000000	      7.73562703	     -0.00000000	     -0.00000000	      0.00000000	      0.00000000	      1.16548548	      5.72160147	      0.00000000	     -0.00000000	      0.00000000	    660.90249537	      1.20648790	      1.89399175	      0.00000000	     -0.00000000	      0.00000000	   -609.70211600	      0.00000000	      0.00000000	      0.00000000	      0.00000000	      0.00000000	      0.00000000	      0.42132670	      6.52472918	      0.00000000
      0.06553581	     -0.00000000	      7.72543648	      0.00000000	     -0.00000000	      0.00000000	      0.00000000	      1.16625419	      5.71500577	      0.00000000	     -0.00000000	      0.00000000	    660.06227412	      1.20678765	      1.89159644	      0.00000000	     -0.00000000	      0.00000000	   -609.72253455	      0.00000000	      0.00000000	      0.00000000	      0.00000000	      0.00000000	      0.00000000	      0.42155432	      6.51638554	      0.00000000
      0.06583197	     -0.00000000	      7.71311875	      0.00000000	     -0.00000000	      0.00000000	      0.00000000	      1.16719694	      5.70701459	      0.00000000	     -0.00000000	      0.00000000	    659.05363659	      1.20763661	      1.88955684	      0.00000000	     -0.00000000	      0.00000000	   -609.45973852	      0.00000000	      0.00000000	      0.00000000	      0.00000000	      0.00000000	      0.00000000	      0.42188226	      6.50638218	      0.00000000
      0.06621361	     -0.00000000	      7.69735617	      0.00000000	      0.00000000	      0.00000000	      0.00000000	      1.16841785	      5.69682000	      0.00000000	      0.00000000	      0.00000000	    657.75727041	      1.20783980	      1.88531840	      0.00000000	      0.00000000	      0.00000000	   -609.67440008	      0.00000000	      0.00000000	      0.00000000	      0.00000000	      0.00000000	      0.00000000	      0.42221614	      6.49342426	      0.00000000
      0.06646306	     -0.00000000	      7.68699001	      0.00000000	     -0.00000000	      0.00000000	     -0.00000000	      1.16924096	      5.69003691	      0.00000000	     -0.00000000	      0.00000000	    656.92806876	      1.21011956	      1.88637956	      0.00000000	     -0.00000000	      0.00000000	   -608.51922682	      0.00000000	      0.00000000	      0.00000000	      0.00000000	      0.00000000	      0.00000000	      0.42265838	      6.48527239	      0.00000000
      0.06671251	     -0.00000000	      7.67676649	      0.00000000	      0.00000000	      0.00000000	      0.00000000	      1.17005252	      5.68342743	      0.00000000	      0.00000000	      0.00000000	    656.08978327	      1.21014923	      1.88340739	      0.00000000	      0.00000000	      0.00000000	   -608.73573592	      0.00000000	      0.00000000	      0.00000000	      0.00000000	      0.00000000	      0.00000000	      0.42286963	      6.47684603	      0.00000000
      0.06696196	     -0.00000000	      7.66652332	      0.00000000	      0.00000000	      0.00000000	      0.00000000	      1.17087877	      5.67676631	      0.00000000	      0.00000000	      0.00000000	    655.26195515	      1.21124648	      1.88233732	      0.00000000	      0.00000000	      0.00000000	   -608.31050184	      0.00000000	      0.00000000	      0.00000000	      0.00000000	      0.00000000	      0.00000000	      0.42319284	      6.46858682	      0.00000000
      0.06722280	      0.00000000	      7.65587521	     -0.00000000	     -0.00000000	      0.00000000	     -0.00000000	      1.17174510	      5.66986172	     -0.00000000	     -0.00000000	      0.00000000	    654.39755798	      1.21182172	      1.88018669	     -0.00000000	     -0.00000000	      0.00000000	   -608.21940209	      0.00000000	      0.00000000	      0.00000000	      0.00000000	      0.00000000	      0.00000000	      0.42347343	      6.45990098	     -0.00000000
      0.06754563	     -0.00000000	      7.64274060	      0.00000000	     -0.00000000	      0.00000000	     -0.00000000	      1.17282780	      5.66134002	      0.00000000	     -0.00000000	      0.00000000	    653.33482739	      1.21264553	      1.87771347	      0.00000000	     -0.00000000	      0.00000000	   -608.04791121	      0.00000000	      0.00000000	      0.00000000	      0.00000000	      0.00000000	      0.00000000	      0.42383474	      6.44920384	      0.00000000
      0.06786845	     -0.00000000	      7.62963019	      0.00000000	      0.00000000	      0.00000000	      0.00000000	      1.17392567	      5.65281164	      0.00000000	      0.00000000	      0.00000000	    652.28258385	      1.21408785	      1.87633338	      0.00000000	      0.00000000	      0.00000000	   -607.51160738	      0.00000000	      0.00000000	      0.00000000	      0.00000000	      0.00000000	      0.00000000	      0.42426261	      6.43863098	      0.00000000
      0.06806167	     -0.00000000	      7.62182301	      0.00000000	     -0.00000000	      0.00000000	     -0.00000000	      1.17458580	      5.64774222	      0.00000000	     -0.00000000	      0.00000000	    651.65467798	      1.21467667	      1.87501042	      0.00000000	     -0.00000000	     -0.00000000	   -607.36186101	      0.00000000	      0.00000000	      0.00000000	      0.00000000	      0.00000000	      0.00000000	      0.42449167	      6.43228647	      0.00000000
      0.06836182	     -0.00000000	      7.60976271	      0.00000000	     -0.00000000	      0.00000000	      0.00000000	      1.17561471	      5.63993021	      0.00000000	     -0.00000000	      0.00000000	    650.68133391	      1.21501687	      1.87191909	      0.00000000	     -0.00000000	      0.00000000	   -607.48451848	      0.00000000	      0.00000000	      0.00000000	      0.00000000	      0.00000000	      0.00000000	      0.42479016	      6.42238438	      0.00000000
      0.06866196	      0.00000000	      7.59767100	     -0.00000000	     -0.00000000	     -0.00000000	      0.00000000	      1.17666404	      5.63204274	     -0.00000000	     -0.00000000	     -0.00000000	    649.72245686	      1.21694790	      1.87166077	     -0.00000000	     -0.00000000	     -0.00000000	   -606.65214503	      0.00000000	      0.00000000	      0.00000000	      0.00000000	      0.00000000	      0.00000000	      0.42525511	      6.41273028	     -0.00000000
      0.06891436	      0.00000000	      7.58761406	     -0.00000000	     -0.00000000	     -0.00000000	      0.00000000	      1.17754300	      5.62553314	     -0.00000000	     -0.00000000	     -0.00000000	    648.91303223	      1.21705856	      1.86872966	     -0.00000000	     -0.00000000	     -0.00000000	   -606.87561094	      0.00000000	      0.00000000	      0.00000000	      0.00000000	      0.00000000	      0.00000000	      0.42549186	      6.40443847	     -0.00000000
      0.06916676	      0.00000000	      7.57753722	     -0.00000000	     -0.00000000	     -0.00000000	     -0.00000000	      1.17843587	      5.61897378	     -0.00000000	     -0.00000000	     -0.00000000	    648.11343882	      1.21824508	      1.86771388	     -0.00000000	     -0.00000000	     -0.00000000	   -606.45369920	      0.00000000	      0.00000000	      0.00000000	      0.00000000	      0.00000000	      0.00000000	      0.42584121	      6.39631547	     -0.00000000
      0.06942372	     -0.00000000	      7.56734094	      0.00000000	     -0.00000000	      0.00000000	      0.00000000	      1.17934769	      5.61235507	      0.00000000	     -0.00000000	      0.00000000	    647.30103942	      1.21888610	      1.86565834	      0.00000000	     -0.00000000	      0.00000000	   -606.37382596	      0.00000000	      0.00000000	      0.00000000	      0.00000000	      0.00000000	      0.00000000	      0.42614015	      6.38799676	      0.00000000
      0.06974734	      0.00000000	      7.55454868	     -0.00000000	     -0.00000000	      0.00000000	      0.00000000	      1.18050574	      5.60405035	      0.00000000	     -0.00000000	      0.00000000	    646.28434987	      1.21969448	      1.86305988	      0.00000000	     -0.00000000	      0.00000000	   -606.28167820	      0.00000000	      0.00000000	      0.00000000	      0.00000000	      0.00000000	      0.00000000	      0.42651922	      6.37755789	      0.00000000
      0.07007096	      0.00000000	      7.54176387	      0.00000000	      0.00000000	      0.00000000	     -0.00000000	      1.18168060	      5.59571851	     -0.00000000	      0.00000000	      0.00000000	    645.27932796	      1.22145445	      1.86214889	     -0.00000000	      0.00000000	     -0.00000000	   -605.62395263	      0.00000000	      0.00000000	      0.00000000	      0.00000000	      0.00000000	      0.00000000	      0.42699904	      6.36728776	     -0.00000000
      0.07031892	     -0.00000000	      7.53205171	     -0.00000000	     -0.00000000	     -0.00000000	      0.00000000	      1.18258208	      5.58941888	     -0.00000000	     -0.00000000	     -0.00000000	    644.50970165	      1.22186755	      1.85977065	     -0.00000000	     -0.00000000	     -0.00000000	   -605.69286349	      0.00000000	      0.00000000	      0.00000000	      0.00000000	      0.00000000	      0.00000000	      0.42727222	      6.35932267	     -0.00000000
      0.07056688	     -0.00000000	      7.52234036	      0.00000000	     -0.00000000	      0.00000000	     -0.00000000	      1.18349379	      5.58309895	      0.00000000	     -0.00000000	      0.00000000	    643.74718662	      1.22290922	      1.85850789	      0.00000000	     -0.00000000	      0.00000000	   -605.38755027	      0.00000000	      0.00000000	      0.00000000	      0.00000000	      0.00000000	      0.00000000	      0.42761173	      6.35146593	      0.00000000
      0.07086121	     -0.00000000	      7.51088719	      0.00000000	      0.00000000	      0.00000000	      0.00000000	      1.18458022	      5.57566521	     -0.00000000	      0.00000000	      0.00000000	    642.84469866	      1.22350598	      1.85585644	     -0.00000000	      0.00000000	     -0.00000000	   -605.41974052	      0.00000000	      0.00000000	      0.00000000	      0.00000000	      0.00000000	      0.00000000	      0.42795098	      6.34208729	     -0.00000000
      0.07115553	     -0.00000000	      7.49942880	      0.00000000	     -0.00000000	      0.00000000	     -0.00000000	      1.18568157	      5.56819541	      0.00000000	     -0.00000000	      0.00000000	    641.95257082	      1.22511158	      1.85499637	      0.00000000	     -0.00000000	      0.00000000	   -604.85049595	      0.00000000	      0.00000000	      0.00000000	      0.00000000	      0.00000000	      0.00000000	      0.42839630	      6.33287765	      0.00000000
      0.07140729	      0.00000000	      7.48970457	     -0.00000000	      0.00000000	     -0.00000000	     -0.00000000	      1.18662582	      5.56188140	     -0.00000000	      0.00000000	     -0.00000000	    641.19056515	      1.22566143	      1.85278111	     -0.00000000	      0.00000000	     -0.00000000	   -604.86810199	      0.00000000	      0.00000000	      0.00000000	      0.00000000	      0.00000000	      0.00000000	      0.42869431	      6.32491779	     -0.00000000
      0.07171492	      0.00000000	      7.47785012	     -0.00000000	      0.00000000	     -0.00000000	     -0.00000000	      1.18779048	      5.55417281	     -0.00000000	      0.00000000	     -0.00000000	    640.26680867	      1.22667358	      1.85067135	     -0.00000000	      0.00000000	     -0.00000000	   -604.69233818	      0.00000000	      0.00000000	      0.00000000	      0.00000000	      0.00000000	      0.00000000	      0.42909573	      6.31527117	     -0.00000000
      0.07209348	     -0.00000000	      7.46334651	      0.00000000	     -0.00000000	     -0.00000000	     -0.00000000	      1.18923527	      5.54474987	      0.00000000	     -0.00000000	      0.00000000	    639.13777384	      1.22760964	      1.84750679	      0.00000000	     -0.00000000	     -0.00000000	   -604.67557508	      0.00000000	      0.00000000	      0.00000000	      0.00000000	      0.00000000	      0.00000000	      0.42956132	      6.30341180	      0.00000000
      0.07241301	     -0.00000000	      7.45106943	      0.00000000	      0.00000000	     -0.00000000	     -0.00000000	      1.19047616	      5.53671695	      0.00000000	      0.00000000	      0.00000000	    638.19959527	      1.23023499	      1.84809827	      0.00000000	      0.00000000	     -0.00000000	   -603.56420512	      0.00000000	      0.00000000	      0.00000000	      0.00000000	      0.00000000	      0.00000000	      0.43014579	      6.29368992	      0.00000000
      0.07265145	      0.00000000	      7.44205301	      0.00000000	     -0.00000000	      0.00000000	     -0.00000000	      1.19139730	      5.53088208	      0.00000000	     -0.00000000	      0.00000000	    637.49558925	      1.23001969	      1.84464966	      0.00000000	     -0.00000000	      0.00000000	   -604.05418274	      0.00000000	      0.00000000	      0.00000000	      0.00000000	      0.00000000	      0.00000000	      0.43036033	      6.28617314	      0.00000000
      0.07288988	     -0.00000000	      7.43299289	      0.00000000	     -0.00000000	      0.00000000	     -0.00000000	      1.19233193	      5.52497473	      0.00000000	     -0.00000000	      0.00000000	    636.80106113	      1.23125535	      1.84378424	      0.00000000	     -0.00000000	      0.00000000	   -603.67381636	      0.00000000	      0.00000000	      0.00000000	      0.00000000	      0.00000000	      0.00000000	      0.43072538	      6.27887206	      0.00000000
      0.07315330	      0.00000000	      7.42305077	     -0.00000000	      0.00000000	     -0.00000000	      0.00000000	      1.19336796	      5.51851086	     -0.00000000	      0.00000000	     -0.00000000	    636.03586607	      1.23197419	      1.84166641	     -0.00000000	      0.00000000	     -0.00000000	   -603.65009579	      0.00000000	      0.00000000	      0.00000000	      0.00000000	      0.00000000	      0.00000000	      0.43106407	      6.27074660	     -0.00000000
      0.07347505	     -0.00000000	      7.41094552	      0.00000000	      0.00000000	     -0.00000000	     -0.00000000	      1.19464417	      5.51063380	      0.00000000	      0.00000000	     -0.00000000	    635.10841808	      1.23305539	      1.83943057	      0.00000000	      0.00000000	     -0.00000000	   -603.50769752	      0.00000000	      0.00000000	      0.00000000	      0.00000000	      0.00000000	      0.00000000	      0.43150111	      6.26088626	      0.00000000
      0.07379680	      0.00000000	      7.39887274	     -0.00000000	     -0.00000000	      0.00000000	     -0.00000000	      1.19593306	      5.50276483	     -0.00000000	     -0.00000000	      0.00000000	    634.18951027	      1.23455742	      1.83793286	     -0.00000000	     -0.00000000	      0.00000000	   -603.12163287	      0.00000000	      0.00000000	      0.00000000	      0.00000000	      0.00000000	      0.00000000	      0.43198405	      6.25112320	     -0.00000000
      0.07407408	     -0.00000000	      7.38853344	      0.00000000	     -0.00000000	      0.00000000	     -0.00000000	      1.19705034	      5.49603734	      0.00000000	     -0.00000000	      0.00000000	    633.40179268	      1.23542318	      1.83586695	      0.00000000	     -0.00000000	      0.00000000	   -603.05556334	      0.00000000	      0.00000000	      0.00000000	      0.00000000	      0.00000000	      0.00000000	      0.43235848	      6.24268559	      0.00000000
      0.07441231	     -0.00000000	      7.37597224	      0.00000000	      0.00000000	      0.00000000	      0.00000000	      1.19842429	      5.48786117	      0.00000000	      0.00000000	      0.00000000	    632.44832927	      1.23654920	      1.83345901	      0.00000000	      0.00000000	      0.00000000	   -602.94292242	      0.00000000	      0.00000000	      0.00000000	      0.00000000	      0.00000000	      0.00000000	      0.43282514	      6.23244432	      0.00000000
      0.07475053	     -0.00000000	      7.36343284	     -0.00000000	     -0.00000000	     -0.00000000	     -0.00000000	      1.19981322	      5.47967770	     -0.00000000	     -0.00000000	     -0.00000000	    631.50499281	      1.23840960	      1.83234685	      0.00000000	     -0.00000000	     -0.00000000	   -602.39897416	      0.00000000	      0.00000000	      0.00000000	      0.00000000	      0.00000000	      0.00000000	      0.43337007	      6.22234621	     -0.00000000
      0.07498584	     -0.00000000	      7.35477431	      0.00000000	      0.00000000	      0.00000000	     -0.00000000	      1.20078390	      5.47404287	      0.00000000	      0.00000000	      0.00000000	    630.85143986	      1.23911086	      1.83050695	      0.00000000	      0.00000000	      0.00000000	   -602.38448986	      0.00000000	      0.00000000	      0.00000000	      0.00000000	      0.00000000	      0.00000000	      0.43369021	      6.21526884	      0.00000000
      0.07530154	      0.00000000	      7.34321199	     -0.00000000	      0.00000000	      0.00000000	      0.00000000	      1.20209454	      5.46652239	     -0.00000000	      0.00000000	      0.00000000	    629.98006140	      1.23986983	      1.82770347	     -0.00000000	      0.00000000	      0.00000000	   -602.48301171	      0.00000000	      0.00000000	      0.00000000	      0.00000000	      0.00000000	      0.00000000	      0.43410343	      6.20578390	     -0.00000000
      0.07561723	      0.00000000	      7.33162392	     -0.00000000	     -0.00000000	      0.00000000	      0.00000000	      1.20342145	      5.45894345	      0.00000000	     -0.00000000	      0.00000000	    629.11981168	      1.24213480	      1.82757298	      0.00000000	     -0.00000000	      0.00000000	   -601.68453595	      0.00000000	      0.00000000	      0.00000000	      0.00000000	      0.00000000	      0.00000000	      0.43467345	      6.19653864	     -0.00000000
      0.07586548	      0.00000000	      7.32262583	     -0.00000000	     -0.00000000	     -0.00000000	     -0.00000000	      1.20446618	      5.45309848	     -0.00000000	     -0.00000000	     -0.00000000	    628.44384334	      1.24239746	      1.82475445	     -0.00000000	     -0.00000000	     -0.00000000	   -601.97761168	      0.00000000	      0.00000000	      0.00000000	      0.00000000	      0.00000000	      0.00000000	      0.43496814	      6.18909465	     -0.00000000
      0.07611373	     -0.00000000	      7.31360509	      0.00000000	      0.00000000	     -0.00000000	      0.00000000	      1.20552131	      5.44720991	      0.00000000	      0.00000000	     -0.00000000	    627.77499118	      1.24371896	      1.82381599	      0.00000000	      0.00000000	     -0.00000000	   -601.63941229	      0.00000000	      0.00000000	      0.00000000	      0.00000000	      0.00000000	      0.00000000	      0.43537281	      6.18181575	      0.00000000
      0.07638891	     -0.00000000	      7.30367747	      0.00000000	     -0.00000000	      0.00000000	      0.00000000	      1.20669591	      5.44074636	      0.00000000	     -0.00000000	      0.00000000	    627.03671689	      1.24451251	      1.82157013	      0.00000000	     -0.00000000	      0.00000000	   -601.67552760	      0.00000000	      0.00000000	      0.00000000	      0.00000000	      0.00000000	      0.00000000	      0.43575463	      6.17368652	      0.00000000
      0.07666409	     -0.00000000	      7.29375700	      0.00000000	     -0.00000000	      0.00000000	     -0.00000000	      1.20788052	      5.43427071	      0.00000000	     -0.00000000	      0.00000000	    626.30517018	      1.24592285	      1.82041423	      0.00000000	     -0.00000000	      0.00000000	   -601.34802416	      0.00000000	      0.00000000	      0.00000000	      0.00000000	      0.00000000	      0.00000000	      0.43620152	      6.16566914	      0.00000000
      0.07694715	     -0.00000000	      7.28362373	      0.00000000	     -0.00000000	      0.00000000	      0.00000000	      1.20910526	      5.42767093	      0.00000000	     -0.00000000	      0.00000000	    625.55655454	      1.24677275	      1.81814452	      0.00000000	     -0.00000000	      0.00000000	   -601.38025420	      0.00000000	      0.00000000	      0.00000000	      0.00000000	      0.00000000	      0.00000000	      0.43660191	      6.15737320	      0.00000000
      0.07723022	     -0.00000000	      7.27349752	     -0.00000000	      0.00000000	      0.00000000	     -0.00000000	      1.21034044	      5.42105825	     -0.00000000	      0.00000000	      0.00000000	    624.81493608	      1.24828107	      1.81703809	     -0.00000000	      0.00000000	     -0.00000000	   -601.02447766	      0.00000000	      0.00000000	      0.00000000	      0.00000000	      0.00000000	      0.00000000	      0.43707171	      6.14919630	     -0.00000000
      0.07750266	      0.00000000	      7.26381980	     -0.00000000	      0.00000000	     -0.00000000	     -0.00000000	      1.21153531	      5.41475210	     -0.00000000	      0.00000000	     -0.00000000	    624.10501730	      1.24916383	      1.81495012	     -0.00000000	      0.00000000	     -0.00000000	   -601.03147655	      0.00000000	      0.00000000	      0.00000000	      0.00000000	      0.00000000	      0.00000000	      0.43746777	      6.14128060	     -0.00000000
      0.07783048	      0.00000000	      7.25221214	     -0.00000000	     -0.00000000	     -0.00000000	     -0.00000000	      1.21298407	      5.40718108	     -0.00000000	     -0.00000000	     -0.00000000	    623.25807217	      1.25048094	      1.81287974	     -0.00000000	     -0.00000000	     -0.00000000	   -600.89630151	      0.00000000	      0.00000000	      0.00000000	      0.00000000	      0.00000000	      0.00000000	      0.43797299	      6.13182847	     -0.00000000
      0.07823102	      0.00000000	      7.23812461	     -0.00000000	     -0.00000000	      0.00000000	      0.00000000	      1.21476837	      5.39800092	      0.00000000	     -0.00000000	      0.00000000	    622.23238924	      1.25169055	      1.80961999	      0.00000000	     -0.00000000	      0.00000000	   -600.98548016	      0.00000000	      0.00000000	      0.00000000	      0.00000000	      0.00000000	      0.00000000	      0.43855342	      6.12028341	      0.00000000
      0.07853160	     -0.00000000	      7.22750789	     -0.00000000	     -0.00000000	      0.00000000	     -0.00000000	      1.21612320	      5.39103589	      0.00000000	     -0.00000000	      0.00000000	    621.47337332	      1.25449737	      1.81054267	      0.00000000	     -0.00000000	      0.00000000	   -599.92243540	      0.00000000	      0.00000000	      0.00000000	      0.00000000	      0.00000000	      0.00000000	      0.43918551	      6.11191325	      0.00000000
      0.07878087	     -0.00000000	      7.21886153	      0.00000000	      0.00000000	      0.00000000	      0.00000000	      1.21724791	      5.38541905	      0.00000000	      0.00000000	      0.00000000	    620.84423108	      1.25445764	      1.80708349	      0.00000000	      0.00000000	      0.00000000	   -600.46897213	      0.00000000	      0.00000000	      0.00000000	      0.00000000	      0.00000000	      0.00000000	      0.43947009	      6.10468406	      0.00000000
      0.07903015	     -0.00000000	      7.21016211	     -0.00000000	     -0.00000000	      0.00000000	     -0.00000000	      1.21838305	      5.37972851	      0.00000000	     -0.00000000	      0.00000000	    620.22214780	      1.25603999	      1.80650474	      0.00000000	     -0.00000000	      0.00000000	   -600.04792265	      0.00000000	      0.00000000	      0.00000000	      0.00000000	      0.00000000	      0.00000000	      0.43992172	      6.09769449	     -0.00000000
      0.07924732	      0.00000000	      7.20263527	      0.00000000	      0.00000000	     -0.00000000	      0.00000000	      1.21937608	      5.37481642	      0.00000000	      0.00000000	     -0.00000000	    619.68275086	      1.25691167	      1.80509177	      0.00000000	      0.00000000	     -0.00000000	   -599.99029210	      0.00000000	      0.00000000	      0.00000000	      0.00000000	      0.00000000	      0.00000000	      0.44026486	      6.09155753	      0.00000000
      0.07957842	     -0.00000000	      7.19125459	      0.00000000	      0.00000000	      0.00000000	     -0.00000000	      1.22089768	      5.36740972	      0.00000000	      0.00000000	      0.00000000	    618.86518631	      1.25730794	      1.80126612	      0.00000000	      0.00000000	      0.00000000	   -600.47072743	      0.00000000	      0.00000000	      0.00000000	      0.00000000	      0.00000000	      0.00000000	      0.44069546	      6.08211242	      0.00000000
      0.07985744	      0.00000000	      7.18156760	     -0.00000000	     -0.00000000	     -0.00000000	     -0.00000000	      1.22219409	      5.36104369	     -0.00000000	     -0.00000000	     -0.00000000	    618.18578545	      1.26030637	      1.80277382	     -0.00000000	     -0.00000000	     -0.00000000	   -599.28598085	      0.00000000	      0.00000000	      0.00000000	      0.00000000	      0.00000000	      0.00000000	      0.44133198	      6.07453992	     -0.00000000
      0.08013646	      0.00000000	      7.17209937	     -0.00000000	      0.00000000	     -0.00000000	      0.00000000	      1.22349215	      5.35489688	     -0.00000000	      0.00000000	     -0.00000000	    617.50701625	      1.25988790	      1.79819110	     -0.00000000	      0.00000000	     -0.00000000	   -600.15770787	      0.00000000	      0.00000000	      0.00000000	      0.00000000	      0.00000000	      0.00000000	      0.44162265	      6.06654404	     -0.00000000
      0.08041548	     -0.00000000	      7.16249950	      0.00000000	      0.00000000	      0.00000000	     -0.00000000	      1.22480406	      5.34859102	      0.00000000	      0.00000000	      0.00000000	    616.83759586	      1.26272006	      1.79938266	      0.00000000	      0.00000000	      0.00000000	   -599.08848128	      0.00000000	      0.00000000	      0.00000000	      0.00000000	      0.00000000	      0.00000000	      0.44224629	      6.05900973	      0.00000000
      0.08069449	     -0.00000000	      7.15309979	      0.00000000	      0.00000000	      0.00000000	     -0.00000000	      1.22611913	      5.34248239	      0.00000000	      0.00000000	      0.00000000	    616.16987602	      1.26249572	      1.79512659	      0.00000000	      0.00000000	      0.00000000	   -599.85865278	      0.00000000	      0.00000000	      0.00000000	      0.00000000	      0.00000000	      0.00000000	      0.44256100	      6.05109983	      0.00000000
      0.08097351	     -0.00000000	      7.14358615	      0.00000000	      0.00000000	      0.00000000	     -0.00000000	      1.22744668	      5.33623565	      0.00000000	      0.00000000	      0.00000000	    615.51049988	      1.26517433	      1.79602477	      0.00000000	      0.00000000	      0.00000000	   -598.89722254	      0.00000000	      0.00000000	      0.00000000	      0.00000000	      0.00000000	      0.00000000	      0.44317310	      6.04360519	      0.00000000
      0.08125253	     -0.00000000	      7.13425530	      0.00000000	     -0.00000000	     -0.00000000	     -0.00000000	      1.22877866	      5.33016590	      0.00000000	     -0.00000000	      0.00000000	    614.85373000	      1.26513140	      1.79207251	      0.00000000	     -0.00000000	     -0.00000000	   -599.57358775	      0.00000000	      0.00000000	      0.00000000	      0.00000000	      0.00000000	      0.00000000	      0.44351053	      6.03577937	      0.00000000
      0.08153155	     -0.00000000	      7.12482699	     -0.00000000	      0.00000000	     -0.00000000	     -0.00000000	      1.23012197	      5.32397726	     -0.00000000	      0.00000000	     -0.00000000	    614.20445390	      1.26766923	      1.79270012	     -0.00000000	      0.00000000	     -0.00000000	   -598.71220945	      0.00000000	      0.00000000	      0.00000000	      0.00000000	      0.00000000	      0.00000000	      0.44411241	      6.02832587	     -0.00000000
      0.08181056	     -0.00000000	      7.11556534	      0.00000000	      0.00000000	      0.00000000	     -0.00000000	      1.23147079	      5.31794708	      0.00000000	      0.00000000	      0.00000000	    613.55854103	      1.26779499	      1.78902887	      0.00000000	      0.00000000	      0.00000000	   -599.30248958	      0.00000000	      0.00000000	      0.00000000	      0.00000000	      0.00000000	      0.00000000	      0.44447126	      6.02058220	      0.00000000
      0.08208958	      0.00000000	      7.10622143	     -0.00000000	     -0.00000000	     -0.00000000	     -0.00000000	      1.23282996	      5.31181550	     -0.00000000	     -0.00000000	     -0.00000000	    612.91941260	      1.27020470	      1.78940854	     -0.00000000	     -0.00000000	     -0.00000000	   -598.53349216	      0.00000000	      0.00000000	      0.00000000	      0.00000000	      0.00000000	      0.00000000	      0.44506422	      6.01317130	     -0.00000000
      0.08235192	     -0.00000000	      7.09756783	      0.00000000	      0.00000000	      0.00000000	      0.00000000	      1.23411381	      5.30617277	      0.00000000	      0.00000000	      0.00000000	    612.32217633	      1.27065539	      1.78653005	      0.00000000	      0.00000000	      0.00000000	   -598.90345471	      0.00000000	      0.00000000	      0.00000000	      0.00000000	      0.00000000	      0.00000000	      0.44543932	      6.00598976	      0.00000000
      0.08261426	      0.00000000	      7.08888011	     -0.00000000	      0.00000000	     -0.00000000	      0.00000000	      1.23540580	      5.30048135	     -0.00000000	      0.00000000	     -0.00000000	    611.73021249	      1.27239161	      1.78592791	     -0.00000000	      0.00000000	     -0.00000000	   -598.51117066	      0.00000000	      0.00000000	      0.00000000	      0.00000000	      0.00000000	      0.00000000	      0.44594679	      5.99900496	     -0.00000000
      0.08282742	      0.00000000	      7.08187034	     -0.00000000	     -0.00000000	      0.00000000	      0.00000000	      1.23646061	      5.29589767	      0.00000000	     -0.00000000	      0.00000000	    611.25240811	      1.27334916	      1.78462679	      0.00000000	     -0.00000000	      0.00000000	   -598.46847831	      0.00000000	      0.00000000	      0.00000000	      0.00000000	      0.00000000	      0.00000000	      0.44631449	      5.99328876	      0.00000000
      0.08316111	      0.00000000	      7.07100075	     -0.00000000	     -0.00000000	      0.00000000	     -0.00000000	      1.23812119	      5.28881027	      0.00000000	     -0.00000000	      0.00000000	    610.51031494	      1.27374560	      1.78061941	      0.00000000	     -0.00000000	      0.00000000	   -599.06962972	      0.00000000	      0.00000000	      0.00000000	      0.00000000	      0.00000000	      0.00000000	      0.44678077	      5.98422857	      0.00000000
      0.08343167	     -0.00000000	      7.06207619	      0.00000000	      0.00000000	      0.00000000	     -0.00000000	      1.23947694	      5.28293593	      0.00000000	      0.00000000	      0.00000000	    609.91461682	      1.27690924	      1.78240951	      0.00000000	      0.00000000	      0.00000000	   -597.86639014	      0.00000000	      0.00000000	      0.00000000	      0.00000000	      0.00000000	      0.00000000	      0.44744926	      5.97729032	      0.00000000
      0.08370224	      0.00000000	      7.05336225	     -0.00000000	      0.00000000	      0.00000000	      0.00000000	      1.24083981	      5.27726037	     -0.00000000	      0.00000000	      0.00000000	    609.32339874	      1.27680854	      1.77839123	     -0.00000000	      0.00000000	      0.00000000	   -598.62102555	      0.00000000	      0.00000000	      0.00000000	      0.00000000	      0.00000000	      0.00000000	      0.44778876	      5.96994691	     -0.00000000
      0.08397280	     -0.00000000	      7.04455021	      0.00000000	     -0.00000000	     -0.00000000	      0.00000000	      1.24221051	      5.27147331	      0.00000000	     -0.00000000	     -0.00000000	    608.73714984	      1.27921367	      1.77881468	      0.00000000	     -0.00000000	     -0.00000000	   -597.88586326	      0.00000000	      0.00000000	      0.00000000	      0.00000000	      0.00000000	      0.00000000	      0.44838422	      5.96296331	      0.00000000
      0.08423917	      0.00000000	      7.03600756	     -0.00000000	      0.00000000	     -0.00000000	      0.00000000	      1.24356766	      5.26589561	     -0.00000000	      0.00000000	     -0.00000000	    608.16486148	      1.27975859	      1.77598491	     -0.00000000	      0.00000000	     -0.00000000	   -598.25790059	      0.00000000	      0.00000000	      0.00000000	      0.00000000	      0.00000000	      0.00000000	      0.44878768	      5.95587317	     -0.00000000
      0.08450554	      0.00000000	      7.02742986	     -0.00000000	      0.00000000	      0.00000000	      0.00000000	      1.24493201	      5.26027083	     -0.00000000	      0.00000000	      0.00000000	    607.59710625	      1.28160434	      1.77545613	     -0.00000000	      0.00000000	      0.00000000	   -597.86019106	      0.00000000	      0.00000000	      0.00000000	      0.00000000	      0.00000000	      0.00000000	      0.44932482	      5.94898209	     -0.00000000
      0.08471322	     -0.00000000	      7.02079105	      0.00000000	     -0.00000000	     -0.00000000	     -0.00000000	      1.24600105	      5.25592521	      0.00000000	     -0.00000000	     -0.00000000	    607.15781617	      1.28258275	      1.77421965	      0.00000000	     -0.00000000	     -0.00000000	   -597.82998693	      0.00000000	      0.00000000	      0.00000000	      0.00000000	      0.00000000	      0.00000000	      0.44969828	      5.94356681	      0.00000000
      0.08504715	      0.00000000	      7.01022439	     -0.00000000	      0.00000000	     -0.00000000	      0.00000000	      1.24773031	      5.24902798	     -0.00000000	      0.00000000	     -0.00000000	    606.45803825	      1.28297096	      1.77011667	     -0.00000000	      0.00000000	     -0.00000000	   -598.49727228	      0.00000000	      0.00000000	      0.00000000	      0.00000000	      0.00000000	      0.00000000	      0.45018135	      5.93473623	     -0.00000000
      0.08531447	      0.00000000	      7.00164566	      0.00000000	      0.00000000	      0.00000000	      0.00000000	      1.24912116	      5.24337689	      0.00000000	      0.00000000	      0.00000000	    605.90179919	      1.28622903	      1.77205317	      0.00000000	      0.00000000	      0.00000000	   -597.28109832	      0.00000000	      0.00000000	      0.00000000	      0.00000000	      0.00000000	      0.00000000	      0.45086841	      5.92808759	      0.00000000
      0.08558179	     -0.00000000	      6.99327637	      0.00000000	      0.00000000	      0.00000000	     -0.00000000	      1.25052199	      5.23791716	      0.00000000	      0.00000000	      0.00000000	    605.35200567	      1.28624955	      1.76823457	     -0.00000000	      0.00000000	      0.00000000	   -598.00308386	      0.00000000	      0.00000000	      0.00000000	      0.00000000	      0.00000000	      0.00000000	      0.45122994	      5.92103653	      0.00000000
      0.08584911	      0.00000000	      6.98481873	     -0.00000000	     -0.00000000	     -0.00000000	      0.00000000	      1.25192837	      5.23236094	     -0.00000000	     -0.00000000	     -0.00000000	    604.80553962	      1.28854642	      1.76844633	     -0.00000000	     -0.00000000	     -0.00000000	   -597.37468169	      0.00000000	      0.00000000	      0.00000000	      0.00000000	      0.00000000	      0.00000000	      0.45182358	      5.91431358	     -0.00000000
      0.08611679	      0.00000000	      6.97646990	     -0.00000000	      0.00000000	     -0.00000000	     -0.00000000	      1.25334584	      5.22690122	     -0.00000000	      0.00000000	      0.00000000	    604.26420730	      1.28926508	      1.76584353	     -0.00000000	      0.00000000	     -0.00000000	   -597.69519950	      0.00000000	      0.00000000	      0.00000000	      0.00000000	      0.00000000	      0.00000000	      0.45226013	      5.90739860	     -0.00000000
      0.08638447	     -0.00000000	      6.96809478	      0.00000000	      0.00000000	      0.00000000	     -0.00000000	      1.25476960	      5.22140549	      0.00000000	      0.00000000	      0.00000000	    603.72670813	      1.29110739	      1.76522497	      0.00000000	      0.00000000	      0.00000000	   -597.35308092	      0.00000000	      0.00000000	      0.00000000	      0.00000000	      0.00000000	      0.00000000	      0.45281216	      5.90065893	      0.00000000
      0.08663406	      0.00000000	      6.96035008	     -0.00000000	     -0.00000000	      0.00000000	     -0.00000000	      1.25610474	      5.21633252	     -0.00000000	     -0.00000000	      0.00000000	    603.23034302	      1.29221200	      1.76355227	      0.00000000	     -0.00000000	     -0.00000000	   -597.40582617	      0.00000000	      0.00000000	      0.00000000	      0.00000000	      0.00000000	      0.00000000	      0.45326670	      5.89431736	     -0.00000000
      0.08695946	      0.00000000	      6.95031331	      0.00000000	     -0.00000000	     -0.00000000	      0.00000000	      1.25785585	      5.20976143	      0.00000000	     -0.00000000	     -0.00000000	    602.58975592	      1.29337140	      1.76086191	      0.00000000	     -0.00000000	     -0.00000000	   -597.65088187	      0.00000000	      0.00000000	      0.00000000	      0.00000000	      0.00000000	      0.00000000	      0.45383352	      5.88604684	      0.00000000
      0.08728485	      0.00000000	      6.94022690	     -0.00000000	      0.00000000	     -0.00000000	      0.00000000	      1.25961514	      5.20312904	     -0.00000000	      0.00000000	     -0.00000000	    601.95400137	      1.29637382	      1.76142572	     -0.00000000	      0.00000000	     -0.00000000	   -596.80905017	      0.00000000	      0.00000000	      0.00000000	      0.00000000	      0.00000000	      0.00000000	      0.45458922	      5.87805916	     -0.00000000
      0.08753760	      0.00000000	      6.93253788	     -0.00000000	      0.00000000	      0.00000000	     -0.00000000	      1.26099295	      5.19810231	     -0.00000000	      0.00000000	      0.00000000	    601.46747123	      1.29667634	      1.75825605	     -0.00000000	      0.00000000	     -0.00000000	   -597.37056961	      0.00000000	      0.00000000	      0.00000000	      0.00000000	      0.00000000	      0.00000000	      0.45497342	      5.87161277	     -0.00000000
      0.08779035	      0.00000000	      6.92479586	     -0.00000000	      0.00000000	      0.00000000	     -0.00000000	      1.26237473	      5.19301775	     -0.00000000	      0.00000000	      0.00000000	    600.98316899	      1.29850854	      1.75778981	     -0.00000000	      0.00000000	     -0.00000000	   -597.02795220	      0.00000000	      0.00000000	      0.00000000	      0.00000000	      0.00000000	      0.00000000	      0.45551366	      5.86539217	     -0.00000000
      0.08803324	      0.00000000	      6.91741885	     -0.00000000	     -0.00000000	     -0.00000000	     -0.00000000	      1.26371028	      5.18818139	     -0.00000000	     -0.00000000	     -0.00000000	    600.52256847	      1.29963762	      1.75621437	     -0.00000000	     -0.00000000	     -0.00000000	   -597.08050243	      0.00000000	      0.00000000	      0.00000000	      0.00000000	      0.00000000	      0.00000000	      0.45597077	      5.85935240	     -0.00000000
      0.08835881	     -0.00000000	      6.90759850	      0.00000000	      0.00000000	      0.00000000	      0.00000000	      1.26551131	      5.18174811	      0.00000000	      0.00000000	      0.00000000	    599.91200577	      1.30071909	      1.75332560	      0.00000000	      0.00000000	      0.00000000	   -597.41681910	      0.00000000	      0.00000000	      0.00000000	      0.00000000	      0.00000000	      0.00000000	      0.45654251	      5.85123324	      0.00000000
      0.08868437	     -0.00000000	      6.89770335	      0.00000000	     -0.00000000	      0.00000000	     -0.00000000	      1.26731822	      5.17523377	      0.00000000	     -0.00000000	      0.00000000	    599.30461329	      1.30407874	      1.75445935	      0.00000000	     -0.00000000	      0.00000000	   -596.40906655	      0.00000000	      0.00000000	      0.00000000	      0.00000000	      0.00000000	      0.00000000	      0.45734663	      5.84345389	      0.00000000
      0.08892659	      0.00000000	      6.89050355	     -0.00000000	      0.00000000	     -0.00000000	      0.00000000	      1.26867568	      5.17052460	     -0.00000000	      0.00000000	     -0.00000000	    598.86125423	      1.30421500	      1.75110732	     -0.00000000	      0.00000000	     -0.00000000	   -597.07099294	      0.00000000	      0.00000000	      0.00000000	      0.00000000	      0.00000000	      0.00000000	      0.45770876	      5.83737815	     -0.00000000
      0.08916880	      0.00000000	      6.88324375	     -0.00000000	     -0.00000000	     -0.00000000	     -0.00000000	      1.27003535	      5.16575434	     -0.00000000	     -0.00000000	     -0.00000000	    598.41890897	      1.30594615	      1.75057283	     -0.00000000	     -0.00000000	     -0.00000000	   -596.79074728	      0.00000000	      0.00000000	      0.00000000	      0.00000000	      0.00000000	      0.00000000	      0.45823308	      5.83153453	     -0.00000000
      0.08943843	      0.00000000	      6.87523749	      0.00000000	      0.00000000	      0.00000000	     -0.00000000	      1.27155832	      5.16050286	      0.00000000	      0.00000000	      0.00000000	    597.93247690	      1.30709883	      1.74859754	      0.00000000	      0.00000000	     -0.00000000	   -596.94568132	      0.00000000	      0.00000000	      0.00000000	      0.00000000	      0.00000000	      0.00000000	      0.45874069	      5.82495201	      0.00000000
      0.08970805	      0.00000000	      6.86723336	     -0.00000000	      0.00000000	     -0.00000000	      0.00000000	      1.27308741	      5.15524475	     -0.00000000	      0.00000000	     -0.00000000	    597.44963937	      1.30883020	      1.74763752	     -0.00000000	      0.00000000	     -0.00000000	   -596.76403664	      0.00000000	      0.00000000	      0.00000000	      0.00000000	      0.00000000	      0.00000000	      0.45930851	      5.81847200	     -0.00000000
      0.09000552	     -0.00000000	      6.85848031	      0.00000000	      0.00000000	      0.00000000	     -0.00000000	      1.27478562	      5.14950235	      0.00000000	      0.00000000	      0.00000000	    596.92389162	      1.31004114	      1.74532936	      0.00000000	      0.00000000	      0.00000000	   -596.98716651	      0.00000000	      0.00000000	      0.00000000	      0.00000000	      0.00000000	      0.00000000	      0.45986698	      5.81126015	      0.00000000
      0.09030299	      0.00000000	      6.84970999	      0.00000000	      0.00000000	      0.00000000	      0.00000000	      1.27648993	      5.14373510	     -0.00000000	      0.00000000	      0.00000000	    596.40156316	      1.31230927	      1.74488101	     -0.00000000	      0.00000000	     -0.00000000	   -596.59144730	      0.00000000	      0.00000000	      0.00000000	      0.00000000	      0.00000000	      0.00000000	      0.46053415	      5.80421953	     -0.00000000
      0.09053552	      0.00000000	      6.84291849	     -0.00000000	     -0.00000000	     -0.00000000	      0.00000000	      1.27783082	      5.13927605	      0.00000000	     -0.00000000	      0.00000000	    595.99870706	      1.31344022	      1.74338619	      0.00000000	     -0.00000000	     -0.00000000	   -596.66926198	      0.00000000	      0.00000000	      0.00000000	      0.00000000	      0.00000000	      0.00000000	      0.46099283	      5.79865294	      0.00000000
      0.09085752	      0.00000000	      6.83358325	      0.00000000	     -0.00000000	      0.00000000	      0.00000000	      1.27969912	      5.13315149	      0.00000000	     -0.00000000	      0.00000000	    595.44794157	      1.31449982	      1.74040854	      0.00000000	     -0.00000000	      0.00000000	   -597.08616238	      0.00000000	      0.00000000	      0.00000000	      0.00000000	      0.00000000	      0.00000000	      0.46157962	      5.79090906	      0.00000000
      0.09117952	      0.00000000	      6.82415951	     -0.00000000	      0.00000000	     -0.00000000	     -0.00000000	      1.28156952	      5.12694077	     -0.00000000	      0.00000000	     -0.00000000	    594.89766761	      1.31801481	      1.74176125	     -0.00000000	      0.00000000	     -0.00000000	   -596.05709306	      0.00000000	      0.00000000	      0.00000000	      0.00000000	      0.00000000	      0.00000000	      0.46241576	      5.78352626	     -0.00000000
      0.09142193	      0.00000000	      6.81723446	     -0.00000000	      0.00000000	     -0.00000000	     -0.00000000	      1.28299428	      5.12240270	     -0.00000000	      0.00000000	     -0.00000000	    594.49425157	      1.31817619	      1.73837507	     -0.00000000	      0.00000000	     -0.00000000	   -596.76253365	      0.00000000	      0.00000000	      0.00000000	      0.00000000	      0.00000000	      0.00000000	      0.46279771	      5.77766374	     -0.00000000
      0.09166434	      0.00000000	      6.81024459	     -0.00000000	      0.00000000	      0.00000000	      0.00000000	      1.28441902	      5.11780389	     -0.00000000	      0.00000000	      0.00000000	    594.09025897	      1.31998771	      1.73789996	     -0.00000000	      0.00000000	      0.00000000	   -596.49546067	      0.00000000	      0.00000000	      0.00000000	      0.00000000	      0.00000000	      0.00000000	      0.46334687	      5.77203989	     -0.00000000
      0.09193403	      0.00000000	      6.80254367	     -0.00000000	     -0.00000000	     -0.00000000	      0.00000000	      1.28601473	      5.11274468	     -0.00000000	     -0.00000000	     -0.00000000	    593.64743691	      1.32120939	      1.73595860	     -0.00000000	     -0.00000000	     -0.00000000	   -596.67555432	      0.00000000	      0.00000000	      0.00000000	      0.00000000	      0.00000000	      0.00000000	      0.46388014	      5.76570216	     -0.00000000
      0.09220372	     -0.00000000	      6.79484312	      0.00000000	      0.00000000	      0.00000000	      0.00000000	      1.28761583	      5.10767910	      0.00000000	      0.00000000	      0.00000000	    593.20761714	      1.32301860	      1.73504653	      0.00000000	      0.00000000	      0.00000000	   -596.51470813	      0.00000000	      0.00000000	      0.00000000	      0.00000000	      0.00000000	      0.00000000	      0.46447432	      5.75946732	      0.00000000
      0.09250180	     -0.00000000	      6.78641035	      0.00000000	      0.00000000	      0.00000000	      0.00000000	      1.28939768	      5.10213784	      0.00000000	      0.00000000	      0.00000000	    592.72908173	      1.32430449	      1.73276558	      0.00000000	      0.00000000	      0.00000000	   -596.76800217	      0.00000000	      0.00000000	      0.00000000	      0.00000000	      0.00000000	      0.00000000	      0.46506185	      5.75251125	      0.00000000
      0.09279988	      0.00000000	      6.77795708	     -0.00000000	     -0.00000000	     -0.00000000	     -0.00000000	      1.29118421	      5.09657205	     -0.00000000	     -0.00000000	     -0.00000000	    592.25289456	      1.32667580	      1.73239137	     -0.00000000	     -0.00000000	     -0.00000000	   -596.38737326	      0.00000000	      0.00000000	      0.00000000	      0.00000000	      0.00000000	      0.00000000	      0.46576058	      5.74572922	     -0.00000000
      0.09303165	     -0.00000000	      6.77144834	     -0.00000000	      0.00000000	     -0.00000000	      0.00000000	      1.29258290	      5.09229193	     -0.00000000	      0.00000000	     -0.00000000	    591.88859779	      1.32786886	      1.73094216	     -0.00000000	      0.00000000	     -0.00000000	   -596.48274669	      0.00000000	      0.00000000	      0.00000000	      0.00000000	      0.00000000	      0.00000000	      0.46624039	      5.74039099	     -0.00000000
      0.09335378	     -0.00000000	      6.76247265	      0.00000000	      0.00000000	      0.00000000	      0.00000000	      1.29453929	      5.08639315	      0.00000000	      0.00000000	      0.00000000	    591.38985847	      1.32898406	      1.72795699	      0.00000000	      0.00000000	     -0.00000000	   -596.94527115	      0.00000000	      0.00000000	      0.00000000	      0.00000000	      0.00000000	      0.00000000	      0.46685541	      5.73293038	      0.00000000
      0.09367592	     -0.00000000	      6.75340002	     -0.00000000	     -0.00000000	     -0.00000000	     -0.00000000	      1.29649412	      5.08040812	     -0.00000000	     -0.00000000	     -0.00000000	    590.88902363	      1.33265277	      1.72946883	     -0.00000000	     -0.00000000	     -0.00000000	   -595.90751455	      0.00000000	      0.00000000	      0.00000000	      0.00000000	      0.00000000	      0.00000000	      0.46772880	      5.72584242	     -0.00000000
      0.09391787	     -0.00000000	      6.74675996	      0.00000000	      0.00000000	     -0.00000000	     -0.00000000	      1.29798279	      5.07604790	      0.00000000	      0.00000000	      0.00000000	    590.52608219	      1.33284643	      1.72607011	      0.00000000	      0.00000000	     -0.00000000	   -596.65002842	      0.00000000	      0.00000000	      0.00000000	      0.00000000	      0.00000000	      0.00000000	      0.46813041	      5.72020348	      0.00000000
      0.09415982	      0.00000000	      6.74005132	      0.00000000	      0.00000000	     -0.00000000	     -0.00000000	      1.29946910	      5.07162841	     -0.00000000	      0.00000000	     -0.00000000	    590.16092872	      1.33472227	      1.72563458	     -0.00000000	      0.00000000	     -0.00000000	   -596.40356667	      0.00000000	      0.00000000	      0.00000000	      0.00000000	      0.00000000	      0.00000000	      0.46870190	      5.71480651	      0.00000000
      0.09443181	     -0.00000000	      6.73258733	      0.00000000	     -0.00000000	      0.00000000	      0.00000000	      1.30115183	      5.06671687	      0.00000000	     -0.00000000	      0.00000000	    589.75789589	      1.33601018	      1.72368648	      0.00000000	     -0.00000000	      0.00000000	   -596.61856857	      0.00000000	      0.00000000	      0.00000000	      0.00000000	      0.00000000	      0.00000000	      0.46926420	      5.70865498	      0.00000000
      0.09470379	     -0.00000000	      6.72512000	      0.00000000	     -0.00000000	      0.00000000	      0.00000000	      1.30283906	      5.06179764	      0.00000000	     -0.00000000	      0.00000000	    589.35716562	      1.33793702	      1.72285651	      0.00000000	     -0.00000000	      0.00000000	   -596.46327755	      0.00000000	      0.00000000	      0.00000000	      0.00000000	      0.00000000	      0.00000000	      0.46989240	      5.70261269	      0.00000000
      0.09499912	      0.00000000	      6.71708938	     -0.00000000	     -0.00000000	      0.00000000	     -0.00000000	      1.30468436	      5.05651153	      0.00000000	     -0.00000000	      0.00000000	    588.93014426	      1.33930455	      1.72066483	      0.00000000	     -0.00000000	      0.00000000	   -596.73106073	      0.00000000	      0.00000000	      0.00000000	      0.00000000	      0.00000000	      0.00000000	      0.47050449	      5.69598403	      0.00000000
      0.09529446	     -0.00000000	      6.70903990	      0.00000000	      0.00000000	      0.00000000	      0.00000000	      1.30653324	      5.05120529	      0.00000000	      0.00000000	      0.00000000	    588.50463015	      1.34168189	      1.72024359	      0.00000000	      0.00000000	      0.00000000	   -596.41106178	      0.00000000	      0.00000000	      0.00000000	      0.00000000	      0.00000000	      0.00000000	      0.47121983	      5.68951776	      0.00000000
      0.09551688	      0.00000000	      6.70303102	     -0.00000000	     -0.00000000	     -0.00000000	     -0.00000000	      1.30793485	      5.04724694	     -0.00000000	     -0.00000000	     -0.00000000	    588.18978635	      1.34297335	      1.71903804	     -0.00000000	     -0.00000000	     -0.00000000	   -596.47041955	      0.00000000	      0.00000000	      0.00000000	      0.00000000	      0.00000000	      0.00000000	      0.47171036	      5.68460113	     -0.00000000
      0.09584783	     -0.00000000	      6.69418900	     -0.00000000	     -0.00000000	     -0.00000000	      0.00000000	      1.31003684	      5.04142735	      0.00000000	     -0.00000000	     -0.00000000	    587.73153158	      1.34385936	      1.71540540	      0.00000000	     -0.00000000	     -0.00000000	   -597.17880898	      0.00000000	      0.00000000	      0.00000000	      0.00000000	      0.00000000	      0.00000000	      0.47233951	      5.67717929	     -0.00000000
      0.09613706	      0.00000000	      6.68632683	      0.00000000	     -0.00000000	     -0.00000000	     -0.00000000	      1.31186424	      5.03623387	      0.00000000	     -0.00000000	      0.00000000	    587.32357487	      1.34769319	      1.71761503	      0.00000000	     -0.00000000	     -0.00000000	   -596.00151014	      0.00000000	      0.00000000	      0.00000000	      0.00000000	      0.00000000	      0.00000000	      0.47319694	      5.67112636	      0.00000000
      0.09638873	     -0.00000000	      6.67969130	      0.00000000	     -0.00000000	      0.00000000	     -0.00000000	      1.31348162	      5.03186716	      0.00000000	     -0.00000000	      0.00000000	    586.98632890	      1.34792808	      1.71405936	      0.00000000	     -0.00000000	      0.00000000	   -596.81327312	      0.00000000	      0.00000000	      0.00000000	      0.00000000	      0.00000000	      0.00000000	      0.47363576	      5.66547271	      0.00000000
      0.09664040	     -0.00000000	      6.67297260	     -0.00000000	      0.00000000	      0.00000000	     -0.00000000	      1.31509324	      5.02743443	     -0.00000000	      0.00000000	      0.00000000	    586.64448181	      1.35010432	      1.71391851	     -0.00000000	      0.00000000	     -0.00000000	   -596.48624676	      0.00000000	      0.00000000	      0.00000000	      0.00000000	      0.00000000	      0.00000000	      0.47426983	      5.66009587	     -0.00000000
      0.09684411	     -0.00000000	      6.66758336	      0.00000000	      0.00000000	      0.00000000	      0.00000000	      1.31640613	      5.02388102	      0.00000000	      0.00000000	      0.00000000	    586.37296758	      1.35135501	      1.71289756	      0.00000000	      0.00000000	      0.00000000	   -596.52735319	      0.00000000	      0.00000000	      0.00000000	      0.00000000	      0.00000000	      0.00000000	      0.47473347	      5.65569152	      0.00000000
      0.09717940	     -0.00000000	      6.65883336	      0.00000000	     -0.00000000	      0.00000000	     -0.00000000	      1.31858703	      5.01811714	      0.00000000	     -0.00000000	      0.00000000	    585.93850382	      1.35198192	      1.70868173	      0.00000000	     -0.00000000	     -0.00000000	   -597.44754303	      0.00000000	      0.00000000	      0.00000000	      0.00000000	      0.00000000	      0.00000000	      0.47535661	      5.64828275	      0.00000000
      0.09744538	     -0.00000000	      6.65173409	      0.00000000	     -0.00000000	      0.00000000	      0.00000000	      1.32030213	      5.01342475	      0.00000000	     -0.00000000	      0.00000000	    585.58286462	      1.35584255	      1.71125383	      0.00000000	     -0.00000000	     -0.00000000	   -596.20361853	      0.00000000	      0.00000000	      0.00000000	      0.00000000	      0.00000000	      0.00000000	      0.47618794	      5.64287489	      0.00000000
      0.09771136	      0.00000000	      6.64486675	     -0.00000000	      0.00000000	     -0.00000000	      0.00000000	      1.32205010	      5.00889969	     -0.00000000	      0.00000000	     -0.00000000	    585.24859626	      1.35617364	      1.70759678	     -0.00000000	      0.00000000	     -0.00000000	   -597.04603992	      0.00000000	      0.00000000	      0.00000000	      0.00000000	      0.00000000	      0.00000000	      0.47667002	      5.63702456	     -0.00000000
      0.09797734	     -0.00000000	      6.63789959	      0.00000000	      0.00000000	     -0.00000000	      0.00000000	      1.32378933	      5.00429898	     -0.00000000	      0.00000000	      0.00000000	    584.90762119	      1.35877065	      1.70792227	     -0.00000000	      0.00000000	     -0.00000000	   -596.56087871	      0.00000000	      0.00000000	      0.00000000	      0.00000000	      0.00000000	      0.00000000	      0.47737948	      5.63149563	      0.00000000
      0.09824173	      0.00000000	      6.63108460	     -0.00000000	      0.00000000	     -0.00000000	     -0.00000000	      1.32553622	      4.99980319	     -0.00000000	      0.00000000	     -0.00000000	    584.58008025	      1.35994393	      1.70575578	     -0.00000000	      0.00000000	     -0.00000000	   -596.91466260	      0.00000000	      0.00000000	      0.00000000	      0.00000000	      0.00000000	      0.00000000	      0.47794663	      5.62583678	     -0.00000000
      0.09850611	     -0.00000000	      6.62424840	      0.00000000	      0.00000000	      0.00000000	      0.00000000	      1.32728410	      4.99528963	      0.00000000	      0.00000000	      0.00000000	    584.25238761	      1.36199818	      1.70513134	      0.00000000	      0.00000000	      0.00000000	   -596.75675722	      0.00000000	      0.00000000	      0.00000000	      0.00000000	      0.00000000	      0.00000000	      0.47860331	      5.62031630	      0.00000000
      0.09879408	     -0.00000000	      6.61688061	      0.00000000	      0.00000000	      0.00000000	     -0.00000000	      1.32920274	      4.99042664	      0.00000000	      0.00000000	      0.00000000	    583.90447032	      1.36345119	      1.70305890	      0.00000000	      0.00000000	      0.00000000	   -597.05423265	      0.00000000	      0.00000000	      0.00000000	      0.00000000	      0.00000000	      0.00000000	      0.47924288	      5.61422512	      0.00000000
      0.09908205	     -0.00000000	      6.60949537	      0.00000000	      0.00000000	      0.00000000	     -0.00000000	      1.33112333	      4.98554873	      0.00000000	      0.00000000	      0.00000000	    583.55687508	      1.36580750	      1.70256535	      0.00000000	      0.00000000	      0.00000000	   -596.82851388	      0.00000000	      0.00000000	      0.00000000	      0.00000000	      0.00000000	      0.00000000	      0.47997449	      5.60827915	      0.00000000
      0.09934884	      0.00000000	      6.60272359	     -0.00000000	      0.00000000	     -0.00000000	      0.00000000	      1.33291628	      4.98107696	     -0.00000000	      0.00000000	     -0.00000000	    583.24310048	      1.36730464	      1.70089066	     -0.00000000	      0.00000000	     -0.00000000	   -597.03006514	      0.00000000	      0.00000000	      0.00000000	      0.00000000	      0.00000000	      0.00000000	      0.48058627	      5.60270347	     -0.00000000
      0.09967462	     -0.00000000	      6.59449157	     -0.00000000	      0.00000000	     -0.00000000	     -0.00000000	      1.33511593	      4.97563960	     -0.00000000	      0.00000000	      0.00000000	    582.86567438	      1.36918342	      1.69892172	     -0.00000000	      0.00000000	     -0.00000000	   -597.25581383	      0.00000000	      0.00000000	      0.00000000	      0.00000000	      0.00000000	      0.00000000	      0.48134109	      5.59593192	     -0.00000000
      0.10000040	     -0.00000000	      6.58624828	      0.00000000	     -0.00000000	      0.00000000	      0.00000000	      1.33731921	      4.97019199	      0.00000000	     -0.00000000	      0.00000000	    582.48937869	      1.37201204	      1.69860923	      0.00000000	     -0.00000000	      0.00000000	   -596.93386503	      0.00000000	      0.00000000	      0.00000000	      0.00000000	      0.00000000	      0.00000000	      0.48219310	      5.58931852	      0.00000000
      0.10021426	     -0.00000000	      6.58089010	     -0.00000000	     -0.00000000	      0.00000000	     -0.00000000	      1.33877627	      4.96665130	     -0.00000000	     -0.00000000	      0.00000000	    582.24878644	      1.37335604	      1.69749376	     -0.00000000	     -0.00000000	      0.00000000	   -597.02960793	      0.00000000	      0.00000000	      0.00000000	      0.00000000	      0.00000000	      0.00000000	      0.48270318	      5.58492739	     -0.00000000
      0.10054304	     -0.00000000	      6.57275363	      0.00000000	      0.00000000	      0.00000000	      0.00000000	      1.34103600	      4.96127475	      0.00000000	      0.00000000	      0.00000000	    581.89099177	      1.37431160	      1.69381373	      0.00000000	      0.00000000	      0.00000000	   -597.83765169	      0.00000000	      0.00000000	      0.00000000	      0.00000000	      0.00000000	      0.00000000	      0.48337986	      5.57805813	      0.00000000
      0.10083305	      0.00000000	      6.56542457	     -0.00000000	      0.00000000	      0.00000000	     -0.00000000	      1.34301012	      4.95642788	     -0.00000000	      0.00000000	      0.00000000	    581.56150299	      1.37840212	      1.69626567	     -0.00000000	      0.00000000	     -0.00000000	   -596.65249905	      0.00000000	      0.00000000	      0.00000000	      0.00000000	      0.00000000	      0.00000000	      0.48430095	      5.57245395	     -0.00000000
      0.10108467	     -0.00000000	      6.55928040	      0.00000000	      0.00000000	      0.00000000	      0.00000000	      1.34475959	      4.95236612	      0.00000000	      0.00000000	      0.00000000	    581.29918046	      1.37872564	      1.69271256	      0.00000000	      0.00000000	      0.00000000	   -597.52441033	      0.00000000	      0.00000000	      0.00000000	      0.00000000	      0.00000000	      0.00000000	      0.48478265	      5.56718780	      0.00000000
      0.10133630	      0.00000000	      6.55304605	      0.00000000	      0.00000000	     -0.00000000	     -0.00000000	      1.34649786	      4.94824306	      0.00000000	      0.00000000	     -0.00000000	    581.02858735	      1.38103861	      1.69264785	     -0.00000000	      0.00000000	     -0.00000000	   -597.23498243	      0.00000000	      0.00000000	      0.00000000	      0.00000000	      0.00000000	      0.00000000	      0.48546308	      5.56220272	      0.00000000
      0.10157166	     -0.00000000	      6.54727828	      0.00000000	      0.00000000	      0.00000000	      0.00000000	      1.34813653	      4.94442814	      0.00000000	      0.00000000	      0.00000000	    580.78326236	      1.38250514	      1.69135446	      0.00000000	      0.00000000	      0.00000000	   -597.37882096	      0.00000000	      0.00000000	      0.00000000	      0.00000000	      0.00000000	      0.00000000	      0.48603217	      5.55746562	      0.00000000
      0.10189722	      0.00000000	      6.53937703	      0.00000000	     -0.00000000	     -0.00000000	     -0.00000000	      1.35042013	      4.93920066	      0.00000000	     -0.00000000	     -0.00000000	    580.45395584	      1.38383755	      1.68832967	      0.00000000	     -0.00000000	     -0.00000000	   -597.99489767	      0.00000000	      0.00000000	      0.00000000	      0.00000000	      0.00000000	      0.00000000	      0.48675317	      5.55084893	      0.00000000
      0.10222279	     -0.00000000	      6.53134390	      0.00000000	     -0.00000000	     -0.00000000	      0.00000000	      1.35268648	      4.93388651	      0.00000000	     -0.00000000	      0.00000000	    580.11180195	      1.38814854	      1.69052231	      0.00000000	     -0.00000000	     -0.00000000	   -596.87526290	      0.00000000	      0.00000000	      0.00000000	      0.00000000	      0.00000000	      0.00000000	      0.48777158	      5.54465581	      0.00000000
      0.10246000	     -0.00000000	      6.52568683	      0.00000000	     -0.00000000	      0.00000000	     -0.00000000	      1.35437370	      4.93014134	      0.00000000	     -0.00000000	      0.00000000	    579.88544616	      1.38838593	      1.68701040	      0.00000000	     -0.00000000	      0.00000000	   -597.76802198	      0.00000000	      0.00000000	      0.00000000	      0.00000000	      0.00000000	      0.00000000	      0.48822858	      5.53978139	      0.00000000
      0.10269722	      0.00000000	      6.51994645	     -0.00000000	      0.00000000	     -0.00000000	     -0.00000000	      1.35604929	      4.92634206	     -0.00000000	      0.00000000	     -0.00000000	    579.65062812	      1.39042627	      1.68665703	     -0.00000000	      0.00000000	     -0.00000000	   -597.60971360	      0.00000000	      0.00000000	      0.00000000	      0.00000000	      0.00000000	      0.00000000	      0.48886530	      5.53516079	     -0.00000000
      0.10297899	      0.00000000	      6.51321025	     -0.00000000	     -0.00000000	     -0.00000000	      0.00000000	      1.35805696	      4.92188167	     -0.00000000	     -0.00000000	     -0.00000000	    579.38224849	      1.39193478	      1.68462045	     -0.00000000	     -0.00000000	     -0.00000000	   -597.96488473	      0.00000000	      0.00000000	      0.00000000	      0.00000000	      0.00000000	      0.00000000	      0.48953334	      5.52957374	     -0.00000000
      0.10326076	      0.00000000	      6.50645187	     -0.00000000	     -0.00000000	     -0.00000000	     -0.00000000	      1.36006412	      4.91740716	     -0.00000000	     -0.00000000	     -0.00000000	    579.11246437	      1.39434963	      1.68416375	      0.00000000	     -0.00000000	     -0.00000000	   -597.79707575	      0.00000000	      0.00000000	      0.00000000	      0.00000000	      0.00000000	      0.00000000	      0.49029309	      5.52412922	     -0.00000000
      0.10353812	     -0.00000000	      6.49987350	     -0.00000000	      0.00000000	     -0.00000000	      0.00000000	      1.36205631	      4.91304958	     -0.00000000	      0.00000000	     -0.00000000	    578.85672409	      1.39597547	      1.68238479	     -0.00000000	      0.00000000	     -0.00000000	   -598.07934241	      0.00000000	      0.00000000	      0.00000000	      0.00000000	      0.00000000	      0.00000000	      0.49096905	      5.51869390	     -0.00000000
      0.10381547	      0.00000000	      6.49328805	     -0.00000000	     -0.00000000	     -0.00000000	     -0.00000000	      1.36405041	      4.90868781	     -0.00000000	     -0.00000000	     -0.00000000	    578.60119672	      1.39822734	      1.68169352	      0.00000000	     -0.00000000	     -0.00000000	   -598.00276038	      0.00000000	      0.00000000	      0.00000000	      0.00000000	      0.00000000	      0.00000000	      0.49170893	      5.51336329	     -0.00000000
      0.10411405	      0.00000000	      6.48627641	     -0.00000000	     -0.00000000	      0.00000000	      0.00000000	      1.36621481	      4.90404088	     -0.00000000	     -0.00000000	      0.00000000	    578.33664118	      1.39989510	      1.67961027	     -0.00000000	     -0.00000000	      0.00000000	   -598.37130487	      0.00000000	      0.00000000	      0.00000000	      0.00000000	      0.00000000	      0.00000000	      0.49243333	      5.50755043	     -0.00000000
      0.10441263	     -0.00000000	      6.47923479	      0.00000000	     -0.00000000	      0.00000000	     -0.00000000	      1.36837722	      4.89937617	      0.00000000	     -0.00000000	      0.00000000	    578.06952910	      1.40264975	      1.67942076	      0.00000000	     -0.00000000	      0.00000000	   -598.11290561	      0.00000000	      0.00000000	      0.00000000	      0.00000000	      0.00000000	      0.00000000	      0.49326735	      5.50190606	      0.00000000
      0.10464497	     -0.00000000	      6.47381359	     -0.00000000	      0.00000000	     -0.00000000	      0.00000000	      1.37007319	      4.89578253	     -0.00000000	      0.00000000	     -0.00000000	    577.86959855	      1.40420590	      1.67823445	     -0.00000000	      0.00000000	     -0.00000000	   -598.26139569	      0.00000000	      0.00000000	      0.00000000	      0.00000000	      0.00000000	      0.00000000	      0.49386023	      5.49745454	     -0.00000000
      0.10497265	      0.00000000	      6.46625389	     -0.00000000	      0.00000000	     -0.00000000	     -0.00000000	      1.37248543	      4.89076695	     -0.00000000	      0.00000000	      0.00000000	    577.59964008	      1.40552984	      1.67502178	     -0.00000000	      0.00000000	     -0.00000000	   -598.98868728	      0.00000000	      0.00000000	      0.00000000	      0.00000000	      0.00000000	      0.00000000	      0.49461338	      5.49108797	     -0.00000000
      0.10530033	      0.00000000	      6.45852825	      0.00000000	      0.00000000	     -0.00000000	     -0.00000000	      1.37486950	      4.88565348	      0.00000000	      0.00000000	      0.00000000	    577.30963938	      1.41033929	      1.67790307	     -0.00000000	      0.00000000	     -0.00000000	   -597.68999278	      0.00000000	      0.00000000	      0.00000000	      0.00000000	      0.00000000	      0.00000000	      0.49571251	      5.48520950	      0.00000000
      0.10552998	     -0.00000000	      6.45333330	      0.00000000	     -0.00000000	      0.00000000	     -0.00000000	      1.37658582	      4.88220124	      0.00000000	     -0.00000000	      0.00000000	    577.13537331	      1.41041270	      1.67413386	      0.00000000	     -0.00000000	      0.00000000	   -598.71244245	      0.00000000	      0.00000000	      0.00000000	      0.00000000	      0.00000000	      0.00000000	      0.49616036	      5.48067478	      0.00000000
      0.10575963	      0.00000000	      6.44804324	      0.00000000	     -0.00000000	     -0.00000000	     -0.00000000	      1.37828576	      4.87869260	      0.00000000	     -0.00000000	     -0.00000000	    576.94958400	      1.41242263	      1.67374807	      0.00000000	     -0.00000000	     -0.00000000	   -598.60932986	      0.00000000	      0.00000000	      0.00000000	      0.00000000	      0.00000000	      0.00000000	      0.49680025	      5.47640866	      0.00000000
      0.10604738	      0.00000000	      6.44149878	     -0.00000000	     -0.00000000	     -0.00000000	      0.00000000	      1.38043612	      4.87434518	     -0.00000000	     -0.00000000	      0.00000000	    576.72908837	      1.41399628	      1.67159303	     -0.00000000	     -0.00000000	     -0.00000000	   -599.03990318	      0.00000000	      0.00000000	      0.00000000	      0.00000000	      0.00000000	      0.00000000	      0.49751150	      5.47095916	     -0.00000000
      0.10633512	     -0.00000000	      6.43491737	      0.00000000	      0.00000000	      0.00000000	     -0.00000000	      1.38258323	      4.86997533	      0.00000000	      0.00000000	      0.00000000	    576.50524032	      1.41670428	      1.67140396	     -0.00000000	      0.00000000	      0.00000000	   -598.81785538	      0.00000000	      0.00000000	      0.00000000	      0.00000000	      0.00000000	      0.00000000	      0.49833687	      5.46567991	      0.00000000
      0.10658822	     -0.00000000	      6.42919500	      0.00000000	     -0.00000000	      0.00000000	     -0.00000000	      1.38448927	      4.86616905	      0.00000000	     -0.00000000	      0.00000000	    576.31871317	      1.41838382	      1.66998837	      0.00000000	     -0.00000000	      0.00000000	   -599.04057410	      0.00000000	      0.00000000	      0.00000000	      0.00000000	      0.00000000	      0.00000000	      0.49899616	      5.46096119	      0.00000000
      0.10691264	      0.00000000	      6.42191306	      0.00000000	     -0.00000000	     -0.00000000	     -0.00000000	      1.38694887	      4.86131827	      0.00000000	     -0.00000000	     -0.00000000	    576.08899984	      1.42021733	      1.66758704	      0.00000000	     -0.00000000	     -0.00000000	   -599.52348222	      0.00000000	      0.00000000	      0.00000000	      0.00000000	      0.00000000	      0.00000000	      0.49981310	      5.45489380	      0.00000000
      0.10723706	      0.00000000	      6.41455168	     -0.00000000	      0.00000000	     -0.00000000	      0.00000000	      1.38939790	      4.85641989	     -0.00000000	      0.00000000	     -0.00000000	    575.85077715	      1.42400612	      1.66857405	     -0.00000000	      0.00000000	     -0.00000000	   -598.87939859	      0.00000000	      0.00000000	      0.00000000	      0.00000000	      0.00000000	      0.00000000	      0.50082547	      5.44910762	     -0.00000000
      0.10748580	      0.00000000	      6.40904347	     -0.00000000	     -0.00000000	     -0.00000000	      0.00000000	      1.39130897	      4.85273868	     -0.00000000	     -0.00000000	     -0.00000000	    575.68883028	      1.42505466	      1.66605782	     -0.00000000	     -0.00000000	     -0.00000000	   -599.47674960	      0.00000000	      0.00000000	      0.00000000	      0.00000000	      0.00000000	      0.00000000	      0.50142211	      5.44444413	     -0.00000000
      0.10773453	      0.00000000	      6.40348492	      0.00000000	     -0.00000000	     -0.00000000	      0.00000000	      1.39321322	      4.84902720	      0.00000000	     -0.00000000	     -0.00000000	    575.52146491	      1.42729940	      1.66561264	      0.00000000	     -0.00000000	     -0.00000000	   -599.38483577	      0.00000000	      0.00000000	      0.00000000	      0.00000000	      0.00000000	      0.00000000	      0.50213821	      5.43995110	      0.00000000
      0.10802527	      0.00000000	      6.39706749	     -0.00000000	      0.00000000	      0.00000000	     -0.00000000	      1.39546171	      4.84473029	     -0.00000000	      0.00000000	      0.00000000	    575.33935588	      1.42903163	      1.66350359	     -0.00000000	      0.00000000	      0.00000000	   -599.80698041	      0.00000000	      0.00000000	      0.00000000	      0.00000000	      0.00000000	      0.00000000	      0.50289072	      5.43459911	     -0.00000000
      0.10831601	      0.00000000	      6.39061066	     -0.00000000	      0.00000000	     -0.00000000	     -0.00000000	      1.39770724	      4.84040849	     -0.00000000	      0.00000000	     -0.00000000	    575.15397161	      1.43188556	      1.66332394	     -0.00000000	      0.00000000	     -0.00000000	   -599.58688441	      0.00000000	      0.00000000	      0.00000000	      0.00000000	      0.00000000	      0.00000000	      0.50375613	      5.42941149	     -0.00000000
      0.10856977	     -0.00000000	      6.38503972	      0.00000000	      0.00000000	      0.00000000	     -0.00000000	      1.39968626	      4.83666887	      0.00000000	      0.00000000	      0.00000000	    575.00352571	      1.43367418	      1.66191188	      0.00000000	      0.00000000	      0.00000000	   -599.81282141	      0.00000000	      0.00000000	      0.00000000	      0.00000000	      0.00000000	      0.00000000	      0.50444520	      5.42480546	      0.00000000
      0.10889474	     -0.00000000	      6.37795427	      0.00000000	      0.00000000	      0.00000000	     -0.00000000	      1.40223867	      4.83190183	      0.00000000	      0.00000000	      0.00000000	    574.82096888	      1.43564251	      1.65950237	      0.00000000	      0.00000000	      0.00000000	   -600.30206021	      0.00000000	      0.00000000	      0.00000000	      0.00000000	      0.00000000	      0.00000000	      0.50529962	      5.41888230	      0.00000000
      0.10921971	      0.00000000	      6.37078152	      0.00000000	     -0.00000000	      0.00000000	      0.00000000	      1.40477864	      4.82708357	      0.00000000	     -0.00000000	      0.00000000	    574.62860937	      1.43959742	      1.66052117	      0.00000000	     -0.00000000	      0.00000000	   -599.64953479	      0.00000000	      0.00000000	      0.00000000	      0.00000000	      0.00000000	      0.00000000	      0.50635216	      5.41323852	      0.00000000
      0.10946873	     -0.00000000	      6.36541962	      0.00000000	      0.00000000	      0.00000000	      0.00000000	      1.40676140	      4.82345945	      0.00000000	      0.00000000	      0.00000000	    574.50360240	      1.44074850	      1.65798763	      0.00000000	      0.00000000	      0.00000000	   -600.25232063	      0.00000000	      0.00000000	      0.00000000	      0.00000000	      0.00000000	      0.00000000	      0.50697758	      5.40867994	      0.00000000
      0.10971775	      0.00000000	      6.36000254	     -0.00000000	     -0.00000000	     -0.00000000	      0.00000000	      1.40873594	      4.81980330	     -0.00000000	     -0.00000000	     -0.00000000	    574.37222384	      1.44311151	      1.65754551	      0.00000000	     -0.00000000	     -0.00000000	   -600.15847109	      0.00000000	      0.00000000	      0.00000000	      0.00000000	      0.00000000	      0.00000000	      0.50772371	      5.40429038	     -0.00000000
      0.11000901	      0.00000000	      6.35374340	      0.00000000	     -0.00000000	      0.00000000	     -0.00000000	      1.41106939	      4.81556332	      0.00000000	     -0.00000000	      0.00000000	    574.23278208	      1.44497296	      1.65541943	      0.00000000	     -0.00000000	      0.00000000	   -600.58353105	      0.00000000	      0.00000000	      0.00000000	      0.00000000	      0.00000000	      0.00000000	      0.50851111	      5.39905082	      0.00000000
      0.11030026	     -0.00000000	      6.34743839	      0.00000000	     -0.00000000	      0.00000000	     -0.00000000	      1.41339824	      4.81129578	      0.00000000	     -0.00000000	      0.00000000	    574.08890635	      1.44797420	      1.65524848	      0.00000000	     -0.00000000	      0.00000000	   -600.35719435	      0.00000000	      0.00000000	      0.00000000	      0.00000000	      0.00000000	      0.00000000	      0.50941283	      5.39397347	      0.00000000
      0.11055407	      0.00000000	      6.34200523	     -0.00000000	     -0.00000000	     -0.00000000	      0.00000000	      1.41544760	      4.80760529	     -0.00000000	     -0.00000000	     -0.00000000	    573.97519020	      1.44987853	      1.65382967	     -0.00000000	     -0.00000000	     -0.00000000	   -600.58193944	      0.00000000	      0.00000000	      0.00000000	      0.00000000	      0.00000000	      0.00000000	      0.51013168	      5.38946600	     -0.00000000
      0.11087946	     -0.00000000	      6.33508414	      0.00000000	     -0.00000000	      0.00000000	      0.00000000	      1.41809289	      4.80289230	      0.00000000	     -0.00000000	      0.00000000	    573.83932524	      1.45198396	      1.65138708	      0.00000000	     -0.00000000	      0.00000000	   -601.07678915	      0.00000000	      0.00000000	      0.00000000	      0.00000000	      0.00000000	      0.00000000	      0.51102382	      5.38365672	      0.00000000
      0.11120485	     -0.00000000	      6.32806574	      0.00000000	     -0.00000000	      0.00000000	     -0.00000000	      1.42072171	      4.79812666	      0.00000000	     -0.00000000	      0.00000000	    573.69097645	      1.45611692	      1.65244204	      0.00000000	     -0.00000000	     -0.00000000	   -600.40745249	      0.00000000	      0.00000000	      0.00000000	      0.00000000	      0.00000000	      0.00000000	      0.51211720	      5.37812717	      0.00000000
      0.11145412	      0.00000000	      6.32282284	     -0.00000000	     -0.00000000	     -0.00000000	      0.00000000	      1.42277399	      4.79454007	     -0.00000000	     -0.00000000	     -0.00000000	    573.60077630	      1.45736035	      1.64986950	      0.00000000	     -0.00000000	     -0.00000000	   -601.01910250	      0.00000000	      0.00000000	      0.00000000	      0.00000000	      0.00000000	      0.00000000	      0.51276982	      5.37364910	     -0.00000000
      0.11170339	      0.00000000	      6.31751895	     -0.00000000	     -0.00000000	      0.00000000	      0.00000000	      1.42481522	      4.79092155	     -0.00000000	     -0.00000000	      0.00000000	    573.50234874	      1.45983759	      1.64942817	     -0.00000000	     -0.00000000	     -0.00000000	   -600.92179145	      0.00000000	      0.00000000	      0.00000000	      0.00000000	      0.00000000	      0.00000000	      0.51354464	      5.36934046	     -0.00000000
      0.11199488	     -0.00000000	      6.31139002	      0.00000000	     -0.00000000	     -0.00000000	      0.00000000	      1.42722607	      4.78672420	      0.00000000	     -0.00000000	     -0.00000000	    573.40116733	      1.46181525	      1.64728408	      0.00000000	     -0.00000000	     -0.00000000	   -601.34970386	      0.00000000	      0.00000000	      0.00000000	      0.00000000	      0.00000000	      0.00000000	      0.51436368	      5.36419189	      0.00000000
      0.11228637	     -0.00000000	      6.30520930	      0.00000000	     -0.00000000	     -0.00000000	      0.00000000	      1.42962894	      4.78250055	      0.00000000	     -0.00000000	      0.00000000	    573.29330763	      1.46493598	      1.64710856	      0.00000000	     -0.00000000	     -0.00000000	   -601.12354294	      0.00000000	      0.00000000	      0.00000000	      0.00000000	      0.00000000	      0.00000000	      0.51529651	      5.35920351	      0.00000000
      0.11254196	     -0.00000000	      6.29984895	     -0.00000000	      0.00000000	      0.00000000	     -0.00000000	      1.43175522	      4.77882510	     -0.00000000	      0.00000000	      0.00000000	    573.20990072	      1.46694031	      1.64566045	     -0.00000000	      0.00000000	     -0.00000000	   -601.35647659	      0.00000000	      0.00000000	      0.00000000	      0.00000000	      0.00000000	      0.00000000	      0.51604522	      5.35474272	     -0.00000000
      0.11286752	      0.00000000	      6.29305859	     -0.00000000	     -0.00000000	     -0.00000000	     -0.00000000	      1.43447896	      4.77416115	      0.00000000	     -0.00000000	     -0.00000000	    573.11167549	      1.46918356	      1.64325499	      0.00000000	     -0.00000000	     -0.00000000	   -601.84128625	      0.00000000	      0.00000000	      0.00000000	      0.00000000	      0.00000000	      0.00000000	      0.51697146	      5.34903199	      0.00000000
      0.11319308	     -0.00000000	      6.28617017	      0.00000000	      0.00000000	      0.00000000	     -0.00000000	      1.43718191	      4.76945261	      0.00000000	      0.00000000	      0.00000000	    572.99817917	      1.47335855	      1.64419577	      0.00000000	      0.00000000	      0.00000000	   -601.21612359	      0.00000000	      0.00000000	      0.00000000	      0.00000000	      0.00000000	      0.00000000	      0.51808813	      5.34358726	      0.00000000
      0.11344331	      0.00000000	      6.28100116	     -0.00000000	      0.00000000	     -0.00000000	     -0.00000000	      1.43929625	      4.76589372	     -0.00000000	      0.00000000	     -0.00000000	    572.93315924	      1.47473996	      1.64172463	     -0.00000000	      0.00000000	     -0.00000000	   -601.79972476	      0.00000000	      0.00000000	      0.00000000	      0.00000000	      0.00000000	      0.00000000	      0.51877065	      5.33917304	     -0.00000000
      0.11369353	      0.00000000	      6.27577296	     -0.00000000	      0.00000000	     -0.00000000	      0.00000000	      1.44139719	      4.76230947	     -0.00000000	      0.00000000	     -0.00000000	    572.85841100	      1.47727170	      1.64125051	     -0.00000000	      0.00000000	     -0.00000000	   -601.72175738	      0.00000000	      0.00000000	      0.00000000	      0.00000000	      0.00000000	      0.00000000	      0.51956632	      5.33491747	     -0.00000000
      0.11398729	     -0.00000000	      6.26970675	      0.00000000	      0.00000000	      0.00000000	      0.00000000	      1.44388609	      4.75813765	      0.00000000	      0.00000000	      0.00000000	    572.78348288	      1.47931278	      1.63906675	      0.00000000	      0.00000000	      0.00000000	   -602.17445728	      0.00000000	      0.00000000	      0.00000000	      0.00000000	      0.00000000	      0.00000000	      0.52041181	      5.32981088	      0.00000000
      0.11428105	      0.00000000	      6.26358190	     -0.00000000	      0.00000000	     -0.00000000	      0.00000000	      1.44636152	      4.75394387	     -0.00000000	      0.00000000	     -0.00000000	    572.69833887	      1.48255439	      1.63897003	     -0.00000000	      0.00000000	     -0.00000000	   -601.93775617	      0.00000000	      0.00000000	      0.00000000	      0.00000000	      0.00000000	      0.00000000	      0.52137550	      5.32487328	     -0.00000000
      0.11452781	     -0.00000000	      6.25849274	      0.00000000	      0.00000000	      0.00000000	      0.00000000	      1.44845815	      4.75045026	      0.00000000	      0.00000000	      0.00000000	    572.63653771	      1.48456009	      1.63764001	     -0.00000000	      0.00000000	      0.00000000	   -602.15761572	      0.00000000	      0.00000000	      0.00000000	      0.00000000	      0.00000000	      0.00000000	      0.52211675	      5.32064166	      0.00000000
      0.11485383	      0.00000000	      6.25182069	     -0.00000000	      0.00000000	     -0.00000000	     -0.00000000	      1.45124492	      4.74586388	     -0.00000000	      0.00000000	     -0.00000000	    572.56374698	      1.48663701	      1.63488917	     -0.00000000	      0.00000000	     -0.00000000	   -602.78393320	      0.00000000	      0.00000000	      0.00000000	      0.00000000	      0.00000000	      0.00000000	      0.52304230	      5.31499024	     -0.00000000
      0.11517985	     -0.00000000	      6.24500844	      0.00000000	     -0.00000000	     -0.00000000	      0.00000000	      1.45399352	      4.74122510	      0.00000000	     -0.00000000	     -0.00000000	    572.46469762	      1.49128343	      1.63661578	      0.00000000	     -0.00000000	     -0.00000000	   -601.92981443	      0.00000000	      0.00000000	      0.00000000	      0.00000000	      0.00000000	      0.00000000	      0.52421846	      5.30969094	      0.00000000
      0.11543311	     -0.00000000	      6.23989226	      0.00000000	     -0.00000000	      0.00000000	      0.00000000	      1.45617995	      4.73770450	      0.00000000	     -0.00000000	      0.00000000	    572.41889388	      1.49225735	      1.63337948	      0.00000000	     -0.00000000	      0.00000000	   -602.79246465	      0.00000000	      0.00000000	      0.00000000	      0.00000000	      0.00000000	      0.00000000	      0.52487819	      5.30524223	      0.00000000
      0.11568637	     -0.00000000	      6.23467617	      0.00000000	     -0.00000000	      0.00000000	     -0.00000000	      1.45833815	      4.73414723	      0.00000000	     -0.00000000	      0.00000000	    572.35395786	      1.49502979	      1.63327910	      0.00000000	     -0.00000000	     -0.00000000	   -602.61833342	      0.00000000	      0.00000000	      0.00000000	      0.00000000	      0.00000000	      0.00000000	      0.52571294	      5.30103907	      0.00000000
      0.11595916	     -0.00000000	      6.22913066	      0.00000000	     -0.00000000	      0.00000000	      0.00000000	      1.46068425	      4.73035422	      0.00000000	     -0.00000000	      0.00000000	    572.29630616	      1.49705084	      1.63150283	      0.00000000	     -0.00000000	      0.00000000	   -602.99073732	      0.00000000	      0.00000000	      0.00000000	      0.00000000	      0.00000000	      0.00000000	      0.52651976	      5.29639842	      0.00000000
      0.11623195	      0.00000000	      6.22355738	     -0.00000000	      0.00000000	     -0.00000000	     -0.00000000	      1.46302236	      4.72655783	     -0.00000000	      0.00000000	     -0.00000000	    572.23218608	      1.49973873	      1.63089755	     -0.00000000	      0.00000000	     -0.00000000	   -602.98053510	      0.00000000	      0.00000000	      0.00000000	      0.00000000	      0.00000000	      0.00000000	      0.52739210	      5.29185812	     -0.00000000
      0.11653441	      0.00000000	      6.21744700	      0.00000000	      0.00000000	      0.00000000	     -0.00000000	      1.46563530	      4.72238738	      0.00000000	      0.00000000	      0.00000000	    572.17240944	      1.50186706	      1.62876061	      0.00000000	      0.00000000	     -0.00000000	   -603.46367542	      0.00000000	      0.00000000	      0.00000000	      0.00000000	      0.00000000	      0.00000000	      0.52827826	      5.28672885	      0.00000000
      0.11683688	     -0.00000000	      6.21127544	      0.00000000	      0.00000000	      0.00000000	     -0.00000000	      1.46822959	      4.71820301	      0.00000000	      0.00000000	      0.00000000	    572.09913147	      1.50525938	      1.62883661	      0.00000000	      0.00000000	      0.00000000	   -603.22025450	      0.00000000	      0.00000000	      0.00000000	      0.00000000	      0.00000000	      0.00000000	      0.52928773	      5.28178179	      0.00000000
      0.11705190	      0.00000000	      6.20693523	     -0.00000000	      0.00000000	     -0.00000000	     -0.00000000	      1.47008776	      4.71525466	     -0.00000000	      0.00000000	     -0.00000000	    572.05476352	      1.50708717	      1.62788658	     -0.00000000	      0.00000000	     -0.00000000	   -603.38575666	      0.00000000	      0.00000000	      0.00000000	      0.00000000	      0.00000000	      0.00000000	      0.52994976	      5.27819958	     -0.00000000
      0.11738305	     -0.00000000	      6.20035572	      0.00000000	      0.00000000	      0.00000000	     -0.00000000	      1.47298118	      4.71076729	      0.00000000	      0.00000000	      0.00000000	    572.00466594	      1.50851185	      1.62402608	      0.00000000	      0.00000000	      0.00000000	   -604.44495636	      0.00000000	      0.00000000	      0.00000000	      0.00000000	      0.00000000	      0.00000000	      0.53083658	      5.27251930	      0.00000000
      0.11767541	      0.00000000	      6.19433164	     -0.00000000	      0.00000000	      0.00000000	      0.00000000	      1.47546855	      4.70673215	     -0.00000000	      0.00000000	      0.00000000	    571.91648890	      1.51351827	      1.62714456	     -0.00000000	      0.00000000	     -0.00000000	   -603.22194066	      0.00000000	      0.00000000	      0.00000000	      0.00000000	      0.00000000	      0.00000000	      0.53198219	      5.26801161	     -0.00000000
      0.11792876	      0.00000000	      6.18935402	      0.00000000	      0.00000000	      0.00000000	      0.00000000	      1.47769846	      4.70334029	     -0.00000000	      0.00000000	      0.00000000	    571.88568191	      1.51420784	      1.62352426	     -0.00000000	      0.00000000	      0.00000000	   -604.26748577	      0.00000000	      0.00000000	      0.00000000	      0.00000000	      0.00000000	      0.00000000	      0.53262426	      5.26364415	      0.00000000
      0.11818210	      0.00000000	      6.18425587	      0.00000000	     -0.00000000	     -0.00000000	     -0.00000000	      1.47989029	      4.69990981	      0.00000000	     -0.00000000	      0.00000000	    571.82971943	      1.51704580	      1.62364495	      0.00000000	     -0.00000000	     -0.00000000	   -604.07726777	      0.00000000	      0.00000000	      0.00000000	      0.00000000	      0.00000000	      0.00000000	      0.53347427	      5.25957009	      0.00000000
      0.11844320	      0.00000000	      6.17907654	      0.00000000	     -0.00000000	      0.00000000	      0.00000000	      1.48217222	      4.69641215	      0.00000000	     -0.00000000	      0.00000000	    571.78523436	      1.51900933	      1.62211201	      0.00000000	     -0.00000000	     -0.00000000	   -604.43753050	      0.00000000	      0.00000000	      0.00000000	      0.00000000	      0.00000000	      0.00000000	      0.53425880	      5.25526017	      0.00000000
      0.11876278	     -0.00000000	      6.17275863	      0.00000000	      0.00000000	      0.00000000	     -0.00000000	      1.48497134	      4.69215136	      0.00000000	      0.00000000	      0.00000000	    571.73290428	      1.52140657	      1.62024004	      0.00000000	      0.00000000	      0.00000000	   -604.88549868	      0.00000000	      0.00000000	      0.00000000	      0.00000000	      0.00000000	      0.00000000	      0.53521998	      5.25000405	      0.00000000
      0.11908235	     -0.00000000	      6.16639423	      0.00000000	     -0.00000000	      0.00000000	      0.00000000	      1.48775474	      4.68788657	      0.00000000	     -0.00000000	      0.00000000	    571.66882224	      1.52491787	      1.62031497	      0.00000000	     -0.00000000	      0.00000000	   -604.69659141	      0.00000000	      0.00000000	      0.00000000	      0.00000000	      0.00000000	      0.00000000	      0.53629003	      5.24491499	      0.00000000
      0.11930984	      0.00000000	      6.16191671	     -0.00000000	     -0.00000000	     -0.00000000	      0.00000000	      1.48975284	      4.68487852	      0.00000000	     -0.00000000	     -0.00000000	    571.63249223	      1.52680460	      1.61931300	      0.00000000	     -0.00000000	     -0.00000000	   -604.91775715	      0.00000000	      0.00000000	      0.00000000	      0.00000000	      0.00000000	      0.00000000	      0.53699394	      5.24122585	      0.00000000
      0.11963824	      0.00000000	      6.15554732	      0.00000000	      0.00000000	      0.00000000	      0.00000000	      1.49266761	      4.68058203	     -0.00000000	      0.00000000	      0.00000000	    571.59736298	      1.52838204	      1.61588950	     -0.00000000	      0.00000000	      0.00000000	   -605.90068853	      0.00000000	      0.00000000	      0.00000000	      0.00000000	      0.00000000	      0.00000000	      0.53790173	      5.23577097	      0.00000000
      0.11996664	     -0.00000000	      6.14894761	      0.00000000	     -0.00000000	      0.00000000	      0.00000000	      1.49550598	      4.67621597	      0.00000000	     -0.00000000	      0.00000000	    571.51248036	      1.53402981	      1.61953125	      0.00000000	     -0.00000000	      0.00000000	   -604.54875372	      0.00000000	      0.00000000	      0.00000000	      0.00000000	      0.00000000	      0.00000000	      0.53920239	      5.23086940	      0.00000000
      0.12019738	     -0.00000000	      6.14456192	      0.00000000	      0.00000000	      0.00000000	      0.00000000	      1.49758338	      4.67324632	      0.00000000	      0.00000000	      0.00000000	    571.50352138	      1.53426557	      1.61562520	      0.00000000	      0.00000000	      0.00000000	   -605.74854373	      0.00000000	      0.00000000	      0.00000000	      0.00000000	      0.00000000	      0.00000000	      0.53975934	      5.22695356	      0.00000000
      0.12042812	     -0.00000000	      6.14005653	      0.00000000	     -0.00000000	      0.00000000	     -0.00000000	      1.49962095	      4.67024034	      0.00000000	     -0.00000000	      0.00000000	    571.46870544	      1.53660965	      1.61537575	      0.00000000	     -0.00000000	      0.00000000	   -605.73953951	      0.00000000	      0.00000000	      0.00000000	      0.00000000	      0.00000000	      0.00000000	      0.54051972	      5.22332369	      0.00000000
      0.12071837	     -0.00000000	      6.13447452	      0.00000000	      0.00000000	     -0.00000000	     -0.00000000	      1.50221273	      4.66649781	     -0.00000000	      0.00000000	     -0.00000000	    571.44140154	      1.53851355	      1.61325473	     -0.00000000	      0.00000000	     -0.00000000	   -606.33327331	      0.00000000	      0.00000000	      0.00000000	      0.00000000	      0.00000000	      0.00000000	      0.54137771	      5.21863810	     -0.00000000
      0.12100861	     -0.00000000	      6.12883426	      0.00000000	      0.00000000	      0.00000000	      0.00000000	      1.50478495	      4.66274476	      0.00000000	      0.00000000	      0.00000000	    571.40033252	      1.54167885	      1.61332004	      0.00000000	      0.00000000	      0.00000000	   -606.20803190	      0.00000000	      0.00000000	      0.00000000	      0.00000000	      0.00000000	      0.00000000	      0.54235851	      5.21413475	      0.00000000
      0.12127010	     -0.00000000	      6.12382436	      0.00000000	      0.00000000	      0.00000000	      0.00000000	      1.50712703	      4.65939610	      0.00000000	      0.00000000	      0.00000000	    571.37732458	      1.54369448	      1.61193068	      0.00000000	      0.00000000	      0.00000000	   -606.58047586	      0.00000000	      0.00000000	      0.00000000	      0.00000000	      0.00000000	      0.00000000	      0.54316375	      5.20998416	      0.00000000
      0.12159256	      0.00000000	      6.11768159	      0.00000000	      0.00000000	      0.00000000	      0.00000000	      1.51002799	      4.65528852	      0.00000000	      0.00000000	      0.00000000	    571.35511218	      1.54601302	      1.60992650	      0.00000000	      0.00000000	     -0.00000000	   -607.14244213	      0.00000000	      0.00000000	      0.00000000	      0.00000000	      0.00000000	      0.00000000	      0.54414309	      5.20486411	      0.00000000
      0.12191502	      0.00000000	      6.11147153	     -0.00000000	      0.00000000	     -0.00000000	     -0.00000000	      1.51290631	      4.65116962	     -0.00000000	      0.00000000	      0.00000000	    571.31686698	      1.54981943	      1.61049338	     -0.00000000	      0.00000000	     -0.00000000	   -606.85862722	      0.00000000	      0.00000000	      0.00000000	      0.00000000	      0.00000000	      0.00000000	      0.54526740	      5.19995938	     -0.00000000
      0.12215631	      0.00000000	      6.10691134	     -0.00000000	     -0.00000000	     -0.00000000	     -0.00000000	      1.51509104	      4.64812304	     -0.00000000	     -0.00000000	     -0.00000000	    571.30612031	      1.55158518	      1.60904012	     -0.00000000	     -0.00000000	     -0.00000000	   -607.27285566	      0.00000000	      0.00000000	      0.00000000	      0.00000000	      0.00000000	      0.00000000	      0.54600694	      5.19616263	     -0.00000000
      0.12246604	      0.00000000	      6.10108762	     -0.00000000	      0.00000000	      0.00000000	      0.00000000	      1.51790712	      4.64423020	     -0.00000000	      0.00000000	      0.00000000	    571.29790782	      1.55373744	      1.60697090	     -0.00000000	      0.00000000	     -0.00000000	   -607.87705659	      0.00000000	      0.00000000	      0.00000000	      0.00000000	      0.00000000	      0.00000000	      0.54694765	      5.19129173	     -0.00000000
      0.12277577	      0.00000000	      6.09519647	     -0.00000000	     -0.00000000	     -0.00000000	      0.00000000	      1.52070045	      4.64032515	     -0.00000000	     -0.00000000	     -0.00000000	    571.27376406	      1.55734514	      1.60741039	     -0.00000000	     -0.00000000	     -0.00000000	   -607.65506964	      0.00000000	      0.00000000	      0.00000000	      0.00000000	      0.00000000	      0.00000000	      0.54803001	      5.18662952	     -0.00000000
      0.12299694	     -0.00000000	      6.09105327	      0.00000000	      0.00000000	      0.00000000	     -0.00000000	      1.52271866	      4.63756231	      0.00000000	      0.00000000	      0.00000000	    571.26994009	      1.55916784	      1.60641486	      0.00000000	      0.00000000	      0.00000000	   -607.93371243	      0.00000000	      0.00000000	      0.00000000	      0.00000000	      0.00000000	      0.00000000	      0.54873260	      5.18321419	      0.00000000
      0.12331949	      0.00000000	      6.08510028	     -0.00000000	      0.00000000	     -0.00000000	      0.00000000	      1.52569582	      4.63356849	     -0.00000000	      0.00000000	      0.00000000	    571.28355683	      1.56079303	      1.60316726	     -0.00000000	      0.00000000	     -0.00000000	   -608.93966284	      0.00000000	      0.00000000	      0.00000000	      0.00000000	      0.00000000	      0.00000000	      0.54966123	      5.17811666	     -0.00000000
      0.12364204	      0.00000000	      6.07894236	     -0.00000000	     -0.00000000	     -0.00000000	      0.00000000	      1.52860019	      4.62952136	     -0.00000000	     -0.00000000	     -0.00000000	    571.25023040	      1.56604939	      1.60618205	     -0.00000000	     -0.00000000	     -0.00000000	   -607.87547601	      0.00000000	      0.00000000	      0.00000000	      0.00000000	      0.00000000	      0.00000000	      0.55093916	      5.17351122	     -0.00000000
      0.12388534	     -0.00000000	      6.07452834	     -0.00000000	      0.00000000	     -0.00000000	      0.00000000	      1.53087676	      4.62654453	     -0.00000000	      0.00000000	      0.00000000	    571.27662725	      1.56669029	      1.60270193	     -0.00000000	      0.00000000	     -0.00000000	   -608.98278405	      0.00000000	      0.00000000	      0.00000000	      0.00000000	      0.00000000	      0.00000000	      0.55158827	      5.16961888	     -0.00000000
      0.12412863	     -0.00000000	      6.07000238	      0.00000000	      0.00000000	      0.00000000	      0.00000000	      1.53311349	      4.62353903	      0.00000000	      0.00000000	      0.00000000	    571.27729095	      1.56931975	      1.60264874	      0.00000000	      0.00000000	     -0.00000000	   -608.95725092	      0.00000000	      0.00000000	      0.00000000	      0.00000000	      0.00000000	      0.00000000	      0.55242868	      5.16599608	      0.00000000
      0.12441368	     -0.00000000	      6.06478759	      0.00000000	     -0.00000000	      0.00000000	      0.00000000	      1.53576822	      4.62004991	      0.00000000	     -0.00000000	      0.00000000	    571.29762973	      1.57133873	      1.60074035	      0.00000000	     -0.00000000	      0.00000000	   -609.54228290	      0.00000000	      0.00000000	      0.00000000	      0.00000000	      0.00000000	      0.00000000	      0.55331449	      5.16162801	      0.00000000
      0.12469872	     -0.00000000	      6.05952660	      0.00000000	     -0.00000000	     -0.00000000	      0.00000000	      1.53840763	      4.61655389	      0.00000000	     -0.00000000	     -0.00000000	    571.30691102	      1.57440410	      1.60062508	      0.00000000	     -0.00000000	     -0.00000000	   -609.53669764	      0.00000000	      0.00000000	      0.00000000	      0.00000000	      0.00000000	      0.00000000	      0.55430240	      5.15741082	      0.00000000
      0.12498344	     -0.00000000	      6.05434933	     -0.00000000	      0.00000000	      0.00000000	      0.00000000	      1.54107540	      4.61309052	     -0.00000000	      0.00000000	      0.00000000	    571.33376666	      1.57657906	      1.59896388	     -0.00000000	      0.00000000	     -0.00000000	   -610.04660781	      0.00000000	      0.00000000	      0.00000000	      0.00000000	      0.00000000	      0.00000000	      0.55520735	      5.15309799	     -0.00000000
      0.12526817	      0.00000000	      6.04914224	     -0.00000000	     -0.00000000	     -0.00000000	     -0.00000000	      1.54373402	      4.60962498	     -0.00000000	     -0.00000000	     -0.00000000	    571.35335408	      1.57953750	      1.59863985	     -0.00000000	     -0.00000000	     -0.00000000	   -610.11677909	      0.00000000	      0.00000000	      0.00000000	      0.00000000	      0.00000000	      0.00000000	      0.55618936	      5.14890136	     -0.00000000
      0.12556613	     -0.00000000	      6.04376992	     -0.00000000	      0.00000000	     -0.00000000	      0.00000000	      1.54654804	      4.60602621	     -0.00000000	      0.00000000	     -0.00000000	    571.39153445	      1.58178023	      1.59681139	     -0.00000000	      0.00000000	     -0.00000000	   -610.68684234	      0.00000000	      0.00000000	      0.00000000	      0.00000000	      0.00000000	      0.00000000	      0.55713871	      5.14441418	     -0.00000000
      0.12586409	      0.00000000	      6.03835101	     -0.00000000	      0.00000000	     -0.00000000	      0.00000000	      1.54934669	      4.60242128	     -0.00000000	      0.00000000	     -0.00000000	    571.41847818	      1.58508804	      1.59680257	     -0.00000000	      0.00000000	     -0.00000000	   -610.65752856	      0.00000000	      0.00000000	      0.00000000	      0.00000000	      0.00000000	      0.00000000	      0.55819205	      5.14008052	     -0.00000000
      0.12614014	      0.00000000	      6.03340467	     -0.00000000	      0.00000000	      0.00000000	      0.00000000	      1.55197045	      4.59910730	     -0.00000000	      0.00000000	      0.00000000	    571.46073814	      1.58731007	      1.59532485	     -0.00000000	      0.00000000	      0.00000000	   -611.11990720	      0.00000000	      0.00000000	      0.00000000	      0.00000000	      0.00000000	      0.00000000	      0.55909048	      5.13596985	     -0.00000000
      0.12641618	     -0.00000000	      6.02843979	     -0.00000000	      0.00000000	      0.00000000	      0.00000000	      1.55458937	      4.59579381	     -0.00000000	      0.00000000	      0.00000000	    571.49844372	      1.59010649	      1.59482155	     -0.00000000	      0.00000000	     -0.00000000	   -611.26226640	      0.00000000	      0.00000000	      0.00000000	      0.00000000	      0.00000000	      0.00000000	      0.56004588	      5.13194639	     -0.00000000
      0.12672427	      0.00000000	      6.02297488	     -0.00000000	      0.00000000	     -0.00000000	     -0.00000000	      1.55754520	      4.59212188	     -0.00000000	      0.00000000	     -0.00000000	    571.55870601	      1.59238481	      1.59278774	     -0.00000000	      0.00000000	     -0.00000000	   -611.91165788	      0.00000000	      0.00000000	      0.00000000	      0.00000000	      0.00000000	      0.00000000	      0.56103522	      5.12736140	     -0.00000000
      0.12703236	     -0.00000000	      6.01743864	     -0.00000000	     -0.00000000	      0.00000000	     -0.00000000	      1.56047594	      4.58843819	     -0.00000000	     -0.00000000	      0.00000000	    571.60166401	      1.59611186	      1.59322994	      0.00000000	     -0.00000000	     -0.00000000	   -611.74438593	      0.00000000	      0.00000000	      0.00000000	      0.00000000	      0.00000000	      0.00000000	      0.56216495	      5.12297945	     -0.00000000
      0.12724838	      0.00000000	      6.01361225	     -0.00000000	      0.00000000	     -0.00000000	      0.00000000	      1.56255479	      4.58587335	     -0.00000000	      0.00000000	     -0.00000000	    571.64514857	      1.59807492	      1.59240678	     -0.00000000	      0.00000000	     -0.00000000	   -612.00416311	      0.00000000	      0.00000000	      0.00000000	      0.00000000	      0.00000000	      0.00000000	      0.56289731	      5.11983163	     -0.00000000
      0.12757545	     -0.00000000	      6.00793015	      0.00000000	     -0.00000000	      0.00000000	      0.00000000	      1.56575031	      4.58202328	      0.00000000	     -0.00000000	      0.00000000	    571.73825997	      1.59965254	      1.58873868	      0.00000000	     -0.00000000	      0.00000000	   -613.20201771	      0.00000000	      0.00000000	      0.00000000	      0.00000000	      0.00000000	      0.00000000	      0.56387715	      5.11489872	      0.00000000
      0.12790252	      0.00000000	      6.00197355	      0.00000000	     -0.00000000	      0.00000000	      0.00000000	      1.56883871	      4.57811340	      0.00000000	     -0.00000000	      0.00000000	    571.76396683	      1.60582493	      1.59295882	      0.00000000	     -0.00000000	      0.00000000	   -611.79192337	      0.00000000	      0.00000000	      0.00000000	      0.00000000	      0.00000000	      0.00000000	      0.56529514	      5.11057725	      0.00000000
      0.12813330	     -0.00000000	      5.99804752	     -0.00000000	      0.00000000	     -0.00000000	      0.00000000	      1.57113269	      4.57542566	     -0.00000000	      0.00000000	     -0.00000000	    571.85040887	      1.60614711	      1.58897743	     -0.00000000	      0.00000000	     -0.00000000	   -613.10260076	      0.00000000	      0.00000000	      0.00000000	      0.00000000	      0.00000000	      0.00000000	      0.56591642	      5.10701518	     -0.00000000
      0.12836408	     -0.00000000	      5.99398901	      0.00000000	      0.00000000	      0.00000000	      0.00000000	      1.57337481	      4.57270955	      0.00000000	      0.00000000	      0.00000000	    571.90419481	      1.60868489	      1.58879821	      0.00000000	      0.00000000	      0.00000000	   -613.15631299	      0.00000000	      0.00000000	      0.00000000	      0.00000000	      0.00000000	      0.00000000	      0.56674892	      5.10374782	      0.00000000
      0.12865496	      0.00000000	      5.98896064	      0.00000000	      0.00000000	      0.00000000	      0.00000000	      1.57623942	      4.56931129	      0.00000000	      0.00000000	      0.00000000	    571.99376464	      1.61080643	      1.58670125	      0.00000000	      0.00000000	      0.00000000	   -613.84556843	      0.00000000	      0.00000000	      0.00000000	      0.00000000	      0.00000000	      0.00000000	      0.56769897	      5.09950118	      0.00000000
      0.12894583	      0.00000000	      5.98386309	     -0.00000000	     -0.00000000	     -0.00000000	     -0.00000000	      1.57907879	      4.56590240	     -0.00000000	     -0.00000000	     -0.00000000	    572.06617890	      1.61426680	      1.58688818	      0.00000000	     -0.00000000	     -0.00000000	   -613.78143357	      0.00000000	      0.00000000	      0.00000000	      0.00000000	      0.00000000	      0.00000000	      0.56877822	      5.09543976	     -0.00000000
      0.12921369	      0.00000000	      5.97924406	     -0.00000000	     -0.00000000	     -0.00000000	     -0.00000000	      1.58172771	      4.56278496	     -0.00000000	     -0.00000000	     -0.00000000	    572.15191013	      1.61654682	      1.58548336	     -0.00000000	     -0.00000000	     -0.00000000	   -614.24646247	      0.00000000	      0.00000000	      0.00000000	      0.00000000	      0.00000000	      0.00000000	      0.56968899	      5.09159273	     -0.00000000
      0.12948155	     -0.00000000	      5.97460700	     -0.00000000	     -0.00000000	     -0.00000000	      0.00000000	      1.58437208	      4.55966786	     -0.00000000	     -0.00000000	     -0.00000000	    572.23327919	      1.61933150	      1.58492967	      0.00000000	     -0.00000000	     -0.00000000	   -614.43189863	      0.00000000	      0.00000000	      0.00000000	      0.00000000	      0.00000000	      0.00000000	      0.57064973	      5.08782071	     -0.00000000
      0.12979131	      0.00000000	      5.96931884	     -0.00000000	     -0.00000000	     -0.00000000	      0.00000000	      1.58746543	      4.55608457	     -0.00000000	     -0.00000000	     -0.00000000	    572.34662208	      1.62169666	      1.58279821	      0.00000000	     -0.00000000	     -0.00000000	   -615.14232000	      0.00000000	      0.00000000	      0.00000000	      0.00000000	      0.00000000	      0.00000000	      0.57168316	      5.08335972	     -0.00000000
      0.13010108	     -0.00000000	      5.96394346	      0.00000000	     -0.00000000	      0.00000000	      0.00000000	      1.59052588	      4.55248838	      0.00000000	     -0.00000000	      0.00000000	    572.43795058	      1.62568686	      1.58343722	      0.00000000	     -0.00000000	      0.00000000	   -614.93875968	      0.00000000	      0.00000000	      0.00000000	      0.00000000	      0.00000000	      0.00000000	      0.57287283	      5.07912133	      0.00000000
      0.13031770	     -0.00000000	      5.96024659	      0.00000000	     -0.00000000	      0.00000000	     -0.00000000	      1.59269495	      4.54999015	      0.00000000	     -0.00000000	      0.00000000	    572.51794243	      1.62770276	      1.58253971	      0.00000000	     -0.00000000	      0.00000000	   -615.24284816	      0.00000000	      0.00000000	      0.00000000	      0.00000000	      0.00000000	      0.00000000	      0.57363370	      5.07606452	      0.00000000
      0.13063991	     -0.00000000	      5.95484362	      0.00000000	     -0.00000000	     -0.00000000	      0.00000000	      1.59596677	      4.54629857	      0.00000000	     -0.00000000	      0.00000000	    572.66223022	      1.62949967	      1.57912056	      0.00000000	     -0.00000000	     -0.00000000	   -616.38707049	      0.00000000	      0.00000000	      0.00000000	      0.00000000	      0.00000000	      0.00000000	      0.57465534	      5.07137305	      0.00000000
      0.13096212	      0.00000000	      5.94920145	     -0.00000000	      0.00000000	     -0.00000000	     -0.00000000	      1.59913978	      4.54256479	     -0.00000000	      0.00000000	     -0.00000000	    572.74472140	      1.63523368	      1.58243837	     -0.00000000	      0.00000000	     -0.00000000	   -615.30540971	      0.00000000	      0.00000000	      0.00000000	      0.00000000	      0.00000000	      0.00000000	      0.57605061	      5.06720305	     -0.00000000
      0.13120628	      0.00000000	      5.94516928	     -0.00000000	     -0.00000000	     -0.00000000	     -0.00000000	      1.60165297	      4.53978788	     -0.00000000	     -0.00000000	     -0.00000000	    572.87101577	      1.63608308	      1.57893422	     -0.00000000	     -0.00000000	     -0.00000000	   -616.47862065	      0.00000000	      0.00000000	      0.00000000	      0.00000000	      0.00000000	      0.00000000	      0.57678157	      5.06359970	     -0.00000000
      0.13145044	     -0.00000000	      5.94101366	      0.00000000	     -0.00000000	      0.00000000	     -0.00000000	      1.60411517	      4.53698998	      0.00000000	     -0.00000000	      0.00000000	    572.96530515	      1.63897305	      1.57891937	      0.00000000	     -0.00000000	      0.00000000	   -616.49918324	      0.00000000	      0.00000000	      0.00000000	      0.00000000	      0.00000000	      0.00000000	      0.57770624	      5.06026696	      0.00000000
      0.13173722	     -0.00000000	      5.93621920	     -0.00000000	     -0.00000000	      0.00000000	     -0.00000000	      1.60704911	      4.53372434	     -0.00000000	     -0.00000000	      0.00000000	    573.09934539	      1.64126296	      1.57698839	     -0.00000000	     -0.00000000	     -0.00000000	   -617.15836731	      0.00000000	      0.00000000	      0.00000000	      0.00000000	      0.00000000	      0.00000000	      0.57869114	      5.05621826	     -0.00000000
      0.13202401	     -0.00000000	      5.93136525	      0.00000000	     -0.00000000	      0.00000000	      0.00000000	      1.60996078	      4.53045198	      0.00000000	     -0.00000000	      0.00000000	    573.21810404	      1.64467578	      1.57696489	      0.00000000	     -0.00000000	      0.00000000	   -617.18885483	      0.00000000	      0.00000000	      0.00000000	      0.00000000	      0.00000000	      0.00000000	      0.57978412	      5.05232374	      0.00000000
      0.13230942	     -0.00000000	      5.92661030	     -0.00000000	      0.00000000	      0.00000000	     -0.00000000	      1.61289627	      4.52721364	     -0.00000000	      0.00000000	      0.00000000	    573.35695674	      1.64714257	      1.57532780	     -0.00000000	      0.00000000	      0.00000000	   -617.75513499	      0.00000000	      0.00000000	      0.00000000	      0.00000000	      0.00000000	      0.00000000	      0.58078735	      5.04833668	     -0.00000000
      0.13259483	     -0.00000000	      5.92181656	      0.00000000	     -0.00000000	      0.00000000	     -0.00000000	      1.61581855	      4.52397262	      0.00000000	     -0.00000000	      0.00000000	    573.48595884	      1.65040695	      1.57503956	      0.00000000	     -0.00000000	      0.00000000	   -617.87749966	      0.00000000	      0.00000000	      0.00000000	      0.00000000	      0.00000000	      0.00000000	      0.58186801	      5.04446122	      0.00000000
      0.13289487	     -0.00000000	      5.91685022	      0.00000000	      0.00000000	      0.00000000	     -0.00000000	      1.61892803	      4.52058293	      0.00000000	      0.00000000	      0.00000000	    573.64183459	      1.65295931	      1.57320888	      0.00000000	      0.00000000	      0.00000000	   -618.51370188	      0.00000000	      0.00000000	      0.00000000	      0.00000000	      0.00000000	      0.00000000	      0.58292455	      5.04028278	      0.00000000
      0.13319491	      0.00000000	      5.91182447	      0.00000000	     -0.00000000	      0.00000000	     -0.00000000	      1.62201530	      4.51718765	      0.00000000	     -0.00000000	      0.00000000	    573.78228794	      1.65663138	      1.57327638	      0.00000000	     -0.00000000	      0.00000000	   -618.52458684	      0.00000000	      0.00000000	      0.00000000	      0.00000000	      0.00000000	      0.00000000	      0.58408887	      5.03625789	      0.00000000
      0.13347339	     -0.00000000	      5.90723160	      0.00000000	      0.00000000	      0.00000000	      0.00000000	      1.62491775	      4.51405255	      0.00000000	      0.00000000	      0.00000000	    573.93274482	      1.65915436	      1.57180363	      0.00000000	      0.00000000	      0.00000000	   -619.04456471	      0.00000000	      0.00000000	      0.00000000	      0.00000000	      0.00000000	      0.00000000	      0.58508931	      5.03241590	      0.00000000
      0.13375187	     -0.00000000	      5.90261089	      0.00000000	     -0.00000000	      0.00000000	      0.00000000	      1.62781167	      4.51091670	      0.00000000	     -0.00000000	      0.00000000	    574.07622808	      1.66228114	      1.57134734	      0.00000000	     -0.00000000	      0.00000000	   -619.23048884	      0.00000000	      0.00000000	      0.00000000	      0.00000000	      0.00000000	      0.00000000	      0.58614875	      5.02865922	      0.00000000
      0.13405984	      0.00000000	      5.89757215	     -0.00000000	      0.00000000	     -0.00000000	      0.00000000	      1.63105005	      4.50746453	     -0.00000000	      0.00000000	     -0.00000000	    574.25526954	      1.66487782	      1.56934733	     -0.00000000	      0.00000000	     -0.00000000	   -619.93292449	      0.00000000	      0.00000000	      0.00000000	      0.00000000	      0.00000000	      0.00000000	      0.58724286	      5.02440205	     -0.00000000
      0.13436781	      0.00000000	      5.89245291	     -0.00000000	      0.00000000	     -0.00000000	      0.00000000	      1.63425636	      4.50400436	     -0.00000000	      0.00000000	     -0.00000000	    574.41292141	      1.66889943	      1.56976491	     -0.00000000	      0.00000000	     -0.00000000	   -619.83852775	      0.00000000	      0.00000000	      0.00000000	      0.00000000	      0.00000000	      0.00000000	      0.58847314	      5.02033720	     -0.00000000
      0.13461771	      0.00000000	      5.88836620	     -0.00000000	      0.00000000	     -0.00000000	      0.00000000	      1.63689324	      4.50121043	     -0.00000000	      0.00000000	     -0.00000000	    574.56003226	      1.67131103	      1.56863019	     -0.00000000	      0.00000000	     -0.00000000	   -620.25095721	      0.00000000	      0.00000000	      0.00000000	      0.00000000	      0.00000000	      0.00000000	      0.58939415	      5.01693531	     -0.00000000
      0.13493813	     -0.00000000	      5.88317939	      0.00000000	     -0.00000000	      0.00000000	     -0.00000000	      1.64030478	      4.49763989	      0.00000000	     -0.00000000	      0.00000000	    574.76445247	      1.67380662	      1.56613417	      0.00000000	     -0.00000000	      0.00000000	   -621.12631029	      0.00000000	      0.00000000	      0.00000000	      0.00000000	      0.00000000	      0.00000000	      0.59052245	      5.01250439	      0.00000000
      0.13525855	      0.00000000	      5.87784842	     -0.00000000	     -0.00000000	     -0.00000000	     -0.00000000	      1.64365417	      4.49405328	     -0.00000000	     -0.00000000	     -0.00000000	    574.92949836	      1.67867831	      1.56767874	     -0.00000000	     -0.00000000	     -0.00000000	   -620.66858529	      0.00000000	      0.00000000	      0.00000000	      0.00000000	      0.00000000	      0.00000000	      0.59187559	      5.00838815	     -0.00000000
      0.13550870	     -0.00000000	      5.87382411	      0.00000000	      0.00000000	     -0.00000000	     -0.00000000	      1.64633869	      4.49127594	      0.00000000	      0.00000000	     -0.00000000	    575.09774850	      1.68057172	      1.56560223	      0.00000000	      0.00000000	     -0.00000000	   -621.39817011	      0.00000000	      0.00000000	      0.00000000	      0.00000000	      0.00000000	      0.00000000	      0.59275632	      5.00493433	      0.00000000
      0.13575886	      0.00000000	      5.86974065	     -0.00000000	     -0.00000000	     -0.00000000	      0.00000000	      1.64899883	      4.48849308	     -0.00000000	     -0.00000000	     -0.00000000	    575.25000342	      1.68347703	      1.56524161	     -0.00000000	     -0.00000000	     -0.00000000	   -621.56215822	      0.00000000	      0.00000000	      0.00000000	      0.00000000	      0.00000000	      0.00000000	      0.59373333	      5.00161577	     -0.00000000
      0.13605827	      0.00000000	      5.86493044	      0.00000000	     -0.00000000	      0.00000000	      0.00000000	      1.65222501	      4.48517611	      0.00000000	     -0.00000000	      0.00000000	    575.45510117	      1.68596642	      1.56310307	      0.00000000	     -0.00000000	      0.00000000	   -622.32475427	      0.00000000	      0.00000000	      0.00000000	      0.00000000	      0.00000000	      0.00000000	      0.59481343	      4.99752296	      0.00000000
      0.13635768	     -0.00000000	      5.86003151	      0.00000000	     -0.00000000	     -0.00000000	     -0.00000000	      1.65541396	      4.48185135	      0.00000000	     -0.00000000	     -0.00000000	    575.63594992	      1.68995349	      1.56350322	      0.00000000	     -0.00000000	     -0.00000000	   -622.25053903	      0.00000000	      0.00000000	      0.00000000	      0.00000000	      0.00000000	      0.00000000	      0.59603576	      4.99362964	      0.00000000
      0.13661613	     -0.00000000	      5.85587424	      0.00000000	      0.00000000	      0.00000000	      0.00000000	      1.65820586	      4.47899360	      0.00000000	      0.00000000	      0.00000000	    575.81332953	      1.69246821	      1.56224894	      0.00000000	      0.00000000	      0.00000000	   -622.71706397	      0.00000000	      0.00000000	      0.00000000	      0.00000000	      0.00000000	      0.00000000	      0.59700700	      4.99015489	      0.00000000
      0.13693507	     -0.00000000	      5.85077780	      0.00000000	     -0.00000000	      0.00000000	     -0.00000000	      1.66167383	      4.47547464	      0.00000000	     -0.00000000	      0.00000000	    576.04317266	      1.69524145	      1.56011727	      0.00000000	     -0.00000000	      0.00000000	   -623.48805650	      0.00000000	      0.00000000	      0.00000000	      0.00000000	      0.00000000	      0.00000000	      0.59817791	      4.98583095	      0.00000000
      0.13725400	      0.00000000	      5.84557466	      0.00000000	     -0.00000000	      0.00000000	     -0.00000000	      1.66509600	      4.47194708	      0.00000000	     -0.00000000	      0.00000000	    576.24345413	      1.69978514	      1.56098490	      0.00000000	     -0.00000000	      0.00000000	   -623.27040377	      0.00000000	      0.00000000	      0.00000000	      0.00000000	      0.00000000	      0.00000000	      0.59951649	      4.98174166	      0.00000000
      0.13748272	      0.00000000	      5.84191838	      0.00000000	      0.00000000	     -0.00000000	     -0.00000000	      1.66759113	      4.46942866	      0.00000000	      0.00000000	     -0.00000000	    576.40959511	      1.70204171	      1.55988318	      0.00000000	      0.00000000	     -0.00000000	   -623.68564802	      0.00000000	      0.00000000	      0.00000000	      0.00000000	      0.00000000	      0.00000000	      0.60038542	      4.97868449	      0.00000000
      0.13779683	     -0.00000000	      5.83695760	     -0.00000000	     -0.00000000	     -0.00000000	      0.00000000	      1.67105413	      4.46597954	     -0.00000000	     -0.00000000	     -0.00000000	    576.65676532	      1.70438936	      1.55706940	     -0.00000000	     -0.00000000	     -0.00000000	   -624.68789566	      0.00000000	      0.00000000	      0.00000000	      0.00000000	      0.00000000	      0.00000000	      0.60151193	      4.97439466	     -0.00000000
      0.13811094	     -0.00000000	      5.83182665	      0.00000000	     -0.00000000	      0.00000000	      0.00000000	      1.67443883	      4.46251575	      0.00000000	     -0.00000000	      0.00000000	    576.85545062	      1.70942540	      1.55881866	      0.00000000	     -0.00000000	      0.00000000	   -624.18475083	      0.00000000	      0.00000000	      0.00000000	      0.00000000	      0.00000000	      0.00000000	      0.60289079	      4.97045647	      0.00000000
      0.13836294	     -0.00000000	      5.82785984	      0.00000000	     -0.00000000	      0.00000000	     -0.00000000	      1.67723406	      4.45975528	      0.00000000	     -0.00000000	      0.00000000	    577.05978003	      1.71137079	      1.55663403	      0.00000000	     -0.00000000	      0.00000000	   -624.96853752	      0.00000000	      0.00000000	      0.00000000	      0.00000000	      0.00000000	      0.00000000	      0.60380518	      4.96703217	      0.00000000
      0.13861493	      0.00000000	      5.82382517	     -0.00000000	      0.00000000	      0.00000000	     -0.00000000	      1.67999961	      4.45699003	     -0.00000000	      0.00000000	      0.00000000	    577.24505431	      1.71442312	      1.55632240	     -0.00000000	      0.00000000	      0.00000000	   -625.13500070	      0.00000000	      0.00000000	      0.00000000	      0.00000000	      0.00000000	      0.00000000	      0.60482414	      4.96375378	     -0.00000000
      0.13891313	     -0.00000000	      5.81912796	      0.00000000	      0.00000000	     -0.00000000	      0.00000000	      1.68331736	      4.45372800	      0.00000000	      0.00000000	      0.00000000	    577.48849942	      1.71702375	      1.55421190	      0.00000000	      0.00000000	     -0.00000000	   -625.90952902	      0.00000000	      0.00000000	      0.00000000	      0.00000000	      0.00000000	      0.00000000	      0.60593902	      4.95974898	      0.00000000
      0.13921132	      0.00000000	      5.81434222	     -0.00000000	      0.00000000	      0.00000000	     -0.00000000	      1.68659641	      4.45046057	     -0.00000000	      0.00000000	      0.00000000	    577.70697814	      1.72106830	      1.55454150	     -0.00000000	      0.00000000	     -0.00000000	   -625.88002393	      0.00000000	      0.00000000	      0.00000000	      0.00000000	      0.00000000	      0.00000000	      0.60719029	      4.95593440	     -0.00000000
      0.13947880	      0.00000000	      5.81012247	      0.00000000	      0.00000000	      0.00000000	      0.00000000	      1.68958063	      4.44753882	     -0.00000000	      0.00000000	      0.00000000	    577.92598995	      1.72373260	      1.55317881	     -0.00000000	      0.00000000	     -0.00000000	   -626.40336356	      0.00000000	      0.00000000	      0.00000000	      0.00000000	      0.00000000	      0.00000000	      0.60822604	      4.95239294	     -0.00000000
      0.13974628	     -0.00000000	      5.80587718	      0.00000000	      0.00000000	      0.00000000	     -0.00000000	      1.69255708	      4.44461703	      0.00000000	      0.00000000	      0.00000000	    578.13854062	      1.72687804	      1.55261941	      0.00000000	      0.00000000	      0.00000000	   -626.66306026	      0.00000000	      0.00000000	      0.00000000	      0.00000000	      0.00000000	      0.00000000	      0.60930854	      4.94891683	      0.00000000
      0.14005597	      0.00000000	      5.80102993	     -0.00000000	      0.00000000	     -0.00000000	     -0.00000000	      1.69604522	      4.44124240	     -0.00000000	      0.00000000	     -0.00000000	    578.40669253	      1.72964848	      1.55046883	     -0.00000000	      0.00000000	     -0.00000000	   -627.46246130	      0.00000000	      0.00000000	      0.00000000	      0.00000000	      0.00000000	      0.00000000	      0.61048435	      4.94478472	     -0.00000000
      0.14036566	      0.00000000	      5.79607982	     -0.00000000	     -0.00000000	     -0.00000000	     -0.00000000	      1.69948712	      4.43786242	     -0.00000000	     -0.00000000	      0.00000000	    578.64535189	      1.73406458	      1.55109711	      0.00000000	     -0.00000000	     -0.00000000	   -627.34615307	      0.00000000	      0.00000000	      0.00000000	      0.00000000	      0.00000000	      0.00000000	      0.61181506	      4.94086815	     -0.00000000
      0.14060362	     -0.00000000	      5.79234108	     -0.00000000	      0.00000000	     -0.00000000	      0.00000000	      1.70217091	      4.43527211	     -0.00000000	      0.00000000	     -0.00000000	    578.84963869	      1.73659076	      1.55008973	     -0.00000000	      0.00000000	     -0.00000000	   -627.75068286	      0.00000000	      0.00000000	      0.00000000	      0.00000000	      0.00000000	      0.00000000	      0.61275972	      4.93775025	     -0.00000000
      0.14092300	     -0.00000000	      5.78739381	      0.00000000	     -0.00000000	      0.00000000	     -0.00000000	      1.70581714	      4.43180285	      0.00000000	     -0.00000000	      0.00000000	    579.14709903	      1.73906613	      1.54716230	      0.00000000	     -0.00000000	      0.00000000	   -628.81617799	      0.00000000	      0.00000000	      0.00000000	      0.00000000	      0.00000000	      0.00000000	      0.61394619	      4.93345223	      0.00000000
      0.14124237	      0.00000000	      5.78225137	     -0.00000000	     -0.00000000	     -0.00000000	     -0.00000000	      1.70936814	      4.42832296	     -0.00000000	     -0.00000000	     -0.00000000	    579.38655805	      1.74453328	      1.54929822	     -0.00000000	     -0.00000000	     -0.00000000	   -628.21149981	      0.00000000	      0.00000000	      0.00000000	      0.00000000	      0.00000000	      0.00000000	      0.61541141	      4.92954187	     -0.00000000
      0.14149281	      0.00000000	      5.77838984	     -0.00000000	     -0.00000000	     -0.00000000	      0.00000000	      1.71224921	      4.42560728	     -0.00000000	     -0.00000000	     -0.00000000	    579.62832137	      1.74640573	      1.54685277	     -0.00000000	     -0.00000000	     -0.00000000	   -629.10016683	      0.00000000	      0.00000000	      0.00000000	      0.00000000	      0.00000000	      0.00000000	      0.61634044	      4.92616884	     -0.00000000
      0.14174324	      0.00000000	      5.77444490	     -0.00000000	      0.00000000	     -0.00000000	      0.00000000	      1.71509096	      4.42288778	     -0.00000000	      0.00000000	     -0.00000000	    579.84558809	      1.74957582	      1.54659841	     -0.00000000	      0.00000000	     -0.00000000	   -629.26654636	      0.00000000	      0.00000000	      0.00000000	      0.00000000	      0.00000000	      0.00000000	      0.61739089	      4.92296442	     -0.00000000
      0.14203938	     -0.00000000	      5.76985837	      0.00000000	      0.00000000	     -0.00000000	      0.00000000	      1.71850026	      4.41967830	      0.00000000	      0.00000000	     -0.00000000	    580.12853414	      1.75227459	      1.54449605	      0.00000000	      0.00000000	     -0.00000000	   -630.06031117	      0.00000000	      0.00000000	      0.00000000	      0.00000000	      0.00000000	      0.00000000	      0.61853920	      4.91904353	      0.00000000
      0.14233552	      0.00000000	      5.76518286	      0.00000000	      0.00000000	      0.00000000	     -0.00000000	      1.72186893	      4.41646582	      0.00000000	      0.00000000	      0.00000000	    580.38557120	      1.75637455	      1.54475340	      0.00000000	      0.00000000	      0.00000000	   -630.07671016	      0.00000000	      0.00000000	      0.00000000	      0.00000000	      0.00000000	      0.00000000	      0.61981908	      4.91530504	      0.00000000
      0.14261045	      0.00000000	      5.76091629	     -0.00000000	      0.00000000	     -0.00000000	      0.00000000	      1.72504304	      4.41348899	     -0.00000000	      0.00000000	     -0.00000000	    580.64900283	      1.75918881	      1.54329033	     -0.00000000	      0.00000000	     -0.00000000	   -630.65597787	      0.00000000	      0.00000000	      0.00000000	      0.00000000	      0.00000000	      0.00000000	      0.62091875	      4.91170984	     -0.00000000
      0.14288537	     -0.00000000	      5.75661524	      0.00000000	      0.00000000	     -0.00000000	      0.00000000	      1.72820493	      4.41051196	     -0.00000000	      0.00000000	      0.00000000	    580.90326129	      1.76258836	      1.54280353	     -0.00000000	      0.00000000	     -0.00000000	   -630.91456162	      0.00000000	      0.00000000	      0.00000000	      0.00000000	      0.00000000	      0.00000000	      0.62207459	      4.90819185	      0.00000000
      0.14319391	      0.00000000	      5.75185556	     -0.00000000	     -0.00000000	     -0.00000000	     -0.00000000	      1.73179812	      4.40717556	     -0.00000000	     -0.00000000	     -0.00000000	    581.21184440	      1.76552081	      1.54073931	     -0.00000000	     -0.00000000	     -0.00000000	   -631.70821801	      0.00000000	      0.00000000	      0.00000000	      0.00000000	      0.00000000	      0.00000000	      0.62329377	      4.90413336	     -0.00000000
      0.14350245	     -0.00000000	      5.74699963	      0.00000000	      0.00000000	      0.00000000	     -0.00000000	      1.73534672	      4.40383693	      0.00000000	      0.00000000	      0.00000000	    581.49208419	      1.76995162	      1.54119482	      0.00000000	      0.00000000	      0.00000000	   -631.67187952	      0.00000000	      0.00000000	      0.00000000	      0.00000000	      0.00000000	      0.00000000	      0.62465335	      4.90026913	      0.00000000
      0.14376257	     -0.00000000	      5.74297597	      0.00000000	     -0.00000000	      0.00000000	     -0.00000000	      1.73838406	      4.40102610	      0.00000000	     -0.00000000	      0.00000000	    581.75242350	      1.77273713	      1.53995076	      0.00000000	     -0.00000000	      0.00000000	   -632.18070645	      0.00000000	      0.00000000	      0.00000000	      0.00000000	      0.00000000	      0.00000000	      0.62571501	      4.89689148	      0.00000000
      0.14408080	      0.00000000	      5.73808548	     -0.00000000	      0.00000000	     -0.00000000	     -0.00000000	      1.74212603	      4.39758976	     -0.00000000	      0.00000000	     -0.00000000	    582.08334733	      1.77577260	      1.53777749	     -0.00000000	      0.00000000	     -0.00000000	   -633.02042290	      0.00000000	      0.00000000	      0.00000000	      0.00000000	      0.00000000	      0.00000000	      0.62698281	      4.89271404	     -0.00000000
      0.14439902	      0.00000000	      5.73307815	     -0.00000000	     -0.00000000	      0.00000000	      0.00000000	      1.74581189	      4.39415146	     -0.00000000	     -0.00000000	      0.00000000	    582.37921364	      1.78059800	      1.53861404	     -0.00000000	     -0.00000000	      0.00000000	   -632.86846196	      0.00000000	      0.00000000	      0.00000000	      0.00000000	      0.00000000	      0.00000000	      0.62841760	      4.88876763	     -0.00000000
      0.14460025	      0.00000000	      5.72996341	     -0.00000000	      0.00000000	     -0.00000000	      0.00000000	      1.74817636	      4.39197953	     -0.00000000	      0.00000000	     -0.00000000	    582.58414926	      1.78294782	      1.53794244	     -0.00000000	      0.00000000	     -0.00000000	   -633.17009644	      0.00000000	      0.00000000	      0.00000000	      0.00000000	      0.00000000	      0.00000000	      0.62926245	      4.88618352	     -0.00000000
      0.14489314	      0.00000000	      5.72549615	      0.00000000	      0.00000000	      0.00000000	     -0.00000000	      1.75166224	      4.38882053	      0.00000000	      0.00000000	      0.00000000	    582.90573893	      1.78547308	      1.53543313	     -0.00000000	      0.00000000	     -0.00000000	   -634.11666592	      0.00000000	      0.00000000	      0.00000000	      0.00000000	      0.00000000	      0.00000000	      0.63041283	      4.88230934	      0.00000000
      0.14518602	     -0.00000000	      5.72090857	      0.00000000	      0.00000000	     -0.00000000	     -0.00000000	      1.75508807	      4.38566004	     -0.00000000	      0.00000000	     -0.00000000	    583.19051599	      1.78981308	      1.53597671	     -0.00000000	      0.00000000	     -0.00000000	   -634.05699654	      0.00000000	      0.00000000	      0.00000000	      0.00000000	      0.00000000	      0.00000000	      0.63173171	      4.87866850	      0.00000000
      0.14544652	     -0.00000000	      5.71690534	      0.00000000	     -0.00000000	      0.00000000	      0.00000000	      1.75818581	      4.38285125	      0.00000000	     -0.00000000	      0.00000000	    583.47071274	      1.79261836	      1.53465807	      0.00000000	     -0.00000000	     -0.00000000	   -634.60072459	      0.00000000	      0.00000000	      0.00000000	      0.00000000	      0.00000000	      0.00000000	      0.63281087	      4.87529666	      0.00000000
      0.14576202	     -0.00000000	      5.71207890	      0.00000000	      0.00000000	     -0.00000000	      0.00000000	      1.76195931	      4.37945032	     -0.00000000	      0.00000000	     -0.00000000	    583.81977940	      1.79577105	      1.53262610	     -0.00000000	      0.00000000	     -0.00000000	   -635.40494940	      0.00000000	      0.00000000	      0.00000000	      0.00000000	      0.00000000	      0.00000000	      0.63409863	      4.87118291	      0.00000000
      0.14607753	     -0.00000000	      5.70715187	      0.00000000	      0.00000000	      0.00000000	      0.00000000	      1.76568466	      4.37604930	      0.00000000	      0.00000000	      0.00000000	    584.13851012	      1.80045215	      1.53315633	      0.00000000	      0.00000000	      0.00000000	   -635.36532941	      0.00000000	      0.00000000	      0.00000000	      0.00000000	      0.00000000	      0.00000000	      0.63552893	      4.86726552	      0.00000000
      0.14633267	      0.00000000	      5.70323617	     -0.00000000	     -0.00000000	     -0.00000000	     -0.00000000	      1.76874415	      4.37330010	     -0.00000000	     -0.00000000	     -0.00000000	    584.42082964	      1.80330116	      1.53198445	     -0.00000000	     -0.00000000	     -0.00000000	   -635.86354900	      0.00000000	      0.00000000	      0.00000000	      0.00000000	      0.00000000	      0.00000000	      0.63660271	      4.86397889	     -0.00000000
      0.14665066	     -0.00000000	      5.69839867	     -0.00000000	     -0.00000000	      0.00000000	      0.00000000	      1.77259173	      4.36987404	     -0.00000000	     -0.00000000	      0.00000000	    584.78954095	      1.80630070	      1.52957119	      0.00000000	     -0.00000000	      0.00000000	   -636.80116742	      0.00000000	      0.00000000	      0.00000000	      0.00000000	      0.00000000	      0.00000000	      0.63789397	      4.85981309	     -0.00000000
      0.14696866	      0.00000000	      5.69341832	     -0.00000000	     -0.00000000	     -0.00000000	     -0.00000000	      1.77636611	      4.36644872	     -0.00000000	     -0.00000000	      0.00000000	    585.11367955	      1.81142577	      1.53072611	      0.00000000	     -0.00000000	     -0.00000000	   -636.56279553	      0.00000000	      0.00000000	      0.00000000	      0.00000000	      0.00000000	      0.00000000	      0.63938184	      4.85591925	     -0.00000000
      0.14720146	      0.00000000	      5.68986005	     -0.00000000	     -0.00000000	     -0.00000000	     -0.00000000	      1.77918716	      4.36394126	     -0.00000000	     -0.00000000	     -0.00000000	    585.38198042	      1.81395903	      1.52949761	     -0.00000000	     -0.00000000	     -0.00000000	   -637.07462863	      0.00000000	      0.00000000	      0.00000000	      0.00000000	      0.00000000	      0.00000000	      0.64036243	      4.85291368	     -0.00000000
      0.14751036	     -0.00000000	      5.68518208	      0.00000000	     -0.00000000	     -0.00000000	     -0.00000000	      1.78296516	      4.36061371	      0.00000000	     -0.00000000	      0.00000000	    585.75514633	      1.81674974	      1.52688466	      0.00000000	     -0.00000000	     -0.00000000	   -638.08021111	      0.00000000	      0.00000000	      0.00000000	      0.00000000	      0.00000000	      0.00000000	      0.64161467	      4.84885325	      0.00000000
      0.14781927	      0.00000000	      5.68035400	      0.00000000	      0.00000000	     -0.00000000	     -0.00000000	      1.78666422	      4.35728808	     -0.00000000	      0.00000000	     -0.00000000	    586.08076201	      1.82175402	      1.52798643	     -0.00000000	      0.00000000	     -0.00000000	   -637.86130417	      0.00000000	      0.00000000	      0.00000000	      0.00000000	      0.00000000	      0.00000000	      0.64307098	      4.84507535	     -0.00000000
      0.14804322	     -0.00000000	      5.67693097	      0.00000000	      0.00000000	      0.00000000	     -0.00000000	      1.78939825	      4.35487620	      0.00000000	      0.00000000	      0.00000000	    586.34461324	      1.82430876	      1.52695930	      0.00000000	      0.00000000	     -0.00000000	   -638.30689232	      0.00000000	      0.00000000	      0.00000000	      0.00000000	      0.00000000	      0.00000000	      0.64403142	      4.84219977	      0.00000000
      0.14835691	      0.00000000	      5.67220865	     -0.00000000	      0.00000000	     -0.00000000	     -0.00000000	      1.79328028	      4.35149641	     -0.00000000	      0.00000000	     -0.00000000	    586.74132911	      1.82690235	      1.52383990	     -0.00000000	      0.00000000	     -0.00000000	   -639.48788732	      0.00000000	      0.00000000	      0.00000000	      0.00000000	      0.00000000	      0.00000000	      0.64529038	      4.83804672	     -0.00000000
      0.14867060	      0.00000000	      5.66727877	     -0.00000000	      0.00000000	      0.00000000	     -0.00000000	      1.79704820	      4.34812100	     -0.00000000	      0.00000000	      0.00000000	    587.07065283	      1.83252150	      1.52580036	     -0.00000000	      0.00000000	      0.00000000	   -638.99370324	      0.00000000	      0.00000000	      0.00000000	      0.00000000	      0.00000000	      0.00000000	      0.64682666	      4.83427905	     -0.00000000
      0.14892148	      0.00000000	      5.66349200	     -0.00000000	      0.00000000	     -0.00000000	     -0.00000000	      1.80016356	      4.34541776	     -0.00000000	      0.00000000	     -0.00000000	    587.38936869	      1.83482068	      1.52365016	     -0.00000000	      0.00000000	     -0.00000000	   -639.82781612	      0.00000000	      0.00000000	      0.00000000	      0.00000000	      0.00000000	      0.00000000	      0.64785906	      4.83098615	     -0.00000000
      0.14917236	     -0.00000000	      5.65963358	      0.00000000	      0.00000000	      0.00000000	      0.00000000	      1.80324254	      4.34271622	      0.00000000	      0.00000000	      0.00000000	    587.68566497	      1.83817664	      1.52326670	      0.00000000	      0.00000000	      0.00000000	   -640.07996099	      0.00000000	      0.00000000	      0.00000000	      0.00000000	      0.00000000	      0.00000000	      0.64898921	      4.82782766	      0.00000000
      0.14947099	      0.00000000	      5.65511533	     -0.00000000	     -0.00000000	      0.00000000	     -0.00000000	      1.80696197	      4.33949801	      0.00000000	     -0.00000000	      0.00000000	    588.06655600	      1.84115026	      1.52107049	      0.00000000	     -0.00000000	      0.00000000	   -640.95640674	      0.00000000	      0.00000000	      0.00000000	      0.00000000	      0.00000000	      0.00000000	      0.65024495	      4.82393796	     -0.00000000
      0.14976961	     -0.00000000	      5.65049477	      0.00000000	      0.00000000	      0.00000000	     -0.00000000	      1.81062890	      4.33628291	      0.00000000	      0.00000000	      0.00000000	    588.41518998	      1.84562569	      1.52138306	      0.00000000	      0.00000000	      0.00000000	   -641.00645593	      0.00000000	      0.00000000	      0.00000000	      0.00000000	      0.00000000	      0.00000000	      0.65163942	      4.82023895	      0.00000000
      0.15004533	     -0.00000000	      5.64630404	      0.00000000	     -0.00000000	      0.00000000	      0.00000000	      1.81406991	      4.33331132	      0.00000000	     -0.00000000	      0.00000000	    588.76576003	      1.84871792	      1.51990116	      0.00000000	     -0.00000000	      0.00000000	   -641.63906931	      0.00000000	      0.00000000	      0.00000000	      0.00000000	      0.00000000	      0.00000000	      0.65283575	      4.81669088	      0.00000000
      0.15032106	     -0.00000000	      5.64207464	      0.00000000	     -0.00000000	      0.00000000	      0.00000000	      1.81749583	      4.33034085	      0.00000000	     -0.00000000	      0.00000000	    589.10551646	      1.85239414	      1.51938432	      0.00000000	     -0.00000000	      0.00000000	   -641.95473207	      0.00000000	      0.00000000	      0.00000000	      0.00000000	      0.00000000	      0.00000000	      0.65408738	      4.81321658	      0.00000000
      0.15062944	      0.00000000	      5.63740917	     -0.00000000	     -0.00000000	     -0.00000000	      0.00000000	      1.82137833	      4.32701503	     -0.00000000	     -0.00000000	     -0.00000000	    589.51121132	      1.85562049	      1.51729479	     -0.00000000	     -0.00000000	     -0.00000000	   -642.80889422	      0.00000000	      0.00000000	      0.00000000	      0.00000000	      0.00000000	      0.00000000	      0.65541058	      4.80921750	     -0.00000000
      0.15093782	     -0.00000000	      5.63264231	      0.00000000	     -0.00000000	      0.00000000	      0.00000000	      1.82520878	      4.32369332	      0.00000000	     -0.00000000	      0.00000000	    589.88481542	      1.86032567	      1.51767040	      0.00000000	     -0.00000000	      0.00000000	   -642.85120483	      0.00000000	      0.00000000	      0.00000000	      0.00000000	      0.00000000	      0.00000000	      0.65687029	      4.80540552	      0.00000000
      0.15120899	     -0.00000000	      5.62852345	      0.00000000	     -0.00000000	      0.00000000	     -0.00000000	      1.82863179	      4.32076825	      0.00000000	     -0.00000000	      0.00000000	    590.24156029	      1.86345858	      1.51629200	      0.00000000	     -0.00000000	      0.00000000	   -643.45439467	      0.00000000	      0.00000000	      0.00000000	      0.00000000	      0.00000000	      0.00000000	      0.65806611	      4.80192507	      0.00000000
      0.15148016	      0.00000000	      5.62437297	     -0.00000000	     -0.00000000	     -0.00000000	      0.00000000	      1.83204372	      4.31784419	     -0.00000000	     -0.00000000	     -0.00000000	    590.58982490	      1.86706686	      1.51569513	      0.00000000	     -0.00000000	     -0.00000000	   -643.80117833	      0.00000000	      0.00000000	      0.00000000	      0.00000000	      0.00000000	      0.00000000	      0.65930727	      4.79850420	     -0.00000000
      0.15178947	     -0.00000000	      5.61970232	      0.00000000	      0.00000000	      0.00000000	      0.00000000	      1.83598648	      4.31450432	      0.00000000	      0.00000000	      0.00000000	    591.01274555	      1.87031370	      1.51353234	      0.00000000	      0.00000000	      0.00000000	   -644.68810461	      0.00000000	      0.00000000	      0.00000000	      0.00000000	      0.00000000	      0.00000000	      0.66064801	      4.79449082	      0.00000000
      0.15209877	      0.00000000	      5.61492246	     -0.00000000	     -0.00000000	      0.00000000	     -0.00000000	      1.83987157	      4.31117004	     -0.00000000	     -0.00000000	      0.00000000	    591.40049568	      1.87513840	      1.51399741	      0.00000000	     -0.00000000	      0.00000000	   -644.70945938	      0.00000000	      0.00000000	      0.00000000	      0.00000000	      0.00000000	      0.00000000	      0.66213385	      4.79067651	     -0.00000000
      0.15236551	     -0.00000000	      5.61087434	      0.00000000	      0.00000000	      0.00000000	     -0.00000000	      1.84327831	      4.30828925	      0.00000000	      0.00000000	      0.00000000	    591.76390381	      1.87827701	      1.51266273	      0.00000000	      0.00000000	      0.00000000	   -645.30276752	      0.00000000	      0.00000000	      0.00000000	      0.00000000	      0.00000000	      0.00000000	      0.66332608	      4.78725634	      0.00000000
      0.15263224	     -0.00000000	      5.60679747	      0.00000000	     -0.00000000	      0.00000000	      0.00000000	      1.84667549	      4.30540948	      0.00000000	     -0.00000000	      0.00000000	    592.11973738	      1.88184317	      1.51202863	      0.00000000	     -0.00000000	      0.00000000	   -645.66634733	      0.00000000	      0.00000000	      0.00000000	      0.00000000	      0.00000000	      0.00000000	      0.66455918	      4.78388935	      0.00000000
      0.15294082	      0.00000000	      5.60214419	     -0.00000000	     -0.00000000	     -0.00000000	     -0.00000000	      1.85065751	      4.30207218	     -0.00000000	     -0.00000000	     -0.00000000	    592.55741727	      1.88510068	      1.50981613	     -0.00000000	     -0.00000000	     -0.00000000	   -646.57732809	      0.00000000	      0.00000000	      0.00000000	      0.00000000	      0.00000000	      0.00000000	      0.66591108	      4.77988252	     -0.00000000
      0.15324941	     -0.00000000	      5.59737767	      0.00000000	     -0.00000000	      0.00000000	     -0.00000000	      1.85457837	      4.29874188	      0.00000000	     -0.00000000	      0.00000000	    592.95809639	      1.88998130	      1.51030381	      0.00000000	     -0.00000000	      0.00000000	   -646.59883749	      0.00000000	      0.00000000	      0.00000000	      0.00000000	      0.00000000	      0.00000000	      0.66741176	      4.77607991	      0.00000000
      0.15351582	     -0.00000000	      5.59333746	     -0.00000000	      0.00000000	     -0.00000000	     -0.00000000	      1.85802166	      4.29585997	     -0.00000000	      0.00000000	      0.00000000	    593.33392070	      1.89315625	      1.50896318	     -0.00000000	      0.00000000	     -0.00000000	   -647.20088260	      0.00000000	      0.00000000	      0.00000000	      0.00000000	      0.00000000	      0.00000000	      0.66861705	      4.77266383	     -0.00000000
      0.15378224	      0.00000000	      5.58926806	     -0.00000000	      0.00000000	      0.00000000	      0.00000000	      1.86145505	      4.29297927	     -0.00000000	      0.00000000	      0.00000000	    593.70198308	      1.89675924	      1.50832283	     -0.00000000	      0.00000000	      0.00000000	   -647.57329548	      0.00000000	      0.00000000	      0.00000000	      0.00000000	      0.00000000	      0.00000000	      0.66986318	      4.76930066	     -0.00000000
      0.15412418	     -0.00000000	      5.58418051	      0.00000000	     -0.00000000	      0.00000000	     -0.00000000	      1.86596423	      4.28926860	      0.00000000	     -0.00000000	      0.00000000	    594.22776611	      1.89949998	      1.50431807	      0.00000000	     -0.00000000	     -0.00000000	   -649.10471030	      0.00000000	      0.00000000	      0.00000000	      0.00000000	      0.00000000	      0.00000000	      0.67129798	      4.76474330	      0.00000000
      0.15446612	     -0.00000000	      5.57869032	      0.00000000	      0.00000000	      0.00000000	     -0.00000000	      1.87022342	      4.28559132	      0.00000000	      0.00000000	      0.00000000	    594.61152924	      1.90792546	      1.50980924	      0.00000000	      0.00000000	      0.00000000	   -647.50297337	      0.00000000	      0.00000000	      0.00000000	      0.00000000	      0.00000000	      0.00000000	      0.67324471	      4.76090362	      0.00000000
      0.15469286	     -0.00000000	      5.57539393	      0.00000000	     -0.00000000	      0.00000000	      0.00000000	      1.87328328	      4.28312110	      0.00000000	     -0.00000000	      0.00000000	    594.99416350	      1.90868728	      1.50535082	      0.00000000	     -0.00000000	      0.00000000	   -649.11710026	      0.00000000	      0.00000000	      0.00000000	      0.00000000	      0.00000000	      0.00000000	      0.67410707	      4.75774498	      0.00000000
      0.15491960	     -0.00000000	      5.57192201	      0.00000000	      0.00000000	      0.00000000	     -0.00000000	      1.87623389	      4.28066585	      0.00000000	      0.00000000	      0.00000000	    595.31476171	      1.91192412	      1.50502530	      0.00000000	      0.00000000	      0.00000000	   -649.36759124	      0.00000000	      0.00000000	      0.00000000	      0.00000000	      0.00000000	      0.00000000	      0.67519221	      4.75489862	      0.00000000
      0.15521082	      0.00000000	      5.56754440	      0.00000000	      0.00000000	     -0.00000000	      0.00000000	      1.88008795	      4.27750312	      0.00000000	      0.00000000	     -0.00000000	    595.75961442	      1.91494991	      1.50269408	      0.00000000	      0.00000000	     -0.00000000	   -650.32283161	      0.00000000	      0.00000000	      0.00000000	      0.00000000	      0.00000000	      0.00000000	      0.67648779	      4.75109792	      0.00000000
      0.15550204	      0.00000000	      5.56305913	     -0.00000000	      0.00000000	      0.00000000	     -0.00000000	      1.88388149	      4.27434930	     -0.00000000	      0.00000000	      0.00000000	    596.16834107	      1.91949827	      1.50288988	     -0.00000000	      0.00000000	      0.00000000	   -650.44550344	      0.00000000	      0.00000000	      0.00000000	      0.00000000	      0.00000000	      0.00000000	      0.67792213	      4.74748787	     -0.00000000
      0.15578571	      0.00000000	      5.55876867	     -0.00000000	     -0.00000000	     -0.00000000	     -0.00000000	      1.88764042	      4.27126764	     -0.00000000	     -0.00000000	     -0.00000000	    596.59890628	      1.92283916	      1.50123670	     -0.00000000	     -0.00000000	     -0.00000000	   -651.17583026	      0.00000000	      0.00000000	      0.00000000	      0.00000000	      0.00000000	      0.00000000	      0.67922524	      4.74383149	     -0.00000000
      0.15606938	     -0.00000000	      5.55442556	      0.00000000	     -0.00000000	      0.00000000	     -0.00000000	      1.89137487	      4.26818980	      0.00000000	     -0.00000000	      0.00000000	    597.01336272	      1.92692750	      1.50081331	      0.00000000	     -0.00000000	      0.00000000	   -651.50188626	      0.00000000	      0.00000000	      0.00000000	      0.00000000	      0.00000000	      0.00000000	      0.68059780	      4.74026760	      0.00000000
      0.15637511	     -0.00000000	      5.54981034	     -0.00000000	     -0.00000000	      0.00000000	      0.00000000	      1.89545665	      4.26486350	      0.00000000	     -0.00000000	      0.00000000	    597.48834549	      1.93042624	      1.49881666	      0.00000000	     -0.00000000	      0.00000000	   -652.36410965	      0.00000000	      0.00000000	      0.00000000	      0.00000000	      0.00000000	      0.00000000	      0.68199974	      4.73630940	     -0.00000000
      0.15668084	     -0.00000000	      5.54510447	      0.00000000	     -0.00000000	      0.00000000	      0.00000000	      1.89948971	      4.26154525	      0.00000000	     -0.00000000	      0.00000000	    597.93351272	      1.93520154	      1.49892972	      0.00000000	     -0.00000000	      0.00000000	   -652.53175730	      0.00000000	      0.00000000	      0.00000000	      0.00000000	      0.00000000	      0.00000000	      0.68351854	      4.73251006	      0.00000000
      0.15696720	     -0.00000000	      5.54076814	      0.00000000	     -0.00000000	      0.00000000	     -0.00000000	      1.90332774	      4.25842721	      0.00000000	     -0.00000000	      0.00000000	    598.38085658	      1.93868558	      1.49736173	      0.00000000	     -0.00000000	      0.00000000	   -653.24361696	      0.00000000	      0.00000000	      0.00000000	      0.00000000	      0.00000000	      0.00000000	      0.68485645	      4.72882413	      0.00000000
      0.15725356	      0.00000000	      5.53638485	     -0.00000000	      0.00000000	     -0.00000000	      0.00000000	      1.90714512	      4.25531277	     -0.00000000	      0.00000000	     -0.00000000	    598.81416410	      1.94283158	      1.49687831	     -0.00000000	      0.00000000	     -0.00000000	   -653.59920225	      0.00000000	      0.00000000	      0.00000000	      0.00000000	      0.00000000	      0.00000000	      0.68625613	      4.72521949	     -0.00000000
      0.15756168	      0.00000000	      5.53173176	     -0.00000000	      0.00000000	     -0.00000000	      0.00000000	      1.91130910	      4.25195180	     -0.00000000	      0.00000000	     -0.00000000	    599.30829229	      1.94641868	      1.49487544	     -0.00000000	      0.00000000	     -0.00000000	   -654.47369503	      0.00000000	      0.00000000	      0.00000000	      0.00000000	      0.00000000	      0.00000000	      0.68768812	      4.72122795	     -0.00000000
      0.15786980	      0.00000000	      5.52698600	     -0.00000000	      0.00000000	     -0.00000000	      0.00000000	      1.91542250	      4.24860004	     -0.00000000	      0.00000000	     -0.00000000	    599.77160779	      1.95130205	      1.49501147	     -0.00000000	      0.00000000	     -0.00000000	   -654.64397859	      0.00000000	      0.00000000	      0.00000000	      0.00000000	      0.00000000	      0.00000000	      0.68923849	      4.71739726	     -0.00000000
      0.15815519	      0.00000000	      5.52266148	      0.00000000	      0.00000000	     -0.00000000	      0.00000000	      1.91929423	      4.24548429	      0.00000000	      0.00000000	     -0.00000000	    600.23158970	      1.95483770	      1.49346734	      0.00000000	      0.00000000	     -0.00000000	   -655.35538196	      0.00000000	      0.00000000	      0.00000000	      0.00000000	      0.00000000	      0.00000000	      0.69059027	      4.71372175	      0.00000000
      0.15844059	     -0.00000000	      5.51829212	     -0.00000000	      0.00000000	      0.00000000	      0.00000000	      1.92314650	      4.24237229	     -0.00000000	      0.00000000	      0.00000000	    600.67820987	      1.95900045	      1.49294790	     -0.00000000	      0.00000000	     -0.00000000	   -655.73027705	      0.00000000	      0.00000000	      0.00000000	      0.00000000	      0.00000000	      0.00000000	      0.69200061	      4.71012286	     -0.00000000
      0.15874935	      0.00000000	      5.51362763	     -0.00000000	     -0.00000000	     -0.00000000	     -0.00000000	      1.92737142	      4.23899468	     -0.00000000	     -0.00000000	      0.00000000	    601.18950735	      1.96263860	      1.49091911	     -0.00000000	     -0.00000000	     -0.00000000	   -656.62259610	      0.00000000	      0.00000000	      0.00000000	      0.00000000	      0.00000000	      0.00000000	      0.69345340	      4.70611725	     -0.00000000
      0.15905812	     -0.00000000	      5.50886791	      0.00000000	     -0.00000000	      0.00000000	     -0.00000000	      1.93154329	      4.23562760	      0.00000000	     -0.00000000	      0.00000000	    601.66870971	      1.96760095	      1.49107227	      0.00000000	     -0.00000000	      0.00000000	   -656.79646939	      0.00000000	      0.00000000	      0.00000000	      0.00000000	      0.00000000	      0.00000000	      0.69502678	      4.70227558	      0.00000000
      0.15934297	      0.00000000	      5.50454867	     -0.00000000	      0.00000000	     -0.00000000	      0.00000000	      1.93545528	      4.23250900	     -0.00000000	      0.00000000	     -0.00000000	    602.14230923	      1.97118406	      1.48953332	     -0.00000000	      0.00000000	     -0.00000000	   -657.51398331	      0.00000000	      0.00000000	      0.00000000	      0.00000000	      0.00000000	      0.00000000	      0.69639370	      4.69860319	     -0.00000000
      0.15962782	     -0.00000000	      5.50018529	     -0.00000000	     -0.00000000	     -0.00000000	      0.00000000	      1.93934803	      4.22939446	     -0.00000000	     -0.00000000	     -0.00000000	    602.60269632	      1.97537995	      1.48899351	     -0.00000000	     -0.00000000	     -0.00000000	   -657.90342749	      0.00000000	      0.00000000	      0.00000000	      0.00000000	      0.00000000	      0.00000000	      0.69781779	      4.69500534	     -0.00000000
      0.15993673	      0.00000000	      5.49551549	     -0.00000000	      0.00000000	      0.00000000	     -0.00000000	      1.94362792	      4.22600497	     -0.00000000	      0.00000000	      0.00000000	    603.13042746	      1.97906903	      1.48694969	     -0.00000000	      0.00000000	      0.00000000	   -658.80982915	      0.00000000	      0.00000000	      0.00000000	      0.00000000	      0.00000000	      0.00000000	      0.69928985	      4.69099183	     -0.00000000
      0.16024565	     -0.00000000	      5.49074934	      0.00000000	     -0.00000000	      0.00000000	     -0.00000000	      1.94785320	      4.22262720	      0.00000000	     -0.00000000	      0.00000000	    603.62529400	      1.98409080	      1.48709841	      0.00000000	     -0.00000000	     -0.00000000	   -658.99425301	      0.00000000	      0.00000000	      0.00000000	      0.00000000	      0.00000000	      0.00000000	      0.70088295	      4.68714292	      0.00000000
      0.16053092	     -0.00000000	      5.48642022	      0.00000000	      0.00000000	      0.00000000	     -0.00000000	      1.95181970	      4.21949460	      0.00000000	      0.00000000	      0.00000000	    604.11438977	      1.98772979	      1.48555176	      0.00000000	      0.00000000	      0.00000000	   -659.72301848	      0.00000000	      0.00000000	      0.00000000	      0.00000000	      0.00000000	      0.00000000	      0.70226952	      4.68345994	      0.00000000
      0.16081619	      0.00000000	      5.48204656	     -0.00000000	      0.00000000	     -0.00000000	     -0.00000000	      1.95576652	      4.21636653	     -0.00000000	      0.00000000	      0.00000000	    604.59003036	      1.99198262	      1.48500418	     -0.00000000	      0.00000000	     -0.00000000	   -660.12374493	      0.00000000	      0.00000000	      0.00000000	      0.00000000	      0.00000000	      0.00000000	      0.70371325	      4.67985137	     -0.00000000
      0.16112509	     -0.00000000	      5.47737276	      0.00000000	     -0.00000000	      0.00000000	     -0.00000000	      1.96009946	      4.21296666	      0.00000000	     -0.00000000	      0.00000000	    605.13387720	      1.99572918	      1.48295920	      0.00000000	     -0.00000000	      0.00000000	   -661.03973354	      0.00000000	      0.00000000	      0.00000000	      0.00000000	      0.00000000	      0.00000000	      0.70520475	      4.67583255	      0.00000000
      0.16143398	     -0.00000000	      5.47260295	      0.00000000	      0.00000000	      0.00000000	      0.00000000	      1.96437726	      4.20957952	      0.00000000	      0.00000000	      0.00000000	    605.64465717	      2.00079675	      1.48308378	      0.00000000	      0.00000000	     -0.00000000	   -661.24129267	      0.00000000	      0.00000000	      0.00000000	      0.00000000	      0.00000000	      0.00000000	      0.70681598	      4.67197650	      0.00000000
      0.16172048	     -0.00000000	      5.46825117	      0.00000000	      0.00000000	      0.00000000	      0.00000000	      1.96841076	      4.20642356	      0.00000000	      0.00000000	      0.00000000	    606.15097743	      2.00450059	      1.48152079	      0.00000000	      0.00000000	      0.00000000	   -661.98503823	      0.00000000	      0.00000000	      0.00000000	      0.00000000	      0.00000000	      0.00000000	      0.70822631	      4.66827162	      0.00000000
      0.16200697	     -0.00000000	      5.46385372	      0.00000000	     -0.00000000	      0.00000000	      0.00000000	      1.97242363	      4.20327273	      0.00000000	     -0.00000000	      0.00000000	    606.64332024	      2.00882997	      1.48097429	      0.00000000	     -0.00000000	     -0.00000000	   -662.39500982	      0.00000000	      0.00000000	      0.00000000	      0.00000000	      0.00000000	      0.00000000	      0.70969475	      4.66464235	      0.00000000
      0.16231578	     -0.00000000	      5.45917581	      0.00000000	     -0.00000000	      0.00000000	     -0.00000000	      1.97680928	      4.19986291	      0.00000000	     -0.00000000	      0.00000000	    607.20319799	      2.01264050	      1.47893897	      0.00000000	     -0.00000000	      0.00000000	   -663.31719873	      0.00000000	      0.00000000	      0.00000000	      0.00000000	      0.00000000	      0.00000000	      0.71120625	      4.66061938	      0.00000000
      0.16262458	      0.00000000	      5.45440338	      0.00000000	      0.00000000	      0.00000000	     -0.00000000	      1.98114010	      4.19646664	      0.00000000	      0.00000000	      0.00000000	    607.73025068	      2.01774545	      1.47902554	      0.00000000	      0.00000000	     -0.00000000	   -663.54066842	      0.00000000	      0.00000000	      0.00000000	      0.00000000	      0.00000000	      0.00000000	      0.71283487	      4.65675548	      0.00000000
      0.16291281	      0.00000000	      5.45002070	     -0.00000000	      0.00000000	      0.00000000	     -0.00000000	      1.98524927	      4.19328124	     -0.00000000	      0.00000000	      0.00000000	    608.25510976	      2.02152098	      1.47744124	     -0.00000000	      0.00000000	     -0.00000000	   -664.30177165	      0.00000000	      0.00000000	      0.00000000	      0.00000000	      0.00000000	      0.00000000	      0.71427188	      4.65302146	     -0.00000000
      0.16320104	     -0.00000000	      5.44559078	      0.00000000	      0.00000000	      0.00000000	     -0.00000000	      1.98933657	      4.19010170	      0.00000000	      0.00000000	      0.00000000	    608.76528935	      2.02594020	      1.47690139	      0.00000000	      0.00000000	      0.00000000	   -664.71989056	      0.00000000	      0.00000000	      0.00000000	      0.00000000	      0.00000000	      0.00000000	      0.71576852	      4.64936508	      0.00000000
      0.16350970	     -0.00000000	      5.44090857	      0.00000000	     -0.00000000	      0.00000000	      0.00000000	      1.99377510	      4.18668218	      0.00000000	     -0.00000000	      0.00000000	    609.34123529	      2.02981934	      1.47488275	      0.00000000	     -0.00000000	      0.00000000	   -665.64620007	      0.00000000	      0.00000000	      0.00000000	      0.00000000	      0.00000000	      0.00000000	      0.71730055	      4.64533860	      0.00000000
      0.16381837	     -0.00000000	      5.43613406	      0.00000000	      0.00000000	     -0.00000000	     -0.00000000	      1.99815966	      4.18327684	      0.00000000	      0.00000000	      0.00000000	    609.88490299	      2.03495684	      1.47492268	      0.00000000	      0.00000000	     -0.00000000	   -665.89466534	      0.00000000	      0.00000000	      0.00000000	      0.00000000	      0.00000000	      0.00000000	      0.71894625	      4.64146634	      0.00000000
      0.16410859	      0.00000000	      5.43171603	     -0.00000000	     -0.00000000	     -0.00000000	      0.00000000	      2.00234998	      4.18005871	     -0.00000000	     -0.00000000	     -0.00000000	    610.42924908	      2.03880865	      1.47331454	     -0.00000000	     -0.00000000	     -0.00000000	   -666.67456978	      0.00000000	      0.00000000	      0.00000000	      0.00000000	      0.00000000	      0.00000000	      0.72041182	      4.63769927	     -0.00000000
      0.16439880	      0.00000000	      5.42724892	     -0.00000000	      0.00000000	     -0.00000000	     -0.00000000	      2.00651696	      4.17684724	     -0.00000000	      0.00000000	     -0.00000000	    610.95810240	      2.04332594	      1.47278465	     -0.00000000	      0.00000000	     -0.00000000	   -667.10034738	      0.00000000	      0.00000000	      0.00000000	      0.00000000	      0.00000000	      0.00000000	      0.72193885	      4.63401232	     -0.00000000
      0.16470729	     -0.00000000	      5.42256246	      0.00000000	      0.00000000	      0.00000000	     -0.00000000	      2.01100865	      4.17341832	      0.00000000	      0.00000000	      0.00000000	    611.55021814	      2.04727661	      1.47078676	      0.00000000	      0.00000000	      0.00000000	   -668.02969489	      0.00000000	      0.00000000	      0.00000000	      0.00000000	      0.00000000	      0.00000000	      0.72349176	      4.62998287	      0.00000000
      0.16501577	     -0.00000000	      5.41778638	     -0.00000000	      0.00000000	     -0.00000000	      0.00000000	      2.01544762	      4.17000410	     -0.00000000	      0.00000000	     -0.00000000	    612.11080072	      2.05244408	      1.47077517	     -0.00000000	      0.00000000	     -0.00000000	   -668.30503251	      0.00000000	      0.00000000	      0.00000000	      0.00000000	      0.00000000	      0.00000000	      0.72515447	      4.62610211	     -0.00000000
      0.16530807	     -0.00000000	      5.41333107	      0.00000000	      0.00000000	      0.00000000	      0.00000000	      2.01972237	      4.16675177	      0.00000000	      0.00000000	      0.00000000	    612.67532744	      2.05637511	      1.46914210	      0.00000000	      0.00000000	      0.00000000	   -669.10461842	      0.00000000	      0.00000000	      0.00000000	      0.00000000	      0.00000000	      0.00000000	      0.72664973	      4.62230030	      0.00000000
      0.16560037	     -0.00000000	      5.40882472	     -0.00000000	      0.00000000	      0.00000000	      0.00000000	      2.02397218	      4.16350701	     -0.00000000	      0.00000000	      0.00000000	    613.22348007	      2.06099530	      1.46862406	     -0.00000000	      0.00000000	     -0.00000000	   -669.53795677	      0.00000000	      0.00000000	      0.00000000	      0.00000000	      0.00000000	      0.00000000	      0.72820843	      4.61858134	     -0.00000000
      0.16590862	     -0.00000000	      5.40413427	     -0.00000000	      0.00000000	      0.00000000	      0.00000000	      2.02851741	      4.16006907	     -0.00000000	      0.00000000	      0.00000000	    613.83191195	      2.06501924	      1.46664900	     -0.00000000	      0.00000000	      0.00000000	   -670.46993459	      0.00000000	      0.00000000	      0.00000000	      0.00000000	      0.00000000	      0.00000000	      0.72978252	      4.61454937	     -0.00000000
      0.16621687	     -0.00000000	      5.39935712	     -0.00000000	      0.00000000	      0.00000000	      0.00000000	      2.03301141	      4.15664625	     -0.00000000	      0.00000000	      0.00000000	    614.40967932	      2.07021562	      1.46658355	     -0.00000000	      0.00000000	      0.00000000	   -670.77320553	      0.00000000	      0.00000000	      0.00000000	      0.00000000	      0.00000000	      0.00000000	      0.73146227	      4.61066028	     -0.00000000
      0.16651125	     -0.00000000	      5.39486429	      0.00000000	      0.00000000	      0.00000000	      0.00000000	      2.03737244	      4.15335951	      0.00000000	      0.00000000	      0.00000000	    614.99490748	      2.07422770	      1.46492537	      0.00000000	      0.00000000	      0.00000000	   -671.59300192	      0.00000000	      0.00000000	      0.00000000	      0.00000000	      0.00000000	      0.00000000	      0.73298788	      4.60682350	      0.00000000
      0.16680563	      0.00000000	      5.39031842	     -0.00000000	      0.00000000	     -0.00000000	     -0.00000000	      2.04170685	      4.15008131	     -0.00000000	      0.00000000	     -0.00000000	    615.56284245	      2.07895333	      1.46442000	     -0.00000000	      0.00000000	     -0.00000000	   -672.03408933	      0.00000000	      0.00000000	      0.00000000	      0.00000000	      0.00000000	      0.00000000	      0.73457898	      4.60307238	     -0.00000000
      0.16711360	     -0.00000000	      5.38562429	      0.00000000	      0.00000000	      0.00000000	     -0.00000000	      2.04630615	      4.14663472	      0.00000000	      0.00000000	      0.00000000	    616.18778115	      2.08305158	      1.46246853	      0.00000000	      0.00000000	      0.00000000	   -672.96876060	      0.00000000	      0.00000000	      0.00000000	      0.00000000	      0.00000000	      0.00000000	      0.73617447	      4.59903828	      0.00000000
      0.16742158	     -0.00000000	      5.38084650	     -0.00000000	      0.00000000	      0.00000000	     -0.00000000	      2.05085586	      4.14320360	     -0.00000000	      0.00000000	      0.00000000	    616.78299266	      2.08827703	      1.46234872	     -0.00000000	      0.00000000	      0.00000000	   -673.30044856	      0.00000000	      0.00000000	      0.00000000	      0.00000000	      0.00000000	      0.00000000	      0.73787146	      4.59514114	     -0.00000000
      0.16771795	     -0.00000000	      5.37631703	     -0.00000000	     -0.00000000	     -0.00000000	      0.00000000	      2.05530402	      4.13988308	     -0.00000000	     -0.00000000	     -0.00000000	    617.38931529	      2.09237122	      1.46066591	     -0.00000000	     -0.00000000	     -0.00000000	   -674.14072723	      0.00000000	      0.00000000	      0.00000000	      0.00000000	      0.00000000	      0.00000000	      0.73942775	      4.59127016	     -0.00000000
      0.16801433	     -0.00000000	      5.37173257	     -0.00000000	     -0.00000000	     -0.00000000	      0.00000000	      2.05972385	      4.13657212	     -0.00000000	     -0.00000000	      0.00000000	    617.97741420	      2.09720311	      1.46017315	     -0.00000000	     -0.00000000	     -0.00000000	   -674.59001119	      0.00000000	      0.00000000	      0.00000000	      0.00000000	      0.00000000	      0.00000000	      0.74105154	      4.58748764	     -0.00000000
      0.16832200	     -0.00000000	      5.36703498	      0.00000000	     -0.00000000	     -0.00000000	     -0.00000000	      2.06437802	      4.13311719	      0.00000000	     -0.00000000	     -0.00000000	    618.61910441	      2.10137634	      1.45824501	      0.00000000	     -0.00000000	     -0.00000000	   -675.52780684	      0.00000000	      0.00000000	      0.00000000	      0.00000000	      0.00000000	      0.00000000	      0.74266870	      4.58345159	      0.00000000
      0.16862967	     -0.00000000	      5.36225677	      0.00000000	      0.00000000	      0.00000000	      0.00000000	      2.06898429	      4.12967799	      0.00000000	      0.00000000	      0.00000000	    619.23202865	      2.10663215	      1.45807178	      0.00000000	      0.00000000	      0.00000000	   -675.88795044	      0.00000000	      0.00000000	      0.00000000	      0.00000000	      0.00000000	      0.00000000	      0.74438329	      4.57954671	      0.00000000
      0.16892791	     -0.00000000	      5.35769242	      0.00000000	      0.00000000	      0.00000000	     -0.00000000	      2.07351967	      4.12632497	      0.00000000	      0.00000000	      0.00000000	    619.85973292	      2.11080900	      1.45636546	      0.00000000	      0.00000000	      0.00000000	   -676.74875659	      0.00000000	      0.00000000	      0.00000000	      0.00000000	      0.00000000	      0.00000000	      0.74597034	      4.57564306	      0.00000000
      0.16922615	      0.00000000	      5.35307120	      0.00000000	     -0.00000000	     -0.00000000	      0.00000000	      2.07802504	      4.12298259	      0.00000000	     -0.00000000	      0.00000000	    620.46829902	      2.11574653	      1.45588436	      0.00000000	     -0.00000000	     -0.00000000	   -677.20695381	      0.00000000	      0.00000000	      0.00000000	      0.00000000	      0.00000000	      0.00000000	      0.74762678	      4.57183055	      0.00000000
      0.16953352	     -0.00000000	      5.34837018	      0.00000000	      0.00000000	      0.00000000	      0.00000000	      2.08273525	      4.11951941	      0.00000000	      0.00000000	      0.00000000	    621.12705374	      2.11999527	      1.45397847	      0.00000000	      0.00000000	      0.00000000	   -678.14862503	      0.00000000	      0.00000000	      0.00000000	      0.00000000	      0.00000000	      0.00000000	      0.74926597	      4.56779247	      0.00000000
      0.16984089	     -0.00000000	      5.34359148	      0.00000000	     -0.00000000	      0.00000000	      0.00000000	      2.08739925	      4.11607222	      0.00000000	     -0.00000000	      0.00000000	    621.75798774	      2.12528385	      1.45375401	      0.00000000	     -0.00000000	      0.00000000	   -678.53690268	      0.00000000	      0.00000000	      0.00000000	      0.00000000	      0.00000000	      0.00000000	      0.75099869	      4.56388004	      0.00000000
      0.17014082	     -0.00000000	      5.33899463	      0.00000000	     -0.00000000	      0.00000000	     -0.00000000	      2.09202135	      4.11268850	      0.00000000	     -0.00000000	      0.00000000	    622.40726886	      2.12954357	      1.45202587	      0.00000000	     -0.00000000	      0.00000000	   -679.41806223	      0.00000000	      0.00000000	      0.00000000	      0.00000000	      0.00000000	      0.00000000	      0.75261639	      4.55994587	      0.00000000
      0.17044076	      0.00000000	      5.33433920	     -0.00000000	     -0.00000000	      0.00000000	      0.00000000	      2.09661181	      4.10931652	     -0.00000000	     -0.00000000	      0.00000000	    623.03654376	      2.13458484	      1.45155457	      0.00000000	     -0.00000000	      0.00000000	   -679.88617767	      0.00000000	      0.00000000	      0.00000000	      0.00000000	      0.00000000	      0.00000000	      0.75430518	      4.55610524	     -0.00000000
      0.17074784	      0.00000000	      5.32963446	     -0.00000000	      0.00000000	     -0.00000000	     -0.00000000	      2.10137972	      4.10584497	     -0.00000000	      0.00000000	     -0.00000000	    623.71275785	      2.13890970	      1.44966914	     -0.00000000	      0.00000000	     -0.00000000	   -680.83276245	      0.00000000	      0.00000000	      0.00000000	      0.00000000	      0.00000000	      0.00000000	      0.75596690	      4.55206475	     -0.00000000
      0.17105493	      0.00000000	      5.32485480	     -0.00000000	      0.00000000	     -0.00000000	     -0.00000000	      2.10610303	      4.10238964	     -0.00000000	      0.00000000	     -0.00000000	    624.36204534	      2.14423456	      1.44939666	     -0.00000000	      0.00000000	     -0.00000000	   -681.24857428	      0.00000000	      0.00000000	      0.00000000	      0.00000000	      0.00000000	      0.00000000	      0.75771851	      4.54814476	     -0.00000000
      0.17135637	      0.00000000	      5.32022829	     -0.00000000	      0.00000000	     -0.00000000	      0.00000000	      2.11081090	      4.09897739	     -0.00000000	      0.00000000	     -0.00000000	    625.03302351	      2.14857720	      1.44764901	     -0.00000000	      0.00000000	     -0.00000000	   -682.14970726	      0.00000000	      0.00000000	      0.00000000	      0.00000000	      0.00000000	      0.00000000	      0.75936662	      4.54418264	     -0.00000000
      0.17165781	      0.00000000	      5.31554173	     -0.00000000	      0.00000000	     -0.00000000	      0.00000000	      2.11548564	      4.09557797	     -0.00000000	      0.00000000	     -0.00000000	    625.68320580	      2.15371924	      1.44718473	     -0.00000000	      0.00000000	     -0.00000000	   -682.62903722	      0.00000000	      0.00000000	      0.00000000	      0.00000000	      0.00000000	      0.00000000	      0.76108724	      4.54031611	     -0.00000000
      0.17196466	      0.00000000	      5.31083264	      0.00000000	      0.00000000	     -0.00000000	     -0.00000000	      2.12031344	      4.09209765	     -0.00000000	      0.00000000	      0.00000000	    626.37736444	      2.15812101	      1.44531745	     -0.00000000	      0.00000000	     -0.00000000	   -683.58181551	      0.00000000	      0.00000000	      0.00000000	      0.00000000	      0.00000000	      0.00000000	      0.76277212	      4.53627247	     -0.00000000
      0.17227151	      0.00000000	      5.30605117	     -0.00000000	     -0.00000000	      0.00000000	     -0.00000000	      2.12509810	      4.08863382	     -0.00000000	     -0.00000000	      0.00000000	    627.04541096	      2.16348667	      1.44500087	     -0.00000000	     -0.00000000	      0.00000000	   -684.02438229	      0.00000000	      0.00000000	      0.00000000	      0.00000000	      0.00000000	      0.00000000	      0.76454361	      4.53234469	     -0.00000000
      0.17257425	      0.00000000	      5.30139807	     -0.00000000	     -0.00000000	      0.00000000	     -0.00000000	      2.12989055	      4.08519543	      0.00000000	     -0.00000000	      0.00000000	    627.73815634	      2.16791232	      1.44323656	      0.00000000	     -0.00000000	      0.00000000	   -684.94493858	      0.00000000	      0.00000000	      0.00000000	      0.00000000	      0.00000000	      0.00000000	      0.76622184	      4.52835745	     -0.00000000
      0.17287699	     -0.00000000	      5.29668377	      0.00000000	      0.00000000	      0.00000000	      0.00000000	      2.13464858	      4.08177094	      0.00000000	      0.00000000	      0.00000000	    628.40942484	      2.17315136	      1.44277574	      0.00000000	      0.00000000	      0.00000000	   -685.43703876	      0.00000000	      0.00000000	      0.00000000	      0.00000000	      0.00000000	      0.00000000	      0.76797367	      4.52446739	      0.00000000
      0.17317973	      0.00000000	      5.29202420	     -0.00000000	      0.00000000	     -0.00000000	      0.00000000	      2.13947074	      4.07832791	     -0.00000000	      0.00000000	     -0.00000000	    629.11025768	      2.17765281	      1.44107792	     -0.00000000	      0.00000000	     -0.00000000	   -686.34198419	      0.00000000	      0.00000000	      0.00000000	      0.00000000	      0.00000000	      0.00000000	      0.76966720	      4.52048164	     -0.00000000
      0.17348248	      0.00000000	      5.28730971	     -0.00000000	     -0.00000000	      0.00000000	      0.00000000	      2.14426358	      4.07489740	     -0.00000000	     -0.00000000	      0.00000000	    629.79226841	      2.18288335	      1.44054429	     -0.00000000	     -0.00000000	     -0.00000000	   -686.86459814	      0.00000000	      0.00000000	      0.00000000	      0.00000000	      0.00000000	      0.00000000	      0.77142710	      4.51658253	     -0.00000000
      0.17378522	      0.00000000	      5.28264386	     -0.00000000	     -0.00000000	     -0.00000000	     -0.00000000	      2.14911585	      4.07144981	     -0.00000000	     -0.00000000	     -0.00000000	    630.50131427	      2.18745929	      1.43891021	     -0.00000000	     -0.00000000	     -0.00000000	   -687.75496420	      0.00000000	      0.00000000	      0.00000000	      0.00000000	      0.00000000	      0.00000000	      0.77313591	      4.51259812	     -0.00000000
      0.17408796	      0.00000000	      5.27792911	     -0.00000000	      0.00000000	     -0.00000000	     -0.00000000	      2.15394378	      4.06801336	     -0.00000000	      0.00000000	     -0.00000000	    631.19411570	      2.19268354	      1.43830700	     -0.00000000	      0.00000000	     -0.00000000	   -688.30716171	      0.00000000	      0.00000000	      0.00000000	      0.00000000	      0.00000000	      0.00000000	      0.77490417	      4.50869027	     -0.00000000
      0.17439070	     -0.00000000	      5.27325720	      0.00000000	     -0.00000000	     -0.00000000	      0.00000000	      2.15882661	      4.06456130	      0.00000000	     -0.00000000	      0.00000000	    631.91151913	      2.19733221	      1.43673315	      0.00000000	     -0.00000000	     -0.00000000	   -689.18423490	      0.00000000	      0.00000000	      0.00000000	      0.00000000	      0.00000000	      0.00000000	      0.77662819	      4.50470700	      0.00000000
      0.17469344	      0.00000000	      5.26854211	     -0.00000000	     -0.00000000	     -0.00000000	     -0.00000000	      2.16368988	      4.06111901	     -0.00000000	     -0.00000000	     -0.00000000	    632.61514659	      2.20255281	      1.43606425	     -0.00000000	     -0.00000000	     -0.00000000	   -689.76486374	      0.00000000	      0.00000000	      0.00000000	      0.00000000	      0.00000000	      0.00000000	      0.77840515	      4.50079079	     -0.00000000
      0.17499619	      0.00000000	      5.26386441	     -0.00000000	      0.00000000	     -0.00000000	      0.00000000	      2.16860373	      4.05766256	     -0.00000000	      0.00000000	      0.00000000	    633.34106830	      2.20727208	      1.43454654	     -0.00000000	      0.00000000	     -0.00000000	   -690.63012974	      0.00000000	      0.00000000	      0.00000000	      0.00000000	      0.00000000	      0.00000000	      0.78014428	      4.49680844	     -0.00000000
      0.17529893	      0.00000000	      5.25914887	     -0.00000000	     -0.00000000	     -0.00000000	      0.00000000	      2.17350259	      4.05421457	     -0.00000000	     -0.00000000	     -0.00000000	    634.05554717	      2.21249198	      1.43381637	     -0.00000000	     -0.00000000	     -0.00000000	   -691.23787196	      0.00000000	      0.00000000	      0.00000000	      0.00000000	      0.00000000	      0.00000000	      0.78193031	      4.49288427	     -0.00000000
      0.17560167	      0.00000000	      5.25446566	     -0.00000000	      0.00000000	     -0.00000000	      0.00000000	      2.17844798	      4.05075380	     -0.00000000	      0.00000000	     -0.00000000	    634.79016088	      2.21727946	      1.43235027	     -0.00000000	      0.00000000	     -0.00000000	   -692.09296020	      0.00000000	      0.00000000	      0.00000000	      0.00000000	      0.00000000	      0.00000000	      0.78368445	      4.48890258	     -0.00000000
      0.17590441	     -0.00000000	      5.24974958	     -0.00000000	      0.00000000	      0.00000000	     -0.00000000	      2.18338264	      4.04730026	     -0.00000000	      0.00000000	      0.00000000	    635.51550973	      2.22250185	      1.43156357	     -0.00000000	      0.00000000	     -0.00000000	   -692.72638585	      0.00000000	      0.00000000	      0.00000000	      0.00000000	      0.00000000	      0.00000000	      0.78547991	      4.48497092	     -0.00000000
      0.17620716	     -0.00000000	      5.24506119	      0.00000000	     -0.00000000	      0.00000000	     -0.00000000	      2.18836009	      4.04383525	      0.00000000	     -0.00000000	      0.00000000	    636.25899923	      2.22735499	      1.43014432	      0.00000000	     -0.00000000	      0.00000000	   -693.57301652	      0.00000000	      0.00000000	      0.00000000	      0.00000000	      0.00000000	      0.00000000	      0.78724893	      4.48098963	      0.00000000
      0.17650990	      0.00000000	      5.24034446	     -0.00000000	      0.00000000	     -0.00000000	      0.00000000	      2.19333077	      4.04037632	     -0.00000000	      0.00000000	     -0.00000000	    636.99523298	      2.23258318	      1.42930605	     -0.00000000	      0.00000000	     -0.00000000	   -694.23063547	      0.00000000	      0.00000000	      0.00000000	      0.00000000	      0.00000000	      0.00000000	      0.78905422	      4.47705095	     -0.00000000
      0.17681264	     -0.00000000	      5.23565121	     -0.00000000	      0.00000000	      0.00000000	     -0.00000000	      2.19834084	      4.03690716	     -0.00000000	      0.00000000	      0.00000000	    637.74778924	      2.23749936	      1.42792874	     -0.00000000	      0.00000000	     -0.00000000	   -695.07056963	      0.00000000	      0.00000000	      0.00000000	      0.00000000	      0.00000000	      0.00000000	      0.79083800	      4.47306980	     -0.00000000
      0.17711538	      0.00000000	      5.23093374	     -0.00000000	      0.00000000	     -0.00000000	     -0.00000000	      2.20334776	      4.03344300	     -0.00000000	      0.00000000	     -0.00000000	    638.49492208	      2.24273670	      1.42704391	     -0.00000000	      0.00000000	     -0.00000000	   -695.75087762	      0.00000000	      0.00000000	      0.00000000	      0.00000000	      0.00000000	      0.00000000	      0.79265352	      4.46912459	     -0.00000000
      0.17741813	      0.00000000	      5.22623599	     -0.00000000	      0.00000000	      0.00000000	      0.00000000	      2.20839100	      4.02996979	     -0.00000000	      0.00000000	      0.00000000	    639.25674063	      2.24771331	      1.42570368	     -0.00000000	      0.00000000	      0.00000000	   -696.58587404	      0.00000000	      0.00000000	      0.00000000	      0.00000000	      0.00000000	      0.00000000	      0.79445193	      4.46514332	     -0.00000000
      0.17772087	     -0.00000000	      5.22151769	     -0.00000000	     -0.00000000	     -0.00000000	     -0.00000000	      2.21343440	      4.02650059	      0.00000000	     -0.00000000	     -0.00000000	    640.01478865	      2.25296314	      1.42477720	      0.00000000	     -0.00000000	     -0.00000000	   -697.28739308	      0.00000000	      0.00000000	      0.00000000	      0.00000000	      0.00000000	      0.00000000	      0.79627807	      4.46119208	     -0.00000000
      0.17802361	      0.00000000	      5.21681580	     -0.00000000	     -0.00000000	     -0.00000000	     -0.00000000	      2.21851138	      4.02302340	     -0.00000000	     -0.00000000	      0.00000000	    640.78606719	      2.25799764	      1.42346931	     -0.00000000	     -0.00000000	     -0.00000000	   -698.11917044	      0.00000000	      0.00000000	      0.00000000	      0.00000000	      0.00000000	      0.00000000	      0.79809101	      4.45721046	     -0.00000000
      0.17832635	     -0.00000000	      5.21209660	     -0.00000000	      0.00000000	      0.00000000	      0.00000000	      2.22359147	      4.01954936	     -0.00000000	      0.00000000	      0.00000000	    641.55505087	      2.26326318	      1.42250593	     -0.00000000	      0.00000000	      0.00000000	   -698.84048329	      0.00000000	      0.00000000	      0.00000000	      0.00000000	      0.00000000	      0.00000000	      0.79992817	      4.45325368	     -0.00000000
      0.17862910	      0.00000000	      5.20739092	     -0.00000000	      0.00000000	     -0.00000000	      0.00000000	      2.22870277	      4.01606830	     -0.00000000	      0.00000000	      0.00000000	    642.33598861	      2.26835319	      1.42122585	     -0.00000000	      0.00000000	     -0.00000000	   -699.67069391	      0.00000000	      0.00000000	      0.00000000	      0.00000000	      0.00000000	      0.00000000	      0.80175554	      4.44927149	     -0.00000000
      0.17893184	     -0.00000000	      5.20267080	      0.00000000	     -0.00000000	      0.00000000	      0.00000000	      2.23381983	      4.01258962	      0.00000000	     -0.00000000	      0.00000000	    643.11593839	      2.27363753	      1.42023004	      0.00000000	     -0.00000000	      0.00000000	   -700.41048046	      0.00000000	      0.00000000	      0.00000000	      0.00000000	      0.00000000	      0.00000000	      0.80360408	      4.44530965	      0.00000000
      0.17923458	      0.00000000	      5.19796171	     -0.00000000	      0.00000000	     -0.00000000	     -0.00000000	      2.23896603	      4.00910480	     -0.00000000	      0.00000000	     -0.00000000	    643.90673933	      2.27878083	      1.41897350	     -0.00000000	      0.00000000	     -0.00000000	   -701.24069474	      0.00000000	      0.00000000	      0.00000000	      0.00000000	      0.00000000	      0.00000000	      0.80544581	      4.44132675	     -0.00000000
      0.17953732	     -0.00000000	      5.19324069	      0.00000000	      0.00000000	      0.00000000	     -0.00000000	      2.24412034	      4.00562171	      0.00000000	      0.00000000	      0.00000000	    644.69770003	      2.28408687	      1.41794937	      0.00000000	      0.00000000	      0.00000000	   -701.99774835	      0.00000000	      0.00000000	      0.00000000	      0.00000000	      0.00000000	      0.00000000	      0.80730610	      4.43736034	      0.00000000
      0.17984006	     -0.00000000	      5.18852861	     -0.00000000	      0.00000000	     -0.00000000	      0.00000000	      2.24930205	      4.00213327	     -0.00000000	      0.00000000	      0.00000000	    645.49857194	      2.28928148	      1.41671243	     -0.00000000	      0.00000000	     -0.00000000	   -702.82943043	      0.00000000	      0.00000000	      0.00000000	      0.00000000	      0.00000000	      0.00000000	      0.80916214	      4.43337662	     -0.00000000
      0.18014281	      0.00000000	      5.18380679	     -0.00000000	      0.00000000	     -0.00000000	     -0.00000000	      2.25449392	      3.99864603	     -0.00000000	      0.00000000	     -0.00000000	    646.30060329	      2.29461197	      1.41566376	     -0.00000000	      0.00000000	     -0.00000000	   -703.60266854	      0.00000000	      0.00000000	      0.00000000	      0.00000000	      0.00000000	      0.00000000	      0.81103456	      4.42940615	     -0.00000000
      0.18044555	      0.00000000	      5.17909218	     -0.00000000	      0.00000000	     -0.00000000	     -0.00000000	      2.25971176	      3.99515415	     -0.00000000	      0.00000000	     -0.00000000	    647.11175674	      2.29985615	      1.41444284	     -0.00000000	      0.00000000	     -0.00000000	   -704.43716751	      0.00000000	      0.00000000	      0.00000000	      0.00000000	      0.00000000	      0.00000000	      0.81290489	      4.42542158	     -0.00000000
      0.18074829	      0.00000000	      5.17436971	     -0.00000000	      0.00000000	     -0.00000000	     -0.00000000	      2.26494154	      3.99166303	     -0.00000000	      0.00000000	     -0.00000000	    647.92493438	      2.30521360	      1.41337299	     -0.00000000	      0.00000000	     -0.00000000	   -705.22564022	      0.00000000	      0.00000000	      0.00000000	      0.00000000	      0.00000000	      0.00000000	      0.81478977	      4.42144757	     -0.00000000
      0.18105103	     -0.00000000	      5.16965307	      0.00000000	     -0.00000000	      0.00000000	      0.00000000	      2.27019612	      3.98816793	      0.00000000	     -0.00000000	      0.00000000	    648.74658265	      2.31050588	      1.41216490	      0.00000000	     -0.00000000	      0.00000000	   -706.06418609	      0.00000000	      0.00000000	      0.00000000	      0.00000000	      0.00000000	      0.00000000	      0.81667440	      4.41746218	      0.00000000
      0.18135378	      0.00000000	      5.16493020	      0.00000000	      0.00000000	     -0.00000000	     -0.00000000	      2.27546422	      3.98467325	     -0.00000000	      0.00000000	     -0.00000000	    649.57099907	      2.31589260	      1.41107689	     -0.00000000	      0.00000000	     -0.00000000	   -706.86707931	      0.00000000	      0.00000000	      0.00000000	      0.00000000	      0.00000000	      0.00000000	      0.81857207	      4.41348517	      0.00000000
      0.18165652	      0.00000000	      5.16021206	     -0.00000000	     -0.00000000	      0.00000000	      0.00000000	      2.28075617	      3.98117519	      0.00000000	     -0.00000000	      0.00000000	    650.40335870	      2.32123175	      1.40987882	      0.00000000	     -0.00000000	      0.00000000	   -707.71078447	      0.00000000	      0.00000000	      0.00000000	      0.00000000	      0.00000000	      0.00000000	      0.82047105	      4.40949910	      0.00000000
      0.18195926	      0.00000000	      5.15548913	     -0.00000000	     -0.00000000	     -0.00000000	      0.00000000	      2.28606301	      3.97767733	     -0.00000000	     -0.00000000	      0.00000000	    651.23912425	      2.32664986	      1.40877524	     -0.00000000	     -0.00000000	     -0.00000000	   -708.52741882	      0.00000000	      0.00000000	      0.00000000	      0.00000000	      0.00000000	      0.00000000	      0.82238184	      4.40551965	     -0.00000000
      0.18226200	      0.00000000	      5.15077009	     -0.00000000	     -0.00000000	     -0.00000000	     -0.00000000	      2.29139299	      3.97417662	     -0.00000000	     -0.00000000	     -0.00000000	    652.08241603	      2.33203493	      1.40758476	     -0.00000000	     -0.00000000	     -0.00000000	   -709.37728313	      0.00000000	      0.00000000	      0.00000000	      0.00000000	      0.00000000	      0.00000000	      0.82429523	      4.40153311	     -0.00000000
      0.18256475	      0.00000000	      5.14604751	     -0.00000000	     -0.00000000	      0.00000000	     -0.00000000	      2.29673903	      3.97067596	      0.00000000	     -0.00000000	      0.00000000	    652.92965977	      2.33748635	      1.40646787	      0.00000000	     -0.00000000	     -0.00000000	   -710.20710904	      0.00000000	      0.00000000	      0.00000000	      0.00000000	      0.00000000	      0.00000000	      0.82621946	      4.39755181	      0.00000000
      0.18286749	      0.00000000	      5.14132824	      0.00000000	      0.00000000	     -0.00000000	     -0.00000000	      2.30210769	      3.96717297	     -0.00000000	      0.00000000	     -0.00000000	    653.78411003	      2.34291660	      1.40528287	     -0.00000000	      0.00000000	     -0.00000000	   -711.06402780	      0.00000000	      0.00000000	      0.00000000	      0.00000000	      0.00000000	      0.00000000	      0.82814735	      4.39356510	      0.00000000
      0.18317023	      0.00000000	      5.13660654	     -0.00000000	     -0.00000000	     -0.00000000	      0.00000000	      2.30749346	      3.96366998	      0.00000000	     -0.00000000	     -0.00000000	    654.64298046	      2.34840308	      1.40415459	      0.00000000	     -0.00000000	     -0.00000000	   -711.90661888	      0.00000000	      0.00000000	      0.00000000	      0.00000000	      0.00000000	      0.00000000	      0.83008532	      4.38958259	      0.00000000
      0.18347297	      0.00000000	      5.13188777	     -0.00000000	     -0.00000000	     -0.00000000	      0.00000000	      2.31290149	      3.96016515	     -0.00000000	     -0.00000000	     -0.00000000	    655.50882255	      2.35387802	      1.40297331	     -0.00000000	     -0.00000000	     -0.00000000	   -712.77139279	      0.00000000	      0.00000000	      0.00000000	      0.00000000	      0.00000000	      0.00000000	      0.83202784	      4.38559610	     -0.00000000
      0.18377572	     -0.00000000	      5.12716757	      0.00000000	      0.00000000	      0.00000000	      0.00000000	      2.31832754	      3.95666033	      0.00000000	      0.00000000	      0.00000000	    656.37948818	      2.35940116	      1.40183523	      0.00000000	      0.00000000	      0.00000000	   -713.62643658	      0.00000000	      0.00000000	      0.00000000	      0.00000000	      0.00000000	      0.00000000	      0.83397987	      4.38161308	      0.00000000
      0.18407846	     -0.00000000	      5.12245014	      0.00000000	     -0.00000000	     -0.00000000	      0.00000000	      2.32377565	      3.95315414	      0.00000000	     -0.00000000	      0.00000000	    657.25696396	      2.36492051	      1.40065620	      0.00000000	     -0.00000000	     -0.00000000	   -714.49978290	      0.00000000	      0.00000000	      0.00000000	      0.00000000	      0.00000000	      0.00000000	      0.83593718	      4.37762731	      0.00000000
      0.18438120	     -0.00000000	      5.11773219	      0.00000000	      0.00000000	      0.00000000	      0.00000000	      2.32924258	      3.94964808	      0.00000000	      0.00000000	      0.00000000	    658.13961371	      2.37048177	      1.39950967	      0.00000000	      0.00000000	      0.00000000	   -715.36707132	      0.00000000	      0.00000000	      0.00000000	      0.00000000	      0.00000000	      0.00000000	      0.83790356	      4.37364453	      0.00000000
      0.18468394	      0.00000000	      5.11301700	     -0.00000000	     -0.00000000	      0.00000000	     -0.00000000	      2.33473149	      3.94614112	     -0.00000000	     -0.00000000	      0.00000000	    659.02897498	      2.37604544	      1.39833167	     -0.00000000	     -0.00000000	      0.00000000	   -716.24963512	      0.00000000	      0.00000000	      0.00000000	      0.00000000	      0.00000000	      0.00000000	      0.83987582	      4.36966007	     -0.00000000
      0.18498668	      0.00000000	      5.10830217	     -0.00000000	     -0.00000000	     -0.00000000	      0.00000000	      2.34023996	      3.94263446	     -0.00000000	     -0.00000000	     -0.00000000	    659.92381817	      2.38164619	      1.39717778	     -0.00000000	     -0.00000000	     -0.00000000	   -717.12905325	      0.00000000	      0.00000000	      0.00000000	      0.00000000	      0.00000000	      0.00000000	      0.84185687	      4.36567836	     -0.00000000
      0.18528943	      0.00000000	      5.10359025	      0.00000000	     -0.00000000	     -0.00000000	     -0.00000000	      2.34577044	      3.93912738	      0.00000000	     -0.00000000	     -0.00000000	    660.82532772	      2.38725427	      1.39599984	      0.00000000	     -0.00000000	     -0.00000000	   -718.02141867	      0.00000000	      0.00000000	      0.00000000	      0.00000000	      0.00000000	      0.00000000	      0.84384430	      4.36169593	      0.00000000
      0.18559217	     -0.00000000	      5.09887953	      0.00000000	     -0.00000000	      0.00000000	      0.00000000	      2.35132114	      3.93562084	      0.00000000	     -0.00000000	      0.00000000	    661.73259376	      2.39289577	      1.39483951	      0.00000000	     -0.00000000	     -0.00000000	   -718.91293393	      0.00000000	      0.00000000	      0.00000000	      0.00000000	      0.00000000	      0.00000000	      0.84584031	      4.35771618	      0.00000000
      0.18589491	      0.00000000	      5.09417202	     -0.00000000	      0.00000000	     -0.00000000	     -0.00000000	      2.35689398	      3.93211437	     -0.00000000	      0.00000000	     -0.00000000	    662.64652592	      2.39854853	      1.39366084	     -0.00000000	      0.00000000	     -0.00000000	   -719.81563397	      0.00000000	      0.00000000	      0.00000000	      0.00000000	      0.00000000	      0.00000000	      0.84784314	      4.35373660	     -0.00000000
      0.18619765	      0.00000000	      5.08946652	      0.00000000	     -0.00000000	     -0.00000000	     -0.00000000	      2.36248766	      3.92860877	      0.00000000	     -0.00000000	      0.00000000	    663.56646332	      2.40423199	      1.39249482	      0.00000000	     -0.00000000	     -0.00000000	   -720.71928473	      0.00000000	      0.00000000	      0.00000000	      0.00000000	      0.00000000	      0.00000000	      0.84985443	      4.34975980	      0.00000000
      0.18650040	      0.00000000	      5.08476465	     -0.00000000	     -0.00000000	      0.00000000	     -0.00000000	      2.36810367	      3.92510373	      0.00000000	     -0.00000000	      0.00000000	    664.49310384	      2.40992982	      1.39131486	      0.00000000	     -0.00000000	      0.00000000	   -721.63280987	      0.00000000	      0.00000000	      0.00000000	      0.00000000	      0.00000000	      0.00000000	      0.85187290	      4.34578401	      0.00000000
      0.18680314	      0.00000000	      5.08006562	     -0.00000000	      0.00000000	      0.00000000	      0.00000000	      2.37374112	      3.92159994	     -0.00000000	      0.00000000	      0.00000000	    665.42597851	      2.41565640	      1.39014379	     -0.00000000	      0.00000000	     -0.00000000	   -722.54869413	      0.00000000	      0.00000000	      0.00000000	      0.00000000	      0.00000000	      0.00000000	      0.85389979	      4.34181123	     -0.00000000
      0.18710588	      0.00000000	      5.07537073	      0.00000000	      0.00000000	      0.00000000	      0.00000000	      2.37940116	      3.91809724	     -0.00000000	      0.00000000	      0.00000000	    666.36562360	      2.42139981	      1.38896213	     -0.00000000	      0.00000000	      0.00000000	   -723.47349923	      0.00000000	      0.00000000	      0.00000000	      0.00000000	      0.00000000	      0.00000000	      0.85593418	      4.33784026	      0.00000000
      0.18740862	      0.00000000	      5.07067953	      0.00000000	      0.00000000	      0.00000000	      0.00000000	      2.38508320	      3.91459623	      0.00000000	      0.00000000	      0.00000000	    667.31171635	      2.42717064	      1.38778654	     -0.00000000	      0.00000000	      0.00000000	   -724.40176327	      0.00000000	      0.00000000	      0.00000000	      0.00000000	      0.00000000	      0.00000000	      0.85797700	      4.33387265	      0.00000000
      0.18771137	     -0.00000000	      5.06599306	      0.00000000	      0.00000000	     -0.00000000	      0.00000000	      2.39078814	      3.91109686	      0.00000000	      0.00000000	      0.00000000	    668.26467074	      2.43296028	      1.38660293	      0.00000000	      0.00000000	     -0.00000000	   -725.33827271	      0.00000000	      0.00000000	      0.00000000	      0.00000000	      0.00000000	      0.00000000	      0.86002760	      4.32990763	      0.00000000
      0.18801411	      0.00000000	      5.06131111	     -0.00000000	     -0.00000000	     -0.00000000	      0.00000000	      2.39651561	      3.90759965	     -0.00000000	     -0.00000000	     -0.00000000	    669.22427401	      2.43877645	      1.38542335	     -0.00000000	     -0.00000000	     -0.00000000	   -726.27910042	      0.00000000	      0.00000000	      0.00000000	      0.00000000	      0.00000000	      0.00000000	      0.86208667	      4.32594642	     -0.00000000
      0.18831685	      0.00000000	      5.05663458	      0.00000000	     -0.00000000	      0.00000000	      0.00000000	      2.40226635	      3.90410466	      0.00000000	     -0.00000000	      0.00000000	    670.19084820	      2.44461303	      1.38423767	      0.00000000	     -0.00000000	      0.00000000	   -727.22771144	      0.00000000	      0.00000000	      0.00000000	      0.00000000	      0.00000000	      0.00000000	      0.86415377	      4.32198856	      0.00000000
      0.18861959	     -0.00000000	      5.05196342	      0.00000000	     -0.00000000	      0.00000000	      0.00000000	      2.40804015	      3.90061234	      0.00000000	     -0.00000000	      0.00000000	    671.16426212	      2.45047563	      1.38305458	      0.00000000	     -0.00000000	      0.00000000	   -728.18131416	      0.00000000	      0.00000000	      0.00000000	      0.00000000	      0.00000000	      0.00000000	      0.86622943	      4.31803503	      0.00000000
      0.18892234	     -0.00000000	      5.04729838	     -0.00000000	     -0.00000000	     -0.00000000	      0.00000000	      2.41383759	      3.89712284	     -0.00000000	     -0.00000000	     -0.00000000	    672.14476899	      2.45635996	      1.38186688	     -0.00000000	     -0.00000000	     -0.00000000	   -729.14239932	      0.00000000	      0.00000000	      0.00000000	      0.00000000	      0.00000000	      0.00000000	      0.86831336	      4.31408560	     -0.00000000
      0.18922508	      0.00000000	      5.04263956	      0.00000000	     -0.00000000	     -0.00000000	     -0.00000000	      2.41965860	      3.89363656	      0.00000000	     -0.00000000	     -0.00000000	    673.13229710	      2.46227005	      1.38068076	      0.00000000	     -0.00000000	     -0.00000000	   -730.10900667	      0.00000000	      0.00000000	      0.00000000	      0.00000000	      0.00000000	      0.00000000	      0.87040595	      4.31014107	      0.00000000
      0.18952782	      0.00000000	      5.03798760	      0.00000000	     -0.00000000	     -0.00000000	     -0.00000000	      2.42550367	      3.89015368	      0.00000000	     -0.00000000	      0.00000000	    674.12704823	      2.46820296	      1.37949119	      0.00000000	     -0.00000000	     -0.00000000	   -731.08291556	      0.00000000	      0.00000000	      0.00000000	      0.00000000	      0.00000000	      0.00000000	      0.87250702	      4.30620139	      0.00000000
      0.18983056	      0.00000000	      5.03334270	     -0.00000000	      0.00000000	      0.00000000	      0.00000000	      2.43137279	      3.88667460	     -0.00000000	      0.00000000	      0.00000000	    675.12899322	      2.47416160	      1.37830255	     -0.00000000	      0.00000000	      0.00000000	   -732.06276793	      0.00000000	      0.00000000	      0.00000000	      0.00000000	      0.00000000	      0.00000000	      0.87461688	      4.30226720	     -0.00000000
      0.19013330	     -0.00000000	      5.02870540	     -0.00000000	     -0.00000000	     -0.00000000	      0.00000000	      2.43726639	      3.88319952	     -0.00000000	     -0.00000000	     -0.00000000	    676.13829544	      2.48014398	      1.37711137	     -0.00000000	     -0.00000000	     -0.00000000	   -733.04982859	      0.00000000	      0.00000000	      0.00000000	      0.00000000	      0.00000000	      0.00000000	      0.87673542	      4.29833857	     -0.00000000
      0.19043605	     -0.00000000	      5.02407597	      0.00000000	      0.00000000	      0.00000000	      0.00000000	      2.44318452	      3.87972879	      0.00000000	      0.00000000	      0.00000000	    677.15495542	      2.48615220	      1.37592074	      0.00000000	      0.00000000	      0.00000000	   -734.04317124	      0.00000000	      0.00000000	      0.00000000	      0.00000000	      0.00000000	      0.00000000	      0.87886287	      4.29441605	      0.00000000
      0.19073879	     -0.00000000	      5.01945488	     -0.00000000	      0.00000000	     -0.00000000	      0.00000000	      2.44912756	      3.87626265	     -0.00000000	      0.00000000	     -0.00000000	    678.17910786	      2.49218495	      1.37472829	     -0.00000000	      0.00000000	     -0.00000000	   -735.04369194	      0.00000000	      0.00000000	      0.00000000	      0.00000000	      0.00000000	      0.00000000	      0.88099920	      4.29049978	     -0.00000000
      0.19104153	     -0.00000000	      5.01484241	      0.00000000	     -0.00000000	      0.00000000	     -0.00000000	      2.45509560	      3.87280143	      0.00000000	     -0.00000000	      0.00000000	    679.21077355	      2.49824376	      1.37353622	      0.00000000	     -0.00000000	      0.00000000	   -736.05077091	      0.00000000	      0.00000000	      0.00000000	      0.00000000	      0.00000000	      0.00000000	      0.88314459	      4.28659023	      0.00000000
      0.19134427	      0.00000000	      5.01023901	     -0.00000000	      0.00000000	     -0.00000000	     -0.00000000	      2.46108896	      3.86934537	     -0.00000000	      0.00000000	     -0.00000000	    680.25006573	      2.50432780	      1.37234293	     -0.00000000	      0.00000000	     -0.00000000	   -737.06504255	      0.00000000	      0.00000000	      0.00000000	      0.00000000	      0.00000000	      0.00000000	      0.88529903	      4.28268758	     -0.00000000
      0.19164702	     -0.00000000	      5.00564495	      0.00000000	     -0.00000000	      0.00000000	      0.00000000	      2.46710779	      3.86589477	      0.00000000	     -0.00000000	      0.00000000	    681.29701868	      2.51043819	      1.37114998	      0.00000000	     -0.00000000	     -0.00000000	   -738.08610241	      0.00000000	      0.00000000	      0.00000000	      0.00000000	      0.00000000	      0.00000000	      0.88746268	      4.27879224	      0.00000000
      0.19194976	      0.00000000	      5.00106062	     -0.00000000	     -0.00000000	     -0.00000000	      0.00000000	      2.47315236	      3.86244986	     -0.00000000	     -0.00000000	     -0.00000000	    682.35172973	      2.51657442	      1.36995632	     -0.00000000	     -0.00000000	     -0.00000000	   -739.11440131	      0.00000000	      0.00000000	      0.00000000	      0.00000000	      0.00000000	      0.00000000	      0.88963555	      4.27490441	     -0.00000000
      0.19225250	      0.00000000	      4.99648632	     -0.00000000	      0.00000000	     -0.00000000	      0.00000000	      2.47922285	      3.85901094	     -0.00000000	      0.00000000	     -0.00000000	    683.41424192	      2.52273734	      1.36876304	     -0.00000000	      0.00000000	     -0.00000000	   -740.14968452	      0.00000000	      0.00000000	      0.00000000	      0.00000000	      0.00000000	      0.00000000	      0.89181777	      4.27102446	     -0.00000000
      0.19255524	      0.00000000	      4.99192237	     -0.00000000	     -0.00000000	     -0.00000000	      0.00000000	      2.48531949	      3.85557823	     -0.00000000	     -0.00000000	     -0.00000000	    684.48464090	      2.52892667	      1.36756950	     -0.00000000	     -0.00000000	     -0.00000000	   -741.19227543	      0.00000000	      0.00000000	      0.00000000	      0.00000000	      0.00000000	      0.00000000	      0.89400939	      4.26715258	     -0.00000000
      0.19285799	     -0.00000000	      4.98736906	      0.00000000	      0.00000000	      0.00000000	      0.00000000	      2.49144249	      3.85215198	      0.00000000	      0.00000000	      0.00000000	    685.56297538	      2.53514305	      1.36637645	      0.00000000	      0.00000000	     -0.00000000	   -742.24202292	      0.00000000	      0.00000000	      0.00000000	      0.00000000	      0.00000000	      0.00000000	      0.89621050	      4.26328911	      0.00000000
      0.19316073	      0.00000000	      4.98282670	      0.00000000	      0.00000000	     -0.00000000	     -0.00000000	      2.49759207	      3.84873242	      0.00000000	      0.00000000	     -0.00000000	    686.64932266	      2.54138638	      1.36518350	      0.00000000	      0.00000000	     -0.00000000	   -743.29916282	      0.00000000	      0.00000000	      0.00000000	      0.00000000	      0.00000000	      0.00000000	      0.89842117	      4.25943425	      0.00000000
      0.19346347	     -0.00000000	      4.97829554	      0.00000000	      0.00000000	      0.00000000	      0.00000000	      2.50376843	      3.84531979	      0.00000000	      0.00000000	      0.00000000	    687.74373519	      2.54765714	      1.36399121	      0.00000000	      0.00000000	      0.00000000	   -744.36361491	      0.00000000	      0.00000000	      0.00000000	      0.00000000	      0.00000000	      0.00000000	      0.90064149	      4.25558827	      0.00000000
      0.19376621	      0.00000000	      4.97377587	     -0.00000000	      0.00000000	     -0.00000000	     -0.00000000	      2.50997179	      3.84191428	     -0.00000000	      0.00000000	     -0.00000000	    688.84628457	      2.55395534	      1.36279934	     -0.00000000	      0.00000000	     -0.00000000	   -745.43555620	      0.00000000	      0.00000000	      0.00000000	      0.00000000	      0.00000000	      0.00000000	      0.90287152	      4.25175139	     -0.00000000
      0.19406896	      0.00000000	      4.96926793	     -0.00000000	     -0.00000000	     -0.00000000	      0.00000000	      2.51620236	      3.83851612	     -0.00000000	     -0.00000000	     -0.00000000	    689.95702596	      2.56028137	      1.36160828	     -0.00000000	     -0.00000000	     -0.00000000	   -746.51495491	      0.00000000	      0.00000000	      0.00000000	      0.00000000	      0.00000000	      0.00000000	      0.90511135	      4.24792385	     -0.00000000
      0.19437170	     -0.00000000	      4.96477196	      0.00000000	     -0.00000000	      0.00000000	      0.00000000	      2.52246035	      3.83512549	      0.00000000	     -0.00000000	      0.00000000	    691.07602732	      2.56663533	      1.36041792	      0.00000000	     -0.00000000	     -0.00000000	   -747.60194879	      0.00000000	      0.00000000	      0.00000000	      0.00000000	      0.00000000	      0.00000000	      0.90736105	      4.24410586	      0.00000000
      0.19467444	      0.00000000	      4.96028821	     -0.00000000	      0.00000000	      0.00000000	     -0.00000000	      2.52874598	      3.83174261	     -0.00000000	      0.00000000	      0.00000000	    692.20334606	      2.57301753	      1.35922853	     -0.00000000	      0.00000000	     -0.00000000	   -748.69653946	      0.00000000	      0.00000000	      0.00000000	      0.00000000	      0.00000000	      0.00000000	      0.90962070	      4.24029762	     -0.00000000
      0.19497718	      0.00000000	      4.95581690	     -0.00000000	      0.00000000	     -0.00000000	      0.00000000	      2.53505946	      3.82836764	     -0.00000000	      0.00000000	     -0.00000000	    693.33904824	      2.57942811	      1.35804008	     -0.00000000	      0.00000000	     -0.00000000	   -749.79883906	      0.00000000	      0.00000000	      0.00000000	      0.00000000	      0.00000000	      0.00000000	      0.91189037	      4.23649934	     -0.00000000
      0.19527992	      0.00000000	      4.95135826	      0.00000000	      0.00000000	      0.00000000	      0.00000000	      2.54140100	      3.82500078	      0.00000000	      0.00000000	      0.00000000	    694.48319341	      2.58586737	      1.35685277	      0.00000000	      0.00000000	     -0.00000000	   -750.90887230	      0.00000000	      0.00000000	      0.00000000	      0.00000000	      0.00000000	      0.00000000	      0.91417016	      4.23271122	      0.00000000
      0.19558267	     -0.00000000	      4.94691250	     -0.00000000	      0.00000000	      0.00000000	      0.00000000	      2.54777082	      3.82164220	     -0.00000000	      0.00000000	      0.00000000	    695.63584711	      2.59233546	      1.35566657	     -0.00000000	      0.00000000	     -0.00000000	   -752.02673535	      0.00000000	      0.00000000	      0.00000000	      0.00000000	      0.00000000	      0.00000000	      0.91646012	      4.22893344	     -0.00000000
      0.19588541	      0.00000000	      4.94247985	     -0.00000000	     -0.00000000	     -0.00000000	      0.00000000	      2.55416915	      3.81829207	     -0.00000000	     -0.00000000	     -0.00000000	    696.79707109	      2.59883266	      1.35448166	     -0.00000000	     -0.00000000	     -0.00000000	   -753.15246883	      0.00000000	      0.00000000	      0.00000000	      0.00000000	      0.00000000	      0.00000000	      0.91876034	      4.22516619	     -0.00000000
      0.19618815	      0.00000000	      4.93806051	     -0.00000000	     -0.00000000	     -0.00000000	     -0.00000000	      2.56059620	      3.81495056	     -0.00000000	     -0.00000000	     -0.00000000	    697.96693146	      2.60535915	      1.35329804	     -0.00000000	     -0.00000000	     -0.00000000	   -754.28615971	      0.00000000	      0.00000000	      0.00000000	      0.00000000	      0.00000000	      0.00000000	      0.92107090	      4.22140967	     -0.00000000
      0.19649089	     -0.00000000	      4.93365469	      0.00000000	      0.00000000	      0.00000000	      0.00000000	      2.56705220	      3.81161784	      0.00000000	      0.00000000	      0.00000000	    699.14549237	      2.61191520	      1.35211582	      0.00000000	      0.00000000	      0.00000000	   -755.42785959	      0.00000000	      0.00000000	      0.00000000	      0.00000000	      0.00000000	      0.00000000	      0.92339189	      4.21766404	      0.00000000
      0.19679364	     -0.00000000	      4.92926261	      0.00000000	     -0.00000000	      0.00000000	     -0.00000000	      2.57353739	      3.80829407	      0.00000000	     -0.00000000	      0.00000000	    700.33282130	      2.61850102	      1.35093503	      0.00000000	     -0.00000000	      0.00000000	   -756.57765053	      0.00000000	      0.00000000	      0.00000000	      0.00000000	      0.00000000	      0.00000000	      0.92572338	      4.21392949	      0.00000000
      0.19709638	      0.00000000	      4.92488447	     -0.00000000	      0.00000000	     -0.00000000	      0.00000000	      2.58005198	      3.80497941	     -0.00000000	      0.00000000	     -0.00000000	    701.52898494	      2.62511684	      1.34975575	     -0.00000000	      0.00000000	     -0.00000000	   -757.73559235	      0.00000000	      0.00000000	      0.00000000	      0.00000000	      0.00000000	      0.00000000	      0.92806546	      4.21020621	     -0.00000000
      0.19739912	     -0.00000000	      4.92052050	      0.00000000	      0.00000000	     -0.00000000	      0.00000000	      2.58659622	      3.80167404	     -0.00000000	      0.00000000	     -0.00000000	    702.73405261	      2.63176291	      1.34857802	     -0.00000000	      0.00000000	     -0.00000000	   -758.90176447	      0.00000000	      0.00000000	      0.00000000	      0.00000000	      0.00000000	      0.00000000	      0.93041821	      4.20649437	      0.00000000
      0.19770186	     -0.00000000	      4.91617090	      0.00000000	     -0.00000000	      0.00000000	      0.00000000	      2.59317035	      3.79837811	      0.00000000	     -0.00000000	      0.00000000	    703.94809363	      2.63843946	      1.34740190	      0.00000000	     -0.00000000	     -0.00000000	   -760.07623286	      0.00000000	      0.00000000	      0.00000000	      0.00000000	      0.00000000	      0.00000000	      0.93278172	      4.20279415	      0.00000000
      0.19800461	      0.00000000	      4.91183589	     -0.00000000	     -0.00000000	     -0.00000000	     -0.00000000	      2.59977460	      3.79509178	     -0.00000000	     -0.00000000	     -0.00000000	    705.17117937	      2.64514674	      1.34622743	     -0.00000000	     -0.00000000	     -0.00000000	   -761.25907584	      0.00000000	      0.00000000	      0.00000000	      0.00000000	      0.00000000	      0.00000000	      0.93515607	      4.19910575	     -0.00000000
      0.19830735	      0.00000000	      4.90751570	      0.00000000	      0.00000000	     -0.00000000	     -0.00000000	      2.60640922	      3.79181523	      0.00000000	      0.00000000	      0.00000000	    706.40338157	      2.65188499	      1.34505467	      0.00000000	      0.00000000	     -0.00000000	   -762.45036369	      0.00000000	      0.00000000	      0.00000000	      0.00000000	      0.00000000	      0.00000000	      0.93754136	      4.19542934	      0.00000000
      0.19861009	     -0.00000000	      4.90321055	      0.00000000	      0.00000000	      0.00000000	      0.00000000	      2.61307446	      3.78854863	      0.00000000	      0.00000000	      0.00000000	    707.64477356	      2.65865448	      1.34388365	      0.00000000	      0.00000000	     -0.00000000	   -763.65017435	      0.00000000	      0.00000000	      0.00000000	      0.00000000	      0.00000000	      0.00000000	      0.93993767	      4.19176512	      0.00000000
      0.19891283	     -0.00000000	      4.89892066	     -0.00000000	      0.00000000	      0.00000000	      0.00000000	      2.61977057	      3.78529214	     -0.00000000	      0.00000000	      0.00000000	    708.89542905	      2.66545545	      1.34271444	     -0.00000000	      0.00000000	     -0.00000000	   -764.85858070	      0.00000000	      0.00000000	      0.00000000	      0.00000000	      0.00000000	      0.00000000	      0.94234509	      4.18811328	     -0.00000000
      0.19921558	      0.00000000	      4.89464627	     -0.00000000	      0.00000000	     -0.00000000	     -0.00000000	      2.62649781	      3.78204593	     -0.00000000	      0.00000000	      0.00000000	    710.15542286	      2.67228816	      1.34154707	     -0.00000000	      0.00000000	     -0.00000000	   -766.07566038	      0.00000000	      0.00000000	      0.00000000	      0.00000000	      0.00000000	      0.00000000	      0.94476371	      4.18447401	     -0.00000000
      0.19951832	      0.00000000	      4.89038761	     -0.00000000	      0.00000000	     -0.00000000	      0.00000000	      2.63325643	      3.77881018	     -0.00000000	      0.00000000	     -0.00000000	    711.42482997	      2.67915288	      1.34038161	     -0.00000000	      0.00000000	     -0.00000000	   -767.30148730	      0.00000000	      0.00000000	      0.00000000	      0.00000000	      0.00000000	      0.00000000	      0.94719363	      4.18084750	     -0.00000000
      0.19982106	      0.00000000	      4.88614490	      0.00000000	     -0.00000000	      0.00000000	     -0.00000000	      2.64004668	      3.77558506	      0.00000000	     -0.00000000	      0.00000000	    712.70372584	      2.68604988	      1.33921811	      0.00000000	     -0.00000000	      0.00000000	   -768.53613808	      0.00000000	      0.00000000	      0.00000000	      0.00000000	      0.00000000	      0.00000000	      0.94963493	      4.17723396	      0.00000000
      0.20012380	      0.00000000	      4.88191838	      0.00000000	      0.00000000	      0.00000000	     -0.00000000	      2.64686883	      3.77237075	      0.00000000	      0.00000000	      0.00000000	    713.99218567	      2.69297941	      1.33805664	      0.00000000	      0.00000000	     -0.00000000	   -769.77968626	      0.00000000	      0.00000000	      0.00000000	      0.00000000	      0.00000000	      0.00000000	      0.95208772	      4.17363357	      0.00000000
      0.20042654	     -0.00000000	      4.87770827	      0.00000000	      0.00000000	     -0.00000000	     -0.00000000	      2.65372313	      3.76916742	      0.00000000	      0.00000000	      0.00000000	    715.29028449	      2.69994176	      1.33689725	     -0.00000000	      0.00000000	     -0.00000000	   -771.03220638	      0.00000000	      0.00000000	      0.00000000	      0.00000000	      0.00000000	      0.00000000	      0.95455209	      4.17004653	      0.00000000
      0.20072929	     -0.00000000	      4.87351479	      0.00000000	      0.00000000	     -0.00000000	      0.00000000	      2.66060985	      3.76597524	      0.00000000	      0.00000000	     -0.00000000	    716.59809644	      2.70693719	      1.33574004	      0.00000000	      0.00000000	     -0.00000000	   -772.29377007	      0.00000000	      0.00000000	      0.00000000	      0.00000000	      0.00000000	      0.00000000	      0.95702812	      4.16647303	      0.00000000
      0.20103203	     -0.00000000	      4.86933816	      0.00000000	     -0.00000000	     -0.00000000	      0.00000000	      2.66752924	      3.76279439	      0.00000000	     -0.00000000	     -0.00000000	    717.91569476	      2.71396596	      1.33458508	      0.00000000	     -0.00000000	     -0.00000000	   -773.56444875	      0.00000000	      0.00000000	      0.00000000	      0.00000000	      0.00000000	      0.00000000	      0.95951592	      4.16291326	      0.00000000
      0.20133477	      0.00000000	      4.86517857	     -0.00000000	     -0.00000000	     -0.00000000	      0.00000000	      2.67448155	      3.75962502	     -0.00000000	     -0.00000000	      0.00000000	    719.24315118	      2.72102836	      1.33343247	     -0.00000000	     -0.00000000	     -0.00000000	   -774.84431082	      0.00000000	      0.00000000	      0.00000000	      0.00000000	      0.00000000	      0.00000000	      0.96201557	      4.15936740	     -0.00000000
      0.20163751	     -0.00000000	      4.86103622	      0.00000000	     -0.00000000	     -0.00000000	     -0.00000000	      2.68146703	      3.75646729	      0.00000000	     -0.00000000	     -0.00000000	    720.58053577	      2.72812466	      1.33228230	      0.00000000	     -0.00000000	     -0.00000000	   -776.13342338	      0.00000000	      0.00000000	      0.00000000	      0.00000000	      0.00000000	      0.00000000	      0.96452717	      4.15583561	      0.00000000
      0.20194026	     -0.00000000	      4.85691128	      0.00000000	      0.00000000	      0.00000000	      0.00000000	      2.68848594	      3.75332136	      0.00000000	      0.00000000	      0.00000000	    721.92791650	      2.73525511	      1.33113468	      0.00000000	      0.00000000	      0.00000000	   -777.43185059	      0.00000000	      0.00000000	      0.00000000	      0.00000000	      0.00000000	      0.00000000	      0.96705081	      4.15231805	      0.00000000
      0.20224300	     -0.00000000	      4.85280392	      0.00000000	     -0.00000000	      0.00000000	     -0.00000000	      2.69553852	      3.75018736	      0.00000000	     -0.00000000	      0.00000000	    723.28535903	      2.74241998	      1.32998971	      0.00000000	     -0.00000000	     -0.00000000	   -778.73965450	      0.00000000	      0.00000000	      0.00000000	      0.00000000	      0.00000000	      0.00000000	      0.96958658	      4.14881488	      0.00000000
      0.20254574	      0.00000000	      4.84871427	     -0.00000000	      0.00000000	     -0.00000000	     -0.00000000	      2.70262502	      3.74706544	     -0.00000000	      0.00000000	     -0.00000000	    724.65292647	      2.74961953	      1.32884752	     -0.00000000	      0.00000000	     -0.00000000	   -780.05689439	      0.00000000	      0.00000000	      0.00000000	      0.00000000	      0.00000000	      0.00000000	      0.97213456	      4.14532622	     -0.00000000
      0.20284848	      0.00000000	      4.84464244	     -0.00000000	      0.00000000	     -0.00000000	     -0.00000000	      2.70974565	      3.74395569	     -0.00000000	      0.00000000	     -0.00000000	    726.03067917	      2.75685402	      1.32770824	     -0.00000000	      0.00000000	     -0.00000000	   -781.38362694	      0.00000000	      0.00000000	      0.00000000	      0.00000000	      0.00000000	      0.00000000	      0.97469484	      4.14185220	     -0.00000000
      0.20315123	     -0.00000000	      4.84058854	      0.00000000	     -0.00000000	      0.00000000	      0.00000000	      2.71690067	      3.74085824	      0.00000000	     -0.00000000	      0.00000000	    727.41867464	      2.76412370	      1.32657197	      0.00000000	     -0.00000000	      0.00000000	   -782.71990632	      0.00000000	      0.00000000	      0.00000000	      0.00000000	      0.00000000	      0.00000000	      0.97726751	      4.13839290	      0.00000000
      0.20345397	      0.00000000	      4.83655262	      0.00000000	      0.00000000	     -0.00000000	      0.00000000	      2.72409028	      3.73777315	      0.00000000	      0.00000000	     -0.00000000	    728.81696743	      2.77142880	      1.32543887	     -0.00000000	      0.00000000	     -0.00000000	   -784.06578414	      0.00000000	      0.00000000	      0.00000000	      0.00000000	      0.00000000	      0.00000000	      0.97985265	      4.13494841	      0.00000000
      0.20375671	     -0.00000000	      4.83253473	      0.00000000	      0.00000000	     -0.00000000	      0.00000000	      2.73131471	      3.73470052	      0.00000000	      0.00000000	     -0.00000000	    730.22560920	      2.77876956	      1.32430904	     -0.00000000	      0.00000000	     -0.00000000	   -785.42130964	      0.00000000	      0.00000000	      0.00000000	      0.00000000	      0.00000000	      0.00000000	      0.98245034	      4.13151879	      0.00000000
      0.20405945	      0.00000000	      4.82853489	      0.00000000	      0.00000000	      0.00000000	      0.00000000	      2.73857418	      3.73164038	      0.00000000	      0.00000000	      0.00000000	    731.64464873	      2.78614623	      1.32318262	     -0.00000000	      0.00000000	     -0.00000000	   -786.78652983	      0.00000000	      0.00000000	      0.00000000	      0.00000000	      0.00000000	      0.00000000	      0.98506065	      4.12810406	      0.00000000
      0.20436220	     -0.00000000	      4.82455307	      0.00000000	      0.00000000	      0.00000000	     -0.00000000	      2.74586888	      3.72859277	      0.00000000	      0.00000000	      0.00000000	    733.07413205	      2.79355900	      1.32205973	      0.00000000	      0.00000000	      0.00000000	   -788.16148989	      0.00000000	      0.00000000	      0.00000000	      0.00000000	      0.00000000	      0.00000000	      0.98768367	      4.12470425	      0.00000000
      0.20466494	     -0.00000000	      4.82058925	      0.00000000	     -0.00000000	      0.00000000	      0.00000000	      2.75319903	      3.72555771	      0.00000000	     -0.00000000	      0.00000000	    734.51410260	      2.80100812	      1.32094049	      0.00000000	     -0.00000000	     -0.00000000	   -789.54623296	      0.00000000	      0.00000000	      0.00000000	      0.00000000	      0.00000000	      0.00000000	      0.99031947	      4.12131934	      0.00000000
      0.20496768	     -0.00000000	      4.81664334	      0.00000000	     -0.00000000	      0.00000000	      0.00000000	      2.76056482	      3.72253520	      0.00000000	     -0.00000000	      0.00000000	    735.96460144	      2.80849378	      1.31982501	      0.00000000	     -0.00000000	     -0.00000000	   -790.94080100	      0.00000000	      0.00000000	      0.00000000	      0.00000000	      0.00000000	      0.00000000	      0.99296811	      4.11794929	      0.00000000
      0.20527042	      0.00000000	      4.81271526	      0.00000000	      0.00000000	     -0.00000000	     -0.00000000	      2.76796646	      3.71952520	     -0.00000000	      0.00000000	     -0.00000000	    737.42566740	      2.81601619	      1.31871340	     -0.00000000	      0.00000000	     -0.00000000	   -792.34523431	      0.00000000	      0.00000000	      0.00000000	      0.00000000	      0.00000000	      0.00000000	      0.99562968	      4.11459406	      0.00000000
      0.20557316	      0.00000000	      4.80880489	      0.00000000	     -0.00000000	     -0.00000000	     -0.00000000	      2.77540412	      3.71652767	      0.00000000	     -0.00000000	     -0.00000000	    738.89733747	      2.82357556	      1.31760575	      0.00000000	     -0.00000000	     -0.00000000	   -793.75957257	      0.00000000	      0.00000000	      0.00000000	      0.00000000	      0.00000000	      0.00000000	      0.99830423	      4.11125357	      0.00000000
      0.20587591	      0.00000000	      4.80491207	     -0.00000000	      0.00000000	     -0.00000000	     -0.00000000	      2.78287800	      3.71354256	     -0.00000000	      0.00000000	     -0.00000000	    740.37964691	      2.83117207	      1.31650215	     -0.00000000	      0.00000000	     -0.00000000	   -795.18385414	      0.00000000	      0.00000000	      0.00000000	      0.00000000	      0.00000000	      0.00000000	      1.00099184	      4.10792771	     -0.00000000
      0.20617865	     -0.00000000	      4.80103663	     -0.00000000	      0.00000000	     -0.00000000	      0.00000000	      2.79038828	      3.71056978	     -0.00000000	      0.00000000	      0.00000000	    741.87262959	      2.83880592	      1.31540268	     -0.00000000	      0.00000000	     -0.00000000	   -796.61811714	      0.00000000	      0.00000000	      0.00000000	      0.00000000	      0.00000000	      0.00000000	      1.00369258	      4.10461637	     -0.00000000
      0.20648139	      0.00000000	      4.79717840	      0.00000000	     -0.00000000	      0.00000000	      0.00000000	      2.79793515	      3.70760923	      0.00000000	     -0.00000000	      0.00000000	    743.37631826	      2.84647729	      1.31430740	      0.00000000	     -0.00000000	     -0.00000000	   -798.06239923	      0.00000000	      0.00000000	      0.00000000	      0.00000000	      0.00000000	      0.00000000	      1.00640651	      4.10131940	      0.00000000
      0.20678413	      0.00000000	      4.79333714	     -0.00000000	     -0.00000000	     -0.00000000	      0.00000000	      2.80551878	      3.70466080	     -0.00000000	     -0.00000000	     -0.00000000	    744.89074472	      2.85418637	      1.31321636	     -0.00000000	     -0.00000000	     -0.00000000	   -799.51673762	      0.00000000	      0.00000000	      0.00000000	      0.00000000	      0.00000000	      0.00000000	      1.00913369	      4.09803666	     -0.00000000
      0.20708688	      0.00000000	      4.78951264	     -0.00000000	     -0.00000000	      0.00000000	     -0.00000000	      2.81313937	      3.70172435	     -0.00000000	     -0.00000000	      0.00000000	    746.41594018	      2.86193334	      1.31212962	     -0.00000000	     -0.00000000	     -0.00000000	   -800.98116980	      0.00000000	      0.00000000	      0.00000000	      0.00000000	      0.00000000	      0.00000000	      1.01187420	      4.09476796	     -0.00000000
      0.20738962	      0.00000000	      4.78570464	     -0.00000000	     -0.00000000	     -0.00000000	     -0.00000000	      2.82079709	      3.69879975	     -0.00000000	     -0.00000000	     -0.00000000	    747.95193537	      2.86971839	      1.31104720	     -0.00000000	     -0.00000000	     -0.00000000	   -802.45573293	      0.00000000	      0.00000000	      0.00000000	      0.00000000	      0.00000000	      0.00000000	      1.01462809	      4.09151311	     -0.00000000
      0.20769236	      0.00000000	      4.78191289	     -0.00000000	      0.00000000	     -0.00000000	     -0.00000000	      2.82849211	      3.69588682	     -0.00000000	      0.00000000	     -0.00000000	    749.49876083	      2.87754168	      1.30996912	     -0.00000000	      0.00000000	     -0.00000000	   -803.94046484	      0.00000000	      0.00000000	      0.00000000	      0.00000000	      0.00000000	      0.00000000	      1.01739543	      4.08827192	     -0.00000000
      0.20799510	     -0.00000000	      4.77813710	      0.00000000	     -0.00000000	      0.00000000	      0.00000000	      2.83622464	      3.69298542	      0.00000000	     -0.00000000	      0.00000000	    751.05644702	      2.88540340	      1.30889539	      0.00000000	     -0.00000000	     -0.00000000	   -805.43540324	      0.00000000	      0.00000000	      0.00000000	      0.00000000	      0.00000000	      0.00000000	      1.02017629	      4.08504416	      0.00000000
      0.20829785	      0.00000000	      4.77437698	     -0.00000000	      0.00000000	     -0.00000000	     -0.00000000	      2.84399483	      3.69009533	     -0.00000000	      0.00000000	     -0.00000000	    752.62502460	      2.89330373	      1.30782603	     -0.00000000	      0.00000000	     -0.00000000	   -806.94058661	      0.00000000	      0.00000000	      0.00000000	      0.00000000	      0.00000000	      0.00000000	      1.02297072	      4.08182961	     -0.00000000
      0.20860059	      0.00000000	      4.77063223	     -0.00000000	      0.00000000	     -0.00000000	     -0.00000000	      2.85180288	      3.68721639	     -0.00000000	      0.00000000	     -0.00000000	    754.20452448	      2.90124285	      1.30676101	     -0.00000000	      0.00000000	     -0.00000000	   -808.45605378	      0.00000000	      0.00000000	      0.00000000	      0.00000000	      0.00000000	      0.00000000	      1.02577880	      4.07862802	     -0.00000000
      0.20890333	      0.00000000	      4.76690255	     -0.00000000	     -0.00000000	     -0.00000000	     -0.00000000	      2.85964897	      3.68434838	     -0.00000000	     -0.00000000	     -0.00000000	    755.79497799	      2.90922093	      1.30570032	     -0.00000000	     -0.00000000	     -0.00000000	   -809.98184415	      0.00000000	      0.00000000	      0.00000000	      0.00000000	      0.00000000	      0.00000000	      1.02860059	      4.07543915	     -0.00000000
      0.20920607	     -0.00000000	      4.76318762	      0.00000000	      0.00000000	     -0.00000000	      0.00000000	      2.86753329	      3.68149110	     -0.00000000	      0.00000000	      0.00000000	    757.39641706	      2.91723816	      1.30464394	     -0.00000000	      0.00000000	     -0.00000000	   -811.51799792	      0.00000000	      0.00000000	      0.00000000	      0.00000000	      0.00000000	      0.00000000	      1.03143616	      4.07226275	      0.00000000
      0.20950882	     -0.00000000	      4.75948711	     -0.00000000	     -0.00000000	      0.00000000	     -0.00000000	      2.87545603	      3.67864433	     -0.00000000	     -0.00000000	      0.00000000	    759.00887422	      2.92529473	      1.30359183	     -0.00000000	     -0.00000000	     -0.00000000	   -813.06455592	      0.00000000	      0.00000000	      0.00000000	      0.00000000	      0.00000000	      0.00000000	      1.03428557	      4.06909854	     -0.00000000
      0.20981156	      0.00000000	      4.75580070	      0.00000000	     -0.00000000	      0.00000000	     -0.00000000	      2.88341737	      3.67580784	      0.00000000	     -0.00000000	      0.00000000	    760.63238277	      2.93339080	      1.30254395	      0.00000000	     -0.00000000	      0.00000000	   -814.62155973	      0.00000000	      0.00000000	      0.00000000	      0.00000000	      0.00000000	      0.00000000	      1.03714889	      4.06594627	      0.00000000
      0.21011430	      0.00000000	      4.75212805	      0.00000000	     -0.00000000	      0.00000000	     -0.00000000	      2.89141751	      3.67298142	      0.00000000	     -0.00000000	      0.00000000	    762.26697684	      2.94152659	      1.30150026	      0.00000000	     -0.00000000	     -0.00000000	   -816.18905176	      0.00000000	      0.00000000	      0.00000000	      0.00000000	      0.00000000	      0.00000000	      1.04002619	      4.06280566	      0.00000000
      0.21041704	      0.00000000	      4.74846883	     -0.00000000	     -0.00000000	     -0.00000000	     -0.00000000	      2.89945663	      3.67016483	     -0.00000000	     -0.00000000	      0.00000000	    763.91269145	      2.94970226	      1.30046070	     -0.00000000	     -0.00000000	     -0.00000000	   -817.76707540	      0.00000000	      0.00000000	      0.00000000	      0.00000000	      0.00000000	      0.00000000	      1.04291754	      4.05967644	     -0.00000000
      0.21071978	      0.00000000	      4.74482270	     -0.00000000	     -0.00000000	     -0.00000000	      0.00000000	      2.90753495	      3.66735784	     -0.00000000	     -0.00000000	     -0.00000000	    765.56956257	      2.95791802	      1.29942522	     -0.00000000	     -0.00000000	     -0.00000000	   -819.35567467	      0.00000000	      0.00000000	      0.00000000	      0.00000000	      0.00000000	      0.00000000	      1.04582300	      4.05655832	     -0.00000000
      0.21102253	     -0.00000000	      4.74118932	      0.00000000	      0.00000000	      0.00000000	     -0.00000000	      2.91565266	      3.66456020	     -0.00000000	      0.00000000	      0.00000000	    767.23762717	      2.96617406	      1.29839374	     -0.00000000	      0.00000000	      0.00000000	   -820.95489484	      0.00000000	      0.00000000	      0.00000000	      0.00000000	      0.00000000	      0.00000000	      1.04874266	      4.05345103	      0.00000000
      0.21132527	      0.00000000	      4.73756836	     -0.00000000	      0.00000000	     -0.00000000	      0.00000000	      2.92380996	      3.66177169	     -0.00000000	      0.00000000	      0.00000000	    768.91692331	      2.97447058	      1.29736622	     -0.00000000	      0.00000000	     -0.00000000	   -822.56478199	      0.00000000	      0.00000000	      0.00000000	      0.00000000	      0.00000000	      0.00000000	      1.05167657	      4.05035428	     -0.00000000
      0.21162801	     -0.00000000	      4.73395946	      0.00000000	     -0.00000000	      0.00000000	      0.00000000	      2.93200706	      3.65899206	      0.00000000	     -0.00000000	      0.00000000	    770.60749072	      2.98280777	      1.29634257	      0.00000000	     -0.00000000	      0.00000000	   -824.18538484	      0.00000000	      0.00000000	      0.00000000	      0.00000000	      0.00000000	      0.00000000	      1.05462482	      4.04726781	      0.00000000
      0.21193075	      0.00000000	      4.73036232	     -0.00000000	      0.00000000	     -0.00000000	      0.00000000	      2.94024417	      3.65622108	     -0.00000000	      0.00000000	     -0.00000000	    772.30937158	      2.99118584	      1.29532269	     -0.00000000	      0.00000000	     -0.00000000	   -825.81675635	      0.00000000	      0.00000000	      0.00000000	      0.00000000	      0.00000000	      0.00000000	      1.05758748	      4.04419131	     -0.00000000
      0.21223350	     -0.00000000	      4.72677659	      0.00000000	      0.00000000	      0.00000000	      0.00000000	      2.94852152	      3.65345851	      0.00000000	      0.00000000	      0.00000000	    774.02260982	      2.99960500	      1.29430651	      0.00000000	      0.00000000	      0.00000000	   -827.45894891	      0.00000000	      0.00000000	      0.00000000	      0.00000000	      0.00000000	      0.00000000	      1.06056463	      4.04112453	      0.00000000
      0.21253624	     -0.00000000	      4.72320195	      0.00000000	      0.00000000	     -0.00000000	      0.00000000	      2.95683931	      3.65070411	      0.00000000	      0.00000000	      0.00000000	    775.74725099	      3.00806546	      1.29329394	      0.00000000	      0.00000000	     -0.00000000	   -829.11201636	      0.00000000	      0.00000000	      0.00000000	      0.00000000	      0.00000000	      0.00000000	      1.06355634	      4.03806720	      0.00000000
      0.21283898	      0.00000000	      4.71963810	      0.00000000	     -0.00000000	     -0.00000000	     -0.00000000	      2.96519779	      3.64795766	      0.00000000	     -0.00000000	     -0.00000000	    777.48334202	      3.01656744	      1.29228488	      0.00000000	     -0.00000000	     -0.00000000	   -830.77601278	      0.00000000	      0.00000000	      0.00000000	      0.00000000	      0.00000000	      0.00000000	      1.06656270	      4.03501904	      0.00000000
      0.21314172	      0.00000000	      4.71608473	      0.00000000	      0.00000000	     -0.00000000	      0.00000000	      2.97359717	      3.64521893	      0.00000000	      0.00000000	     -0.00000000	    779.23093113	      3.02511117	      1.29127926	      0.00000000	      0.00000000	     -0.00000000	   -832.45099327	      0.00000000	      0.00000000	      0.00000000	      0.00000000	      0.00000000	      0.00000000	      1.06958379	      4.03197979	      0.00000000
      0.21344447	      0.00000000	      4.71254152	     -0.00000000	     -0.00000000	     -0.00000000	      0.00000000	      2.98203769	      3.64248770	     -0.00000000	     -0.00000000	     -0.00000000	    780.99006768	      3.03369688	      1.29027697	     -0.00000000	     -0.00000000	     -0.00000000	   -834.13701362	      0.00000000	      0.00000000	      0.00000000	      0.00000000	      0.00000000	      0.00000000	      1.07261968	      4.02894920	     -0.00000000
      0.21374721	     -0.00000000	      4.70900817	      0.00000000	      0.00000000	      0.00000000	     -0.00000000	      2.99051958	      3.63976374	      0.00000000	      0.00000000	      0.00000000	    782.76080217	      3.04232480	      1.28927795	      0.00000000	      0.00000000	      0.00000000	   -835.83413051	      0.00000000	      0.00000000	      0.00000000	      0.00000000	      0.00000000	      0.00000000	      1.07567047	      4.02592701	      0.00000000
      0.21404995	      0.00000000	      4.70548440	     -0.00000000	      0.00000000	      0.00000000	      0.00000000	      2.99904310	      3.63704684	     -0.00000000	      0.00000000	      0.00000000	    784.54318619	      3.05099517	      1.28828211	     -0.00000000	      0.00000000	     -0.00000000	   -837.54240157	      0.00000000	      0.00000000	      0.00000000	      0.00000000	      0.00000000	      0.00000000	      1.07873624	      4.02291298	     -0.00000000
      0.21435269	     -0.00000000	      4.70196990	      0.00000000	     -0.00000000	      0.00000000	     -0.00000000	      3.00760846	      3.63433678	      0.00000000	     -0.00000000	      0.00000000	    786.33727234	      3.05970822	      1.28728936	      0.00000000	     -0.00000000	      0.00000000	   -839.26188509	      0.00000000	      0.00000000	      0.00000000	      0.00000000	      0.00000000	      0.00000000	      1.08181708	      4.01990684	      0.00000000
      0.21465544	      0.00000000	      4.69846439	      0.00000000	     -0.00000000	      0.00000000	      0.00000000	      3.01621593	      3.63163336	      0.00000000	     -0.00000000	      0.00000000	    788.14311429	      3.06846420	      1.28629963	      0.00000000	     -0.00000000	     -0.00000000	   -840.99264062	      0.00000000	      0.00000000	      0.00000000	      0.00000000	      0.00000000	      0.00000000	      1.08491307	      4.01690837	      0.00000000
      0.21495818	     -0.00000000	      4.69496758	     -0.00000000	      0.00000000	     -0.00000000	      0.00000000	      3.02486574	      3.62893635	     -0.00000000	      0.00000000	      0.00000000	    789.96076667	      3.07726335	      1.28531284	     -0.00000000	      0.00000000	     -0.00000000	   -842.73472798	      0.00000000	      0.00000000	      0.00000000	      0.00000000	      0.00000000	      0.00000000	      1.08802430	      4.01391731	     -0.00000000
      0.21526092	     -0.00000000	      4.69147919	      0.00000000	     -0.00000000	      0.00000000	      0.00000000	      3.03355816	      3.62624557	      0.00000000	     -0.00000000	      0.00000000	    791.79028514	      3.08610593	      1.28432891	      0.00000000	     -0.00000000	     -0.00000000	   -844.48820852	      0.00000000	      0.00000000	      0.00000000	      0.00000000	      0.00000000	      0.00000000	      1.09115086	      4.01093343	      0.00000000
      0.21556366	     -0.00000000	      4.68799894	      0.00000000	      0.00000000	      0.00000000	      0.00000000	      3.04229343	      3.62356079	      0.00000000	      0.00000000	      0.00000000	    793.63172633	      3.09499219	      1.28334777	      0.00000000	      0.00000000	      0.00000000	   -846.25314399	      0.00000000	      0.00000000	      0.00000000	      0.00000000	      0.00000000	      0.00000000	      1.09429285	      4.00795650	      0.00000000
      0.21586640	      0.00000000	      4.68452656	     -0.00000000	     -0.00000000	     -0.00000000	      0.00000000	      3.05107181	      3.62088183	     -0.00000000	     -0.00000000	     -0.00000000	    795.48514785	      3.10392237	      1.28236934	     -0.00000000	     -0.00000000	     -0.00000000	   -848.02959722	      0.00000000	      0.00000000	      0.00000000	      0.00000000	      0.00000000	      0.00000000	      1.09745035	      4.00498628	     -0.00000000
      0.21616915	      0.00000000	      4.68106177	      0.00000000	      0.00000000	     -0.00000000	     -0.00000000	      3.05989356	      3.61820849	      0.00000000	      0.00000000	     -0.00000000	    797.35060827	      3.11289675	      1.28139354	     -0.00000000	      0.00000000	     -0.00000000	   -849.81763195	      0.00000000	      0.00000000	      0.00000000	      0.00000000	      0.00000000	      0.00000000	      1.10062345	      4.00202255	      0.00000000
      0.21647189	     -0.00000000	      4.67760431	      0.00000000	     -0.00000000	      0.00000000	     -0.00000000	      3.06875894	      3.61554056	      0.00000000	     -0.00000000	      0.00000000	    799.22816712	      3.12191557	      1.28042031	      0.00000000	     -0.00000000	      0.00000000	   -851.61731255	      0.00000000	      0.00000000	      0.00000000	      0.00000000	      0.00000000	      0.00000000	      1.10381226	      3.99906507	      0.00000000
      0.21677463	     -0.00000000	      4.67415391	      0.00000000	     -0.00000000	      0.00000000	     -0.00000000	      3.07766821	      3.61287786	      0.00000000	     -0.00000000	      0.00000000	    801.11788491	      3.13097912	      1.27944959	      0.00000000	     -0.00000000	     -0.00000000	   -853.42870455	      0.00000000	      0.00000000	      0.00000000	      0.00000000	      0.00000000	      0.00000000	      1.10701686	      3.99611363	      0.00000000
      0.21707737	     -0.00000000	      4.67071030	      0.00000000	     -0.00000000	      0.00000000	     -0.00000000	      3.08662166	      3.61022019	      0.00000000	     -0.00000000	      0.00000000	    803.01982306	      3.14008764	      1.27848128	      0.00000000	     -0.00000000	     -0.00000000	   -855.25187412	      0.00000000	      0.00000000	      0.00000000	      0.00000000	      0.00000000	      0.00000000	      1.11023736	      3.99316800	      0.00000000
      0.21738012	     -0.00000000	      4.66727323	      0.00000000	     -0.00000000	      0.00000000	      0.00000000	      3.09561954	      3.60756736	      0.00000000	     -0.00000000	      0.00000000	    804.93404396	      3.14924142	      1.27751534	      0.00000000	     -0.00000000	      0.00000000	   -857.08688833	      0.00000000	      0.00000000	      0.00000000	      0.00000000	      0.00000000	      0.00000000	      1.11347384	      3.99022796	      0.00000000
      0.21768286	      0.00000000	      4.66384244	     -0.00000000	     -0.00000000	      0.00000000	     -0.00000000	      3.10466214	      3.60491919	     -0.00000000	     -0.00000000	      0.00000000	    806.86061093	      3.15844073	      1.27655170	     -0.00000000	     -0.00000000	     -0.00000000	   -858.93381523	      0.00000000	      0.00000000	      0.00000000	      0.00000000	      0.00000000	      0.00000000	      1.11672641	      3.98729329	     -0.00000000
      0.21798560	      0.00000000	      4.66041767	     -0.00000000	     -0.00000000	      0.00000000	     -0.00000000	      3.11374973	      3.60227549	     -0.00000000	     -0.00000000	      0.00000000	    808.79958821	      3.16768584	      1.27559028	     -0.00000000	     -0.00000000	     -0.00000000	   -860.79272345	      0.00000000	      0.00000000	      0.00000000	      0.00000000	      0.00000000	      0.00000000	      1.11999517	      3.98436378	     -0.00000000
      0.21828834	      0.00000000	      4.65699866	      0.00000000	     -0.00000000	      0.00000000	      0.00000000	      3.12288259	      3.59963607	      0.00000000	     -0.00000000	      0.00000000	    810.75104099	      3.17697704	      1.27463103	      0.00000000	     -0.00000000	      0.00000000	   -862.66368279	      0.00000000	      0.00000000	      0.00000000	      0.00000000	      0.00000000	      0.00000000	      1.12328021	      3.98143922	      0.00000000
      0.21859109	     -0.00000000	      4.65358517	     -0.00000000	     -0.00000000	      0.00000000	      0.00000000	      3.13206100	      3.59700074	     -0.00000000	     -0.00000000	      0.00000000	    812.71503537	      3.18631461	      1.27367387	     -0.00000000	     -0.00000000	     -0.00000000	   -864.54676361	      0.00000000	      0.00000000	      0.00000000	      0.00000000	      0.00000000	      0.00000000	      1.12658164	      3.97851938	     -0.00000000
      0.21889383	     -0.00000000	      4.65017693	     -0.00000000	      0.00000000	     -0.00000000	     -0.00000000	      3.14128526	      3.59436934	     -0.00000000	      0.00000000	     -0.00000000	    814.69163838	      3.19569883	      1.27271876	     -0.00000000	      0.00000000	     -0.00000000	   -866.44203731	      0.00000000	      0.00000000	      0.00000000	      0.00000000	      0.00000000	      0.00000000	      1.12989956	      3.97560407	     -0.00000000
      0.21919657	     -0.00000000	      4.64677371	     -0.00000000	     -0.00000000	     -0.00000000	      0.00000000	      3.15055564	      3.59174168	     -0.00000000	     -0.00000000	      0.00000000	    816.68091794	      3.20512999	      1.27176562	      0.00000000	     -0.00000000	     -0.00000000	   -868.34957595	      0.00000000	      0.00000000	      0.00000000	      0.00000000	      0.00000000	      0.00000000	      1.13323408	      3.97269307	     -0.00000000
      0.21949931	     -0.00000000	      4.64337525	     -0.00000000	      0.00000000	     -0.00000000	      0.00000000	      3.15987245	      3.58911757	     -0.00000000	      0.00000000	     -0.00000000	    818.68294289	      3.21460839	      1.27081440	     -0.00000000	      0.00000000	     -0.00000000	   -870.26945257	      0.00000000	      0.00000000	      0.00000000	      0.00000000	      0.00000000	      0.00000000	      1.13658530	      3.96978617	     -0.00000000
      0.21980206	     -0.00000000	      4.63998131	      0.00000000	      0.00000000	      0.00000000	      0.00000000	      3.16923598	      3.58649685	      0.00000000	      0.00000000	      0.00000000	    820.69778298	      3.22413432	      1.26986503	      0.00000000	      0.00000000	      0.00000000	   -872.20174090	      0.00000000	      0.00000000	      0.00000000	      0.00000000	      0.00000000	      0.00000000	      1.13995332	      3.96688317	      0.00000000
      0.22010480	     -0.00000000	      4.63659164	      0.00000000	     -0.00000000	     -0.00000000	     -0.00000000	      3.17864653	      3.58387933	      0.00000000	     -0.00000000	     -0.00000000	    822.72550885	      3.23370809	      1.26891747	      0.00000000	     -0.00000000	     -0.00000000	   -874.14651564	      0.00000000	      0.00000000	      0.00000000	      0.00000000	      0.00000000	      0.00000000	      1.14333825	      3.96398386	      0.00000000
      0.22040754	      0.00000000	      4.63320600	      0.00000000	     -0.00000000	      0.00000000	      0.00000000	      3.18810440	      3.58126483	      0.00000000	     -0.00000000	      0.00000000	    824.76619203	      3.24332998	      1.26797164	      0.00000000	     -0.00000000	     -0.00000000	   -876.10385218	      0.00000000	      0.00000000	      0.00000000	      0.00000000	      0.00000000	      0.00000000	      1.14674020	      3.96108804	      0.00000000
      0.22071028	     -0.00000000	      4.62982414	      0.00000000	     -0.00000000	     -0.00000000	     -0.00000000	      3.19760989	      3.57865319	      0.00000000	     -0.00000000	      0.00000000	    826.81990495	      3.25300031	      1.26702750	      0.00000000	     -0.00000000	     -0.00000000	   -878.07382678	      0.00000000	      0.00000000	      0.00000000	      0.00000000	      0.00000000	      0.00000000	      1.15015928	      3.95819549	      0.00000000
      0.22101302	     -0.00000000	      4.62644582	      0.00000000	      0.00000000	     -0.00000000	      0.00000000	      3.20716331	      3.57604422	      0.00000000	      0.00000000	      0.00000000	    828.88672090	      3.26271938	      1.26608499	      0.00000000	      0.00000000	     -0.00000000	   -880.05651649	      0.00000000	      0.00000000	      0.00000000	      0.00000000	      0.00000000	      0.00000000	      1.15359560	      3.95530603	      0.00000000
      0.22131577	     -0.00000000	      4.62307080	      0.00000000	      0.00000000	     -0.00000000	     -0.00000000	      3.21676497	      3.57343776	      0.00000000	      0.00000000	      0.00000000	    830.96671408	      3.27248751	      1.26514404	      0.00000000	      0.00000000	     -0.00000000	   -882.05199923	      0.00000000	      0.00000000	      0.00000000	      0.00000000	      0.00000000	      0.00000000	      1.15704927	      3.95241944	      0.00000000
      0.22161851	      0.00000000	      4.61969883	      0.00000000	      0.00000000	     -0.00000000	      0.00000000	      3.22641519	      3.57083362	      0.00000000	      0.00000000	     -0.00000000	    833.05995953	      3.28230501	      1.26420461	     -0.00000000	      0.00000000	     -0.00000000	   -884.06035360	      0.00000000	      0.00000000	      0.00000000	      0.00000000	      0.00000000	      0.00000000	      1.16052040	      3.94953552	      0.00000000
      0.22192125	     -0.00000000	      4.61632968	      0.00000000	     -0.00000000	      0.00000000	      0.00000000	      3.23611428	      3.56823163	      0.00000000	     -0.00000000	      0.00000000	    835.16653318	      3.29217220	      1.26326665	      0.00000000	     -0.00000000	      0.00000000	   -886.08165913	      0.00000000	      0.00000000	      0.00000000	      0.00000000	      0.00000000	      0.00000000	      1.16400911	      3.94665407	      0.00000000
      0.22222399	     -0.00000000	      4.61296309	     -0.00000000	     -0.00000000	     -0.00000000	     -0.00000000	      3.24586257	      3.56563162	     -0.00000000	     -0.00000000	      0.00000000	    837.28651179	      3.30208940	      1.26233009	      0.00000000	     -0.00000000	     -0.00000000	   -888.11599602	      0.00000000	      0.00000000	      0.00000000	      0.00000000	      0.00000000	      0.00000000	      1.16751551	      3.94377488	     -0.00000000
      0.22252674	     -0.00000000	      4.60959884	      0.00000000	     -0.00000000	      0.00000000	     -0.00000000	      3.25566037	      3.56303342	      0.00000000	     -0.00000000	      0.00000000	    839.41997302	      3.31205692	      1.26139489	      0.00000000	     -0.00000000	      0.00000000	   -890.16344541	      0.00000000	      0.00000000	      0.00000000	      0.00000000	      0.00000000	      0.00000000	      1.17103971	      3.94089776	      0.00000000
      0.22282948	      0.00000000	      4.60623667	      0.00000000	     -0.00000000	      0.00000000	      0.00000000	      3.26550800	      3.56043685	      0.00000000	     -0.00000000	      0.00000000	    841.56699534	      3.32207511	      1.26046100	      0.00000000	     -0.00000000	     -0.00000000	   -892.22408904	      0.00000000	      0.00000000	      0.00000000	      0.00000000	      0.00000000	      0.00000000	      1.17458184	      3.93802251	      0.00000000
      0.22313222	     -0.00000000	      4.60287634	      0.00000000	     -0.00000000	     -0.00000000	     -0.00000000	      3.27540581	      3.55784174	      0.00000000	     -0.00000000	      0.00000000	    843.72765807	      3.33214428	      1.25952835	      0.00000000	     -0.00000000	     -0.00000000	   -894.29800959	      0.00000000	      0.00000000	      0.00000000	      0.00000000	      0.00000000	      0.00000000	      1.17814201	      3.93514891	      0.00000000
      0.22343496	     -0.00000000	      4.59951761	      0.00000000	     -0.00000000	      0.00000000	      0.00000000	      3.28535412	      3.55524792	      0.00000000	     -0.00000000	      0.00000000	    845.90204136	      3.34226477	      1.25859691	      0.00000000	     -0.00000000	      0.00000000	   -896.38529039	      0.00000000	      0.00000000	      0.00000000	      0.00000000	      0.00000000	      0.00000000	      1.18172034	      3.93227677	      0.00000000
      0.22373771	     -0.00000000	      4.59616024	      0.00000000	      0.00000000	      0.00000000	      0.00000000	      3.29535326	      3.55265520	      0.00000000	      0.00000000	      0.00000000	    848.09022622	      3.35243691	      1.25766661	      0.00000000	      0.00000000	     -0.00000000	   -898.48601571	      0.00000000	      0.00000000	      0.00000000	      0.00000000	      0.00000000	      0.00000000	      1.18531694	      3.92940588	      0.00000000
      0.22404045	      0.00000000	      4.59280397	     -0.00000000	     -0.00000000	     -0.00000000	      0.00000000	      3.30540358	      3.55006342	     -0.00000000	     -0.00000000	      0.00000000	    850.29229443	      3.36266105	      1.25673742	     -0.00000000	     -0.00000000	     -0.00000000	   -900.60027027	      0.00000000	      0.00000000	      0.00000000	      0.00000000	      0.00000000	      0.00000000	      1.18893195	      3.92653605	     -0.00000000
      0.22434319	      0.00000000	      4.58944857	     -0.00000000	      0.00000000	     -0.00000000	     -0.00000000	      3.31550541	      3.54747240	     -0.00000000	      0.00000000	     -0.00000000	    852.50832863	      3.37293753	      1.25580927	     -0.00000000	      0.00000000	     -0.00000000	   -902.72813994	      0.00000000	      0.00000000	      0.00000000	      0.00000000	      0.00000000	      0.00000000	      1.19256547	      3.92366705	     -0.00000000
      0.22464593	     -0.00000000	      4.58609378	      0.00000000	     -0.00000000	      0.00000000	      0.00000000	      3.32565910	      3.54488196	      0.00000000	     -0.00000000	      0.00000000	    854.73841222	      3.38326669	      1.25488213	      0.00000000	     -0.00000000	      0.00000000	   -904.86971104	      0.00000000	      0.00000000	      0.00000000	      0.00000000	      0.00000000	      0.00000000	      1.19621765	      3.92079870	      0.00000000
      0.22494868	      0.00000000	      4.58273937	     -0.00000000	      0.00000000	     -0.00000000	      0.00000000	      3.33586499	      3.54229192	     -0.00000000	      0.00000000	     -0.00000000	    856.98262943	      3.39364888	      1.25395593	     -0.00000000	      0.00000000	     -0.00000000	   -907.02507072	      0.00000000	      0.00000000	      0.00000000	      0.00000000	      0.00000000	      0.00000000	      1.19988859	      3.91793077	     -0.00000000
      0.22525142	     -0.00000000	      4.57938506	      0.00000000	      0.00000000	      0.00000000	     -0.00000000	      3.34612343	      3.53970211	     -0.00000000	      0.00000000	      0.00000000	    859.24106525	      3.40408446	      1.25303064	     -0.00000000	      0.00000000	     -0.00000000	   -909.19430688	      0.00000000	      0.00000000	      0.00000000	      0.00000000	      0.00000000	      0.00000000	      1.20357842	      3.91506307	     -0.00000000
      0.22555416	     -0.00000000	      4.57603062	     -0.00000000	      0.00000000	     -0.00000000	     -0.00000000	      3.35643478	      3.53711235	     -0.00000000	      0.00000000	      0.00000000	    861.51380547	      3.41457376	      1.25210620	     -0.00000000	      0.00000000	     -0.00000000	   -911.37750821	      0.00000000	      0.00000000	      0.00000000	      0.00000000	      0.00000000	      0.00000000	      1.20728728	      3.91219538	     -0.00000000
      0.22585690	      0.00000000	      4.57267579	     -0.00000000	     -0.00000000	     -0.00000000	      0.00000000	      3.36679939	      3.53452246	     -0.00000000	     -0.00000000	     -0.00000000	    863.80093662	      3.42511717	      1.25118256	     -0.00000000	     -0.00000000	     -0.00000000	   -913.57476389	      0.00000000	      0.00000000	      0.00000000	      0.00000000	      0.00000000	      0.00000000	      1.21101529	      3.90932750	     -0.00000000
      0.22615965	     -0.00000000	      4.56932032	     -0.00000000	      0.00000000	     -0.00000000	      0.00000000	      3.37721762	      3.53193225	     -0.00000000	      0.00000000	      0.00000000	    866.10254603	      3.43571502	      1.25025968	     -0.00000000	      0.00000000	     -0.00000000	   -915.78616418	      0.00000000	      0.00000000	      0.00000000	      0.00000000	      0.00000000	      0.00000000	      1.21476257	      3.90645920	     -0.00000000
      0.22646239	     -0.00000000	      4.56596393	     -0.00000000	      0.00000000	      0.00000000	      0.00000000	      3.38768983	      3.52934155	     -0.00000000	      0.00000000	      0.00000000	    868.41872169	      3.44636769	      1.24933752	     -0.00000000	      0.00000000	     -0.00000000	   -918.01179952	      0.00000000	      0.00000000	      0.00000000	      0.00000000	      0.00000000	      0.00000000	      1.21852926	      3.90359027	     -0.00000000
      0.22676513	     -0.00000000	      4.56260638	     -0.00000000	      0.00000000	      0.00000000	     -0.00000000	      3.39821639	      3.52675015	     -0.00000000	      0.00000000	      0.00000000	    870.74955242	      3.45707555	      1.24841601	     -0.00000000	      0.00000000	     -0.00000000	   -920.25176161	      0.00000000	      0.00000000	      0.00000000	      0.00000000	      0.00000000	      0.00000000	      1.22231549	      3.90072050	     -0.00000000
      0.22706787	     -0.00000000	      4.55924739	     -0.00000000	      0.00000000	     -0.00000000	     -0.00000000	      3.40879766	      3.52415789	     -0.00000000	      0.00000000	     -0.00000000	    873.09512768	      3.46783895	      1.24749512	     -0.00000000	      0.00000000	     -0.00000000	   -922.50614238	      0.00000000	      0.00000000	      0.00000000	      0.00000000	      0.00000000	      0.00000000	      1.22612139	      3.89784967	     -0.00000000
      0.22737061	      0.00000000	      4.55588670	     -0.00000000	      0.00000000	     -0.00000000	      0.00000000	      3.41943401	      3.52156457	     -0.00000000	      0.00000000	     -0.00000000	    875.45553767	      3.47865828	      1.24657480	     -0.00000000	      0.00000000	     -0.00000000	   -924.77503461	      0.00000000	      0.00000000	      0.00000000	      0.00000000	      0.00000000	      0.00000000	      1.22994708	      3.89497756	     -0.00000000
      0.22767336	      0.00000000	      4.55252404	     -0.00000000	     -0.00000000	     -0.00000000	     -0.00000000	      3.43012582	      3.51896999	     -0.00000000	     -0.00000000	     -0.00000000	    877.83087328	      3.48953391	      1.24565500	      0.00000000	     -0.00000000	     -0.00000000	   -927.05853169	      0.00000000	      0.00000000	      0.00000000	      0.00000000	      0.00000000	      0.00000000	      1.23379272	      3.89210393	     -0.00000000
      0.22797610	     -0.00000000	      4.54915914	      0.00000000	      0.00000000	     -0.00000000	      0.00000000	      3.44087345	      3.51637397	      0.00000000	      0.00000000	      0.00000000	    880.22122607	      3.50046622	      1.24473568	      0.00000000	      0.00000000	     -0.00000000	   -929.35672773	      0.00000000	      0.00000000	      0.00000000	      0.00000000	      0.00000000	      0.00000000	      1.23765842	      3.88922858	      0.00000000
      0.22827884	      0.00000000	      4.54579171	     -0.00000000	     -0.00000000	     -0.00000000	     -0.00000000	      3.45167730	      3.51377631	     -0.00000000	     -0.00000000	     -0.00000000	    882.62668825	      3.51145559	      1.24381678	     -0.00000000	     -0.00000000	     -0.00000000	   -931.66971733	      0.00000000	      0.00000000	      0.00000000	      0.00000000	      0.00000000	      0.00000000	      1.24154432	      3.88635125	     -0.00000000
      0.22858158	      0.00000000	      4.54242147	     -0.00000000	     -0.00000000	      0.00000000	      0.00000000	      3.46253773	      3.51117681	      0.00000000	     -0.00000000	      0.00000000	    885.04735267	      3.52250240	      1.24289827	      0.00000000	     -0.00000000	      0.00000000	   -933.99759570	      0.00000000	      0.00000000	      0.00000000	      0.00000000	      0.00000000	      0.00000000	      1.24545057	      3.88347173	     -0.00000000
      0.22888433	     -0.00000000	      4.53904815	      0.00000000	     -0.00000000	      0.00000000	      0.00000000	      3.47345514	      3.50857526	      0.00000000	     -0.00000000	      0.00000000	    887.48331281	      3.53360704	      1.24198009	      0.00000000	     -0.00000000	      0.00000000	   -936.34045878	      0.00000000	      0.00000000	      0.00000000	      0.00000000	      0.00000000	      0.00000000	      1.24937730	      3.88058978	      0.00000000
      0.22918707	      0.00000000	      4.53567144	     -0.00000000	     -0.00000000	     -0.00000000	      0.00000000	      3.48442991	      3.50597147	     -0.00000000	     -0.00000000	      0.00000000	    889.93466272	      3.54476989	      1.24106220	     -0.00000000	     -0.00000000	     -0.00000000	   -938.69840284	      0.00000000	      0.00000000	      0.00000000	      0.00000000	      0.00000000	      0.00000000	      1.25332465	      3.87770514	     -0.00000000
      0.22948981	      0.00000000	      4.53229105	     -0.00000000	      0.00000000	     -0.00000000	     -0.00000000	      3.49546243	      3.50336523	     -0.00000000	      0.00000000	     -0.00000000	    892.40149709	      3.55599136	      1.24014455	     -0.00000000	      0.00000000	     -0.00000000	   -941.07152499	      0.00000000	      0.00000000	      0.00000000	      0.00000000	      0.00000000	      0.00000000	      1.25729276	      3.87481760	     -0.00000000
      0.22979255	     -0.00000000	      4.52890668	      0.00000000	     -0.00000000	      0.00000000	      0.00000000	      3.50655309	      3.50075632	      0.00000000	     -0.00000000	      0.00000000	    894.88391109	      3.56727183	      1.23922710	      0.00000000	     -0.00000000	      0.00000000	   -943.45992255	      0.00000000	      0.00000000	      0.00000000	      0.00000000	      0.00000000	      0.00000000	      1.26128176	      3.87192688	      0.00000000
      0.23009530	      0.00000000	      4.52551803	      0.00000000	     -0.00000000	      0.00000000	      0.00000000	      3.51770228	      3.49814452	      0.00000000	     -0.00000000	      0.00000000	    897.38200048	      3.57861170	      1.23830980	      0.00000000	     -0.00000000	      0.00000000	   -945.86369361	      0.00000000	      0.00000000	      0.00000000	      0.00000000	      0.00000000	      0.00000000	      1.26529180	      3.86903275	      0.00000000
      0.23039804	     -0.00000000	      4.52212478	      0.00000000	      0.00000000	     -0.00000000	      0.00000000	      3.52891040	      3.49552964	      0.00000000	      0.00000000	      0.00000000	    899.89586150	      3.59001137	      1.23739261	      0.00000000	      0.00000000	     -0.00000000	   -948.28293658	      0.00000000	      0.00000000	      0.00000000	      0.00000000	      0.00000000	      0.00000000	      1.26932303	      3.86613494	      0.00000000
      0.23070078	      0.00000000	      4.51872662	     -0.00000000	     -0.00000000	      0.00000000	      0.00000000	      3.54017786	      3.49291143	     -0.00000000	     -0.00000000	      0.00000000	    902.42559087	      3.60147124	      1.23647547	      0.00000000	     -0.00000000	     -0.00000000	   -950.71775039	      0.00000000	      0.00000000	      0.00000000	      0.00000000	      0.00000000	      0.00000000	      1.27337558	      3.86323320	     -0.00000000
      0.23100352	     -0.00000000	      4.51532322	      0.00000000	     -0.00000000	      0.00000000	     -0.00000000	      3.55150505	      3.49028967	      0.00000000	     -0.00000000	      0.00000000	    904.97128578	      3.61299172	      1.23555834	      0.00000000	     -0.00000000	     -0.00000000	   -953.16823435	      0.00000000	      0.00000000	      0.00000000	      0.00000000	      0.00000000	      0.00000000	      1.27744959	      3.86032725	      0.00000000
      0.23130627	      0.00000000	      4.51191426	     -0.00000000	      0.00000000	     -0.00000000	      0.00000000	      3.56289237	      3.48766414	     -0.00000000	      0.00000000	     -0.00000000	    907.53304381	      3.62457322	      1.23464118	     -0.00000000	      0.00000000	     -0.00000000	   -955.63448822	      0.00000000	      0.00000000	      0.00000000	      0.00000000	      0.00000000	      0.00000000	      1.28154523	      3.85741683	     -0.00000000
      0.23160901	     -0.00000000	      4.50849939	     -0.00000000	      0.00000000	     -0.00000000	     -0.00000000	      3.57434023	      3.48503459	     -0.00000000	      0.00000000	     -0.00000000	    910.11096294	      3.63621614	      1.23372393	     -0.00000000	      0.00000000	     -0.00000000	   -958.11661213	      0.00000000	      0.00000000	      0.00000000	      0.00000000	      0.00000000	      0.00000000	      1.28566262	      3.85450166	     -0.00000000
      0.23191175	      0.00000000	      4.50507827	      0.00000000	      0.00000000	     -0.00000000	     -0.00000000	      3.58584905	      3.48240079	      0.00000000	      0.00000000	      0.00000000	    912.70514150	      3.64792090	      1.23280656	      0.00000000	      0.00000000	     -0.00000000	   -960.61470642	      0.00000000	      0.00000000	      0.00000000	      0.00000000	      0.00000000	      0.00000000	      1.28980192	      3.85158145	      0.00000000
      0.23221449	     -0.00000000	      4.50165055	      0.00000000	     -0.00000000	      0.00000000	      0.00000000	      3.59741922	      3.47976248	      0.00000000	     -0.00000000	      0.00000000	    915.31567814	      3.65968790	      1.23188900	      0.00000000	     -0.00000000	     -0.00000000	   -963.12887189	      0.00000000	      0.00000000	      0.00000000	      0.00000000	      0.00000000	      0.00000000	      1.29396327	      3.84865592	      0.00000000
      0.23251723	      0.00000000	      4.49821586	     -0.00000000	     -0.00000000	      0.00000000	     -0.00000000	      3.60905116	      3.47711943	     -0.00000000	     -0.00000000	      0.00000000	    917.94267177	      3.67151757	      1.23097123	      0.00000000	     -0.00000000	     -0.00000000	   -965.65920948	      0.00000000	      0.00000000	      0.00000000	      0.00000000	      0.00000000	      0.00000000	      1.29814682	      3.84572477	     -0.00000000
      0.23281998	     -0.00000000	      4.49477385	     -0.00000000	     -0.00000000	      0.00000000	      0.00000000	      3.62074529	      3.47447137	     -0.00000000	     -0.00000000	      0.00000000	    920.58622156	      3.68341032	      1.23005318	      0.00000000	     -0.00000000	     -0.00000000	   -968.20582049	      0.00000000	      0.00000000	      0.00000000	      0.00000000	      0.00000000	      0.00000000	      1.30235272	      3.84278769	     -0.00000000
      0.23312272	      0.00000000	      4.49132413	     -0.00000000	      0.00000000	     -0.00000000	      0.00000000	      3.63250202	      3.47181803	     -0.00000000	      0.00000000	     -0.00000000	    923.24642683	      3.69536657	      1.22913481	     -0.00000000	      0.00000000	     -0.00000000	   -970.76880616	      0.00000000	      0.00000000	      0.00000000	      0.00000000	      0.00000000	      0.00000000	      1.30658112	      3.83984439	     -0.00000000
      0.23342546	     -0.00000000	      4.48786631	     -0.00000000	      0.00000000	     -0.00000000	      0.00000000	      3.64432177	      3.46915916	     -0.00000000	      0.00000000	     -0.00000000	    925.92338709	      3.70738674	      1.22821607	     -0.00000000	      0.00000000	     -0.00000000	   -973.34826821	      0.00000000	      0.00000000	      0.00000000	      0.00000000	      0.00000000	      0.00000000	      1.31083217	      3.83689453	     -0.00000000
      0.23372820	      0.00000000	      4.48440000	     -0.00000000	     -0.00000000	     -0.00000000	      0.00000000	      3.65620496	      3.46649446	     -0.00000000	     -0.00000000	      0.00000000	    928.61720189	      3.71947126	      1.22729692	     -0.00000000	     -0.00000000	     -0.00000000	   -975.94430805	      0.00000000	      0.00000000	      0.00000000	      0.00000000	      0.00000000	      0.00000000	      1.31510602	      3.83393780	     -0.00000000
      0.23403095	     -0.00000000	      4.48092478	      0.00000000	      0.00000000	      0.00000000	     -0.00000000	      3.66815201	      3.46382367	      0.00000000	      0.00000000	      0.00000000	    931.32797084	      3.73162055	      1.22637730	      0.00000000	      0.00000000	      0.00000000	   -978.55702747	      0.00000000	      0.00000000	      0.00000000	      0.00000000	      0.00000000	      0.00000000	      1.31940281	      3.83097386	      0.00000000
      0.23433369	     -0.00000000	      4.47744025	      0.00000000	     -0.00000000	      0.00000000	     -0.00000000	      3.68016333	      3.46114649	      0.00000000	     -0.00000000	      0.00000000	    934.05579348	      3.74383503	      1.22545717	      0.00000000	     -0.00000000	      0.00000000	   -981.18652807	      0.00000000	      0.00000000	      0.00000000	      0.00000000	      0.00000000	      0.00000000	      1.32372271	      3.82800236	      0.00000000
      0.23463643	      0.00000000	      4.47394597	     -0.00000000	     -0.00000000	      0.00000000	     -0.00000000	      3.69223936	      3.45846262	     -0.00000000	     -0.00000000	      0.00000000	    936.80076925	      3.75611513	      1.22453648	      0.00000000	     -0.00000000	      0.00000000	   -983.83291143	      0.00000000	      0.00000000	      0.00000000	      0.00000000	      0.00000000	      0.00000000	      1.32806586	      3.82502296	     -0.00000000
      0.23493917	      0.00000000	      4.47044150	     -0.00000000	      0.00000000	     -0.00000000	     -0.00000000	      3.70438051	      3.45577175	     -0.00000000	      0.00000000	      0.00000000	    939.56299746	      3.76846128	      1.22361518	     -0.00000000	      0.00000000	     -0.00000000	   -986.49627902	      0.00000000	      0.00000000	      0.00000000	      0.00000000	      0.00000000	      0.00000000	      1.33243241	      3.82203530	     -0.00000000
      0.23524192	      0.00000000	      4.46692639	      0.00000000	     -0.00000000	      0.00000000	     -0.00000000	      3.71658721	      3.45307358	      0.00000000	     -0.00000000	      0.00000000	    942.34257720	      3.78087390	      1.22269321	      0.00000000	     -0.00000000	      0.00000000	   -989.17673209	      0.00000000	      0.00000000	      0.00000000	      0.00000000	      0.00000000	      0.00000000	      1.33682252	      3.81903900	      0.00000000
      0.23554466	      0.00000000	      4.46340016	     -0.00000000	      0.00000000	     -0.00000000	     -0.00000000	      3.72885988	      3.45036777	     -0.00000000	      0.00000000	     -0.00000000	    945.13960731	      3.79335342	      1.22177053	     -0.00000000	      0.00000000	     -0.00000000	   -991.87437168	      0.00000000	      0.00000000	      0.00000000	      0.00000000	      0.00000000	      0.00000000	      1.34123634	      3.81603368	     -0.00000000
      0.23584740	      0.00000000	      4.45986233	     -0.00000000	      0.00000000	     -0.00000000	      0.00000000	      3.74119895	      3.44765400	     -0.00000000	      0.00000000	      0.00000000	    947.95418626	      3.80590028	      1.22084708	     -0.00000000	      0.00000000	     -0.00000000	   -994.58929846	      0.00000000	      0.00000000	      0.00000000	      0.00000000	      0.00000000	      0.00000000	      1.34567402	      3.81301895	     -0.00000000
      0.23615014	     -0.00000000	      4.45631242	      0.00000000	      0.00000000	      0.00000000	     -0.00000000	      3.75360485	      3.44493193	      0.00000000	      0.00000000	      0.00000000	    950.78641212	      3.81851490	      1.21992282	      0.00000000	      0.00000000	      0.00000000	   -997.32161274	      0.00000000	      0.00000000	      0.00000000	      0.00000000	      0.00000000	      0.00000000	      1.35013571	      3.80999440	      0.00000000
      0.23645289	     -0.00000000	      4.45274990	      0.00000000	     -0.00000000	      0.00000000	      0.00000000	      3.76607800	      3.44220119	      0.00000000	     -0.00000000	      0.00000000	    953.63638249	      3.83119771	      1.21899770	      0.00000000	     -0.00000000	      0.00000000	  -1000.07141436	      0.00000000	      0.00000000	      0.00000000	      0.00000000	      0.00000000	      0.00000000	      1.35462157	      3.80695961	      0.00000000
      0.23675563	      0.00000000	      4.44917426	     -0.00000000	      0.00000000	     -0.00000000	      0.00000000	      3.77861882	      3.43946143	     -0.00000000	      0.00000000	     -0.00000000	    956.50419436	      3.84394914	      1.21807165	     -0.00000000	      0.00000000	     -0.00000000	  -1002.83880258	      0.00000000	      0.00000000	      0.00000000	      0.00000000	      0.00000000	      0.00000000	      1.35913176	      3.80391416	     -0.00000000
      0.23705837	      0.00000000	      4.44558494	     -0.00000000	      0.00000000	     -0.00000000	     -0.00000000	      3.79122775	      3.43671227	     -0.00000000	      0.00000000	      0.00000000	    959.38994412	      3.85676962	      1.21714462	     -0.00000000	      0.00000000	     -0.00000000	  -1005.62387613	      0.00000000	      0.00000000	      0.00000000	      0.00000000	      0.00000000	      0.00000000	      1.36366641	      3.80085760	     -0.00000000
      0.23736111	      0.00000000	      4.44198139	     -0.00000000	      0.00000000	      0.00000000	      0.00000000	      3.80390520	      3.43395332	     -0.00000000	      0.00000000	      0.00000000	    962.29372739	      3.86965958	      1.21621657	     -0.00000000	      0.00000000	     -0.00000000	  -1008.42673296	      0.00000000	      0.00000000	      0.00000000	      0.00000000	      0.00000000	      0.00000000	      1.36822568	      3.79778948	     -0.00000000
      0.23766385	     -0.00000000	      4.43836303	     -0.00000000	      0.00000000	     -0.00000000	     -0.00000000	      3.81665161	      3.43118419	     -0.00000000	      0.00000000	     -0.00000000	    965.21563896	      3.88261944	      1.21528743	     -0.00000000	      0.00000000	     -0.00000000	  -1011.24747026	      0.00000000	      0.00000000	      0.00000000	      0.00000000	      0.00000000	      0.00000000	      1.37280974	      3.79470932	     -0.00000000
      0.23796660	     -0.00000000	      4.43472925	     -0.00000000	     -0.00000000	     -0.00000000	     -0.00000000	      3.82946738	      3.42840447	     -0.00000000	     -0.00000000	      0.00000000	    968.15577272	      3.89564963	      1.21435715	      0.00000000	     -0.00000000	     -0.00000000	  -1014.08618434	      0.00000000	      0.00000000	      0.00000000	      0.00000000	      0.00000000	      0.00000000	      1.37741872	      3.79161663	     -0.00000000
      0.23826934	      0.00000000	      4.43107946	     -0.00000000	      0.00000000	     -0.00000000	     -0.00000000	      3.84235295	      3.42561373	     -0.00000000	      0.00000000	      0.00000000	    971.11422155	      3.90875059	      1.21342567	     -0.00000000	      0.00000000	     -0.00000000	  -1016.94297065	      0.00000000	      0.00000000	      0.00000000	      0.00000000	      0.00000000	      0.00000000	      1.38205278	      3.78851092	     -0.00000000
      0.23857208	     -0.00000000	      4.42741299	     -0.00000000	      0.00000000	     -0.00000000	     -0.00000000	      3.85530874	      3.42281153	     -0.00000000	      0.00000000	     -0.00000000	    974.09107721	      3.92192272	      1.21249294	     -0.00000000	      0.00000000	     -0.00000000	  -1019.81792348	      0.00000000	      0.00000000	      0.00000000	      0.00000000	      0.00000000	      0.00000000	      1.38671207	      3.78539166	     -0.00000000
      0.23887482	      0.00000000	      4.42372921	     -0.00000000	      0.00000000	     -0.00000000	     -0.00000000	      3.86833516	      3.41999742	     -0.00000000	      0.00000000	      0.00000000	    977.08643027	      3.93516645	      1.21155888	     -0.00000000	      0.00000000	     -0.00000000	  -1022.71113607	      0.00000000	      0.00000000	      0.00000000	      0.00000000	      0.00000000	      0.00000000	      1.39139675	      3.78225831	     -0.00000000
      0.23917757	      0.00000000	      4.42002742	     -0.00000000	     -0.00000000	     -0.00000000	     -0.00000000	      3.88143262	      3.41717093	     -0.00000000	     -0.00000000	     -0.00000000	    980.10036998	      3.94848221	      1.21062345	      0.00000000	     -0.00000000	     -0.00000000	  -1025.62270040	      0.00000000	      0.00000000	      0.00000000	      0.00000000	      0.00000000	      0.00000000	      1.39610695	      3.77911033	     -0.00000000
[truncated: 4,220,217 more chars]
