# Supplementary material for: Musculoskeletal simulations to examine the effects of accentuated eccentric loading (AEL) on jump height
Source: PeerJ. 2023 Jan 23;11:e14687. doi: 10.7717/peerj.14687 (PMC9879160; doi:10.7717/peerj.14687)
Supplement: Supplemental Information 2 — Added15 folder contains the code and simulation results for a complete jump with an additional 15% model mass. Dropped15 folder contains the code and simulation results for the push-off phase with the original model mass. [file peerj-11-14687-s002.zip › Supplementary Simulation code and output results AEL15/Dropped15/Optimized_for_J_Results/TwoSegment_Two_Segment_ActiveFiberForceAlongTendon.sto]

ActiveFiberForceAlongTendon
version=1
nRows=9704
nColumns=5
inDegrees=no

This analysis gathers basic information about muscles during a simulation (e.g., forces, tendon lengths, moment arms, etc).
Units are S.I. units (second, meters, Newtons, ...)
Angles are in degrees.

endheader
time	vastus	recfem	glut	ham
      0.00000000	   8581.13308456	   2392.71721696	   3885.68725045	      0.00000000
      0.00005767	   8579.90204216	   2392.59583527	   3885.00651081	      0.00000000
      0.00011533	   8578.66975285	   2392.47425485	   3884.32471655	      0.00000000
      0.00019509	   8576.96304668	   2392.30570549	   3883.38012792	      0.00000000
      0.00027484	   8575.25348560	   2392.13665914	   3882.43381086	      0.00000000
      0.00038895	   8572.80263154	   2391.89390087	   3881.07718814	      0.00000000
      0.00050306	   8570.34601052	   2391.65005337	   3879.71768481	      0.00000000
      0.00069203	   8566.26536251	   2391.24378297	   3877.46076016	      0.00000000
      0.00088100	   8562.16993850	   2390.83442538	   3875.19806336	      0.00000000
      0.00120986	   8555.00922984	   2390.11457078	   3871.24953189	      0.00000000
      0.00146005	   8549.53409887	   2389.56050168	   3868.23836444	      0.00000000
      0.00171025	   8544.03641358	   2389.00087344	   3865.22251911	      0.00000000
      0.00196044	   8538.51697009	   2388.43568621	   3862.20299891	      0.00000000
      0.00224938	   8532.11677770	   2387.77609134	   3858.71239208	      0.00000000
      0.00253831	   8525.68944091	   2387.10913772	   3855.21880608	      0.00000000
      0.00281375	   8519.53773761	   2386.46652166	   3851.88619863	      0.00000000
      0.00308919	   8513.36282302	   2385.81731528	   3848.55193993	      0.00000000
      0.00336877	   8507.07220711	   2385.15169051	   3845.16633753	      0.00000000
      0.00364834	   8500.75895861	   2384.47939859	   3841.77967093	      0.00000000
      0.00392387	   8494.51527734	   2383.81035199	   3838.44107096	      0.00000000
      0.00419941	   8488.25074393	   2383.13495933	   3835.10183411	      0.00000000
      0.00447587	   8481.94489458	   2382.45100248	   3831.75096992	      0.00000000
      0.00475232	   8475.61911502	   2381.76079240	   3828.39974203	      0.00000000
      0.00502733	   8469.30714224	   2381.06805403	   3825.06578809	      0.00000000
      0.00530234	   8462.97644747	   2380.36926249	   3821.73168441	      0.00000000
      0.00557642	   8456.64903770	   2379.66688077	   3818.40880983	      0.00000000
      0.00585050	   8450.30398517	   2378.95862023	   3815.08595939	      0.00000000
      0.00612117	   8444.02090353	   2378.25345417	   3811.80449458	      0.00000000
      0.00639185	   8437.72150762	   2377.54268254	   3808.52320147	      0.00000000
      0.00663628	   8432.01912014	   2376.89604901	   3805.56020420	      0.00000000
      0.00697277	   8424.14874813	   2375.99860035	   3801.48182690	      0.00000000
      0.00730925	   8416.25524615	   2375.09279413	   3797.40404055	      0.00000000
      0.00753245	   8411.00676314	   2374.48737936	   3794.69945047	      0.00000000
      0.00775566	   8405.74868489	   2373.87837387	   3791.99520916	      0.00000000
      0.00803029	   8399.26616408	   2373.12415914	   3788.66836473	      0.00000000
      0.00836149	   8391.43016661	   2372.20752598	   3784.65715300	      0.00000000
      0.00865561	   8384.45546662	   2371.38714042	   3781.09600174	      0.00000000
      0.00901341	   8375.95060719	   2370.38109930	   3776.76490787	      0.00000000
      0.00931248	   8368.82579464	   2369.53355820	   3773.14590529	      0.00000000
      0.00968272	   8359.98589347	   2368.47605208	   3768.66715552	      0.00000000
      0.01015583	   8348.66027950	   2367.11168415	   3762.94686036	      0.00000000
      0.01038979	   8343.04749528	   2366.43161789	   3760.11916302	      0.00000000
      0.01062376	   8337.42717924	   2365.74806894	   3757.29230926	      0.00000000
      0.01091692	   8330.37459923	   2364.88671657	   3753.75148190	      0.00000000
      0.01129539	   8321.25353975	   2363.76683004	   3749.18245006	      0.00000000
      0.01156863	   8314.65757143	   2362.95286391	   3745.88534885	      0.00000000
      0.01184188	   8308.05287786	   2362.13439370	   3742.58963948	      0.00000000
      0.01211512	   8301.43981382	   2361.31147656	   3739.29537638	      0.00000000
      0.01238836	   8294.81871524	   2360.48416670	   3736.00261390	      0.00000000
      0.01266160	   8288.18992744	   2359.65252020	   3732.71140552	      0.00000000
      0.01292167	   8281.87404847	   2358.85701050	   3729.58044615	      0.00000000
      0.01318173	   8275.55179151	   2358.05766834	   3726.45098828	      0.00000000
      0.01344051	   8269.25461964	   2357.25850443	   3723.33847959	      0.00000000
      0.01369929	   8262.95168484	   2356.45563666	   3720.22754641	      0.00000000
      0.01398496	   8255.98737171	   2355.56508614	   3716.79520277	      0.00000000
      0.01427064	   8249.01672677	   2354.67013665	   3713.36489061	      0.00000000
      0.01447948	   8243.91702991	   2354.01313390	   3710.85847745	      0.00000000
      0.01481029	   8235.83292843	   2352.96775390	   3706.89066912	      0.00000000
      0.01507121	   8229.45145918	   2352.13919582	   3703.76309393	      0.00000000
      0.01533214	   8223.06581195	   2351.30715351	   3700.63739438	      0.00000000
      0.01559306	   8216.67625195	   2350.47167204	   3697.51361279	      0.00000000
      0.01585734	   8210.20104549	   2349.62201778	   3694.35178215	      0.00000000
      0.01612161	   8203.72234840	   2348.76892497	   3691.19200555	      0.00000000
      0.01632266	   8198.79134758	   2348.11763870	   3688.78953340	      0.00000000
      0.01665420	   8190.65616213	   2347.03940493	   3684.83047171	      0.00000000
      0.01690580	   8184.47964150	   2346.21767730	   3681.82830126	      0.00000000
      0.01715739	   8178.30086830	   2345.39299051	   3678.82814532	      0.00000000
      0.01740899	   8172.12006196	   2344.56538284	   3675.83003959	      0.00000000
      0.01764663	   8166.28066812	   2343.78106574	   3673.00027119	      0.00000000
      0.01796039	   8158.56841363	   2342.74160159	   3669.26687910	      0.00000000
      0.01827415	   8150.85403182	   2341.69777701	   3665.53685013	      0.00000000
      0.01852604	   8144.65957650	   2340.85667593	   3662.54482662	      0.00000000
      0.01877792	   8138.46420686	   2340.01284570	   3659.55504816	      0.00000000
      0.01896797	   8133.78950105	   2339.37441623	   3657.30085680	      0.00000000
      0.01925995	   8126.60677031	   2338.39059232	   3653.84012089	      0.00000000
      0.01955192	   8119.42358310	   2337.40323991	   3650.38253365	      0.00000000
      0.01980099	   8113.29606873	   2336.55826371	   3647.43568270	      0.00000000
      0.02005005	   8107.16862486	   2335.71079294	   3644.49119219	      0.00000000
      0.02032203	   8100.47768222	   2334.78253486	   3641.27850990	      0.00000000
      0.02059400	   8093.78727480	   2333.85138435	   3638.06872057	      0.00000000
      0.02086915	   8087.01979289	   2332.90649835	   3634.82456478	      0.00000000
      0.02114429	   8080.25333287	   2331.95873937	   3631.58345210	      0.00000000
      0.02142102	   8073.44925421	   2331.00267965	   3628.32682469	      0.00000000
      0.02169774	   8066.64668140	   2330.04380133	   3625.07335795	      0.00000000
      0.02197239	   8059.89679071	   2329.08936244	   3621.84743197	      0.00000000
      0.02224704	   8053.14883685	   2328.13223171	   3618.62469907	      0.00000000
      0.02252673	   8046.27930638	   2327.15481831	   3615.34616538	      0.00000000
      0.02280642	   8039.41224590	   2326.17470024	   3612.07102432	      0.00000000
      0.02307314	   8032.86615982	   2325.23755591	   3608.95096807	      0.00000000
      0.02333986	   8026.32272333	   2324.29802846	   3605.83406854	      0.00000000
      0.02363274	   8019.14073236	   2323.26364268	   3602.41511465	      0.00000000
      0.02392562	   8011.96242313	   2322.22647639	   3599.00005354	      0.00000000
      0.02416237	   8006.16276250	   2321.38609285	   3596.24239592	      0.00000000
      0.02446967	   7998.63896554	   2320.29267052	   3592.66688809	      0.00000000
      0.02477696	   7991.11999787	   2319.19633715	   3589.09580422	      0.00000000
      0.02502257	   7985.11393106	   2318.31800786	   3586.24474077	      0.00000000
      0.02526818	   7979.11126701	   2317.43788078	   3583.39656051	      0.00000000
      0.02555393	   7972.13223781	   2316.41171511	   3580.08665221	      0.00000000
      0.02583967	   7965.15821735	   2315.38319532	   3576.78071889	      0.00000000
      0.02606326	   7959.70488872	   2314.57679529	   3574.19672420	      0.00000000
      0.02637974	   7951.99151141	   2313.43297681	   3570.54338713	      0.00000000
      0.02669622	   7944.28502622	   2312.28641879	   3566.89506083	      0.00000000
      0.02692262	   7938.77651902	   2311.46457007	   3564.28830946	      0.00000000
      0.02714902	   7933.27178255	   2310.64136821	   3561.68416639	      0.00000000
      0.02742271	   7926.62226452	   2309.64441854	   3558.53951942	      0.00000000
      0.02769640	   7919.97857471	   2308.64555545	   3555.39874252	      0.00000000
      0.02795892	   7913.61175044	   2307.68570560	   3552.38985477	      0.00000000
      0.02827795	   7905.88200923	   2306.51694986	   3548.73812574	      0.00000000
      0.02859697	   7898.16090739	   2305.34574097	   3545.09178652	      0.00000000
      0.02885240	   7891.98544676	   2304.40628582	   3542.17627983	      0.00000000
      0.02917936	   7884.08913269	   2303.20154239	   3538.44943307	      0.00000000
      0.02950632	   7876.20266237	   2301.99438090	   3534.72838750	      0.00000000
      0.02974244	   7870.51370134	   2301.12115414	   3532.04486274	      0.00000000
      0.02997855	   7864.83011644	   2300.24671687	   3529.36440755	      0.00000000
      0.03024340	   7858.46148406	   2299.26446504	   3526.36147672	      0.00000000
      0.03050824	   7852.09987775	   2298.28074527	   3523.36245631	      0.00000000
      0.03079617	   7845.19196875	   2297.20965958	   3520.10652864	      0.00000000
      0.03108410	   7838.29270049	   2296.13691012	   3516.85528428	      0.00000000
      0.03129109	   7833.33821665	   2295.36469758	   3514.52086034	      0.00000000
      0.03161680	   7825.55140457	   2294.14790309	   3510.85246357	      0.00000000
      0.03188366	   7819.18027664	   2293.14947967	   3507.85145400	      0.00000000
      0.03215053	   7812.81711166	   2292.14974301	   3504.85456793	      0.00000000
      0.03241739	   7806.46204978	   2291.14872299	   3501.86182896	      0.00000000
      0.03267696	   7800.28837239	   2290.17382514	   3498.95479430	      0.00000000
      0.03293654	   7794.12259820	   2289.19776460	   3496.05172707	      0.00000000
      0.03317352	   7788.50053532	   2288.30567331	   3493.40484713	      0.00000000
      0.03348818	   7781.04605170	   2287.11972427	   3489.89549311	      0.00000000
      0.03380284	   7773.60370406	   2285.93218160	   3486.39206469	      0.00000000
      0.03405362	   7767.68119030	   2284.98463248	   3483.60420348	      0.00000000
      0.03430440	   7761.76660978	   2284.03612108	   3480.82014686	      0.00000000
      0.03452599	   7756.54694297	   2283.19719712	   3478.36323120	      0.00000000
      0.03484815	   7748.96990643	   2281.97628932	   3474.79671520	      0.00000000
      0.03517030	   7741.40646642	   2280.75390677	   3471.23656932	      0.00000000
      0.03538311	   7736.41776537	   2279.94563862	   3468.88832489	      0.00000000
      0.03559592	   7731.43514125	   2279.13675958	   3466.54288609	      0.00000000
      0.03588075	   7724.77576208	   2278.05318270	   3463.40804818	      0.00000000
      0.03616559	   7718.12749811	   2276.96856407	   3460.27827849	      0.00000000
      0.03641202	   7712.38468467	   2276.02936661	   3457.57460285	      0.00000000
      0.03671826	   7705.25972851	   2274.86116410	   3454.21997715	      0.00000000
      0.03702451	   7698.14805814	   2273.69185855	   3450.87128915	      0.00000000
      0.03728911	   7692.01429711	   2272.68070250	   3447.98278116	      0.00000000
      0.03761727	   7684.42134155	   2271.42560341	   3444.40668936	      0.00000000
      0.03794543	   7676.84415846	   2270.16935954	   3440.83750749	      0.00000000
      0.03818795	   7671.25436432	   2269.24020239	   3438.20410825	      0.00000000
      0.03843048	   7665.67335836	   2268.31046118	   3435.57451392	      0.00000000
      0.03872005	   7659.02157838	   2267.19966439	   3432.43993686	      0.00000000
      0.03900961	   7652.38254897	   2266.08808876	   3429.31082292	      0.00000000
      0.03925700	   7646.72070637	   2265.13782271	   3426.64181989	      0.00000000
      0.03956219	   7639.74912007	   2263.96481532	   3423.35478384	      0.00000000
      0.03992934	   7631.38128535	   2262.55261608	   3419.40847145	      0.00000000
      0.04029650	   7623.03472634	   2261.13935525	   3415.47107756	      0.00000000
      0.04052899	   7617.76062501	   2260.24392731	   3412.98247262	      0.00000000
      0.04082823	   7610.98499730	   2259.09083240	   3409.78463804	      0.00000000
      0.04112747	   7604.22386636	   2257.93712343	   3406.59278996	      0.00000000
      0.04135189	   7599.16271836	   2257.07147648	   3404.20290024	      0.00000000
      0.04167993	   7591.77987288	   2255.80561964	   3400.71576362	      0.00000000
      0.04195970	   7585.49741047	   2254.72551613	   3397.74745836	      0.00000000
      0.04220832	   7579.92534423	   2253.76529429	   3395.11407190	      0.00000000
      0.04245694	   7574.36364946	   2252.80474194	   3392.48487836	      0.00000000
      0.04271137	   7568.68276406	   2251.82141341	   3389.79858725	      0.00000000
      0.04302124	   7561.77904234	   2250.62342871	   3386.53299923	      0.00000000
      0.04340230	   7553.31156051	   2249.14959154	   3382.52607366	      0.00000000
      0.04371220	   7546.44395712	   2247.95057242	   3379.27484115	      0.00000000
      0.04395093	   7541.16466062	   2247.02662273	   3376.77466486	      0.00000000
      0.04418967	   7535.89531223	   2246.10247097	   3374.27841668	      0.00000000
      0.04443602	   7530.46839597	   2245.14864885	   3371.70668699	      0.00000000
      0.04475720	   7523.40898554	   2243.90480094	   3368.36003627	      0.00000000
      0.04507838	   7516.36787697	   2242.66066923	   3365.02054156	      0.00000000
      0.04532790	   7510.91047169	   2241.69395036	   3362.43110151	      0.00000000
      0.04557743	   7505.46423569	   2240.72709478	   3359.84599885	      0.00000000
      0.04578917	   7500.85145480	   2239.90654197	   3357.65573563	      0.00000000
      0.04611836	   7493.69595785	   2238.63065272	   3354.25670081	      0.00000000
      0.04638564	   7487.90098484	   2237.59465432	   3351.50264094	      0.00000000
      0.04665291	   7482.11906275	   2236.55856838	   3348.75359359	      0.00000000
      0.04692018	   7476.35026375	   2235.52241462	   3346.00956697	      0.00000000
      0.04718241	   7470.70303818	   2234.50574705	   3343.32216731	      0.00000000
      0.04744464	   7465.06855391	   2233.48904686	   3340.63961615	      0.00000000
      0.04769449	   7459.71199053	   2232.52033225	   3338.08823473	      0.00000000
      0.04800637	   7453.04203996	   2231.31113665	   3334.90967510	      0.00000000
      0.04831825	   7446.39034097	   2230.10196547	   3331.73800430	      0.00000000
      0.04855660	   7441.31912383	   2229.17788687	   3329.31870041	      0.00000000
      0.04888575	   7434.33365626	   2227.90184266	   3325.98437607	      0.00000000
      0.04921491	   7427.36878373	   2226.62590865	   3322.65775730	      0.00000000
      0.04942809	   7422.86893232	   2225.79960763	   3320.50735421	      0.00000000
      0.04964127	   7418.37778469	   2224.97337374	   3318.36019080	      0.00000000
      0.04992845	   7412.34142103	   2223.86044840	   3315.47280987	      0.00000000
      0.05021563	   7406.32095032	   2222.74767813	   3312.59131969	      0.00000000
      0.05046732	   7401.05759720	   2221.77256579	   3310.07077219	      0.00000000
      0.05077240	   7394.69440145	   2220.59083684	   3307.02171263	      0.00000000
      0.05115827	   7386.67179348	   2219.09645604	   3303.17462341	      0.00000000
      0.05141606	   7381.32833844	   2218.09833851	   3300.61044261	      0.00000000
      0.05167386	   7375.99790789	   2217.10042328	   3298.05103112	      0.00000000
      0.05193165	   7370.68054838	   2216.10272534	   3295.49639193	      0.00000000
      0.05219123	   7365.33950032	   2215.09833079	   3292.92883758	      0.00000000
      0.05245081	   7360.01177455	   2214.09418273	   3290.36612778	      0.00000000
      0.05273638	   7354.16624230	   2212.98983284	   3287.55252453	      0.00000000
      0.05302194	   7348.33691933	   2211.88581450	   3284.74479022	      0.00000000
      0.05323212	   7344.05683077	   2211.07346223	   3282.68200760	      0.00000000
      0.05356535	   7337.28910737	   2209.78593309	   3279.41812050	      0.00000000
      0.05382496	   7332.03179869	   2208.78317984	   3276.88077552	      0.00000000
      0.05408458	   7326.78801053	   2207.78075240	   3274.34828862	      0.00000000
      0.05434419	   7321.55778414	   2206.77866522	   3271.82066039	      0.00000000
      0.05460980	   7316.22078345	   2205.75379087	   3269.23966778	      0.00000000
      0.05487542	   7310.89803536	   2204.72929814	   3266.66376306	      0.00000000
      0.05512617	   7305.88623563	   2203.76249459	   3264.23666868	      0.00000000
      0.05545043	   7299.42401446	   2202.51278787	   3261.10473836	      0.00000000
      0.05577469	   7292.98316674	   2201.26371022	   3257.98039209	      0.00000000
      0.05602660	   7287.99441384	   2200.29382053	   3255.55849978	      0.00000000
      0.05627850	   7283.01861060	   2199.32433498	   3253.14118359	      0.00000000
      0.05650657	   7278.52467332	   2198.44691391	   3250.95647879	      0.00000000
      0.05683169	   7272.13689196	   2197.19673658	   3247.84862756	      0.00000000
      0.05715682	   7265.77078959	   2195.94728782	   3244.74839486	      0.00000000
      0.05737491	   7261.51253046	   2195.10956801	   3242.67301010	      0.00000000
      0.05759300	   7257.26405662	   2194.27219253	   3240.60105136	      0.00000000
      0.05787782	   7251.73063836	   2193.17917595	   3237.90039854	      0.00000000
      0.05816263	   7246.21394559	   2192.08677104	   3235.20558418	      0.00000000
      0.05840365	   7241.55856745	   2191.16281983	   3232.92967807	      0.00000000
      0.05872045	   7235.45781041	   2189.94907577	   3229.94458546	      0.00000000
      0.05903724	   7229.37782509	   2188.73613961	   3226.96670452	      0.00000000
      0.05928409	   7224.65476313	   2187.79160144	   3224.65136163	      0.00000000
      0.05953093	   7219.94434083	   2186.84757406	   3222.34039140	      0.00000000
      0.05980559	   7214.71801430	   2185.79778404	   3219.77415773	      0.00000000
      0.06008025	   7209.50736315	   2184.74864875	   3217.21333004	      0.00000000
      0.06035656	   7204.28132486	   2183.69390062	   3214.64261211	      0.00000000
      0.06063286	   7199.07117689	   2182.63983880	   3212.07735596	      0.00000000
      0.06091509	   7193.76572944	   2181.56389637	   3209.46273023	      0.00000000
      0.06119732	   7188.47688559	   2180.48869457	   3206.85379225	      0.00000000
      0.06146377	   7183.49901578	   2179.47430377	   3204.39594976	      0.00000000
      0.06179068	   7177.41183947	   2178.23066509	   3201.38729999	      0.00000000
      0.06211759	   7171.34697977	   2176.98807017	   3198.38625587	      0.00000000
      0.06235123	   7167.02605347	   2176.10062663	   3196.24603935	      0.00000000
      0.06268413	   7160.88926597	   2174.83713880	   3193.20333410	      0.00000000
      0.06296931	   7155.65052553	   2173.75565435	   3190.60300216	      0.00000000
      0.06321868	   7151.08370453	   2172.81069450	   3188.33399198	      0.00000000
      0.06346804	   7146.52989539	   2171.86638815	   3186.06937861	      0.00000000
      0.06372248	   7141.89690565	   2170.90356273	   3183.76324794	      0.00000000
      0.06403694	   7136.18952403	   2169.71453020	   3180.91931637	      0.00000000
      0.06435141	   7130.50283596	   2168.52657550	   3178.08234733	      0.00000000
      0.06462205	   7125.62510078	   2167.50502495	   3175.64624856	      0.00000000
      0.06495661	   7119.61670347	   2166.24337434	   3172.64198471	      0.00000000
      0.06529117	   7113.63172605	   2164.98299257	   3169.64556016	      0.00000000
      0.06553581	   7109.27006108	   2164.06215760	   3167.45939403	      0.00000000
      0.06583197	   7104.00685797	   2162.94838359	   3164.81854977	      0.00000000
      0.06621361	   7097.25120710	   2161.51458180	   3161.42430224	      0.00000000
      0.06646306	   7092.85214892	   2160.57838077	   3159.21128183	      0.00000000
      0.06671251	   7088.46608168	   2159.64292575	   3157.00257730	      0.00000000
      0.06696196	   7084.09301080	   2158.70822525	   3154.79818104	      0.00000000
      0.06722280	   7079.53408047	   2157.73164388	   3152.49769460	      0.00000000
      0.06754563	   7073.91140399	   2156.52414732	   3149.65701103	      0.00000000
      0.06786845	   7068.31045552	   2155.31795058	   3146.82349952	      0.00000000
      0.06806167	   7064.96856587	   2154.59664592	   3145.13101212	      0.00000000
      0.06836182	   7059.79274936	   2153.47712437	   3142.50700745	      0.00000000
      0.06866196	   7054.63567941	   2152.35875692	   3139.88916287	      0.00000000
      0.06891436	   7050.31338632	   2151.41917737	   3137.69247150	      0.00000000
      0.06916676	   7046.00432867	   2150.48042786	   3135.50011669	      0.00000000
      0.06942372	   7041.63107635	   2149.52559307	   3133.27263724	      0.00000000
      0.06974734	   7036.14275332	   2148.32428881	   3130.47365080	      0.00000000
      0.07007096	   7030.67612436	   2147.12438206	   3127.68174232	      0.00000000
      0.07031892	   7026.50216232	   2146.20594669	   3125.54731326	      0.00000000
      0.07056688	   7022.34090892	   2145.28834485	   3123.41701813	      0.00000000
      0.07086121	   7017.41815071	   2144.20027930	   3120.89380102	      0.00000000
      0.07115553	   7012.51325701	   2143.11340514	   3118.37637850	      0.00000000
      0.07140729	   7008.33177417	   2142.18464648	   3116.22756618	      0.00000000
      0.07171492	   7003.23997762	   2141.05096530	   3113.60758472	      0.00000000
      0.07209348	   6997.00111209	   2139.65777789	   3110.39226985	      0.00000000
      0.07241301	   6991.75767921	   2138.48335213	   3107.68555405	      0.00000000
      0.07265145	   6987.85874075	   2137.60796685	   3105.67023827	      0.00000000
      0.07288988	   6983.97142639	   2136.73339867	   3103.65865728	      0.00000000
      0.07315330	   6979.69035521	   2135.76816242	   3101.44066850	      0.00000000
      0.07347505	   6974.48035109	   2134.59052547	   3098.73761725	      0.00000000
      0.07379680	   6969.29140749	   2133.41440252	   3096.04130626	      0.00000000
      0.07407408	   6964.83646494	   2132.40204806	   3093.72302833	      0.00000000
      0.07441231	   6959.42349355	   2131.16873675	   3090.90196086	      0.00000000
      0.07475053	   6954.03365956	   2129.93713144	   3088.08826219	      0.00000000
      0.07498584	   6950.29751022	   2129.08130196	   3086.13507224	      0.00000000
      0.07530154	   6945.30243622	   2127.93439319	   3083.52014406	      0.00000000
      0.07561723	   6940.32740164	   2126.78899708	   3080.91156767	      0.00000000
      0.07586548	   6936.42934773	   2125.88938803	   3078.86477324	      0.00000000
      0.07611373	   6932.54363498	   2124.99072415	   3076.82187888	      0.00000000
      0.07638891	   6928.25079035	   2123.99568226	   3074.56191529	      0.00000000
      0.07666409	   6923.97304759	   2123.00181213	   3072.30671185	      0.00000000
      0.07694715	   6919.58836306	   2121.98067125	   3069.99179089	      0.00000000
      0.07723022	   6915.21958886	   2120.96078212	   3067.68187016	      0.00000000
      0.07750266	   6911.02983998	   2119.98037449	   3065.46338633	      0.00000000
      0.07783048	   6906.00792015	   2118.80223918	   3062.80006314	      0.00000000
      0.07823102	   6899.90058690	   2117.36503607	   3059.55485034	      0.00000000
      0.07853160	   6895.33825902	   2116.28821688	   3057.12605726	      0.00000000
      0.07878087	   6891.56802088	   2115.39627856	   3055.11598131	      0.00000000
      0.07903015	   6887.80993212	   2114.50533966	   3053.10968526	      0.00000000
      0.07924732	   6884.54571883	   2113.72996020	   3051.36484814	      0.00000000
      0.07957842	   6879.58665093	   2112.54926099	   3048.71009558	      0.00000000
      0.07985744	   6875.42424213	   2111.55568794	   3046.47809397	      0.00000000
      0.08013646	   6871.27688373	   2110.56338295	   3044.25075288	      0.00000000
      0.08041548	   6867.14455610	   2109.57235441	   3042.02805236	      0.00000000
      0.08069449	   6863.02719705	   2108.58260346	   3039.80997238	      0.00000000
      0.08097351	   6858.92478355	   2107.59413790	   3037.59649268	      0.00000000
      0.08125253	   6854.83725448	   2106.60695909	   3035.38759289	      0.00000000
      0.08153155	   6850.76458359	   2105.62107431	   3033.18325244	      0.00000000
      0.08181056	   6846.70671072	   2104.63648511	   3030.98345064	      0.00000000
      0.08208958	   6842.66360658	   2103.65319826	   3028.78816659	      0.00000000
      0.08235192	   6838.87561063	   2102.72988016	   3026.72821504	      0.00000000
      0.08261426	   6835.10059041	   2101.80771998	   3024.67222108	      0.00000000
      0.08282742	   6832.04279374	   2101.05929047	   3023.00456443	      0.00000000
      0.08316111	   6827.27296074	   2099.88917946	   3020.39907805	      0.00000000
      0.08343167	   6823.42081365	   2098.94183001	   3018.29116213	      0.00000000
      0.08370224	   6819.58228332	   2097.99572369	   3016.18737743	      0.00000000
      0.08397280	   6815.75734471	   2097.05086703	   3014.08770395	      0.00000000
      0.08423917	   6812.00489077	   2096.12187167	   3012.02455969	      0.00000000
      0.08450554	   6808.26552149	   2095.19409316	   3009.96536142	      0.00000000
      0.08471322	   6805.35914987	   2094.47159159	   3008.36262270	      0.00000000
      0.08504715	   6800.70249136	   2093.31142204	   3005.79052482	      0.00000000
      0.08531447	   6796.98936438	   2092.38405740	   3003.73588065	      0.00000000
      0.08558179	   6793.28922342	   2091.45792759	   3001.68513078	      0.00000000
      0.08584911	   6789.60204132	   2090.53303843	   2999.63825505	      0.00000000
      0.08611679	   6785.92282347	   2089.60814819	   2997.59248600	      0.00000000
      0.08638447	   6782.25650399	   2088.68450668	   2995.55056067	      0.00000000
      0.08663406	   6778.84957014	   2087.82442178	   2993.65009655	      0.00000000
      0.08695946	   6774.42455148	   2086.70473753	   2991.17736375	      0.00000000
      0.08728485	   6770.01837563	   2085.58691044	   2988.71021422	      0.00000000
      0.08753760	   6766.60885988	   2084.71993200	   2986.79770930	      0.00000000
      0.08779035	   6763.21062179	   2083.85407885	   2984.88853228	      0.00000000
      0.08803324	   6759.95548138	   2083.02305096	   2983.05692353	      0.00000000
      0.08835881	   6755.60859795	   2081.91080143	   2980.60665916	      0.00000000
      0.08868437	   6751.28020432	   2080.80042890	   2978.16181919	      0.00000000
      0.08892659	   6748.07185917	   2079.97554232	   2976.34638227	      0.00000000
      0.08916880	   6744.87366334	   2079.15169848	   2974.53391009	      0.00000000
      0.08943843	   6741.32549483	   2078.23586867	   2972.51983525	      0.00000000
      0.08970805	   6737.78980000	   2077.32133393	   2970.50939128	      0.00000000
      0.09000552	   6733.90326866	   2076.31383050	   2968.29545092	      0.00000000
      0.09030299	   6730.03178889	   2075.30790854	   2966.08587206	      0.00000000
      0.09053552	   6727.01597827	   2074.52270584	   2964.36171519	      0.00000000
      0.09085752	   6722.85483135	   2073.43698271	   2961.97850264	      0.00000000
      0.09117952	   6718.71108502	   2072.35312046	   2959.60029623	      0.00000000
      0.09142193	   6715.60296306	   2071.53838405	   2957.81319146	      0.00000000
      0.09166434	   6712.50461264	   2070.72470470	   2956.02888425	      0.00000000
      0.09193403	   6709.06894099	   2069.82068018	   2954.04700373	      0.00000000
      0.09220372	   6705.64525612	   2068.91796561	   2952.06854092	      0.00000000
      0.09250180	   6701.87510706	   2067.92176595	   2949.88579447	      0.00000000
      0.09279988	   6698.11946010	   2066.92716957	   2947.70716124	      0.00000000
      0.09303165	   6695.20923302	   2066.15493109	   2946.01599056	      0.00000000
      0.09335378	   6691.17881011	   2065.08323162	   2943.66955152	      0.00000000
      0.09367592	   6687.16507617	   2064.01340978	   2941.32780643	      0.00000000
      0.09391787	   6684.16124798	   2063.21109574	   2939.57197393	      0.00000000
      0.09415982	   6681.16674031	   2062.40984255	   2937.81874791	      0.00000000
      0.09443181	   6677.81166570	   2061.51041539	   2935.85102683	      0.00000000
      0.09470379	   6674.46825272	   2060.61232939	   2933.88655077	      0.00000000
      0.09499912	   6670.85090859	   2059.63865297	   2931.75705034	      0.00000000
      0.09529446	   6667.24716951	   2058.66655973	   2929.63131217	      0.00000000
      0.09551688	   6664.54202116	   2057.93549327	   2928.03282084	      0.00000000
      0.09584783	   6660.53109734	   2056.84938597	   2925.65827425	      0.00000000
      0.09613706	   6657.03960881	   2055.90183682	   2923.58686044	      0.00000000
      0.09638873	   6654.01186804	   2055.07856308	   2921.78725665	      0.00000000
      0.09664040	   6650.99374689	   2054.25644188	   2919.99026877	      0.00000000
      0.09684411	   6648.55782795	   2053.59184473	   2918.53765406	      0.00000000
      0.09717940	   6644.56196010	   2052.49958289	   2916.15037029	      0.00000000
      0.09744538	   6641.40410661	   2051.63457769	   2914.25982229	      0.00000000
      0.09771136	   6638.25675036	   2050.77085773	   2912.37209463	      0.00000000
      0.09797734	   6635.11985225	   2049.90842643	   2910.48716153	      0.00000000
      0.09824173	   6632.01210120	   2049.05245349	   2908.61630042	      0.00000000
      0.09850611	   6628.91456326	   2048.19775322	   2906.74814883	      0.00000000
      0.09879408	   6625.55218644	   2047.26823718	   2904.71635901	      0.00000000
      0.09908205	   6622.20178263	   2046.34023104	   2902.68771932	      0.00000000
      0.09934884	   6619.10843076	   2045.48183065	   2900.81107714	      0.00000000
      0.09967462	   6615.34489478	   2044.43539424	   2898.52309594	      0.00000000
      0.10000040	   6611.59638539	   2043.39088969	   2896.23901245	      0.00000000
      0.10021426	   6609.14371530	   2042.70625351	   2894.74167534	      0.00000000
      0.10054304	   6605.38560322	   2041.65536179	   2892.44297025	      0.00000000
      0.10083305	   6602.08313718	   2040.73003153	   2890.41852578	      0.00000000
      0.10108467	   6599.22712360	   2039.92840212	   2888.66439587	      0.00000000
      0.10133630	   6596.37979228	   2039.12792485	   2886.91245981	      0.00000000
      0.10157166	   6593.72434781	   2038.38024029	   2885.27575236	      0.00000000
      0.10189722	   6590.06350311	   2037.34764829	   2883.01483438	      0.00000000
      0.10222279	   6586.41691074	   2036.31698297	   2880.75745848	      0.00000000
      0.10246000	   6583.76878235	   2035.56721758	   2879.11486267	      0.00000000
      0.10269722	   6581.12811718	   2034.81847436	   2877.47409853	      0.00000000
      0.10297899	   6578.00113140	   2033.93043466	   2875.52753184	      0.00000000
      0.10326076	   6574.88453361	   2033.04383498	   2873.58348495	      0.00000000
      0.10353812	   6571.82677903	   2032.17251557	   2871.67228942	      0.00000000
      0.10381547	   6568.77894570	   2031.30258987	   2869.76346718	      0.00000000
      0.10411405	   6565.50893475	   2030.36766502	   2867.71122047	      0.00000000
      0.10441263	   6562.25025020	   2029.43435356	   2865.66164137	      0.00000000
      0.10464497	   6559.72232746	   2028.70922594	   2864.06860969	      0.00000000
      0.10497265	   6556.16842582	   2027.68816439	   2861.82446133	      0.00000000
      0.10530033	   6552.62786193	   2026.66904342	   2859.58337456	     -0.00000000
      0.10552998	   6550.15440667	   2025.95596872	   2858.01455361	     -0.00000000
      0.10575963	   6547.68740295	   2025.24384589	   2856.44718714	     -0.00000000
      0.10604738	   6544.60537539	   2024.35292474	   2854.48536038	      0.00000000
      0.10633512	   6541.53332314	   2023.46349475	   2852.52574398	      0.00000000
      0.10658822	   6538.83926690	   2022.68236702	   2850.80382489	      0.00000000
      0.10691264	   6535.39719876	   2021.68282244	   2848.59912542	      0.00000000
      0.10723706	   6531.96749899	   2020.68516888	   2846.39707718	      0.00000000
      0.10748580	   6529.34623196	   2019.92154321	   2844.71051895	      0.00000000
      0.10773453	   6526.73211268	   2019.15902723	   2843.02545600	      0.00000000
      0.10802527	   6523.68550183	   2018.26914171	   2841.05767777	      0.00000000
      0.10831601	   6520.64849630	   2017.38076945	   2839.09185961	      0.00000000
      0.10856977	   6518.00563389	   2016.60664996	   2837.37769778	      0.00000000
      0.10889474	   6514.63151530	   2015.61694445	   2835.18451838	      0.00000000
      0.10921971	   6511.26907754	   2014.62912426	   2832.99361696	      0.00000000
      0.10946873	   6508.70028454	   2013.87343784	   2831.31624572	      0.00000000
      0.10971775	   6506.13822555	   2013.11885653	   2829.64014433	      0.00000000
      0.11000901	   6503.15013110	   2012.23770569	   2827.68136482	      0.00000000
      0.11030026	   6500.17108489	   2011.35806351	   2825.72423346	      0.00000000
      0.11055407	   6497.58235097	   2010.59274263	   2824.02003114	      0.00000000
      0.11087946	   6494.27338910	   2009.61325494	   2821.83692860	      0.00000000
      0.11120485	   6490.97539604	   2008.63564495	   2819.65570061	      0.00000000
      0.11145412	   6488.45623377	   2007.88799386	   2817.98595100	      0.00000000
      0.11170339	   6485.94338180	   2007.14144253	   2816.31722935	      0.00000000
      0.11199488	   6483.01284698	   2006.26983920	   2814.36713583	      0.00000000
      0.11228637	   6480.09077524	   2005.39973648	   2812.41835381	      0.00000000
      0.11254196	   6477.53555910	   2004.63805353	   2810.71067929	      0.00000000
      0.11286752	   6474.28992828	   2003.66948201	   2808.53677802	      0.00000000
      0.11319308	   6471.05452481	   2002.70277667	   2806.36432048	      0.00000001
      0.11344331	   6468.57466294	   2001.96103401	   2804.69550952	      0.00000001
      0.11369353	   6466.10071303	   2001.22039134	   2803.02747554	      0.00000001
      0.11398729	   6463.20383582	   2000.35230171	   2801.07020434	      0.00000002
      0.11428105	   6460.31493550	   1999.48572457	   2799.11390440	      0.00000003
      0.11452781	   6457.89429884	   1998.75895067	   2797.47128802	      0.00000004
      0.11485383	   6454.70461586	   1997.80037743	   2795.30202131	      0.00000006
      0.11517985	   6451.52442701	   1996.84366089	   2793.13375438	      0.00000008
      0.11543311	   6449.06039853	   1996.10172618	   2791.45000881	      0.00000011
      0.11568637	   6446.60196456	   1995.36090915	   2789.76678698	      0.00000015
      0.11595916	   6443.96017598	   1994.56422543	   2787.95434192	      0.00000020
      0.11623195	   6441.32472929	   1993.76883432	   2786.14242042	      0.00000027
      0.11653441	   6438.40991528	   1992.88842821	   2784.13395628	      0.00000038
      0.11683688	   6435.50270524	   1992.00960688	   2782.12602300	      0.00000051
      0.11705190	   6433.44052163	   1991.38581097	   2780.69886553	      0.00000063
      0.11738305	   6430.27185630	   1990.42665804	   2778.50130498	      0.00000086
      0.11767541	   6427.48171367	   1989.58144685	   2776.56156326	      0.00000113
      0.11792876	   6425.06937813	   1988.85022344	   2774.88092992	      0.00000141
      0.11818210	   6422.66204830	   1988.12010409	   2773.20047804	      0.00000175
      0.11844320	   6420.18615936	   1987.36877739	   2771.46871741	      0.00000218
      0.11876278	   6417.16284416	   1986.45078315	   2769.34929269	      0.00000283
      0.11908235	   6414.14716564	   1985.53453558	   2767.22997638	      0.00000364
      0.11930984	   6412.00497478	   1984.88334785	   2765.72132649	      0.00000433
      0.11963824	   6408.91924802	   1983.94488470	   2763.54351152	      0.00000552
      0.11996664	   6405.84123688	   1983.00825729	   2761.36561363	      0.00000699
      0.12019738	   6403.68307903	   1982.35125438	   2759.83528439	      0.00000820
      0.12042812	   6401.52861677	   1981.69515438	   2758.30485263	      0.00000960
      0.12071837	   6398.82372081	   1980.87113622	   2756.37956650	      0.00001163
      0.12100861	   6396.12449663	   1980.04854038	   2754.45402820	      0.00001402
      0.12127010	   6393.69745025	   1979.30865153	   2752.71899116	      0.00001651
      0.12159256	   6390.71065363	   1978.39783677	   2750.57903237	      0.00002010
      0.12191502	   6387.73050595	   1977.48876649	   2748.43857937	      0.00002431
      0.12215631	   6385.50476112	   1976.80965746	   2746.83654072	      0.00002794
      0.12246604	   6382.65297611	   1975.93935445	   2744.77960461	      0.00003324
      0.12277577	   6379.80699926	   1975.07065041	   2742.72204813	      0.00003935
      0.12299694	   6377.77821590	   1974.45129783	   2741.25236747	      0.00004427
      0.12331949	   6374.82463731	   1973.54951598	   2739.10838998	      0.00005234
      0.12364204	   6371.87701607	   1972.64945784	   2736.96357101	      0.00006161
      0.12388534	   6369.65746648	   1971.97167829	   2735.34513852	      0.00006946
      0.12412863	   6367.44117402	   1971.29487499	   2733.72616549	      0.00007812
      0.12441368	   6364.84867840	   1970.50318725	   2731.82869627	      0.00008937
      0.12469872	   6362.26047770	   1969.71283278	   2729.93040801	      0.00010193
      0.12498344	   6359.67936125	   1968.92468913	   2728.03338462	      0.00011589
      0.12526817	   6357.10234558	   1968.13786933	   2726.13546367	      0.00013138
      0.12556613	   6354.40978536	   1967.31587603	   2724.14828656	      0.00014936
      0.12586409	   6351.72151044	   1966.49532554	   2722.16003974	      0.00016930
      0.12614014	   6349.23471150	   1965.73641825	   2720.31705664	      0.00018966
      0.12641618	   6346.75141435	   1964.97874304	   2718.47308497	      0.00021198
      0.12672427	   6343.98389031	   1964.13456967	   2716.41386319	      0.00023937
      0.12703236	   6341.22050814	   1963.29192362	   2714.35332477	      0.00026957
      0.12724838	   6339.28531447	   1962.70199484	   2712.90773216	      0.00029254
      0.12757545	   6336.35897647	   1961.81022640	   2710.71770978	      0.00033030
      0.12790252	   6333.43694993	   1960.92016797	   2708.52607219	      0.00037193
      0.12813330	   6331.37762640	   1960.29315408	   2706.97862699	      0.00040379
      0.12836408	   6329.32032937	   1959.66698727	   2705.43033750	      0.00043782
      0.12865496	   6326.73015674	   1958.87898302	   2703.47768284	      0.00048398
      0.12894583	   6324.14301755	   1958.09231674	   2701.52363072	      0.00053399
      0.12921369	   6321.76320117	   1957.36908219	   2699.72295030	      0.00058367
      0.12948155	   6319.38579287	   1956.64697600	   2697.92103698	      0.00063702
      0.12979131	   6316.63930309	   1955.81328913	   2695.83562441	      0.00070356
      0.13010108	   6313.89581287	   1954.98110370	   2693.74850166	      0.00077561
      0.13031770	   6311.97901148	   1954.40004801	   2692.28795097	      0.00082944
      0.13063991	   6309.13033838	   1953.53709594	   2690.11383153	      0.00091506
      0.13096212	   6306.28456174	   1952.67575654	   2687.93777380	      0.00100769
      0.13120628	   6304.13001059	   1952.02414732	   2686.28756423	      0.00108281
      0.13145044	   6301.97698529	   1951.37345887	   2684.63621152	      0.00116239
      0.13173722	   6299.44989547	   1950.61033022	   2682.69505376	      0.00126184
      0.13202401	   6296.92472875	   1949.84846439	   2680.75228328	      0.00136805
      0.13230942	   6294.41346139	   1949.09149568	   2678.81719656	      0.00148083
      0.13259483	   6291.90390982	   1948.33577048	   2676.88047857	      0.00160102
      0.13289487	   6289.26750588	   1947.54265645	   2674.84274392	      0.00173577
      0.13319491	   6286.63278697	   1946.75090872	   2672.80317268	      0.00187957
      0.13347339	   6284.18877502	   1946.01726466	   2670.90848407	      0.00202154
      0.13375187	   6281.74603356	   1945.28479052	   2669.01218817	      0.00217210
      0.13405984	   6279.04594952	   1944.47609691	   2666.91316937	      0.00234908
      0.13436781	   6276.34719955	   1943.66882595	   2664.81215831	      0.00253762
      0.13461771	   6274.15828608	   1943.01483517	   2663.10589287	      0.00269950
      0.13493813	   6271.35270038	   1942.17764091	   2660.91615694	      0.00291928
      0.13525855	   6268.54820352	   1941.34197305	   2658.72423044	      0.00315344
      0.13550870	   6266.35934903	   1940.69060949	   2657.01142902	      0.00334672
      0.13575886	   6264.17101584	   1940.04017046	   2655.29728216	      0.00354959
      0.13605827	   6261.55240434	   1939.26287461	   2653.24385593	      0.00380552
      0.13635768	   6258.93434661	   1938.48689546	   2651.18849163	      0.00407638
      0.13661613	   6256.67480964	   1937.81812840	   2649.41274911	      0.00432273
      0.13693507	   6253.88679795	   1936.99418367	   2647.21940692	      0.00464346
      0.13725400	   6251.09906815	   1936.17171888	   2645.02385368	      0.00498353
      0.13748272	   6249.10006082	   1935.58282972	   2643.44804163	      0.00523981
      0.13779683	   6246.35467025	   1934.77528251	   2641.28197042	      0.00560943
      0.13811094	   6243.60922997	   1933.96915778	   2639.11375117	      0.00600034
      0.13836294	   6241.40660882	   1933.32347797	   2637.37277420	      0.00633000
      0.13861493	   6239.20381707	   1932.67870750	   2635.63041576	      0.00667454
      0.13891313	   6236.59682877	   1931.91688723	   2633.56680998	      0.00710221
      0.13921132	   6233.98941735	   1931.15633236	   2631.50127364	      0.00755243
      0.13947880	   6231.65013718	   1930.47519133	   2629.64686053	      0.00797625
      0.13974628	   6229.31036375	   1929.79506148	   2627.79089919	      0.00841972
      0.14005597	   6226.60067708	   1929.00887025	   2625.64015055	      0.00895871
      0.14036566	   6223.89012938	   1928.22402605	   2623.48733622	      0.00952627
      0.14060362	   6221.80664605	   1927.62185155	   2621.83168289	      0.00998260
      0.14092300	   6219.00943951	   1926.81492189	   2619.60774882	      0.01062375
      0.14124237	   6216.21100214	   1926.00941105	   2617.38164365	      0.01129920
      0.14149281	   6214.01566694	   1925.37875940	   2615.63454200	      0.01185382
      0.14174324	   6211.81944630	   1924.74897396	   2613.88612067	      0.01243125
      0.14203938	   6209.22117510	   1924.00536161	   2611.81690867	      0.01314458
      0.14233552	   6206.62149696	   1923.26295231	   2609.74587328	      0.01389225
      0.14261045	   6204.20671220	   1922.57480039	   2607.82158361	      0.01461836
      0.14288537	   6201.79056443	   1921.88767777	   2605.89574325	      0.01537645
      0.14319391	   6199.07732157	   1921.11777348	   2603.73263088	      0.01626683
      0.14350245	   6196.36217740	   1920.34915668	   2601.56759376	      0.01720081
      0.14376257	   6194.07147221	   1919.70212832	   2599.74075801	      0.01802348
      0.14408080	   6191.26714021	   1918.91182781	   2597.50408644	      0.01907548
      0.14439902	   6188.46049094	   1918.12288191	   2595.26541514	      0.02017970
      0.14460025	   6186.68447906	   1917.62469368	   2593.84878412	      0.02090592
      0.14489314	   6184.09769580	   1916.90053866	   2591.78546482	      0.02200308
      0.14518602	   6181.50872861	   1916.17751948	   2589.72049030	      0.02314951
      0.14544652	   6179.20415167	   1915.53540388	   2587.88248882	      0.02421213
      0.14576202	   6176.41048411	   1914.75889932	   2585.65467148	      0.02555541
      0.14607753	   6173.61401407	   1913.98369768	   2583.42498296	      0.02696280
      0.14633267	   6171.35044716	   1913.35775661	   2581.62052518	      0.02814967
      0.14665066	   6168.52648018	   1912.57878677	   2579.36982696	      0.02969236
      0.14696866	   6165.69940620	   1911.80112541	   2577.11728056	      0.03130822
      0.14720146	   6163.62775521	   1911.23264649	   2575.46709421	      0.03253932
      0.14751036	   6160.87611847	   1910.47939067	   2573.27592028	      0.03423814
      0.14781927	   6158.12132596	   1909.72735545	   2571.08305111	      0.03601418
      0.14804322	   6156.12208138	   1909.18289057	   2569.49217567	      0.03735187
      0.14835691	   6153.31886582	   1908.42134107	   2567.26240649	      0.03929892
      0.14867060	   6150.51218075	   1907.66103614	   2565.03093900	      0.04133481
      0.14892148	   6148.26486892	   1907.05384458	   2563.24503238	      0.04302949
      0.14917236	   6146.01524552	   1906.44744236	   2561.45806052	      0.04478527
      0.14947099	   6143.33446113	   1905.72667019	   2559.32966592	      0.04695761
      0.14976961	   6140.65028301	   1905.00700768	   2557.19979126	      0.04922286
      0.15004533	   6138.16888104	   1904.34351655	   2555.23195780	      0.05140002
      0.15032106	   6135.68448152	   1903.68096324	   2553.26288832	      0.05366243
      0.15062944	   6132.90218862	   1902.94103569	   2551.05913236	      0.05629760
      0.15093782	   6130.11602411	   1902.20227178	   2548.85386288	      0.05904766
      0.15120899	   6127.66279902	   1901.55360795	   2546.91345824	      0.06156447
      0.15148016	   6125.20648645	   1900.90583582	   2544.97190794	      0.06417692
      0.15178947	   6122.40091754	   1900.16805122	   2542.75593494	      0.06727780
      0.15209877	   6119.59122124	   1899.43141725	   2540.53850336	      0.07051263
      0.15236551	   6117.16487262	   1898.79708903	   2538.62511110	      0.07341387
      0.15263224	   6114.73537189	   1898.16360859	   2536.71065714	      0.07642224
      0.15294082	   6111.92070533	   1897.43178935	   2534.49452022	      0.08004110
      0.15324941	   6109.10172205	   1896.70109535	   2532.27699287	      0.08381412
      0.15351582	   6106.66444017	   1896.07115231	   2530.36139050	      0.08720023
      0.15378224	   6104.22386630	   1895.44204001	   2528.44477387	      0.09070985
      0.15412418	   6101.08651857	   1894.63578795	   2525.98333606	      0.09540215
      0.15446612	   6097.94364770	   1893.83089406	   2523.52026602	      0.10031401
      0.15469286	   6095.85649994	   1893.29790807	   2521.88610890	      0.10369681
      0.15491960	   6093.76687813	   1892.76551378	   2520.25124931	      0.10718322
      0.15521082	   6091.07939229	   1892.08259329	   2518.15049093	      0.11181777
      0.15550204	   6088.38775236	   1891.40063907	   2516.04859580	      0.11663459
      0.15578571	   6085.76182925	   1890.73728045	   2514.00008869	      0.12150820
      0.15606938	   6083.13189909	   1890.07482947	   2511.95052587	      0.12656748
      0.15637511	   6080.29290724	   1889.36186856	   2509.74039472	      0.13223568
      0.15668084	   6077.44919284	   1888.64995166	   2507.52906395	      0.13813573
      0.15696720	   6074.78133522	   1887.98408253	   2505.45676668	      0.14388007
      0.15725356	   6072.10927666	   1887.31911967	   2503.38343970	      0.14984304
      0.15756168	   6069.22948105	   1886.60464208	   2501.15145315	      0.15651208
      0.15786980	   6066.34476419	   1885.89120302	   2498.91830021	      0.16345314
      0.15815519	   6063.66832955	   1885.23128976	   2496.84877956	      0.17013401
      0.15844059	   6060.98762478	   1884.57225776	   2494.77827934	      0.17706550
      0.15874935	   6058.08262425	   1883.86025985	   2492.53718432	      0.18485672
      0.15905812	   6055.17257957	   1883.14928251	   2490.29496689	      0.19296278
      0.15934297	   6052.48340860	   1882.49426705	   2488.22541741	      0.20073035
      0.15962782	   6049.78990636	   1881.84011028	   2486.15493223	      0.20878527
      0.15993673	   6046.86389499	   1881.13164427	   2483.90845247	      0.21785690
      0.16024565	   6043.93275453	   1880.42417713	   2481.66089451	      0.22729068
      0.16053092	   6041.22142615	   1879.77174989	   2479.58444743	      0.23633524
      0.16081619	   6038.50569501	   1879.12016428	   2477.50709902	      0.24571042
      0.16112509	   6035.56004568	   1878.41555271	   2475.25668415	      0.25624755
      0.16143398	   6032.60920988	   1877.71191664	   2473.00523298	      0.26719926
      0.16172048	   6029.86772553	   1877.06017612	   2470.91614745	      0.27773994
      0.16200697	   6027.12175975	   1876.40926428	   2468.82618721	      0.28866160
      0.16231578	   6024.15691987	   1875.70858412	   2466.57250064	      0.30087437
      0.16262458	   6021.18685959	   1875.00885514	   2464.31781651	      0.31355938
      0.16291281	   6018.41000727	   1874.35660905	   2462.21249726	      0.32583909
      0.16320104	   6015.62859599	   1873.70518075	   2460.10632435	      0.33855713
      0.16350970	   6012.64485806	   1873.00845218	   2457.84983943	      0.35267840
      0.16381837	   6009.65588760	   1872.31264960	   2455.59239233	      0.36733440
      0.16410859	   6006.84080639	   1871.65927742	   2453.46901725	      0.38161720
      0.16439880	   6004.02109700	   1871.00671259	   2451.34480556	      0.39640201
      0.16470729	   6001.01883858	   1870.31395409	   2449.08598741	      0.41268392
      0.16501577	   5998.01135640	   1869.62209551	   2446.82623903	      0.42956689
      0.16530807	   5995.15679827	   1868.96734944	   2444.68416672	      0.44613496
      0.16560037	   5992.29755597	   1868.31339969	   2442.54127176	      0.46327376
      0.16590862	   5989.27724158	   1867.62462661	   2440.28057750	      0.48198271
      0.16621687	   5986.25173204	   1866.93672647	   2438.01898153	      0.50136121
      0.16651125	   5983.35752745	   1866.28059089	   2435.85832603	      0.52050914
      0.16680563	   5980.45859897	   1865.62523928	   2433.69685923	      0.54029963
      0.16711360	   5977.42071283	   1864.94044791	   2431.43468832	      0.56170886
      0.16742158	   5974.37767860	   1864.25650159	   2429.17164073	      0.58385595
      0.16771795	   5971.44442385	   1863.59911098	   2426.99302277	      0.60588165
      0.16801433	   5968.50642367	   1862.94249030	   2424.81360251	      0.62862208
      0.16832200	   5965.45138524	   1862.26163967	   2422.55023679	      0.65300187
      0.16862967	   5962.39126237	   1861.58160534	   2420.28601589	      0.67818463
      0.16892791	   5959.42014197	   1860.92319753	   2418.09042130	      0.70337669
      0.16922615	   5956.44427378	   1860.26554352	   2415.89403118	      0.72935255
      0.16953352	   5953.37235586	   1859.58853933	   2413.62957946	      0.75695819
      0.16984089	   5950.29543167	   1858.91232189	   2411.36429041	      0.78542539
      0.17014082	   5947.28809384	   1858.25320600	   2409.15297246	      0.81404801
      0.17044076	   5944.27602545	   1857.59482554	   2406.94086358	      0.84351637
      0.17074784	   5941.18728953	   1856.92150899	   2404.67522092	      0.87457524
      0.17105493	   5938.09363766	   1856.24894895	   2402.40875505	      0.90654429
      0.17135637	   5935.05206993	   1855.58947571	   2400.18314037	      0.93882149
      0.17165781	   5932.00580817	   1854.93071711	   2397.95673722	      0.97199541
      0.17196466	   5928.90007156	   1854.26086146	   2395.68956899	      1.00669446
      0.17227151	   5925.78951917	   1853.59173143	   2393.42158785	      1.04233951
      0.17257425	   5922.71590599	   1852.93226159	   2391.18317275	      1.07844134
      0.17287699	   5919.63765372	   1852.27348314	   2388.94396949	      1.11547669
      0.17317973	   5916.55478199	   1851.61538767	   2386.70397900	      1.15345044
      0.17348248	   5913.46732187	   1850.95796853	   2384.46320262	      1.19236652
      0.17378522	   5910.37529464	   1850.30121728	   2382.22164091	      1.23222789
      0.17408796	   5907.27873181	   1849.64512702	   2379.97929477	      1.27303657
      0.17439070	   5904.17765624	   1848.98968929	   2377.73616437	      1.31479364
      0.17469344	   5901.07209980	   1848.33489695	   2375.49225018	      1.35749927
      0.17499619	   5897.96208679	   1847.68074149	   2373.24755200	      1.40115271
      0.17529893	   5894.84764942	   1847.02721554	   2371.00206987	      1.44575234
      0.17560167	   5891.72881329	   1846.37431052	   2368.75580322	      1.49129573
      0.17590441	   5888.60561091	   1845.72201885	   2366.50875166	      1.53777960
      0.17620716	   5885.47806907	   1845.07033186	   2364.26091426	      1.58519993
      0.17650990	   5882.34622053	   1844.41924175	   2362.01229021	      1.63355197
      0.17681264	   5879.21009315	   1843.76873977	   2359.76287821	      1.68283029
      0.17711538	   5876.06971990	   1843.11881787	   2357.51267703	      1.73302884
      0.17741813	   5872.92512960	   1842.46946722	   2355.26168501	      1.78414096
      0.17772087	   5869.77635539	   1841.82067956	   2353.00990052	      1.83615949
      0.17802361	   5866.62342655	   1841.17244592	   2350.75732154	      1.88907676
      0.17832635	   5863.46635263	   1840.52475783	   2348.50394603	      1.94288469
      0.17862910	   5860.30510098	   1839.87760620	   2346.24977160	      1.99757479
      0.17893184	   5857.13963433	   1839.23098233	   2343.99479583	      2.05313826
      0.17923458	   5853.96990825	   1838.58487699	   2341.73901597	      2.10956600
      0.17953732	   5850.79587561	   1837.93928127	   2339.48242919	      2.16684867
      0.17984006	   5847.61748174	   1837.29418580	   2337.22503240	      2.22497675
      0.18014281	   5844.43466799	   1836.64958142	   2334.96682238	      2.28394055
      0.18044555	   5841.24736768	   1836.00545862	   2332.70779567	      2.34373026
      0.18074829	   5838.05550892	   1835.36180802	   2330.44794869	      2.40433602
      0.18105103	   5834.85901125	   1834.71861993	   2328.18727760	      2.46574790
      0.18135378	   5831.65778784	   1834.07588474	   2325.92577844	      2.52795598
      0.18165652	   5828.45174278	   1833.43359258	   2323.66344703	      2.59095036
      0.18195926	   5825.24077278	   1832.79173363	   2321.40027903	      2.65472119
      0.18226200	   5822.02476503	   1832.15029782	   2319.13626988	      2.71925869
      0.18256475	   5818.80359866	   1831.50927509	   2316.87141488	      2.78455319
      0.18286749	   5815.57714315	   1830.86865517	   2314.60570912	      2.85059513
      0.18317023	   5812.34525959	   1830.22842778	   2312.33914753	      2.91737509
      0.18347297	   5809.10779975	   1829.58858244	   2310.07172482	      2.98488381
      0.18377572	   5805.86460739	   1828.94910863	   2307.80343556	      3.05311217
      0.18407846	   5802.61551790	   1828.30999564	   2305.53427409	      3.12205128
      0.18438120	   5799.36035988	   1827.67123271	   2303.26423462	      3.19169238
      0.18468394	   5796.09895549	   1827.03280891	   2300.99331113	      3.26202696
      0.18498668	   5792.83112237	   1826.39471324	   2298.72149745	      3.33304668
      0.18528943	   5789.55667474	   1825.75693453	   2296.44878720	      3.40474344
      0.18559217	   5786.27542583	   1825.11946152	   2294.17517383	      3.47710932
      0.18589491	   5782.98718968	   1824.48228281	   2291.90065061	      3.55013665
      0.18619765	   5779.69178406	   1823.84538689	   2289.62521060	      3.62381796
      0.18650040	   5776.38903289	   1823.20876210	   2287.34884670	      3.69814602
      0.18680314	   5773.07876956	   1822.57239667	   2285.07155161	      3.77311379
      0.18710588	   5769.76083969	   1821.93627868	   2282.79331785	      3.84871448
      0.18740862	   5766.43510451	   1821.30039611	   2280.51413774	      3.92494150
      0.18771137	   5763.10144370	   1820.66473678	   2278.23400343	      4.00178849
      0.18801411	   5759.75975834	   1820.02928839	   2275.95290687	      4.07924929
      0.18831685	   5756.40997335	   1819.39403849	   2273.67083980	      4.15731797
      0.18861959	   5753.05203960	   1818.75897452	   2271.38779382	      4.23598878
      0.18892234	   5749.68593542	   1818.12408377	   2269.10376030	      4.31525620
      0.18922508	   5746.31166756	   1817.48935338	   2266.81873043	      4.39511489
      0.18952782	   5742.92927132	   1816.85477038	   2264.53269520	      4.47555972
      0.18983056	   5739.53881018	   1816.22032164	   2262.24564543	      4.55658574
      0.19013330	   5736.14037453	   1815.58599390	   2259.95757174	      4.63818819
      0.19043605	   5732.73407988	   1814.95177376	   2257.66846456	      4.72036250
      0.19073879	   5729.32006438	   1814.31764769	   2255.37831411	      4.80310426
      0.19104153	   5725.89848590	   1813.68360200	   2253.08711045	      4.88640924
      0.19134427	   5722.46951868	   1813.04962288	   2250.79484344	      4.97027338
      0.19164702	   5719.03334977	   1812.41569638	   2248.50150275	      5.05469278
      0.19194976	   5715.59017523	   1811.78180841	   2246.20707786	      5.13966369
      0.19225250	   5712.14019635	   1811.14794475	   2243.91155807	      5.22518253
      0.19255524	   5708.68361599	   1810.51409102	   2241.61493249	      5.31124584
      0.19285799	   5705.22063495	   1809.88023274	   2239.31719006	      5.39785033
      0.19316073	   5701.75144872	   1809.24635526	   2237.01831951	      5.48499284
      0.19346347	   5698.27624446	   1808.61244384	   2234.71830943	      5.57267034
      0.19376621	   5694.79519830	   1807.97848357	   2232.41714818	      5.66087993
      0.19406896	   5691.30847310	   1807.34445944	   2230.11482400	      5.74961883
      0.19437170	   5687.81621649	   1806.71035630	   2227.81132490	      5.83888440
      0.19467444	   5684.31855942	   1806.07615888	   2225.50663877	      5.92867409
      0.19497718	   5680.81561504	   1805.44185178	   2223.20075328	      6.01898549
      0.19527992	   5677.30747800	   1804.80741948	   2220.89365596	      6.10981628
      0.19558267	   5673.79422420	   1804.17284637	   2218.58533417	      6.20116425
      0.19588541	   5670.27591086	   1803.53811670	   2216.27577509	      6.29302730
      0.19618815	   5666.75257711	   1802.90321461	   2213.96496576	      6.38540341
      0.19649089	   5663.22424484	   1802.26812415	   2211.65289303	      6.47829068
      0.19679364	   5659.69092012	   1801.63282924	   2209.33954361	      6.57168727
      0.19709638	   5656.15259491	   1800.99731373	   2207.02490404	      6.66559147
      0.19739912	   5652.60924924	   1800.36156136	   2204.70896071	      6.76000160
      0.19770186	   5649.06085383	   1799.72555577	   2202.39169986	      6.85491611
      0.19800461	   5645.50737304	   1799.08928053	   2200.07310757	      6.95033352
      0.19830735	   5641.94876827	   1798.45271911	   2197.75316976	      7.04625239
      0.19861009	   5638.38500170	   1797.81585491	   2195.43187222	      7.14267141
      0.19891283	   5634.81604025	   1797.17867127	   2193.10920057	      7.23958930
      0.19921558	   5631.24185984	   1796.54115143	   2190.78514031	      7.33700485
      0.19951832	   5627.66244971	   1795.90327861	   2188.45967676	      7.43491694
      0.19982106	   5624.07781669	   1795.26503593	   2186.13279513	      7.53332451
      0.20012380	   5620.48798938	   1794.62640648	   2183.80448046	      7.63222653
      0.20042654	   5616.89302190	   1793.98737331	   2181.47471767	      7.73162207
      0.20072929	   5613.29299718	   1793.34791942	   2179.14349153	      7.83151023
      0.20103203	   5609.68802957	   1792.70802777	   2176.81078667	      7.93189017
      0.20133477	   5606.07826663	   1792.06768132	   2174.47658760	      8.03276113
      0.20163751	   5602.46388993	   1791.42686297	   2172.14087867	      8.13412236
      0.20194026	   5598.84511481	   1790.78555564	   2169.80364414	      8.23597318
      0.20224300	   5595.22218919	   1790.14374223	   2167.46486809	      8.33831297
      0.20254574	   5591.59539119	   1789.50140563	   2165.12453452	      8.44114114
      0.20284848	   5587.96502594	   1788.85852877	   2162.78262726	      8.54445714
      0.20315123	   5584.33142152	   1788.21509456	   2160.43913007	      8.64826049
      0.20345397	   5580.69492427	   1787.57108594	   2158.09402655	      8.75255072
      0.20375671	   5577.05589375	   1786.92648589	   2155.74730019	      8.85732743
      0.20405945	   5573.41469741	   1786.28127743	   2153.39893440	      8.96259023
      0.20436220	   5569.77170531	   1785.63544360	   2151.04891244	      9.06833879
      0.20466494	   5566.12728502	   1784.98896751	   2148.69721748	      9.17457281
      0.20496768	   5562.48179690	   1784.34183234	   2146.34383261	      9.28129203
      0.20527042	   5558.83558985	   1783.69402132	   2143.98874079	      9.38849621
      0.20557316	   5555.18899764	   1783.04551775	   2141.63192490	      9.49618516
      0.20587591	   5551.54233583	   1782.39630502	   2139.27336773	      9.60435872
      0.20617865	   5547.89589937	   1781.74636663	   2136.91305198	      9.71301674
      0.20648139	   5544.24996083	   1781.09568613	   2134.55096028	      9.82215912
      0.20678413	   5540.60476914	   1780.44424723	   2132.18707516	      9.93178580
      0.20708688	   5536.96054896	   1779.79203370	   2129.82137909	     10.04189671
      0.20738962	   5533.31750044	   1779.13902947	   2127.45385447	     10.15249186
      0.20769236	   5529.67579945	   1778.48521855	   2125.08448363	     10.26357123
      0.20799510	   5526.03559808	   1777.83058513	   2122.71324884	     10.37513487
      0.20829785	   5522.39702543	   1777.17511351	   2120.34013229	     10.48718284
      0.20860059	   5518.76018863	   1776.51878814	   2117.96511616	     10.59971521
      0.20890333	   5515.12517400	   1775.86159361	   2115.58818253	     10.71273210
      0.20920607	   5511.49204825	   1775.20351467	   2113.20931345	     10.82623362
      0.20950882	   5507.86085985	   1774.54453626	   2110.82849093	     10.94021994
      0.20981156	   5504.23164034	   1773.88464344	   2108.44569693	     11.05469122
      0.21011430	   5500.60440567	   1773.22382147	   2106.06091338	     11.16964765
      0.21041704	   5496.97915753	   1772.56205579	   2103.67412216	     11.28508946
      0.21071978	   5493.35588461	   1771.89933199	   2101.28530511	     11.40101687
      0.21102253	   5489.73456383	   1771.23563588	   2098.89444407	     11.51743013
      0.21132527	   5486.11515449	   1770.57095344	   2096.50152083	     11.63432951
      0.21162801	   5482.49754649	   1769.90527085	   2094.10651714	     11.75171531
      0.21193075	   5478.88159787	   1769.23857447	   2091.70941475	     11.86958782
      0.21223350	   5475.26716894	   1768.57085088	   2089.31019539	     11.98794737
      0.21253624	   5471.65412255	   1767.90208685	   2086.90884074	     12.10679429
      0.21283898	   5468.04232400	   1767.23226935	   2084.50533250	     12.22612895
      0.21314172	   5464.43164090	   1766.56138555	   2082.09965232	     12.34595171
      0.21344447	   5460.82194315	   1765.88942286	   2079.69178186	     12.46626296
      0.21374721	   5457.21310282	   1765.21636885	   2077.28170276	     12.58706310
      0.21404995	   5453.60499409	   1764.54221133	   2074.86939663	     12.70835253
      0.21435269	   5449.99749313	   1763.86693833	   2072.45484509	     12.83013170
      0.21465544	   5446.39047809	   1763.19053806	   2070.03802974	     12.95240104
      0.21495818	   5442.78382896	   1762.51299896	   2067.61893218	     13.07516101
      0.21526092	   5439.17742751	   1761.83430968	   2065.19753399	     13.19841207
      0.21556366	   5435.57115724	   1761.15445909	   2062.77381675	     13.32215471
      0.21586640	   5431.96490328	   1760.47343624	   2060.34776203	     13.44638943
      0.21616915	   5428.35855233	   1759.79123043	   2057.91935141	     13.57111671
      0.21647189	   5424.75199259	   1759.10783114	   2055.48856645	     13.69633709
      0.21677463	   5421.14511367	   1758.42322807	   2053.05538871	     13.82205108
      0.21707737	   5417.53780655	   1757.73741113	   2050.61979974	     13.94825924
      0.21738012	   5413.92996349	   1757.05037043	   2048.18178110	     14.07496210
      0.21768286	   5410.32147797	   1756.36209627	   2045.74131435	     14.20216023
      0.21798560	   5406.71224462	   1755.67257919	   2043.29838104	     14.32985421
      0.21828834	   5403.10215914	   1754.98180988	   2040.85296271	     14.45804460
      0.21859109	   5399.49111827	   1754.28977926	   2038.40504091	     14.58673200
      0.21889383	   5395.87901970	   1753.59647843	   2035.95459720	     14.71591702
      0.21919657	   5392.26576198	   1752.90189870	   2033.50161313	     14.84560025
      0.21949931	   5388.65124452	   1752.20603153	   2031.04607023	     14.97578233
      0.21980206	   5385.03536746	   1751.50886862	   2028.58795007	     15.10646387
      0.22010480	   5381.41803164	   1750.81040180	   2026.12723420	     15.23764552
      0.22040754	   5377.79913852	   1750.11062311	   2023.66390415	     15.36932792
      0.22071028	   5374.17859015	   1749.40952476	   2021.19794149	     15.50151173
      0.22101302	   5370.55628905	   1748.70709913	   2018.72932775	     15.63419759
      0.22131577	   5366.93213820	   1748.00333877	   2016.25804450	     15.76738620
      0.22161851	   5363.30604092	   1747.29823639	   2013.78407329	     15.90107822
      0.22192125	   5359.67790088	   1746.59178488	   2011.30739566	     16.03527433
      0.22222399	   5356.04762195	   1745.88397725	   2008.82799317	     16.16997524
      0.22252674	   5352.41510819	   1745.17480672	   2006.34584736	     16.30518165
      0.22282948	   5348.78026379	   1744.46426660	   2003.86093979	     16.44089425
      0.22313222	   5345.14299294	   1743.75235040	   2001.37325201	     16.57711377
      0.22343496	   5341.50319985	   1743.03905172	   1998.88276555	     16.71384093
      0.22373771	   5337.86078861	   1742.32436436	   1996.38946199	     16.85107645
      0.22404045	   5334.21566315	   1741.60828219	   1993.89332284	     16.98882108
      0.22434319	   5330.56772717	   1740.89079925	   1991.39432967	     17.12707555
      0.22464593	   5326.91688407	   1740.17190970	   1988.89246400	     17.26584061
      0.22494868	   5323.26303688	   1739.45160782	   1986.38770738	     17.40511702
      0.22525142	   5319.60608817	   1738.72988801	   1983.88004135	     17.54490555
      0.22555416	   5315.94593997	   1738.00674476	   1981.36944742	     17.68520695
      0.22585690	   5312.28249373	   1737.28217271	   1978.85590713	     17.82602200
      0.22615965	   5308.61565021	   1736.55616658	   1976.33940199	     17.96735148
      0.22646239	   5304.94530940	   1735.82872120	   1973.81991353	     18.10919618
      0.22676513	   5301.27137045	   1735.09983149	   1971.29742326	     18.25155688
      0.22706787	   5297.59373156	   1734.36949248	   1968.77191267	     18.39443439
      0.22737061	   5293.91228993	   1733.63769926	   1966.24336326	     18.53782950
      0.22767336	   5290.22694165	   1732.90444705	   1963.71175652	     18.68174303
      0.22797610	   5286.53758158	   1732.16973111	   1961.17707393	     18.82617578
      0.22827884	   5282.84410331	   1731.43354680	   1958.63929697	     18.97112858
      0.22858158	   5279.14639900	   1730.69588954	   1956.09840709	     19.11660224
      0.22888433	   5275.44435932	   1729.95675485	   1953.55438574	     19.26259761
      0.22918707	   5271.73787332	   1729.21613828	   1951.00721438	     19.40911550
      0.22948981	   5268.02682836	   1728.47403547	   1948.45687442	     19.55615677
      0.22979255	   5264.31110992	   1727.73044210	   1945.90334729	     19.70372225
      0.23009530	   5260.59060154	   1726.98535392	   1943.34661440	     19.85181279
      0.23039804	   5256.86518470	   1726.23876672	   1940.78665712	     20.00042924
      0.23070078	   5253.13473865	   1725.49067636	   1938.22345686	     20.14957247
      0.23100352	   5249.39914030	   1724.74107872	   1935.65699496	     20.29924334
      0.23130627	   5245.65826410	   1723.98996973	   1933.08725278	     20.44944270
      0.23160901	   5241.91198185	   1723.23734538	   1930.51421165	     20.60017145
      0.23191175	   5238.16016259	   1722.48320166	   1927.93785289	     20.75143044
      0.23221449	   5234.40267241	   1721.72753462	   1925.35815781	     20.90322057
      0.23251723	   5230.63937434	   1720.97034032	   1922.77510768	     21.05554271
      0.23281998	   5226.87012811	   1720.21161485	   1920.18868377	     21.20839776
      0.23312272	   5223.09479001	   1719.45135435	   1917.59886734	     21.36178660
      0.23342546	   5219.31321272	   1718.68955494	   1915.00563960	     21.51571014
      0.23372820	   5215.52524507	   1717.92621278	   1912.40898175	     21.67016929
      0.23403095	   5211.73073190	   1717.16132403	   1909.80887486	     21.82516493
      0.23433369	   5207.92951379	   1716.39488489	   1907.20529995	     21.98069799
      0.23463643	   5204.12142688	   1715.62689153	   1904.59823795	     22.13676937
      0.23493917	   5200.30630265	   1714.85734016	   1901.98766973	     22.29338000
      0.23524192	   5196.48396764	   1714.08622697	   1899.37357609	     22.45053080
      0.23554466	   5192.65424324	   1713.31354817	   1896.75593777	     22.60822268
      0.23584740	   5188.81694546	   1712.53929995	   1894.13473542	     22.76645659
      0.23615014	   5184.97188460	   1711.76347851	   1891.50994966	     22.92523345
      0.23645289	   5181.11886503	   1710.98608005	   1888.88156101	     23.08455420
      0.23675563	   5177.25768491	   1710.20710074	   1886.24954995	     23.24441978
      0.23705837	   5173.38813584	   1709.42653676	   1883.61389687	     23.40483113
      0.23736111	   5169.51000266	   1708.64438426	   1880.97458213	     23.56578920
      0.23766385	   5165.62306304	   1707.86063940	   1878.33158601	     23.72729494
      0.23796660	   5161.72708727	   1707.07529830	   1875.68488871	     23.88934931
      0.23826934	   5157.82183784	   1706.28835707	   1873.03447041	     24.05195326
      0.23857208	   5153.90706919	   1705.49981180	   1870.38031118	     24.21510775
      0.23887482	   5149.98252735	   1704.70965857	   1867.72239109	     24.37881375
      0.23917757	   5146.04794963	   1703.91789342	   1865.06069009	     24.54307223
      0.23948031	   5142.10306428	   1703.12451237	   1862.39518812	     24.70788415
      0.23978305	   5138.14759015	   1702.32951142	   1859.72586504	     24.87325049
      0.24008579	   5134.18123639	   1701.53288654	   1857.05270065	     25.03917223
      0.24038854	   5130.20370217	   1700.73463365	   1854.37567472	     25.20565035
      0.24069128	   5126.21467631	   1699.93474867	   1851.69476694	     25.37268582
      0.24099402	   5122.21383707	   1699.13322748	   1849.00995696	     25.54027964
      0.24129676	   5118.20085186	   1698.33006591	   1846.32122438	     25.70843280
      0.24159951	   5114.17537703	   1697.52525978	   1843.62854876	     25.87714629
      0.24190225	   5110.13705766	   1696.71880486	   1840.93190958	     26.04642109
      0.24220499	   5106.08552745	   1695.91069687	   1838.23128631	     26.21625822
      0.24250773	   5102.02040856	   1695.10093153	   1835.52665835	     26.38665867
      0.24281047	   5097.94131163	   1694.28950450	   1832.81800506	     26.55762344
      0.24311322	   5093.84783577	   1693.47641138	   1830.10530578	     26.72915354
      0.24341596	   5089.73956868	   1692.66164778	   1827.38853977	     26.90124998
      0.24371870	   5085.61608681	   1691.84520923	   1824.66768629	     27.07391377
      0.24402144	   5081.47695569	   1691.02709123	   1821.94272453	     27.24714593
      0.24432419	   5077.32173024	   1690.20728924	   1819.21363368	     27.42094746
      0.24462693	   5073.14995537	   1689.38579868	   1816.48039286	     27.59531939
      0.24492967	   5068.96116650	   1688.56261493	   1813.74298118	     27.77026275
      0.24523241	   5064.75489039	   1687.73773332	   1811.00137772	     27.94577854
      0.24553516	   5060.53064596	   1686.91114914	   1808.25556153	     28.12186780
      0.24583790	   5056.28794539	   1686.08285763	   1805.50551163	     28.29853156
      0.24614064	   5052.02629521	   1685.25285399	   1802.75120701	     28.47577084
      0.24644338	   5047.74519767	   1684.42113339	   1799.99262664	     28.65358668
      0.24674613	   5043.44415215	   1683.58769093	   1797.22974949	     28.83198011
      0.24704887	   5039.12265675	   1682.75252169	   1794.46255447	     29.01095217
      0.24735161	   5034.78021000	   1681.91562067	   1791.69102051	     29.19050389
      0.24765435	   5030.41631266	   1681.07698286	   1788.91512648	     29.37063632
      0.24795709	   5026.03046962	   1680.23660319	   1786.13485127	     29.55135049
      0.24825984	   5021.62219188	   1679.39447654	   1783.35017373	     29.73264745
      0.24856258	   5017.19099852	   1678.55059774	   1780.56107270	     29.91452824
      0.24886532	   5012.73641883	   1677.70496158	   1777.76752699	     30.09699392
      0.24916806	   5008.25799426	   1676.85756281	   1774.96951541	     30.28004552
      0.24947081	   5003.75528044	   1676.00839610	   1772.16701674	     30.46368410
      0.24977355	   4999.22784914	   1675.15745610	   1769.36000972	     30.64791071
      0.25007629	   4994.67529009	   1674.30473740	   1766.54847310	     30.83272640
      0.25037903	   4990.09721269	   1673.45023454	   1763.73238558	     31.01813223
      0.25068178	   4985.49324762	   1672.59394201	   1760.91172583	     31.20412924
      0.25098452	   4980.86304823	   1671.73585423	   1758.08647250	     31.39071850
      0.25128726	   4976.20629177	   1670.87596558	   1755.25660420	     31.57790107
      0.25159000	   4971.52268045	   1670.01427039	   1752.42209948	     31.76567800
      0.25189275	   4966.81194223	   1669.15076293	   1749.58293687	     31.95405035
      0.25219549	   4962.07383148	   1668.28543740	   1746.73909482	     32.14301918
      0.25249823	   4957.30812936	   1667.41828794	   1743.89055176	     32.33258556
      0.25280097	   4952.51464401	   1666.54930865	   1741.03728601	     32.52275054
      0.25310371	   4947.69321059	   1665.67849355	   1738.17927584	     32.71351520
      0.25340646	   4942.84369107	   1664.80583660	   1735.31649947	     32.90488060
      0.25370920	   4937.96597385	   1663.93133168	   1732.44893498	     33.09684780
      0.25401194	   4933.05997327	   1663.05497264	   1729.57656039	     33.28941788
      0.25431468	   4928.12562889	   1662.17675321	   1726.69935361	     33.48259189
      0.25461743	   4923.16290475	   1661.29666709	   1723.81729245	     33.67637091
      0.25492017	   4918.17178841	   1660.41470787	   1720.93035459	     33.87075601
      0.25522291	   4913.15229001	   1659.53086910	   1718.03851759	     34.06574826
      0.25549532	   4908.61155430	   1658.73398643	   1715.43225856	     34.24172065
      0.25576772	   4904.04789675	   1657.93557095	   1712.82199763	     34.41818627
      0.25604013	   4899.46137365	   1657.13561893	   1710.20771885	     34.59514588
      0.25631253	   4894.85204543	   1656.33412519	   1707.58940533	     34.77260027
      0.25658494	   4890.21998529	   1655.53108480	   1704.96704021	     34.95055022
      0.25685734	   4885.56527665	   1654.72649270	   1702.34060651	     35.12899650
      0.25712975	   4880.88801276	   1653.92034378	   1699.71008711	     35.30793975
      0.25740215	   4876.18829599	   1653.11263288	   1697.07546478	     35.48738046
      0.25767456	   4871.46623705	   1652.30335478	   1694.43672213	     35.66731911
      0.25794696	   4866.72195436	   1651.49250416	   1691.79384166	     35.84775615
      0.25821937	   4861.95557336	   1650.68007569	   1689.14680570	     36.02869203
      0.25849178	   4857.16722590	   1649.86606394	   1686.49559644	     36.21012719
      0.25876418	   4852.35704955	   1649.05046342	   1683.84019592	     36.39206203
      0.25903659	   4847.52518701	   1648.23326857	   1681.18058600	     36.57449697
      0.25930899	   4842.67178559	   1647.41447376	   1678.51674840	     36.75743238
      0.25958140	   4837.79699653	   1646.59407329	   1675.84866463	     36.94086863
      0.25985380	   4832.90097460	   1645.77206140	   1673.17631606	     37.12480607
      0.26012621	   4827.98387748	   1644.94843222	   1670.49968385	     37.30924503
      0.26039861	   4823.04586536	   1644.12317986	   1667.81874899	     37.49418581
      0.26067102	   4818.08710041	   1643.29629829	   1665.13349227	     37.67962871
      0.26094342	   4813.10774641	   1642.46778145	   1662.44389427	     37.86557401
      0.26121583	   4808.10796832	   1641.63762319	   1659.74993538	     38.05202194
      0.26148823	   4803.08793186	   1640.80581725	   1657.05159579	     38.23897273
      0.26176064	   4798.04780322	   1639.97235734	   1654.34885545	     38.42642660
      0.26203304	   4792.98774866	   1639.13723703	   1651.64169412	     38.61438371
      0.26230545	   4787.90793422	   1638.30044985	   1648.93009132	     38.80284423
      0.26257785	   4782.80852544	   1637.46198922	   1646.21402635	     38.99180829
      0.26285026	   4777.68968704	   1636.62184847	   1643.49347827	     39.18127598
      0.26312267	   4772.55158273	   1635.78002087	   1640.76842590	     39.37124740
      0.26339507	   4767.39437491	   1634.93649957	   1638.03884784	     39.56172258
      0.26366748	   4762.21822450	   1634.09127763	   1635.30472242	     39.75270155
      0.26393988	   4757.02329072	   1633.24434804	   1632.56602773	     39.94418429
      0.26421229	   4751.80973090	   1632.39570367	   1629.82274161	     40.13617077
      0.26448469	   4746.57770031	   1631.54533731	   1627.07484162	     40.32866091
      0.26475710	   4741.32735202	   1630.69324166	   1624.32230507	     40.52165459
      0.26502950	   4736.05883677	   1629.83940930	   1621.56510900	     40.71515169
      0.26530191	   4730.77230278	   1628.98383272	   1618.80323017	     40.90915200
      0.26557431	   4725.46789571	   1628.12650433	   1616.03664507	     41.10365532
      0.26584672	   4720.14575851	   1627.26741641	   1613.26532991	     41.29866140
      0.26611912	   4714.80603134	   1626.40656114	   1610.48926059	     41.49416992
      0.26639153	   4709.44885148	   1625.54393063	   1607.70841275	     41.69018054
      0.26666393	   4704.07435326	   1624.67951683	   1604.92276170	     41.88669289
      0.26693634	   4698.68266800	   1623.81331163	   1602.13228249	     42.08370653
      0.26720875	   4693.27392394	   1622.94530679	   1599.33694982	     42.28122099
      0.26748115	   4687.84824622	   1622.07549397	   1596.53673811	     42.47923572
      0.26775356	   4682.40575678	   1621.20386471	   1593.73162145	     42.67775015
      0.26802596	   4676.94657439	   1620.33041044	   1590.92157363	     42.87676365
      0.26829837	   4671.47081459	   1619.45512249	   1588.10656808	     43.07627553
      0.26857077	   4665.97858965	   1618.57799206	   1585.28657795	     43.27628503
      0.26884318	   4660.47000860	   1617.69901024	   1582.46157601	     43.47679136
      0.26911558	   4654.94517717	   1616.81816802	   1579.63153472	     43.67779363
      0.26938799	   4649.40419780	   1615.93545624	   1576.79642618	     43.87929091
      0.26966039	   4643.84716964	   1615.05086564	   1573.95622216	     44.08128219
      0.26993280	   4638.27418857	   1614.16438685	   1571.11089404	     44.28376639
      0.27020520	   4632.68534715	   1613.27601037	   1568.26041289	     44.48674238
      0.27047761	   4627.08073467	   1612.38572656	   1565.40474937	     44.69020890
      0.27075001	   4621.46043716	   1611.49352583	   1562.54387380	     44.89416466
      0.27102242	   4615.82453738	   1610.59939907	   1559.67775611	     45.09860827
      0.27129483	   4610.17311484	   1609.70333719	   1556.80636585	     45.30353823
      0.27156723	   4604.50624585	   1608.80533097	   1553.92967219	     45.50895298
      0.27183964	   4598.82400350	   1607.90537109	   1551.04764390	     45.71485085
      0.27211204	   4593.12645769	   1607.00344809	   1548.16024935	     45.92123006
      0.27238445	   4587.41367518	   1606.09955238	   1545.26745651	     46.12808876
      0.27265685	   4581.68571958	   1605.19367426	   1542.36923293	     46.33542494
      0.27292926	   4575.94265140	   1604.28580389	   1539.46554574	     46.54323653
      0.27320166	   4570.18452806	   1603.37593133	   1536.55636167	     46.75152130
      0.27347407	   4564.41140395	   1602.46404648	   1533.64164699	     46.96027691
      0.27374647	   4558.62333043	   1601.55013912	   1530.72136753	     47.16950090
      0.27401888	   4552.82035584	   1600.63419890	   1527.79548870	     47.37919067
      0.27429128	   4547.00252560	   1599.71621536	   1524.86397542	     47.58934345
      0.27456369	   4541.16988219	   1598.79617787	   1521.92679217	     47.79995637
      0.27483609	   4535.32246518	   1597.87407569	   1518.98390297	     48.01102635
      0.27510850	   4529.46031127	   1596.94989795	   1516.03527134	     48.22255020
      0.27538091	   4523.58345437	   1596.02363362	   1513.08086031	     48.43452452
      0.27565331	   4517.69192555	   1595.09527157	   1510.12063244	     48.64694574
      0.27592572	   4511.78575312	   1594.16480049	   1507.15454976	     48.85981012
      0.27619812	   4505.86496267	   1593.23220896	   1504.18257379	     49.07311369
      0.27647053	   4499.92957709	   1592.29748541	   1501.20466555	     49.28685230
      0.27674293	   4493.97961659	   1591.36061813	   1498.22078550	     49.50102158
      0.27701534	   4488.01509876	   1590.42159528	   1495.23089355	     49.71561691
      0.27728774	   4482.03603857	   1589.48040485	   1492.23494908	     49.93063346
      0.27756015	   4476.04244844	   1588.53703470	   1489.23291089	     50.14606614
      0.27783255	   4470.03433824	   1587.59147256	   1486.22473719	     50.36190957
      0.27810496	   4464.01171534	   1586.64370599	   1483.21038563	     50.57815812
      0.27837736	   4457.97458464	   1585.69372242	   1480.18981322	     50.79480587
      0.27864977	   4451.92294857	   1584.74150910	   1477.16297639	     51.01184658
      0.27892217	   4445.85680719	   1583.78705316	   1474.12983093	     51.22927368
      0.27919458	   4439.77615813	   1582.83034158	   1471.09033196	     51.44708028
      0.27946699	   4433.68099670	   1581.87136117	   1468.04443397	     51.66525912
      0.27973939	   4427.57131587	   1580.91009859	   1464.99209079	     51.88380256
      0.27998450	   4422.06134291	   1580.04318272	   1462.24001104	     52.08075540
      0.28022962	   4416.53959394	   1579.17439742	   1459.48263972	     52.27799081
      0.28047473	   4411.00606352	   1578.30373345	   1456.71994230	     52.47550236
      0.28071984	   4405.46074032	   1577.43118066	   1453.95188316	     52.67328331
      0.28096496	   4399.90361160	   1576.55672878	   1451.17842624	     52.87132660
      0.28121007	   4394.33466322	   1575.68036747	   1448.39953494	     53.06962487
      0.28145518	   4388.75387960	   1574.80208627	   1445.61517216	     53.26817037
      0.28170030	   4383.16124380	   1573.92187460	   1442.82530027	     53.46695501
      0.28194541	   4377.55673747	   1573.03972180	   1440.02988111	     53.66597031
      0.28219052	   4371.94034091	   1572.15561706	   1437.22887594	     53.86520737
      0.28243564	   4366.31203306	   1571.26954950	   1434.42224550	     54.06465688
      0.28268075	   4360.67179152	   1570.38150811	   1431.60994991	     54.26430908
      0.28292586	   4355.01959257	   1569.49148178	   1428.79194870	     54.46415374
      0.28317098	   4349.35541116	   1568.59945927	   1425.96820083	     54.66418013
      0.28341609	   4343.67922096	   1567.70542924	   1423.13866459	     54.86437702
      0.28366120	   4337.99099432	   1566.80938024	   1420.30329765	     55.06473260
      0.28390632	   4332.29070235	   1565.91130069	   1417.46205702	     55.26523452
      0.28415143	   4326.57831484	   1565.01117891	   1414.61489904	     55.46586980
      0.28439654	   4320.85380038	   1564.10900309	   1411.76177936	     55.66662485
      0.28464166	   4315.11712627	   1563.20476132	   1408.90265290	     55.86748538
      0.28488677	   4309.36825858	   1562.29844156	   1406.03747387	     56.06843642
      0.28513188	   4303.60716218	   1561.39003164	   1403.16619571	     56.26946225
      0.28537700	   4297.83380070	   1560.47951929	   1400.28877111	     56.47054639
      0.28562211	   4292.04813655	   1559.56689211	   1397.40515195	     56.67167150
      0.28586723	   4286.25013097	   1558.65213757	   1394.51528927	     56.87281942
      0.28611234	   4280.43974398	   1557.73524303	   1391.61913332	     57.07397108
      0.28635745	   4274.61693444	   1556.81619573	   1388.71663342	     57.27510642
      0.28660257	   4268.78166002	   1555.89498276	   1385.80773805	     57.47620443
      0.28684768	   4262.93387722	   1554.97159110	   1382.89239473	     57.67724302
      0.28709279	   4257.07354138	   1554.04600761	   1379.97055005	     57.87819900
      0.28733791	   4251.20060670	   1553.11821900	   1377.04214960	     58.07904803
      0.28758302	   4245.31502621	   1552.18821188	   1374.10713799	     58.27976456
      0.28782813	   4239.41675181	   1551.25597270	   1371.16545875	     58.48032175
      0.28807325	   4233.50573426	   1550.32148778	   1368.21705434	     58.68069144
      0.28831836	   4227.58192318	   1549.38474334	   1365.26186612	     58.88084407
      0.28856347	   4221.64526706	   1548.44572543	   1362.29983429	     59.08074865
      0.28880859	   4215.69571330	   1547.50441998	   1359.33089785	     59.28037264
      0.28905370	   4209.73320813	   1546.56081278	   1356.35499456	     59.47968192
      0.28929881	   4203.75769672	   1545.61488948	   1353.37206094	     59.67864075
      0.28954393	   4197.76912309	   1544.66663559	   1350.38203216	     59.87721167
      0.28978904	   4191.76743017	   1543.71603649	   1347.38484202	     60.07535543
      0.29003415	   4185.75255977	   1542.76307742	   1344.38042291	     60.27303099
      0.29027927	   4179.72445262	   1541.80774345	   1341.36870577	     60.47019540
      0.29052438	   4173.68304834	   1540.85001954	   1338.34961999	     60.66680380
      0.29076949	   4167.62828545	   1539.88989048	   1335.32309339	     60.86280933
      0.29101461	   4161.56010137	   1538.92734091	   1332.28905216	     61.05816314
      0.29125972	   4155.47843245	   1537.96235536	   1329.24742078	     61.25281432
      0.29150483	   4149.38321391	   1536.99491816	   1326.19812196	     61.44670993
      0.29174995	   4143.27437990	   1536.02501351	   1323.14107660	     61.63979497
      0.29199506	   4137.15186347	   1535.05262547	   1320.07620366	     61.83201237
      0.29224017	   4131.01559659	   1534.07773793	   1317.00342015	     62.02330309
      0.29248529	   4124.86551014	   1533.10033463	   1313.92264099	     62.21360613
      0.29273040	   4118.70153387	   1532.12039914	   1310.83377897	     62.40285862
      0.29297551	   4112.52359648	   1531.13791488	   1307.73674466	     62.59099590
      0.29322063	   4106.33162556	   1530.15286512	   1304.63144629	     62.77795173
      0.29346574	   4100.12554760	   1529.16523295	   1301.51778968	     62.96365840
      0.29371085	   4093.90528800	   1528.17500130	   1298.39567814	     63.14804693
      0.29395597	   4087.67077106	   1527.18215294	   1295.26501235	     63.33104739
      0.29420108	   4081.42191996	   1526.18667047	   1292.12569023	     63.51258910
      0.29444619	   4075.15865682	   1525.18853632	   1288.97760690	     63.69260104
      0.29469131	   4068.88090260	   1524.18773275	   1285.82065445	     63.87101213
      0.29493642	   4062.58857719	   1523.18424183	   1282.65472192	     64.04775175
      0.29518153	   4056.28159937	   1522.17804549	   1279.47969508	     64.22275009
      0.29542665	   4049.95988678	   1521.16912545	   1276.29545634	     64.39593870
      0.29567176	   4043.62335595	   1520.15746326	   1273.10188457	     64.56725100
      0.29591687	   4037.27192230	   1519.14304031	   1269.89885498	     64.73662280
      0.29616199	   4030.90550012	   1518.12583779	   1266.68623892	     64.90399286
      0.29640710	   4024.52400256	   1517.10583669	   1263.46390375	     65.06930348
      0.29665221	   4018.12734165	   1516.08301784	   1260.23171261	     65.23250103
      0.29689733	   4011.71542828	   1515.05736188	   1256.98952431	     65.39353652
      0.29714244	   4005.28817219	   1514.02884924	   1253.73719304	     65.55236607
      0.29738755	   3998.84548199	   1512.99746018	   1250.47456825	     65.70895145
      0.29763267	   3992.38726513	   1511.96317474	   1247.20149440	     65.86326041
      0.29787778	   3985.91342790	   1510.92597279	   1243.91781073	     66.01526709
      0.29812289	   3979.42387546	   1509.88583399	   1240.62335106	     66.16495229
      0.29836801	   3972.91851178	   1508.84273779	   1237.31794353	     66.31230361
      0.29861312	   3966.39723967	   1507.79666345	   1234.00141035	     66.45731562
      0.29885823	   3959.85996076	   1506.74759003	   1230.67356754	     66.59998979
      0.29910335	   3953.30657554	   1505.69549636	   1227.33422470	     66.74033447
      0.29934846	   3946.73698328	   1504.64036109	   1223.98318467	     66.87836467
      0.29959357	   3940.15108210	   1503.58216263	   1220.62024331	     67.01410181
      0.29983869	   3933.54876890	   1502.52087920	   1217.24518914	     67.14757339
      0.30008380	   3926.92993941	   1501.45648879	   1213.85780313	     67.27881260
      0.30032891	   3920.29448817	   1500.38896919	   1210.45785830	     67.40785784
      0.30057403	   3913.64230849	   1499.31829794	   1207.04511947	     67.53475224
      0.30081914	   3906.97329250	   1498.24445238	   1203.61934293	     67.65954312
      0.30106425	   3900.28733112	   1497.16740963	   1200.18027611	     67.78228146
      0.30130937	   3893.58431404	   1496.08714656	   1196.72765730	     67.90302136
      0.30155448	   3886.86412976	   1495.00363983	   1193.26121527	     68.02181948
      0.30179959	   3880.12666553	   1493.91686586	   1189.78066905	     68.13873454
      0.30204471	   3873.37180740	   1492.82680085	   1186.28572754	     68.25382679
      0.30228982	   3866.59944017	   1491.73342073	   1182.77608928	     68.36715756
      0.30253493	   3859.80944741	   1490.63670123	   1179.25144215	     68.47878881
      0.30278005	   3853.00171146	   1489.53661781	   1175.71146316	     68.58878275
      0.30302516	   3846.17611340	   1488.43314570	   1172.15581815	     68.69720145
      0.30327027	   3839.33253308	   1487.32625987	   1168.58416168	     68.80410656
      0.30351539	   3832.47084908	   1486.21593506	   1164.99613683	     68.90955897
      0.30376050	   3825.59093873	   1485.10214573	   1161.39137513	     69.01361866
      0.30400561	   3818.69267809	   1483.98486611	   1157.76949648	     69.11634440
      0.30422620	   3812.46880295	   1482.97636593	   1154.49503117	     69.20769945
      0.30444679	   3806.22986840	   1481.96499799	   1151.20609160	     69.29806156
      0.30466738	   3799.97578492	   1480.95074356	   1147.90237736	     69.38747052
      0.30488797	   3793.70645899	   1479.93358321	   1144.58358033	     69.47596509
      0.30510856	   3787.42179599	   1478.91349726	   1141.24938524	     69.56358290
      0.30532915	   3781.12170039	   1477.89046582	   1137.89947003	     69.65036041
      0.30554974	   3774.80607583	   1476.86446886	   1134.53350618	     69.73633296
      0.30577033	   3768.47482508	   1475.83548614	   1131.15115907	     69.82153470
      0.30599092	   3762.12785005	   1474.80349724	   1127.75208856	     69.90599860
      0.30621151	   3755.76505178	   1473.76848154	   1124.33594946	     69.98975648
      0.30643210	   3749.38633046	   1472.73041827	   1120.90239225	     70.07283903
      0.30665269	   3742.99158538	   1471.68928641	   1117.45106377	     70.15527578
      0.30687328	   3736.58071499	   1470.64506480	   1113.98160810	     70.23709515
      0.30709387	   3730.15361682	   1469.59773204	   1110.49366745	     70.31832450
      0.30731446	   3723.71018754	   1468.54726656	   1106.98688320	     70.39899010
      0.30753505	   3717.25032292	   1467.49364658	   1103.46089698	     70.47911721
      0.30775564	   3710.77391784	   1466.43685010	   1099.91535188	     70.55873009
      0.30797623	   3704.28086626	   1465.37685492	   1096.34989377	     70.63785201
      0.30819682	   3697.77106125	   1464.31363865	   1092.76417258	     70.71650534
      0.30841741	   3691.24439498	   1463.24717867	   1089.15784380	     70.79471151
      0.30863800	   3684.70075867	   1462.17745215	   1085.53056992	     70.87249110
      0.30885859	   3678.14004264	   1461.10443602	   1081.88202198	     70.94986386
      0.30907918	   3671.56213627	   1460.02810703	   1078.21188113	     71.02684871
      0.30929977	   3664.96692800	   1458.94844167	   1074.51984018	     71.10346382
      0.30952036	   3658.35430534	   1457.86541622	   1070.80560523	     71.17972659
      0.30974095	   3651.72415482	   1456.77900673	   1067.06889715	     71.25565374
      0.30996154	   3645.07636204	   1455.68918900	   1063.30945316	     71.33126128
      0.31018213	   3638.41081160	   1454.59593861	   1059.52702821	     71.40656458
      0.31040272	   3631.72738714	   1453.49923090	   1055.72139637	     71.48157838
      0.31062331	   3625.02597133	   1452.39904094	   1051.89235208	     71.55631682
      0.31084390	   3618.30644581	   1451.29534359	   1048.03971129	     71.63079347
      0.31106449	   3611.56869123	   1450.18811342	   1044.16331240	     71.70502136
      0.31128508	   3604.81258723	   1449.07732477	   1040.26301712	     71.77901297
      0.31150566	   3598.03801240	   1447.96295172	   1036.33871108	     71.85278031
      0.31172625	   3591.24484433	   1446.84496806	   1032.39030428	     71.92633489
      0.31194684	   3584.43295952	   1445.72334734	   1028.41773132	     71.99968778
      0.31216743	   3577.60223343	   1444.59806282	   1024.42095141	     72.07284960
      0.31238802	   3570.75254045	   1443.46908748	   1020.39994818	     72.14583055
      0.31260861	   3563.88375387	   1442.33639405	   1016.35472921	     72.21864045
      0.31282920	   3556.99574588	   1441.19995492	   1012.28532541	     72.29128872
      0.31304979	   3550.08838757	   1440.05974222	   1008.19179009	     72.36378443
      0.31327038	   3543.16154886	   1438.91572779	   1004.07419786	     72.43613629
      0.31349097	   3536.21509830	   1437.76788314	    999.93264326	     72.50835268
      0.31371156	   3529.24890311	   1436.61617950	    995.76723926	     72.58044168
      0.31393215	   3522.26282925	   1435.46058775	    991.57811548	     72.65241104
      0.31415274	   3515.25674138	   1434.30107849	    987.36541626	     72.72426824
      0.31437333	   3508.23050287	   1433.13762197	    983.12929858	     72.79602047
      0.31459392	   3501.18397577	   1431.97018810	    978.86992977	     72.86767467
      0.31481451	   3494.11702080	   1430.79874648	    974.58748516	     72.93923751
      0.31503510	   3487.02949735	   1429.62326634	    970.28214556	     73.01071544
      0.31525569	   3479.92126347	   1428.44371657	    965.95409469	     73.08211464
      0.31547628	   3472.79217582	   1427.26006569	    961.60351652	     73.15344111
      0.31569687	   3465.64208973	   1426.07228187	    957.23059261	     73.22470061
      0.31591746	   3458.47085911	   1424.88033290	    952.83549938	     73.29589872
      0.31613805	   3451.27833650	   1423.68418618	    948.41840550	     73.36704079
      0.31635864	   3444.06437301	   1422.48380873	    943.97946927	     73.43813203
      0.31657923	   3436.82881837	   1421.27916717	    939.51883608	     73.50917742
      0.31679982	   3429.57152087	   1420.07022773	    935.03663601	     73.58018182
      0.31702041	   3422.29232734	   1418.85695621	    930.53298164	     73.65114990
      0.31724100	   3414.99108323	   1417.63931798	    926.00796595	     73.72208616
      0.31746159	   3407.66763248	   1416.41727802	    921.46166053	     73.79299498
      0.31768218	   3400.32181762	   1415.19080081	    916.89411398	     73.86388057
      0.31790277	   3392.95347969	   1413.95985045	    912.30535066	     73.93474702
      0.31812336	   3385.56245829	   1412.72439052	    907.69536969	     74.00559828
      0.31834395	   3378.14859153	   1411.48438418	    903.06414434	     74.07643817
      0.31856454	   3370.71171604	   1410.23979408	    898.41162175	     74.14727038
      0.31878513	   3363.25166698	   1408.99058239	    893.73772302	     74.21809850
      0.31900571	   3355.76827803	   1407.73671080	    889.04234370	     74.28892599
      0.31922630	   3348.26138139	   1406.47814045	    884.32535468	     74.35975623
      0.31944689	   3340.73080775	   1405.21483201	    879.58660339	     74.43059245
      0.31966748	   3333.17638633	   1403.94674558	    874.82591550	     74.50143783
      0.31988807	   3325.59794486	   1402.67384072	    870.04309682	     74.57229541
      0.32010866	   3317.99530957	   1401.39607644	    865.23793569	     74.64316816
      0.32032925	   3310.36830520	   1400.11341119	    860.41020558	     74.71405896
      0.32054984	   3302.71675501	   1398.82580282	    855.55966796	     74.78497060
      0.32077043	   3295.04048076	   1397.53320859	    850.68607547	     74.85590579
      0.32099102	   3287.33930271	   1396.23558516	    845.78917519	     74.92686716
      0.32121161	   3279.61303964	   1394.93288854	    840.86871211	     74.99785726
      0.32143220	   3271.86150884	   1393.62507413	    835.92443267	     75.06887856
      0.32163069	   3264.86494630	   1392.44389346	    831.45501498	     75.13281208
      0.32182917	   3257.84763831	   1391.25849852	    826.96593762	     75.19677454
      0.32202766	   3250.80945149	   1390.06885594	    822.45703339	     75.26076758
      0.32222615	   3243.75024911	   1388.87493146	    817.92814448	     75.32479283
      0.32242463	   3236.66989308	   1387.67669026	    813.37912466	     75.38885187
      0.32262312	   3229.56824425	   1386.47409706	    808.80984120	     75.45294623
      0.32282161	   3222.44516248	   1385.26711604	    804.22017656	     75.51707741
      0.32302009	   3215.30050666	   1384.05571091	    799.61003003	     75.58124689
      0.32321858	   3208.13413468	   1382.83984487	    794.97931918	     75.64545609
      0.32341707	   3200.94590344	   1381.61948056	    790.32798117	     75.70970641
      0.32361555	   3193.73566886	   1380.39458010	    785.65597394	     75.77399920
      0.32381404	   3186.50328585	   1379.16510507	    780.96327718	     75.83833581
      0.32401252	   3179.24860834	   1377.93101644	    776.24989318	     75.90271752
      0.32421101	   3171.97148926	   1376.69227464	    771.51584748	     75.96714560
      0.32440950	   3164.67178053	   1375.44883948	    766.76122051	     76.03162130
      0.32460798	   3157.34933306	   1374.20067016	    761.98647897	     76.09614581
      0.32480647	   3150.00399674	   1372.94772526	    757.19233339	     76.16072034
      0.32500496	   3142.63562038	   1371.68996270	    752.37949881	     76.22534603
      0.32520344	   3135.24405174	   1370.42733974	    747.54869111	     76.29002401
      0.32540193	   3127.82913745	   1369.15981295	    742.70062733	     76.35475539
      0.32560041	   3120.39072306	   1367.88733821	    737.83602610	     76.41954125
      0.32579890	   3112.92865299	   1366.60987067	    732.95560798	     76.48438266
      0.32599739	   3105.44277052	   1365.32736475	    728.06009575	     76.54928065
      0.32619587	   3097.93291779	   1364.03977410	    723.15021472	     76.61423624
      0.32639436	   3090.39893579	   1362.74705158	    718.22669292	     76.67925042
      0.32659285	   3082.84066433	   1361.44914926	    713.29026091	     76.74432417
      0.32679133	   3075.25794205	   1360.14601835	    708.34165327	     76.80945846
      0.32698982	   3067.65060640	   1358.83760923	    703.38160652	     76.87465421
      0.32718831	   3060.01849364	   1357.52387138	    698.41086047	     76.93991235
      0.32738679	   3052.36143882	   1356.20475338	    693.43015763	     77.00523379
      0.32758528	   3044.67927577	   1354.88020286	    688.44024295	     77.07061941
      0.32778376	   3036.97183711	   1353.55016649	    683.44186340	     77.13607010
      0.32798225	   3029.23895421	   1352.21458993	    678.43576743	     77.20158671
      0.32818074	   3021.48045720	   1350.87341783	    673.42270426	     77.26717010
      0.32837922	   3013.69617495	   1349.52659373	    668.40342303	     77.33282108
      0.32857771	   3005.88593508	   1348.17406011	    663.37867184	     77.39854049
      0.32877620	   2998.04956392	   1346.81575828	    658.34919648	     77.46432914
      0.32897468	   2990.18688650	   1345.45162840	    653.31573916	     77.53018782
      0.32917317	   2982.29772657	   1344.08160938	    648.27903696	     77.59611733
      0.32937166	   2974.38190656	   1342.70563888	    643.23982011	     77.66211845
      0.32957014	   2966.43924754	   1341.32365325	    638.19881014	     77.72819195
      0.32976863	   2958.46956927	   1339.93558750	    633.15671786	     77.79433860
      0.32996711	   2950.47269011	   1338.54137522	    628.11424118	     77.86055915
      0.33016560	   2942.44842705	   1337.14094854	    623.07206282	     77.92685437
      0.33036409	   2934.39659567	   1335.73423809	    618.03084787	     77.99322500
      0.33056257	   2926.31701012	   1334.32117294	    612.99124139	     78.05967178
      0.33076106	   2918.20948307	   1332.90168052	    607.95386580	     78.12619546
      0.33095955	   2910.07382573	   1331.47568657	    602.91931842	     78.19279678
      0.33115803	   2901.90984777	   1330.04311508	    597.88816897	     78.25947649
      0.33133621	   2894.55692813	   1328.75145791	    593.37514379	     78.31940090
      0.33151439	   2887.18088939	   1327.45437950	    588.86565997	     78.37938963
      0.33169256	   2879.78159293	   1326.15182139	    584.36006387	     78.43944319
      0.33187074	   2872.35889718	   1324.84372345	    579.85867824	     78.49956213
      0.33204892	   2864.91265905	   1323.53002410	    575.36180144	     78.55974699
      0.33222710	   2857.44273420	   1322.21066034	    570.86970660	     78.61999832
      0.33240527	   2849.94897708	   1320.88556764	    566.38264099	     78.68031666
      0.33258345	   2842.43124086	   1319.55467997	    561.90082550	     78.74070259
      0.33276163	   2834.88937745	   1318.21792966	    557.42445435	     78.80115666
      0.33293981	   2827.32323736	   1316.87524740	    552.95369503	     78.86167945
      0.33311798	   2819.73266973	   1315.52656214	    548.48868838	     78.92227154
      0.33329616	   2812.11752220	   1314.17180102	    544.02954901	     78.98293352
      0.33347434	   2804.47764085	   1312.81088931	    539.57636580	     79.04366599
      0.33365251	   2796.81287014	   1311.44375031	    535.12920269	     79.10446956
      0.33383069	   2789.12305279	   1310.07030530	    530.68809968	     79.16534487
      0.33400887	   2781.40802970	   1308.69047342	    526.25307402	     79.22629256
      0.33418705	   2773.66763986	   1307.30417160	    521.82412149	     79.28731328
      0.33436522	   2765.90172017	   1305.91131446	    517.40121802	     79.34840771
      0.33454340	   2758.11010537	   1304.51181420	    512.98432128	     79.40957654
      0.33472158	   2750.29262785	   1303.10558050	    508.57337249	     79.47082049
      0.33489976	   2742.44911752	   1301.69252042	    504.16829833	     79.53214029
      0.33507793	   2734.57940163	   1300.27253825	    499.76901292	     79.59353672
      0.33525611	   2726.68330456	   1298.84553542	    495.37541982	     79.65501054
      0.33543429	   2718.76064763	   1297.41141035	    490.98741415	     79.71656259
      0.33561247	   2710.81124879	   1295.97005831	    486.60488464	     79.77818508
      0.33579064	   2702.83491962	   1294.52137105	    482.22771452	     79.83983431
      0.33596882	   2694.83146711	   1293.06523697	    477.85578395	     79.90150727
      0.33614700	   2686.80069519	   1291.60154109	    473.48897324	     79.96320761
      0.33630719	   2679.55723499	   1290.27906900	    469.56731393	     80.01870488
      0.33646737	   2672.29138040	   1288.95029952	    465.64961452	     80.07422959
      0.33662756	   2665.00298133	   1287.61514132	    461.73579602	     80.12978413
      0.33678775	   2657.69188275	   1286.27350000	    457.82578399	     80.18537083
      0.33694794	   2650.35792552	   1284.92527818	    453.91950964	     80.24099194
      0.33710813	   2643.00094631	   1283.57037539	    450.01691087	     80.29664968
      0.33726832	   2635.62077747	   1282.20868801	    446.11793317	     80.35234624
      0.33742850	   2628.21724664	   1280.84010910	    442.22253045	     80.40808374
      0.33758869	   2620.79017648	   1279.46452828	    438.33066590	     80.46386429
      0.33774888	   2613.33938427	   1278.08183156	    434.44231270	     80.51968998
      0.33790907	   2605.86468154	   1276.69190120	    430.55745474	     80.57556287
      0.33806926	   2598.36587368	   1275.29461559	    426.67608731	     80.63148502
      0.33822945	   2590.84275946	   1273.88984901	    422.79821765	     80.68745849
      0.33838963	   2583.29513060	   1272.47747151	    418.92386556	     80.74348533
      0.33854982	   2575.72277128	   1271.05734875	    415.05306390	     80.79956760
      0.33871001	   2568.12545759	   1269.62934177	    411.18585904	     80.85570739
      0.33887020	   2560.50295699	   1268.19330684	    407.32231136	     80.91190678
      0.33903039	   2552.85502770	   1266.74909522	    403.46249559	     80.96816790
      0.33919058	   2545.18141811	   1265.29655304	    399.60650121	     81.02449291
      0.33935076	   2537.48186610	   1263.83552101	    395.75443276	     81.08088398
      0.33949403	   2530.57372326	   1262.52154931	    392.31283238	     81.13137391
      0.33963729	   2523.64440665	   1261.20053310	    388.87456395	     81.18191984
      0.33978055	   2516.69370627	   1259.87234702	    385.43973424	     81.23252328
      0.33992381	   2509.72140235	   1258.53686148	    382.00846018	     81.28318577
      0.34006707	   2502.72726574	   1257.19394274	    378.58086915	     81.33390892
      0.34021033	   2495.71105765	   1255.84345281	    375.15709910	     81.38469434
      0.34035359	   2488.67252922	   1254.48524932	    371.73729867	     81.43554372
      0.34049686	   2481.61142094	   1253.11918544	    368.32162737	     81.48645879
      0.34064012	   2474.52746207	   1251.74510966	    364.91025565	     81.53744133
      0.34078338	   2467.42037007	   1250.36286573	    361.50336505	     81.58849316
      0.34092664	   2460.28984992	   1248.97229249	    358.10114836	     81.63961619
      0.34106990	   2453.13559351	   1247.57322374	    354.70380969	     81.69081235
      0.34121316	   2445.95727892	   1246.16548811	    351.31156467	     81.74208367
      0.34135642	   2438.75456971	   1244.74890891	    347.92464060	     81.79343221
      0.34149969	   2431.52711422	   1243.32330401	    344.54327662	     81.84486012
      0.34164295	   2424.27454471	   1241.88848571	    341.16772388	     81.89636962
      0.34178621	   2416.99647664	   1240.44426060	    337.79824578	     81.94796298
      0.34191435	   2410.46447859	   1239.14430136	    334.78969578	     81.99418505
      0.34204250	   2403.91145549	   1237.83650946	    331.78643167	     82.04047785
      0.34217064	   2397.33709606	   1236.52073470	    328.78866735	     82.08684318
      0.34229878	   2390.74107502	   1235.19682270	    325.79662511	     82.13328285
      0.34242693	   2384.12305337	   1233.86461500	    322.81053593	     82.17979877
      0.34255507	   2377.48267801	   1232.52394906	    319.83063971	     82.22639287
      0.34268322	   2370.81958121	   1231.17465817	    316.85718563	     82.27306715
      0.34281136	   2364.13338004	   1229.81657144	    313.89043240	     82.31982366
      0.34293950	   2357.42367576	   1228.44951371	    310.93064866	     82.36666451
      0.34306765	   2350.69005316	   1227.07330550	    307.97811337	     82.41359185
      0.34319579	   2343.93207989	   1225.68776298	    305.03311628	     82.46060791
      0.34332394	   2337.14930582	   1224.29269789	    302.09595842	     82.50771494
      0.34345208	   2330.34126233	   1222.88791751	    299.16695271	     82.55491529
      0.34358023	   2323.50746159	   1221.47322460	    296.24642432	     82.60221134
      0.34370837	   2316.64739581	   1220.04841740	    293.33471256	     82.64960553
      0.34383651	   2309.76053655	   1218.61328950	    290.43217008	     82.69710036
      0.34396466	   2302.84633386	   1217.16762992	    287.53916490	     82.74469840
      0.34409280	   2295.90421557	   1215.71122294	    284.65608124	     82.79240226
      0.34420742	   2289.67052703	   1214.39921745	    282.08596894	     82.83516401
      0.34432205	   2283.41358380	   1213.07827553	    279.52441589	     82.87801453
      0.34443667	   2277.13292932	   1211.74823346	    276.97173540	     82.92095581
      0.34455129	   2270.82808979	   1210.40892422	    274.42825476	     82.96398988
      0.34466591	   2264.49857446	   1209.06017767	    271.89431639	     83.00711881
      0.34478053	   2258.14387529	   1207.70182049	    269.37027922	     83.05034469
      0.34489515	   2251.76346649	   1206.33367625	    266.85652017	     83.09366968
      0.34500978	   2245.35680406	   1204.95556533	    264.35343581	     83.13709595
      0.34512440	   2238.92332528	   1203.56730495	    261.86144422	     83.18062573
      0.34523902	   2232.46244819	   1202.16870910	    259.38098718	     83.22426127
      0.34535364	   2225.97357111	   1200.75958853	    256.91253254	     83.26800488
      0.34546826	   2219.45607211	   1199.33975073	    254.45657700	     83.31185888
      0.34558288	   2212.90930855	   1197.90899989	    252.01364921	     83.35582565
      0.34569751	   2206.33261654	   1196.46713689	    249.58431334	     83.39990761
      0.34581213	   2199.72531048	   1195.01395921	    247.16917312	     83.44410721
      0.34592675	   2193.08668255	   1193.54926096	    244.76887647	     83.48842694
      0.34604137	   2186.41600226	   1192.07283278	    242.38412078	     83.53286934
      0.34611084	   2182.35712749	   1191.17220172	    240.94666560	     83.55986572
      0.34618031	   2178.28573048	   1190.26706504	    239.51535479	     83.58691065
      0.34628988	   2171.83745334	   1188.82997550	    237.27062209	     83.62967263
      0.34639946	   2165.35617945	   1187.38117616	    235.04242692	     83.67256398
      0.34650904	   2158.84111589	   1185.92043813	    232.83164714	     83.71558766
      0.34661861	   2152.29150502	   1184.44754267	    230.63923871	     83.75874630
      0.34672819	   2145.70658478	   1182.96227247	    228.46624216	     83.80204243
      0.34683777	   2139.08557808	   1181.46440932	    226.31379295	     83.84547857
      0.34694734	   2132.42768970	   1179.95373339	    224.18313420	     83.88905725
      0.34705692	   2125.73210538	   1178.43002307	    222.07563139	     83.93278100
      0.34716649	   2118.99799139	   1176.89305487	    219.99278926	     83.97665236
      0.34727607	   2112.22449432	   1175.34260336	    217.93627103	     84.02067388
      0.34738565	   2105.41074089	   1173.77844111	    215.90792037	     84.06484813
      0.34749522	   2098.55583784	   1172.20033865	    213.90978611	     84.10917769
      0.34760480	   2091.65887178	   1170.60806436	    211.94415008	     84.15366515
      0.34771438	   2084.71890907	   1169.00138444	    210.01355798	     84.19831314
      0.34782395	   2077.73499570	   1167.38006279	    208.12085314	     84.24312429
      0.34793353	   2070.70615720	   1165.74386095	    206.26921253	     84.28810125
      0.34804310	   2063.63139852	   1164.09253796	    204.46218384	     84.33324670
      0.34815268	   2056.50970398	   1162.42585029	    202.70372142	     84.37856334
      0.34826226	   2049.34003625	   1160.74355169	    200.99821744	     84.42405391
      0.34837183	   2042.12133965	   1159.04539307	    199.35052243	     84.46972117
      0.34848141	   2034.85253506	   1157.33112237	    197.76594656	     84.51556791
      0.34859098	   2027.53252312	   1155.60048439	    196.25022909	     84.56159698
      0.34870056	   2020.16018326	   1153.85322063	    194.80945849	     84.60781123
      0.34881014	   2012.73437361	   1152.08906913	    193.44992089	     84.65421360
      0.34891971	   2005.25393084	   1150.30776429	    192.17785040	     84.70080704
      0.34902929	   1997.71767007	   1148.50903667	    190.99905367	     84.74759456
      0.34913887	   1990.12438467	   1146.69261279	    189.91839159	     84.79457923
      0.34924844	   1982.47284617	   1144.85821490	    188.93911533	     84.84176418
      0.34935802	   1974.76180410	   1143.00556081	    188.06209992	     84.88915259
      0.34946759	   1966.98998584	   1141.13436359	    187.28506393	     84.93674770
      0.34957717	   1959.15609658	   1139.24433138	    186.60192430	     84.98455285
      0.34968675	   1951.25881913	   1137.33516710	    186.00245974	     85.03257143
      0.34979632	   1943.29681385	   1135.40656821	    185.47243852	     85.08080691
      0.34990590	   1935.26871855	   1133.45822637	    184.99426838	     85.12926286
      0.35001547	   1927.17314829	   1131.48982716	    184.54809864	     85.17794291
      0.35012505	   1919.00869514	   1129.50104976	    184.11333988	     85.22685081
      0.35023463	   1910.77392787	   1127.49156655	    183.67761669	     85.27599041
      0.35034420	   1902.46739128	   1125.46104272	    183.24005688	     85.32536565
      0.35045378	   1894.08760815	   1123.40913584	    182.80064716	     85.37498061
      0.35056336	   1885.63332463	   1121.33549543	    182.35937418	     85.42483946
      0.35067293	   1877.10370512	   1119.23976257	    181.91622450	     85.47494654
      0.35078251	   1868.49794469	   1117.12156945	    181.47118460	     85.52530631
      0.35089208	   1859.81522502	   1114.98053897	    181.02424084	     85.57592337
      0.35100166	   1851.05471451	   1112.81628426	    180.57537953	     85.62680247
      0.35105589	   1846.68989534	   1111.73643058	    180.35251389	     85.65208217
      0.35111012	   1842.30589362	   1110.65078303	    180.12917350	     85.67742673
      0.35138128	   1820.11042844	   1105.13748293	    179.00529110	     85.80504592
      0.35273708	   1703.66080168	   1075.65582225	    173.19968838	     86.45773364
      0.35409288	   1582.30206005	   1043.59124322	    167.06343900	     87.11538312
      0.35544867	   1461.51565017	   1009.73258929	    160.56824127	     87.75684153
      0.35680447	   1345.55611543	    974.80354299	    153.68638040	     88.36483615
      0.35798110	   1250.54511720	    944.12750745	    147.38124311	     88.85283582
      0.35915773	   1161.07315767	    913.51217863	    140.75387033	     89.29147625
      0.36033436	   1076.92181248	    883.29180591	    133.79827946	     89.66440766
      0.36151099	    997.84425231	    853.75996754	    126.51816243	     89.94683410
      0.36268762	    923.77793853	    825.17127331	    118.93105504	     90.10750975
      0.36386425	    854.86509997	    797.74230167	    111.07307752	     90.13172805
      0.36504088	    791.36895771	    771.65175349	    103.00364136	     90.03892151
      0.36621751	    733.58353390	    747.04006501	     94.80899630	     89.85965386
      0.36739414	    681.79968779	    724.00883553	     86.60293824	     89.61531789
      0.36857077	    636.36543323	    702.62042826	     78.52272659	     89.31730646
      0.36868844	    632.19080758	    700.57317225	     77.72738301	     89.28478368
      0.36874727	    630.12968976	    699.55580437	     77.33079590	     89.26834117
      0.36875727	    629.78109628	    699.38329048	     77.26345918	     89.26553434
      0.36876727	    629.43301905	    699.21089943	     77.19614419	     89.26272399
      0.36877727	    629.08548476	    699.03864007	     77.12885102	     89.25990992
      0.36878727	    628.73855533	    698.86653327	     77.06157976	     89.25709170
      0.36879727	    628.39234270	    698.69461700	     76.99433050	     89.25426853
      0.36880727	    628.04702289	    698.52295126	     76.92710334	     89.25143914
      0.36881727	    627.70284943	    698.35162280	     76.85989838	     89.24860172
      0.36882727	    627.36016592	    698.18074962	     76.79271570	     89.24575379
      0.36883727	    627.01941794	    698.01048520	     76.72555540	     89.24289213
      0.36884727	    626.68116402	    697.84102256	     76.65841757	     89.24001270
      0.36885727	    626.34608571	    697.67259795	     76.59130232	     89.23711057
      0.36886727	    626.01499668	    697.50549426	     76.52420972	     89.23417984
      0.36887727	    625.68885065	    697.34004406	     76.45713987	     89.23121356
      0.36888727	    625.36874812	    697.17663216	     76.39009288	     89.22820373
      0.36889727	    625.05594176	    697.01569781	     76.32306882	     89.22514122
      0.36890727	    624.75184030	    696.85773625	     76.25606780	     89.22201576
      0.36891727	    624.45801084	    696.70329970	     76.18908991	     89.21881590
      0.36892727	    624.17617944	    696.55299775	     76.12213523	     89.21552901
      0.36893727	    623.90822985	    696.40749698	     76.05520387	     89.21214134
      0.36894727	    623.65620040	    696.26751976	     75.98829592	     89.20863797
      0.36895727	    623.42227881	    696.13384234	     75.92141147	     89.20500291
      0.36896727	    623.20879506	    696.00729200	     75.85455061	     89.20121916
      0.36897727	    623.01821211	    695.88874334	     75.78771344	     89.19726874
      0.36898727	    622.85311475	    695.77911366	     75.72090005	     89.19313286
      0.36899727	    622.71619641	    695.67935747	     75.65411053	     89.18879198
      0.36900727	    622.61024413	    695.59046018	     75.58734498	     89.18422598
      0.36901727	    622.53812194	    695.51343090	     75.52060349	     89.17941427
      0.36902727	    622.50275266	    695.44929462	     75.45388614	     89.17433601
      0.36903727	    622.50709844	    695.39908368	     75.38719304	     89.16897024
      0.36904727	    622.55414031	    695.36382881	     75.32052428	     89.16329606
      0.36905727	    622.64685698	    695.34454979	     75.25387995	     89.15729287
      0.36906727	    622.78820315	    695.34224589	     75.18726013	     89.15094053
      0.36907727	    622.98108776	    695.35788629	     75.12066494	     89.14421955
      0.36908966	    623.29571344	    695.40352693	     75.03820918	     89.13535552
      0.36910204	    623.69897622	    695.47978459	     74.95579152	     89.12586421
      0.36911745	    624.33162997	    695.61963241	     74.85333872	     89.11313896
      0.36913604	    625.30025269	    695.85821538	     74.72978160	     89.09635706
      0.36915201	    626.32131187	    696.12677684	     74.62370571	     89.08064409
      0.36916798	    627.52476822	    696.45595863	     74.51769460	     89.06369832
      0.36918395	    628.91660628	    696.84689741	     74.41174864	     89.04549903
      0.36919831	    630.33174008	    697.25132036	     74.31660530	     89.02806919
      0.36921266	    631.90498049	    697.70605045	     74.22151514	     89.00962194
      0.36922701	    633.63766873	    698.21072368	     74.12647844	     88.99016641
      0.36924136	    635.53019916	    698.76464092	     74.03149545	     88.96971846
      0.36925571	    637.58204970	    699.36679893	     73.93656646	     88.94830004
      0.36927006	    639.79182761	    700.01592572	     73.84169174	     88.92593843
      0.36928441	    642.15732856	    700.71051862	     73.74687155	     88.90266543
      0.36929877	    644.67560668	    701.44888357	     73.65210616	     88.87851660
      0.36931312	    647.34305293	    702.22917422	     73.55739584	     88.85353040
      0.36932747	    650.15547915	    703.04942961	     73.46274086	     88.82774743
      0.36934182	    653.10820522	    703.90760968	     73.36814149	     88.80120971
      0.36935617	    656.19614665	    704.80162769	     73.27359800	     88.77396004
      0.36937052	    659.41390064	    705.72937937	     73.17911065	     88.74604134
      0.36938487	    662.75582844	    706.68876832	     73.08467971	     88.71749624
      0.36939923	    666.21613262	    707.67772771	     72.99030546	     88.68836656
      0.36941358	    669.78892796	    708.69423839	     72.89598814	     88.65869298
      0.36942793	    673.46830532	    709.73634350	     72.80172804	     88.62851475
      0.36944228	    677.24838790	    710.80215988	     72.70752541	     88.59786950
      0.36945663	    681.12337980	    711.88988655	     72.61338053	     88.56679300
      0.36947098	    685.08760700	    712.99781074	     72.51929365	     88.53531913
      0.36948533	    689.13555113	    714.12431154	     72.42526505	     88.50347975
      0.36949968	    693.26187635	    715.26786179	     72.33129498	     88.47130471
      0.36951404	    697.46145011	    716.42702832	     72.23738371	     88.43882185
      0.36952839	    701.72935820	    717.60047089	     72.14353150	     88.40605700
      0.36954274	    706.06091500	    718.78694018	     72.04973863	     88.37303408
      0.36956008	    711.37268508	    720.23610750	     71.93650161	     88.33282423
      0.36957742	    716.76348693	    721.70071471	     71.82335203	     88.29230509
      0.36959476	    722.22643304	    723.17904775	     71.71029036	     88.25150841
      0.36961209	    727.75512702	    724.66955175	     71.59731705	     88.21046257
      0.36962943	    733.34364788	    726.17081972	     71.48443256	     88.16919282
      0.36964677	    738.98653016	    727.68158136	     71.37163735	     88.12772150
      0.36966411	    744.67874114	    729.20069186	     71.25893188	     88.08606831
      0.36968145	    750.41565641	    730.72712126	     71.14631660	     88.04425051
      0.36969879	    756.19303437	    732.25994420	     71.03379198	     88.00228315
      0.36971978	    763.23725368	    734.12335381	     70.89766234	     87.95128488
      0.36974078	    770.32887209	    735.99361777	     70.76166709	     87.90010593
      0.36976177	    777.46228865	    737.86959231	     70.62580703	     87.84876243
      0.36978277	    784.63249075	    739.75027762	     70.49008294	     87.79726744
      0.36980818	    793.35472363	    742.03187318	     70.32597450	     87.73474566
      0.36983359	    802.11729612	    744.31776303	     70.16206790	     87.67203074
      0.36985901	    810.91408846	    746.60681494	     69.99836453	     87.60913213
      0.36988442	    819.73977038	    748.89806849	     69.83486580	     87.54605553
      0.36991531	    830.49970073	    751.68490191	     69.63640947	     87.46914930
      0.36994620	    841.28834221	    754.47256858	     69.43826005	     87.39198305
      0.36997709	    852.09965882	    757.26006493	     69.24042000	     87.31455122
      0.37000798	    862.92855968	    760.04656578	     69.04289181	     87.23684422
      0.37004570	    876.16814772	    763.44651357	     68.80213912	     87.14157292
      0.37008342	    889.42114165	    766.84296572	     68.56185945	     87.04584288
      0.37012114	    902.68232888	    770.23512172	     68.32205722	     86.94961999
      0.37015885	    915.94752452	    773.62233990	     68.08273681	     86.85286599
      0.37020588	    932.48634513	    777.83761522	     67.78504888	     86.73143192
      0.37025290	    949.02129750	    782.04361754	     67.48812503	     86.60901998
      0.37029992	    965.54878606	    786.23972031	     67.19197356	     86.48553671
      0.37034695	    982.06631366	    790.42542531	     66.89660269	     86.36088309
      0.37040806	   1003.51764996	    795.84963502	     66.51387221	     86.19694245
      0.37046918	   1024.94772230	    801.25490064	     66.13249186	     86.03060623
      0.37053030	   1046.35628620	    806.64066452	     65.75247907	     85.86161763
      0.37060667	   1073.07894912	    813.34246166	     65.27957508	     85.64630982
      0.37068305	   1099.77276453	    820.01240624	     64.80886618	     85.42586190
      0.37075942	   1126.44194898	    826.64993746	     64.34038468	     85.19965322
      0.37085901	   1161.19093276	    835.25646283	     63.73284007	     84.89487141
      0.37095861	   1195.91202705	    843.80633108	     63.12920573	     84.57745435
      0.37105821	   1230.60666844	    852.29897116	     62.52954808	     84.24548622
      0.37117912	   1272.68074013	    862.53171848	     61.80698948	     83.81971431
      0.37130003	   1314.67361546	    872.67910916	     61.09049756	     83.36457398
      0.37142094	   1356.53022463	    882.74098429	     60.38017843	     82.87446605
      0.37154185	   1398.17465312	    892.71741881	     59.67613333	     82.34263734
      0.37166277	   1439.51631210	    902.60869106	     58.97845843	     81.76097260
      0.37178368	   1480.45835018	    912.41525679	     58.28724479	     81.11983766
      0.37193004	   1529.34717132	    924.17314884	     57.45933367	     80.24816348
      0.37207639	   1577.36384846	    935.80917705	     56.64115673	     79.25116304
      0.37222275	   1624.38984444	    947.32493114	     55.83284421	     78.10791625
      0.37243109	   1689.46256631	    963.51409241	     54.69943146	     76.20546433
      0.37260731	   1742.69379664	    977.02333419	     53.75683405	     74.36459658
      0.37278352	   1794.23627620	    990.36877115	     52.82907777	     72.38469117
      0.37295973	   1844.11322073	   1003.55442877	     51.91629313	     70.36398880
      0.37313594	   1892.48075011	   1016.58450734	     51.01858622	     68.38825940
      0.37331216	   1939.54082014	   1029.46333931	     50.13603898	     66.50933562
      0.37348837	   1985.48512039	   1042.19535483	     49.26870968	     64.74068621
      0.37372316	   2045.26249236	   1058.93950344	     48.13675929	     62.55829574
      0.37391045	   2091.96690618	   1072.12256149	     47.25321990	     60.96063407
      0.37409775	   2137.92952295	   1085.15720468	     46.38690574	     59.48871113
      0.37428505	   2183.21890291	   1098.04895411	     45.53777031	     58.13945525
      0.37447234	   2227.86132820	   1110.80332648	     44.70574204	     56.90831579
      0.37465964	   2271.85000646	   1123.42581842	     43.89072561	     55.78958738
      0.37484693	   2315.15608949	   1135.92189131	     43.09260330	     54.77678814
      0.37503423	   2357.73914215	   1148.29695582	     42.31123645	     53.86302628
      0.37522152	   2399.55559330	   1160.55635550	     41.54646689	     53.04131106
      0.37540882	   2440.56466197	   1172.70534912	     40.79811841	     52.30478812
      0.37559611	   2480.73192903	   1184.74909129	     40.06599825	     51.64689785
      0.37578341	   2520.03104970	   1196.69261112	     39.34989860	     51.06146605
      0.37603681	   2571.78856781	   1212.70075481	     38.40615405	     50.37457296
      0.37629021	   2621.90423212	   1228.54591608	     37.49074470	     49.79680943
      0.37653597	   2668.94115513	   1243.76754406	     36.62943879	     49.32958807
      0.37678172	   2714.45395753	   1258.85520626	     35.79361387	     48.94416001
      0.37702748	   2758.47327957	   1273.81714051	     34.98266039	     48.63147530
      0.37724823	   2796.77329389	   1287.15567200	     34.27490072	     48.40560567
      0.37746898	   2833.93286779	   1300.40305502	     33.58624344	     48.22567019
      0.37768974	   2869.98740099	   1313.56294312	     32.91622195	     48.08596920
      0.37791049	   2904.97380588	   1326.63813992	     32.26436652	     47.98096203
      0.37813124	   2938.92968621	   1339.63057146	     31.63020620	     47.90526163
      0.37835200	   2971.89270958	   1352.54128298	     31.01327058	     47.85365379
      0.37857275	   3003.90013681	   1365.37046335	     30.41309137	     47.82113496
      0.37879350	   3034.98847666	   1378.11749841	     29.82920378	     47.80296143
      0.37901426	   3065.19323942	   1390.78105206	     29.26114778	     47.79470202
      0.37923501	   3094.54876791	   1403.35917144	     28.70846925	     47.79228733
      0.37945576	   3123.08812824	   1415.84941021	     28.17072064	     47.79207319
      0.37967651	   3150.84304681	   1428.24896288	     27.64746224	     47.79200333
      0.37976492	   3161.74478454	   1433.18843492	     27.44188219	     47.79197489
      0.37985332	   3172.52750684	   1438.11268065	     27.23852934	     47.79194617
      0.37994173	   3183.19318018	   1443.02151304	     27.03737660	     47.79191717
      0.38001441	   3191.87606725	   1447.04577976	     26.87362258	     47.79189313
      0.38008709	   3200.48255720	   1451.05943788	     26.71132283	     47.79186890
      0.38015086	   3207.97118248	   1454.57181583	     26.57012381	     47.79184748
      0.38021462	   3215.40307880	   1458.07593764	     26.43002293	     47.79182592
      0.38027839	   3222.77930588	   1461.57176836	     26.29101039	     47.79180422
      0.38034215	   3230.10097885	   1465.05927631	     26.15307650	     47.79178236
      0.38039832	   3236.50609996	   1468.12437241	     26.03246161	     47.79176299
      0.38045449	   3242.87062722	   1471.18296811	     25.91266963	     47.79174350
      0.38051066	   3249.19541909	   1474.23504363	     25.79369407	     47.79172390
      0.38056683	   3255.48136064	   1477.28057841	     25.67552846	     47.79170417
      0.38062299	   3261.72936173	   1480.31955045	     25.55816640	     47.79168433
      0.38067916	   3267.94035523	   1483.35193570	     25.44160150	     47.79166438
      0.38073533	   3274.11529527	   1486.37770744	     25.32582744	     47.79164430
      0.38079150	   3280.25515536	   1489.39683568	     25.21083794	     47.79162411
      0.38084191	   3285.73673899	   1492.10087546	     25.10829561	     47.79160588
      0.38089232	   3291.19158970	   1494.79950888	     25.00637576	     47.79158756
      0.38094273	   3296.62044379	   1497.49270519	     24.90507393	     47.79156914
      0.38099315	   3302.02404541	   1500.18043011	     24.80438568	     47.79155063
      0.38104356	   3307.40314544	   1502.86264554	     24.70430663	     47.79153201
      0.38109397	   3312.75850028	   1505.53930921	     24.60483239	     47.79151330
      0.38114438	   3318.09087064	   1508.21037445	     24.50595863	     47.79149449
      0.38119479	   3323.40102037	   1510.87578987	     24.40768103	     47.79147558
      0.38124521	   3328.68971519	   1513.53549914	     24.30999531	     47.79145657
      0.38129562	   3333.95772143	   1516.18944070	     24.21289720	     47.79143746
      0.38134603	   3339.20580477	   1518.83754756	     24.11638249	     47.79141826
      0.38139644	   3344.43472897	   1521.47974706	     24.02044696	     47.79139895
      0.38144685	   3349.64525455	   1524.11596070	     23.92508645	     47.79137954
      0.38149727	   3354.83813747	   1526.74610391	     23.83029681	     47.79136003
      0.38154768	   3360.01412783	   1529.37008591	     23.73607393	     47.79134042
      0.38159809	   3365.17396853	   1531.98780955	     23.64241372	     47.79132071
      0.38164850	   3370.31839392	   1534.59917119	     23.54931211	     47.79130089
      0.38169891	   3375.44812846	   1537.20406058	     23.45676508	     47.79128097
      0.38174933	   3380.56388542	   1539.80236078	     23.36476863	     47.79126095
      0.38179974	   3385.66636549	   1542.39394808	     23.27331878	     47.79124083
      0.38185015	   3390.75625545	   1544.97869193	     23.18241159	     47.79122060
      0.38190056	   3395.83422691	   1547.55645497	     23.09204312	     47.79120026
      0.38195097	   3400.90093493	   1550.12709300	     23.00220951	     47.79117982
      0.38200138	   3405.95701679	   1552.69045496	     22.91290687	     47.79115928
      0.38205180	   3411.00309067	   1555.24638304	     22.82413138	     47.79113863
      0.38210221	   3416.03975445	   1557.79471271	     22.73587923	     47.79111788
      0.38215262	   3421.06758450	   1560.33527281	     22.64814664	     47.79109702
      0.38220303	   3426.08713447	   1562.86788567	     22.56092985	     47.79107605
      0.38225344	   3431.09893419	   1565.39236727	     22.47422515	     47.79105497
      0.38230386	   3436.10348856	   1567.90852736	     22.38802882	     47.79103379
      0.38235427	   3441.10127654	   1570.41616966	     22.30233721	     47.79101250
      0.38240468	   3446.09275009	   1572.91509208	     22.21714666	     47.79099110
      0.38245509	   3451.07833331	   1575.40508696	     22.13245357	     47.79096959
      0.38250550	   3456.05842153	   1577.88594129	     22.04825434	     47.79094797
      0.38255592	   3461.03338049	   1580.35743699	     21.96454541	     47.79092624
      0.38260633	   3466.00354563	   1582.81935122	     21.88132323	     47.79090440
      0.38265674	   3470.96922140	   1585.27145671	     21.79858431	     47.79088245
      0.38270715	   3475.93068068	   1587.71352202	     21.71632516	     47.79086039
      0.38275756	   3480.88816423	   1590.14531198	     21.63454232	     47.79083822
      0.38280798	   3485.84188029	   1592.56658800	     21.55323236	     47.79081594
      0.38285839	   3490.79200420	   1594.97710845	     21.47239187	     47.79079354
      0.38290880	   3495.73867816	   1597.37662909	     21.39201748	     47.79077103
      0.38295921	   3500.68201100	   1599.76490344	     21.31210583	     47.79074841
      0.38300962	   3505.62207811	   1602.14168323	     21.23265359	     47.79072567
      0.38307040	   3511.57377847	   1604.99160647	     21.13746826	     47.79069811
      0.38313118	   3517.52079988	   1607.82402073	     21.04294019	     47.79067038
      0.38319196	   3523.46308128	   1610.63850430	     20.94906369	     47.79064248
      0.38325274	   3529.40049220	   1613.43464454	     20.85583314	     47.79061441
      0.38331352	   3535.33283379	   1616.21202843	     20.76324294	     47.79058618
      0.38339051	   3542.83974413	   1619.70262199	     20.64686786	     47.79055017
      0.38346750	   3550.33739641	   1623.16162470	     20.53150031	     47.79051388
      0.38357969	   3561.24446658	   1628.14376688	     20.36516987	     47.79046051
      0.38365596	   3568.64615849	   1631.49048504	     20.25327495	     47.79042389
      0.38373224	   3576.03523540	   1634.80346306	     20.14233231	     47.79038700
      0.38379944	   3582.53400137	   1637.69386437	     20.04536539	     47.79035426
      0.38386665	   3589.02096284	   1640.55699920	     19.94912281	     47.79032131
      0.38393385	   3595.49506509	   1643.39238794	     19.85359770	     47.79028814
      0.38400106	   3601.95518934	   1646.19956816	     19.75878329	     47.79025475
      0.38406004	   3607.61264944	   1648.63977266	     19.67614708	     47.79022527
      0.38411902	   3613.25760574	   1651.05761780	     19.59404866	     47.79019561
      0.38417801	   3618.88919968	   1653.45282843	     19.51248357	     47.79016579
      0.38423699	   3624.50654707	   1655.82514231	     19.43144740	     47.79013580
      0.38429597	   3630.10874117	   1658.17431069	     19.35093577	     47.79010563
      0.38435496	   3635.69485566	   1660.50009874	     19.27094435	     47.79007529
      0.38441394	   3641.26394769	   1662.80228598	     19.19146885	     47.79004478
      0.38447292	   3646.81506085	   1665.08066663	     19.11250502	     47.79001410
      0.38453191	   3652.34722817	   1667.33504989	     19.03404865	     47.78998323
      0.38459089	   3657.85947502	   1669.56526022	     18.95609556	     47.78995220
      0.38464368	   3662.77554857	   1671.54079108	     18.88674662	     47.78992427
      0.38469648	   3667.67417501	   1673.49672374	     18.81779463	     47.78989620
      0.38474927	   3672.55465098	   1675.43296408	     18.74923667	     47.78986799
      0.38480207	   3677.41627494	   1677.34942807	     18.68106984	     47.78983963
      0.38485486	   3682.25834874	   1679.24604182	     18.61329129	     47.78981113
      0.38490765	   3687.08017897	   1681.12274152	     18.54589817	     47.78978249
      0.38496045	   3691.88107845	   1682.97947345	     18.47888767	     47.78975370
      0.38501324	   3696.66036750	   1684.81619391	     18.41225699	     47.78972476
      0.38506603	   3701.41737524	   1686.63286911	     18.34600335	     47.78969568
      0.38511883	   3706.15144082	   1688.42947514	     18.28012402	     47.78966645
      0.38517162	   3710.86191458	   1690.20599781	     18.21461627	     47.78963708
      0.38522441	   3715.54815916	   1691.96243254	     18.14947739	     47.78960756
      0.38527721	   3720.20955052	   1693.69878420	     18.08470471	     47.78957789
      0.38533000	   3724.84547894	   1695.41506698	     18.02029558	     47.78954807
      0.38538279	   3729.45534990	   1697.11130418	     17.95624735	     47.78951810
      0.38543559	   3734.03858497	   1698.78752808	     17.89255741	     47.78948798
      0.38548838	   3738.59462259	   1700.44377965	     17.82922318	     47.78945771
      0.38554117	   3743.12291875	   1702.08010846	     17.76624209	     47.78942729
      0.38559397	   3747.62294771	   1703.69657238	     17.70361158	     47.78939672
      0.38564676	   3752.09420254	   1705.29323737	     17.64132914	     47.78936600
      0.38569956	   3756.53619569	   1706.87017727	     17.57939226	     47.78933512
      0.38575235	   3760.94845949	   1708.42747356	     17.51779845	     47.78930409
      0.38580514	   3765.33054649	   1709.96521512	     17.45654525	     47.78927290
      0.38585794	   3769.68202990	   1711.48349793	     17.39563023	     47.78924156
      0.38591073	   3774.00250383	   1712.98242491	     17.33505095	     47.78921006
      0.38596352	   3778.29158359	   1714.46210558	     17.27480501	     47.78917841
      0.38601632	   3782.54890585	   1715.92265588	     17.21489004	     47.78914660
      0.38606911	   3786.77412878	   1717.36419785	     17.15530368	     47.78911463
      0.38612190	   3790.96693219	   1718.78685940	     17.09604357	     47.78908251
      0.38617470	   3795.12701751	   1720.19077406	     17.03710741	     47.78905022
      0.38622749	   3799.25410785	   1721.57608095	     16.97849288	     47.78901778
      0.38628028	   3803.34794792	   1722.94292358	     16.92019770	     47.78898518
      0.38633308	   3807.40830397	   1724.29145101	     16.86221961	     47.78895241
      0.38638587	   3811.43496365	   1725.62181668	     16.80455637	     47.78891949
      0.38643867	   3815.42773586	   1726.93417834	     16.74720573	     47.78888640
      0.38649146	   3819.38645054	   1728.22869788	     16.69016551	     47.78885315
      0.38654425	   3823.31095845	   1729.50554102	     16.63343350	     47.78881974
      0.38659705	   3827.20113091	   1730.76487710	     16.57700753	     47.78878616
      0.38664984	   3831.05685952	   1732.00687887	     16.52088546	     47.78875242
      0.38670263	   3834.87805581	   1733.23172221	     16.46506514	     47.78871851
      0.38675543	   3838.66465092	   1734.43958594	     16.40954446	     47.78868444
      0.38680822	   3842.41659523	   1735.63065159	     16.35432131	     47.78865020
      0.38686101	   3846.13385797	   1736.80510318	     16.29939362	     47.78861580
      0.38691381	   3849.81642682	   1737.96312702	     16.24475931	     47.78858122
      0.38696660	   3853.46430745	   1739.10491149	     16.19041635	     47.78854648
      0.38701939	   3857.07752313	   1740.23064685	     16.13636269	     47.78851157
      0.38707219	   3860.65611424	   1741.34052504	     16.08259632	     47.78847649
      0.38712498	   3864.20013779	   1742.43473949	     16.02911524	     47.78844124
      0.38717777	   3867.70966697	   1743.51348496	     15.97591748	     47.78840582
      0.38723057	   3871.18479062	   1744.57695731	     15.92300106	     47.78837022
      0.38728336	   3874.62561279	   1745.62535338	     15.87036404	     47.78833446
      0.38734717	   3878.73901237	   1746.87273608	     15.80711042	     47.78829099
      0.38741099	   3882.80270804	   1748.09873097	     15.74425879	     47.78824728
      0.38747480	   3886.81696582	   1749.30368920	     15.68180582	     47.78820330
      0.38753861	   3890.78207923	   1750.48796248	     15.61974818	     47.78815908
      0.38760243	   3894.69836802	   1751.65190273	     15.55808259	     47.78811459
      0.38766624	   3898.56617682	   1752.79586170	     15.49680580	     47.78806984
      0.38773005	   3902.38587373	   1753.92019065	     15.43591460	     47.78802484
      0.38779387	   3906.15784908	   1755.02524007	     15.37540580	     47.78797957
      0.38785768	   3909.88251405	   1756.11135931	     15.31527623	     47.78793404
      0.38792149	   3913.56029939	   1757.17889635	     15.25552279	     47.78788824
      0.38798530	   3917.19165412	   1758.22819750	     15.19614237	     47.78784218
      0.38804912	   3920.77704428	   1759.25960718	     15.13713191	     47.78779585
      0.38811293	   3924.31695166	   1760.27346763	     15.07848839	     47.78774926
      0.38817674	   3927.81187259	   1761.27011872	     15.02020879	     47.78770239
      0.38824056	   3931.26231676	   1762.24989774	     14.96229015	     47.78765526
      0.38831755	   3935.36724261	   1763.41013823	     14.89288039	     47.78759802
      0.38839455	   3939.40911118	   1764.54688256	     14.82398676	     47.78754039
      0.38847155	   3943.38888105	   1765.66070579	     14.75560421	     47.78748236
      0.38854855	   3947.30752869	   1766.75217584	     14.68772774	     47.78742392
      0.38862555	   3951.16604587	   1767.82185312	     14.62035241	     47.78736508
      0.38870255	   3954.96543712	   1768.87029017	     14.55347334	     47.78730583
      0.38877955	   3958.70671736	   1769.89803140	     14.48708572	     47.78724618
      0.38885654	   3962.39090962	   1770.90561281	     14.42118477	     47.78718611
      0.38893354	   3966.01904286	   1771.89356172	     14.35576578	     47.78712562
      0.38901054	   3969.59214992	   1772.86239663	     14.29082411	     47.78706472
      0.38910485	   3973.89529322	   1774.02379814	     14.21192238	     47.78698956
      0.38919917	   3978.11933373	   1775.15820370	     14.13372153	     47.78691376
      0.38929348	   3982.26616829	   1776.26650961	     14.05621332	     47.78683732
      0.38938779	   3986.33768490	   1777.34959088	     13.97938965	     47.78676025
      0.38948211	   3990.33575871	   1778.40830096	     13.90324251	     47.78668252
      0.38957642	   3994.26224839	   1779.44347165	     13.82776404	     47.78660415
      0.38969213	   3998.98450296	   1780.68253707	     13.73606280	     47.78650709
      0.38980784	   4003.60512176	   1781.88883931	     13.64534223	     47.78640905
      0.38992355	   4008.12739207	   1783.06378051	     13.55558845	     47.78630999
      0.39003927	   4012.55453859	   1784.20871398	     13.46678781	     47.78620993
      0.39019365	   4018.31851313	   1785.69179677	     13.34977198	     47.78607483
      0.39034803	   4023.92604234	   1787.12674802	     13.23439771	     47.78593790
      0.39050480	   4029.46738679	   1788.53752635	     13.11888836	     47.78579695
      0.39066156	   4034.86172553	   1789.90437679	     13.00500903	     47.78565405
      0.39081833	   4040.11584154	   1791.22994707	     12.89272920	     47.78550920
      0.39095771	   4044.67464045	   1792.37583881	     12.79422316	     47.78537875
      0.39109709	   4049.13209541	   1793.49274573	     12.69693736	     47.78524671
      0.39123646	   4053.49238439	   1794.58224823	     12.60085170	     47.78511307
      0.39137584	   4057.75950236	   1795.64584486	     12.50594649	     47.78497781
      0.39151522	   4061.93726389	   1796.68495533	     12.41220242	     47.78484091
      0.39165460	   4066.02930663	   1797.70092361	     12.31960057	     47.78470237
      0.39179398	   4070.03909541	   1798.69502091	     12.22812241	     47.78456215
      0.39193335	   4073.96992695	   1799.66844882	     12.13774977	     47.78442025
      0.39207273	   4077.82493499	   1800.62234231	     12.04846481	     47.78427665
      0.39221211	   4081.60709572	   1801.55777267	     11.96025008	     47.78413132
      0.39235149	   4085.31923357	   1802.47575051	     11.87308845	     47.78398426
      0.39249086	   4088.96402701	   1803.37722861	     11.78696314	     47.78383544
      0.39263024	   4092.54401464	   1804.26310469	     11.70185767	     47.78368484
      0.39276962	   4096.06160113	   1805.13422419	     11.61775591	     47.78353246
      0.39290900	   4099.51906332	   1805.99138287	     11.53464203	     47.78337826
      0.39304838	   4102.91855617	   1806.83532935	     11.45250050	     47.78322223
      0.39318775	   4106.26211866	   1807.66676762	     11.37131609	     47.78306435
      0.39332713	   4109.55167959	   1808.48635939	     11.29107387	     47.78290460
      0.39346651	   4112.78906318	   1809.29472634	     11.21175919	     47.78274297
      0.39360589	   4115.97599459	   1810.09245234	     11.13335767	     47.78257942
      0.39374527	   4119.11410523	   1810.88008554	     11.05585522	     47.78241396
      0.39388464	   4122.20493782	   1811.65814034	     10.97923801	     47.78224654
      0.39402402	   4125.24995140	   1812.42709933	     10.90349247	     47.78207716
      0.39416340	   4128.25052601	   1813.18741510	     10.82860527	     47.78190580
      0.39433263	   4131.83591024	   1814.09956775	     10.73881357	     47.78169503
      0.39450186	   4135.35989999	   1815.00030923	     10.65024513	     47.78148183
      0.39467109	   4138.82455261	   1815.89029286	     10.56287755	     47.78147616
      0.39484032	   4142.23179392	   1816.77012202	     10.47668896	     47.78243883
      0.39500955	   4145.58342811	   1817.64035384	     10.39165795	     47.78527649
      0.39521504	   4149.58085739	   1818.68487719	     10.28993429	     47.79264548
      0.39542053	   4153.50160979	   1819.71684863	     10.18985004	     47.80605947
      0.39562602	   4157.34830382	   1820.73703246	     10.09136966	     47.82745376
      0.39591322	   4162.60510462	   1822.14443769	      9.95635101	     47.87449423
      0.39612524	   4166.39970393	   1823.17052831	      9.85858752	     47.92487497
      0.39635517	   4170.43490464	   1824.27164768	      9.75435901	     47.99724122
      0.39658510	   4174.38963736	   1825.36134798	      9.65195051	     48.09043726
      0.39681503	   4178.26637915	   1826.44024606	      9.55131913	     48.20660565
      0.39701526	   4181.58073061	   1827.37144282	      9.46509894	     48.32786434
      0.39721550	   4184.83911455	   1828.29519602	      9.38016815	     48.46876589
      0.39741573	   4188.04287953	   1829.21180456	      9.29650066	     48.62991536
      0.39761597	   4191.19330035	   1830.12153990	      9.21407106	     48.81163238
      0.39781620	   4194.29158467	   1831.02464866	      9.13285456	     49.01395509
      0.39801643	   4197.33887863	   1831.92135489	      9.05282691	     49.23665395
      0.39821667	   4200.33627205	   1832.81186212	      8.97396455	     49.47925351
      0.39839567	   4202.97441093	   1833.60283867	      8.90443286	     49.71241101
      0.39857467	   4205.57421082	   1834.38912981	      8.83579795	     49.96029623
      0.39875367	   4208.13635323	   1835.17084628	      8.76804412	     50.22218347
      0.39893267	   4210.66149328	   1835.94808965	      8.70115599	     50.49726353
      0.39911167	   4213.15026183	   1836.72095317	      8.63511852	     50.78466097
      0.39929067	   4215.60326719	   1837.48952244	      8.56991699	     51.08345041
      0.39946967	   4218.02109667	   1838.25387602	      8.50553701	     51.39267124
      0.39964867	   4220.40431806	   1839.01408606	      8.44196448	     51.71134095
      0.39982767	   4222.75348099	   1839.77021880	      8.37918562	     52.03846674
      0.40000667	   4225.06911807	   1840.52233508	      8.31718691	     52.37305574
      0.40018567	   4227.35174614	   1841.27049082	      8.25595514	     52.71412375
      0.40036467	   4229.60186722	   1842.01473740	      8.19547738	     53.06070275
      0.40054367	   4231.81996952	   1842.75512208	      8.13574095	     53.41184726
      0.40072267	   4234.00652829	   1843.49168834	      8.07673346	     53.76663963
      0.40090167	   4236.16200667	   1844.22447622	      8.01844275	     54.12419448
      0.40108067	   4238.28685642	   1844.95352261	      7.96085695	     54.48366231
      0.40125967	   4240.38151859	   1845.67886156	      7.90396439	     54.84423243
      0.40143868	   4242.44642419	   1846.40052447	      7.84775366	     55.20513525
      0.40161768	   4244.48199474	   1847.11854043	      7.79221360	     55.56564394
      0.40179668	   4246.48864280	   1847.83293633	      7.73733326	     55.92507568
      0.40197568	   4248.46677249	   1848.54373713	      7.68310190	     56.28279233
      0.40215468	   4250.41677992	   1849.25096602	      7.62950903	     56.63820077
      0.40233368	   4252.33905359	   1849.95464458	      7.57654435	     56.99075280
      0.40251268	   4254.23397479	   1850.65479297	      7.52419777	     57.33994468
      0.40269168	   4256.10191796	   1851.35143002	      7.47245939	     57.68531640
      0.40287068	   4257.94325097	   1852.04457340	      7.42131954	     58.02645067
      0.40304968	   4259.75833542	   1852.73423973	      7.37076871	     58.36297164
      0.40322868	   4261.54752697	   1853.42044468	      7.32079760	     58.69454344
      0.40340768	   4263.31117549	   1854.10320309	      7.27139708	     59.02086859
      0.40358668	   4265.04962538	   1854.78252903	      7.22255820	     59.34168620
      0.40376568	   4266.76321570	   1855.45843591	      7.17427219	     59.65677018
      0.40394468	   4268.45228044	   1856.13093655	      7.12653046	     59.96592742
      0.40412368	   4270.11714861	   1856.80004325	      7.07932457	     60.26899509
      0.40430268	   4271.75814448	   1857.46576784	      7.03264624	     60.56584000
      0.40448168	   4273.37558771	   1858.12812176	      6.98648738	     60.85635558
      0.40466068	   4274.96979345	   1858.78711611	      6.94084002	     61.14046026
      0.40483968	   4276.54107251	   1859.44276165	      6.89569637	     61.41809554
      0.40501868	   4278.08973146	   1860.09506894	      6.85104878	     61.68922415
      0.40519768	   4279.61607277	   1860.74404826	      6.80688972	     61.95382828
      0.40537668	   4281.12039484	   1861.38970977	      6.76321185	     62.21190785
      0.40555568	   4282.60299218	   1862.03206341	      6.72000794	     62.46347886
      0.40573468	   4284.06415544	   1862.67111907	      6.67727088	     62.70857189
      0.40591369	   4285.50417152	   1863.30688648	      6.63499374	     62.94723059
      0.40609269	   4286.92332362	   1863.93937534	      6.59316968	     63.17951034
      0.40627169	   4288.32189136	   1864.56859528	      6.55179200	     63.40547696
      0.40645069	   4289.70015076	   1865.19455590	      6.51085413	     63.62520548
      0.40662969	   4291.05837441	   1865.81726677	      6.47034960	     63.83877908
      0.40680869	   4292.39683146	   1866.43673749	      6.43027210	     64.04628800
      0.40698769	   4293.71578766	   1867.05297764	      6.39061539	     64.24782863
      0.40716669	   4295.01550548	   1867.66599683	      6.35137338	     64.44350263
      0.40734569	   4296.29624412	   1868.27580472	      6.31254007	     64.63341608
      0.40752469	   4297.55825954	   1868.88241098	      6.27410957	     64.81767882
      0.40770369	   4298.80180453	   1869.48582536	      6.23607610	     64.99640369
      0.40788269	   4300.02712877	   1870.08605764	      6.19843400	     65.16970597
      0.40806169	   4301.23447882	   1870.68311769	      6.16117768	     65.33770283
      0.40824069	   4302.42409820	   1871.27701540	      6.12430169	     65.50051279
      0.40841969	   4303.59622742	   1871.86776078	      6.08780063	     65.65825529
      0.40859869	   4304.75110401	   1872.45536389	      6.05166924	     65.81105027
      0.40877769	   4305.88896256	   1873.03983485	      6.01590232	     65.95901779
      0.40895669	   4307.01003473	   1873.62118388	      5.98049478	     66.10227788
      0.40913569	   4308.11454934	   1874.19942126	      5.94544162	     66.24094955
      0.40931469	   4309.20273234	   1874.77455738	      5.91073792	     66.37515168
      0.40949369	   4310.27480687	   1875.34660267	      5.87637885	     66.50500191
      0.40967269	   4311.33099331	   1875.91556767	      5.84235967	     66.63061668
      0.40985169	   4312.37150927	   1876.48146298	      5.80867570	     66.75211109
      0.41003069	   4313.39656964	   1877.04429929	      5.77532237	     66.86959868
      0.41020969	   4314.40638661	   1877.60408736	      5.74229517	     66.98319137
      0.41038869	   4315.40116973	   1878.16083803	      5.70958968	     67.09299929
      0.41056770	   4316.38112589	   1878.71456222	      5.67720153	     67.19913070
      0.41074670	   4317.34645938	   1879.26527091	      5.64512646	     67.30169190
      0.41092570	   4318.29737190	   1879.81297518	      5.61336027	     67.40078717
      0.41110470	   4319.23406261	   1880.35768615	      5.58189881	     67.49651870
      0.41128370	   4320.15672811	   1880.89941501	      5.55073802	     67.58898658
      0.41146270	   4321.06556254	   1881.43817305	      5.51987392	     67.67828870
      0.41164170	   4321.96075752	   1881.97397158	      5.48930257	     67.76452081
      0.41182070	   4322.84250225	   1882.50682200	      5.45902011	     67.84777643
      0.41199970	   4323.71098349	   1883.03673576	      5.42902274	     67.92814680
      0.41217870	   4324.56638560	   1883.56372437	      5.39930673	     68.00572070
      0.41235770	   4325.40889056	   1884.08779940	      5.36986840	     68.08058317
      0.41253670	   4326.23867800	   1884.60897245	      5.34070415	     68.15281755
      0.41271570	   4327.05592524	   1885.12725520	      5.31181042	     68.22250518
      0.41289470	   4327.86080728	   1885.64265936	      5.28318372	     68.28972546
      0.41307370	   4328.65349684	   1886.15519669	      5.25482060	     68.35455589
      0.41325270	   4329.43416441	   1886.66487898	      5.22671770	     68.41707202
      0.41343170	   4330.20297822	   1887.17171809	      5.19887167	     68.47734749
      0.41361070	   4330.96010431	   1887.67572589	      5.17127926	     68.53545404
      0.41378970	   4331.70570655	   1888.17691429	      5.14393724	     68.59146150
      0.41396870	   4332.43994663	   1888.67529525	      5.11684243	     68.64543782
      0.41414770	   4333.16298413	   1889.17088074	      5.08999173	     68.69744910
      0.41432670	   4333.87497648	   1889.66368278	      5.06338207	     68.74755960
      0.41450570	   4334.57607907	   1890.15371339	      5.03701043	     68.79583177
      0.41468470	   4335.26644519	   1890.64098463	      5.01087383	     68.84232629
      0.41486370	   4335.94622611	   1891.12550859	      4.98496936	     68.88710235
      0.41504271	   4336.61557106	   1891.60729735	      4.95929414	     68.93021670
      0.41522171	   4337.27462730	   1892.08636305	      4.93384533	     68.97172504
      0.41540071	   4337.92354009	   1892.56271782	      4.90862015	     69.01168123
      0.41557971	   4338.56245276	   1893.03637379	      4.88361585	     69.05013751
      0.41575871	   4339.19150669	   1893.50734313	      4.85882973	     69.08714453
      0.41593771	   4339.81084138	   1893.97563801	      4.83425913	     69.12275139
      0.41611671	   4340.42059443	   1894.44127060	      4.80990144	     69.15700566
      0.41629571	   4341.02090158	   1894.90425308	      4.78575407	     69.18995346
      0.41647471	   4341.61189672	   1895.36459764	      4.76181448	     69.22163945
      0.41665371	   4342.19371193	   1895.82231646	      4.73808019	     69.25210688
      0.41683271	   4342.76647750	   1896.27742173	      4.71454871	     69.28139764
      0.41701171	   4343.33032192	   1896.72992564	      4.69121764	     69.30955227
      0.41719071	   4343.88537196	   1897.17984038	      4.66808459	     69.33661003
      0.41736971	   4344.43175261	   1897.62717811	      4.64514719	     69.36260890
      0.41754871	   4344.96958719	   1898.07195103	      4.62240315	     69.38758564
      0.41772771	   4345.49899731	   1898.51417129	      4.59985017	     69.41157582
      0.41790671	   4346.02010289	   1898.95385105	      4.57748601	     69.43461384
      0.41808571	   4346.53302223	   1899.39100245	      4.55530846	     69.45673297
      0.41826471	   4347.03787197	   1899.82563765	      4.53331534	     69.47796539
      0.41844371	   4347.53476715	   1900.25776875	      4.51150450	     69.49834223
      0.41862271	   4348.02382124	   1900.68740787	      4.48987383	     69.51789357
      0.41880171	   4348.50514609	   1901.11456710	      4.46842123	     69.53664851
      0.41898071	   4348.97885205	   1901.53925852	      4.44714467	     69.55463515
      0.41915971	   4349.44504789	   1901.96149418	      4.42604210	     69.57188069
      0.41933871	   4349.90384089	   1902.38128613	      4.40511155	     69.58841138
      0.41951771	   4350.35533685	   1902.79864639	      4.38435103	     69.60425262
      0.41969672	   4350.79964005	   1903.21358695	      4.36375863	     69.61942894
      0.41987572	   4351.23685337	   1903.62611980	      4.34333243	     69.63396404
      0.42005472	   4351.66707819	   1904.03625687	      4.32307055	     69.64788082
      0.42023372	   4352.09041452	   1904.44401012	      4.30297113	     69.66120141
      0.42041272	   4352.50696094	   1904.84939143	      4.28303235	     69.67394717
      0.42059172	   4352.91681466	   1905.25241269	      4.26325241	     69.68613876
      0.42077072	   4353.32007151	   1905.65308574	      4.24362953	     69.69779612
      0.42094972	   4353.71682598	   1906.05142242	      4.22416197	     69.70893850
      0.42112872	   4354.10717123	   1906.44743451	      4.20484799	     69.71958452
      0.42130772	   4354.49119911	   1906.84113379	      4.18568590	     69.72975212
      0.42148672	   4354.86900015	   1907.23253198	      4.16667403	     69.73945866
      0.42166572	   4355.24066363	   1907.62164080	      4.14781071	     69.74872089
      0.42184472	   4355.60627755	   1908.00847191	      4.12909432	     69.75755498
      0.42202372	   4355.96592867	   1908.39303696	      4.11052325	     69.76597654
      0.42220272	   4356.31970252	   1908.77534756	      4.09209593	     69.77400067
      0.42238172	   4356.66768341	   1909.15541528	      4.07381077	     69.78164190
      0.42256072	   4357.00995446	   1909.53325165	      4.05566626	     69.78891430
      0.42273972	   4357.34659761	   1909.90886820	      4.03766085	     69.79583142
      0.42291872	   4357.67769362	   1910.28227639	      4.01979307	     69.80240636
      0.42309772	   4358.00332211	   1910.65348765	      4.00206142	     69.80865176
      0.42327672	   4358.32356158	   1911.02251339	      3.98446446	     69.81457983
      0.42345572	   4358.63848938	   1911.38936496	      3.96700073	     69.82020233
      0.42363472	   4358.94818178	   1911.75405369	      3.94966884	     69.82553063
      0.42381372	   4359.25271395	   1912.11659088	      3.93246737	     69.83057570
      0.42399272	   4359.55215998	   1912.47698776	      3.91539495	     69.83534812
      0.42420785	   4359.90540921	   1912.90729883	      3.89504603	     69.84073733
      0.42442297	   4360.25154392	   1913.33455436	      3.87487920	     69.84576449
      0.42458193	   4360.50280882	   1913.64830952	      3.86009320	     69.84925621
      0.42477452	   4360.80218747	   1914.02623481	      3.84230919	     69.85324292
      0.42496711	   4361.09611871	   1914.40175168	      3.82466635	     69.85697280
      0.42516410	   4361.39121060	   1914.78336267	      3.80676520	     69.86053309
      0.42536108	   4361.68078019	   1915.16248297	      3.78900843	     69.86384646
      0.42555506	   4361.96061627	   1915.53339519	      3.77166225	     69.86687807
      0.42574904	   4362.23526388	   1915.90192010	      3.75445295	     69.86968985
      0.42594606	   4362.50899853	   1916.27380677	      3.73711174	     69.87233022
      0.42614309	   4362.77754691	   1916.64325908	      3.71990860	     69.87476249
      0.42633405	   4363.03296091	   1916.99903599	      3.70336499	     69.87692973
      0.42652502	   4363.28365312	   1917.35255240	      3.68694825	     69.87891759
      0.42672190	   4363.53724611	   1917.71467079	      3.67015415	     69.88078717
      0.42691879	   4363.78597508	   1918.07441424	      3.65349195	     69.88248189
      0.42710376	   4364.01529452	   1918.41024552	      3.63795654	     69.88392159
      0.42728873	   4364.24045086	   1918.74400443	      3.62253507	     69.88521970
      0.42748765	   4364.47800531	   1919.10062512	      3.60607684	     69.88646432
      0.42768657	   4364.71089252	   1919.45487684	      3.58974759	     69.88755889
      0.42785513	   4364.90463677	   1919.75321745	      3.57601047	     69.88837394
      0.42806334	   4365.13947145	   1920.11942032	      3.55916690	     69.88924446
      0.42827155	   4365.36942500	   1920.48307255	      3.54246020	     69.88997098
      0.42843078	   4365.54203048	   1920.75945295	      3.52977564	     69.89043369
      0.42862588	   4365.74975691	   1921.09610415	      3.51433952	     69.89089562
      0.42882098	   4365.95338724	   1921.43055365	      3.49901990	     69.89124674
      0.42900904	   4366.14584234	   1921.75084727	      3.48436291	     69.89148500
      0.42919709	   4366.33460781	   1922.06911917	      3.46981190	     69.89162928
      0.42938587	   4366.52044630	   1922.38659825	      3.45531021	     69.89168380
      0.42957465	   4366.70267794	   1922.70206328	      3.44091316	     69.89165184
      0.42975615	   4366.87452711	   1923.00346765	      3.42716930	     69.89154320
      0.42993765	   4367.04314034	   1923.30303135	      3.41352024	     69.89136155
      0.43012989	   4367.21826091	   1923.61833864	      3.39916527	     69.89109310
      0.43032213	   4367.38985877	   1923.93160436	      3.38491454	     69.89074997
      0.43047579	   4367.52451201	   1924.18052392	      3.37359879	     69.89042442
      0.43068658	   4367.70568358	   1924.51991289	      3.35818122	     69.88990706
      0.43089737	   4367.88280655	   1924.85688912	      3.34288531	     69.88931171
      0.43104603	   4368.00531624	   1925.09308742	      3.33217080	     69.88884729
      0.43119468	   4368.12587005	   1925.32809902	      3.32151566	     69.88834753
      0.43137690	   4368.27100866	   1925.61456483	      3.30853490	     69.88768875
      0.43155912	   4368.41328451	   1925.89926547	      3.29564180	     69.88698134
      0.43172060	   4368.53700385	   1926.15008853	      3.28428902	     69.88631571
      0.43193103	   4368.69495439	   1926.47489961	      3.26959563	     69.88539629
      0.43214146	   4368.84925374	   1926.79739664	      3.25501580	     69.88442105
      0.43229900	   4368.96240752	   1927.03731303	      3.24417487	     69.88365641
      0.43245653	   4369.07357504	   1927.27594736	      3.23339637	     69.88286355
      0.43261361	   4369.18247161	   1927.51263149	      3.22271022	     69.88204610
      0.43282379	   4369.32516965	   1927.82735005	      3.20850718	     69.88091247
      0.43303397	   4369.46447725	   1928.13982308	      3.19441230	     69.87973567
      0.43318381	   4369.56174614	   1928.36121652	      3.18442969	     69.87887190
      0.43333364	   4369.65734135	   1928.58148151	      3.17450104	     69.87798844
      0.43350222	   4369.76291691	   1928.82795672	      3.16339441	     69.87697206
      0.43371066	   4369.89060085	   1929.13075395	      3.14975456	     69.87568430
      0.43396871	   4370.04437770	   1929.50264889	      3.13300881	     69.87404554
      0.43422676	   4370.19349093	   1929.87127731	      3.11641684	     69.87236127
      0.43435631	   4370.26661893	   1930.05511383	      3.10814462	     69.87149982
      0.43448585	   4370.33860815	   1930.23813708	      3.09991041	     69.87062830
      0.43467636	   4370.44242514	   1930.50581010	      3.08787016	     69.86932940
      0.43486686	   4370.54384057	   1930.77174174	      3.07591078	     69.86801108
      0.43502751	   4370.62751841	   1930.99464500	      3.06588820	     69.86688534
      0.43518815	   4370.70953586	   1931.21632353	      3.05592213	     69.86574749
      0.43535399	   4370.79248543	   1931.44389397	      3.04569250	     69.86456096
      0.43555759	   4370.89196442	   1931.72151019	      3.03321481	     69.86308888
      0.43577009	   4370.99306199	   1932.00919202	      3.02028624	     69.86153580
      0.43598258	   4371.09142106	   1932.29478008	      3.00745295	     69.85996715
      0.43613035	   4371.15822970	   1932.49215588	      2.99858410	     69.85886791
      0.43627812	   4371.22375193	   1932.68853056	      2.98976053	     69.85776228
      0.43643411	   4371.29153713	   1932.89474391	      2.98049505	     69.85658878
      0.43664512	   4371.38100472	   1933.17193015	      2.96804070	     69.85499183
      0.43685613	   4371.46795383	   1933.44710772	      2.95567637	     69.85338496
      0.43699924	   4371.52551174	   1933.63260645	      2.94734119	     69.85229012
      0.43714235	   4371.58194376	   1933.81719148	      2.93904671	     69.85119159
      0.43728984	   4371.63893501	   1934.00646761	      2.93054095	     69.85005600
      0.43750518	   4371.72005006	   1934.28110119	      2.91819825	     69.84839235
      0.43767663	   4371.78287745	   1934.49829728	      2.90843581	     69.84706364
      0.43784808	   4371.84417011	   1934.71420913	      2.89872991	     69.84573190
      0.43801953	   4371.90395283	   1934.92884423	      2.88908007	     69.84439750
      0.43819098	   4371.96224158	   1935.14220881	      2.87948585	     69.84306103
      0.43836243	   4372.01906127	   1935.35431040	      2.86994679	     69.84172284
      0.43851051	   4372.06696651	   1935.53649543	      2.86175173	     69.84056608
      0.43865860	   4372.11380263	   1935.71774760	      2.85359721	     69.83940864
      0.43883773	   4372.16904522	   1935.93576196	      2.84378668	     69.83800808
      0.43901686	   4372.22276253	   1936.15242515	      2.83403455	     69.83660740
      0.43919600	   4372.27497333	   1936.36774438	      2.82434031	     69.83520712
      0.43935611	   4372.32038672	   1936.55907367	      2.81572387	     69.83395608
      0.43951623	   4372.36462763	   1936.74934055	      2.80715294	     69.83270598
      0.43967634	   4372.40771414	   1936.93855086	      2.79862721	     69.83145702
      0.43984450	   4372.45173533	   1937.13613440	      2.78972144	     69.83014690
      0.44001266	   4372.49451541	   1937.33256451	      2.78086476	     69.82883863
      0.44018082	   4372.53606810	   1937.52784689	      2.77205677	     69.82753255
      0.44034898	   4372.57641237	   1937.72198804	      2.76329710	     69.82622888
      0.44051714	   4372.61556097	   1937.91499355	      2.75458538	     69.82492795
      0.44068530	   4372.65353309	   1938.10686994	      2.74592122	     69.82362992
      0.44085346	   4372.69034026	   1938.29762261	      2.73730427	     69.82233513
      0.44102162	   4372.72600220	   1938.48725817	      2.72873416	     69.82104371
      0.44116587	   4372.75568897	   1938.64904655	      2.72141954	     69.81993883
      0.44131012	   4372.78455298	   1938.81002089	      2.71413888	     69.81883674
      0.44149065	   4372.81952721	   1939.01033096	      2.70507503	     69.81746173
      0.44167117	   4372.85324469	   1939.20937907	      2.69606359	     69.81609153
      0.44181801	   4372.87975432	   1939.37036468	      2.68877179	     69.81498076
      0.44196486	   4372.90545374	   1939.53052392	      2.68151417	     69.81387345
      0.44214337	   4372.93561472	   1939.72411229	      2.67273721	     69.81253225
      0.44232188	   4372.96460817	   1939.91649192	      2.66401001	     69.81119654
      0.44246827	   4372.98752333	   1940.07336594	      2.65688964	     69.81010542
      0.44261467	   4373.00967321	   1940.22943534	      2.64980225	     69.80901822
      0.44279274	   4373.03559345	   1940.41818927	      2.64122573	     69.80770131
      0.44297081	   4373.06040951	   1940.60576488	      2.63269730	     69.80639051
      0.44311412	   4373.07958850	   1940.75588355	      2.62586786	     69.80534013
      0.44325744	   4373.09807019	   1940.90524669	      2.61906912	     69.80429389
      0.44343728	   4373.12028451	   1941.09160930	      2.61058096	     69.80298707
      0.44361712	   4373.14142782	   1941.27679429	      2.60214045	     69.80168704
      0.44375550	   4373.15697415	   1941.41848681	      2.59567812	     69.80069151
      0.44389388	   4373.17190220	   1941.55948915	      2.58924362	     69.79970014
      0.44407651	   4373.19066612	   1941.74453040	      2.58079375	     69.79839827
      0.44425914	   4373.20837916	   1941.92838155	      2.57239166	     69.79710388
      0.44439279	   4373.22068114	   1942.06216842	      2.56627329	     69.79616155
      0.44452643	   4373.23243438	   1942.19532438	      2.56018015	     69.79522333
      0.44471051	   4373.24773233	   1942.37770153	      2.55182866	     69.79393791
      0.44489459	   4373.26201392	   1942.55889364	      2.54352437	     69.79266049
      0.44502649	   4373.27162782	   1942.68800169	      2.53760275	     69.79175019
      0.44515839	   4373.28073287	   1942.81650740	      2.53170504	     69.79084407
      0.44534295	   4373.29262609	   1942.99531101	      2.52349260	     69.78958335
      0.44552751	   4373.30354650	   1943.17294697	      2.51532632	     69.78833099
      0.44565675	   4373.31061913	   1943.29664325	      2.50963523	     69.78745912
      0.44578599	   4373.31722659	   1943.41977270	      2.50396648	     69.78659142
      0.44597090	   4373.32587802	   1943.59496245	      2.49589433	     69.78535727
      0.44615581	   4373.33359922	   1943.76900320	      2.48786727	     69.78413178
      0.44628359	   4373.33839581	   1943.88860648	      2.48234631	     69.78329006
      0.44641137	   4373.34275918	   1944.00766652	      2.47684660	     69.78245252
      0.44659674	   4373.34832465	   1944.17941404	      2.46890623	     69.78124512
      0.44678210	   4373.35299944	   1944.35002957	      2.46100997	     69.78004662
      0.44690714	   4373.35565352	   1944.46448102	      2.45570834	     69.77924332
      0.44703217	   4373.35791235	   1944.57842250	      2.45042652	     69.77844409
      0.44721725	   4373.36053563	   1944.74614474	      2.44264459	     69.77726869
      0.44740232	   4373.36231233	   1944.91276044	      2.43490550	     69.77610234
      0.44752756	   4373.36303791	   1945.02488463	      2.42969258	     69.77531829
      0.44765280	   4373.36338540	   1945.13650713	      2.42449902	     69.77453840
      0.44783915	   4373.36320768	   1945.30166451	      2.41680718	     69.77338583
      0.44800343	   4373.36237193	   1945.44635056	      2.41006135	     69.77237746
      0.44814859	   4373.36110813	   1945.57349588	      2.40412749	     69.77149250
      0.44829376	   4373.35935981	   1945.69998024	      2.39821897	     69.77061321
      0.44847329	   4373.35653206	   1945.85550296	      2.39094628	     69.76953368
      0.44860905	   4373.35391363	   1945.97243777	      2.38547239	     69.76872315
      0.44874481	   4373.35088362	   1946.08880249	      2.38002024	     69.76791768
      0.44891013	   4373.34664674	   1946.22974266	      2.37340992	     69.76694357
      0.44907451	   4373.34184394	   1946.36904876	      2.36686888	     69.76598244
      0.44923889	   4373.33646178	   1946.50753171	      2.36035911	     69.76502868
      0.44940327	   4373.33050476	   1946.64519537	      2.35388038	     69.76408236
      0.44954097	   4373.32508035	   1946.75989042	      2.34847683	     69.76329528
      0.44967868	   4373.31926134	   1946.87401594	      2.34309481	     69.76251345
      0.44981638	   4373.31305410	   1946.98757474	      2.33773418	     69.76173681
      0.44999599	   4373.30437888	   1947.13484837	      2.33077395	     69.76073165
      0.45015072	   4373.29638859	   1947.26095015	      2.32480696	     69.75987285
      0.45030544	   4373.28792275	   1947.38634661	      2.31886646	     69.75902068
      0.45046017	   4373.27899056	   1947.51104172	      2.31295229	     69.75817506
      0.45059769	   4373.27066152	   1947.62127976	      2.30771795	     69.75742909
      0.45073520	   4373.26197195	   1947.73096885	      2.30250417	     69.75668829
      0.45091367	   4373.25015987	   1947.87250929	      2.29576813	     69.75573467
      0.45105024	   4373.24072007	   1947.98020142	      2.29063662	     69.75501082
      0.45118681	   4373.23093408	   1948.08735941	      2.28552502	     69.75429215
      0.45132338	   4373.22080749	   1948.19398585	      2.28043320	     69.75357859
      0.45150272	   4373.20699601	   1948.33320311	      2.27377654	     69.75264937
      0.45165362	   4373.19493057	   1948.44963821	      2.26820170	     69.75187434
      0.45180451	   4373.18246126	   1948.56543347	      2.26265057	     69.75110562
      0.45195541	   4373.16959592	   1948.68059241	      2.25712301	     69.75034310
      0.45210631	   4373.15633555	   1948.79511753	      2.25161888	     69.74958689
      0.45225721	   4373.14268832	   1948.90901237	      2.24613803	     69.74883687
      0.45240811	   4373.12865461	   1949.02227933	      2.24068033	     69.74809314
      0.45255901	   4373.11424310	   1949.13492203	      2.23524564	     69.74735560
      0.45269096	   4373.10133114	   1949.23291101	      2.23051210	     69.74671581
      0.45282291	   4373.08813594	   1949.33042681	      2.22579595	     69.74608076
      0.45300169	   4373.06980765	   1949.46179942	      2.21943362	     69.74522793
      0.45313732	   4373.05556445	   1949.56088447	      2.21462821	     69.74458676
      0.45327294	   4373.04102927	   1949.65947621	      2.20984086	     69.74395063
      0.45340856	   4373.02620711	   1949.75757704	      2.20507146	     69.74331949
      0.45358537	   4373.00645614	   1949.88473195	      2.19888067	     69.74250424
      0.45373044	   4372.98989465	   1949.98844501	      2.19382366	     69.74184163
      0.45387550	   4372.97301358	   1950.09160407	      2.18878683	     69.74118476
      0.45402057	   4372.95581915	   1950.19421206	      2.18377008	     69.74053355
      0.45416564	   4372.93831220	   1950.29627109	      2.17877327	     69.73988806
      0.45431071	   4372.92049842	   1950.39778401	      2.17379630	     69.73924821
      0.45445578	   4372.90237896	   1950.49875296	      2.16883907	     69.73861407
      0.45460085	   4372.88395912	   1950.59918072	      2.16390145	     69.73798556
      0.45474591	   4372.86524023	   1950.69906945	      2.15898333	     69.73736273
      0.45489098	   4372.84622730	   1950.79842186	      2.15408462	     69.73674552
      0.45504842	   4372.82526250	   1950.90563950	      2.14879012	     69.73608210
      0.45520585	   4372.80395959	   1951.01223149	      2.14351820	     69.73542526
      0.45533504	   4372.78622687	   1951.09923066	      2.13920907	     69.73489127
      0.45546422	   4372.76827148	   1951.18581236	      2.13491497	     69.73436170
      0.45564128	   4372.74330100	   1951.30380529	      2.12905379	     69.73364310
      0.45577395	   4372.72432270	   1951.39170568	      2.12468043	     69.73311009
      0.45590661	   4372.70511463	   1951.47917142	      2.12032266	     69.73258178
      0.45603928	   4372.68568096	   1951.56620459	      2.11598040	     69.73205811
      0.45621585	   4372.65946759	   1951.68137350	      2.11022499	     69.73136835
      0.45635500	   4372.63853574	   1951.77159436	      2.10570874	     69.73083057
      0.45649414	   4372.61736175	   1951.86134568	      2.10120927	     69.73029791
      0.45663328	   4372.59595047	   1951.95062983	      2.09672648	     69.72977032
      0.45680119	   4372.56979814	   1952.05774988	      2.09133918	     69.72914045
      0.45692821	   4372.54979053	   1952.13833530	      2.08727980	     69.72866884
      0.45705522	   4372.52958932	   1952.21853635	      2.08323411	     69.72820148
      0.45721408	   4372.50405609	   1952.31830684	      2.07819324	     69.72762283
      0.45736833	   4372.47898107	   1952.41461226	      2.07331889	     69.72706728
      0.45752258	   4372.45363260	   1952.51035895	      2.06846439	     69.72651788
      0.45765758	   4372.43122349	   1952.59369920	      2.06423194	     69.72604213
      0.45779258	   4372.40860969	   1952.67661536	      2.06001453	     69.72557107
      0.45792758	   4372.38579114	   1952.75910891	      2.05581207	     69.72510474
      0.45809230	   4372.35767639	   1952.85919495	      2.05070454	     69.72454207
      0.45823698	   4372.33273702	   1952.94658665	      2.04623674	     69.72405366
      0.45838165	   4372.30757231	   1953.03349996	      2.04178583	     69.72357059
      0.45852633	   4372.28218187	   1953.11993660	      2.03735172	     69.72309291
      0.45867101	   4372.25657117	   1953.20589916	      2.03293433	     69.72262054
      0.45881568	   4372.23073907	   1953.29138923	      2.02853357	     69.72215356
      0.45896036	   4372.20469181	   1953.37640952	      2.02414934	     69.72169185
      0.45908613	   4372.18187178	   1953.44993900	      2.02035139	     69.72129485
      0.45921190	   4372.15889201	   1953.52311634	      2.01656582	     69.72090183
      0.45937877	   4372.12815503	   1953.61966774	      2.01156205	     69.72038656
      0.45951476	   4372.10290221	   1953.69789658	      2.00750023	     69.71997183
      0.45965075	   4372.07746567	   1953.77571874	      2.00345265	     69.71956180
      0.45978675	   4372.05184958	   1953.85313626	      1.99941923	     69.71915639
      0.45992274	   4372.02605384	   1953.93015057	      1.99539991	     69.71875565
      0.46005873	   4372.00008172	   1954.00676356	      1.99139462	     69.71835953
      0.46022254	   4371.96856302	   1954.09851841	      1.98658850	     69.71788855
      0.46035948	   4371.94202250	   1954.17477990	      1.98258617	     69.71749993
      0.46049642	   4371.91530669	   1954.25063958	      1.97859785	     69.71711603
      0.46063336	   4371.88841986	   1954.32609952	      1.97462345	     69.71673676
      0.46077031	   4371.86136152	   1954.40116106	      1.97066291	     69.71636218
      0.46090725	   4371.83413527	   1954.47582616	      1.96671616	     69.71599222
      0.46107411	   4371.80073267	   1954.56627265	      1.96192554	     69.71554773
      0.46119309	   4371.77676657	   1954.63040909	      1.95852197	     69.71523495
      0.46131208	   4371.75267573	   1954.69424984	      1.95512866	     69.71492569
      0.46147365	   4371.71976610	   1954.78047148	      1.95053703	     69.71451129
      0.46162833	   4371.68804940	   1954.86251162	      1.94615866	     69.71412058
      0.46178302	   4371.65613142	   1954.94405905	      1.94179734	     69.71373570
      0.46190934	   4371.62991604	   1955.01028967	      1.93824831	     69.71342578
      0.46203567	   4371.60356953	   1955.07619456	      1.93471054	     69.71311972
      0.46219780	   4371.56956158	   1955.16030584	      1.93018633	     69.71273263
      0.46232968	   4371.54174088	   1955.22833526	      1.92651959	     69.71242243
      0.46246157	   4371.51377903	   1955.29601377	      1.92286493	     69.71211649
      0.46259346	   4371.48567958	   1955.36334310	      1.91922231	     69.71181475
      0.46275719	   4371.45060390	   1955.44644409	      1.91471690	     69.71144604
      0.46287974	   4371.42421530	   1955.50829347	      1.91135676	     69.71117428
      0.46300229	   4371.39770947	   1955.56984490	      1.90800685	     69.71090617
      0.46315612	   4371.36427416	   1955.64669201	      1.90381607	     69.71057471
      0.46330192	   4371.33241963	   1955.71909406	      1.89985902	     69.71026584
      0.46344772	   4371.30040691	   1955.79108017	      1.89591624	     69.70996205
      0.46359352	   4371.26823475	   1955.86265174	      1.89198767	     69.70966339
      0.46371462	   4371.24139563	   1955.92178559	      1.88873534	     69.70941914
      0.46383572	   4371.21444849	   1955.98063574	      1.88549273	     69.70917843
      0.46398621	   4371.18081409	   1956.05337673	      1.88147653	     69.70888414
      0.46413310	   4371.14782885	   1956.12395604	      1.87757087	     69.70860212
      0.46427999	   4371.11469246	   1956.19412366	      1.87367929	     69.70832520
      0.46440637	   4371.08605895	   1956.25416912	      1.87034208	     69.70809106
      0.46453276	   4371.05731599	   1956.31391234	      1.86701520	     69.70786068
      0.46468680	   4371.02213549	   1956.38631858	      1.86297436	     69.70758503
      0.46481914	   4370.99178289	   1956.44817030	      1.85951482	     69.70735265
      0.46495147	   4370.96131118	   1956.50969435	      1.85606644	     69.70712443
      0.46508381	   4370.93072394	   1956.57089237	      1.85262916	     69.70690031
      0.46521615	   4370.90002018	   1956.63176536	      1.84920293	     69.70668033
      0.46534849	   4370.86920275	   1956.69231487	      1.84578771	     69.70646444
      0.46551272	   4370.83080107	   1956.76700553	      1.84156481	     69.70620227
      0.46562800	   4370.80374331	   1956.81913938	      1.83861058	     69.70602198
      0.46574327	   4370.77660011	   1956.87103052	      1.83566458	     69.70584482
      0.46590220	   4370.73904397	   1956.94217179	      1.83161666	     69.70560566
      0.46605136	   4370.70365025	   1957.00852871	      1.82783138	     69.70538655
      0.46620053	   4370.66812064	   1957.07448483	      1.82405969	     69.70517259
      0.46632350	   4370.63872561	   1957.12856054	      1.82096036	     69.70500012
      0.46644648	   4370.60924036	   1957.18236608	      1.81787017	     69.70483112
      0.46660174	   4370.57188369	   1957.24991320	      1.81398167	     69.70462279
      0.46673244	   4370.54032666	   1957.30644420	      1.81071947	     69.70445172
      0.46686314	   4370.50866813	   1957.36267335	      1.80746746	     69.70428462
      0.46699384	   4370.47691137	   1957.41860215	      1.80422558	     69.70412143
      0.46712455	   4370.44505531	   1957.47423149	      1.80099381	     69.70396221
      0.46725525	   4370.41310256	   1957.52956275	      1.79777208	     69.70380691
      0.46741813	   4370.37314702	   1957.59810037	      1.79377119	     69.70361889
      0.46753189	   4370.34515279	   1957.64569925	      1.79098588	     69.70349115
      0.46764566	   4370.31708574	   1957.69307477	      1.78820809	     69.70336641
      0.46780344	   4370.27804373	   1957.75840975	      1.78436806	     69.70319830
      0.46795034	   4370.24156990	   1957.81885936	      1.78080554	     69.70304691
      0.46809724	   4370.20498106	   1957.87894153	      1.77725536	     69.70290042
      0.46821910	   4370.17454120	   1957.92850306	      1.77431973	     69.70278268
      0.46834096	   4370.14402406	   1957.97781379	      1.77139252	     69.70266830
      0.46849325	   4370.10577713	   1958.03908497	      1.76774623	     69.70253014
      0.46862323	   4370.07303739	   1958.09107579	      1.76464423	     69.70241636
      0.46875322	   4370.04020967	   1958.14278426	      1.76155168	     69.70230645
      0.46888320	   4370.00729718	   1958.19421181	      1.75846854	     69.70220035
      0.46901319	   4369.97429858	   1958.24535918	      1.75539477	     69.70209810
      0.46914317	   4369.94121652	   1958.29622773	      1.75233034	     69.70199966
      0.46927316	   4369.90805011	   1958.34681827	      1.74927519	     69.70190507
      0.46940314	   4369.87480161	   1958.39713206	      1.74622928	     69.70181428
      0.46956640	   4369.83292551	   1958.45993332	      1.74241680	     69.70170569
      0.46967623	   4369.80468036	   1958.50194270	      1.73985988	     69.70163598
      0.46978607	   4369.77637668	   1958.54375655	      1.73730947	     69.70156902
      0.46994651	   4369.73493326	   1958.60448192	      1.73359590	     69.70147609
      0.47009531	   4369.69638628	   1958.66043516	      1.73016387	     69.70139508
      0.47024412	   4369.65773800	   1958.71603431	      1.72674364	     69.70131903
      0.47036066	   4369.62739550	   1958.75933448	      1.72407301	     69.70126297
      0.47047721	   4369.59699241	   1958.80241916	      1.72140956	     69.70120993
      0.47063341	   4369.55615014	   1958.85982330	      1.71785127	     69.70114365
      0.47076209	   4369.52242051	   1958.90682860	      1.71492926	     69.70109312
      0.47089078	   4369.48861658	   1958.95357385	      1.71201589	     69.70104634
      0.47101946	   4369.45474135	   1959.00006036	      1.70911111	     69.70100323
      0.47114815	   4369.42079337	   1959.04628877	      1.70621489	     69.70096386
      0.47127683	   4369.38677519	   1959.09226032	      1.70332719	     69.70092815
      0.47140552	   4369.35268573	   1959.13797571	      1.70044798	     69.70089617
      0.47153420	   4369.31852718	   1959.18343610	      1.69757722	     69.70086786
      0.47169184	   4369.27658871	   1959.23877706	      1.69407210	     69.70083825
      0.47180244	   4369.24710335	   1959.27737941	      1.69162030	     69.70082075
      0.47191304	   4369.21756679	   1959.31579529	      1.68917467	     69.70080599
      0.47206775	   4369.17616864	   1959.36921946	      1.68576406	     69.70078991
      0.47220988	   4369.13804966	   1959.41798251	      1.68264118	     69.70077984
      0.47235201	   4369.09985127	   1959.46644159	      1.67952834	     69.70077423
      0.47247154	   4369.06766427	   1959.50695986	      1.67691826	     69.70077302
      0.47259107	   4369.03542248	   1959.54726479	      1.67431523	     69.70077496
      0.47273726	   4368.99591535	   1959.59626730	      1.67114132	     69.70078166
      0.47286530	   4368.96124488	   1959.63892816	      1.66836988	     69.70079140
      0.47299334	   4368.92651071	   1959.68134655	      1.66560643	     69.70080480
      0.47312138	   4368.89171594	   1959.72352372	      1.66285093	     69.70082180
      0.47324942	   4368.85685874	   1959.76546020	      1.66010334	     69.70084247
      0.47337746	   4368.82194191	   1959.80715718	      1.65736364	     69.70086674
      0.47350551	   4368.78696384	   1959.84861520	      1.65463178	     69.70089466
      0.47363355	   4368.75192714	   1959.88983544	      1.65190775	     69.70092618
      0.47376159	   4368.71683035	   1959.93081845	      1.64919150	     69.70096135
      0.47388963	   4368.68167592	   1959.97156536	      1.64648300	     69.70100012
      0.47401767	   4368.64646252	   1960.01207675	      1.64378223	     69.70104254
      0.47414571	   4368.61119248	   1960.05235372	      1.64108916	     69.70108856
      0.47427375	   4368.57586453	   1960.09239685	      1.63840374	     69.70113822
      0.47440179	   4368.54048095	   1960.13220724	      1.63572595	     69.70119147
      0.47452983	   4368.50504048	   1960.17178544	      1.63305576	     69.70124837
      0.47465788	   4368.46954538	   1960.21113255	      1.63039315	     69.70130886
      0.47478592	   4368.43399441	   1960.25024913	      1.62773807	     69.70137299
      0.47491396	   4368.39838979	   1960.28913625	      1.62509049	     69.70144071
      0.47504200	   4368.36273026	   1960.32779446	      1.62245040	     69.70151207
      0.47517004	   4368.32701808	   1960.36622484	      1.61981775	     69.70158702
      0.47529808	   4368.29125192	   1960.40442793	      1.61719252	     69.70166561
      0.47542612	   4368.25543412	   1960.44240479	      1.61457467	     69.70174779
      0.47555416	   4368.21956322	   1960.48015595	      1.61196419	     69.70183360
      0.47568221	   4368.18364168	   1960.51768248	      1.60936103	     69.70192300
      0.47581025	   4368.14766790	   1960.55498488	      1.60676517	     69.70201604
      0.47593829	   4368.11164449	   1960.59206423	      1.60417658	     69.70211266
      0.47606633	   4368.07556965	   1960.62892100	      1.60159524	     69.70221292
      0.47619437	   4368.03944621	   1960.66555631	      1.59902110	     69.70231676
      0.47632241	   4368.00327208	   1960.70197056	      1.59645415	     69.70242425
      0.47645045	   4367.96705041	   1960.73816491	      1.59389435	     69.70253531
      0.47657849	   4367.93077875	   1960.77413971	      1.59134168	     69.70265001
      0.47670654	   4367.89446063	   1960.80989617	      1.58879611	     69.70276829
      0.47683458	   4367.85809314	   1960.84543456	      1.58625761	     69.70289022
      0.47696262	   4367.82168034	   1960.88075616	      1.58372615	     69.70301572
      0.47707664	   4367.78921276	   1960.91202860	      1.58147773	     69.70313056
      0.47719067	   4367.75670954	   1960.94313019	      1.57923485	     69.70324823
      0.47733232	   4367.71627727	   1960.98153186	      1.57645609	     69.70339843
      0.47747398	   4367.67579052	   1961.01967157	      1.57368581	     69.70355302
      0.47758061	   4367.64527870	   1961.04820636	      1.57160623	     69.70367233
      0.47768723	   4367.61473685	   1961.07659377	      1.56953143	     69.70379413
      0.47784380	   4367.56983131	   1961.11801251	      1.56649331	     69.70397753
      0.47797069	   4367.53339269	   1961.15134638	      1.56403873	     69.70413010
      0.47809757	   4367.49691007	   1961.18447331	      1.56159082	     69.70428626
      0.47822446	   4367.46038634	   1961.21739437	      1.55914956	     69.70444593
      0.47835135	   4367.42381918	   1961.25010985	      1.55671493	     69.70460919
      0.47847823	   4367.38721187	   1961.28262086	      1.55428691	     69.70477596
      0.47860512	   4367.35056164	   1961.31492764	      1.55186545	     69.70494633
      0.47873200	   4367.31387228	   1961.34703136	      1.54945055	     69.70512021
      0.47884603	   4367.28086409	   1961.37570920	      1.54728589	     69.70527954
      0.47896006	   4367.24782458	   1961.40422404	      1.54512649	     69.70544172
      0.47909870	   4367.20760886	   1961.43867485	      1.54250800	     69.70564280
      0.47923735	   4367.16734725	   1961.47288623	      1.53989722	     69.70584809
      0.47934472	   4367.13613194	   1961.49921792	      1.53788050	     69.70601005
      0.47945210	   4367.10488985	   1961.52540696	      1.53586836	     69.70617453
      0.47960312	   4367.06090324	   1961.56199852	      1.53304620	     69.70641019
      0.47972983	   4367.02395558	   1961.59248419	      1.53068522	     69.70661180
      0.47985653	   4366.98696901	   1961.62277279	      1.52833056	     69.70681699
      0.47998324	   4366.94994649	   1961.65286538	      1.52598219	     69.70702571
      0.48010995	   4366.91288537	   1961.68276215	      1.52364008	     69.70723803
      0.48023666	   4366.87578940	   1961.71246424	      1.52130421	     69.70745386
      0.48034764	   4366.84326801	   1961.73831844	      1.51926348	     69.70764586
      0.48045861	   4366.81072009	   1961.76402419	      1.51722751	     69.70784057
      0.48059898	   4366.76951321	   1961.79632458	      1.51465919	     69.70809078
      0.48073934	   4366.72826412	   1961.82838892	      1.51209842	     69.70834533
      0.48084349	   4366.69762872	   1961.85202774	      1.51020323	     69.70853708
      0.48094764	   4366.66697082	   1961.87553746	      1.50831216	     69.70873121
      0.48110234	   4366.62138712	   1961.91022140	      1.50551072	     69.70902406
      0.48122804	   4366.58431256	   1961.93819439	      1.50324112	     69.70926591
      0.48135374	   4366.54720346	   1961.96598075	      1.50097747	     69.70951131
      0.48147944	   4366.51006268	   1961.99358145	      1.49871974	     69.70976020
      0.48160514	   4366.47288763	   1962.02099665	      1.49646790	     69.71001267
      0.48173084	   4366.43568188	   1962.04822743	      1.49422194	     69.71026861
      0.48184178	   4366.40281570	   1962.07210817	      1.49224451	     69.71049749
      0.48195272	   4366.36992580	   1962.09584605	      1.49027163	     69.71072909
      0.48209067	   4366.32899465	   1962.12516318	      1.48782482	     69.71102093
      0.48222862	   4366.28802700	   1962.15426075	      1.48538499	     69.71131700
      0.48233335	   4366.25689744	   1962.17620552	      1.48353727	     69.71154467
      0.48243808	   4366.22574751	   1962.19802454	      1.48169355	     69.71177477
      0.48258831	   4366.18102817	   1962.22910260	      1.47905585	     69.71210915
      0.48271378	   4366.14364519	   1962.25486256	      1.47685902	     69.71239230
      0.48283926	   4366.10623113	   1962.28044332	      1.47466786	     69.71267902
      0.48296473	   4366.06878892	   1962.30584582	      1.47248235	     69.71296924
      0.48309021	   4366.03131568	   1962.33107016	      1.47030245	     69.71326307
      0.48320069	   4365.99829815	   1962.35313346	      1.46838770	     69.71352467
      0.48331117	   4365.96525711	   1962.37505945	      1.46647728	     69.71378906
      0.48342165	   4365.93219451	   1962.39684875	      1.46457118	     69.71405620
      0.48358239	   4365.88405044	   1962.42830720	      1.46180560	     69.71444981
      0.48369018	   4365.85173999	   1962.44924231	      1.45995607	     69.71471702
      0.48379798	   4365.81940812	   1962.47004828	      1.45811060	     69.71498688
      0.48394123	   4365.77641100	   1962.49749864	      1.45566440	     69.71534957
      0.48408447	   4365.73337718	   1962.52472238	      1.45322532	     69.71571694
      0.48418607	   4365.70283674	   1962.54389333	      1.45149978	     69.71598028
      0.48428766	   4365.67227770	   1962.56295089	      1.44977780	     69.71624599
      0.48443564	   4365.62773685	   1962.59050685	      1.44727603	     69.71663720
      0.48456781	   4365.58792090	   1962.61491812	      1.44504775	     69.71699086
      0.48469999	   4365.54807703	   1962.63913960	      1.44282543	     69.71734849
      0.48481215	   4365.51424095	   1962.65954573	      1.44094418	     69.71765514
      0.48492432	   4365.48038545	   1962.67981602	      1.43906718	     69.71796464
      0.48503648	   4365.44650899	   1962.69995057	      1.43719443	     69.71827703
      0.48518496	   4365.40163459	   1962.72639587	      1.43472188	     69.71869498
      0.48530200	   4365.36623681	   1962.74707474	      1.43277809	     69.71902802
      0.48541904	   4365.33081850	   1962.76760738	      1.43083887	     69.71936418
      0.48553608	   4365.29537805	   1962.78799390	      1.42890421	     69.71970351
      0.48565312	   4365.25991712	   1962.80823493	      1.42697409	     69.72004598
      0.48579941	   4365.21556124	   1962.83333152	      1.42456785	     69.72047852
      0.48590485	   4365.18357493	   1962.85127858	      1.42283803	     69.72079328
      0.48601028	   4365.15157097	   1962.86910834	      1.42111187	     69.72111064
      0.48615095	   4365.10884756	   1962.89271419	      1.41881455	     69.72153803
      0.48627613	   4365.07080210	   1962.91354690	      1.41677556	     69.72192225
      0.48640132	   4365.03273476	   1962.93421601	      1.41474165	     69.72231007
      0.48652650	   4364.99464339	   1962.95472165	      1.41271281	     69.72270157
      0.48663846	   4364.96055778	   1962.97292362	      1.41090255	     69.72305477
      0.48675042	   4364.92645319	   1962.99099550	      1.40909632	     69.72341092
      0.48686238	   4364.89233165	   1963.00893791	      1.40729410	     69.72376996
      0.48700723	   4364.84816045	   1963.03195882	      1.40496843	     69.72423884
      0.48711785	   4364.81440621	   1963.04939586	      1.40319671	     69.72460022
      0.48722848	   4364.78063418	   1963.06670727	      1.40142886	     69.72496450
      0.48733910	   4364.74684608	   1963.08389360	      1.39966488	     69.72533162
      0.48749330	   4364.69972315	   1963.10763992	      1.39721263	     69.72584814
      0.48759882	   4364.66745820	   1963.12375099	      1.39553878	     69.72620480
      0.48770434	   4364.63517762	   1963.13974898	      1.39386842	     69.72656411
      0.48784465	   4364.59223183	   1963.16084726	      1.39165269	     69.72704594
      0.48798496	   4364.54925939	   1963.18174674	      1.38944308	     69.72753244
      0.48808444	   4364.51877579	   1963.19644567	      1.38788005	     69.72788017
      0.48818393	   4364.48827859	   1963.21104510	      1.38632007	     69.72823028
      0.48832962	   4364.44359558	   1963.23224616	      1.38404108	     69.72874720
      0.48845857	   4364.40402577	   1963.25083345	      1.38202947	     69.72920893
      0.48858751	   4364.36443636	   1963.26925534	      1.38002293	     69.72967459
      0.48869846	   4364.33035345	   1963.28497443	      1.37830042	     69.73007847
      0.48880942	   4364.29625662	   1963.30057172	      1.37658165	     69.73048526
      0.48892037	   4364.26214426	   1963.31604725	      1.37486659	     69.73089501
      0.48906287	   4364.21831324	   1963.33574445	      1.37266940	     69.73142555
      0.48917710	   4364.18315670	   1963.35139093	      1.37091237	     69.73185441
      0.48929134	   4364.14798586	   1963.36690958	      1.36915924	     69.73228638
      0.48940557	   4364.11279906	   1963.38230045	      1.36741000	     69.73272151
      0.48951981	   4364.07759785	   1963.39756407	      1.36566465	     69.73315976
      0.48966513	   4364.03279575	   1963.41679726	      1.36344996	     69.73372183
      0.48976839	   4364.00094767	   1963.43033918	      1.36188007	     69.73412429
      0.48987165	   4363.96908672	   1963.44377769	      1.36031333	     69.73452936
      0.49001062	   4363.92618614	   1963.46170238	      1.35820954	     69.73507861
      0.49013294	   4363.88841122	   1963.47732371	      1.35636268	     69.73556591
      0.49025525	   4363.85062101	   1963.49280135	      1.35452017	     69.73605681
      0.49037757	   4363.81281341	   1963.50813532	      1.35268201	     69.73655140
      0.49049988	   4363.77499145	   1963.52332642	      1.35084818	     69.73704960
      0.49060415	   4363.74273570	   1963.53616327	      1.34928832	     69.73747722
      0.49070842	   4363.71046960	   1963.54889675	      1.34773159	     69.73790748
      0.49084277	   4363.66887746	   1963.56515137	      1.34573034	     69.73846581
      0.49097712	   4363.62726790	   1963.58123509	      1.34373425	     69.73902856
      0.49107632	   4363.59652901	   1963.59300206	      1.34226357	     69.73944699
      0.49117553	   4363.56578114	   1963.60467633	      1.34079569	     69.73986783
      0.49132079	   4363.52074150	   1963.62160265	      1.33865144	     69.74048842
      0.49144306	   4363.48281587	   1963.63569620	      1.33685122	     69.74101481
      0.49156533	   4363.44487437	   1963.64964955	      1.33505520	     69.74154494
      0.49168759	   4363.40691996	   1963.66346344	      1.33326337	     69.74207875
      0.49179043	   4363.37498558	   1963.67497356	      1.33175957	     69.74253063
      0.49189326	   4363.34304216	   1963.68638544	      1.33025872	     69.74298512
      0.49202815	   4363.30112459	   1963.70120600	      1.32829443	     69.74358532
      0.49216304	   4363.25919115	   1963.71585821	      1.32633517	     69.74419005
      0.49226068	   4363.22882736	   1963.72635858	      1.32492017	     69.74463064
      0.49235831	   4363.19845578	   1963.73677118	      1.32350779	     69.74507360
      0.49250495	   4363.15282615	   1963.75224422	      1.32139155	     69.74574338
      0.49262686	   4363.11487320	   1963.76495917	      1.31963646	     69.74630438
      0.49274878	   4363.07690583	   1963.77753783	      1.31788542	     69.74686917
      0.49287070	   4363.03892697	   1963.78998090	      1.31613841	     69.74743768
      0.49297227	   4363.00727526	   1963.80024356	      1.31468604	     69.74791424
      0.49307384	   4362.97561565	   1963.81041249	      1.31323646	     69.74839339
      0.49320901	   4362.93346857	   1963.82379994	      1.31131165	     69.74903514
      0.49334418	   4362.89130712	   1963.83702200	      1.30939173	     69.74968152
      0.49344057	   4362.86123104	   1963.84634960	      1.30802562	     69.75014535
      0.49353696	   4362.83114817	   1963.85559350	      1.30666198	     69.75061154
      0.49368438	   4362.78512303	   1963.86956954	      1.30458115	     69.75132917
      0.49380592	   4362.74716670	   1963.88094482	      1.30287001	     69.75192499
      0.49392746	   4362.70919728	   1963.89218752	      1.30116277	     69.75252465
      0.49403650	   4362.67512306	   1963.90216200	      1.29963437	     69.75306587
      0.49414554	   4362.64103834	   1963.91203016	      1.29810909	     69.75361020
      0.49425458	   4362.60694508	   1963.92179248	      1.29658691	     69.75415760
      0.49439083	   4362.56433118	   1963.93384193	      1.29468927	     69.75484596
      0.49449916	   4362.53043938	   1963.94330512	      1.29318389	     69.75539671
      0.49460749	   4362.49653769	   1963.95266421	      1.29168155	     69.75595054
      0.49471582	   4362.46262785	   1963.96191965	      1.29018223	     69.75650744
      0.49485752	   4362.41826001	   1963.97386930	      1.28822570	     69.75724052
      0.49496255	   4362.38536432	   1963.98261288	      1.28677877	     69.75778730
      0.49506758	   4362.35245969	   1963.99125939	      1.28533465	     69.75833700
      0.49519807	   4362.31157070	   1964.00186661	      1.28354450	     69.75902396
      0.49532855	   4362.27066845	   1964.01232462	      1.28175867	     69.75971546
      0.49542703	   4362.23979189	   1964.02011924	      1.28041371	     69.76024031
      0.49552551	   4362.20890759	   1964.02782914	      1.27907121	     69.76076776
      0.49566165	   4362.16620137	   1964.03834869	      1.27721930	     69.76150118
      0.49578319	   4362.12806638	   1964.04760332	      1.27557003	     69.76216009
      0.49590472	   4362.08992242	   1964.05673003	      1.27392447	     69.76282294
      0.49602625	   4362.05176714	   1964.06572871	      1.27228258	     69.76348979
      0.49612725	   4362.02005311	   1964.07311000	      1.27092093	     69.76404694
      0.49622825	   4361.98833136	   1964.08040317	      1.26956181	     69.76460688
      0.49635782	   4361.94762510	   1964.08963141	      1.26782182	     69.76532926
      0.49648740	   4361.90690718	   1964.09871527	      1.26608598	     69.76605622
      0.49659117	   4361.87429138	   1964.10588648	      1.26469878	     69.76664166
      0.49669494	   4361.84166785	   1964.11296535	      1.26331423	     69.76723006
      0.49682259	   4361.80152848	   1964.12154712	      1.26161466	     69.76795788
      0.49695024	   4361.76137809	   1964.12998972	      1.25991907	     69.76869018
      0.49705189	   4361.72939995	   1964.13661360	      1.25857167	     69.76927649
      0.49715354	   4361.69741463	   1964.14314950	      1.25722677	     69.76986566
      0.49728290	   4361.65670459	   1964.15133983	      1.25551898	     69.77061949
      0.49741225	   4361.61598376	   1964.15938825	      1.25381520	     69.77137796
      0.49751318	   4361.58420225	   1964.16557060	      1.25248848	     69.77197301
      0.49761412	   4361.55241395	   1964.17166678	      1.25116418	     69.77257091
      0.49774436	   4361.51139087	   1964.17940562	      1.24945909	     69.77334653
      0.49787459	   4361.47035731	   1964.18700156	      1.24775803	     69.77412690
      0.49797413	   4361.43899094	   1964.19271110	      1.24646065	     69.77472650
      0.49807367	   4361.40761819	   1964.19833739	      1.24516562	     69.77532889
      0.49820555	   4361.36604407	   1964.20566406	      1.24345339	     69.77613129
      0.49833743	   4361.32445969	   1964.21284517	      1.24174524	     69.77693861
      0.49843552	   4361.29352488	   1964.21809242	      1.24047739	     69.77754224
      0.49853361	   4361.26258411	   1964.22325933	      1.23921177	     69.77814862
      0.49866749	   4361.22034735	   1964.23018220	      1.23748803	     69.77898062
      0.49878596	   4361.18296090	   1964.23618440	      1.23596604	     69.77972119
      0.49890444	   4361.14556835	   1964.24207029	      1.23444730	     69.78046573
      0.49902292	   4361.10816751	   1964.24783971	      1.23293179	     69.78121433
      0.49912668	   4361.07540862	   1964.25279723	      1.23160721	     69.78187320
      0.49923044	   4361.04264344	   1964.25766567	      1.23028511	     69.78253519
      0.49933420	   4361.00987368	   1964.26244541	      1.22896546	     69.78320027
      0.49947720	   4360.96469940	   1964.26888768	      1.22715067	     69.78412204
      0.49958095	   4360.93192067	   1964.27345636	      1.22583697	     69.78479447
      0.49968470	   4360.89913606	   1964.27793652	      1.22452571	     69.78547004
      0.49981267	   4360.85869311	   1964.28334095	      1.22291173	     69.78630760
      0.49994064	   4360.81824159	   1964.28861111	      1.22130145	     69.78714997
      0.50003538	   4360.78828993	   1964.29242681	      1.22011164	     69.78777668
      0.50013012	   4360.75833336	   1964.29616908	      1.21892385	     69.78840605
      0.50026663	   4360.71516127	   1964.30143282	      1.21721584	     69.78931756
      0.50038674	   4360.67717122	   1964.30593828	      1.21571656	     69.79012408
      0.50050685	   4360.63917603	   1964.31032658	      1.21422049	     69.79093484
      0.50061407	   4360.60525027	   1964.31414501	      1.21288760	     69.79166229
      0.50072129	   4360.57132082	   1964.31787035	      1.21155724	     69.79239312
      0.50082852	   4360.53738591	   1964.32150245	      1.21022942	     69.79312741
      0.50093574	   4360.50344695	   1964.32504162	      1.20890413	     69.79386513
      0.50107497	   4360.45936789	   1964.32949864	      1.20718692	     69.79482826
      0.50117433	   4360.42790949	   1964.33258366	      1.20596412	     69.79551909
      0.50127369	   4360.39644641	   1964.33558898	      1.20474346	     69.79621292
      0.50140482	   4360.35491723	   1964.33943375	      1.20313575	     69.79713317
      0.50153595	   4360.31338053	   1964.34314013	      1.20153177	     69.79805868
      0.50162881	   4360.28396064	   1964.34568174	      1.20039804	     69.79871727
      0.50172168	   4360.25453668	   1964.34815404	      1.19926616	     69.79937852
      0.50186058	   4360.21052493	   1964.35172273	      1.19757678	     69.80037241
      0.50198037	   4360.17256143	   1964.35467644	      1.19612310	     69.80123434
      0.50210015	   4360.13459385	   1964.35751561	      1.19467249	     69.80210066
      0.50220683	   4360.10077625	   1964.35994747	      1.19338321	     69.80287593
      0.50231351	   4360.06695585	   1964.36228873	      1.19209634	     69.80365470
      0.50242019	   4360.03313085	   1964.36453921	      1.19081188	     69.80443703
      0.50252687	   4359.99930268	   1964.36669923	      1.18952982	     69.80522288
      0.50266419	   4359.95575123	   1964.36934640	      1.18788302	     69.80623972
      0.50276330	   4359.92431528	   1964.37116411	      1.18669690	     69.80697726
      0.50286241	   4359.89287538	   1964.37290376	      1.18551284	     69.80771791
      0.50299195	   4359.85177800	   1964.37506031	      1.18396831	     69.80869063
      0.50312150	   4359.81067444	   1964.37708385	      1.18242727	     69.80966868
      0.50321410	   4359.78128814	   1964.37844931	      1.18132773	     69.81037110
      0.50330671	   4359.75189840	   1964.37974688	      1.18022996	     69.81107628
      0.50344393	   4359.70834715	   1964.38154510	      1.17860664	     69.81212616
      0.50356244	   4359.67072917	   1964.38297858	      1.17720778	     69.81303774
      0.50368095	   4359.63310817	   1964.38430156	      1.17581179	     69.81395381
      0.50378746	   4359.59929254	   1964.38539611	      1.17455963	     69.81478100
      0.50389397	   4359.56547489	   1964.38640161	      1.17330978	     69.81561182
      0.50400048	   4359.53165338	   1964.38731788	      1.17206223	     69.81644633
      0.50410699	   4359.49782953	   1964.38814519	      1.17081699	     69.81728450
      0.50424025	   4359.45550600	   1964.38905488	      1.16926225	     69.81833841
      0.50433998	   4359.42382863	   1964.38964480	      1.16810100	     69.81913093
      0.50443971	   4359.39214789	   1964.39015672	      1.16694176	     69.81992674
      0.50456612	   4359.35198890	   1964.39069388	      1.16547525	     69.82094012
      0.50469253	   4359.31182501	   1964.39110598	      1.16401195	     69.82195880
      0.50478626	   4359.28204523	   1964.39133114	      1.16292907	     69.82271745
      0.50487998	   4359.25226251	   1964.39148760	      1.16184794	     69.82347904
      0.50501285	   4359.21004094	   1964.39159209	      1.16031837	     69.82456363
      0.50512922	   4359.17305435	   1964.39157052	      1.15898145	     69.82551850
      0.50524560	   4359.13606575	   1964.39144364	      1.15764721	     69.82647788
      0.50536197	   4359.09907291	   1964.39121118	      1.15631563	     69.82744184
      0.50546029	   4359.06781879	   1964.39093293	      1.15519273	     69.82825976
      0.50555861	   4359.03656168	   1964.39057941	      1.15407171	     69.82908098
      0.50568171	   4358.99742538	   1964.39003109	      1.15267085	     69.83011375
      0.50580481	   4358.95828517	   1964.38936505	      1.15127294	     69.83115170
      0.50590429	   4358.92665392	   1964.38874112	      1.15014539	     69.83199424
      0.50600377	   4358.89501986	   1964.38804036	      1.14901977	     69.83284019
      0.50612675	   4358.85590906	   1964.38706816	      1.14763081	     69.83389071
      0.50624973	   4358.81679453	   1964.38597874	      1.14624476	     69.83494646
      0.50634674	   4358.78594213	   1964.38503708	      1.14515356	     69.83578285
      0.50644374	   4358.75508719	   1964.38402254	      1.14406416	     69.83662252
      0.50656946	   4358.71509818	   1964.38259961	      1.14265500	     69.83771557
      0.50669517	   4358.67510562	   1964.38105449	      1.14124885	     69.83881415
      0.50679038	   4358.64481976	   1964.37980340	      1.14018601	     69.83964973
      0.50688558	   4358.61453159	   1964.37848225	      1.13912488	     69.84048852
      0.50701409	   4358.57364468	   1964.37658810	      1.13769521	     69.84162582
      0.50714260	   4358.53275439	   1964.37456650	      1.13626866	     69.84276899
      0.50723526	   4358.50327018	   1964.37303006	      1.13524196	     69.84359687
      0.50732792	   4358.47378389	   1964.37142737	      1.13421688	     69.84442783
      0.50746065	   4358.43154454	   1964.36901650	      1.13275129	     69.84562347
      0.50757532	   4358.39505243	   1964.36682457	      1.13148785	     69.84666145
      0.50768998	   4358.35855954	   1964.36453166	      1.13022685	     69.84770413
      0.50780465	   4358.32206375	   1964.36213746	      1.12896828	     69.84875158
      0.50790401	   4358.29043883	   1964.35998128	      1.12787966	     69.84966305
      0.50800337	   4358.25881174	   1964.35774909	      1.12679286	     69.85057813
      0.50812277	   4358.22080647	   1964.35496659	      1.12548931	     69.85168247
      0.50824217	   4358.18279867	   1964.35207449	      1.12418838	     69.85279204
      0.50834212	   4358.15098265	   1964.34956958	      1.12310138	     69.85372485
      0.50844206	   4358.11916465	   1964.34698786	      1.12201621	     69.85466135
      0.50854201	   4358.08734620	   1964.34432959	      1.12093286	     69.85560152
      0.50868054	   4358.04324239	   1964.34051833	      1.11943430	     69.85691077
      0.50878038	   4358.01145742	   1964.33768052	      1.11835647	     69.85785871
      0.50888021	   4357.97967075	   1964.33476618	      1.11728044	     69.85881040
      0.50900399	   4357.94026035	   1964.33104694	      1.11594885	     69.85999548
      0.50911421	   4357.90516699	   1964.32763634	      1.11476549	     69.86105555
      0.50922442	   4357.87007379	   1964.32413284	      1.11358432	     69.86212017
      0.50933464	   4357.83497849	   1964.32053611	      1.11240532	     69.86318941
      0.50944485	   4357.79988369	   1964.31684654	      1.11122848	     69.86426322
      0.50955506	   4357.76478659	   1964.31306372	      1.11005380	     69.86534170
      0.50966528	   4357.72969041	   1964.30918813	      1.10888127	     69.86642477
      0.50976142	   4357.69907396	   1964.30573129	      1.10786023	     69.86737338
      0.50985756	   4357.66845799	   1964.30220383	      1.10684083	     69.86832551
      0.50997933	   4357.62967810	   1964.29763424	      1.10555197	     69.86953663
      0.51010110	   4357.59089843	   1964.29295127	      1.10426572	     69.87075346
      0.51019660	   4357.56048375	   1964.28919905	      1.10325878	     69.87171182
      0.51029210	   4357.53006958	   1964.28537715	      1.10225344	     69.87267372
      0.51041750	   4357.49013421	   1964.28025284	      1.10093583	     69.87394214
      0.51054289	   4357.45019936	   1964.27500833	      1.09962095	     69.87521670
      0.51063227	   4357.42173311	   1964.27119650	      1.09868540	     69.87612899
      0.51072164	   4357.39326752	   1964.26732365	      1.09775123	     69.87704442
      0.51085777	   4357.34991292	   1964.26130764	      1.09633111	     69.87844475
      0.51096883	   4357.31454102	   1964.25629428	      1.09517482	     69.87959269
      0.51107989	   4357.27916805	   1964.25118635	      1.09402065	     69.88074559
      0.51119095	   4357.24379595	   1964.24598412	      1.09286859	     69.88190341
      0.51130201	   4357.20842243	   1964.24068723	      1.09171863	     69.88306623
      0.51141307	   4357.17305038	   1964.23529609	      1.09057077	     69.88423399
      0.51150796	   4357.14282561	   1964.23061460	      1.08959165	     69.88523577
      0.51160286	   4357.11260181	   1964.22586426	      1.08861406	     69.88624120
      0.51172500	   4357.07370089	   1964.21964855	      1.08735806	     69.88754068
      0.51184713	   4357.03480098	   1964.21331862	      1.08610458	     69.88884625
      0.51194080	   4357.00496577	   1964.20838624	      1.08514493	     69.88985174
      0.51203448	   4356.97513154	   1964.20338670	      1.08418674	     69.89086083
      0.51216097	   4356.93484241	   1964.19652832	      1.08289512	     69.89222930
      0.51227419	   4356.89878365	   1964.19028589	      1.08174135	     69.89345975
      0.51238741	   4356.86272396	   1964.18394489	      1.08058971	     69.89469557
      0.51248494	   4356.83166220	   1964.17840379	      1.07959935	     69.89576444
      0.51258247	   4356.80059972	   1964.17278949	      1.07861056	     69.89683733
      0.51270012	   4356.76312980	   1964.16591975	      1.07741987	     69.89813689
      0.51281777	   4356.72565941	   1964.15894350	      1.07623145	     69.89944233
      0.51291519	   4356.69463355	   1964.15308644	      1.07524910	     69.90052773
      0.51301261	   4356.66360713	   1964.14715625	      1.07426831	     69.90161721
      0.51313119	   4356.62584437	   1964.13983984	      1.07307662	     69.90294873
      0.51324977	   4356.58808128	   1964.13241507	      1.07188723	     69.90428633
      0.51334484	   4356.55780486	   1964.12638392	      1.07093524	     69.90536315
      0.51343992	   4356.52752799	   1964.12028301	      1.06998472	     69.90644391
      0.51356130	   4356.48887401	   1964.11239263	      1.06877328	     69.90782944
      0.51368269	   4356.45021994	   1964.10438851	      1.06756422	     69.90922143
      0.51377551	   4356.42066161	   1964.09819094	      1.06664122	     69.91029025
      0.51386834	   4356.39110295	   1964.09192674	      1.06571959	     69.91136288
      0.51399317	   4356.35135527	   1964.08339809	      1.06448241	     69.91281129
      0.51411800	   4356.31160776	   1964.07474890	      1.06324772	     69.91426663
      0.51420783	   4356.28300482	   1964.06845003	      1.06236070	     69.91531823
      0.51429767	   4356.25440163	   1964.06208859	      1.06147496	     69.91637347
      0.51442771	   4356.21299681	   1964.05276908	      1.06019502	     69.91790743
      0.51453902	   4356.17755759	   1964.04468808	      1.05910160	     69.91922645
      0.51465033	   4356.14212031	   1964.03651119	      1.05801014	     69.92055105
      0.51476164	   4356.10668294	   1964.02823803	      1.05692063	     69.92188129
      0.51485936	   4356.07557690	   1964.02089647	      1.05596582	     69.92305364
      0.51495707	   4356.04447077	   1964.01348064	      1.05501250	     69.92423038
      0.51505478	   4356.01336615	   1964.00599069	      1.05406068	     69.92541148
      0.51518728	   4355.97118859	   1963.99571550	      1.05277237	     69.92702011
      0.51528621	   4355.93969922	   1963.98795470	      1.05181226	     69.92822644
      0.51538514	   4355.90821005	   1963.98011755	      1.05085366	     69.92943733
      0.51548407	   4355.87672247	   1963.97220421	      1.04989657	     69.93065277
      0.51561726	   4355.83433203	   1963.96142988	      1.04861045	     69.93229634
      0.51571362	   4355.80366587	   1963.95354877	      1.04768167	     69.93349058
      0.51580998	   4355.77300000	   1963.94559501	      1.04675433	     69.93468922
      0.51593142	   4355.73435111	   1963.93546681	      1.04558753	     69.93620621
      0.51603938	   4355.69999705	   1963.92636690	      1.04455227	     69.93756056
      0.51614733	   4355.66564555	   1963.91717588	      1.04351878	     69.93892044
      0.51625529	   4355.63129431	   1963.90789331	      1.04248707	     69.94028593
      0.51636325	   4355.59694604	   1963.89851953	      1.04145712	     69.94165698
      0.51645956	   4355.56630314	   1963.89007952	      1.04053977	     69.94288491
      0.51655586	   4355.53566251	   1963.88156676	      1.03962382	     69.94411730
      0.51665217	   4355.50502263	   1963.87298095	      1.03870928	     69.94535422
      0.51678557	   4355.46258543	   1963.86096801	      1.03744482	     69.94707495
      0.51688552	   4355.43079177	   1963.85187571	      1.03649921	     69.94836989
      0.51698547	   4355.39900042	   1963.84270473	      1.03555511	     69.94966972
      0.51708541	   4355.36721000	   1963.83345478	      1.03461249	     69.95097450
      0.51721245	   4355.32680460	   1963.82158343	      1.03341649	     69.95264011
      0.51730995	   4355.29579510	   1963.81238565	      1.03250021	     69.95392390
      0.51740745	   4355.26478796	   1963.80311268	      1.03158534	     69.95521243
      0.51752565	   4355.22720112	   1963.79177042	      1.03047818	     69.95678085
      0.51763136	   4355.19358713	   1963.78153234	      1.02948970	     69.95818956
      0.51773707	   4355.15997396	   1963.77120529	      1.02850287	     69.95960394
      0.51784278	   4355.12636381	   1963.76078950	      1.02751768	     69.96102397
      0.51794849	   4355.09275443	   1963.75028452	      1.02653413	     69.96244973
      0.51805420	   4355.05914824	   1963.73969062	      1.02555221	     69.96388119
      0.51815991	   4355.02554277	   1963.72900731	      1.02457192	     69.96531842
      0.51826562	   4354.99194068	   1963.71823488	      1.02359326	     69.96676138
      0.51837133	   4354.95833921	   1963.70737282	      1.02261621	     69.96821018
      0.51847704	   4354.92474136	   1963.69642145	      1.02164078	     69.96966476
      0.51858275	   4354.89114401	   1963.68538020	      1.02066697	     69.97112521
      0.51867750	   4354.86103213	   1963.67540726	      1.01979545	     69.97243925
      0.51877225	   4354.83092101	   1963.66536199	      1.01892523	     69.97375804
      0.51888679	   4354.79452794	   1963.65312360	      1.01787509	     69.97535841
      0.51900132	   4354.75813661	   1963.64077934	      1.01682682	     69.97696578
      0.51909810	   4354.72738907	   1963.63026606	      1.01594249	     69.97832942
      0.51919488	   4354.69664253	   1963.61967693	      1.01505950	     69.97969811
      0.51929165	   4354.66589849	   1963.60901210	      1.01417783	     69.98107182
      0.51942142	   4354.62467752	   1963.59459286	      1.01299773	     69.98292172
      0.51951865	   4354.59379498	   1963.58369950	      1.01211508	     69.98431376
      0.51961588	   4354.56291366	   1963.57272919	      1.01123376	     69.98571096
      0.51973287	   4354.52576137	   1963.55942809	      1.01017513	     69.98739888
      0.51983757	   4354.49251129	   1963.54742871	      1.00922928	     69.98891598
      0.51994228	   4354.45926472	   1963.53534002	      1.00828496	     69.99043910
      0.52004698	   4354.42601954	   1963.52316157	      1.00734217	     69.99196832
      0.52015168	   4354.39277800	   1963.51089356	      1.00640091	     69.99350360
      0.52025639	   4354.35953784	   1963.49853551	      1.00546118	     69.99504504
      0.52036109	   4354.32630146	   1963.48608764	      1.00452297	     69.99659258
      0.52046580	   4354.29306642	   1963.47354945	      1.00358627	     69.99814633
      0.52057050	   4354.25983533	   1963.46092119	      1.00265109	     69.99970625
      0.52067520	   4354.22660551	   1963.44820231	      1.00171742	     70.00127242
      0.52077991	   4354.19337984	   1963.43539310	      1.00078526	     70.00284481
      0.52088461	   4354.16015534	   1963.42249297	      0.99985461	     70.00442352
      0.52098932	   4354.12693521	   1963.40950225	      0.99892545	     70.00600848
      0.52108307	   4354.09719146	   1963.39779318	      0.99809477	     70.00743304
      0.52117682	   4354.06745093	   1963.38601121	      0.99726529	     70.00886266
      0.52129098	   4354.03123616	   1963.37156459	      0.99625678	     70.01061054
      0.52140515	   4353.99502568	   1963.35700942	      0.99525005	     70.01236602
      0.52149975	   4353.96502058	   1963.34486530	      0.99441713	     70.01382656
      0.52159436	   4353.93501875	   1963.33264644	      0.99358542	     70.01529236
      0.52170969	   4353.89844755	   1963.31764948	      0.99257316	     70.01708642
      0.52182502	   4353.86188095	   1963.30254101	      0.99156268	     70.01888837
      0.52191557	   4353.83317312	   1963.29060046	      0.99077059	     70.02030872
      0.52200612	   4353.80446843	   1963.27859098	      0.98997959	     70.02173396
      0.52212674	   4353.76623221	   1963.26248490	      0.98892755	     70.02364029
      0.52224736	   4353.72800104	   1963.24625596	      0.98787745	     70.02555540
      0.52233400	   4353.70054363	   1963.23452362	      0.98712444	     70.02693638
      0.52242064	   4353.67308921	   1963.22272772	      0.98637241	     70.02832192
      0.52254865	   4353.63252654	   1963.20518148	      0.98526305	     70.03037760
      0.52265572	   4353.59860403	   1963.19039867	      0.98433684	     70.03210470
      0.52276279	   4353.56468405	   1963.17551792	      0.98341214	     70.03383893
      0.52286985	   4353.53076854	   1963.16053932	      0.98248895	     70.03558024
      0.52297692	   4353.49685510	   1963.14546232	      0.98156726	     70.03732875
      0.52306945	   4353.46755301	   1963.13235454	      0.98077199	     70.03884547
      0.52316197	   4353.43825258	   1963.11917303	      0.97997784	     70.04036760
      0.52327662	   4353.40195022	   1963.10273738	      0.97899534	     70.04226119
      0.52339127	   4353.36565104	   1963.08618816	      0.97801454	     70.04416316
      0.52348405	   4353.33627757	   1963.07271153	      0.97722202	     70.04570856
      0.52357684	   4353.30690593	   1963.05916018	      0.97643060	     70.04725949
      0.52369285	   4353.27018747	   1963.04211205	      0.97544267	     70.04920639
      0.52380886	   4353.23347236	   1963.02494670	      0.97445648	     70.05116200
      0.52389814	   4353.20521965	   1963.01165612	      0.97369866	     70.05267301
      0.52398742	   4353.17696868	   1962.99829579	      0.97294186	     70.05418924
      0.52410825	   4353.13874200	   1962.98010454	      0.97191932	     70.05624941
      0.52422907	   4353.10051922	   1962.96178510	      0.97089864	     70.05831922
      0.52431487	   4353.07338067	   1962.94869840	      0.97017498	     70.05979485
      0.52440067	   4353.04624376	   1962.93554674	      0.96945224	     70.06127540
      0.52452819	   4353.00591761	   1962.91588060	      0.96837983	     70.06348485
      0.52463522	   4352.97207303	   1962.89926242	      0.96748127	     70.06534781
      0.52474226	   4352.93823322	   1962.88254279	      0.96658416	     70.06721846
      0.52484929	   4352.90439628	   1962.86572119	      0.96568849	     70.06909689
      0.52494503	   4352.87413515	   1962.85058873	      0.96488857	     70.07078363
      0.52504076	   4352.84387627	   1962.83537431	      0.96408980	     70.07247664
      0.52513650	   4352.81362125	   1962.82007802	      0.96329218	     70.07417592
      0.52525895	   4352.77492771	   1962.80039349	      0.96227365	     70.07635859
      0.52535596	   4352.74427907	   1962.78470377	      0.96146809	     70.07809506
      0.52545297	   4352.71363296	   1962.76892917	      0.96066369	     70.07983808
      0.52554997	   4352.68299089	   1962.75306974	      0.95986047	     70.08158766
      0.52567178	   4352.64451799	   1962.73303449	      0.95885351	     70.08379395
      0.52576697	   4352.61445916	   1962.71728505	      0.95806793	     70.08552524
      0.52586216	   4352.58440287	   1962.70145313	      0.95728346	     70.08726297
      0.52595734	   4352.55435049	   1962.68553878	      0.95650011	     70.08900712
      0.52608455	   4352.51419260	   1962.66414131	      0.95545496	     70.09134814
      0.52617879	   4352.48444494	   1962.64819282	      0.95468190	     70.09309004
      0.52627304	   4352.45469987	   1962.63216274	      0.95390992	     70.09483836
      0.52638856	   4352.41824580	   1962.61240284	      0.95296516	     70.09699008
      0.52649116	   4352.38587403	   1962.59475058	      0.95212747	     70.09890921
      0.52659375	   4352.35350739	   1962.57700119	      0.95129105	     70.10083600
      0.52669635	   4352.32114381	   1962.55915413	      0.95045591	     70.10277055
      0.52679894	   4352.28878552	   1962.54120949	      0.94962203	     70.10471283
      0.52690154	   4352.25643024	   1962.52316666	      0.94878943	     70.10666294
      0.52700413	   4352.22408043	   1962.50502579	      0.94795809	     70.10862085
      0.52710673	   4352.19173354	   1962.48678623	      0.94712801	     70.11058668
      0.52720932	   4352.15939234	   1962.46844814	      0.94629920	     70.11256037
      0.52731192	   4352.12705393	   1962.45001085	      0.94547164	     70.11454205
      0.52741452	   4352.09472147	   1962.43147455	      0.94464533	     70.11653167
      0.52750573	   4352.06597710	   1962.41491027	      0.94391172	     70.11830740
      0.52759695	   4352.03723716	   1962.39826729	      0.94317909	     70.12008947
      0.52770915	   4352.00189121	   1962.37768800	      0.94227932	     70.12229021
      0.52782134	   4351.96655142	   1962.35698896	      0.94138103	     70.12450064
      0.52791397	   4351.93737711	   1962.33980863	      0.94064050	     70.12633302
      0.52800661	   4351.90820734	   1962.32254628	      0.93990099	     70.12817206
      0.52811933	   4351.87271496	   1962.30142856	      0.93900243	     70.13041906
      0.52823205	   4351.83722905	   1962.28018869	      0.93810536	     70.13267605
      0.52832104	   4351.80921763	   1962.26333417	      0.93739822	     70.13446495
      0.52841003	   4351.78121054	   1962.24640315	      0.93669200	     70.13626011
      0.52852729	   4351.74431137	   1962.22397639	      0.93576286	     70.13863520
      0.52864455	   4351.70741922	   1962.20141600	      0.93483531	     70.14102129
      0.52873041	   4351.68040950	   1962.18481199	      0.93415717	     70.14277545
      0.52881626	   4351.65340390	   1962.16813600	      0.93347988	     70.14453556
      0.52893920	   4351.61474085	   1962.14413228	      0.93251157	     70.14706624
      0.52904408	   4351.58176104	   1962.12353582	      0.93168683	     70.14923508
      0.52914896	   4351.54878542	   1962.10283070	      0.93086335	     70.15141297
      0.52925385	   4351.51581593	   1962.08201689	      0.93004114	     70.15359993
      0.52935873	   4351.48285016	   1962.06109371	      0.92922018	     70.15579604
      0.52944839	   4351.45467534	   1962.04312133	      0.92851939	     70.15768059
      0.52953805	   4351.42650337	   1962.02506860	      0.92781952	     70.15957190
      0.52965167	   4351.39080809	   1962.00207554	      0.92693392	     70.16197838
      0.52976528	   4351.35511805	   1961.97895281	      0.92604977	     70.16439580
      0.52985476	   4351.32701677	   1961.96065186	      0.92535452	     70.16630727
      0.52994424	   4351.29891848	   1961.94226997	      0.92466018	     70.16822560
      0.53006015	   4351.26252734	   1961.91833834	      0.92376209	     70.17072072
      0.53017605	   4351.22614175	   1961.89427016	      0.92286551	     70.17322746
      0.53026123	   4351.19940889	   1961.87649646	      0.92220762	     70.17507694
      0.53034640	   4351.17267877	   1961.85864855	      0.92155054	     70.17693275
      0.53046917	   4351.13415809	   1961.83279277	      0.92060488	     70.17961879
      0.53057344	   4351.10144509	   1961.81070993	      0.91980299	     70.18191064
      0.53067772	   4351.06873836	   1961.78851513	      0.91900231	     70.18421209
      0.53078199	   4351.03603602	   1961.76620773	      0.91820283	     70.18652322
      0.53088627	   4351.00334053	   1961.74378775	      0.91740457	     70.18884402
      0.53097595	   4350.97522356	   1961.72441453	      0.91671897	     70.19084789
      0.53106563	   4350.94711161	   1961.70495751	      0.91603426	     70.19285898
      0.53117789	   4350.91192834	   1961.68048396	      0.91517844	     70.19538659
      0.53129014	   4350.87675242	   1961.65587824	      0.91432401	     70.19792564
      0.53138021	   4350.84853538	   1961.63604157	      0.91363952	     70.19997102
      0.53147027	   4350.82032342	   1961.61611935	      0.91295592	     70.20202383
      0.53158385	   4350.78474922	   1961.59087170	      0.91209505	     70.20462344
      0.53169743	   4350.74918276	   1961.56548704	      0.91123559	     70.20723500
      0.53178401	   4350.72207354	   1961.54604342	      0.91058136	     70.20923394
      0.53187060	   4350.69496915	   1961.52651972	      0.90992794	     70.21123988
      0.53198905	   4350.65789515	   1961.49968006	      0.90903536	     70.21399555
      0.53210750	   4350.62082962	   1961.47268944	      0.90814428	     70.21676448
      0.53219074	   4350.59478440	   1961.45363026	      0.90751897	     70.21871843
      0.53227399	   4350.56874375	   1961.43449610	      0.90689440	     70.22067898
      0.53239904	   4350.52963084	   1961.40561009	      0.90595754	     70.22363676
      0.53250373	   4350.49689395	   1961.38129656	      0.90517452	     70.22612452
      0.53260842	   4350.46416233	   1961.35686292	      0.90439267	     70.22862295
      0.53271312	   4350.43143792	   1961.33230903	      0.90361200	     70.23113204
      0.53280561	   4350.40253157	   1961.31051624	      0.90292328	     70.23335768
      0.53289809	   4350.37363098	   1961.28862901	      0.90223547	     70.23559173
      0.53299058	   4350.34473467	   1961.26664681	      0.90154858	     70.23783426
      0.53311300	   4350.30649777	   1961.23740648	      0.90064084	     70.24081540
      0.53320683	   4350.27719261	   1961.21487910	      0.89994609	     70.24311075
      0.53330066	   4350.24789333	   1961.19225318	      0.89925228	     70.24541493
      0.53339450	   4350.21859861	   1961.16952818	      0.89855939	     70.24772802
      0.53351654	   4350.18050538	   1961.13982286	      0.89765958	     70.25074987
      0.53360830	   4350.15186953	   1961.11737744	      0.89698407	     70.25303192
      0.53370006	   4350.12323943	   1961.09483649	      0.89630945	     70.25532259
      0.53381248	   4350.08816767	   1961.06708817	      0.89548410	     70.25814100
      0.53391349	   4350.05666458	   1961.04203445	      0.89474368	     70.26068437
      0.53401450	   4350.02516657	   1961.01686345	      0.89400432	     70.26323840
      0.53411551	   4349.99367584	   1960.99157508	      0.89326602	     70.26580309
      0.53421652	   4349.96219003	   1960.96616857	      0.89252878	     70.26837856
      0.53431753	   4349.93071181	   1960.94064390	      0.89179259	     70.27096481
      0.53441853	   4349.89923830	   1960.91500021	      0.89105745	     70.27356195
      0.53450701	   4349.87167479	   1960.89243924	      0.89041435	     70.27584591
      0.53459549	   4349.84411521	   1960.86978638	      0.88977206	     70.27813830
      0.53470655	   4349.80953086	   1960.84122304	      0.88896701	     70.28102759
      0.53481761	   4349.77495337	   1960.81251397	      0.88816322	     70.28393030
      0.53490653	   4349.74727572	   1960.78942304	      0.88752058	     70.28626401
      0.53499545	   4349.71960222	   1960.76623797	      0.88687875	     70.28860642
      0.53510839	   4349.68445990	   1960.73665297	      0.88606467	     70.29159423
      0.53522133	   4349.64932478	   1960.70691505	      0.88525188	     70.29459622
      0.53530570	   4349.62308283	   1960.68459884	      0.88464551	     70.29684815
      0.53539008	   4349.59684466	   1960.66219662	      0.88403987	     70.29910808
      0.53550993	   4349.55958114	   1960.63022563	      0.88318077	     70.30233213
      0.53561676	   4349.52637500	   1960.60158229	      0.88241626	     70.30521948
      0.53572359	   4349.49317749	   1960.57279985	      0.88165290	     70.30811979
      0.53580976	   4349.46640505	   1960.54948225	      0.88103802	     70.31046869
      0.53589593	   4349.43963837	   1960.52607352	      0.88042388	     70.31282611
      0.53601039	   4349.40409011	   1960.49483697	      0.87960924	     70.31597085
      0.53612485	   4349.36855145	   1960.46343831	      0.87879590	     70.31913079
      0.53621039	   4349.34199790	   1960.43986740	      0.87818894	     70.32150225
      0.53629592	   4349.31545009	   1960.41620531	      0.87758271	     70.32388228
      0.53641301	   4349.27911794	   1960.38366710	      0.87675405	     70.32715417
      0.53653009	   4349.24279604	   1960.35095664	      0.87592674	     70.33044231
      0.53661190	   4349.21742166	   1960.32799826	      0.87534949	     70.33274954
      0.53669372	   4349.19205269	   1960.30495521	      0.87477289	     70.33506478
      0.53681750	   4349.15367641	   1960.26992791	      0.87390172	     70.33858321
      0.53692145	   4349.12145639	   1960.24036059	      0.87317127	     70.34155236
      0.53702541	   4349.08924315	   1960.21065458	      0.87244187	     70.34453470
      0.53712936	   4349.05703865	   1960.18080961	      0.87171353	     70.34753026
      0.53721879	   4349.02934005	   1960.15502386	      0.87108783	     70.35011784
      0.53730822	   4349.00164803	   1960.12913451	      0.87046290	     70.35271531
      0.53741679	   4348.96803438	   1960.09756238	      0.86970522	     70.35588228
      0.53752536	   4348.93443008	   1960.06583626	      0.86894869	     70.35906397
      0.53761463	   4348.90680351	   1960.03963262	      0.86832747	     70.36169134
      0.53770391	   4348.87918359	   1960.01332409	      0.86770702	     70.36432877
      0.53781360	   4348.84525607	   1959.98085604	      0.86694576	     70.36758311
      0.53792328	   4348.81133829	   1959.94822832	      0.86618565	     70.37085281
      0.53801022	   4348.78445940	   1959.92225254	      0.86558400	     70.37345548
      0.53809717	   4348.75758695	   1959.89617570	      0.86498306	     70.37606790
      0.53820985	   4348.72276528	   1959.86222617	      0.86420527	     70.37946849
      0.53832253	   4348.68795401	   1959.82810539	      0.86342868	     70.38288564
      0.53840725	   4348.66178882	   1959.80234056	      0.86284566	     70.38546561
      0.53849196	   4348.63562986	   1959.77647821	      0.86226331	     70.38805503
      0.53860832	   4348.59970754	   1959.74079503	      0.86146454	     70.39162728
      0.53872468	   4348.56379645	   1959.70492623	      0.86066705	     70.39521758
      0.53880646	   4348.53856215	   1959.67960469	      0.86010732	     70.39775187
      0.53888824	   4348.51333380	   1959.65419076	      0.85954821	     70.40029516
      0.53901016	   4348.47573420	   1959.61613280	      0.85871590	     70.40410340
      0.53911330	   4348.44393395	   1959.58377343	      0.85801285	     70.40734104
      0.53921644	   4348.41214127	   1959.55126491	      0.85731079	     70.41059331
      0.53931958	   4348.38035812	   1959.51860688	      0.85660973	     70.41386023
      0.53940862	   4348.35292711	   1959.49029394	      0.85600534	     70.41669228
      0.53949765	   4348.32550333	   1959.46186869	      0.85540168	     70.41953537
      0.53960519	   4348.29238805	   1959.42738538	      0.85467356	     70.42298416
      0.53971273	   4348.25928296	   1959.39273678	      0.85394651	     70.42644923
      0.53980186	   4348.23185071	   1959.36389308	      0.85334473	     70.42933363
      0.53989100	   4348.20442580	   1959.33493492	      0.85274368	     70.43222933
      0.53999931	   4348.17110748	   1959.29959037	      0.85201428	     70.43576349
      0.54010762	   4348.13779973	   1959.26407530	      0.85128596	     70.43931453
      0.54019469	   4348.11103149	   1959.23540232	      0.85070128	     70.44218137
      0.54028175	   4348.08427041	   1959.20661825	      0.85011730	     70.44505923
      0.54039256	   4348.05021878	   1959.16982173	      0.84937505	     70.44873811
      0.54050338	   4348.01617835	   1959.13284364	      0.84863392	     70.45243505
      0.54058860	   4347.99000612	   1959.10428193	      0.84806472	     70.45529052
      0.54067382	   4347.96384088	   1959.07561196	      0.84749619	     70.45815680
      0.54078751	   4347.92894133	   1959.03719205	      0.84673871	     70.46199781
      0.54090121	   4347.89405374	   1958.99857766	      0.84598239	     70.46585827
      0.54098401	   4347.86865294	   1958.97033367	      0.84543235	     70.46868199
      0.54106681	   4347.84325887	   1958.94198568	      0.84488292	     70.47151613
      0.54118466	   4347.80712219	   1958.90145408	      0.84410192	     70.47556843
      0.54128650	   4347.77590868	   1958.86626153	      0.84342810	     70.47908702
      0.54138833	   4347.74470350	   1958.83090924	      0.84275522	     70.48262170
      0.54149017	   4347.71350861	   1958.79539676	      0.84208326	     70.48617250
      0.54157975	   4347.68607473	   1958.76402511	      0.84149295	     70.48930940
      0.54166932	   4347.65864895	   1958.73252845	      0.84090335	     70.49245892
      0.54175890	   4347.63122986	   1958.70090605	      0.84031447	     70.49562115
      0.54188014	   4347.59413144	   1958.65790547	      0.83951859	     70.49992143
      0.54197065	   4347.56644381	   1958.62565209	      0.83892527	     70.50314715
      0.54206117	   4347.53876443	   1958.59326876	      0.83833268	     70.50638603
      0.54216987	   4347.50553225	   1958.55420538	      0.83762197	     70.51029331
      0.54226767	   4347.47564017	   1958.51889463	      0.83698337	     70.51382549
      0.54236548	   4347.44575600	   1958.48342978	      0.83634561	     70.51737337
      0.54246329	   4347.41588181	   1958.44781044	      0.83570870	     70.52093697
      0.54256110	   4347.38601551	   1958.41203559	      0.83507262	     70.52451645
      0.54265890	   4347.35615940	   1958.37610485	      0.83443739	     70.52811183
      0.54275671	   4347.32631114	   1958.34001717	      0.83380298	     70.53172327
      0.54285452	   4347.29647332	   1958.30377221	      0.83316942	     70.53535079
      0.54295233	   4347.26664329	   1958.26736883	      0.83253669	     70.53899456
      0.54305013	   4347.23682397	   1958.23080674	      0.83190479	     70.54265458
      0.54313783	   4347.21009230	   1958.19788648	      0.83133889	     70.54595040
      0.54322554	   4347.18336905	   1958.16483744	      0.83077365	     70.54925944
      0.54333115	   4347.15119717	   1958.12486655	      0.83009386	     70.55326201
      0.54343676	   4347.11903708	   1958.08470712	      0.82941503	     70.55728398
      0.54352721	   4347.09150339	   1958.05016428	      0.82883445	     70.56074390
      0.54361766	   4347.06397872	   1958.01548192	      0.82825457	     70.56421821
      0.54370810	   4347.03646166	   1957.98065923	      0.82767540	     70.56770701
      0.54382512	   4347.00087238	   1957.93539587	      0.82692710	     70.57224251
      0.54391527	   4346.97346439	   1957.90036492	      0.82635143	     70.57575323
      0.54400542	   4346.94606544	   1957.86519274	      0.82577646	     70.57927857
      0.54409557	   4346.91867428	   1957.82987855	      0.82520218	     70.58281865
      0.54421628	   4346.88201029	   1957.78236832	      0.82443428	     70.58758210
      0.54430429	   4346.85528762	   1957.74756693	      0.82387519	     70.59107194
      0.54439230	   4346.82857373	   1957.71262838	      0.82331676	     70.59457604
      0.54450245	   4346.79515028	   1957.66870606	      0.82261877	     70.59898190
      0.54460140	   4346.76513932	   1957.62906798	      0.82199268	     70.60295871
      0.54470034	   4346.73513768	   1957.58925372	      0.82136741	     70.60695392
      0.54479928	   4346.70514762	   1957.54926276	      0.82074297	     70.61096756
      0.54489822	   4346.67516659	   1957.50909385	      0.82011934	     70.61499982
      0.54498389	   4346.64921906	   1957.47417197	      0.81958008	     70.61850596
      0.54506955	   4346.62327856	   1957.43911550	      0.81904143	     70.62202620
      0.54517809	   4346.59042213	   1957.39450255	      0.81835981	     70.62650692
      0.54528664	   4346.55757768	   1957.34967153	      0.81767916	     70.63101052
      0.54537112	   4346.53202267	   1957.31462520	      0.81715005	     70.63453185
      0.54545561	   4346.50647473	   1957.27944544	      0.81662153	     70.63806721
      0.54556821	   4346.47243734	   1957.23234980	      0.81591805	     70.64280102
      0.54566913	   4346.44194060	   1957.18993419	      0.81528840	     70.64706540
      0.54577006	   4346.41145633	   1957.14732562	      0.81465959	     70.65135010
      0.54585863	   4346.38471218	   1957.10977300	      0.81410845	     70.65512717
      0.54594720	   4346.35797779	   1957.07207036	      0.81355795	     70.65892008
      0.54603577	   4346.33125180	   1957.03421680	      0.81300810	     70.66272893
      0.54615554	   4346.29512790	   1956.98279039	      0.81226562	     70.66790473
      0.54624464	   4346.26826259	   1956.94434961	      0.81171400	     70.67177454
      0.54633374	   4346.24140721	   1956.90575398	      0.81116302	     70.67566074
      0.54644134	   4346.20898831	   1956.85893825	      0.81049853	     70.68037575
      0.54654894	   4346.17658395	   1956.81189441	      0.80983497	     70.68511495
      0.54663024	   4346.15210843	   1956.77619765	      0.80933424	     70.68871190
      0.54671154	   4346.12764151	   1956.74036942	      0.80883405	     70.69232281
      0.54682647	   4346.09306458	   1956.68949196	      0.80812782	     70.69745171
      0.54692795	   4346.06255089	   1956.64435255	      0.80750519	     70.70200341
      0.54702942	   4346.03204874	   1956.59900485	      0.80688339	     70.70657732
      0.54713089	   4346.00156022	   1956.55344805	      0.80626242	     70.71117352
      0.54721515	   4345.97625321	   1956.51546119	      0.80574745	     70.71500695
      0.54729940	   4345.95095573	   1956.47732878	      0.80523304	     70.71885591
      0.54740802	   4345.91835644	   1956.42795534	      0.80457075	     70.72384081
      0.54751664	   4345.88577248	   1956.37833747	      0.80390939	     70.72885186
      0.54760240	   4345.86005199	   1956.33898293	      0.80338782	     70.73282746
      0.54768817	   4345.83434148	   1956.29947445	      0.80286684	     70.73681954
      0.54779641	   4345.80190850	   1956.24939544	      0.80221022	     70.74188110
      0.54790464	   4345.76949116	   1956.19906870	      0.80155452	     70.74696924
      0.54798825	   4345.74445913	   1956.16002245	      0.80104866	     70.75091799
      0.54807186	   4345.71943682	   1956.12082692	      0.80054335	     70.75488278
      0.54818264	   4345.68629766	   1956.06866487	      0.79987470	     70.76016069
      0.54829341	   4345.65317513	   1956.01623796	      0.79920702	     70.76546710
      0.54837575	   4345.62856244	   1955.97709305	      0.79871132	     70.76943032
      0.54845810	   4345.60395938	   1955.93780033	      0.79821616	     70.77340946
      0.54857109	   4345.57021245	   1955.88363986	      0.79753754	     70.77889587
      0.54867065	   4345.54049388	   1955.83568811	      0.79694047	     70.78375489
      0.54877021	   4345.51078763	   1955.78751655	      0.79634417	     70.78863769
      0.54886976	   4345.48109568	   1955.73912427	      0.79574864	     70.79354434
      0.54895767	   4345.45488719	   1955.69620842	      0.79522342	     70.79789700
      0.54904558	   4345.42869001	   1955.65311872	      0.79469881	     70.80226848
      0.54913349	   4345.40250277	   1955.60985415	      0.79417479	     70.80665891
      0.54925188	   4345.36725234	   1955.55130989	      0.79347001	     70.81260185
      0.54934017	   4345.34097629	   1955.50744213	      0.79294513	     70.81705642
      0.54942846	   4345.31471174	   1955.46339532	      0.79242085	     70.82153043
      0.54953504	   4345.28302140	   1955.40998620	      0.79178879	     70.82695712
      0.54964162	   4345.25134788	   1955.35631336	      0.79115761	     70.83241248
      0.54972267	   4345.22726738	   1955.31531341	      0.79067813	     70.83658105
      0.54980373	   4345.20319694	   1955.27415937	      0.79019915	     70.84076640
      0.54991683	   4345.16962849	   1955.21648142	      0.78953171	     70.84663410
      0.55001739	   4345.13979545	   1955.16493981	      0.78893905	     70.85187940
      0.55011796	   4345.10997608	   1955.11315683	      0.78834716	     70.85715105
      0.55021852	   4345.08017249	   1955.06113145	      0.78775603	     70.86244915
      0.55030213	   4345.05540363	   1955.01769147	      0.78726516	     70.86687434
      0.55038574	   4345.03064581	   1954.97408221	      0.78677481	     70.87131802
      0.55049326	   4344.99882220	   1954.91775113	      0.78614500	     70.87705991
      0.55060077	   4344.96701639	   1954.86113702	      0.78551607	     70.88283278
      0.55068630	   4344.94172720	   1954.81589884	      0.78501640	     70.88744721
      0.55077183	   4344.91644972	   1954.77047967	      0.78451728	     70.89208146
      0.55087844	   4344.88495665	   1954.71361072	      0.78389591	     70.89788592
      0.55098505	   4344.85348157	   1954.65645746	      0.78327539	     70.90372157
      0.55106871	   4344.82879145	   1954.61140395	      0.78278901	     70.90832332
      0.55115238	   4344.80411281	   1954.56617349	      0.78230315	     70.91294450
      0.55126093	   4344.77210845	   1954.50722296	      0.78167354	     70.91896952
      0.55136948	   4344.74012307	   1954.44797120	      0.78104481	     70.92502766
      0.55145234	   4344.71572041	   1954.40254111	      0.78056550	     70.92967422
      0.55153520	   4344.69132924	   1954.35693366	      0.78008670	     70.93434030
      0.55164511	   4344.65898864	   1954.29615665	      0.77945232	     70.94056053
      0.55175503	   4344.62666791	   1954.23506399	      0.77881883	     70.94681555
      0.55183657	   4344.60270251	   1954.18953771	      0.77834946	     70.95147843
      0.55191811	   4344.57874849	   1954.14383588	      0.77788057	     70.95616067
      0.55203004	   4344.54588421	   1954.08081430	      0.77723775	     70.96261963
      0.55212895	   4344.51685851	   1954.02484199	      0.77667043	     70.96835835
      0.55222787	   4344.48784789	   1953.96860667	      0.77610383	     70.97412613
      0.55232678	   4344.45885433	   1953.91210714	      0.77553794	     70.97992312
      0.55241318	   4344.43354060	   1953.86253731	      0.77504423	     70.98501086
      0.55249958	   4344.40824006	   1953.81276373	      0.77455106	     70.99012115
      0.55258598	   4344.38295142	   1953.76278516	      0.77405843	     70.99525413
      0.55270619	   4344.34779041	   1953.69291074	      0.77337398	     71.00243325
      0.55279270	   4344.32249704	   1953.64236923	      0.77288198	     71.00762806
      0.55287922	   4344.29721704	   1953.59161885	      0.77239052	     71.01284603
      0.55298645	   4344.26590336	   1953.52842985	      0.77178219	     71.01934526
      0.55308294	   4344.23774151	   1953.47128839	      0.77123545	     71.02522472
      0.55317943	   4344.20959470	   1953.41388241	      0.77068939	     71.03113356
      0.55327593	   4344.18146510	   1953.35621073	      0.77014400	     71.03707190
      0.55337242	   4344.15335036	   1953.29827148	      0.76959927	     71.04303999
      0.55345725	   4344.12865011	   1953.24711685	      0.76912097	     71.04831103
      0.55354207	   4344.10396163	   1953.19575326	      0.76864318	     71.05360531
      0.55364702	   4344.07343296	   1953.13191088	      0.76805273	     71.06018820
      0.55375198	   4344.04292297	   1953.06774509	      0.76746306	     71.06680710
      0.55383485	   4344.01884707	   1953.01684994	      0.76699801	     71.07205897
      0.55391772	   4343.99478272	   1952.96575087	      0.76653344	     71.07733355
      0.55402748	   4343.96293099	   1952.89775874	      0.76591892	     71.08435446
      0.55412550	   4343.93450081	   1952.83672663	      0.76537078	     71.09065919
      0.55422353	   4343.90608921	   1952.77540458	      0.76482332	     71.09699624
      0.55431144	   4343.88062532	   1952.72016633	      0.76433297	     71.10270664
      0.55439934	   4343.85517662	   1952.66469235	      0.76384316	     71.10844333
      0.55448725	   4343.82974168	   1952.60898117	      0.76335389	     71.11420650
      0.55459973	   4343.79721944	   1952.53735113	      0.76272867	     71.12161928
      0.55468762	   4343.77182145	   1952.48110406	      0.76224072	     71.12744238
      0.55477551	   4343.74643885	   1952.42461598	      0.76175331	     71.13329239
      0.55486340	   4343.72107040	   1952.36788541	      0.76126645	     71.13916951
      0.55497955	   4343.68756976	   1952.29254309	      0.76062388	     71.14697781
      0.55506486	   4343.66297880	   1952.23693014	      0.76015251	     71.15274364
      0.55515017	   4343.63840264	   1952.18108492	      0.75968164	     71.15853545
      0.55525681	   4343.60769999	   1952.11094576	      0.75909373	     71.16581240
      0.55536346	   4343.57702050	   1952.04043939	      0.75850661	     71.17313043
      0.55544313	   4343.55411525	   1951.98752711	      0.75806853	     71.17862431
      0.55552280	   4343.53122334	   1951.93440762	      0.75763088	     71.18414138
      0.55563475	   4343.49907590	   1951.85941046	      0.75701662	     71.19193357
      0.55573417	   4343.47054918	   1951.79246297	      0.75647185	     71.19889221
      0.55583358	   4343.44204153	   1951.72518679	      0.75592777	     71.20588769
      0.55593300	   4343.41355507	   1951.65758023	      0.75538436	     71.21292018
      0.55601477	   4343.39013827	   1951.60172314	      0.75493790	     71.21873251
      0.55609655	   4343.36673597	   1951.54564007	      0.75449190	     71.22457016
      0.55620325	   4343.33621863	   1951.47211572	      0.75391061	     71.23222603
      0.55630177	   4343.30806406	   1951.40388662	      0.75337460	     71.23933328
      0.55640029	   4343.27992882	   1951.33532342	      0.75283925	     71.24647802
      0.55649881	   4343.25181509	   1951.26642442	      0.75230455	     71.25366042
      0.55658102	   4343.22836767	   1951.20866704	      0.75185884	     71.25968344
      0.55666324	   4343.20493538	   1951.15067319	      0.75141358	     71.26573298
      0.55676884	   4343.17485964	   1951.07583725	      0.75084236	     71.27354215
      0.55687444	   4343.14480846	   1951.00060661	      0.75027190	     71.28139561
      0.55695934	   4343.12066479	   1950.93983553	      0.74981381	     71.28774190
      0.55704424	   4343.09653749	   1950.87880638	      0.74935620	     71.29411715
      0.55714808	   4343.06704667	   1950.80380501	      0.74879713	     71.30195473
      0.55725192	   4343.03758025	   1950.72841300	      0.74823878	     71.30983618
      0.55733527	   4343.01394744	   1950.66762086	      0.74779119	     71.31619358
      0.55741861	   4342.99033078	   1950.60657422	      0.74734406	     71.32257956
      0.55752374	   4342.96056042	   1950.52920023	      0.74678068	     71.33067633
      0.55762888	   4342.93081555	   1950.45141644	      0.74621803	     71.33881911
      0.55771197	   4342.90732162	   1950.38964370	      0.74577383	     71.34528803
      0.55779507	   4342.88384408	   1950.32761200	      0.74533009	     71.35178602
      0.55790066	   4342.85403635	   1950.24842070	      0.74476694	     71.36008438
      0.55800624	   4342.82425487	   1950.16880637	      0.74420453	     71.36843025
      0.55808857	   4342.80104794	   1950.10642721	      0.74376647	     71.37497160
      0.55817090	   4342.77785744	   1950.04378785	      0.74332886	     71.38154217
      0.55827741	   4342.74788116	   1949.96236955	      0.74276343	     71.39008545
      0.55838392	   4342.71793213	   1949.88051060	      0.74219874	     71.39867822
      0.55846554	   4342.69499769	   1949.81747755	      0.74176650	     71.40529703
      0.55854716	   4342.67207973	   1949.75418271	      0.74133469	     71.41194524
      0.55865467	   4342.64191591	   1949.67040912	      0.74076657	     71.42074737
      0.55876218	   4342.61178043	   1949.58617587	      0.74019921	     71.42960109
      0.55884293	   4342.58916244	   1949.52260253	      0.73977355	     71.43628545
      0.55892369	   4342.56656092	   1949.45876685	      0.73934831	     71.44299926
      0.55903248	   4342.53613607	   1949.37234842	      0.73877609	     71.45209111
      0.55912945	   4342.50904327	   1949.29491771	      0.73826672	     71.46024024
      0.55922641	   4342.48197269	   1949.21710164	      0.73775796	     71.46843262
      0.55932338	   4342.45492633	   1949.13889814	      0.73724980	     71.47666868
      0.55940869	   4342.43114947	   1949.06977322	      0.73680323	     71.48395065
      0.55949400	   4342.40739158	   1949.00034500	      0.73635713	     71.49126663
      0.55957931	   4342.38365139	   1948.93061165	      0.73591149	     71.49861683
      0.55969585	   4342.35125137	   1948.83485688	      0.73530349	     71.50871312
      0.55978118	   4342.32754885	   1948.76437897	      0.73485886	     71.51614668
      0.55986651	   4342.30386555	   1948.69359044	      0.73441469	     71.52361503
      0.55997113	   4342.27485219	   1948.60637004	      0.73387073	     71.53281979
      0.56007575	   4342.24586787	   1948.51867705	      0.73332747	     71.54207746
      0.56015439	   4342.22410004	   1948.45245158	      0.73291960	     71.54907084
      0.56023303	   4342.20234903	   1948.38595608	      0.73251212	     71.55609444
      0.56034371	   4342.17176213	   1948.29190582	      0.73193927	     71.56603142
      0.56044214	   4342.14458682	   1948.20780660	      0.73143046	     71.57491983
      0.56054057	   4342.11743623	   1948.12327626	      0.73092226	     71.58385646
      0.56062899	   4342.09307145	   1948.04697883	      0.73046629	     71.59192494
      0.56071740	   4342.06872659	   1947.97032942	      0.73001082	     71.60003275
      0.56080582	   4342.04440328	   1947.89332632	      0.72955584	     71.60818008
      0.56089424	   4342.02010045	   1947.81596738	      0.72910135	     71.61636715
      0.56100807	   4341.98884277	   1947.71584217	      0.72851693	     71.62696667
      0.56109024	   4341.96630039	   1947.64319556	      0.72809556	     71.63465936
      0.56117241	   4341.94377712	   1947.57023622	      0.72767462	     71.64238692
      0.56127979	   4341.91437152	   1947.47442024	      0.72712517	     71.65253802
      0.56138717	   4341.88499851	   1947.37806377	      0.72657645	     71.66274934
      0.56146469	   4341.86381151	   1947.30816113	      0.72618074	     71.67015907
      0.56154222	   4341.84264195	   1947.23797353	      0.72578541	     71.67760051
      0.56165486	   4341.81191012	   1947.13547350	      0.72521161	     71.68847047
      0.56175325	   4341.78509895	   1947.04545335	      0.72471111	     71.69801954
      0.56185163	   4341.75831428	   1946.95496555	      0.72421121	     71.70762058
      0.56194006	   4341.73426418	   1946.87323268	      0.72376240	     71.71629469
      0.56202849	   4341.71023545	   1946.79111751	      0.72331407	     71.72501125
      0.56211692	   4341.68622975	   1946.70861815	      0.72286623	     71.73377044
      0.56220535	   4341.66224597	   1946.62573228	      0.72241886	     71.74257249
      0.56231721	   4341.63194085	   1946.52032945	      0.72185365	     71.75376830
      0.56239983	   4341.60957864	   1946.44207242	      0.72143665	     71.76208253
      0.56248245	   4341.58723704	   1946.36347210	      0.72102007	     71.77043475
      0.56258833	   4341.55863611	   1946.26224523	      0.72048686	     71.78119351
      0.56269421	   4341.53006896	   1946.16044787	      0.71995432	     71.79201531
      0.56277217	   4341.50905395	   1946.08512326	      0.71956263	     71.80002440
      0.56285013	   4341.48805769	   1946.00948580	      0.71917131	     71.80806801
      0.56296114	   4341.45819147	   1945.90124096	      0.71861474	     71.81958137
      0.56305850	   4341.43202980	   1945.80578281	      0.71812724	     71.82973672
      0.56315585	   4341.40589580	   1945.70982766	      0.71764032	     71.83994679
      0.56325321	   4341.37979150	   1945.61337277	      0.71715396	     71.85021183
      0.56333459	   4341.35799217	   1945.53236153	      0.71674786	     71.85883468
      0.56341597	   4341.33621378	   1945.45099720	      0.71634216	     71.86749629
      0.56351961	   4341.30850512	   1945.34685574	      0.71582603	     71.87858434
      0.56362326	   4341.28083011	   1945.24213478	      0.71531054	     71.88973592
      0.56370602	   4341.25875410	   1945.15809504	      0.71489937	     71.89868648
      0.56378878	   4341.23670002	   1945.07368152	      0.71448862	     71.90767794
      0.56389214	   4341.20918516	   1944.96772648	      0.71397619	     71.91896543
      0.56399551	   4341.18170437	   1944.86118157	      0.71346439	     71.93031735
      0.56407619	   4341.16027689	   1944.77760701	      0.71306536	     71.93922295
      0.56415687	   4341.13887060	   1944.69366898	      0.71266671	     71.94816816
      0.56426276	   4341.11080603	   1944.58294795	      0.71214408	     71.95996892
      0.56436864	   4341.08277769	   1944.47159346	      0.71162212	     71.97183858
      0.56444782	   4341.06184158	   1944.38791075	      0.71123225	     71.98075948
      0.56452700	   4341.04092618	   1944.30386980	      0.71084275	     71.98971927
      0.56463557	   4341.01227882	   1944.18804610	      0.71030926	     72.00206854
      0.56473091	   4340.98715490	   1944.08577804	      0.70984137	     72.01297344
      0.56482625	   4340.96205943	   1943.98298118	      0.70937402	     72.02393555
      0.56492159	   4340.93699432	   1943.87965266	      0.70890719	     72.03495508
      0.56500687	   4340.91459709	   1943.78677038	      0.70849006	     72.04486114
      0.56509215	   4340.89222436	   1943.69345794	      0.70807336	     72.05481356
      0.56517743	   4340.86987478	   1943.59971290	      0.70765707	     72.06481255
      0.56528804	   4340.84092319	   1943.47747673	      0.70711778	     72.07785098
      0.56537422	   4340.81839390	   1943.38173146	      0.70669811	     72.08806409
      0.56546040	   4340.79588980	   1943.28553695	      0.70627887	     72.09832537
      0.56554657	   4340.77340968	   1943.18889063	      0.70586006	     72.10863502
      0.56565790	   4340.74440504	   1943.06336243	      0.70531964	     72.12202577
      0.56574226	   4340.72245469	   1942.96774100	      0.70491063	     72.13222626
      0.56582662	   4340.70052875	   1942.87167936	      0.70450204	     72.14247367
      0.56592942	   4340.67383911	   1942.75401053	      0.70400465	     72.15502590
      0.56603223	   4340.64718579	   1942.63568042	      0.70350786	     72.16764841
      0.56610944	   4340.62718957	   1942.54636879	      0.70313513	     72.17717521
      0.56618665	   4340.60721417	   1942.45668009	      0.70276275	     72.18674196
      0.56629720	   4340.57864884	   1942.32760777	      0.70223019	     72.20050904
      0.56639296	   4340.55394134	   1942.21518224	      0.70176948	     72.21249987
      0.56648871	   4340.52926410	   1942.10216658	      0.70130929	     72.22455292
      0.56658446	   4340.50461907	   1941.98855769	      0.70084963	     72.23666838
      0.56666738	   4340.48329959	   1941.88968544	      0.70045196	     72.24721154
      0.56675031	   4340.46200438	   1941.79036348	      0.70005469	     72.25780185
      0.56685083	   4340.43622142	   1941.66936008	      0.69957364	     72.27070281
      0.56695135	   4340.41047387	   1941.54768860	      0.69909316	     72.28367356
      0.56703368	   4340.38941052	   1941.44753442	      0.69870005	     72.29434932
      0.56711601	   4340.36837124	   1941.34692725	      0.69830733	     72.30507223
      0.56721844	   4340.34222813	   1941.22112550	      0.69781928	     72.31847873
      0.56732087	   4340.31612202	   1941.09461489	      0.69733181	     72.33195872
      0.56740011	   4340.29594746	   1940.99624371	      0.69695507	     72.34243890
      0.56747936	   4340.27579536	   1940.89744371	      0.69657867	     72.35296336
      0.56758642	   4340.24860474	   1940.76328439	      0.69607073	     72.36725204
      0.56769348	   4340.22145467	   1940.62833383	      0.69556343	     72.38162207
      0.56776891	   4340.20234949	   1940.53277910	      0.69520641	     72.39179525
      0.56784434	   4340.18326479	   1940.43682750	      0.69484971	     72.40200906
      0.56795917	   4340.15424795	   1940.28998545	      0.69430727	     72.41763675
      0.56805327	   4340.13050489	   1940.16896335	      0.69386332	     72.43051344
      0.56814737	   4340.10679191	   1940.04731317	      0.69341986	     72.44345399
      0.56824146	   4340.08311068	   1939.92503180	      0.69297689	     72.45645855
      0.56833556	   4340.05945916	   1939.80211553	      0.69253441	     72.46952736
      0.56841871	   4340.03858626	   1939.69296973	      0.69214382	     72.48112919
      0.56850186	   4340.01773661	   1939.58332320	      0.69175361	     72.49278144
      0.56858501	   4339.99691154	   1939.47317381	      0.69136378	     72.50448420
      0.56870013	   4339.96811840	   1939.31983710	      0.69082469	     72.52077035
      0.56878423	   4339.94711280	   1939.20719774	      0.69043130	     72.53273008
      0.56886834	   4339.92613115	   1939.09403556	      0.69003830	     72.54474192
      0.56897067	   4339.90063669	   1938.95564309	      0.68956066	     72.55942710
      0.56906256	   4339.87777193	   1938.83069450	      0.68913221	     72.57268105
      0.56915446	   4339.85493747	   1938.70511236	      0.68870422	     72.58599760
      0.56924635	   4339.83213136	   1938.57889317	      0.68827669	     72.59937693
      0.56933825	   4339.80935567	   1938.45203406	      0.68784962	     72.61281913
      0.56943014	   4339.78660809	   1938.32453149	      0.68742300	     72.62632436
      0.56952204	   4339.76389106	   1938.19638265	      0.68699684	     72.63989270
      0.56960460	   4339.74350513	   1938.08069559	      0.68661436	     72.65213689
      0.56968716	   4339.72314360	   1937.96448195	      0.68623225	     72.66443220
      0.56978687	   4339.69858550	   1937.82343581	      0.68577129	     72.67934841
      0.56988657	   4339.67406249	   1937.68161422	      0.68531087	     72.69433942
      0.56996735	   4339.65421729	   1937.56613443	      0.68493822	     72.70654056
      0.57004813	   4339.63439522	   1937.45014077	      0.68456592	     72.71879094
      0.57015232	   4339.60886273	   1937.29977920	      0.68408627	     72.73466332
      0.57024573	   4339.58600296	   1937.16423421	      0.68365672	     72.74896402
      0.57033914	   4339.56317190	   1937.02799184	      0.68322764	     72.76333087
      0.57043255	   4339.54037164	   1936.89104906	      0.68279902	     72.77776388
      0.57051403	   4339.52050825	   1936.77103301	      0.68242556	     72.79040646
      0.57059550	   4339.50066806	   1936.65047937	      0.68205246	     72.80309947
      0.57069705	   4339.47596826	   1936.49945540	      0.68158788	     72.81899175
      0.57079861	   4339.45130387	   1936.34758842	      0.68112386	     72.83496252
      0.57087619	   4339.43248301	   1936.23099465	      0.68076972	     72.84721678
      0.57095378	   4339.41368287	   1936.11390450	      0.68041590	     72.85951688
      0.57106354	   4339.38711954	   1935.94740363	      0.67991589	     72.87699642
      0.57115640	   4339.36467870	   1935.80576204	      0.67949338	     72.89185574
      0.57124925	   4339.34226517	   1935.66339935	      0.67907132	     72.90678086
      0.57134211	   4339.31988083	   1935.52031266	      0.67864972	     72.92177174
      0.57142551	   4339.29979848	   1935.39117536	      0.67827144	     72.93529230
      0.57150892	   4339.27973940	   1935.26144906	      0.67789351	     72.94886590
      0.57159232	   4339.25970212	   1935.13113127	      0.67751596	     72.96249257
      0.57170185	   4339.23342034	   1934.95907609	      0.67702064	     72.98046971
      0.57179100	   4339.21205801	   1934.81828729	      0.67661799	     72.99516814
      0.57188015	   4339.19072144	   1934.67681402	      0.67621575	     73.00992707
      0.57196930	   4339.16940897	   1934.53465330	      0.67581392	     73.02474651
      0.57205844	   4339.14812181	   1934.39180255	      0.67541251	     73.03962638
      0.57214759	   4339.12685849	   1934.24825884	      0.67501150	     73.05456665
      0.57223674	   4339.10562003	   1934.10401961	      0.67461091	     73.06956723
      0.57232589	   4339.08440509	   1933.95908196	      0.67421074	     73.08462808
      0.57241503	   4339.06321455	   1933.81344334	      0.67381097	     73.09974910
      0.57252309	   4339.03755960	   1933.63596541	      0.67332694	     73.11815843
      0.57260001	   4339.01932016	   1933.50900325	      0.67298278	     73.13131597
      0.57267693	   4339.00109728	   1933.38151297	      0.67263892	     73.14451811
      0.57278312	   4338.97596697	   1933.20462665	      0.67216468	     73.16281837
      0.57288092	   4338.95285189	   1933.04082993	      0.67172845	     73.17974650
      0.57297871	   4338.92976462	   1932.87616979	      0.67129271	     73.19674624
      0.57306235	   4338.91004075	   1932.73466486	      0.67092045	     73.21134112
      0.57314598	   4338.89033699	   1932.59252388	      0.67054855	     73.22598811
      0.57324657	   4338.86666483	   1932.42073213	      0.67010176	     73.24367224
      0.57333510	   4338.84585286	   1932.26876092	      0.66970893	     73.25929918
      0.57342363	   4338.82506085	   1932.11606916	      0.66931650	     73.27498407
      0.57351216	   4338.80429024	   1931.96265469	      0.66892447	     73.29072669
      0.57360069	   4338.78353918	   1931.80851486	      0.66853284	     73.30652691
      0.57368922	   4338.76280881	   1931.65364753	      0.66814161	     73.32238448
      0.57377775	   4338.74209752	   1931.49805013	      0.66775077	     73.33829925
      0.57386628	   4338.72140621	   1931.34172053	      0.66736032	     73.35427096
      0.57395481	   4338.70073346	   1931.18465626	      0.66697027	     73.37029942
      0.57404334	   4338.68007996	   1931.02685520	      0.66658062	     73.38638438
      0.57415408	   4338.65426964	   1930.82842138	      0.66609376	     73.40658422
      0.57422821	   4338.63700922	   1930.69494360	      0.66576820	     73.42015471
      0.57430234	   4338.61976051	   1930.56094426	      0.66544291	     73.43376431
      0.57441130	   4338.59442947	   1930.36303258	      0.66496529	     73.45383933
      0.57451527	   4338.57028297	   1930.17313344	      0.66451010	     73.47307237
      0.57461924	   4338.54615999	   1929.98219920	      0.66405545	     73.49238100
      0.57469862	   4338.52775648	   1929.83572336	      0.66370869	     73.50717362
      0.57477800	   4338.50936635	   1929.68864079	      0.66336225	     73.52200978
      0.57488716	   4338.48409511	   1929.48537312	      0.66288631	     73.54248380
      0.57497153	   4338.46458165	   1929.32749599	      0.66251891	     73.55836202
      0.57505589	   4338.44508065	   1929.16892784	      0.66215186	     73.57428854
      0.57514026	   4338.42559307	   1929.00966725	      0.66178516	     73.59026302
      0.57525157	   4338.39989882	   1928.79847084	      0.66130187	     73.61141318
      0.57532817	   4338.38223112	   1928.65243820	      0.66096965	     73.62601487
      0.57540476	   4338.36457234	   1928.50583044	      0.66063773	     73.64065525
      0.57550882	   4338.34059738	   1928.30573369	      0.66018726	     73.66060640
      0.57560788	   4338.31778958	   1928.11426211	      0.65975893	     73.67966409
      0.57570694	   4338.29499684	   1927.92182225	      0.65933108	     73.69878483
      0.57578946	   4338.27601944	   1927.76077276	      0.65897503	     73.71476075
      0.57587198	   4338.25705193	   1927.59904858	      0.65861931	     73.73077965
      0.57597530	   4338.23331648	   1927.39561933	      0.65817443	     73.75089511
      0.57605979	   4338.21391593	   1927.22846422	      0.65781099	     73.76739482
      0.57614428	   4338.19452281	   1927.06059751	      0.65744790	     73.78393833
      0.57622877	   4338.17513808	   1926.89201821	      0.65708515	     73.80052518
      0.57633729	   4338.15024853	   1926.67443180	      0.65661972	     73.82189380
      0.57641471	   4338.13250228	   1926.51850361	      0.65628806	     73.83717907
      0.57649212	   4338.11476068	   1926.36197404	      0.65595670	     73.85249957
      0.57659349	   4338.09153663	   1926.15609372	      0.65552322	     73.87261386
      0.57669118	   4338.06916311	   1925.95671237	      0.65510596	     73.89205342
      0.57678887	   4338.04679685	   1925.75636939	      0.65468916	     73.91154697
      0.57687228	   4338.02770313	   1925.58454313	      0.65433364	     73.92823384
      0.57695570	   4338.00861396	   1925.41201400	      0.65397845	     73.94495904
      0.57705763	   4337.98529019	   1925.20022293	      0.65354484	     73.96544905
      0.57714123	   4337.96616435	   1925.02572969	      0.65318958	     73.98229620
      0.57722484	   4337.94704001	   1924.85052779	      0.65283465	     73.99918026
      0.57730844	   4337.92791807	   1924.67461679	      0.65248006	     74.01610068
      0.57741952	   4337.90251250	   1924.43979015	      0.65200943	     74.03863780
      0.57749467	   4337.88532647	   1924.28021094	      0.65169137	     74.05392014
      0.57756982	   4337.86813996	   1924.12005719	      0.65137358	     74.06923048
      0.57767361	   4337.84440527	   1923.89793817	      0.65093515	     74.09041949
      0.57777388	   4337.82147281	   1923.68229743	      0.65051204	     74.11094005
      0.57787415	   4337.79853896	   1923.46563224	      0.65008941	     74.13150771
      0.57795995	   4337.77891024	   1923.27940537	      0.64972812	     74.14914528
      0.57804576	   4337.75927969	   1923.09242770	      0.64936717	     74.16681595
      0.57813157	   4337.73964542	   1922.90469883	      0.64900657	     74.18451909
      0.57821737	   4337.72000797	   1922.71621875	      0.64864632	     74.20225402
      0.57831848	   4337.69686348	   1922.49317170	      0.64822229	     74.22319068
      0.57840746	   4337.67648933	   1922.29600582	      0.64784949	     74.24165182
      0.57849644	   4337.65610840	   1922.09803177	      0.64747707	     74.26014483
      0.57858542	   4337.63572199	   1921.89924991	      0.64710501	     74.27866891
      0.57867441	   4337.61532757	   1921.69966010	      0.64673333	     74.29722329
      0.57876339	   4337.59492648	   1921.49926283	      0.64636201	     74.31580716
      0.57885237	   4337.57451612	   1921.29805808	      0.64599107	     74.33441975
      0.57894135	   4337.55409790	   1921.09604649	      0.64562049	     74.35306020
      0.57903033	   4337.53366917	   1920.89322815	      0.64525028	     74.37172775
      0.57911931	   4337.51323140	   1920.68960383	      0.64488043	     74.39042152
      0.57920830	   4337.49278188	   1920.48517373	      0.64451096	     74.40914072
      0.57929728	   4337.47232216	   1920.27993877	      0.64414184	     74.42788447
      0.57938626	   4337.45184945	   1920.07389927	      0.64377310	     74.44665196
      0.57947524	   4337.43136540	   1919.86705629	      0.64340472	     74.46544228
      0.57956422	   4337.41086712	   1919.65941025	      0.64303670	     74.48425462
      0.57965321	   4337.39035640	   1919.45096235	      0.64266905	     74.50308806
      0.57974219	   4337.36983023	   1919.24171313	      0.64230176	     74.52194179
      0.57983117	   4337.34929053	   1919.03166395	      0.64193483	     74.54081485
      0.57992015	   4337.32873418	   1918.82081543	      0.64156827	     74.55970642
      0.58000913	   4337.30816327	   1918.60916908	      0.64120207	     74.57861555
      0.58008917	   4337.28964534	   1918.41812032	      0.64087299	     74.59563790
      0.58016920	   4337.27111449	   1918.22642785	      0.64054421	     74.61267307
      0.58027175	   4337.24735104	   1917.97988810	      0.64012339	     74.63451662
      0.58035685	   4337.22761178	   1917.77447852	      0.63977451	     74.65265933
      0.58044195	   4337.20785474	   1917.56834455	      0.63942595	     74.67081407
      0.58052706	   4337.18808100	   1917.36148767	      0.63907772	     74.68898003
      0.58062934	   4337.16429030	   1917.11190892	      0.63865962	     74.71082763
      0.58070877	   4337.14579941	   1916.91739228	      0.63833528	     74.72780188
      0.58078820	   4337.12729149	   1916.72224950	      0.63801123	     74.74478371
      0.58088473	   4337.10477676	   1916.48424921	      0.63761779	     74.76543118
      0.58097852	   4337.08287503	   1916.25210545	      0.63723590	     74.78550272
      0.58107231	   4337.06094995	   1916.01909462	      0.63685439	     74.80558169
      0.58115643	   4337.04126538	   1915.80939021	      0.63651259	     74.82359436
      0.58124055	   4337.02156152	   1915.59899178	      0.63617111	     74.84161134
      0.58132467	   4337.00183670	   1915.38790077	      0.63582994	     74.85963190
      0.58140878	   4336.98209162	   1915.17611899	      0.63548909	     74.87765522
      0.58152472	   4336.95484260	   1914.88309948	      0.63501982	     74.90249920
      0.58159545	   4336.93819965	   1914.70369394	      0.63473383	     74.91765694
      0.58166618	   4336.92154083	   1914.52380385	      0.63444806	     74.93281490
      0.58177889	   4336.89496139	   1914.23612792	      0.63399310	     74.95697031
      0.58187995	   4336.87109837	   1913.97717522	      0.63358570	     74.97862452
      0.58201978	   4336.83802601	   1913.61723823	      0.63302271	     75.00858247
      0.58209065	   4336.82123950	   1913.43409483	      0.63273769	     75.02376280
      0.58216152	   4336.80443756	   1913.25047299	      0.63245290	     75.03894015
      0.58229489	   4336.77277482	   1912.90362992	      0.63191756	     75.06749216
      0.58236804	   4336.75538661	   1912.71269681	      0.63162430	     75.08314470
      0.58244118	   4336.73798070	   1912.52125895	      0.63133127	     75.09879228
      0.58255506	   4336.71084771	   1912.22220891	      0.63087553	     75.12314290
      0.58265213	   4336.68768612	   1911.96633531	      0.63048749	     75.14388796
      0.58274920	   4336.66449518	   1911.70958225	      0.63009987	     75.16462107
      0.58283128	   4336.64486220	   1911.49180407	      0.62977245	     75.18214160
      0.58291336	   4336.62520873	   1911.27340141	      0.62944531	     75.19965220
      0.58299544	   4336.60553365	   1911.05437605	      0.62911848	     75.21715228
      0.58310294	   4336.57973223	   1910.76655911	      0.62869083	     75.24005686
      0.58318586	   4336.55980645	   1910.54383900	      0.62836132	     75.25770945
      0.58326878	   4336.53986048	   1910.32049012	      0.62803212	     75.27534927
      0.58335170	   4336.51989330	   1910.09651431	      0.62770321	     75.29297575
      0.58345876	   4336.49408278	   1909.80640190	      0.62727898	     75.31571366
      0.58354044	   4336.47436736	   1909.58436427	      0.62695565	     75.33304507
      0.58362213	   4336.45463319	   1909.36172476	      0.62663260	     75.35036172
      0.58372081	   4336.43076588	   1909.09195236	      0.62624272	     75.37126168
      0.58380913	   4336.40938014	   1908.84974774	      0.62589410	     75.38994893
      0.58389746	   4336.38797147	   1908.60684634	      0.62554581	     75.40861702
      0.58398579	   4336.36654191	   1908.36325079	      0.62519786	     75.42726529
      0.58407411	   4336.34508980	   1908.11896318	      0.62485025	     75.44589320
      0.58416244	   4336.32361733	   1907.87398614	      0.62450297	     75.46450011
      0.58425076	   4336.30212269	   1907.62832171	      0.62415602	     75.48308551
      0.58433909	   4336.28060822	   1907.38197254	      0.62380941	     75.50164877
      0.58442742	   4336.25907193	   1907.13494064	      0.62346313	     75.52018941
      0.58451574	   4336.23751634	   1906.88722867	      0.62311718	     75.53870684
      0.58460407	   4336.21593926	   1906.63883859	      0.62277156	     75.55720060
      0.58469239	   4336.19434343	   1906.38977307	      0.62242628	     75.57567010
      0.58478072	   4336.17272642	   1906.14003403	      0.62208132	     75.59411493
      0.58486905	   4336.15109121	   1905.88962417	      0.62173670	     75.61253452
      0.58494757	   4336.13184052	   1905.66645407	      0.62143061	     75.62888757
      0.58502609	   4336.11257547	   1905.44275720	      0.62112479	     75.64521999
      0.58512332	   4336.08869850	   1905.16502988	      0.62074645	     75.66541506
      0.58522055	   4336.06479947	   1904.88650024	      0.62036851	     75.68557741
      0.58530010	   4336.04522641	   1904.65799821	      0.62005956	     75.70205056
      0.58537966	   4336.02563915	   1904.42896270	      0.61975088	     75.71850111
      0.58547784	   4336.00144750	   1904.14559963	      0.61937032	     75.73876951
      0.58557601	   4335.97723443	   1903.86142973	      0.61899017	     75.75900248
      0.58565203	   4335.95846994	   1903.64084192	      0.61869610	     75.77464440
      0.58572805	   4335.93969313	   1903.41977365	      0.61840226	     75.79026451
      0.58583111	   4335.91421490	   1903.11929031	      0.61800428	     75.81140660
      0.58593417	   4335.88871399	   1902.81792987	      0.61760673	     75.83250759
      0.58600677	   4335.87073658	   1902.60513079	      0.61732697	     75.84734590
      0.58607936	   4335.85274848	   1902.39189952	      0.61704743	     75.86216333
      0.58618942	   4335.82545556	   1902.06780662	      0.61662405	     75.88458724
      0.58628029	   4335.80290214	   1901.79947400	      0.61627486	     75.90306475
      0.58637117	   4335.78033076	   1901.53047109	      0.61592601	     75.92150851
      0.58646204	   4335.75774320	   1901.26080049	      0.61557751	     75.93991818
      0.58655291	   4335.73513762	   1900.99046425	      0.61522934	     75.95829345
      0.58663105	   4335.71568591	   1900.75746080	      0.61493021	     75.97406731
      0.58670920	   4335.69622118	   1900.52396834	      0.61463134	     75.98981531
      0.58680671	   4335.67191500	   1900.23191256	      0.61425872	     76.00943044
      0.58690423	   4335.64758947	   1899.93910054	      0.61388650	     76.02900463
      0.58698284	   4335.62796589	   1899.70248891	      0.61358670	     76.04475513
      0.58706146	   4335.60832974	   1899.46538908	      0.61328715	     76.06047861
      0.58715997	   4335.58370718	   1899.16758579	      0.61291213	     76.08014372
      0.58725849	   4335.55906566	   1898.86902119	      0.61253752	     76.09976578
      0.58733431	   4335.54008841	   1898.63870692	      0.61224945	     76.11483887
      0.58741014	   4335.52109993	   1898.40794466	      0.61196162	     76.12988614
      0.58751256	   4335.49543468	   1898.09552758	      0.61157320	     76.15017037
      0.58761499	   4335.46974991	   1897.78229886	      0.61118520	     76.17040690
      0.58768817	   4335.45138600	   1897.55798050	      0.61090821	     76.18483784
      0.58776136	   4335.43301203	   1897.33325051	      0.61063143	     76.19924416
      0.58786893	   4335.40598999	   1897.00220299	      0.61022503	     76.22037328
      0.58795995	   4335.38310973	   1896.72140136	      0.60988153	     76.23820944
      0.58805097	   4335.36021622	   1896.43997006	      0.60953835	     76.25600688
      0.58814199	   4335.33730795	   1896.15791109	      0.60919551	     76.27376543
      0.58822305	   4335.31689609	   1895.90619210	      0.60889047	     76.28954772
      0.58830411	   4335.29647271	   1895.65397861	      0.60858570	     76.30529890
      0.58838517	   4335.27603925	   1895.40127240	      0.60828118	     76.32101884
      0.58849051	   4335.24946882	   1895.07213509	      0.60788585	     76.34140079
      0.58857274	   4335.22871533	   1894.81462198	      0.60757754	     76.35727484
      0.58865497	   4335.20795061	   1894.55660690	      0.60726950	     76.37311640
      0.58873720	   4335.18717599	   1894.29809164	      0.60696174	     76.38892531
      0.58884218	   4335.16064004	   1893.96735244	      0.60656924	     76.40905905
      0.58892279	   4335.14025371	   1893.71284269	      0.60626816	     76.42448253
      0.58900340	   4335.11985703	   1893.45785719	      0.60596733	     76.43987438
      0.58910067	   4335.09523163	   1893.14952651	      0.60560466	     76.45840596
      0.58919794	   4335.07059160	   1892.84050788	      0.60524236	     76.47689119
      0.58927174	   4335.05188733	   1892.60557487	      0.60496771	     76.49088630
      0.58934555	   4335.03317463	   1892.37024841	      0.60469327	     76.50485460
      0.58945003	   4335.00667213	   1892.03644733	      0.60430514	     76.52458230
      0.58954095	   4334.98359849	   1891.74535646	      0.60396777	     76.54170424
      0.58963186	   4334.96051434	   1891.45367516	      0.60363072	     76.55878518
      0.58972278	   4334.93741805	   1891.16140530	      0.60329399	     76.57582508
      0.58980210	   4334.91725741	   1890.90590610	      0.60300045	     76.59065963
      0.58988143	   4334.89708770	   1890.64996179	      0.60270715	     76.60546281
      0.58996076	   4334.87691025	   1890.39357394	      0.60241410	     76.62023456
      0.59007111	   4334.84882631	   1890.03616311	      0.60200683	     76.64073204
      0.59015216	   4334.82819230	   1889.77313818	      0.60170803	     76.65574650
      0.59023320	   4334.80754940	   1889.50965503	      0.60140949	     76.67072802
      0.59033078	   4334.78268513	   1889.19181475	      0.60105039	     76.68872205
      0.59041724	   4334.76064349	   1888.90963805	      0.60073251	     76.70462585
      0.59050371	   4334.73859368	   1888.62694553	      0.60041493	     76.72049200
      0.59059017	   4334.71653414	   1888.34373869	      0.60009763	     76.73632051
      0.59067663	   4334.69446665	   1888.06001953	      0.59978062	     76.75211131
      0.59076309	   4334.67238965	   1887.77578957	      0.59946391	     76.76786440
      0.59084955	   4334.65030490	   1887.49105079	      0.59914748	     76.78357973
      0.59093601	   4334.62821088	   1887.20580469	      0.59883134	     76.79925730
      0.59102247	   4334.60610931	   1886.92005325	      0.59851549	     76.81489706
      0.59110893	   4334.58399868	   1886.63379795	      0.59819992	     76.83049903
      0.59119539	   4334.56188071	   1886.34704075	      0.59788465	     76.84606316
      0.59128185	   4334.53975389	   1886.05978315	      0.59756966	     76.86158948
      0.59136831	   4334.51761993	   1885.77202708	      0.59725496	     76.87707794
      0.59145478	   4334.49547734	   1885.48377403	      0.59694054	     76.89252858
      0.59154124	   4334.47332780	   1885.19502593	      0.59662641	     76.90794135
      0.59162770	   4334.45116983	   1884.90578425	      0.59631257	     76.92331628
      0.59171416	   4334.42900512	   1884.61605091	      0.59599901	     76.93865336
      0.59180062	   4334.40683217	   1884.32582738	      0.59568574	     76.95395261
      0.59188708	   4334.38465267	   1884.03511556	      0.59537275	     76.96921402
      0.59197354	   4334.36246512	   1883.74391690	      0.59506004	     76.98443762
      0.59206000	   4334.34027123	   1883.45223331	      0.59474762	     76.99962340
      0.59214646	   4334.31806946	   1883.16006623	      0.59443548	     77.01477140
      0.59223292	   4334.29586156	   1882.86741755	      0.59412363	     77.02988161
      0.59231939	   4334.27364595	   1882.57428870	      0.59381206	     77.04495407
      0.59240585	   4334.25142440	   1882.28068157	      0.59350077	     77.05998879
      0.59249231	   4334.22919531	   1881.98659756	      0.59318976	     77.07498581
      0.59257877	   4334.20696050	   1881.69203857	      0.59287903	     77.08994513
      0.59266523	   4334.18471830	   1881.39700599	      0.59256859	     77.10486681
      0.59275169	   4334.16247057	   1881.10150170	      0.59225843	     77.11975085
      0.59283815	   4334.14021561	   1880.80552707	      0.59194854	     77.13459731
      0.59292461	   4334.11795533	   1880.50908401	      0.59163894	     77.14940618
      0.59301107	   4334.09568795	   1880.21217384	      0.59132962	     77.16417756
      0.59309753	   4334.07341546	   1879.91479847	      0.59102057	     77.17891142
      0.59318400	   4334.05113601	   1879.61695923	      0.59071181	     77.19360786
      0.59327046	   4334.02885166	   1879.31865800	      0.59040332	     77.20826687
      0.59335692	   4334.00656047	   1879.01989610	      0.59009512	     77.22288854
      0.59344338	   4333.98426460	   1878.72067542	      0.58978719	     77.23747287
      0.59352984	   4333.96196200	   1878.42099725	      0.58947954	     77.25201994
      0.59361630	   4333.93965494	   1878.12086348	      0.58917216	     77.26652977
      0.59370276	   4333.91734125	   1877.82027538	      0.58886506	     77.28100245
      0.59378922	   4333.89502333	   1877.51923486	      0.58855824	     77.29543797
      0.59387568	   4333.87269887	   1877.21774315	      0.58825170	     77.30983645
      0.59396214	   4333.85037041	   1876.91580216	      0.58794543	     77.32419789
      0.59404860	   4333.82803549	   1876.61341310	      0.58763944	     77.33852238
      0.59413507	   4333.80569680	   1876.31057791	      0.58733372	     77.35280995
      0.59422153	   4333.78335172	   1876.00729774	      0.58702827	     77.36706069
      0.59429925	   4333.76326149	   1875.73428496	      0.58675393	     77.37984001
      0.59437698	   4333.74316651	   1875.46091501	      0.58647981	     77.39258966
      0.59447124	   4333.71879097	   1875.12889818	      0.58614765	     77.40801248
      0.59456550	   4333.69440909	   1874.79635971	      0.58581582	     77.42339181
      0.59464506	   4333.67382642	   1874.51528026	      0.58553599	     77.43633872
      0.59472462	   4333.65323910	   1874.23383175	      0.58525640	     77.44925476
      0.59480419	   4333.63264843	   1873.95201556	      0.58497704	     77.46213995
      0.59491107	   4333.60498053	   1873.57284806	      0.58460210	     77.47940142
      0.59499126	   4333.58421802	   1873.28793204	      0.58432107	     77.49231602
      0.59507145	   4333.56345113	   1873.00264634	      0.58404027	     77.50519948
      0.59515165	   4333.54268103	   1872.71699232	      0.58375970	     77.51805183
      0.59525942	   4333.51476165	   1872.33252019	      0.58338301	     77.53527542
      0.59533805	   4333.49438859	   1872.05159632	      0.58310844	     77.54780628
      0.59541668	   4333.47401155	   1871.77032200	      0.58283410	     77.56030745
      0.59551479	   4333.44858217	   1871.41887352	      0.58249211	     77.57586416
      0.59560185	   4333.42601181	   1871.10655187	      0.58218892	     77.58963030
      0.59568891	   4333.40343846	   1870.79380544	      0.58188600	     77.60336024
      0.59577597	   4333.38086035	   1870.48063545	      0.58158335	     77.61705408
      0.59586303	   4333.35827955	   1870.16704372	      0.58128098	     77.63071189
      0.59595009	   4333.33569392	   1869.85303140	      0.58097888	     77.64433376
      0.59603715	   4333.31310597	   1869.53860036	      0.58067705	     77.65791975
      0.59611436	   4333.29306775	   1869.25936984	      0.58040957	     77.66993976
      0.59619158	   4333.27302759	   1868.97981211	      0.58014230	     77.68193166
      0.59628627	   4333.24844782	   1868.63654144	      0.57981484	     77.69659923
      0.59638096	   4333.22386481	   1868.29278207	      0.57948770	     77.71122474
      0.59645884	   4333.20364296	   1868.00969545	      0.57921889	     77.72322193
      0.59653672	   4333.18341925	   1867.72628064	      0.57895029	     77.73519079
      0.59663250	   4333.15854185	   1867.37725727	      0.57862023	     77.74987269
      0.59672829	   4333.13366149	   1867.02774092	      0.57829049	     77.76451196
      0.59680293	   4333.11426915	   1866.75502814	      0.57803376	     77.77589064
      0.59687757	   4333.09487533	   1866.48201810	      0.57777723	     77.78724355
      0.59697783	   4333.06882266	   1866.11485887	      0.57743298	     77.80245177
      0.59707809	   4333.04276696	   1865.74716714	      0.57708908	     77.81761375
      0.59714953	   4333.02419622	   1865.48482301	      0.57684423	     77.82839019
      0.59722097	   4333.00562431	   1865.22221043	      0.57659956	     77.83914327
      0.59732758	   4332.97790735	   1864.82984008	      0.57623480	     77.85514578
      0.59741638	   4332.95481720	   1864.50255184	      0.57593126	     77.86843599
      0.59750518	   4332.93172365	   1864.17485313	      0.57562800	     77.88169041
      0.59759399	   4332.90862835	   1863.84674569	      0.57532502	     77.89490912
      0.59768279	   4332.88552934	   1863.51823071	      0.57502231	     77.90809225
      0.59775928	   4332.86563270	   1863.23494839	      0.57476180	     77.91941869
      0.59783576	   4332.84573344	   1862.95136581	      0.57450150	     77.93071887
      0.59793107	   4332.82093499	   1862.59757449	      0.57417742	     77.94476335
      0.59802638	   4332.79613307	   1862.24332030	      0.57385365	     77.95876728
      0.59810332	   4332.77611164	   1861.95702638	      0.57359254	     77.97004186
      0.59818026	   4332.75608778	   1861.67043296	      0.57333163	     77.98129017
      0.59827658	   4332.73101617	   1861.31119820	      0.57300525	     77.99533603
      0.59837290	   4332.70594124	   1860.95149740	      0.57267920	     78.00934093
      0.59844709	   4332.68662767	   1860.67413811	      0.57242830	     78.02009967
      0.59852128	   4332.66731196	   1860.39650429	      0.57217758	     78.03083425
      0.59862147	   4332.64122550	   1860.02114237	      0.57183930	     78.04529239
      0.59872165	   4332.61513579	   1859.64528350	      0.57150137	     78.05970668
      0.59879323	   4332.59649710	   1859.37647194	      0.57126017	     78.06997729
      0.59886480	   4332.57785653	   1859.10740853	      0.57101914	     78.08022565
      0.59897011	   4332.55042627	   1858.71104124	      0.57066481	     78.09526517
      0.59905914	   4332.52723722	   1858.37557125	      0.57036558	     78.10794068
      0.59914816	   4332.50404715	   1858.03971619	      0.57006663	     78.12058207
      0.59923718	   4332.48085450	   1857.70347725	      0.56976795	     78.13318946
      0.59931659	   4332.46016555	   1857.40321925	      0.56950174	     78.14440701
      0.59939600	   4332.43947455	   1857.10265792	      0.56923575	     78.15559767
      0.59947541	   4332.41878285	   1856.80179449	      0.56896998	     78.16676149
      0.59957812	   4332.39201827	   1856.41221666	      0.56862655	     78.18116090
      0.59965869	   4332.37102343	   1856.10628009	      0.56835741	     78.19242458
      0.59973925	   4332.35002676	   1855.80003579	      0.56808849	     78.20366091
      0.59981982	   4332.32902948	   1855.49348500	      0.56781979	     78.21486995
      0.59992211	   4332.30236701	   1855.10381582	      0.56747894	     78.22906291
      0.60000113	   4332.28177038	   1854.80246876	      0.56721588	     78.23999674
      0.60008015	   4332.26117211	   1854.50082991	      0.56695304	     78.25090456
      0.60017509	   4332.23642161	   1854.13801067	      0.56663749	     78.26397657
      0.60027004	   4332.21166895	   1853.77477327	      0.56632225	     78.27701128
      0.60034249	   4332.19277984	   1853.49729905	      0.56608188	     78.28693329
      0.60041495	   4332.17388933	   1853.21958301	      0.56584169	     78.29683370
      0.60051679	   4332.14733780	   1852.82884239	      0.56550440	     78.31071245
      0.60060563	   4332.12417254	   1852.48756964	      0.56521043	     78.32278574
      0.60069447	   4332.10100710	   1852.14593761	      0.56491672	     78.33482684
      0.60078332	   4332.07783984	   1851.80394739	      0.56462328	     78.34683589
      0.60086123	   4332.05752342	   1851.50374276	      0.56436616	     78.35734099
      0.60093914	   4332.03720563	   1851.20326462	      0.56410924	     78.36782158
      0.60101705	   4332.01688770	   1850.90251404	      0.56385252	     78.37827772
      0.60112399	   4331.98899805	   1850.48926358	      0.56350048	     78.39259008
      0.60120355	   4331.96824885	   1850.18148513	      0.56323882	     78.40320841
      0.60128312	   4331.94749848	   1849.87342561	      0.56297737	     78.41380151
      0.60136268	   4331.92674807	   1849.56508614	      0.56271612	     78.42436942
      0.60146841	   4331.89917133	   1849.15489788	      0.56236928	     78.43837445
      0.60154613	   4331.87890075	   1848.85306868	      0.56211456	     78.44864092
      0.60162385	   4331.85862916	   1848.55097517	      0.56186004	     78.45888362
      0.60172062	   4331.83338642	   1848.17443078	      0.56154338	     78.47160499
      0.60180676	   4331.81091869	   1847.83895452	      0.56126181	     78.48289652
      0.60189289	   4331.78845147	   1847.50315747	      0.56098047	     78.49415909
      0.60197903	   4331.76598300	   1847.16704056	      0.56069939	     78.50539284
      0.60206516	   4331.74351531	   1846.83060527	      0.56041854	     78.51659782
      0.60215130	   4331.72104620	   1846.49385245	      0.56013794	     78.52777417
      0.60223743	   4331.69857819	   1846.15678364	      0.55985758	     78.53892193
      0.60231300	   4331.67886519	   1845.86080557	      0.55961182	     78.54867869
      0.60238857	   4331.65915287	   1845.56458595	      0.55936624	     78.55841358
      0.60248312	   4331.63448883	   1845.19362736	      0.55905924	     78.57056287
      0.60257767	   4331.60982541	   1844.82229334	      0.55875254	     78.58267815
      0.60265398	   4331.58991871	   1844.52231750	      0.55850521	     78.59243169
      0.60273029	   4331.57001270	   1844.22209895	      0.55825807	     78.60216321
      0.60282602	   4331.54504120	   1843.84514958	      0.55794831	     78.61433987
      0.60292174	   4331.52007056	   1843.46782108	      0.55763885	     78.62648212
      0.60299460	   4331.50106510	   1843.18039168	      0.55740352	     78.63570035
      0.60306745	   4331.48206041	   1842.89274430	      0.55716837	     78.64489879
      0.60316821	   4331.45577628	   1842.49456468	      0.55684343	     78.65758789
      0.60326897	   4331.42949314	   1842.09597121	      0.55651882	     78.67023937
      0.60333835	   4331.41139555	   1841.82128662	      0.55629551	     78.67892857
      0.60340773	   4331.39329877	   1841.54640734	      0.55607234	     78.68760005
      0.60351601	   4331.36505215	   1841.11697080	      0.55572433	     78.70109974
      0.60360421	   4331.34204651	   1840.76685436	      0.55544116	     78.71206333
      0.60369241	   4331.31904053	   1840.41642664	      0.55515823	     78.72299859
      0.60378061	   4331.29603576	   1840.06568905	      0.55487556	     78.73390561
      0.60386880	   4331.27303023	   1839.71464251	      0.55459313	     78.74478451
      0.60394341	   4331.25357183	   1839.41746125	      0.55435443	     78.75396478
      0.60401801	   4331.23411299	   1839.12006052	      0.55411590	     78.76312505
      0.60411366	   4331.20916720	   1838.73846476	      0.55381036	     78.77483960
      0.60420930	   4331.18422128	   1838.35651105	      0.55350512	     78.78652149
      0.60428431	   4331.16466068	   1838.05674442	      0.55326596	     78.79565932
      0.60435931	   4331.14509976	   1837.75675929	      0.55302697	     78.80477721
      0.60445626	   4331.11981616	   1837.36867182	      0.55271832	     78.81653365
      0.60455321	   4331.09453250	   1836.98022210	      0.55240997	     78.82825698
      0.60462511	   4331.07578217	   1836.69189393	      0.55218147	     78.83693031
      0.60469701	   4331.05703159	   1836.40336796	      0.55195313	     78.84558555
      0.60479875	   4331.03050095	   1835.99477095	      0.55163032	     78.85780178
      0.60488645	   4331.00763199	   1835.64224758	      0.55135232	     78.86830322
      0.60497415	   4330.98476445	   1835.28943360	      0.55107456	     78.87877799
      0.60506185	   4330.96189674	   1834.93632990	      0.55079704	     78.88922623
      0.60514955	   4330.93903099	   1834.58293792	      0.55051976	     78.89964798
      0.60522357	   4330.91973198	   1834.28445386	      0.55028593	     78.90842336
      0.60529759	   4330.90043431	   1833.98576593	      0.55005227	     78.91717999
      0.60539373	   4330.87537050	   1833.59752077	      0.54974904	     78.92852541
      0.60548986	   4330.85030845	   1833.20893422	      0.54944611	     78.93983942
      0.60556375	   4330.83104763	   1832.91006671	      0.54921349	     78.94851322
      0.60563763	   4330.81178815	   1832.61099914	      0.54898104	     78.95716859
      0.60573609	   4330.78612137	   1832.21211846	      0.54867152	     78.96867517
      0.60583456	   4330.76045659	   1831.81288513	      0.54836230	     78.98014925
      0.60590448	   4330.74222972	   1831.52914297	      0.54814288	     78.98827830
      0.60597441	   4330.72400415	   1831.24522434	      0.54792361	     78.99639106
      0.60607993	   4330.69650461	   1830.81648900	      0.54759304	     79.00860164
      0.60616756	   4330.67366712	   1830.46011023	      0.54731876	     79.01871484
      0.60625519	   4330.65083002	   1830.10345734	      0.54704472	     79.02880276
      0.60634282	   4330.62799489	   1829.74653166	      0.54677091	     79.03886545
      0.60643045	   4330.60515972	   1829.38933396	      0.54649734	     79.04890304
      0.60650476	   4330.58579878	   1829.08623885	      0.54626556	     79.05739470
      0.60657906	   4330.56643791	   1828.78294960	      0.54603394	     79.06586842
      0.60667416	   4330.54166084	   1828.39450600	      0.54573775	     79.07668733
      0.60676926	   4330.51688446	   1828.00574694	      0.54544185	     79.08747703
      0.60684403	   4330.49740881	   1827.69991035	      0.54520942	     79.09593873
      0.60691879	   4330.47793335	   1827.39388028	      0.54497716	     79.10438252
      0.60701513	   4330.45283858	   1826.99923708	      0.54467812	     79.11523706
      0.60711147	   4330.42774456	   1826.60427516	      0.54437936	     79.12606205
      0.60718315	   4330.40907426	   1826.31018179	      0.54415724	     79.13409769
      0.60725484	   4330.39040415	   1826.01591327	      0.54393528	     79.14211708
      0.60735589	   4330.36408821	   1825.60080839	      0.54362266	     79.15339389
      0.60744314	   4330.34136763	   1825.24212327	      0.54335299	     79.16310463
      0.60753038	   4330.31864912	   1824.88318205	      0.54308355	     79.17279152
      0.60761763	   4330.29593106	   1824.52398551	      0.54281434	     79.18245466
      0.60770488	   4330.27321559	   1824.16453500	      0.54254536	     79.19209410
      0.60777871	   4330.25399386	   1823.86017161	      0.54231794	     79.20023254
      0.60785254	   4330.23477391	   1823.55562770	      0.54209067	     79.20835411
      0.60794801	   4330.20992042	   1823.16153603	      0.54179703	     79.21883174
      0.60804348	   4330.18506940	   1822.76714477	      0.54150366	     79.22928136
      0.60811720	   4330.16588101	   1822.46241098	      0.54127732	     79.23733098
      0.60819092	   4330.14669438	   1822.15750002	      0.54105114	     79.24536402
      0.60828863	   4330.12126596	   1821.75310451	      0.54075163	     79.25598540
      0.60838633	   4330.09584026	   1821.34840019	      0.54045240	     79.26657785
      0.60845620	   4330.07765967	   1821.05882444	      0.54023861	     79.27413441
      0.60852606	   4330.05948076	   1820.76909207	      0.54002496	     79.28167627
      0.60863052	   4330.03230362	   1820.33563210	      0.53970582	     79.29292454
      0.60871768	   4330.00962754	   1819.97366072	      0.53943976	     79.30228581
      0.60880484	   4329.98695239	   1819.61144831	      0.53917392	     79.31162446
      0.60889200	   4329.96427976	   1819.24899608	      0.53890831	     79.32094056
      0.60897917	   4329.94160763	   1818.88630472	      0.53864293	     79.33023420
      0.60905329	   4329.92233004	   1818.57769133	      0.53841743	     79.33811970
      0.60912741	   4329.90305290	   1818.26890634	      0.53819209	     79.34598907
      0.60922186	   4329.87849019	   1817.87517186	      0.53790518	     79.35599374
      0.60931632	   4329.85392878	   1817.48116102	      0.53761853	     79.36597237
      0.60939089	   4329.83453858	   1817.16987519	      0.53739239	     79.37383266
      0.60946547	   4329.81514896	   1816.85841842	      0.53716642	     79.38167683
      0.60956112	   4329.79028116	   1816.45867784	      0.53687681	     79.39171464
      0.60965678	   4329.76541470	   1816.05865837	      0.53658748	     79.40172611
      0.60972834	   4329.74681368	   1815.75921037	      0.53637120	     79.40919880
      0.60979990	   4329.72821318	   1815.45960747	      0.53615506	     79.41665684
      0.60990012	   4329.70216811	   1815.03979394	      0.53585265	     79.42707630
      0.60998689	   4329.67961776	   1814.67604378	      0.53559103	     79.43607520
      0.61007366	   4329.65706994	   1814.31206896	      0.53532964	     79.44505277
      0.61016043	   4329.63452304	   1813.94787016	      0.53506846	     79.45400909
      0.61024721	   4329.61197916	   1813.58344865	      0.53480751	     79.46294421
      0.61032096	   4329.59281913	   1813.27354626	      0.53458589	     79.47052172
      0.61039471	   4329.57366122	   1812.96348422	      0.53436443	     79.47808402
      0.61048938	   4329.54906851	   1812.56520537	      0.53408036	     79.48777000
      0.61058406	   4329.52447879	   1812.16666547	      0.53379656	     79.49743106
      0.61065773	   4329.50534574	   1811.85637359	      0.53357590	     79.50493138
      0.61073140	   4329.48621477	   1811.54592499	      0.53335540	     79.51241671
      0.61082818	   4329.46108392	   1811.13784919	      0.53306597	     79.52222756
      0.61092496	   4329.43595629	   1810.72950509	      0.53277681	     79.53201274
      0.61099492	   4329.41779299	   1810.43416089	      0.53256796	     79.53907017
      0.61106488	   4329.39963165	   1810.13867767	      0.53235925	     79.54611428
      0.61116798	   4329.37286885	   1809.70296499	      0.53205192	     79.55647112
      0.61125463	   4329.35037752	   1809.33651960	      0.53179385	     79.56515373
      0.61134129	   4329.32788750	   1808.96986338	      0.53153600	     79.57381611
      0.61142794	   4329.30540039	   1808.60299747	      0.53127836	     79.58245831
      0.61151460	   4329.28291417	   1808.23592247	      0.53102094	     79.59108042
      0.61158867	   4329.26369609	   1807.92198943	      0.53080107	     79.59843453
      0.61166274	   4329.24447875	   1807.60790483	      0.53058136	     79.60577405
      0.61175638	   4329.22018651	   1807.21061734	      0.53030382	     79.61503198
      0.61185003	   4329.19589599	   1806.81308971	      0.53002653	     79.62426675
      0.61192455	   4329.17656626	   1806.49653483	      0.52980602	     79.63159999
      0.61199908	   4329.15723736	   1806.17982908	      0.52958567	     79.63891866
      0.61209385	   4329.13266078	   1805.77687714	      0.52930569	     79.64820435
      0.61218863	   4329.10808596	   1805.37368334	      0.52902597	     79.65746663
      0.61226025	   4329.08951642	   1805.06881473	      0.52881474	     79.66445098
      0.61233187	   4329.07094766	   1804.76380910	      0.52860366	     79.67142205
      0.61243094	   4329.04526728	   1804.34171834	      0.52831194	     79.68104218
      0.61253000	   4329.01958897	   1803.91936777	      0.52802051	     79.69063706
      0.61259880	   4329.00175970	   1803.62592170	      0.52781829	     79.69728523
      0.61266759	   4328.98393113	   1803.33235135	      0.52761620	     79.70392131
      0.61277262	   4328.95671595	   1802.88393014	      0.52730794	     79.71402907
      0.61285986	   4328.93411140	   1802.51122581	      0.52705211	     79.72240389
      0.61294710	   4328.91150977	   1802.13832451	      0.52679650	     79.73075944
      0.61303434	   4328.88890947	   1801.76522690	      0.52654111	     79.73909579
      0.61311120	   4328.86899944	   1801.43633330	      0.52631626	     79.74642497
      0.61318807	   4328.84909039	   1801.10728856	      0.52609157	     79.75373934
      0.61326494	   4328.82918358	   1800.77809345	      0.52586706	     79.76103894
      0.61336732	   4328.80267092	   1800.33938951	      0.52556827	     79.77073878
      0.61344553	   4328.78242047	   1800.00408207	      0.52534022	     79.77813101
      0.61352374	   4328.76217119	   1799.66862084	      0.52511234	     79.78550811
      0.61360195	   4328.74192424	   1799.33300660	      0.52488463	     79.79287011
      0.61370357	   4328.71561939	   1798.89671227	      0.52458902	     79.80241315
      0.61378017	   4328.69579477	   1798.56768439	      0.52436639	     79.80958952
      0.61385676	   4328.67597128	   1798.23851153	      0.52414393	     79.81675156
      0.61395041	   4328.65173917	   1797.83588611	      0.52387218	     79.82548807
      0.61403450	   4328.62997885	   1797.47411986	      0.52362833	     79.83331588
      0.61411860	   4328.60822158	   1797.11218139	      0.52338469	     79.84112656
      0.61420270	   4328.58646558	   1796.75007119	      0.52314124	     79.84892019
      0.61428680	   4328.56471282	   1796.38779032	      0.52289798	     79.85669680
      0.61437089	   4328.54296116	   1796.02533920	      0.52265492	     79.86445648
      0.61445499	   4328.52121296	   1795.66271894	      0.52241206	     79.87219925
      0.61453021	   4328.50176124	   1795.33823271	      0.52219499	     79.87911047
      0.61460543	   4328.48231209	   1795.01361227	      0.52197809	     79.88600823
      0.61469631	   4328.45881456	   1794.62121248	      0.52171621	     79.89432457
      0.61478720	   4328.43532039	   1794.22861841	      0.52145457	     79.90262142
      0.61486313	   4328.41569346	   1793.90047894	      0.52123616	     79.90953810
      0.61493906	   4328.39606912	   1793.57220510	      0.52101790	     79.91644125
      0.61503079	   4328.37236139	   1793.17541469	      0.52075442	     79.92476349
      0.61512253	   4328.34865719	   1792.77842987	      0.52049116	     79.93306612
      0.61519561	   4328.32977323	   1792.46201574	      0.52028160	     79.93966680
      0.61526870	   4328.31089172	   1792.14547932	      0.52007217	     79.94625511
      0.61536417	   4328.28622905	   1791.73180633	      0.51979883	     79.95484281
      0.61545964	   4328.26157012	   1791.31792650	      0.51952573	     79.96340954
      0.61553002	   4328.24339128	   1791.01266071	      0.51932454	     79.96971200
      0.61560041	   4328.22521475	   1790.70728353	      0.51912349	     79.97600314
      0.61570086	   4328.19927645	   1790.27127089	      0.51883680	     79.98496201
      0.61578646	   4328.17717683	   1789.89955534	      0.51859271	     79.99257801
      0.61587205	   4328.15507893	   1789.52767708	      0.51834883	     80.00017744
      0.61595765	   4328.13298435	   1789.15563712	      0.51810514	     80.00776033
      0.61604325	   4328.11089111	   1788.78343592	      0.51786164	     80.01532675
      0.61611795	   4328.09161303	   1788.45847912	      0.51764931	     80.02191665
      0.61619265	   4328.07233605	   1788.13340059	      0.51743712	     80.02849408
      0.61628397	   4328.04877538	   1787.73586686	      0.51717795	     80.03651731
      0.61637528	   4328.02521679	   1787.33815298	      0.51691901	     80.04452201
      0.61645039	   4328.00584097	   1787.01086775	      0.51670617	     80.05109267
      0.61652551	   4327.98646633	   1786.68346171	      0.51649349	     80.05765087
      0.61661771	   4327.96268577	   1786.28138351	      0.51623261	     80.06568455
      0.61670992	   4327.93890733	   1785.87912499	      0.51597196	     80.07369959
      0.61678257	   4327.92017574	   1785.56206786	      0.51576676	     80.08000136
      0.61685522	   4327.90144525	   1785.24489978	      0.51556170	     80.08629163
      0.61695074	   4327.87681905	   1784.82767544	      0.51529227	     80.09454548
      0.61704627	   4327.85219524	   1784.41026113	      0.51502309	     80.10277958
      0.61711659	   4327.83407234	   1784.10287844	      0.51482509	     80.10882816
      0.61718691	   4327.81595048	   1783.79539374	      0.51462723	     80.11486610
      0.61728672	   4327.79023185	   1783.35877914	      0.51434661	     80.12341806
      0.61737242	   4327.76815035	   1782.98370955	      0.51410587	     80.13074435
      0.61745812	   4327.74607211	   1782.60849086	      0.51386531	     80.13805497
      0.61754383	   4327.72399552	   1782.23312355	      0.51362496	     80.14534999
      0.61762953	   4327.70192263	   1781.85760867	      0.51338479	     80.15262943
      0.61770254	   4327.68311899	   1781.53757944	      0.51318034	     80.15881879
      0.61777556	   4327.66431796	   1781.21744406	      0.51297603	     80.16499690
      0.61786880	   4327.64031054	   1780.80846550	      0.51271532	     80.17287031
      0.61796204	   4327.61630689	   1780.39931540	      0.51245484	     80.18072551
      0.61803498	   4327.59753007	   1780.07911774	      0.51225123	     80.18685801
      0.61810792	   4327.57875583	   1779.75881615	      0.51204776	     80.19297942
      0.61820316	   4327.55424533	   1779.34045458	      0.51178230	     80.20095530
      0.61829840	   4327.52973881	   1778.92191749	      0.51151708	     80.20891243
      0.61836779	   4327.51188405	   1778.61685420	      0.51132399	     80.21469836
      0.61843718	   4327.49403168	   1778.31169867	      0.51113102	     80.22047438
      0.61853835	   4327.46800553	   1777.86661639	      0.51084989	     80.22887816
      0.61862386	   4327.44601281	   1777.49030341	      0.51061251	     80.23596431
      0.61870937	   4327.42402200	   1777.11385221	      0.51037532	     80.24303558
      0.61879487	   4327.40203469	   1776.73726371	      0.51013831	     80.25009200
      0.61888038	   4327.38004886	   1776.36053833	      0.50990150	     80.25713364
      0.61895369	   4327.36120301	   1776.03745425	      0.50969863	     80.26315886
      0.61902699	   4327.34235834	   1775.71427052	      0.50949589	     80.26917328
      0.61911927	   4327.31864023	   1775.30731112	      0.50924089	     80.27672880
      0.61921155	   4327.29492447	   1774.90019544	      0.50898611	     80.28426731
      0.61928530	   4327.27597366	   1774.57471273	      0.50878264	     80.29027996
      0.61935905	   4327.25702409	   1774.24913115	      0.50857931	     80.29628180
      0.61945243	   4327.23303322	   1773.83673383	      0.50832206	     80.30386596
      0.61954581	   4327.20904473	   1773.42417963	      0.50806503	     80.31143291
      0.61961673	   4327.19083006	   1773.11076771	      0.50786999	     80.31716803
      0.61968765	   4327.17261653	   1772.79726618	      0.50767507	     80.32289328
      0.61978518	   4327.14757141	   1772.36597124	      0.50740722	     80.33075097
      0.61988271	   4327.12252902	   1771.93450862	      0.50713961	     80.33859010
      0.61995087	   4327.10503089	   1771.63287849	      0.50695273	     80.34405756
      0.62001903	   4327.08753380	   1771.33116725	      0.50676598	     80.34951601
      0.62012229	   4327.06103033	   1770.87393908	      0.50648328	     80.35776812
      0.62020835	   4327.03894532	   1770.49275147	      0.50624789	     80.36462960
      0.62029440	   4327.01686368	   1770.11143687	      0.50601268	     80.37147685
      0.62038046	   4326.99478386	   1769.72999575	      0.50577767	     80.37830992
      0.62045661	   4326.97524717	   1769.39232844	      0.50556985	     80.38434515
      0.62053277	   4326.95571183	   1769.05456302	      0.50536218	     80.39036935
      0.62060892	   4326.93617910	   1768.71670015	      0.50515465	     80.39638253
      0.62070922	   4326.91045671	   1768.27157794	      0.50488156	     80.40428529
      0.62078665	   4326.89060212	   1767.92782770	      0.50467090	     80.41037326
      0.62086408	   4326.87074906	   1767.58397815	      0.50446040	     80.41644995
      0.62094151	   4326.85089868	   1767.24002994	      0.50425005	     80.42251538
      0.62104111	   4326.82536824	   1766.79747220	      0.50397970	     80.43030074
      0.62111701	   4326.80591632	   1766.46011981	      0.50377386	     80.43622102
      0.62119291	   4326.78646587	   1766.12267399	      0.50356815	     80.44213059
      0.62128498	   4326.76287411	   1765.71319595	      0.50331881	     80.44928511
      0.62137705	   4326.73928461	   1765.30358191	      0.50306969	     80.45642398
      0.62144625	   4326.72155760	   1764.99562364	      0.50288258	     80.46177932
      0.62151545	   4326.70383167	   1764.68758932	      0.50269560	     80.46712587
      0.62161487	   4326.67836883	   1764.24491236	      0.50242717	     80.47479176
      0.62170074	   4326.65637653	   1763.86240285	      0.50219550	     80.48139902
      0.62178662	   4326.63438770	   1763.47977840	      0.50196401	     80.48799284
      0.62187250	   4326.61240067	   1763.09703942	      0.50173271	     80.49457329
      0.62194725	   4326.59326508	   1762.76378825	      0.50153153	     80.50029042
      0.62202201	   4326.57413081	   1762.43045121	      0.50133048	     80.50599748
      0.62211184	   4326.55114110	   1762.02977723	      0.50108907	     80.51284216
      0.62220166	   4326.52815366	   1761.62898065	      0.50084786	     80.51967238
      0.62227609	   4326.50910983	   1761.29679514	      0.50064815	     80.52532083
      0.62235053	   4326.49006734	   1760.96452634	      0.50044858	     80.53095941
      0.62244167	   4326.46675274	   1760.55754200	      0.50020438	     80.53785057
      0.62253281	   4326.44344049	   1760.15043421	      0.49996039	     80.54472700
      0.62260506	   4326.42496347	   1759.82762387	      0.49976712	     80.55016766
      0.62267731	   4326.40648773	   1759.50473679	      0.49957398	     80.55559911
      0.62277149	   4326.38240826	   1759.08374297	      0.49932242	     80.56266516
      0.62286567	   4326.35833141	   1758.66262027	      0.49907107	     80.56971567
      0.62293562	   4326.34045138	   1758.34974856	      0.49888453	     80.57494240
      0.62300557	   4326.32257252	   1758.03680651	      0.49869810	     80.58016061
      0.62310384	   4326.29745798	   1757.59703462	      0.49843639	     80.58747732
      0.62318862	   4326.27579496	   1757.21754761	      0.49821082	     80.59377577
      0.62327340	   4326.25413537	   1756.83795934	      0.49798542	     80.60006179
      0.62335817	   4326.23247761	   1756.45827015	      0.49776020	     80.60633545
      0.62344295	   4326.21082371	   1756.07848095	      0.49753515	     80.61259675
      0.62351561	   4326.19226586	   1755.75289448	      0.49734241	     80.61795336
      0.62358827	   4326.17371076	   1755.42723535	      0.49714980	     80.62330094
      0.62368016	   4326.15024945	   1755.01532262	      0.49690641	     80.63005031
      0.62377204	   4326.12679206	   1754.60329498	      0.49666324	     80.63678534
      0.62384467	   4326.10825079	   1754.27751283	      0.49647116	     80.64209916
      0.62391730	   4326.08971223	   1753.95165975	      0.49627920	     80.64740407
      0.62401101	   4326.06579641	   1753.53114262	      0.49603173	     80.65423530
      0.62410472	   4326.04188472	   1753.11050877	      0.49578448	     80.66105179
      0.62417400	   4326.02420756	   1752.79945084	      0.49560181	     80.66608191
      0.62424328	   4326.00653291	   1752.48832990	      0.49541927	     80.67110402
      0.62434239	   4325.98124978	   1752.04312141	      0.49515831	     80.67827492
      0.62442694	   4325.95968545	   1751.66323579	      0.49493589	     80.68437917
      0.62451149	   4325.93812316	   1751.28325780	      0.49471364	     80.69047159
      0.62459604	   4325.91656448	   1750.90318825	      0.49449156	     80.69655221
      0.62468059	   4325.89500744	   1750.52302741	      0.49426966	     80.70262109
      0.62475360	   4325.87639685	   1750.19469761	      0.49407819	     80.70785194
      0.62482660	   4325.85778755	   1749.86630055	      0.49388685	     80.71307407
      0.62491750	   4325.83462181	   1749.45734308	      0.49364880	     80.71956363
      0.62500839	   4325.81145853	   1749.04828269	      0.49341095	     80.72603976
      0.62508184	   4325.79274595	   1748.71769065	      0.49321891	     80.73126263
      0.62515528	   4325.77403474	   1748.38703223	      0.49302701	     80.73647678
      0.62524719	   4325.75062129	   1747.97312350	      0.49278702	     80.74298997
      0.62533910	   4325.72721032	   1747.55911213	      0.49254723	     80.74948960
      0.62540987	   4325.70918918	   1747.24029302	      0.49236275	     80.75448446
      0.62548063	   4325.69116929	   1746.92141380	      0.49217840	     80.75947132
      0.62557635	   4325.66679757	   1746.48997569	      0.49192921	     80.76620426
      0.62567207	   4325.64242864	   1746.05842908	      0.49168024	     80.77292264
      0.62574026	   4325.62507355	   1745.75097037	      0.49150303	     80.77769931
      0.62580844	   4325.60771960	   1745.44345726	      0.49132593	     80.78246864
      0.62590929	   4325.58205464	   1744.98850867	      0.49106418	     80.78950962
      0.62599426	   4325.56043490	   1744.60512988	      0.49084385	     80.79542914
      0.62607922	   4325.53881861	   1744.22166855	      0.49062368	     80.80133734
      0.62616419	   4325.51720422	   1743.83812500	      0.49040369	     80.80723427
      0.62624014	   4325.49788598	   1743.49519891	      0.49020718	     80.81249611
      0.62631609	   4325.47856919	   1743.15220797	      0.49001080	     80.81774900
      0.62639204	   4325.45925513	   1742.80915274	      0.48981456	     80.82299293
      0.62648963	   4325.43444293	   1742.36829802	      0.48956263	     80.82971731
      0.62656670	   4325.41484888	   1742.02002582	      0.48936380	     80.83501802
      0.62664378	   4325.39525645	   1741.67168858	      0.48916512	     80.84030960
      0.62672085	   4325.37566679	   1741.32328690	      0.48896657	     80.84559206
      0.62681793	   4325.35099660	   1740.88438904	      0.48871670	     80.85223233
      0.62689360	   4325.33176918	   1740.54219433	      0.48852208	     80.85739851
      0.62696927	   4325.31254329	   1740.19993860	      0.48832759	     80.86255599
      0.62704494	   4325.29332006	   1739.85762242	      0.48813324	     80.86770478
      0.62714647	   4325.26752830	   1739.39819089	      0.48787265	     80.87460010
      0.62722142	   4325.24849426	   1739.05900975	      0.48768047	     80.87967964
      0.62729637	   4325.22946177	   1738.71977039	      0.48748841	     80.88475074
      0.62738847	   4325.20607580	   1738.30279125	      0.48725257	     80.89097121
      0.62747039	   4325.18527685	   1737.93182918	      0.48704296	     80.89649346
      0.62755232	   4325.16448134	   1737.56079926	      0.48683350	     80.90200570
      0.62763424	   4325.14368755	   1737.18970171	      0.48662420	     80.90750796
      0.62771616	   4325.12289730	   1736.81853729	      0.48641506	     80.91300027
      0.62779809	   4325.10210866	   1736.44730618	      0.48620607	     80.91848266
      0.62788001	   4325.08132369	   1736.07600918	      0.48599724	     80.92395515
      0.62796193	   4325.06054018	   1735.70464643	      0.48578856	     80.92941778
      0.62804386	   4325.03976050	   1735.33321875	      0.48558003	     80.93487055
      0.62812578	   4325.01898212	   1734.96172626	      0.48537166	     80.94031352
      0.62819859	   4325.00051820	   1734.63150055	      0.48518660	     80.94514284
      0.62827140	   4324.98205555	   1734.30122439	      0.48500166	     80.94996447
      0.62836098	   4324.95934489	   1733.89482688	      0.48477429	     80.95588581
      0.62845056	   4324.93663666	   1733.48835418	      0.48454712	     80.96179554
      0.62852487	   4324.91780090	   1733.15108432	      0.48435879	     80.96668951
      0.62859919	   4324.89896656	   1732.81376345	      0.48417058	     80.97157555
      0.62868888	   4324.87623843	   1732.40657611	      0.48394360	     80.97746204
      0.62877857	   4324.85351264	   1731.99931562	      0.48371681	     80.98333703
      0.62885026	   4324.83535019	   1731.67372481	      0.48353565	     80.98802487
      0.62892196	   4324.81718904	   1731.34808794	      0.48335462	     80.99270540
      0.62901488	   4324.79365459	   1730.92597539	      0.48312016	     80.99876077
      0.62910780	   4324.77012275	   1730.50378673	      0.48288589	     81.00480392
      0.62917741	   4324.75249533	   1730.18742547	      0.48271050	     81.00932358
      0.62924703	   4324.73486911	   1729.87102210	      0.48253523	     81.01383641
      0.62934371	   4324.71039317	   1729.43152808	      0.48229198	     81.02009259
      0.62944040	   4324.68592011	   1728.99195423	      0.48204895	     81.02633568
      0.62950693	   4324.66908405	   1728.68945258	      0.48188185	     81.03062375
      0.62957345	   4324.65224906	   1728.38691370	      0.48171485	     81.03490566
      0.62967657	   4324.62615828	   1727.91790040	      0.48145619	     81.04153051
      0.62976162	   4324.60464154	   1727.53099613	      0.48124303	     81.04698349
      0.62984667	   4324.58312828	   1727.14403278	      0.48103004	     81.05242638
      0.62993171	   4324.56161693	   1726.75701063	      0.48081721	     81.05785919
      0.63000625	   4324.54276724	   1726.41776958	      0.48063081	     81.06261230
      0.63008079	   4324.52391895	   1726.07848408	      0.48044454	     81.06735766
      0.63015533	   4324.50507326	   1725.73915465	      0.48025839	     81.07209525
      0.63025591	   4324.47964627	   1725.28120268	      0.48000741	     81.07847574
      0.63033188	   4324.46044385	   1724.93524794	      0.47981798	     81.08328570
      0.63040785	   4324.44124303	   1724.58924857	      0.47962868	     81.08808760
      0.63048382	   4324.42204488	   1724.24320510	      0.47943952	     81.09288141
      0.63058341	   4324.39688134	   1723.78951855	      0.47919174	     81.09915326
      0.63065778	   4324.37809380	   1723.45068278	      0.47900685	     81.10382765
      0.63073215	   4324.35930778	   1723.11180572	      0.47882209	     81.10849430
      0.63082366	   4324.33619294	   1722.69472263	      0.47859489	     81.11422649
      0.63090552	   4324.31552031	   1722.32161635	      0.47839183	     81.11934362
      0.63098738	   4324.29485112	   1721.94846161	      0.47818892	     81.12445132
      0.63106923	   4324.27418362	   1721.57525858	      0.47798616	     81.12954963
      0.63115109	   4324.25351974	   1721.20200798	      0.47778355	     81.13463850
      0.63123295	   4324.23285736	   1720.82870994	      0.47758108	     81.13971796
      0.63131480	   4324.21219879	   1720.45536524	      0.47737876	     81.14478798
      0.63138806	   4324.19371262	   1720.12122037	      0.47719784	     81.14931713
      0.63146131	   4324.17522931	   1719.78703876	      0.47701703	     81.15383872
      0.63154971	   4324.15292499	   1719.38368401	      0.47679897	     81.15928551
      0.63163812	   4324.13062443	   1718.98027668	      0.47658109	     81.16472127
      0.63171212	   4324.11195937	   1718.64256678	      0.47639885	     81.16926277
      0.63178612	   4324.09329716	   1718.30482078	      0.47621673	     81.17379652
      0.63187528	   4324.07081240	   1717.89780657	      0.47599744	     81.17924918
      0.63196445	   4324.04833153	   1717.49074091	      0.47577832	     81.18469058
      0.63203575	   4324.03035609	   1717.16519530	      0.47560323	     81.18903370
      0.63210705	   4324.01238333	   1716.83961746	      0.47542826	     81.19336960
      0.63219973	   4323.98902420	   1716.41637262	      0.47520098	     81.19899478
      0.63229241	   4323.96566916	   1715.99307435	      0.47497389	     81.20460777
      0.63236119	   4323.94833787	   1715.67889636	      0.47480548	     81.20876547
      0.63242997	   4323.93100910	   1715.36468956	      0.47463718	     81.21291645
      0.63252725	   4323.90650204	   1714.92022739	      0.47439930	     81.21877610
      0.63261440	   4323.88455031	   1714.52199452	      0.47418636	     81.22401419
      0.63270156	   4323.86260056	   1714.12371658	      0.47397360	     81.22924147
      0.63277131	   4323.84503687	   1713.80493522	      0.47380343	     81.23341714
      0.63284106	   4323.82747437	   1713.48612556	      0.47363337	     81.23758588
      0.63293505	   4323.80381084	   1713.05645841	      0.47340437	     81.24319261
      0.63302905	   4323.78015005	   1712.62674104	      0.47317556	     81.24878670
      0.63309787	   4323.76282944	   1712.31208490	      0.47300815	     81.25287448
      0.63316669	   4323.74551000	   1711.99740238	      0.47284085	     81.25695548
      0.63326384	   4323.72106402	   1711.55312668	      0.47260484	     81.26270498
      0.63334711	   4323.70011381	   1711.17229692	      0.47240272	     81.26762209
      0.63343038	   4323.67916699	   1710.79143010	      0.47220075	     81.27252922
      0.63351364	   4323.65822199	   1710.41052642	      0.47199892	     81.27742638
      0.63359691	   4323.63728075	   1710.02958660	      0.47179725	     81.28231352
      0.63366943	   4323.61904565	   1709.69782304	      0.47162175	     81.28656126
      0.63374194	   4323.60081334	   1709.36603267	      0.47144636	     81.29080138
      0.63383109	   4323.57839965	   1708.95807259	      0.47123088	     81.29600403
      0.63392024	   4323.55598976	   1708.55007289	      0.47101556	     81.30119516
      0.63399271	   4323.53777478	   1708.21839178	      0.47084067	     81.30540640
      0.63406518	   4323.51956254	   1707.88668516	      0.47066589	     81.30960999
      0.63415585	   4323.49677850	   1707.47163262	      0.47044736	     81.31485859
      0.63424652	   4323.47399842	   1707.05654108	      0.47022901	     81.32009521
      0.63431611	   4323.45651495	   1706.73791326	      0.47006154	     81.32410641
      0.63438571	   4323.43903403	   1706.41926307	      0.46989417	     81.32811053
      0.63448065	   4323.41518913	   1705.98452432	      0.46966600	     81.33356152
      0.63457559	   4323.39134846	   1705.54974491	      0.46943803	     81.33899929
      0.63464210	   4323.37464860	   1705.24514604	      0.46927845	     81.34280071
      0.63470860	   4323.35795110	   1704.94052779	      0.46911895	     81.34659562
      0.63480991	   4323.33251914	   1704.47647330	      0.46887618	     81.35236379
      0.63489360	   4323.31151334	   1704.09308708	      0.46867579	     81.35711742
      0.63497730	   4323.29050959	   1703.70967118	      0.46847555	     81.36186068
      0.63506099	   4323.26950940	   1703.32622625	      0.46827546	     81.36659356
      0.63514468	   4323.24851081	   1702.94275242	      0.46807551	     81.37131605
      0.63521550	   4323.23074332	   1702.61820484	      0.46790642	     81.37530444
      0.63528633	   4323.21297703	   1702.29363713	      0.46773743	     81.37928536
      0.63537726	   4323.19017164	   1701.87692150	      0.46752063	     81.38438516
      0.63546819	   4323.16736877	   1701.46017372	      0.46730400	     81.38947259
      0.63553936	   4323.14952379	   1701.13395909	      0.46713457	     81.39344592
      0.63561053	   4323.13168009	   1700.80772532	      0.46696524	     81.39741165
      0.63570281	   4323.10854709	   1700.38469782	      0.46674585	     81.40254231
      0.63579509	   4323.08541663	   1699.96163916	      0.46652663	     81.40766013
      0.63586322	   4323.06834128	   1699.64925473	      0.46636489	     81.41143060
      0.63593136	   4323.05126705	   1699.33685381	      0.46620324	     81.41519403
      0.63602844	   4323.02694388	   1698.89172962	      0.46597309	     81.42054384
      0.63611179	   4323.00606084	   1698.50949058	      0.46577563	     81.42512610
      0.63619515	   4322.98518117	   1698.12722830	      0.46557832	     81.42969775
      0.63627850	   4322.96430329	   1697.74494297	      0.46538115	     81.43425878
      0.63636186	   4322.94342924	   1697.36263527	      0.46518412	     81.43880914
      0.63643228	   4322.92579715	   1697.03966790	      0.46501780	     81.44264469
      0.63650269	   4322.90816771	   1696.71668508	      0.46485157	     81.44647260
      0.63659394	   4322.88532298	   1696.29808896	      0.46463631	     81.45142204
      0.63668520	   4322.86248216	   1695.87946776	      0.46442122	     81.45635858
      0.63675561	   4322.84485898	   1695.55643263	      0.46425536	     81.46015890
      0.63682603	   4322.82723839	   1695.23338316	      0.46408961	     81.46395150
      0.63691930	   4322.80390038	   1694.80544560	      0.46387021	     81.46896333
      0.63701257	   4322.78056648	   1694.37748378	      0.46365099	     81.47396154
      0.63707939	   4322.76385116	   1694.07087567	      0.46349405	     81.47753389
      0.63714621	   4322.74713820	   1693.76425563	      0.46333721	     81.48109922
      0.63724574	   4322.72224650	   1693.30751275	      0.46310374	     81.48639685
      0.63732905	   4322.70141469	   1692.92518453	      0.46290849	     81.49081909
      0.63741236	   4322.68058489	   1692.54283870	      0.46271337	     81.49523033
      0.63749567	   4322.65975863	   1692.16047590	      0.46251839	     81.49963053
      0.63757898	   4322.63893391	   1691.77809620	      0.46232356	     81.50401967
      0.63764951	   4322.62130626	   1691.45435038	      0.46215872	     81.50772695
      0.63772004	   4322.60367980	   1691.13059298	      0.46199398	     81.51142626
      0.63781069	   4322.58103137	   1690.71451658	      0.46178242	     81.51616850
      0.63790133	   4322.55838542	   1690.29842203	      0.46157103	     81.52089749
      0.63797225	   4322.54067005	   1689.97285373	      0.46140576	     81.52458823
      0.63804316	   4322.52295594	   1689.64727481	      0.46124058	     81.52827082
      0.63813513	   4322.49998833	   1689.22506124	      0.46102654	     81.53303407
      0.63822709	   4322.47702322	   1688.80283079	      0.46081267	     81.53778354
      0.63829497	   4322.46007667	   1688.49119094	      0.46065493	     81.54128004
      0.63836284	   4322.44313122	   1688.17954234	      0.46049729	     81.54476898
      0.63845962	   4322.41897496	   1687.73519955	      0.46027269	     81.54973018
      0.63854268	   4322.39824174	   1687.35376388	      0.46008005	     81.55397654
      0.63862575	   4322.37751184	   1686.97231649	      0.45988754	     81.55821147
      0.63870882	   4322.35678371	   1686.59085752	      0.45969517	     81.56243496
      0.63879189	   4322.33605938	   1686.20938765	      0.45950295	     81.56664696
      0.63886204	   4322.31855853	   1685.88722512	      0.45934072	     81.57019505
      0.63893219	   4322.30106030	   1685.56505529	      0.45917859	     81.57373490
      0.63902315	   4322.27837581	   1685.14734467	      0.45896853	     81.57831210
      0.63911410	   4322.25569517	   1684.72962257	      0.45875863	     81.58287537
      0.63918426	   4322.23820152	   1684.40739995	      0.45859684	     81.58638576
      0.63925442	   4322.22071043	   1684.08517106	      0.45843515	     81.58988782
      0.63934738	   4322.19753706	   1683.65820643	      0.45822106	     81.59451520
      0.63944034	   4322.17436778	   1683.23123162	      0.45800714	     81.59912786
      0.63950691	   4322.15777513	   1682.92542735	      0.45785404	     81.60242237
      0.63957349	   4322.14118484	   1682.61961835	      0.45770103	     81.60570929
      0.63967269	   4322.11646827	   1682.16395785	      0.45747320	     81.61059265
      0.63975572	   4322.09578451	   1681.78257514	      0.45728267	     81.61466686
      0.63983875	   4322.07510272	   1681.40118593	      0.45709227	     81.61872918
      0.63992177	   4322.05442443	   1681.01979081	      0.45690201	     81.62277956
      0.64000480	   4322.03374767	   1680.63838985	      0.45671189	     81.62681799
      0.64007506	   4322.01625383	   1680.31563936	      0.45655111	     81.63022598
      0.64014532	   4321.99876115	   1679.99288517	      0.45639043	     81.63362537
      0.64023569	   4321.97626514	   1679.57775030	      0.45618390	     81.63798501
      0.64032606	   4321.95377159	   1679.16261022	      0.45597754	     81.64233034
      0.64039670	   4321.93619145	   1678.83809332	      0.45581634	     81.64571708
      0.64046734	   4321.91861255	   1678.51357370	      0.45565523	     81.64909504
      0.64055904	   4321.89579603	   1678.09229860	      0.45544624	     81.65346696
      0.64065074	   4321.87298197	   1677.67101960	      0.45523742	     81.65782401
      0.64071833	   4321.85616866	   1677.36049265	      0.45508360	     81.66102605
      0.64078592	   4321.83935643	   1677.04996412	      0.45492987	     81.66421998
      0.64088246	   4321.81534958	   1676.60648249	      0.45471048	     81.66876727
      0.64096525	   4321.79476107	   1676.22610235	      0.45452245	     81.67265429
      0.64104805	   4321.77417587	   1675.84572115	      0.45433456	     81.67652905
      0.64113085	   4321.75359241	   1675.46533899	      0.45414679	     81.68039155
      0.64121364	   4321.73301271	   1675.08495654	      0.45395917	     81.68424174
      0.64128352	   4321.71564642	   1674.76395032	      0.45380093	     81.68748135
      0.64135339	   4321.69828273	   1674.44294432	      0.45364279	     81.69071218
      0.64144408	   4321.67574692	   1674.02627819	      0.45343767	     81.69489269
      0.64153478	   4321.65321493	   1673.60961318	      0.45323270	     81.69905834
      0.64160466	   4321.63585481	   1673.28856374	      0.45307488	     81.70225795
      0.64167454	   4321.61849723	   1672.96751549	      0.45291716	     81.70544872
      0.64176724	   4321.59547430	   1672.54163761	      0.45270807	     81.70966772
      0.64185994	   4321.57245542	   1672.11576259	      0.45249916	     81.71387113
      0.64192625	   4321.55599225	   1671.81115681	      0.45234983	     81.71686807
      0.64199255	   4321.53953142	   1671.50655296	      0.45220059	     81.71985701
      0.64209151	   4321.51496687	   1671.05194445	      0.45197801	     81.72430306
      0.64217427	   4321.49442549	   1670.67173444	      0.45179200	     81.72800786
      0.64225704	   4321.47388607	   1670.29152821	      0.45160612	     81.73170019
      0.64233980	   4321.45335012	   1669.91132632	      0.45142038	     81.73538005
      0.64242256	   4321.43281568	   1669.53112882	      0.45123476	     81.73904744
      0.64249253	   4321.41546071	   1669.20974627	      0.45107796	     81.74213780
      0.64256249	   4321.39810688	   1668.88836732	      0.45092126	     81.74521924
      0.64265263	   4321.37574976	   1668.47427705	      0.45071948	     81.74917653
      0.64274278	   4321.35339507	   1668.06019360	      0.45051786	     81.75311903
      0.64281311	   4321.33595553	   1667.73710503	      0.45036065	     81.75618493
      0.64288345	   4321.31851721	   1667.41402104	      0.45020354	     81.75924184
      0.64297495	   4321.29583600	   1666.99374659	      0.44999930	     81.76320492
      0.64306644	   4321.27315725	   1666.57348075	      0.44979522	     81.76715280
      0.64313372	   4321.25648545	   1666.26448310	      0.44964527	     81.77004581
      0.64320099	   4321.23981473	   1665.95549049	      0.44949540	     81.77293061
      0.64329738	   4321.21593340	   1665.51279486	      0.44928084	     81.77704947
      0.64337993	   4321.19548299	   1665.13366408	      0.44909722	     81.78056365
      0.64346247	   4321.17503587	   1664.75454211	      0.44891373	     81.78406551
      0.64354502	   4321.15459047	   1664.37542905	      0.44873037	     81.78755508
      0.64361928	   4321.13620174	   1664.03440198	      0.44856553	     81.79068368
      0.64369354	   4321.11781435	   1663.69338261	      0.44840080	     81.79380237
      0.64376779	   4321.09942957	   1663.35237138	      0.44823617	     81.79691117
      0.64386206	   4321.07609327	   1662.91948243	      0.44802734	     81.80084347
      0.64393739	   4321.05744790	   1662.57356298	      0.44786057	     81.80397442
      0.64401272	   4321.03880401	   1662.22765251	      0.44769392	     81.80709528
      0.64408805	   4321.02016280	   1661.88175146	      0.44752737	     81.81020605
      0.64418180	   4320.99696526	   1661.45127266	      0.44732023	     81.81406355
      0.64425582	   4320.97865242	   1661.11139386	      0.44715681	     81.81709831
      0.64432985	   4320.96034101	   1660.77152474	      0.44699349	     81.82012343
      0.64440387	   4320.94203213	   1660.43166569	      0.44683026	     81.82313894
      0.64450170	   4320.91783653	   1659.98250018	      0.44661470	     81.82710975
      0.64457507	   4320.89969636	   1659.64570297	      0.44645317	     81.83007635
      0.64464843	   4320.88155761	   1659.30891626	      0.44629175	     81.83406182
      0.64473762	   4320.85950720	   1658.89945284	      0.44609562	     81.86100426
      0.64481741	   4320.83978510	   1658.53320279	      0.44592030	     81.91174377
      0.64489719	   4320.82006629	   1658.16696626	      0.44574511	     81.98728962
      0.64497698	   4320.80034909	   1657.80074328	      0.44557004	     82.08730059
      0.64505676	   4320.78063532	   1657.43453440	      0.44539508	     82.21143169
      0.64513655	   4320.76092313	   1657.06833965	      0.44522024	     82.35933488
      0.64521633	   4320.74121455	   1656.70215962	      0.44504552	     82.53065977
      0.64529612	   4320.72150754	   1656.33599429	      0.44487092	     82.72505424
      0.64537591	   4320.70180437	   1655.96984432	      0.44469644	     82.94216492
      0.64545569	   4320.68210274	   1655.60370965	      0.44452207	     83.18163778
      0.64553548	   4320.66240524	   1655.23759097	      0.44434782	     83.44311851
      0.64560628	   4320.64492535	   1654.91267994	      0.44419328	     83.69332572
      0.64567709	   4320.62744856	   1654.58778194	      0.44403883	     83.96034076
      0.64576476	   4320.60581389	   1654.18555434	      0.44384774	     84.31384088
      0.64585242	   4320.58418369	   1653.78334744	      0.44365679	     84.69225945
      0.64592436	   4320.56643574	   1653.45330626	      0.44350020	     85.02108315
      0.64599630	   4320.54869117	   1653.12327960	      0.44334370	     85.36611865
      0.64608458	   4320.52691873	   1652.71829908	      0.44315179	     85.81131851
      0.64617287	   4320.50515137	   1652.31334129	      0.44296001	     86.28008282
      0.64624185	   4320.48814496	   1651.99693072	      0.44281026	     86.66246741
      0.64631083	   4320.47114202	   1651.68053460	      0.44266060	     87.05873676
      0.64640310	   4320.44840254	   1651.25733893	      0.44246055	     87.61012414
      0.64649537	   4320.42566907	   1650.83417005	      0.44226065	     88.18544703
      0.64656166	   4320.40933971	   1650.53017994	      0.44211714	     88.61324971
      0.64662795	   4320.39301388	   1650.22620424	      0.44197371	     89.05295300
      0.64672555	   4320.36898090	   1649.77865971	      0.44176266	     89.72163628
      0.64680756	   4320.34879396	   1649.40265819	      0.44158548	     90.30266402
      0.64688957	   4320.32861116	   1649.02667982	      0.44140842	     90.90085745
      0.64697157	   4320.30843414	   1648.65072530	      0.44123148	     91.51587496
      0.64705358	   4320.28826113	   1648.27479480	      0.44105467	     92.14737901
      0.64712390	   4320.27096824	   1647.95245991	      0.44090315	     92.70176062
      0.64719421	   4320.25367854	   1647.63014335	      0.44075172	     93.26781143
      0.64728267	   4320.23193642	   1647.22473529	      0.44056137	     93.99608855
      0.64737112	   4320.21020012	   1646.81935743	      0.44037116	     94.74210078
      0.64744177	   4320.19284326	   1646.49557278	      0.44021932	     95.35047345
      0.64751243	   4320.17549007	   1646.17180811	      0.44006758	     95.96970822
      0.64760206	   4320.15348162	   1645.76108911	      0.43987520	     96.77063122
      0.64769170	   4320.13147974	   1645.35040357	      0.43968296	     97.58832224
      0.64775959	   4320.11482166	   1645.03937842	      0.43953746	     98.21855133
      0.64782748	   4320.09816731	   1644.72837316	      0.43939204	     98.85800795
      0.64792124	   4320.07517239	   1644.29885183	      0.43919132	     99.75608272
      0.64801501	   4320.05218546	   1643.86936998	      0.43899077	    100.67101918
      0.64808013	   4320.03622832	   1643.57114029	      0.43885159	    101.31609552
      0.64814525	   4320.02027490	   1643.27293032	      0.43871248	    101.96896348
      0.64824489	   4319.99587195	   1642.81664857	      0.43849977	    102.98275616
      0.64832743	   4319.97566412	   1642.43869982	      0.43832369	    103.83581928
      0.64840997	   4319.95546437	   1642.06078484	      0.43814773	    104.70058989
      0.64849252	   4319.93527131	   1641.68290403	      0.43797190	    105.57680706
      0.64856569	   4319.91737818	   1641.34795458	      0.43781613	    106.36290968
      0.64863886	   4319.89949044	   1641.01303292	      0.43766045	    107.15763138
      0.64871203	   4319.88160940	   1640.67813970	      0.43750488	    107.96080075
      0.64880779	   4319.85821906	   1640.23993732	      0.43730143	    109.02432013
      0.64888221	   4319.84004626	   1639.89936280	      0.43714340	    109.86053840
      0.64895664	   4319.82187956	   1639.55881915	      0.43698548	    110.70493108
      0.64903107	   4319.80372017	   1639.21830704	      0.43682765	    111.55733256
      0.64912599	   4319.78057110	   1638.78409986	      0.43662651	    112.65575946
      0.64919902	   4319.76276780	   1638.45004096	      0.43647186	    113.50941086
      0.64927206	   4319.74497073	   1638.11601388	      0.43631730	    114.37027778
      0.64936004	   4319.72354018	   1637.71364969	      0.43613123	    115.41675749
      0.64944802	   4319.70211901	   1637.31133330	      0.43594529	    116.47325994
      0.64951470	   4319.68589239	   1637.00646226	      0.43580447	    117.28048330
      0.64958139	   4319.66967113	   1636.70161955	      0.43566372	    118.09322748
      0.64967627	   4319.64659983	   1636.26789052	      0.43546358	    119.25905463
      0.64975845	   4319.62662666	   1635.89227129	      0.43529036	    120.27747827
      0.64984063	   4319.60666365	   1635.51669756	      0.43511726	    121.30376012
      0.64992282	   4319.58670930	   1635.14116986	      0.43494428	    122.33773209
      0.64999505	   4319.56917833	   1634.81111941	      0.43479232	    123.25281596
      0.65006729	   4319.55165418	   1634.48110562	      0.43464046	    124.17360767
      0.65013953	   4319.53413806	   1634.15112922	      0.43448869	    125.10000235
      0.65023785	   4319.51031103	   1633.70210200	      0.43428228	    126.36961644
      0.65031176	   4319.49240838	   1633.36457889	      0.43412722	    127.33064715
      0.65038567	   4319.47451330	   1633.02709664	      0.43397225	    128.29719359
      0.65045958	   4319.45662693	   1632.68965601	      0.43381737	    129.26915644
      0.65055624	   4319.43324670	   1632.24840561	      0.43361497	    130.54832983
      0.65062858	   4319.41576049	   1631.91824995	      0.43346361	    131.51140929
      0.65070091	   4319.39828177	   1631.58813585	      0.43331235	    132.47938374
      0.65078983	   4319.37680704	   1631.18238586	      0.43312652	    133.67589773
      0.65086930	   4319.35762583	   1630.81983761	      0.43296057	    134.75121036
      0.65094877	   4319.33845547	   1630.45734203	      0.43279472	    135.83211367
      0.65102823	   4319.31929433	   1630.09489963	      0.43262899	    136.91850957
      0.65110770	   4319.30014434	   1629.73251146	      0.43246337	    138.01030378
      0.65118717	   4319.28100355	   1629.37017798	      0.43229786	    139.10740514
      0.65126663	   4319.26187420	   1629.00790029	      0.43213245	    140.20972548
      0.65134610	   4319.24275400	   1628.64567882	      0.43196716	    141.31717980
      0.65141661	   4319.22579955	   1628.32434826	      0.43182059	    142.30399317
      0.65148711	   4319.20885261	   1628.00306315	      0.43167411	    143.29472778
      0.65157379	   4319.18803000	   1627.60813927	      0.43149415	    144.51802918
      0.65166047	   4319.16721934	   1627.21328602	      0.43131431	    145.74707938
      0.65173214	   4319.15002422	   1626.88688964	      0.43116573	    146.76748938
      0.65180380	   4319.13283713	   1626.56054281	      0.43101723	    147.79171456
      0.65189091	   4319.11195873	   1626.16393875	      0.43083685	    149.04171775
      0.65197802	   4319.09109258	   1625.76740987	      0.43065661	    150.29719969
      0.65204703	   4319.07457095	   1625.45330332	      0.43051389	    151.29572500
      0.65211604	   4319.05805689	   1625.13924513	      0.43037126	    152.29759821
      0.65220658	   4319.03640413	   1624.72728790	      0.43018426	    153.61702885
      0.65229713	   4319.01476496	   1624.31541612	      0.42999740	    154.94207232
      0.65236384	   4318.99883014	   1624.01198300	      0.42985980	    155.92197822
      0.65243056	   4318.98290250	   1623.70859740	      0.42972227	    156.90485652
      0.65252541	   4318.96027232	   1623.27736128	      0.42952688	    158.30725820
      0.65260661	   4318.94091111	   1622.90826347	      0.42935974	    159.51249775
      0.65268781	   4318.92156230	   1622.53923894	      0.42919270	    160.72198198
      0.65276901	   4318.90222440	   1622.17028839	      0.42902578	    161.93566126
      0.65285021	   4318.88289938	   1621.80141298	      0.42885897	    163.15348731
      0.65292020	   4318.86625042	   1621.48351681	      0.42871527	    164.20649998
      0.65299019	   4318.84961101	   1621.16567772	      0.42857166	    165.26252972
      0.65307770	   4318.82881842	   1620.76835981	      0.42839222	    166.58710033
      0.65316521	   4318.80804039	   1620.37113310	      0.42821291	    167.91628903
      0.65323540	   4318.79138423	   1620.05259724	      0.42806918	    168.98568896
      0.65330559	   4318.77473772	   1619.73412140	      0.42792553	    170.05799985
      0.65339443	   4318.75367973	   1619.33109676	      0.42774383	    171.41941308
      0.65348327	   4318.73263691	   1618.92817041	      0.42756227	    172.78539727
      0.65355064	   4318.71668933	   1618.62270562	      0.42742468	    173.82421197
      0.65361801	   4318.70075073	   1618.31729860	      0.42728716	    174.86560513
      0.65371110	   4318.67873884	   1617.89535919	      0.42709726	    176.30888845
      0.65380419	   4318.65674364	   1617.47353243	      0.42690750	    177.75700239
      0.65386864	   4318.64152447	   1617.18156099	      0.42677622	    178.76235909
      0.65393310	   4318.62631361	   1616.88964472	      0.42664500	    179.76998904
      0.65403241	   4318.60288853	   1616.43991329	      0.42644293	    181.32714957
      0.65411424	   4318.58360301	   1616.06948536	      0.42627658	    182.61405897
      0.65419607	   4318.56432928	   1615.69914898	      0.42611033	    183.90453215
      0.65427789	   4318.54506885	   1615.32890533	      0.42594420	    185.19853681
      0.65435087	   4318.52790131	   1614.99878707	      0.42579613	    186.35553173
      0.65442384	   4318.51074443	   1614.66874402	      0.42564815	    187.51528822
      0.65449682	   4318.49359701	   1614.33877669	      0.42550025	    188.67778455
      0.65459057	   4318.47158366	   1613.91499594	      0.42531039	    190.17517386
      0.65466473	   4318.45418040	   1613.57984280	      0.42516136	    191.36287360
      0.65473889	   4318.43678808	   1613.24477036	      0.42506727	    192.55333099
      0.65481305	   4318.41940544	   1612.90977917	      0.42517209	    193.74652460
      0.65490390	   4318.39812745	   1612.49956218	      0.42583016	    195.21175836
      0.65498007	   4318.38029396	   1612.15565139	      0.42707495	    196.44361053
      0.65499568	   4318.37664236	   1612.08521799	      0.42742904	    196.69628260
      0.65500568	   4318.37430236	   1612.04008179	      0.42767573	    196.85827279
      0.65501568	   4318.37196584	   1611.99494770	      0.42793839	    197.02031113
      0.65502852	   4318.36899017	   1611.93701428	      0.42829970	    197.22839375
      0.65504135	   4318.36606889	   1611.87909360	      0.42868898	    197.43655201
      0.65505786	   4318.36243695	   1611.80463092	      0.42923217	    197.70436866
      0.65507437	   4318.35899388	   1611.73021157	      0.42982487	    197.97230089
      0.65509088	   4318.35578427	   1611.65584751	      0.43046879	    198.24034324
      0.65510739	   4318.35284648	   1611.58155051	      0.43116548	    198.50849017
      0.65512390	   4318.35021417	   1611.50733220	      0.43191641	    198.77673603
      0.65514041	   4318.34791744	   1611.43320426	      0.43272288	    199.04507502
      0.65516041	   4318.34562352	   1611.34353055	      0.43377605	    199.37030458
      0.65518042	   4318.34390690	   1611.25402811	      0.43491417	    199.69565112
      0.65520042	   4318.34280862	   1611.16471865	      0.43613863	    200.02110327
      0.65522042	   4318.34236684	   1611.07562438	      0.43745040	    200.34664928
      0.65524043	   4318.34261735	   1610.98676799	      0.43885002	    200.67227698
      0.65526043	   4318.34359392	   1610.89817271	      0.44033761	    200.99797381
      0.65528043	   4318.34532859	   1610.80986227	      0.44191282	    201.32372683
      0.65530044	   4318.34785187	   1610.72186090	      0.44357483	    201.64952271
      0.65532044	   4318.35119290	   1610.63419336	      0.44532235	    201.97534773
      0.65534044	   4318.35537961	   1610.54688489	      0.44715360	    202.30118782
      0.65536044	   4318.36043880	   1610.45996125	      0.44906633	    202.62702855
      0.65538045	   4318.36639624	   1610.37344864	      0.45105784	    202.95285510
      0.65540045	   4318.37327676	   1610.28737377	      0.45312497	    203.27865234
      0.65542045	   4318.38110432	   1610.20176379	      0.45526417	    203.60440478
      0.65544046	   4318.38990203	   1610.11664632	      0.45747154	    203.93009658
      0.65546046	   4318.39969224	   1610.03204940	      0.45974286	    204.25571159
      0.65548046	   4318.41049657	   1609.94800150	      0.46207369	    204.58123333
      0.65550047	   4318.42233593	   1609.86453154	      0.46445941	    204.90664499
      0.65552047	   4318.43523057	   1609.78166881	      0.46689536	    205.23192945
      0.65554047	   4318.44920010	   1609.69944303	      0.46937684	    205.55706929
      0.65556462	   4318.46752216	   1609.60107713	      0.47242646	    205.94933783
      0.65558876	   4318.48747046	   1609.50373692	      0.47552807	    206.34133801
      0.65561291	   4318.50907613	   1609.40747685	      0.47867454	    206.73303744
      0.65563706	   4318.53236913	   1609.31235213	      0.48185945	    207.12440313
      0.65566120	   4318.55737833	   1609.21841871	      0.48507724	    207.51540147
      0.65568535	   4318.58413151	   1609.12573321	      0.48832330	    207.90599829
      0.65570949	   4318.61265541	   1609.03435297	      0.49159391	    208.29615883
      0.65573364	   4318.64297577	   1608.94433595	      0.49488635	    208.68584776
      0.65575779	   4318.67511736	   1608.85574076	      0.49819875	    209.07502920
      0.65578193	   4318.70910396	   1608.76862663	      0.50153007	    209.46366673
      0.65580608	   4318.74495846	   1608.68305334	      0.50487999	    209.85172340
      0.65583023	   4318.78270279	   1608.59908126	      0.50824881	    210.23916172
      0.65585437	   4318.82235803	   1608.51677129	      0.51163735	    210.62594370
      0.65587852	   4318.86394435	   1608.43618486	      0.51504684	    211.01203082
      0.65590266	   4318.90748109	   1608.35738389	      0.51847882	    211.39738410
      0.65592681	   4318.95298674	   1608.28043075	      0.52193507	    211.78196404
      0.65595096	   4319.00047897	   1608.20538832	      0.52541754	    212.16573067
      0.65597510	   4319.04997464	   1608.13231985	      0.52892824	    212.54864354
      0.65599925	   4319.10148983	   1608.06128906	      0.53246924	    212.93066176
      0.65602340	   4319.15503985	   1607.99236002	      0.53604259	    213.31174396
      0.65604754	   4319.21063925	   1607.92559721	      0.53965031	    213.69184832
      0.65607169	   4319.26830187	   1607.86106545	      0.54329434	    214.07093259
      0.65609583	   4319.32804081	   1607.79882991	      0.54697651	    214.44895407
      0.65611998	   4319.38986848	   1607.73895607	      0.55069857	    214.82586964
      0.65614413	   4319.45379665	   1607.68150973	      0.55446213	    215.20163575
      0.65616827	   4319.51983641	   1607.62655699	      0.55826868	    215.57620844
      0.65619242	   4319.58799823	   1607.57416421	      0.56211957	    215.94954332
      0.65621657	   4319.65829200	   1607.52439802	      0.56601601	    216.32159560
      0.65624071	   4319.73072703	   1607.47732532	      0.56995910	    216.69232010
      0.65626486	   4319.80531211	   1607.43301324	      0.57394977	    217.06167120
      0.65629399	   4319.89816401	   1607.38332552	      0.57882854	    217.50535919
      0.65632312	   4319.99417065	   1607.33787230	      0.58377892	    217.94689989
      0.65635225	   4320.09334485	   1607.29677277	      0.58880180	    218.38621092
      0.65638138	   4320.19569860	   1607.26014657	      0.59389783	    218.82320905
      0.65641051	   4320.30124328	   1607.22811379	      0.59906741	    219.25781023
      0.65643964	   4320.40998977	   1607.20079499	      0.60431068	    219.68992955
      0.65646877	   4320.52194865	   1607.17831119	      0.60962756	    220.11948123
      0.65649790	   4320.63713032	   1607.16078390	      0.61501776	    220.54637864
      0.65652703	   4320.75554527	   1607.14833518	      0.62048075	    220.97053421
      0.65655616	   4320.87720427	   1607.14108764	      0.62601582	    221.39185949
      0.65658529	   4321.00211865	   1607.13916452	      0.63162204	    221.81026502
      0.65661441	   4321.13030057	   1607.14268977	      0.63729831	    222.22566039
      0.65664354	   4321.26176339	   1607.15178816	      0.64304332	    222.63795410
      0.65667267	   4321.39652201	   1607.16658531	      0.64885559	    223.04705355
      0.65670180	   4321.53459332	   1607.18720793	      0.65473348	    223.45286496
      0.65673093	   4321.67599667	   1607.21378391	      0.66067517	    223.85529326
      0.65675710	   4321.80586113	   1607.24283533	      0.66606462	    224.21378315
      0.65678326	   4321.93845043	   1607.27688854	      0.67150238	    224.56939508
      0.65680943	   4322.07378609	   1607.31603953	      0.67698679	    224.92205707
      0.65683559	   4322.21189296	   1607.36038565	      0.68251609	    225.27169599
      0.65686175	   4322.35279977	   1607.41002586	      0.68808842	    225.61823741
      0.65688792	   4322.49653977	   1607.46506095	      0.69370182	    225.96160549
      0.65691084	   4322.62480941	   1607.51778357	      0.69865110	    226.25971669
      0.65693375	   4322.75531215	   1607.57479538	      0.70362886	    226.55528042
      0.65695667	   4322.88808175	   1607.63616866	      0.70863359	    226.84824244
      0.65697959	   4323.02315753	   1607.70197754	      0.71366372	    227.13854721
      0.65700251	   4323.16058148	   1607.77229823	      0.71871762	    227.42613783
      0.65702295	   4323.28515207	   1607.83887675	      0.72324316	    227.68026194
      0.65704339	   4323.41167033	   1607.90916318	      0.72778503	    227.93213853
      0.65706382	   4323.54018126	   1607.98321700	      0.73234196	    228.18172375
      0.65708426	   4323.67073552	   1608.06109981	      0.73691262	    228.42897235
      0.65710470	   4323.80339017	   1608.14287565	      0.74149566	    228.67383759
      0.65712289	   4323.92330606	   1608.21900683	      0.74558503	    228.88978578
      0.65714109	   4324.04498845	   1608.29832556	      0.74968210	    229.10377116
      0.65715928	   4324.16849415	   1608.38088326	      0.75378582	    229.31575695
      0.65717748	   4324.29388660	   1608.46673377	      0.75789513	    229.52570486
      0.65719567	   4324.42123679	   1608.55593371	      0.76200892	    229.73357493
      0.65721191	   4324.53663171	   1608.63843412	      0.76568390	    229.91733647
      0.65722816	   4324.65371296	   1608.72369571	      0.76936073	    230.09937839
      0.65724440	   4324.77255068	   1608.81176582	      0.77303858	    230.27966768
      0.65726064	   4324.89322299	   1608.90269459	      0.77671658	    230.45817007
      0.65727688	   4325.01581701	   1608.99653532	      0.78039384	    230.63484943
      0.65729140	   4325.12709047	   1609.08291572	      0.78367903	    230.79118204
      0.65730591	   4325.24005415	   1609.17171080	      0.78696223	    230.94599912
      0.65732043	   4325.35479406	   1609.26296674	      0.79024278	    231.09927016
      0.65733494	   4325.47140598	   1609.35673295	      0.79351997	    231.25096276
      0.65734946	   4325.58999680	   1609.45306252	      0.79679308	    231.40104242
      0.65736245	   4325.69790949	   1609.54149646	      0.79971841	    231.53396356
      0.65737544	   4325.80759867	   1609.63207364	      0.80263934	    231.66553495
      0.65738843	   4325.91917087	   1609.72484167	      0.80555532	    231.79572637
      0.65740142	   4326.03274498	   1609.81985205	      0.80846577	    231.92450541
      0.65741441	   4326.14845422	   1609.91716068	      0.81137011	    232.05183715
      0.65742603	   4326.25383097	   1610.00615263	      0.81396099	    232.16441900
      0.65743764	   4326.36115366	   1610.09707754	      0.81654606	    232.27578475
      0.65744926	   4326.47055645	   1610.18998700	      0.81912486	    232.38590291
      0.65746087	   4326.58218991	   1610.28493738	      0.82169691	    232.49473929
      0.65747249	   4326.69622377	   1610.38199054	      0.82426172	    232.60225664
      0.65748286	   4326.80021299	   1610.47046797	      0.82654497	    232.69709647
      0.65749323	   4326.90642267	   1610.56072911	      0.82882168	    232.79082084
      0.65750359	   4327.01502685	   1610.65283282	      0.83109147	    232.88339503
      0.65751396	   4327.12622253	   1610.74684416	      0.83335395	    232.97478092
      0.65752433	   4327.24023386	   1610.84283546	      0.83560870	    233.06493643
      0.65753433	   4327.35309445	   1610.93736162	      0.83777548	    233.15067427
      0.65754433	   4327.46907584	   1611.03388570	      0.83993429	    233.23517767
      0.65755433	   4327.58848172	   1611.13249916	      0.84208470	    233.31839444
      0.65756433	   4327.71166379	   1611.23330562	      0.84422628	    233.40026587
      0.65757433	   4327.83903215	   1611.33642322	      0.84635858	    233.48072545
      0.65758433	   4327.97106820	   1611.44198765	      0.84848112	    233.55969731
      0.65759433	   4328.10834112	   1611.55015587	      0.85059340	    233.63709423
      0.65760433	   4328.25152859	   1611.66111087	      0.85269489	    233.71281521
      0.65761433	   4328.40144276	   1611.77506755	      0.85478502	    233.78674238
      0.65762433	   4328.55735805	   1611.89197977	      0.85686298	    233.85887641
      0.65763433	   4328.71602686	   1612.01133987	      0.85892763	    233.92943606
      0.65764433	   4328.87484810	   1612.13271603	      0.86097806	    233.99861412
      0.65765433	   4329.03204423	   1612.25579321	      0.86301360	    234.06655605
      0.65766433	   4329.18635235	   1612.38032753	      0.86503369	    234.13337902
      0.65767433	   4329.33683780	   1612.50611899	      0.86703790	    234.19918329
      0.65768433	   4329.48278483	   1612.63299579	      0.86902586	    234.26405862
      0.65769433	   4329.62363440	   1612.76080568	      0.87099729	    234.32808771
      0.65770433	   4329.75894992	   1612.88941173	      0.87295193	    234.39134777
      0.65771433	   4329.88839836	   1613.01869038	      0.87488960	    234.45391108
      0.65772433	   4330.01173896	   1613.14853062	      0.87681015	    234.51584510
      0.65773433	   4330.12881493	   1613.27883355	      0.87871350	    234.57721237
      0.65774433	   4330.23954568	   1613.40951208	      0.88059956	    234.63807047
      0.65775433	   4330.34391878	   1613.54049027	      0.88246831	    234.69847205
      0.65776433	   4330.44198127	   1613.67170265	      0.88431976	    234.75846499
      0.65777433	   4330.53383067	   1613.80309331	      0.88615392	    234.81809264
      0.65778433	   4330.61960620	   1613.93461487	      0.88797085	    234.87739415
      0.65779433	   4330.69948026	   1614.06622753	      0.88977061	    234.93640482
      0.65780433	   4330.77365079	   1614.19789803	      0.89155330	    234.99515645
      0.65781433	   4330.84233440	   1614.32959875	      0.89331900	    235.05367772
      0.65782433	   4330.90576045	   1614.46130685	      0.89506784	    235.11199451
      0.65783433	   4330.96416606	   1614.59300356	      0.89679993	    235.17013021
      0.65784433	   4331.01779195	   1614.72467353	      0.89851540	    235.22810603
      0.65785433	   4331.06687914	   1614.85630423	      0.90021438	    235.28594119
      0.65786433	   4331.11166618	   1614.98788552	      0.90189702	    235.34365319
      0.65787433	   4331.15238715	   1615.11940925	      0.90356344	    235.40125796
      0.65788433	   4331.18927002	   1615.25086887	      0.90521380	    235.45877006
      0.65789433	   4331.22253547	   1615.38225923	      0.90684825	    235.51620283
      0.65790433	   4331.25239604	   1615.51357625	      0.90846693	    235.57356848
      0.65791433	   4331.27905560	   1615.64481683	      0.91007000	    235.63087824
      0.65792433	   4331.30270895	   1615.77597857	      0.91165759	    235.68814242
      0.65793433	   4331.32354168	   1615.90705974	      0.91322987	    235.74537055
      0.65794433	   4331.34173015	   1616.03805910	      0.91478697	    235.80257141
      0.65795433	   4331.35744155	   1616.16897585	      0.91632906	    235.85975310
      0.65796433	   4331.37083409	   1616.29980950	      0.91785627	    235.91692313
      0.65797433	   4331.38205719	   1616.43055987	      0.91936875	    235.97408845
      0.65798433	   4331.39125179	   1616.56122698	      0.92086666	    236.03125549
      0.65799638	   4331.39982397	   1616.71856521	      0.92265241	    236.10015018
      0.65800843	   4331.40586040	   1616.87578352	      0.92441745	    236.16906566
      0.65802048	   4331.40956255	   1617.03288276	      0.92616203	    236.23801076
      0.65803253	   4331.41111708	   1617.18986398	      0.92788640	    236.30699356
      0.65804458	   4331.41069674	   1617.34672832	      0.92959079	    236.37602149
      0.65805663	   4331.40846123	   1617.50347703	      0.93127546	    236.44510135
      0.65806868	   4331.40455808	   1617.66011138	      0.93294062	    236.51423942
      0.65808073	   4331.39912342	   1617.81663269	      0.93458651	    236.58344144
      0.65809530	   4331.39068765	   1618.00569236	      0.93655074	    236.66718834
      0.65810986	   4331.38039953	   1618.19459107	      0.93848755	    236.75104499
      0.65812443	   4331.36844251	   1618.38333109	      0.94039734	    236.83501919
      0.65813899	   4331.35498251	   1618.57191462	      0.94228048	    236.91911799
      0.65815356	   4331.34016947	   1618.76034375	      0.94413737	    237.00334781
      0.65816812	   4331.32413878	   1618.94862052	      0.94596837	    237.08771451
      0.65818269	   4331.30701263	   1619.13674685	      0.94777385	    237.17222343
      0.65819726	   4331.28890119	   1619.32472455	      0.94955417	    237.25687943
      0.65821518	   4331.26541162	   1619.55580274	      0.95171061	    237.36124486
      0.65823310	   4331.24074498	   1619.78666153	      0.95383016	    237.46584722
      0.65825102	   4331.21504595	   1620.01730369	      0.95591346	    237.57069329
      0.65826894	   4331.18844159	   1620.24773176	      0.95796114	    237.67578920
      0.65828686	   4331.16104334	   1620.47794807	      0.95997381	    237.78114012
      0.65830479	   4331.13294889	   1620.70795476	      0.96195208	    237.88675193
      0.65832271	   4331.10424383	   1620.93775378	      0.96389655	    237.99262869
      0.65834487	   4331.06801385	   1621.22163704	      0.96625520	    238.12392771
      0.65836703	   4331.03108626	   1621.50520851	      0.96856415	    238.25564541
      0.65838919	   4330.99356444	   1621.78847092	      0.97082447	    238.38778818
      0.65841135	   4330.95553590	   1622.07142667	      0.97303721	    238.52036184
      0.65843351	   4330.91707462	   1622.35407793	      0.97520340	    238.65337161
      0.65845567	   4330.87824309	   1622.63642661	      0.97732406	    238.78682227
      0.65848334	   4330.82932779	   1622.98847219	      0.97990899	    238.95403955
      0.65851101	   4330.78000215	   1623.34005187	      0.98242641	    239.12195823
      0.65853867	   4330.73033473	   1623.69116818	      0.98487821	    239.29058518
      0.65856634	   4330.68038099	   1624.04182340	      0.98726621	    239.45992654
      0.65859963	   4330.61994963	   1624.46319373	      0.99005787	    239.66466712
      0.65863292	   4330.55922986	   1624.88390225	      0.99276280	    239.87045899
      0.65867314	   4330.48555350	   1625.39130270	      0.99591930	    240.12049992
      0.65871336	   4330.41158922	   1625.89774520	      0.99895868	    240.37209840
      0.65874689	   4330.34975577	   1626.31912238	      1.00140603	    240.58299651
      0.65878041	   4330.28777574	   1626.73983858	      1.00377827	    240.79498916
      0.65881600	   4330.22184369	   1627.18569136	      1.00621721	    241.02120703
      0.65886184	   4330.13670896	   1627.75900393	      1.00924430	    241.31445939
      0.65891768	   4330.03275021	   1628.45567068	      1.01276526	    241.67439416
      0.65895325	   4329.96640274	   1628.89844399	      1.01491755	    241.90520329
      0.65898881	   4329.89995831	   1629.34048438	      1.01700298	    242.13722197
      0.65902438	   4329.83342325	   1629.78179363	      1.01902428	    242.37044564
      0.65905994	   4329.76680207	   1630.22237337	      1.02098411	    242.60486981
      0.65909551	   4329.70009973	   1630.66222533	      1.02288501	    242.84048989
      0.65913107	   4329.63331994	   1631.10135110	      1.02472944	    243.07730138
      0.65916664	   4329.56646701	   1631.53975241	      1.02651980	    243.31529966
      0.65920221	   4329.49954418	   1631.97743083	      1.02825835	    243.55448022
      0.65923777	   4329.43255550	   1632.41438807	      1.02994731	    243.79483844
      0.65927334	   4329.36550394	   1632.85062569	      1.03158878	    244.03636980
      0.65930890	   4329.29839356	   1633.28614542	      1.03318480	    244.27906967
      0.65934447	   4329.23122708	   1633.72094879	      1.03473730	    244.52293355
      0.65938003	   4329.16400880	   1634.15503756	      1.03624815	    244.76795677
      0.65941033	   4329.10671680	   1634.52420836	      1.03750351	    244.97756514
      0.65944062	   4329.04939180	   1634.89286294	      1.03873099	    245.18800845
      0.65947847	   4328.97771183	   1635.35282795	      1.04022730	    245.45215828
      0.65951633	   4328.90598765	   1635.81199035	      1.04168357	    245.71760204
      0.65954673	   4328.84835365	   1636.18018045	      1.04282539	    245.93172279
      0.65957714	   4328.79069619	   1636.54785516	      1.04394344	    246.14667174
      0.65961389	   4328.72097234	   1636.99160568	      1.04526442	    246.40759892
      0.65965064	   4328.65122124	   1637.43460642	      1.04655337	    246.66972701
      0.65968102	   4328.59353489	   1637.80030087	      1.04759583	    246.88734982
      0.65971141	   4328.53583501	   1638.16548510	      1.04861808	    247.10578720
      0.65974179	   4328.47812342	   1638.53016005	      1.04962083	    247.32503635
      0.65978414	   4328.39766126	   1639.03765362	      1.05098735	    247.63200933
      0.65981142	   4328.34583567	   1639.36396461	      1.05184886	    247.83053248
      0.65983870	   4328.29400715	   1639.68986796	      1.05269637	    248.02970227
      0.65987773	   4328.21984374	   1640.15549348	      1.05388556	    248.31581368
      0.65991403	   4328.15087350	   1640.58777919	      1.05496760	    248.58307636
      0.65995032	   4328.08190870	   1641.01934784	      1.05602753	    248.85147052
      0.65998023	   4328.02509115	   1641.37440992	      1.05688488	    249.07346552
      0.66001014	   4327.96828219	   1641.72898732	      1.05772826	    249.29622317
      0.66004698	   4327.89831973	   1642.16509712	      1.05874858	    249.57166355
      0.66007638	   4327.84251180	   1642.51254082	      1.05954848	    249.79225873
      0.66010578	   4327.78671978	   1642.85951943	      1.06033619	    250.01358181
      0.66013517	   4327.73094536	   1643.20603377	      1.06111204	    250.23563026
      0.66017639	   4327.65277529	   1643.69112106	      1.06218063	    250.54819358
      0.66020162	   4327.60494151	   1643.98764101	      1.06282405	    250.74024184
      0.66022686	   4327.55712631	   1644.28382116	      1.06345953	    250.93281843
      0.66026567	   4327.48361600	   1644.73874264	      1.06442197	    251.23006699
      0.66032773	   4327.36619574	   1645.46441697	      1.06592429	    251.70788806
      0.66035434	   4327.31588496	   1645.77500207	      1.06655535	    251.91377023
      0.66039192	   4327.24489517	   1646.21292256	      1.06743343	    252.20546536
      0.66042511	   4327.18223872	   1646.59914402	      1.06819677	    252.46408915
      0.66046926	   4327.09900139	   1647.11183833	      1.06919455	    252.80938099
      0.66049422	   4327.05196428	   1647.40138142	      1.06975043	    253.00538203
      0.66051919	   4327.00496058	   1647.69059830	      1.07030032	    253.20188227
      0.66055844	   4326.93114259	   1648.14458591	      1.07115294	    253.51178382
      0.66058901	   4326.87371861	   1648.49757958	      1.07180719	    253.75397225
      0.66061958	   4326.81635284	   1648.85008760	      1.07245313	    253.99690003
      0.66065014	   4326.75904710	   1649.20211089	      1.07309094	    254.24056442
      0.66068071	   4326.70180439	   1649.55365055	      1.07372083	    254.48496257
      0.66071128	   4326.64462654	   1649.90470750	      1.07434296	    254.73009172
      0.66074184	   4326.58751651	   1650.25528284	      1.07495750	    254.97594904
      0.66077241	   4326.53047612	   1650.60537749	      1.07556463	    255.22253180
      0.66080298	   4326.47350832	   1650.95499253	      1.07616450	    255.46983716
      0.66083354	   4326.41661488	   1651.30412887	      1.07675726	    255.71786240
      0.66086411	   4326.35979877	   1651.65278761	      1.07734305	    255.96660471
      0.66089468	   4326.30306169	   1652.00096965	      1.07792203	    256.21606137
      0.66092524	   4326.24640665	   1652.34867608	      1.07849431	    256.46622957
      0.66095581	   4326.18983524	   1652.69590778	      1.07906004	    256.71710662
      0.66098638	   4326.13335054	   1653.04266586	      1.07961934	    256.96868970
      0.66101694	   4326.07695402	   1653.38895117	      1.08017233	    257.22097616
      0.66104751	   4326.02064882	   1653.73476484	      1.08071912	    257.47396318
      0.66107808	   4325.96443626	   1654.08010770	      1.08125984	    257.72764811
      0.66110461	   4325.91571970	   1654.37949500	      1.08172435	    257.94841804
      0.66113114	   4325.86707620	   1654.67852895	      1.08218443	    258.16970998
      0.66116830	   4325.79908253	   1655.09670086	      1.08282139	    258.48047922
      0.66119519	   4325.74996445	   1655.39892896	      1.08327717	    258.70603712
      0.66122208	   4325.70092699	   1655.70079637	      1.08372863	    258.93212506
      0.66125487	   4325.64124984	   1656.06835453	      1.08427329	    259.20849229
      0.66128701	   4325.58288103	   1656.42807994	      1.08480107	    259.48011846
      0.66131914	   4325.52463388	   1656.78729338	      1.08532297	    259.75249261
      0.66135128	   4325.46651138	   1657.14599607	      1.08583909	    260.02561162
      0.66137875	   4325.41692617	   1657.45222400	      1.08627577	    260.25967194
      0.66140622	   4325.36743537	   1657.75808021	      1.08670836	    260.49427236
      0.66143369	   4325.31804002	   1658.06356529	      1.08713690	    260.72941100
      0.66146914	   4325.25443084	   1658.45729805	      1.08768411	    261.03368968
      0.66149942	   4325.20023814	   1658.79306206	      1.08814626	    261.29425069
      0.66152970	   4325.14616792	   1659.12837807	      1.08860372	    261.55545767
      0.66155998	   4325.09222142	   1659.46324688	      1.08905654	    261.81730813
      0.66159026	   4325.03840121	   1659.79766950	      1.08950480	    262.07979949
      0.66162054	   4324.98470845	   1660.13164670	      1.08994856	    262.34292926
      0.66165082	   4324.93114571	   1660.46517951	      1.09038787	    262.60669487
      0.66168110	   4324.87771405	   1660.79826870	      1.09082281	    262.87109384
      0.66171138	   4324.82441605	   1661.13091527	      1.09125342	    263.13612362
      0.66174166	   4324.77125268	   1661.46311999	      1.09167977	    263.40178176
      0.66177194	   4324.71822652	   1661.79488386	      1.09210190	    263.66806569
      0.66180222	   4324.66533844	   1662.12620763	      1.09251988	    263.93497301
      0.66183250	   4324.61259102	   1662.45709231	      1.09293376	    264.20250116
      0.66186278	   4324.55998504	   1662.78753863	      1.09334358	    264.47064773
      0.66189306	   4324.50752307	   1663.11754761	      1.09374941	    264.73941019
      0.66192333	   4324.45520583	   1663.44711995	      1.09415128	    265.00878615
      0.66195361	   4324.40303583	   1663.77625667	      1.09454925	    265.27877309
      0.66198389	   4324.35101375	   1664.10495848	      1.09494336	    265.54936864
      0.66201417	   4324.29914204	   1664.43322659	      1.09533366	    265.82057029
      0.66204445	   4324.24742135	   1664.76106127	      1.09572020	    266.09237569
      0.66207473	   4324.19585405	   1665.08846372	      1.09610302	    266.36478235
      0.66210501	   4324.14444078	   1665.41543465	      1.09648216	    266.63778792
      0.66213529	   4324.09318382	   1665.74197503	      1.09685766	    266.91138994
      0.66216557	   4324.04208379	   1666.06808556	      1.09722957	    267.18558607
      0.66219585	   4323.99114287	   1666.39376721	      1.09759793	    267.46037387
      0.66222613	   4323.94036170	   1666.71902068	      1.09796278	    267.73575101
      0.66225641	   4323.88974233	   1667.04384690	      1.09832416	    268.01171506
      0.66228669	   4323.83928545	   1667.36824659	      1.09868210	    268.28826373
      0.66231697	   4323.78899293	   1667.69222067	      1.09903664	    268.56539459
      0.66234725	   4323.73886551	   1668.01576985	      1.09938783	    268.84310535
      0.66237752	   4323.68890495	   1668.33889502	      1.09973569	    269.12139364
      0.66240780	   4323.63911199	   1668.66159692	      1.10008027	    269.40025714
      0.66244429	   4323.57933850	   1669.04987841	      1.10049115	    269.73703704
      0.66247041	   4323.53670388	   1669.32743590	      1.10078240	    269.97861399
      0.66249652	   4323.49419706	   1669.60468039	      1.10107129	    270.22061355
      0.66253169	   4323.43715478	   1669.97755817	      1.10145663	    270.54718522
      0.66256554	   4323.38247891	   1670.33587945	      1.10182352	    270.86219381
      0.66260843	   4323.31351821	   1670.78912222	      1.10228285	    271.26231634
      0.66263311	   4323.27399838	   1671.04954006	      1.10254439	    271.49305558
      0.66265778	   4323.23459597	   1671.30968117	      1.10280393	    271.72416403
      0.66269725	   4323.17182110	   1671.72518055	      1.10321494	    272.09456672
      0.66272957	   4323.12065325	   1672.06482703	      1.10354771	    272.39851469
      0.66276188	   4323.06969083	   1672.40400188	      1.10387717	    272.70308755
      0.66279419	   4323.01893417	   1672.74270592	      1.10420335	    273.00828265
      0.66282269	   4322.97434665	   1673.04100256	      1.10448830	    273.27793333
      0.66285118	   4322.92992070	   1673.33893441	      1.10477075	    273.54806395
      0.66288856	   4322.87188834	   1673.72921731	      1.10513753	    273.90315314
      0.66291802	   4322.82635327	   1674.03634175	      1.10542360	    274.18356054
      0.66294748	   4322.78099377	   1674.34307862	      1.10570709	    274.46447430
      0.66297694	   4322.73581004	   1674.64942853	      1.10598802	    274.74589246
      0.66301439	   4322.67862650	   1675.03831136	      1.10634148	    275.10436385
      0.66304597	   4322.63061927	   1675.36581873	      1.10663644	    275.40733403
      0.66307756	   4322.58281703	   1675.69288391	      1.10692855	    275.71087637
      0.66310914	   4322.53521984	   1676.01950762	      1.10721783	    276.01498851
      0.66314073	   4322.48782895	   1676.34569077	      1.10750431	    276.31966797
      0.66317231	   4322.44064449	   1676.67143408	      1.10778803	    276.62491239
      0.66320390	   4322.39366753	   1676.99673842	      1.10806901	    276.93071934
      0.66323548	   4322.34689826	   1677.32160453	      1.10834727	    277.23708646
      0.66327158	   4322.29369662	   1677.69238997	      1.10866203	    277.58794621
      0.66330768	   4322.24076770	   1678.06260509	      1.10897332	    277.93953117
      0.66333532	   4322.20044155	   1678.34558107	      1.10920926	    278.20911995
      0.66336295	   4322.16027586	   1678.62822414	      1.10944321	    278.47912995
      0.66340617	   4322.09777003	   1679.06968176	      1.10980520	    278.90233361
      0.66343450	   4322.05701357	   1679.35860174	      1.11003988	    279.18028332
      0.66346283	   4322.01642647	   1679.64717378	      1.11027253	    279.45866992
      0.66350080	   4321.96230258	   1680.03335267	      1.11058115	    279.83242594
      0.66353774	   4321.90993434	   1680.40850571	      1.11087800	    280.19683575
      0.66357469	   4321.85785634	   1680.78307046	      1.11117151	    280.56197820
      0.66360640	   4321.81338169	   1681.10415143	      1.11142083	    280.87602045
      0.66363811	   4321.76912136	   1681.42480047	      1.11166773	    281.19059767
      0.66366983	   4321.72507604	   1681.74501841	      1.11191224	    281.50570754
      0.66370838	   4321.67182526	   1682.13368553	      1.11220627	    281.88945901
      0.66374692	   4321.61889275	   1682.52171808	      1.11249684	    282.27399011
      0.66377597	   4321.57922537	   1682.81362690	      1.11271348	    282.56419201
      0.66380501	   4321.53973893	   1683.10517691	      1.11292819	    282.85483237
      0.66384339	   4321.48783110	   1683.48993705	      1.11320902	    283.23960973
      0.66388169	   4321.43634658	   1683.87327057	      1.11348599	    283.62433956
      0.66391999	   4321.38517619	   1684.25598340	      1.11375970	    284.00982132
      0.66395127	   4321.34361647	   1684.56810370	      1.11398088	    284.32521781
      0.66398256	   4321.30226615	   1684.87981147	      1.11419993	    284.64111125
      0.66402335	   4321.24865341	   1685.28571368	      1.11448246	    285.05383406
      0.66405618	   4321.20577422	   1685.61180114	      1.11470722	    285.38652498
      0.66408901	   4321.16312593	   1685.93743693	      1.11492972	    285.71975541
      0.66412183	   4321.12070786	   1686.26262174	      1.11514997	    286.05352301
      0.66416481	   4321.06552472	   1686.68765576	      1.11543496	    286.49128139
      0.66419549	   4321.02637136	   1686.99060823	      1.11563611	    286.80434646
      0.66422616	   4320.98741898	   1687.29316903	      1.11583535	    287.11787403
      0.66426632	   4320.93673888	   1687.68858496	      1.11609330	    287.52893036
      0.66430526	   4320.88791954	   1688.07140096	      1.11634039	    287.92830182
      0.66434420	   4320.83942188	   1688.45358940	      1.11658452	    288.32840756
      0.66437730	   4320.79844717	   1688.77799526	      1.11678975	    288.66911192
      0.66441040	   4320.75770406	   1689.10194923	      1.11699288	    289.01034184
      0.66445137	   4320.70760195	   1689.50224430	      1.11724140	    289.43336588
      0.66448668	   4320.66469236	   1689.84678721	      1.11745312	    289.79869698
      0.66452200	   4320.62204555	   1690.19081866	      1.11766252	    290.16461758
      0.66455732	   4320.57966030	   1690.53433943	      1.11786964	    290.53112499
      0.66459264	   4320.53753657	   1690.87735051	      1.11807448	    290.89821639
      0.66462795	   4320.49567329	   1691.21985271	      1.11827708	    291.26588908
      0.66467359	   4320.44196134	   1691.66169442	      1.11853560	    291.74186559
      0.66470512	   4320.40511133	   1691.96640962	      1.11871203	    292.07121550
      0.66473664	   4320.36846760	   1692.27072164	      1.11888672	    292.40102164
      0.66478051	   4320.31782070	   1692.69349165	      1.11912695	    292.86069114
      0.66482212	   4320.27014277	   1693.09381919	      1.11935180	    293.29754948
      0.66486374	   4320.22281995	   1693.49344812	      1.11957372	    293.73519052
      0.66489777	   4320.18437832	   1693.81978631	      1.11975308	    294.09371593
      0.66493181	   4320.14617253	   1694.14565883	      1.11993053	    294.45275971
      0.66497561	   4320.09734394	   1694.56441004	      1.12015614	    294.91564937
      0.66501404	   4320.05483256	   1694.93109187	      1.12035148	    295.32238073
      0.66505247	   4320.01261920	   1695.29718352	      1.12054445	    295.72976266
      0.66509089	   4319.97070188	   1695.66268593	      1.12073509	    296.13779192
      0.66512932	   4319.92908020	   1696.02760029	      1.12092342	    296.54646517
      0.66516774	   4319.88775214	   1696.39192752	      1.12110945	    296.95577921
      0.66520617	   4319.84671721	   1696.75566880	      1.12129323	    297.36573072
      0.66524460	   4319.80597340	   1697.11882506	      1.12147476	    297.77631655
      0.66528302	   4319.76552007	   1697.48139745	      1.12165407	    298.18753341
      0.66532145	   4319.72535529	   1697.84338690	      1.12183119	    298.59937818
      0.66535987	   4319.68547824	   1698.20479453	      1.12200614	    299.01184763
      0.66539830	   4319.64588710	   1698.56562130	      1.12217895	    299.42493865
      0.66544763	   4319.59548132	   1699.02796581	      1.12239766	    299.95613064
      0.66548273	   4319.55989944	   1699.35636009	      1.12255118	    300.33471001
      0.66551782	   4319.52455281	   1699.68427252	      1.12270296	    300.71379961
      0.66556540	   4319.47701885	   1700.12793776	      1.12290594	    301.22840544
      0.66561297	   4319.42991195	   1700.57072113	      1.12310580	    301.74393843
      0.66564763	   4319.39585226	   1700.89281911	      1.12324951	    302.12018358
      0.66568229	   4319.36201686	   1701.21445056	      1.12339159	    302.49691576
      0.66573204	   4319.31385078	   1701.67518870	      1.12359270	    303.03838560
      0.66577537	   4319.27226918	   1702.07571623	      1.12376520	    303.51081976
      0.66581869	   4319.23103058	   1702.47551890	      1.12393527	    303.98400228
      0.66586202	   4319.19013356	   1702.87459824	      1.12410293	    304.45792886
      0.66590071	   4319.15390268	   1703.23032425	      1.12425061	    304.88172142
      0.66593939	   4319.11794068	   1703.58547565	      1.12439642	    305.30610088
      0.66597808	   4319.08224529	   1703.94005332	      1.12454036	    305.73106435
      0.66602999	   4319.03476804	   1704.41490320	      1.12473059	    306.30216523
      0.66607213	   4318.99657172	   1704.79965267	      1.12488263	    306.76657722
      0.66611427	   4318.95868555	   1705.18372539	      1.12503253	    307.23167025
      0.66615641	   4318.92110664	   1705.56712248	      1.12518032	    307.69744068
      0.66619855	   4318.88383343	   1705.94984527	      1.12532603	    308.16388477
      0.66624070	   4318.84686312	   1706.33189490	      1.12546967	    308.63099890
      0.66628284	   4318.81019398	   1706.71327265	      1.12561128	    309.09877938
      0.66633735	   4318.76320113	   1707.20562888	      1.12579147	    309.70488395
      0.66637479	   4318.73121313	   1707.54313837	      1.12591330	    310.12180473
      0.66641223	   4318.69945668	   1707.88012044	      1.12603357	    310.53924253
      0.66646460	   4318.65542728	   1708.35055127	      1.12619921	    311.12394673
      0.66651407	   4318.61424519	   1708.79399345	      1.12635295	    311.67719808
      0.66656353	   4318.57345794	   1709.23652055	      1.12650408	    312.23133581
      0.66660453	   4318.53994964	   1709.60259126	      1.12662737	    312.69126857
      0.66664553	   4318.50670803	   1709.96803581	      1.12674891	    313.15180315
      0.66669797	   4318.46457636	   1710.43452886	      1.12690183	    313.74169966
      0.66674242	   4318.42919204	   1710.82923044	      1.12702928	    314.24258641
      0.66678688	   4318.39411204	   1711.22319985	      1.12715475	    314.74416851
      0.66683134	   4318.35933448	   1711.61643857	      1.12727824	    315.24644196
      0.66687579	   4318.32485599	   1712.00894785	      1.12739979	    315.74940292
      0.66692025	   4318.29067441	   1712.40072911	      1.12751942	    316.25304744
      0.66697385	   4318.24985154	   1712.87213904	      1.12766114	    316.86120231
      0.66702025	   4318.21485278	   1713.27939045	      1.12778162	    317.38847888
      0.66706666	   4318.18016719	   1713.68585328	      1.12790008	    317.91648673
      0.66711306	   4318.14579266	   1714.09152916	      1.12801655	    318.44522149
      0.66715946	   4318.11172526	   1714.49641947	      1.12813105	    318.97467899
      0.66720587	   4318.07796271	   1714.90052580	      1.12824360	    319.50485493
      0.66725227	   4318.04450130	   1715.30384955	      1.12835423	    320.03574518
      0.66729868	   4318.01133853	   1715.70639227	      1.12846297	    320.56734552
      0.66735264	   4317.97313945	   1716.17359063	      1.12858707	    321.18651319
      0.66740661	   4317.93533567	   1716.63973682	      1.12870866	    321.80662934
      0.66744806	   4317.90656970	   1716.99698882	      1.12880036	    322.28347140
      0.66748950	   4317.87803196	   1717.35362275	      1.12889062	    322.76086610
      0.66754895	   4317.83749394	   1717.86406038	      1.12901759	    323.44654529
      0.66759776	   4317.80455125	   1718.28223509	      1.12911968	    324.01039793
      0.66764657	   4317.77191343	   1718.69955757	      1.12921985	    324.57500296
      0.66769538	   4317.73957803	   1719.11602965	      1.12931812	    325.14035573
      0.66774418	   4317.70754074	   1719.53165286	      1.12941451	    325.70645178
      0.66779299	   4317.67579892	   1719.94642897	      1.12950905	    326.27328655
      0.66784612	   4317.64158194	   1720.39691346	      1.12960987	    326.89106816
      0.66789924	   4317.60770664	   1720.84639855	      1.12970856	    327.50971387
      0.66795237	   4317.57416763	   1721.29488619	      1.12980513	    328.12921812
      0.66800549	   4317.54096201	   1721.74237871	      1.12989963	    328.74957517
      0.66804886	   4317.51409719	   1722.10695742	      1.12997525	    329.25663866
      0.66809223	   4317.48744927	   1722.47087546	      1.13004951	    329.76426378
      0.66815168	   4317.45126849	   1722.96865086	      1.13014915	    330.46100693
      0.66821112	   4317.41548480	   1723.46518988	      1.13024630	    331.15879215
      0.66825501	   4317.38932174	   1723.83091569	      1.13031645	    331.67452234
      0.66829889	   4317.36336963	   1724.19597063	      1.13038529	    332.19081316
      0.66835778	   4317.32886595	   1724.68485878	      1.13047564	    332.88460357
      0.66841667	   4317.29473223	   1725.17254339	      1.13056368	    333.57939121
      0.66846572	   4317.26658589	   1725.57773322	      1.13063526	    334.15871295
      0.66851476	   4317.23868924	   1725.98209206	      1.13070529	    334.73871716
      0.66857208	   4317.20639460	   1726.45366265	      1.13078519	    335.41749611
      0.66862940	   4317.17443174	   1726.92410272	      1.13086303	    336.09719545
      0.66868040	   4317.14626612	   1727.34173997	      1.13093058	    336.70274360
      0.66873140	   4317.11835594	   1727.75848601	      1.13099654	    337.30901094
      0.66878800	   4317.08767675	   1728.21992745	      1.13106790	    337.98265095
      0.66884460	   4317.05730324	   1728.68027595	      1.13113735	    338.65716526
      0.66890120	   4317.02722995	   1729.13953381	      1.13120493	    339.33254801
      0.66895781	   4316.99745351	   1729.59770363	      1.13127066	    340.00879324
      0.66900802	   4316.97127809	   1730.00330702	      1.13132745	    340.60951137
      0.66905824	   4316.94532969	   1730.40805745	      1.13138282	    341.21089983
      0.66911700	   4316.91525421	   1730.88051981	      1.13144583	    341.91534761
      0.66917575	   4316.88548023	   1731.35181959	      1.13150696	    342.62070112
      0.66923450	   4316.85600206	   1731.82195931	      1.13156622	    343.32695412
      0.66929326	   4316.82681620	   1732.29094184	      1.13162366	    344.03410027
      0.66934249	   4316.80258072	   1732.68303105	      1.13167041	    344.62732863
      0.66939172	   4316.77854439	   1733.07431117	      1.13171590	    345.22117614
      0.66945139	   4316.74967622	   1733.54743357	      1.13176939	    345.94170355
      0.66951105	   4316.72109152	   1734.01937260	      1.13182110	    346.66312878
      0.66956673	   4316.69467164	   1734.45864775	      1.13186776	    347.33705459
      0.66962240	   4316.66849074	   1734.89689733	      1.13191292	    348.01175149
      0.66968060	   4316.64136865	   1735.35400752	      1.13195855	    348.71798871
      0.66973881	   4316.61449948	   1735.81000161	      1.13200258	    349.42505770
      0.66979639	   4316.58816377	   1736.25999152	      1.13204460	    350.12532853
      0.66985397	   4316.56206755	   1736.70889418	      1.13208510	    350.82640239
      0.66991217	   4316.53592839	   1737.16154151	      1.13212452	    351.53585705
      0.66997037	   4316.51002592	   1737.61308300	      1.13216244	    352.24612122
      0.67002858	   4316.48435025	   1738.06361692	      1.13219889	    352.95734108
      0.67008680	   4316.45890351	   1738.51304954	      1.13223389	    353.66935998
      0.67014465	   4316.43383782	   1738.95859469	      1.13226725	    354.37773109
      0.67020250	   4316.40899068	   1739.40305716	      1.13229922	    355.08688084
      0.67025305	   4316.38745282	   1739.79058425	      1.13232604	    355.70723386
      0.67032687	   4316.35629424	   1740.35494343	      1.13236334	    356.61407997
      0.67038842	   4316.33057416	   1740.82414128	      1.13239279	    357.37111486
      0.67044374	   4316.30765035	   1741.24486567	      1.13241801	    358.05234278
      0.67049906	   4316.28490986	   1741.66461154	      1.13244205	    358.73425884
      0.67056057	   4316.25983732	   1742.13014618	      1.13246743	    359.49322798
      0.67062208	   4316.23498346	   1742.59447674	      1.13249140	    360.25303657
      0.67068144	   4316.21120164	   1743.04143239	      1.13251322	    360.98706809
      0.67074080	   4316.18761625	   1743.48727201	      1.13253378	    361.72187080
      0.67080117	   4316.16382580	   1743.93957620	      1.13255342	    362.46999616
      0.67086154	   4316.14023131	   1744.39073138	      1.13257179	    363.21890860
      0.67092061	   4316.11732855	   1744.83110397	      1.13258857	    363.95252113
      0.67099207	   4316.08986904	   1745.36227191	      1.13260730	    364.84081929
      0.67105721	   4316.06506171	   1745.84510748	      1.13262291	    365.65155770
      0.67113690	   4316.03499749	   1746.43403501	      1.13264015	    366.64467146
      0.67119712	   4316.01248456	   1746.87773803	      1.13265185	    367.39597961
      0.67127786	   4315.98257230	   1747.47083381	      1.13266578	    368.40441427
      0.67134698	   4315.95720258	   1747.97704297	      1.13267614	    369.26890274
      0.67140252	   4315.93697521	   1748.38271082	      1.13268343	    369.96421867
      0.67145807	   4315.91688615	   1748.78742902	      1.13268983	    370.66015779
      0.67152179	   4315.89400318	   1749.25062222	      1.13269608	    371.45941859
      0.67158552	   4315.87129540	   1749.71257115	      1.13270119	    372.25948919
      0.67164728	   4315.84945401	   1750.15903548	      1.13270507	    373.03555961
      0.67170903	   4315.82777083	   1750.60433722	      1.13270792	    373.81238016
      0.67176754	   4315.80737147	   1751.02513765	      1.13270969	    374.54901251
      0.67184439	   4315.78078232	   1751.57631815	      1.13271065	    375.51765266
      0.67193700	   4315.74904659	   1752.23814563	      1.13270982	    376.68642302
      0.67199012	   4315.73099017	   1752.61659212	      1.13270838	    377.35754976
      0.67204324	   4315.71303906	   1752.99419017	      1.13270625	    378.02921134
      0.67210732	   4315.69152058	   1753.44858519	      1.13270279	    378.84018895
      0.67218641	   4315.66516642	   1754.00768302	      1.13269719	    379.84211654
      0.67225270	   4315.64324342	   1754.47491627	      1.13269139	    380.68289060
      0.67233792	   4315.61528503	   1755.07356298	      1.13268250	    381.76478412
      0.67245126	   4315.57847051	   1755.86651038	      1.13266823	    383.20590533
      0.67251230	   4315.55881821	   1756.29194509	      1.13265942	    383.98291931
      0.67257334	   4315.53928291	   1756.71628286	      1.13264985	    384.76060149
      0.67263437	   4315.51986322	   1757.13952656	      1.13263953	    385.53894751
      0.67270190	   4315.49851195	   1757.60645810	      1.13262726	    386.40074200
      0.67276942	   4315.47729637	   1758.07205778	      1.13261411	    387.26333804
      0.67283459	   4315.45694331	   1758.52021908	      1.13260060	    388.09671597
      0.67289977	   4315.43671148	   1758.96714623	      1.13258632	    388.93083048
      0.67296662	   4315.41608027	   1759.42432510	      1.13257087	    389.78722533
      0.67303348	   4315.39557136	   1759.88021233	      1.13255464	    390.64438474
      0.67309938	   4315.37547219	   1760.32831773	      1.13253789	    391.49002629
      0.67316528	   4315.35548692	   1760.77517505	      1.13252041	    392.33640060
      0.67323217	   4315.33531448	   1761.22747503	      1.13250195	    393.19623912
      0.67329906	   4315.31525450	   1761.67849620	      1.13248277	    394.05682241
      0.67336537	   4315.29547775	   1762.12431324	      1.13246307	    394.91060767
      0.67343168	   4315.27580687	   1762.56888070	      1.13244271	    395.76511487
      0.67349884	   4315.25598634	   1763.01792666	      1.13242143	    396.63140349
      0.67356600	   4315.23626987	   1763.46569762	      1.13239949	    397.49842289
      0.67363265	   4315.21680388	   1763.90878793	      1.13237710	    398.35953073
      0.67369930	   4315.19743603	   1764.35062970	      1.13235410	    399.22134859
      0.67376682	   4315.17791174	   1764.79698304	      1.13233020	    400.09516220
      0.67383434	   4315.15848390	   1765.24206217	      1.13230570	    400.96969480
      0.67390187	   4315.13914941	   1765.68587056	      1.13228064	    401.84494167
      0.67396939	   4315.11990728	   1766.12841198	      1.13225501	    402.72089793
      0.67403691	   4315.10075443	   1766.56968991	      1.13222884	    403.59755894
      0.67410443	   4315.08169000	   1767.00970812	      1.13220215	    404.47491992
      0.67417195	   4315.06271095	   1767.44847005	      1.13217494	    405.35297632
      0.67423947	   4315.04381652	   1767.88597949	      1.13214724	    406.23172345
      0.67430700	   4315.02500376	   1768.32223988	      1.13211905	    407.11115685
      0.67437452	   4315.00627197	   1768.75725497	      1.13209040	    407.99127191
      0.67444204	   4314.98761829	   1769.19102822	      1.13206129	    408.87206425
      0.67450956	   4314.96904208	   1769.62356337	      1.13203174	    409.75352936
      0.67457708	   4314.95054059	   1770.05486386	      1.13200176	    410.63566293
      0.67464460	   4314.93211319	   1770.48493344	      1.13197137	    411.51846055
      0.67471213	   4314.91375728	   1770.91377554	      1.13194059	    412.40191799
      0.67477965	   4314.89547220	   1771.34139388	      1.13190941	    413.28603090
      0.67485078	   4314.87628302	   1771.79056492	      1.13187616	    414.21813801
      0.67492191	   4314.85716905	   1772.23838595	      1.13184252	    415.15096301
      0.67499305	   4314.83812720	   1772.68486095	      1.13180849	    416.08450119
      0.67506418	   4314.81915752	   1773.12999434	      1.13177408	    417.01874761
[truncated: 425,171 more chars]
