# Supplementary material for: Musculoskeletal simulations to examine the effects of accentuated eccentric loading (AEL) on jump height
Source: PeerJ. 2023 Jan 23;11:e14687. doi: 10.7717/peerj.14687 (PMC9879160; doi:10.7717/peerj.14687)
Supplement: Supplemental Information 2 — Added15 folder contains the code and simulation results for a complete jump with an additional 15% model mass. Dropped15 folder contains the code and simulation results for the push-off phase with the original model mass. [file peerj-11-14687-s002.zip › Supplementary Simulation code and output results AEL15/Dropped15/Optimized_for_J_Results/TwoSegment_Two_Segment_FiberActivePower.sto]

FiberActivePower
version=1
nRows=9704
nColumns=5
inDegrees=no

This analysis gathers basic information about muscles during a simulation (e.g., forces, tendon lengths, moment arms, etc).
Units are S.I. units (second, meters, Newtons, ...)
Angles are in degrees.

endheader
time	vastus	recfem	glut	ham
      0.00000000	     -0.00002626	      0.00000021	     -0.00000018	     -0.00000000
      0.00005767	      0.43467035	      0.04287024	      0.09223083	     -0.00000000
      0.00011533	      0.86975002	      0.08580605	      0.18456742	     -0.00000000
      0.00019509	      1.47223536	      0.14532150	      0.31243327	     -0.00000000
      0.00027484	      2.07561762	      0.20500391	      0.44046184	     -0.00000000
      0.00038895	      2.94044164	      0.29069565	      0.62387742	     -0.00000000
      0.00050306	      3.80706974	      0.37675415	      0.80753685	     -0.00000000
      0.00069203	      5.24609603	      0.52009541	      1.11211176	     -0.00000000
      0.00088100	      6.68968433	      0.66447606	      1.41706740	     -0.00000000
      0.00120986	      9.21217517	      0.91824796	      1.94828451	     -0.00000000
      0.00146005	     11.13952898	      1.11346994	      2.35258956	     -0.00000000
      0.00171025	     13.07362619	      1.31055781	      2.75683081	     -0.00000000
      0.00196044	     15.01416463	      1.50950882	      3.16087492	     -0.00000000
      0.00224938	     17.26282727	      1.74157202	      3.62710018	     -0.00000000
      0.00253831	     19.51936203	      1.97609276	      4.09280993	     -0.00000000
      0.00281375	     21.67755497	      2.20193073	      4.53621341	     -0.00000000
      0.00308919	     23.84233774	      2.42996035	      4.97901286	     -0.00000000
      0.00336877	     26.04607513	      2.66362711	      5.42779182	     -0.00000000
      0.00364834	     28.25610311	      2.89950114	      5.87586985	     -0.00000000
      0.00392387	     30.44015809	      3.13410377	      6.31676781	     -0.00000000
      0.00419941	     32.62988239	      3.37079741	      6.75693860	     -0.00000000
      0.00447587	     34.83239967	      3.61035508	      7.19783006	     -0.00000000
      0.00475232	     37.04021164	      3.85196300	      7.63795937	     -0.00000000
      0.00502733	     39.24153700	      4.09431471	      8.07501974	     -0.00000000
      0.00530234	     41.44771476	      4.33864087	      8.51130493	     -0.00000000
      0.00557642	     43.65106651	      4.58407749	      8.94533331	     -0.00000000
      0.00585050	     45.85887143	      4.83142150	      9.37857584	     -0.00000000
      0.00612117	     48.04344293	      5.07753846	      9.80565755	     -0.00000000
      0.00639185	     50.23201656	      5.32546422	     10.23196016	     -0.00000000
      0.00663628	     52.21173075	      5.55088919	     10.61626255	     -0.00000000
      0.00697277	     54.94185647	      5.86354871	     11.14422980	     -0.00000000
      0.00730925	     57.67737949	      6.17888102	     11.67096733	     -0.00000000
      0.00753245	     59.49480533	      6.38950640	     12.01969272	     -0.00000000
      0.00775566	     61.31438803	      6.60127307	     12.36787043	     -0.00000000
      0.00803029	     63.55608935	      6.86338278	     12.79552285	     -0.00000000
      0.00836149	     66.26346713	      7.18171417	     13.31014453	     -0.00000000
      0.00865561	     68.67108647	      7.46641310	     13.76611045	     -0.00000000
      0.00901341	     71.60413725	      7.81527327	     14.31950532	     -0.00000000
      0.00931248	     74.05891565	      8.10894323	     14.78094833	     -0.00000000
      0.00968272	     77.10165122	      8.47507346	     15.35080266	     -0.00000000
      0.01015583	     80.99520527	      8.94696760	     16.07668862	     -0.00000000
      0.01038979	     82.92280272	      9.18198144	     16.43471608	     -0.00000000
      0.01062376	     84.85167361	      9.41806438	     16.79211186	     -0.00000000
      0.01091692	     87.27023722	      9.71536506	     17.23903718	     -0.00000000
      0.01129539	     90.39509857	     10.10158108	     17.81453729	     -0.00000000
      0.01156863	     92.65272941	     10.38206798	     18.22898957	     -0.00000000
      0.01184188	     94.91155464	     10.66391529	     18.64256699	     -0.00000000
      0.01211512	     97.17145183	     10.94710039	     19.05526675	     -0.00000000
      0.01238836	     99.43230554	     11.23160176	     19.46708608	     -0.00000000
      0.01266160	    101.69399793	     11.51739725	     19.87802236	     -0.00000000
      0.01292167	    103.84727092	     11.79058956	     20.26831395	     -0.00000000
      0.01318173	    106.00110485	     12.06491625	     20.65780118	     -0.00000000
      0.01344051	    108.14479435	     12.33899988	     21.04456956	     -0.00000000
      0.01369929	    110.28885452	     12.61417087	     21.43053751	     -0.00000000
      0.01398496	    112.65605151	     12.91917963	     21.85568402	     -0.00000000
      0.01427064	    115.02347185	     13.22546836	     22.27985038	     -0.00000000
      0.01447948	    116.75425056	     13.45017743	     22.58931593	     -0.00000000
      0.01481029	    119.49580545	     13.80746812	     23.07843135	     -0.00000000
      0.01507121	    121.65814116	     14.09043391	     23.46329295	     -0.00000000
      0.01533214	    123.82030534	     14.37439470	     23.84732989	     -0.00000000
      0.01559306	    125.98221347	     14.65933292	     24.23054069	     -0.00000000
      0.01585734	    128.17149529	     14.94890326	     24.61782072	     -0.00000000
      0.01612161	    130.36034945	     15.23944138	     25.00425039	     -0.00000000
      0.01632266	    132.02523588	     15.46111268	     25.29766548	     -0.00000000
      0.01665420	    134.76995845	     15.82783816	     25.78043926	     -0.00000000
      0.01690580	    136.85218418	     16.10710307	     26.14591018	     -0.00000000
      0.01715739	    138.93374083	     16.38718391	     26.51060580	     -0.00000000
      0.01740899	    141.01456171	     16.66806590	     26.87452520	     -0.00000000
      0.01764663	    142.97914571	     16.93407928	     27.21753010	     -0.00000000
      0.01796039	    145.57190915	     17.28636591	     27.66935442	     -0.00000000
      0.01827415	    148.16321922	     17.63982816	     28.11996742	     -0.00000000
      0.01852604	    150.24241852	     17.92442376	     28.48084625	     -0.00000000
      0.01877792	    152.32054732	     18.20974583	     28.84094277	     -0.00000000
      0.01896797	    153.88768999	     18.42548536	     29.11210662	     -0.00000000
      0.01925995	    156.29411210	     18.75772085	     29.52784870	     -0.00000000
      0.01955192	    158.69887419	     19.09087938	     29.94253736	     -0.00000000
      0.01980099	    160.74880084	     19.37578317	     30.29544042	     -0.00000000
      0.02005005	    162.79740629	     19.66133077	     30.64757598	     -0.00000000
      0.02032203	    165.03293774	     19.97387254	     31.03123471	     -0.00000000
      0.02059400	    167.26676896	     20.28715073	     31.41397730	     -0.00000000
      0.02086915	    169.52480046	     20.60480740	     31.80024116	     -0.00000000
      0.02114429	    171.78096315	     20.92318470	     32.18556670	     -0.00000000
      0.02142102	    174.04814335	     21.24410200	     32.57215987	     -0.00000000
      0.02169774	    176.31330736	     21.56571521	     32.95780341	     -0.00000000
      0.02197239	    178.55944727	     21.88559096	     33.33961852	     -0.00000000
      0.02224704	    180.80348259	     22.20612036	     33.72049791	     -0.00000000
      0.02252673	    183.08646456	     22.53318574	     34.10740305	     -0.00000000
      0.02280642	    185.36714587	     22.86089644	     34.49333780	     -0.00000000
      0.02307314	    187.53986329	     23.17399568	     34.86047061	     -0.00000000
      0.02333986	    189.71038736	     23.48765322	     35.22672111	     -0.00000000
      0.02363274	    192.09123174	     23.83270382	     35.62788033	     -0.00000000
      0.02392562	    194.46931189	     24.17839303	     36.02797612	     -0.00000000
      0.02416237	    196.38955022	     24.45828243	     36.35061286	     -0.00000000
      0.02446967	    198.87917721	     24.82216295	     36.76835307	     -0.00000000
      0.02477696	    201.36557604	     25.18669111	     37.18492385	     -0.00000000
      0.02502257	    203.35052869	     25.47850186	     37.51703796	     -0.00000000
      0.02526818	    205.33334547	     25.77070360	     37.84840570	     -0.00000000
      0.02555393	    207.63742339	     26.11112975	     38.23297980	     -0.00000000
      0.02583967	    209.93851926	     26.45205612	     38.61654482	     -0.00000000
      0.02606326	    211.73694668	     26.71915958	     38.91596946	     -0.00000000
      0.02637974	    214.27935812	     27.09773068	     39.33874201	     -0.00000000
      0.02669622	    216.81794723	     27.47686148	     39.76027934	     -0.00000000
      0.02692262	    218.63156712	     27.74840772	     40.06107156	     -0.00000000
      0.02714902	    220.44317916	     28.02022274	     40.36123269	     -0.00000000
      0.02742271	    222.63053262	     28.34916943	     40.72325630	     -0.00000000
      0.02769640	    224.81488621	     28.67848584	     41.08435913	     -0.00000000
      0.02795892	    226.90721206	     28.99469363	     41.42985539	     -0.00000000
      0.02827795	    229.44614397	     29.37939699	     41.84858733	     -0.00000000
      0.02859697	    231.98085582	     29.76455020	     42.26607207	     -0.00000000
      0.02885240	    234.00718496	     30.07323276	     42.59943128	     -0.00000000
      0.02917936	    236.59693692	     30.46874702	     43.02498136	     -0.00000000
      0.02950632	    239.18210929	     30.86467754	     43.44922639	     -0.00000000
      0.02974244	    241.04612212	     31.15084746	     43.75478531	     -0.00000000
      0.02997855	    242.90770215	     31.43721666	     44.05966538	     -0.00000000
      0.03024340	    244.99287871	     31.75865884	     44.40083564	     -0.00000000
      0.03050824	    247.07494815	     32.08033243	     44.74115388	     -0.00000000
      0.03079617	    249.33492358	     32.43029167	     45.11016650	     -0.00000000
      0.03108410	    251.59116880	     32.78049961	     45.47817494	     -0.00000000
      0.03129109	    253.21087396	     33.03241243	     45.74211841	     -0.00000000
      0.03161680	    255.75562126	     33.42904856	     46.15640174	     -0.00000000
      0.03188366	    257.83692852	     33.75422071	     46.49487518	     -0.00000000
      0.03215053	    259.91494421	     34.07956638	     46.83249115	     -0.00000000
      0.03241739	    261.98964509	     34.40507537	     47.16925101	     -0.00000000
      0.03267696	    264.00450911	     34.72184586	     47.49599709	     -0.00000000
      0.03293654	    266.01620131	     35.03875325	     47.82193573	     -0.00000000
      0.03317352	    267.84999751	     35.32818705	     48.11879822	     -0.00000000
      0.03348818	    270.28077850	     35.71265072	     48.51193462	     -0.00000000
      0.03380284	    272.70682341	     36.09727657	     48.90389056	     -0.00000000
      0.03405362	    274.63690135	     36.40391854	     49.21542416	     -0.00000000
      0.03430440	    276.56394029	     36.71064672	     49.52621077	     -0.00000000
      0.03452599	    278.26420527	     36.98174925	     49.80021276	     -0.00000000
      0.03484815	    280.73178429	     37.37597807	     50.19752016	     -0.00000000
      0.03517030	    283.19428289	     37.77031132	     50.59360158	     -0.00000000
      0.03538311	    284.81816091	     38.03084991	     50.85457340	     -0.00000000
      0.03559592	    286.43980441	     38.29142325	     51.11501229	     -0.00000000
      0.03588075	    288.60678250	     38.64023437	     51.46276348	     -0.00000000
      0.03616559	    290.76973187	     38.98909043	     51.80956346	     -0.00000000
      0.03641202	    292.63779018	     39.29093907	     52.10883852	     -0.00000000
      0.03671826	    294.95506607	     39.66608492	     52.47977084	     -0.00000000
      0.03702451	    297.26763788	     40.04124964	     52.84961057	     -0.00000000
      0.03728911	    299.26193096	     40.36540315	     53.16827918	     -0.00000000
      0.03761727	    301.73032866	     40.76741186	     53.56236173	     -0.00000000
      0.03794543	    304.19327431	     41.16940292	     53.95519871	     -0.00000000
      0.03818795	    306.01003983	     41.46648125	     54.24473244	     -0.00000000
      0.03843048	    307.82381183	     41.76353675	     54.53358901	     -0.00000000
      0.03872005	    309.98541883	     42.11816581	     54.87758148	     -0.00000000
      0.03900961	    312.14274014	     42.47274523	     55.22061297	     -0.00000000
      0.03925700	    313.98243838	     42.77563275	     55.51292117	     -0.00000000
      0.03956219	    316.24762383	     43.14921739	     55.87256040	     -0.00000000
      0.03992934	    318.96639215	     43.59854316	     56.30381761	     -0.00000000
      0.04029650	    321.67821473	     44.04772928	     56.73354609	     -0.00000000
      0.04052899	    323.39179615	     44.33208260	     57.00487031	     -0.00000000
      0.04082823	    325.59327069	     44.69798001	     57.35320034	     -0.00000000
      0.04112747	    327.79010968	     45.06375644	     57.70052312	     -0.00000000
      0.04135189	    329.43465537	     45.33799758	     57.96034981	     -0.00000000
      0.04167993	    331.83373861	     45.73870843	     58.33911686	     -0.00000000
      0.04195970	    333.87540447	     46.08031990	     58.66120336	     -0.00000000
      0.04220832	    335.68634956	     46.38378528	     58.94669941	     -0.00000000
      0.04245694	    337.49407778	     46.68713870	     59.23150916	     -0.00000000
      0.04271137	    339.34072503	     46.99746135	     59.52226662	     -0.00000000
      0.04302124	    341.58514343	     47.37522089	     59.87540508	     -0.00000000
      0.04340230	    344.33840327	     47.83950616	     60.30823493	     -0.00000000
      0.04371220	    346.57186760	     48.21684663	     60.65905248	     -0.00000000
      0.04395093	    348.28906519	     48.50739350	     60.92859821	     -0.00000000
      0.04418967	    350.00328731	     48.79780656	     61.19752195	     -0.00000000
      0.04443602	    351.76905919	     49.09733695	     61.47437147	     -0.00000000
      0.04475720	    354.06647167	     49.48763020	     61.83433165	     -0.00000000
      0.04507838	    356.35849747	     49.87765738	     62.19317532	     -0.00000000
      0.04532790	    358.13541308	     50.18047289	     62.47118593	     -0.00000000
      0.04557743	    359.90907774	     50.48311783	     62.74852668	     -0.00000000
      0.04578917	    361.41162879	     50.73980005	     62.98334891	     -0.00000000
      0.04611836	    363.74303878	     51.13861494	     63.34748027	     -0.00000000
      0.04638564	    365.63172751	     51.46217373	     63.64226430	     -0.00000000
      0.04665291	    367.51669326	     51.78551714	     63.93628838	     -0.00000000
      0.04692018	    369.39793408	     52.10863954	     64.22955474	     -0.00000000
      0.04718241	    371.24008784	     52.42545040	     64.51655718	     -0.00000000
      0.04744464	    373.07866012	     52.74203938	     64.80283440	     -0.00000000
      0.04769449	    374.82709844	     53.04347084	     65.07492275	     -0.00000000
      0.04800637	    377.00502583	     53.41943776	     65.41363784	     -0.00000000
      0.04831825	    379.17789853	     53.79507137	     65.75133651	     -0.00000000
      0.04855660	    380.83511592	     54.08192089	     66.00874026	     -0.00000000
      0.04888575	    383.11881989	     54.47771543	     66.36323451	     -0.00000000
      0.04921491	    385.39690765	     54.87311606	     66.71660783	     -0.00000000
      0.04942809	    386.86934477	     55.12898804	     66.94487768	     -0.00000000
      0.04964127	    388.33943046	     55.38468916	     67.17268027	     -0.00000000
      0.04992845	    390.31611486	     55.72887829	     67.47882320	     -0.00000000
      0.05021563	    392.28854189	     56.07274853	     67.78412307	     -0.00000000
      0.05046732	    394.01372136	     56.37385736	     68.05100304	     -0.00000000
      0.05077240	    396.10042609	     56.73849084	     68.37362383	     -0.00000000
      0.05115827	    398.73296636	     57.19916216	     68.78034575	     -0.00000000
      0.05141606	    400.48743066	     57.50658184	     69.05122869	     -0.00000000
      0.05167386	    402.23849057	     57.81372445	     69.32144416	     -0.00000000
      0.05193165	    403.98614788	     58.12058603	     69.59099424	     -0.00000000
      0.05219123	    405.74250998	     58.42929155	     69.86174592	     -0.00000000
      0.05245081	    407.49543249	     58.73770549	     70.13182716	     -0.00000000
      0.05273638	    409.41983268	     59.07664691	     70.42816796	     -0.00000000
      0.05302194	    411.34008342	     59.41522707	     70.72370280	     -0.00000000
      0.05323212	    412.75077001	     59.66419388	     70.94070755	     -0.00000000
      0.05356535	    414.98273219	     60.05850497	     71.28386564	     -0.00000000
      0.05382496	    416.71775287	     60.36535980	     71.55046662	     -0.00000000
      0.05408458	    418.44936966	     60.67190332	     71.81641040	     -0.00000000
      0.05434419	    420.17758513	     60.97813188	     72.08169919	     -0.00000000
      0.05460980	    421.94221504	     61.29110644	     72.35244110	     -0.00000000
      0.05487542	    423.70329810	     61.60374518	     72.62250190	     -0.00000000
      0.05512617	    425.36258770	     61.89857871	     72.87682786	     -0.00000000
      0.05545043	    427.50366940	     62.27939784	     73.20482167	     -0.00000000
      0.05577469	    429.63949660	     62.65970211	     73.53181125	     -0.00000000
      0.05602660	    431.29508249	     62.95478041	     73.78514039	     -0.00000000
      0.05627850	    432.94751070	     63.24954224	     74.03786800	     -0.00000000
      0.05650657	    434.44091105	     63.51614647	     74.26617177	     -0.00000000
      0.05683169	    436.56532363	     63.89574032	     74.59077593	     -0.00000000
      0.05715682	    438.68450873	     64.27479419	     74.91438856	     -0.00000000
      0.05737491	    440.10315017	     64.52876112	     75.13091613	     -0.00000000
      0.05759300	    441.51944944	     64.78248132	     75.34700073	     -0.00000000
      0.05787782	    443.36550395	     65.11344581	     75.62852479	     -0.00000000
      0.05816263	    445.20758217	     65.44398412	     75.90929844	     -0.00000000
      0.05840365	    446.76332796	     65.72336446	     76.14631679	     -0.00000000
      0.05872045	    448.80388680	     66.09011076	     76.45704181	     -0.00000000
      0.05903724	    450.83956171	     66.45631853	     76.76684889	     -0.00000000
      0.05928409	    452.42236679	     66.74128881	     77.00761407	     -0.00000000
      0.05953093	    454.00222141	     67.02592775	     77.24782620	     -0.00000000
      0.05980559	    455.75663517	     67.34224827	     77.51445759	     -0.00000000
      0.06008025	    457.50741391	     67.65815384	     77.78040915	     -0.00000000
      0.06035656	    459.26502312	     67.97553080	     78.04727050	     -0.00000000
      0.06063286	    461.01897258	     68.29248286	     78.31344906	     -0.00000000
      0.06091509	    462.80676204	     68.61578986	     78.58463272	     -0.00000000
      0.06119732	    464.59075341	     68.93864846	     78.85510951	     -0.00000000
      0.06146377	    466.27151602	     69.24304058	     79.10981616	     -0.00000000
      0.06179068	    468.32906815	     69.61595151	     79.42146537	     -0.00000000
      0.06211759	    470.38156826	     69.98825076	     79.73217778	     -0.00000000
      0.06235123	    471.84542120	     70.25395941	     79.95367488	     -0.00000000
      0.06268413	    473.92670149	     70.63199811	     80.26844621	     -0.00000000
      0.06296931	    475.70553123	     70.95533817	     80.53733691	     -0.00000000
      0.06321868	    477.25782778	     71.23767767	     80.77188018	     -0.00000000
      0.06346804	    478.80722627	     71.51965219	     81.00588935	     -0.00000000
      0.06372248	    480.38514951	     71.80698242	     81.24410781	     -0.00000000
      0.06403694	    482.33122398	     72.16157634	     81.53776905	     -0.00000000
      0.06435141	    484.27273111	     72.51558274	     81.83059090	     -0.00000000
      0.06462205	    485.94006307	     72.81978932	     82.08194163	     -0.00000000
      0.06495661	    487.99647954	     73.19522554	     82.39179540	     -0.00000000
      0.06529117	    490.04777730	     73.56998784	     82.70071175	     -0.00000000
      0.06553581	    491.54454965	     73.84360261	     82.92601442	     -0.00000000
      0.06583197	    493.35280811	     74.17433708	     83.19808654	     -0.00000000
      0.06621361	    495.67725597	     74.59976668	     83.54763687	     -0.00000000
      0.06646306	    497.19296978	     74.87734709	     83.77545654	     -0.00000000
      0.06671251	    498.70588801	     75.15454598	     84.00276655	     -0.00000000
      0.06696196	    500.21601578	     75.43136171	     84.22956882	     -0.00000000
      0.06722280	    501.79214703	     75.72041076	     84.46618969	     -0.00000000
      0.06754563	    503.73863753	     76.07756697	     84.75827924	     -0.00000000
      0.06786845	    505.68050031	     76.43407560	     85.04952896	     -0.00000000
      0.06806167	    506.84053643	     76.64714224	     85.22344743	     -0.00000000
      0.06836182	    508.63924937	     76.97765342	     85.49301744	     -0.00000000
      0.06866196	    510.43399967	     77.30759994	     85.76187041	     -0.00000000
      0.06891436	    511.94022142	     77.58462714	     85.98740683	     -0.00000000
      0.06916676	    513.44365944	     77.86125290	     86.21244043	     -0.00000000
      0.06942372	    514.97138368	     78.14245842	     86.44102114	     -0.00000000
      0.06974734	    516.89136681	     78.49602227	     86.72816687	     -0.00000000
      0.07007096	    518.80682060	     78.84892141	     87.01449649	     -0.00000000
      0.07031892	    520.27142023	     79.11886782	     87.23333721	     -0.00000000
      0.07056688	    521.73337940	     79.38842214	     87.45170301	     -0.00000000
      0.07086121	    523.46524803	     79.70786189	     87.71028001	     -0.00000000
      0.07115553	    525.19342162	     80.02674690	     87.96819352	     -0.00000000
      0.07140729	    526.66877743	     80.29907963	     88.18828800	     -0.00000000
      0.07171492	    528.46792047	     80.63129893	     88.45657554	     -0.00000000
      0.07209348	    530.67631698	     81.03926332	     88.78572630	     -0.00000000
      0.07241301	    532.53576673	     81.38291074	     89.06272832	     -0.00000000
      0.07265145	    533.92047127	     81.63890369	     89.26892428	     -0.00000000
      0.07288988	    535.30280491	     81.89452802	     89.47469684	     -0.00000000
      0.07315330	    536.82720987	     82.17650341	     89.70153631	     -0.00000000
      0.07347505	    538.68532335	     82.52031527	     89.97791796	     -0.00000000
      0.07379680	    540.53916761	     82.86345310	     90.25353856	     -0.00000000
      0.07407408	    542.13339038	     83.15862599	     90.49045936	     -0.00000000
      0.07441231	    544.07373974	     83.51799319	     90.77869372	     -0.00000000
      0.07475053	    546.00942945	     83.87661202	     91.06609952	     -0.00000000
      0.07498584	    547.35337344	     84.12566518	     91.26556451	     -0.00000000
      0.07530154	    549.15295772	     84.45923613	     91.53255210	     -0.00000000
      0.07561723	    550.94852979	     84.79215240	     91.79882799	     -0.00000000
      0.07586548	    552.35766331	     85.05347932	     92.00771503	     -0.00000000
      0.07611373	    553.76433473	     85.31440054	     92.21616596	     -0.00000000
      0.07638891	    555.32073558	     85.60315210	     92.44672198	     -0.00000000
      0.07666409	    556.87413334	     85.89140436	     92.67674662	     -0.00000000
      0.07694715	    558.46895323	     86.18740081	     92.91281506	     -0.00000000
      0.07723022	    560.06061965	     86.48286799	     93.14832623	     -0.00000000
      0.07750266	    561.58955699	     86.76674099	     93.37447055	     -0.00000000
      0.07783048	    563.42542705	     87.10766354	     93.64590326	     -0.00000000
      0.07823102	    565.66293285	     87.52325703	     93.97655580	     -0.00000000
      0.07853160	    567.33791473	     87.83442627	     94.22396422	     -0.00000000
      0.07878087	    568.72438431	     88.09203302	     94.42868167	     -0.00000000
      0.07903015	    570.10846932	     88.34922737	     94.63297954	     -0.00000000
      0.07924732	    571.31236405	     88.57296196	     94.81062542	     -0.00000000
      0.07957842	    573.14440407	     88.91347231	     95.08086194	     -0.00000000
      0.07985744	    574.68500574	     89.19984958	     95.30801863	     -0.00000000
      0.08013646	    576.22266992	     89.48571020	     95.53465866	     -0.00000000
      0.08041548	    577.75740249	     89.77105294	     95.76078436	     -0.00000000
      0.08069449	    579.28922067	     90.05587867	     95.98639803	     -0.00000000
      0.08097351	    580.81813093	     90.34018633	     96.21150196	     -0.00000000
      0.08125253	    582.34414985	     90.62397671	     96.43609843	     -0.00000000
      0.08153155	    583.86728445	     90.90724890	     96.66018970	     -0.00000000
      0.08181056	    585.38755072	     91.19000364	     96.88377804	     -0.00000000
      0.08208958	    586.90495617	     91.47224016	     97.10686568	     -0.00000000
      0.08235192	    588.32905790	     91.73713296	     97.31616279	     -0.00000000
      0.08261426	    589.75065112	     92.00156776	     97.52502109	     -0.00000000
      0.08282742	    590.90390022	     92.21609219	     97.69440304	     -0.00000000
      0.08316111	    592.70599294	     92.55131970	     97.95899047	     -0.00000000
      0.08343167	    594.16420020	     92.82258127	     98.17300573	     -0.00000000
      0.08370224	    595.61978511	     93.09335662	     98.38656215	     -0.00000000
      0.08397280	    597.07275307	     93.36364492	     98.59966169	     -0.00000000
      0.08423917	    598.50066596	     93.62927036	     98.80901502	     -0.00000000
      0.08450554	    599.92606335	     93.89442415	     99.01792924	     -0.00000000
      0.08471322	    601.03564363	     94.10082567	     99.18050674	     -0.00000000
      0.08504715	    602.81658304	     94.43210291	     99.44136354	     -0.00000000
      0.08531447	    604.23946554	     94.69676722	     99.64969661	     -0.00000000
      0.08558179	    605.65985859	     94.96095790	     99.85759478	     -0.00000000
      0.08584911	    607.07776723	     95.22467428	    100.06505982	     -0.00000000
      0.08611679	    608.49510810	     95.48827118	    100.27237188	     -0.00000000
      0.08638447	    609.90997863	     95.75139315	    100.47925320	     -0.00000000
      0.08663406	    611.22700064	     95.99630294	    100.67176461	     -0.00000000
      0.08695946	    612.94084696	     96.31498063	    100.92219019	     -0.00000000
      0.08728485	    614.65108826	     96.63295772	    101.17198731	     -0.00000000
      0.08753760	    615.97702735	     96.87946062	    101.36558299	     -0.00000000
      0.08779035	    617.30080978	     97.12554136	    101.55880278	     -0.00000000
      0.08803324	    618.57094796	     97.36162886	    101.74413497	     -0.00000000
      0.08835881	    620.27030405	     97.67746288	    101.99200811	     -0.00000000
      0.08868437	    621.96612566	     97.99259803	    102.23926500	     -0.00000000
      0.08892659	    623.22551800	     98.22660255	    102.42282322	     -0.00000000
      0.08916880	    624.48297016	     98.46022084	    102.60604311	     -0.00000000
      0.08943843	    625.88042403	     98.71981805	    102.80959668	     -0.00000000
      0.08970805	    627.27549339	     98.97893767	    103.01273405	     -0.00000000
      0.09000552	    628.81192156	     99.26427134	    103.23637481	     -0.00000000
      0.09030299	    630.34547127	     99.54902472	    103.45951292	     -0.00000000
      0.09053552	    631.54221483	     99.77120604	    103.63358587	     -0.00000000
      0.09085752	    633.19654629	    100.07829122	    103.87413293	     -0.00000000
      0.09117952	    634.84754659	    100.38469849	    104.11409779	     -0.00000000
      0.09142193	    636.08828348	    100.61492481	    104.29436777	     -0.00000000
      0.09166434	    637.32714797	    100.84476779	    104.47431023	     -0.00000000
      0.09193403	    638.70326806	    101.10003211	    104.67412319	     -0.00000000
      0.09220372	    640.07708930	    101.35482325	    104.87353340	     -0.00000000
      0.09250180	    641.59284140	    101.63588125	    105.09346437	     -0.00000000
      0.09279988	    643.10580838	    101.91636265	    105.31290681	     -0.00000000
      0.09303165	    644.28029740	    102.13405271	    105.48319739	     -0.00000000
      0.09335378	    645.90991217	    102.43603639	    105.71939190	     -0.00000000
      0.09367592	    647.53631351	    102.73734918	    105.95502160	     -0.00000000
      0.09391787	    648.75580956	    102.96322652	    106.13163384	     -0.00000000
      0.09415982	    649.97350737	    103.18872641	    106.30792948	     -0.00000000
      0.09443181	    651.34019124	    103.44176239	    106.50572739	     -0.00000000
      0.09470379	    652.70462102	    103.69432291	    106.70312749	     -0.00000000
      0.09499912	    654.18365903	    103.96803073	    106.91702708	     -0.00000000
      0.09529446	    655.66006068	    104.24117958	    107.13046038	     -0.00000000
      0.09551688	    656.77024866	    104.44652758	    107.29089616	     -0.00000000
      0.09584783	    658.41937748	    104.75148460	    107.52912519	     -0.00000000
      0.09613706	    659.85791782	    105.01742284	    107.73684477	     -0.00000000
      0.09638873	    661.10764129	    105.24839588	    107.91723184	     -0.00000000
      0.09664040	    662.35548670	    105.47896598	    108.09728472	     -0.00000000
      0.09684411	    663.36414710	    105.66529936	    108.24277869	     -0.00000000
      0.09717940	    665.02171124	    105.97142530	    108.48178213	     -0.00000000
      0.09744538	    666.33426545	    106.21376015	    108.67095790	     -0.00000000
      0.09771136	    667.64475771	    106.45564863	    108.85976364	     -0.00000000
      0.09797734	    668.95319039	    106.69709055	    109.04820007	     -0.00000000
      0.09824173	    670.25172900	    106.93664017	    109.23513870	     -0.00000000
      0.09850611	    671.54824859	    107.17575024	    109.42171380	     -0.00000000
      0.09879408	    672.95816632	    107.43569657	    109.62452364	     -0.00000000
      0.09908205	    674.36570656	    107.69512326	    109.82690366	     -0.00000000
      0.09934884	    675.66760324	    107.93500527	    110.01401475	     -0.00000000
      0.09967462	    677.25460457	    108.22732289	    110.24199748	     -0.00000000
      0.10000040	    678.83859864	    108.51897933	    110.46943272	     -0.00000000
      0.10021426	    679.87681511	    108.71008438	    110.61843982	     -0.00000000
      0.10054304	    681.47039268	    109.00332322	    110.84705434	     -0.00000000
      0.10083305	    682.87352904	    109.26142538	    111.04824797	     -0.00000000
      0.10108467	    684.08906709	    109.48494816	    111.22246452	     -0.00000000
      0.10133630	    685.30284194	    109.70808004	    111.39635616	     -0.00000000
      0.10157166	    686.43655643	    109.91643344	    111.55871165	     -0.00000000
      0.10189722	    688.00226787	    110.20408160	    111.78282533	     -0.00000000
      0.10222279	    689.56505749	    110.49107918	    112.00639602	     -0.00000000
      0.10246000	    690.70192660	    110.69978667	    112.16895493	     -0.00000000
      0.10269722	    691.83725479	    110.90815013	    112.33122572	     -0.00000000
      0.10297899	    693.18381693	    111.15520089	    112.52359847	     -0.00000000
      0.10326076	    694.52821974	    111.40176836	    112.71556478	     -0.00000000
      0.10353812	    695.84948172	    111.64400623	    112.90412977	     -0.00000000
      0.10381547	    697.16866509	    111.88577782	    113.09230080	     -0.00000000
      0.10411405	    698.58646042	    112.14552675	    113.29442769	     -0.00000000
      0.10441263	    700.00186214	    112.40473762	    113.49609762	     -0.00000000
      0.10464497	    701.10158611	    112.60606743	    113.65270774	     -0.00000000
      0.10497265	    702.65018839	    112.88947160	    113.87311946	     -0.00000000
      0.10530033	    704.19593239	    113.17223165	    114.09297950	     -0.00000000
      0.10552998	    705.27753800	    113.37001533	    114.24673421	     -0.00000000
      0.10575963	    706.35774768	    113.56748399	    114.40021740	     -0.00000000
      0.10604738	    707.70924565	    113.81446122	    114.59214209	     -0.00000001
      0.10633512	    709.05856526	    114.06094624	    114.78363950	     -0.00000005
      0.10658822	    710.24365652	    114.27735312	    114.95173034	     -0.00000017
      0.10691264	    711.76022423	    114.55418336	    115.16669965	     -0.00000065
      0.10723706	    713.27404530	    114.83039216	    115.38112320	     -0.00000194
      0.10748580	    714.43284345	    115.04174274	    115.54515195	     -0.00000402
      0.10773453	    715.59003539	    115.25272970	    115.70885870	     -0.00000775
      0.10802527	    716.94062467	    115.49888854	    115.89980334	     -0.00001549
      0.10831601	    718.28903010	    115.74455280	    116.09030636	     -0.00002899
      0.10856977	    719.46411323	    115.95856081	    116.25621205	     -0.00004792
      0.10889474	    720.96658019	    116.23208518	    116.46818766	     -0.00008667
      0.10921971	    722.46633740	    116.50499598	    116.67960779	     -0.00014927
      0.10946873	    723.61376392	    116.71371175	    116.84124069	     -0.00022006
      0.10971775	    724.75960604	    116.92206885	    117.00254583	     -0.00031741
      0.11000901	    726.09776667	    117.16530740	    117.19078982	     -0.00047520
      0.11030026	    727.43376858	    117.40805753	    117.37858333	     -0.00069447
      0.11055407	    728.59624884	    117.61920082	    117.54186447	     -0.00094954
      0.11087946	    730.08418825	    117.88935166	    117.75069171	     -0.00138710
      0.11120485	    731.56944759	    118.15889706	    117.95895212	     -0.00198099
      0.11145412	    732.70545404	    118.36497975	    118.11810976	     -0.00256653
      0.11170339	    733.83989273	    118.57070876	    118.27693291	     -0.00328765
      0.11199488	    735.16448907	    118.81083504	    118.46223079	     -0.00433300
      0.11228637	    736.48694808	    119.05047986	    118.64706888	     -0.00563353
      0.11254196	    737.64473971	    119.26020804	    118.80875758	     -0.00701709
      0.11286752	    739.11717207	    119.52682813	    119.01420318	     -0.00915857
      0.11319308	    740.58694818	    119.79285177	    119.21907029	     -0.01178580
      0.11344331	    741.71481486	    119.99691310	    119.37613644	     -0.01417771
      0.11369353	    742.84111582	    120.20062370	    119.53285893	     -0.01692775
      0.11398729	    744.16136264	    120.43932715	    119.71640643	     -0.02065511
      0.11428105	    745.47945580	    120.67754945	    119.89947784	     -0.02496799
      0.11452781	    746.58501643	    120.87728976	    120.05289227	     -0.02907794
      0.11485383	    748.04334481	    121.14066634	    120.25506373	     -0.03523702
      0.11517985	    749.49902566	    121.40345438	    120.45664415	     -0.04227676
      0.11543311	    750.62802911	    121.60719312	    120.61283012	     -0.04838457
      0.11568637	    751.75543653	    121.81057839	    120.76865766	     -0.05507262
      0.11595916	    752.96798029	    122.02924970	    120.93609704	     -0.06294373
      0.11623195	    754.17867532	    122.24751300	    121.10311889	     -0.07152213
      0.11653441	    755.51891146	    122.48904354	    121.28782035	     -0.08187331
      0.11683688	    756.85687591	    122.73007494	    121.47200645	     -0.09311431
      0.11705190	    757.80666018	    122.90112250	    121.60263115	     -0.10164688
      0.11738305	    759.26718884	    123.16406374	    121.80329626	     -0.11566158
      0.11767541	    760.55434657	    123.39570644	    121.97993683	     -0.12890247
      0.11792876	    761.66801158	    123.59606193	    122.13261164	     -0.14102033
      0.11818210	    762.78008266	    123.79607143	    122.28492241	     -0.15372052
      0.11844320	    763.92454472	    124.00184532	    122.44151638	     -0.16740015
      0.11876278	    765.32300311	    124.25320429	    122.63265211	     -0.18492664
      0.11908235	    766.71892671	    124.50401739	    122.82320775	     -0.20327209
      0.11930984	    767.71109951	    124.68223226	    122.95850518	     -0.21680315
      0.11963824	    769.14107882	    124.93900819	    123.15329454	     -0.23698380
      0.11996664	    770.56837669	    125.19521208	    123.34747194	     -0.25787549
      0.12019738	    771.56962930	    125.37488642	    123.48353967	     -0.27294615
      0.12042812	    772.56955712	    125.55427989	    123.61930596	     -0.28831489
      0.12071837	    773.82546931	    125.77953832	    123.78965640	     -0.30803613
      0.12100861	    775.07928552	    126.00435495	    123.95953146	     -0.32815009
      0.12127010	    776.20709531	    126.20652258	    124.11217131	     -0.34657180
      0.12159256	    777.59551507	    126.45533574	    124.29987120	     -0.36963309
      0.12191502	    778.98134348	    126.70360839	    124.48698929	     -0.39302205
      0.12215631	    780.01664812	    126.88903569	    124.62662839	     -0.41070562
      0.12246604	    781.34347241	    127.12661579	    124.80540020	     -0.43359477
      0.12277577	    782.66790093	    127.36370164	    124.98364184	     -0.45665730
      0.12299694	    783.61218910	    127.53269963	    125.11059856	     -0.47320938
      0.12331949	    784.98710520	    127.77870985	    125.29526681	     -0.49744080
      0.12364204	    786.35941528	    128.02418847	    125.47936931	     -0.52174629
      0.12388534	    787.39282880	    128.20900332	    125.61786607	     -0.54010657
      0.12412863	    788.42475720	    128.39351750	    125.75604511	     -0.55847361
      0.12441368	    789.63185018	    128.60930859	    125.91753057	     -0.57998278
      0.12469872	    790.83690301	    128.82468956	    126.07858599	     -0.60146362
      0.12498344	    792.03857122	    129.03942170	    126.23903549	     -0.62287483
      0.12526817	    793.23820038	    129.25374713	    126.39906311	     -0.64422509
      0.12556613	    794.49142774	    129.47760465	    126.56608443	     -0.66648829
      0.12586409	    795.74241751	    129.70101948	    126.73265260	     -0.68865671
      0.12614014	    796.89938718	    129.90760630	    126.88656785	     -0.70910006
      0.12641618	    798.05443293	    130.11381554	    127.04010233	     -0.72944494
      0.12672427	    799.34128011	    130.34351661	    127.21101406	     -0.75202770
      0.12703236	    800.62572531	    130.57275016	    127.38146258	     -0.77447354
      0.12724838	    801.52490491	    130.73320365	    127.50070270	     -0.79012753
      0.12757545	    802.88406952	    130.97570582	    127.68081682	     -0.81369339
      0.12790252	    804.24051632	    131.21768541	    127.86042845	     -0.83709416
      0.12813330	    805.19601140	    131.38811681	    127.98686662	     -0.85350632
      0.12836408	    806.15015081	    131.55828959	    128.11306137	     -0.86983609
      0.12865496	    807.35079664	    131.77240455	    128.27177198	     -0.89030138
      0.12894583	    808.54928726	    131.98611132	    128.43010635	     -0.91063869
      0.12921369	    809.65102966	    132.18254686	    128.57558334	     -0.92925577
      0.12948155	    810.75094175	    132.37863844	    128.72075102	     -0.94776919
      0.12979131	    812.02066685	    132.60498378	    128.88825267	     -0.96905406
      0.13010108	    813.28793882	    132.83087182	    129.05535443	     -0.99020968
      0.13031770	    814.17268071	    132.98856393	    129.17197453	     -1.00493011
      0.13063991	    815.48648542	    133.22271506	    129.34509373	     -1.02671941
      0.13096212	    816.79762740	    133.45637557	    129.51780253	     -1.04838761
      0.13120628	    817.78937141	    133.63310619	    129.64840395	     -1.06473094
      0.13145044	    818.77958453	    133.80955685	    129.77877835	     -1.08101295
      0.13173722	    819.94073738	    134.01646007	    129.93163145	     -1.10006459
      0.13202401	    821.09977711	    134.22297951	    130.08418253	     -1.11904293
      0.13230942	    822.25116975	    134.42813052	    130.23570929	     -1.13786390
      0.13259483	    823.40046740	    134.63290382	    130.38694879	     -1.15662476
      0.13289487	    824.60639880	    134.84776433	    130.54563482	     -1.17628911
      0.13319491	    825.81001260	    135.06221001	    130.70401669	     -1.19590137
      0.13347339	    826.92507588	    135.26087838	    130.85075281	     -1.21406440
      0.13375187	    828.03814157	    135.45919165	    130.99723805	     -1.23219479
      0.13405984	    829.26676766	    135.67809646	    131.15895190	     -1.25221445
      0.13436781	    830.49294890	    135.89656961	    131.32037244	     -1.27220917
      0.13461771	    831.48609611	    136.07352612	    131.45114082	     -1.28842023
      0.13493813	    832.75716853	    136.30000909	    131.61854378	     -1.30919627
      0.13525855	    834.02559345	    136.52602905	    131.78565049	     -1.32996886
      0.13550870	    835.01403634	    136.70216617	    131.91591229	     -1.34618943
      0.13575886	    836.00086648	    136.87802287	    132.04600162	     -1.36241688
      0.13605827	    837.17988000	    137.08813742	    132.20148284	     -1.38185389
      0.13635768	    838.35658459	    137.29785259	    132.35672776	     -1.40131270
      0.13661613	    839.37045641	    137.47855784	    132.49054880	     -1.41813185
      0.13693507	    840.61925104	    137.70114857	    132.65545827	     -1.43892217
      0.13725400	    841.86543020	    137.92329034	    132.82011819	     -1.45975766
      0.13748272	    842.75746848	    138.08231477	    132.93804714	     -1.47473076
      0.13779683	    843.98040460	    138.30034475	    133.09981090	     -1.49534325
      0.13811094	    845.20080944	    138.51794304	    133.26134912	     -1.51601760
      0.13836294	    846.17803846	    138.69219779	    133.39078181	     -1.53265237
      0.13861493	    847.15364265	    138.86617646	    133.52007592	     -1.54933413
      0.13891313	    848.30603117	    139.07169912	    133.67290116	     -1.56913949
      0.13921132	    849.45615044	    139.27683742	    133.82554083	     -1.58901988
      0.13947880	    850.48587452	    139.46051948	    133.96230341	     -1.60692032
      0.13974628	    851.51377914	    139.64389423	    134.09892335	     -1.62488839
      0.14005597	    852.70161234	    139.85582165	    134.25692668	     -1.64578052
      0.14036566	    853.88701467	    140.06733944	    134.41474734	     -1.66677261
      0.14060362	    854.79624848	    140.22959554	    134.53589763	     -1.68297422
      0.14092300	    856.01427443	    140.44697966	    134.69832952	     -1.70481914
      0.14124237	    857.22973080	    140.66393180	    134.86057908	     -1.72678421
      0.14149281	    858.18103748	    140.83375340	    134.98768137	     -1.74409532
      0.14174324	    859.13077258	    141.00331101	    135.11467563	     -1.76148553
      0.14203938	    860.25181969	    141.20347458	    135.26471001	     -1.78215469
      0.14233552	    861.37068132	    141.40327114	    135.41459837	     -1.80294106
      0.14261045	    862.40744051	    141.58842724	    135.55362042	     -1.82234628
      0.14288537	    863.44232829	    141.77326895	    135.69252082	     -1.84185814
      0.14319391	    864.60151363	    141.98033489	    135.84825958	     -1.86388563
      0.14350245	    865.75835749	    142.18700707	    136.00385004	     -1.88605421
      0.14376257	    866.73188665	    142.36094849	    136.13491557	     -1.90485688
      0.14408080	    867.92059824	    142.57335967	    136.29511418	     -1.92800164
      0.14439902	    869.10684786	    142.78535564	    136.45516210	     -1.95130677
      0.14460025	    869.85569985	    142.91919623	    136.55629048	     -1.96612798
      0.14489314	    870.94391398	    143.11370699	    136.70337838	     -1.98781923
      0.14518602	    872.03006743	    143.30786878	    136.85034335	     -2.00965367
      0.14544652	    872.99438884	    143.48026742	    136.98095439	     -2.02919601
      0.14576202	    874.16016527	    143.68870058	    137.13901673	     -2.05302158
      0.14607753	    875.32358536	    143.89673228	    137.29694143	     -2.07702180
      0.14633267	    876.26270624	    144.06467064	    137.42455225	     -2.09656005
      0.14665066	    877.43106295	    144.27361831	    137.58347885	     -2.12107680
      0.14696866	    878.59706323	    144.48216151	    137.74226995	     -2.14577912
      0.14720146	    879.44917548	    144.63457472	    137.85843130	     -2.16398234
      0.14751036	    880.57793799	    144.83648311	    138.01245854	     -2.18829441
      0.14781927	    881.70451304	    145.03801285	    138.16636113	     -2.21278855
      0.14804322	    882.51991974	    145.18388568	    138.27786279	     -2.23066207
      0.14835691	    883.66013153	    145.38787365	    138.43393177	     -2.25586191
      0.14867060	    884.79812669	    145.59147409	    138.58987480	     -2.28125615
      0.14892148	    885.70669847	    145.75403333	    138.71450578	     -2.30170780
      0.14917236	    886.61387122	    145.91634609	    138.83905710	     -2.32228657
      0.14947099	    887.69186203	    146.10922553	    138.98720625	     -2.34694874
      0.14976961	    888.76789656	    146.30175746	    139.13524357	     -2.37179464
      0.15004533	    889.75968690	    146.47921653	    139.27182892	     -2.39490000
      0.15032106	    890.74983416	    146.65638095	    139.40831968	     -2.41816516
      0.15062944	    891.85533435	    146.85418261	    139.56086616	     -2.44437731
      0.15093782	    892.95881001	    147.05161741	    139.71329501	     -2.47079324
      0.15120899	    893.92747607	    147.22492643	    139.84723389	     -2.49419173
      0.15148016	    894.89460245	    147.39795328	    139.98108224	     -2.51775074
      0.15178947	    895.99587204	    147.59496933	    140.13364322	     -2.54482058
      0.15209877	    897.09517118	    147.79161988	    140.28608672	     -2.57210296
      0.15236551	    898.04160140	    147.96091186	    140.41745432	     -2.59580259
      0.15263224	    898.98659256	    148.12993342	    140.54873469	     -2.61966301
      0.15294082	    900.07807178	    148.32513757	    140.70050375	     -2.64746937
      0.15324941	    901.16765898	    148.51998129	    140.85215606	     -2.67549447
      0.15351582	    902.10684617	    148.68791021	    140.98299073	     -2.69986738
      0.15378224	    903.04465059	    148.85557180	    141.11373829	     -2.72440600
      0.15412418	    904.24631399	    149.07037411	    141.28142434	     -2.75614608
      0.15446612	    905.44574203	    149.28473730	    141.44896647	     -2.78816349
      0.15469286	    906.23987363	    149.42664159	    141.55998459	     -2.80954882
      0.15491960	    907.03304226	    149.56835362	    141.67093923	     -2.83105795
      0.15521082	    908.05035582	    149.75008108	    141.81335093	     -2.85886630
      0.15550204	    909.06611385	    149.93149298	    141.95565757	     -2.88688179
      0.15578571	    910.05407242	    150.10790128	    142.09417519	     -2.91437206
      0.15606938	    911.04058814	    150.28401147	    142.23259265	     -2.94206185
      0.15637511	    912.10223201	    150.47348526	    142.38166270	     -2.97213032
      0.15668084	    913.16223851	    150.66261407	    142.53061574	     -3.00243407
      0.15696720	    914.15361829	    150.83944776	    142.67002470	     -3.03103292
      0.15725356	    915.14359685	    151.01598005	    142.80933037	     -3.05984135
      0.15756168	    916.20724538	    151.20558869	    142.95910412	     -3.09107441
      0.15786980	    917.26931189	    151.39484960	    143.10875745	     -3.12255377
      0.15815519	    918.25167606	    151.56984602	    143.24726830	     -3.15193350
      0.15844059	    919.23271852	    151.74454524	    143.38567508	     -3.18152777
      0.15874935	    920.29260746	    151.93321246	    143.53529504	     -3.21378830
      0.15905812	    921.35099016	    152.12153293	    143.68479226	     -3.24630371
      0.15934297	    922.32608923	    152.29496185	    143.82260210	     -3.27652878
      0.15962782	    923.29994208	    152.46809668	    143.96030664	     -3.30697413
      0.15993673	    924.35469406	    152.65552901	    144.10952718	     -3.34024292
      0.16024565	    925.40802118	    152.84261640	    144.25862283	     -3.37377471
      0.16053092	    926.37946760	    153.01507601	    144.39619332	     -3.40497503
      0.16081619	    927.34973487	    153.18724239	    144.53365642	     -3.43640314
      0.16112509	    928.39905755	    153.37333876	    144.68238355	     -3.47069325
      0.16143398	    929.44703839	    153.55909215	    144.83098367	     -3.50525459
      0.16172048	    930.41783740	    153.73106819	    144.96869281	     -3.53755392
      0.16200697	    931.38751815	    153.90275002	    145.10629175	     -3.57009030
      0.16231578	    932.43148156	    154.08747269	    145.25448231	     -3.60542812
      0.16262458	    933.47418615	    154.27185421	    145.40254371	     -3.64104578
      0.16291281	    934.44628771	    154.44364100	    145.54062098	     -3.67454450
      0.16320104	    935.41732867	    154.61513129	    145.67858475	     -3.70829107
      0.16350970	    936.45608231	    154.79845570	    145.82620678	     -3.74470818
      0.16381837	    937.49365944	    154.98144059	    145.97369750	     -3.78141428
      0.16410859	    938.46816129	    155.15317818	    146.11225147	     -3.81619222
      0.16439880	    939.44165899	    155.32461617	    146.25068835	     -3.85123008
      0.16470729	    940.47534762	    155.50651633	    146.39770945	     -3.88876071
      0.16501577	    941.50794082	    155.68807839	    146.54459712	     -3.92659016
      0.16530807	    942.48538224	    155.85980571	    146.68365664	     -3.96271373
      0.16560037	    943.46187573	    156.03122984	    146.82259534	     -3.99911048
      0.16590862	    944.49063917	    156.21167867	    146.96898299	     -4.03779174
      0.16621687	    945.51838656	    156.39179055	    147.11523514	     -4.07678242
      0.16651125	    946.49895470	    156.56348288	    147.25477865	     -4.11431017
      0.16680563	    947.47863129	    156.73486812	    147.39419755	     -4.15212554
      0.16711360	    948.50262605	    156.91384151	    147.53992254	     -4.19199856
      0.16742158	    949.52568199	    157.09247882	    147.68551003	     -4.23219254
      0.16771795	    950.50933095	    157.26406958	    147.82548271	     -4.27117854
      0.16801433	    951.49214491	    157.43534914	    147.96532707	     -4.31046777
      0.16832200	    952.51156944	    157.61283058	    148.11036742	     -4.35157923
      0.16862967	    953.53012978	    157.78997648	    148.25526840	     -4.39302419
      0.16892791	    954.51664736	    157.96136965	    148.39559209	     -4.43351991
      0.16922615	    955.50238647	    158.13244739	    148.53578383	     -4.47433561
      0.16953352	    956.51750373	    158.30843194	    148.68012838	     -4.51673918
      0.16984089	    957.53182844	    158.48408107	    148.82433175	     -4.55948990
      0.17014082	    958.52088095	    158.65515970	    148.96491170	     -4.60154534
      0.17044076	    959.50921124	    158.82591855	    149.10535627	     -4.64393859
      0.17074784	    960.52036435	    159.00041545	    149.24900707	     -4.68769606
      0.17105493	    961.53079324	    159.17457654	    149.39251498	     -4.73181546
      0.17135637	    962.52196738	    159.34521052	    149.53324631	     -4.77548018
      0.17165781	    963.51247495	    159.51552028	    149.67383904	     -4.81950146
      0.17196466	    964.52009177	    159.68855345	    149.81681219	     -4.86468320
      0.17227151	    965.52704915	    159.86124982	    149.95964079	     -4.91024269
      0.17257425	    966.51989721	    160.03130409	    150.10041529	     -4.95556676
      0.17287699	    967.51213333	    160.20102961	    150.24104822	     -5.00126677
      0.17317973	    968.50377365	    160.37042612	    150.38153919	     -5.04734701
      0.17348248	    969.49483097	    160.53949285	    150.52188776	     -5.09381151
      0.17378522	    970.48532087	    160.70822946	    150.66209355	     -5.14066456
      0.17408796	    971.47525593	    160.87663513	    150.80215613	     -5.18791038
      0.17439070	    972.46465116	    161.04470941	    150.94207515	     -5.23555301
      0.17469344	    973.45351891	    161.21245145	    151.08185019	     -5.28359667
      0.17499619	    974.44187365	    161.37986071	    151.22148091	     -5.33204563
      0.17529893	    975.42972751	    161.54693629	    151.36096691	     -5.38090396
      0.17560167	    976.41709441	    161.71367755	    151.50030787	     -5.43017589
      0.17590441	    977.40398623	    161.88008356	    151.63950340	     -5.47986545
      0.17620716	    978.39041639	    162.04615357	    151.77855319	     -5.52997678
      0.17650990	    979.37639652	    162.21188659	    151.91745689	     -5.58051384
      0.17681264	    980.36193954	    162.37728180	    152.05621419	     -5.63148068
      0.17711538	    981.34705682	    162.54233813	    152.19482475	     -5.68288116
      0.17741813	    982.33176080	    162.70705468	    152.33328829	     -5.73471919
      0.17772087	    983.31606260	    162.87143032	    152.47160448	     -5.78699854
      0.17802361	    984.29997431	    163.03546405	    152.60977306	     -5.83972297
      0.17832635	    985.28351359	    163.19915468	    152.74779372	     -5.89289611
      0.17862910	    986.26671016	    163.36250112	    152.88566620	     -5.94652158
      0.17893184	    987.24959491	    163.52550212	    153.02339023	     -6.00060285
      0.17923458	    988.23220071	    163.68815649	    153.16096555	     -6.05514339
      0.17953732	    989.21456109	    163.85046290	    153.29839191	     -6.11014652
      0.17984006	    990.19671160	    164.01242010	    153.43566909	     -6.16561553
      0.18014281	    991.17868884	    164.17402667	    153.57279682	     -6.22155357
      0.18044555	    992.16053157	    164.33528126	    153.70977491	     -6.27796379
      0.18074829	    993.14227995	    164.49618240	    153.84660313	     -6.33484917
      0.18105103	    994.12397645	    164.65672864	    153.98328128	     -6.39221269
      0.18135378	    995.10566524	    164.81691844	    154.11980916	     -6.45005719
      0.18165652	    996.08739300	    164.97675025	    154.25618658	     -6.50838547
      0.18195926	    997.06920836	    165.13622247	    154.39241336	     -6.56720023
      0.18226200	    998.05116257	    165.29533346	    154.52848933	     -6.62650414
      0.18256475	    999.03330906	    165.45408154	    154.66441433	     -6.68629974
      0.18286749	   1000.01570388	    165.61246500	    154.80018821	     -6.74658956
      0.18317023	   1000.99840537	    165.77048207	    154.93581081	     -6.80737604
      0.18347297	   1001.98147439	    165.92813095	    155.07128201	     -6.86866155
      0.18377572	   1002.96497397	    166.08540981	    155.20660168	     -6.93044842
      0.18407846	   1003.94896938	    166.24231679	    155.34176970	     -6.99273894
      0.18438120	   1004.93352771	    166.39884995	    155.47678597	     -7.05553532
      0.18468394	   1005.91871775	    166.55500737	    155.61165037	     -7.11883975
      0.18498668	   1006.90460940	    166.71078705	    155.74636284	     -7.18265436
      0.18528943	   1007.89127342	    166.86618697	    155.88092327	     -7.24698125
      0.18559217	   1008.87878068	    167.02120509	    156.01533161	     -7.31182249
      0.18589491	   1009.86720164	    167.17583933	    156.14958779	     -7.37718010
      0.18619765	   1010.85660554	    167.33008755	    156.28369176	     -7.44305610
      0.18650040	   1011.84705964	    167.48394763	    156.41764348	     -7.50945246
      0.18680314	   1012.83862833	    167.63741737	    156.55144291	     -7.57637115
      0.18710588	   1013.83137229	    167.79049459	    156.68509003	     -7.64381411
      0.18740862	   1014.82534751	    167.94317704	    156.81858483	     -7.71178326
      0.18771137	   1015.82060450	    168.09546248	    156.95192731	     -7.78028053
      0.18801411	   1016.81718741	    168.24734864	    157.08511746	     -7.84930781
      0.18831685	   1017.81513334	    168.39883322	    157.21815532	     -7.91886701
      0.18861959	   1018.81447173	    168.54991391	    157.35104089	     -7.98896002
      0.18892234	   1019.81522389	    168.70058837	    157.48377423	     -8.05958874
      0.18922508	   1020.81740280	    168.85085427	    157.61635537	     -8.13075506
      0.18952782	   1021.82101299	    169.00070926	    157.74878437	     -8.20246089
      0.18983056	   1022.82605069	    169.15015098	    157.88106131	     -8.27470813
      0.19013330	   1023.83250418	    169.29917706	    158.01318624	     -8.34749869
      0.19043605	   1024.84035432	    169.44778514	    158.14515927	     -8.42083449
      0.19073879	   1025.84957528	    169.59597284	    158.27698049	     -8.49471746
      0.19104153	   1026.86013532	    169.74373781	    158.40864999	     -8.56914955
      0.19134427	   1027.87199784	    169.89107770	    158.54016791	     -8.64413271
      0.19164702	   1028.88512234	    170.03799016	    158.67153435	     -8.71966891
      0.19194976	   1029.89946557	    170.18447286	    158.80274947	     -8.79576014
      0.19225250	   1030.91498257	    170.33052350	    158.93381339	     -8.87240840
      0.19255524	   1031.93162777	    170.47613979	    159.06472627	     -8.94961572
      0.19285799	   1032.94935603	    170.62131948	    159.19548827	     -9.02738413
      0.19316073	   1033.96812354	    170.76606033	    159.32609957	     -9.10571570
      0.19346347	   1034.98788877	    170.91036015	    159.45656033	     -9.18461251
      0.19376621	   1036.00861315	    171.05421680	    159.58687074	     -9.26407665
      0.19406896	   1037.03026181	    171.19762818	    159.71703101	     -9.34411025
      0.19437170	   1038.05280408	    171.34059223	    159.84704131	     -9.42471545
      0.19467444	   1039.07621395	    171.48310695	    159.97690188	     -9.50589443
      0.19497718	   1040.10047037	    171.62517040	    160.10661291	     -9.58764937
      0.19527992	   1041.12555745	    171.76678072	    160.23617463	     -9.66998248
      0.19558267	   1042.15146456	    171.90793611	    160.36558727	     -9.75289601
      0.19588541	   1043.17818628	    172.04863484	    160.49485106	     -9.83639220
      0.19618815	   1044.20572224	    172.18887528	    160.62396624	     -9.92047336
      0.19649089	   1045.23407688	    172.32865588	    160.75293305	    -10.00514177
      0.19679364	   1046.26325903	    172.46797518	    160.88175175	    -10.09039979
      0.19709638	   1047.29328142	    172.60683183	    161.01042259	    -10.17624975
      0.19739912	   1048.32416007	    172.74522457	    161.13894583	    -10.26269405
      0.19770186	   1049.35591351	    172.88315228	    161.26732172	    -10.34973509
      0.19800461	   1050.38856193	    173.02061393	    161.39555055	    -10.43737529
      0.19830735	   1051.42212621	    173.15760863	    161.52363258	    -10.52561712
      0.19861009	   1052.45662687	    173.29413560	    161.65156808	    -10.61446304
      0.19891283	   1053.49208287	    173.43019424	    161.77935734	    -10.70391557
      0.19921558	   1054.52851044	    173.56578403	    161.90700063	    -10.79397722
      0.19951832	   1055.56592182	    173.70090466	    162.03449823	    -10.88465056
      0.19982106	   1056.60432401	    173.83555591	    162.16185044	    -10.97593815
      0.20012380	   1057.64371763	    173.96973778	    162.28905753	    -11.06784259
      0.20042654	   1058.68409576	    174.10345038	    162.41611980	    -11.16036651
      0.20072929	   1059.72544310	    174.23669403	    162.54303755	    -11.25351255
      0.20103203	   1060.76773512	    174.36946919	    162.66981105	    -11.34728339
      0.20133477	   1061.81093765	    174.50177652	    162.79644060	    -11.44168172
      0.20163751	   1062.85500659	    174.63361685	    162.92292650	    -11.53671026
      0.20194026	   1063.89988801	    174.76499121	    163.04926903	    -11.63237175
      0.20224300	   1064.94551852	    174.89590082	    163.17546850	    -11.72866895
      0.20254574	   1065.99182591	    175.02634706	    163.30152518	    -11.82560465
      0.20284848	   1067.03873013	    175.15633156	    163.42743938	    -11.92318166
      0.20315123	   1068.08614446	    175.28585610	    163.55321138	    -12.02140282
      0.20345397	   1069.13397683	    175.41492271	    163.67884147	    -12.12027098
      0.20375671	   1070.18213129	    175.54353358	    163.80432993	    -12.21978901
      0.20405945	   1071.23050958	    175.67169113	    163.92967704	    -12.31995983
      0.20436220	   1072.27901260	    175.79939800	    164.05488308	    -12.42078634
      0.20466494	   1073.32754193	    175.92665700	    164.17994832	    -12.52227150
      0.20496768	   1074.37600115	    176.05347117	    164.30487304	    -12.62441827
      0.20527042	   1075.42429708	    176.17984378	    164.42965749	    -12.72722963
      0.20557316	   1076.47234083	    176.30577828	    164.55430193	    -12.83070858
      0.20587591	   1077.52004869	    176.43127833	    164.67880662	    -12.93485817
      0.20617865	   1078.56734281	    176.55634780	    164.80317180	    -13.03968143
      0.20648139	   1079.61415173	    176.68099077	    164.92739770	    -13.14518143
      0.20678413	   1080.66041067	    176.80521153	    165.05148456	    -13.25136127
      0.20708688	   1081.70606182	    176.92901454	    165.17543259	    -13.35822403
      0.20738962	   1082.75105430	    177.05240448	    165.29924201	    -13.46577287
      0.20769236	   1083.79534415	    177.17538623	    165.42291301	    -13.57401091
      0.20799510	   1084.83889417	    177.29796483	    165.54644578	    -13.68294133
      0.20829785	   1085.88167366	    177.42014554	    165.66984051	    -13.79256731
      0.20860059	   1086.92365817	    177.54193378	    165.79309736	    -13.90289206
      0.20890333	   1087.96482915	    177.66333515	    165.91621648	    -14.01391879
      0.20920607	   1089.00517358	    177.78435542	    166.03919803	    -14.12565074
      0.20950882	   1090.04468358	    177.90500053	    166.16204213	    -14.23809118
      0.20981156	   1091.08335605	    178.02527658	    166.28474889	    -14.35124338
      0.21011430	   1092.12119228	    178.14518980	    166.40731841	    -14.46511063
      0.21041704	   1093.15819754	    178.26474661	    166.52975079	    -14.57969625
      0.21071978	   1094.19438073	    178.38395353	    166.65204609	    -14.69500357
      0.21102253	   1095.22975405	    178.50281724	    166.77420438	    -14.81103593
      0.21132527	   1096.26433360	    178.62134453	    166.89622568	    -14.92779671
      0.21162801	   1097.29814629	    178.73954233	    167.01811003	    -15.04528927
      0.21193075	   1098.33122321	    178.85741765	    167.13985743	    -15.16351702
      0.21223350	   1099.36359448	    178.97497763	    167.26146787	    -15.28248339
      0.21253624	   1100.39528925	    179.09222950	    167.38294131	    -15.40219179
      0.21283898	   1101.42633565	    179.20918058	    167.50427773	    -15.52264569
      0.21314172	   1102.45676087	    179.32583828	    167.62547704	    -15.64384855
      0.21344447	   1103.48659113	    179.44221008	    167.74653916	    -15.76580386
      0.21374721	   1104.51585173	    179.55830351	    167.86746399	    -15.88851512
      0.21404995	   1105.54456701	    179.67412619	    167.98825142	    -16.01198584
      0.21435269	   1106.57276043	    179.78968578	    168.10890128	    -16.13621957
      0.21465544	   1107.60045452	    179.90498997	    168.22941343	    -16.26121986
      0.21495818	   1108.62767095	    180.02004652	    168.34978767	    -16.38699027
      0.21526092	   1109.65443046	    180.13486320	    168.47002381	    -16.51353439
      0.21556366	   1110.68075296	    180.24944780	    168.59012162	    -16.64085582
      0.21586640	   1111.70665745	    180.36380814	    168.71008084	    -16.76895819
      0.21616915	   1112.73216209	    180.47795205	    168.82990122	    -16.89784513
      0.21647189	   1113.75728418	    180.59188736	    168.94958246	    -17.02752030
      0.21677463	   1114.78204017	    180.70562190	    169.06912425	    -17.15798735
      0.21707737	   1115.80644565	    180.81916348	    169.18852624	    -17.28924999
      0.21738012	   1116.83051540	    180.93251993	    169.30778810	    -17.42131191
      0.21768286	   1117.85426331	    181.04569902	    169.42690942	    -17.55417683
      0.21798560	   1118.87770245	    181.15870852	    169.54588981	    -17.68784849
      0.21828834	   1119.90084506	    181.27155617	    169.66472884	    -17.82233064
      0.21859109	   1120.92370252	    181.38424966	    169.78342606	    -17.95762705
      0.21889383	   1121.94628538	    181.49679665	    169.90198098	    -18.09374151
      0.21919657	   1122.96860331	    181.60920476	    170.02039311	    -18.23067782
      0.21949931	   1123.99066517	    181.72148155	    170.13866193	    -18.36843980
      0.21980206	   1125.01247894	    181.83363455	    170.25678687	    -18.50703128
      0.22010480	   1126.03405174	    181.94567120	    170.37476737	    -18.64645613
      0.22040754	   1127.05538980	    182.05759892	    170.49260283	    -18.78671821
      0.22071028	   1128.07649851	    182.16942502	    170.61029261	    -18.92782140
      0.22101302	   1129.09738234	    182.28115680	    170.72783607	    -19.06976962
      0.22131577	   1130.11804486	    182.39280144	    170.84523253	    -19.21256677
      0.22161851	   1131.13848872	    182.50436608	    170.96248127	    -19.35621681
      0.22192125	   1132.15871567	    182.61585778	    171.07958158	    -19.50072368
      0.22222399	   1133.17872648	    182.72728352	    171.19653268	    -19.64609135
      0.22252674	   1134.19852098	    182.83865020	    171.31333380	    -19.79232381
      0.22282948	   1135.21809801	    182.94996465	    171.42998412	    -19.93942507
      0.22313222	   1136.23745540	    183.06123361	    171.54648281	    -20.08739915
      0.22343496	   1137.25658998	    183.17246374	    171.66282899	    -20.23625009
      0.22373771	   1138.27549752	    183.28366162	    171.77902176	    -20.38598194
      0.22404045	   1139.29417270	    183.39483375	    171.89506022	    -20.53659878
      0.22434319	   1140.31260912	    183.50598653	    172.01094339	    -20.68810470
      0.22464593	   1141.33079925	    183.61712629	    172.12667030	    -20.84050380
      0.22494868	   1142.34873439	    183.72825925	    172.24223994	    -20.99380021
      0.22525142	   1143.36640463	    183.83939158	    172.35765128	    -21.14799807
      0.22555416	   1144.38379885	    183.95052934	    172.47290323	    -21.30310154
      0.22585690	   1145.40090465	    184.06167849	    172.58799472	    -21.45911480
      0.22615965	   1146.41770831	    184.17284493	    172.70292460	    -21.61604203
      0.22646239	   1147.43419475	    184.28403446	    172.81769172	    -21.77388746
      0.22676513	   1148.45034749	    184.39525280	    172.93229489	    -21.93265531
      0.22706787	   1149.46614861	    184.50650557	    173.04673289	    -22.09234982
      0.22737061	   1150.48157866	    184.61779833	    173.16100448	    -22.25297526
      0.22767336	   1151.49661663	    184.72913652	    173.27510837	    -22.41453591
      0.22797610	   1152.51123991	    184.84052552	    173.38904325	    -22.57703606
      0.22827884	   1153.52542416	    184.95197063	    173.50280779	    -22.74048003
      0.22858158	   1154.53914334	    185.06347705	    173.61640060	    -22.90487216
      0.22888433	   1155.55236955	    185.17504992	    173.72982028	    -23.07021679
      0.22918707	   1156.56507301	    185.28669427	    173.84306539	    -23.23651829
      0.22948981	   1157.57722196	    185.39841508	    173.95613446	    -23.40378105
      0.22979255	   1158.58878258	    185.51021722	    174.06902599	    -23.57200948
      0.23009530	   1159.59971890	    185.62210552	    174.18173843	    -23.74120798
      0.23039804	   1160.60999272	    185.73408471	    174.29427023	    -23.91138101
      0.23070078	   1161.61956350	    185.84615945	    174.40661977	    -24.08253301
      0.23100352	   1162.62838826	    185.95833432	    174.51878542	    -24.25466846
      0.23130627	   1163.63642148	    186.07061383	    174.63076550	    -24.42779185
      0.23160901	   1164.64361498	    186.18300243	    174.74255832	    -24.60190770
      0.23191175	   1165.64991779	    186.29550449	    174.85416213	    -24.77702052
      0.23221449	   1166.65527606	    186.40812432	    174.96557516	    -24.95313486
      0.23251723	   1167.65963287	    186.52086614	    175.07679560	    -25.13025528
      0.23281998	   1168.66292818	    186.63373414	    175.18782159	    -25.30838637
      0.23312272	   1169.66509858	    186.74673242	    175.29865126	    -25.48753271
      0.23342546	   1170.66607724	    186.85986503	    175.40928270	    -25.66769893
      0.23372820	   1171.66579369	    186.97313594	    175.51971387	    -25.84888965
      0.23403095	   1172.66417369	    187.08654908	    175.62994256	    -26.03110953
      0.23433369	   1173.66113903	    187.20010831	    175.73996651	    -26.21436323
      0.23463643	   1174.65660741	    187.31381745	    175.84978341	    -26.39865544
      0.23493917	   1175.65049219	    187.42768025	    175.95939092	    -26.58399086
      0.23524192	   1176.64270225	    187.54170039	    176.06878666	    -26.77037421
      0.23554466	   1177.63314180	    187.65588153	    176.17796821	    -26.95781022
      0.23584740	   1178.62171016	    187.77022726	    176.28693312	    -27.14630365
      0.23615014	   1179.60830158	    187.88474113	    176.39567889	    -27.33585927
      0.23645289	   1180.59280503	    187.99942662	    176.50420299	    -27.52648186
      0.23675563	   1181.57510399	    188.11428719	    176.61250284	    -27.71817624
      0.23705837	   1182.55507627	    188.22932624	    176.72057583	    -27.91094721
      0.23736111	   1183.53259376	    188.34454712	    176.82841931	    -28.10479963
      0.23766385	   1184.50752231	    188.45995315	    176.93603056	    -28.29973834
      0.23796660	   1185.47972145	    188.57554760	    177.04340684	    -28.49576821
      0.23826934	   1186.44904425	    188.69133370	    177.15054538	    -28.69289414
      0.23857208	   1187.41533717	    188.80731463	    177.25744334	    -28.89112102
      0.23887482	   1188.37843984	    188.92349357	    177.36409785	    -29.09045377
      0.23917757	   1189.33818499	    189.03987361	    177.47050598	    -29.29089733
      0.23948031	   1190.29439829	    189.15645785	    177.57666476	    -29.49245665
      0.23978305	   1191.24689830	    189.27324931	    177.68257119	    -29.69513669
      0.24008579	   1192.19549640	    189.39025103	    177.78822220	    -29.89894242
      0.24038854	   1193.13999680	    189.50746597	    177.89361468	    -30.10387886
      0.24069128	   1194.08019661	    189.62489709	    177.99874548	    -30.30995100
      0.24099402	   1195.01588591	    189.74254729	    178.10361137	    -30.51716387
      0.24129676	   1195.94684794	    189.86041948	    178.20820911	    -30.72552250
      0.24159951	   1196.87285940	    189.97851650	    178.31253537	    -30.93503194
      0.24190225	   1197.79369070	    190.09684119	    178.41658681	    -31.14569727
      0.24220499	   1198.70910650	    190.21539636	    178.52036000	    -31.35752355
      0.24250773	   1199.61886619	    190.33418478	    178.62385147	    -31.57051587
      0.24281047	   1200.52272459	    190.45320922	    178.72705769	    -31.78467933
      0.24311322	   1201.42043273	    190.57247240	    178.82997510	    -32.00001905
      0.24341596	   1202.31173880	    190.69197704	    178.93260004	    -32.21654014
      0.24371870	   1203.19638921	    190.81172581	    179.03492883	    -32.43424775
      0.24402144	   1204.07412986	    190.93172139	    179.13695771	    -32.65314701
      0.24432419	   1204.94470747	    191.05196641	    179.23868288	    -32.87324308
      0.24462693	   1205.80787117	    191.17246352	    179.34010047	    -33.09454112
      0.24492967	   1206.66337418	    191.29321530	    179.44120653	    -33.31704630
      0.24523241	   1207.51097566	    191.41422435	    179.54199709	    -33.54076381
      0.24553516	   1208.35044263	    191.53549324	    179.64246809	    -33.76569882
      0.24583790	   1209.18155213	    191.65702452	    179.74261540	    -33.99185654
      0.24614064	   1210.00409335	    191.77882073	    179.84243485	    -34.21924217
      0.24644338	   1210.81786987	    191.90088439	    179.94192218	    -34.44786091
      0.24674613	   1211.62270193	    192.02321800	    180.04107309	    -34.67771797
      0.24704887	   1212.41842863	    192.14582406	    180.13988320	    -34.90881858
      0.24735161	   1213.20491019	    192.26870504	    180.23834804	    -35.14116796
      0.24765435	   1213.98202994	    192.39186341	    180.33646312	    -35.37477134
      0.24795709	   1214.74969625	    192.51530162	    180.43422384	    -35.60963394
      0.24825984	   1215.50784423	    192.63902211	    180.53162554	    -35.84576100
      0.24856258	   1216.25643714	    192.76302730	    180.62866349	    -36.08315777
      0.24886532	   1216.99546752	    192.88731961	    180.72533291	    -36.32182948
      0.24916806	   1217.72495797	    193.01190146	    180.82162890	    -36.56178137
      0.24947081	   1218.44496152	    193.13677523	    180.91754653	    -36.80301869
      0.24977355	   1219.15556164	    193.26194332	    181.01308077	    -37.04554670
      0.25007629	   1219.85687185	    193.38740810	    181.10822654	    -37.28937064
      0.25037903	   1220.54903488	    193.51317195	    181.20297865	    -37.53449575
      0.25068178	   1221.23222149	    193.63923723	    181.29733187	    -37.78092731
      0.25098452	   1221.90662889	    193.76560630	    181.39128086	    -38.02867056
      0.25128726	   1222.57247886	    193.89228151	    181.48482022	    -38.27773076
      0.25159000	   1223.23001559	    194.01926521	    181.57794448	    -38.52811318
      0.25189275	   1223.87950327	    194.14655975	    181.67064808	    -38.77982308
      0.25219549	   1224.52122352	    194.27416746	    181.76292537	    -39.03286572
      0.25249823	   1225.15547269	    194.40209069	    181.85477065	    -39.28724637
      0.25280097	   1225.78255917	    194.53033176	    181.94617811	    -39.54297031
      0.25310371	   1226.40280058	    194.65889302	    182.03714189	    -39.80004282
      0.25340646	   1227.01652111	    194.78777679	    182.12765601	    -40.05846917
      0.25370920	   1227.62404892	    194.91698541	    182.21771445	    -40.31825465
      0.25401194	   1228.22571366	    195.04652122	    182.30731107	    -40.57940455
      0.25431468	   1228.82184417	    195.17638655	    182.39643968	    -40.84192417
      0.25461743	   1229.41276636	    195.30658375	    182.48509399	    -41.10581881
      0.25492017	   1229.99880132	    195.43711516	    182.57326763	    -41.37109379
      0.25522291	   1230.58026359	    195.56798312	    182.66095415	    -41.63775441
      0.25549532	   1231.09980294	    195.68602654	    182.73943203	    -41.87888179
      0.25576772	   1231.61610676	    195.80434632	    182.81750547	    -42.12113994
      0.25604013	   1232.12938353	    195.92294390	    182.89516952	    -42.36453190
      0.25631253	   1232.63983658	    196.04182105	    182.97241925	    -42.60906173
      0.25658494	   1233.14766115	    196.16097949	    183.04924969	    -42.85473330
      0.25685734	   1233.65304462	    196.28042099	    183.12565577	    -43.10155053
      0.25712975	   1234.15616611	    196.40014727	    183.20163240	    -43.34951739
      0.25740215	   1234.65719640	    196.52016011	    183.27717442	    -43.59863787
      0.25767456	   1235.15629780	    196.64046125	    183.35227659	    -43.84891598
      0.25794696	   1235.65362417	    196.76105248	    183.42693365	    -44.10035573
      0.25821937	   1236.14932091	    196.88193557	    183.50114025	    -44.35296110
      0.25849178	   1236.64352510	    197.00311232	    183.57489100	    -44.60673611
      0.25876418	   1237.13636558	    197.12458452	    183.64818043	    -44.86168477
      0.25903659	   1237.62796313	    197.24635398	    183.72100303	    -45.11781109
      0.25930899	   1238.11843070	    197.36842252	    183.79335321	    -45.37511908
      0.25958140	   1238.60787358	    197.49079198	    183.86522533	    -45.63361276
      0.25985380	   1239.09638966	    197.61346420	    183.93661368	    -45.89329616
      0.26012621	   1239.58406969	    197.73644104	    184.00751250	    -46.15417331
      0.26039861	   1240.07099753	    197.85972436	    184.07791594	    -46.41624824
      0.26067102	   1240.55725045	    197.98331605	    184.14781810	    -46.67952499
      0.26094342	   1241.04289938	    198.10721800	    184.21721303	    -46.94400761
      0.26121583	   1241.52800920	    198.23143213	    184.28609468	    -47.20970016
      0.26148823	   1242.01263903	    198.35596035	    184.35445695	    -47.47660670
      0.26176064	   1242.49684250	    198.48080461	    184.42229368	    -47.74473130
      0.26203304	   1242.98066800	    198.60596687	    184.48959863	    -48.01407804
      0.26230545	   1243.46415902	    198.73144909	    184.55636548	    -48.28465100
      0.26257785	   1243.94735431	    198.85725327	    184.62258785	    -48.55645427
      0.26285026	   1244.43028823	    198.98338141	    184.68825930	    -48.82949197
      0.26312267	   1244.91299092	    199.10983553	    184.75337328	    -49.10376819
      0.26339507	   1245.39548862	    199.23661767	    184.81792320	    -49.37928706
      0.26366748	   1245.87780381	    199.36372990	    184.88190238	    -49.65605271
      0.26393988	   1246.35995550	    199.49117429	    184.94530406	    -49.93406928
      0.26421229	   1246.84195940	    199.61895294	    185.00812141	    -50.21334090
      0.26448469	   1247.32382817	    199.74706797	    185.07034751	    -50.49387174
      0.26475710	   1247.80557154	    199.87552150	    185.13197536	    -50.77566596
      0.26502950	   1248.28719655	    200.00431571	    185.19299789	    -51.05872773
      0.26530191	   1248.76870773	    200.13345277	    185.25340792	    -51.34306124
      0.26557431	   1249.25010721	    200.26293488	    185.31319822	    -51.62867067
      0.26584672	   1249.73139494	    200.39276426	    185.37236144	    -51.91556023
      0.26611912	   1250.21256878	    200.52294315	    185.43089017	    -52.20373413
      0.26639153	   1250.69362470	    200.65347383	    185.48877687	    -52.49319658
      0.26666393	   1251.17455687	    200.78435858	    185.54601396	    -52.78395182
      0.26693634	   1251.65535780	    200.91559971	    185.60259372	    -53.07600408
      0.26720875	   1252.13601843	    201.04719956	    185.65850837	    -53.36935760
      0.26748115	   1252.61652831	    201.17916050	    185.71375000	    -53.66401664
      0.26775356	   1253.09687562	    201.31148491	    185.76831063	    -53.95998547
      0.26802596	   1253.57704733	    201.44417519	    185.82218216	    -54.25726835
      0.26829837	   1254.05702926	    201.57723379	    185.87535639	    -54.55586957
      0.26857077	   1254.53680616	    201.71066317	    185.92782503	    -54.85579340
      0.26884318	   1255.01636183	    201.84446581	    185.97957966	    -55.15704415
      0.26911558	   1255.49567915	    201.97864424	    186.03061177	    -55.45962612
      0.26938799	   1255.97474018	    202.11320098	    186.08091274	    -55.76354363
      0.26966039	   1256.45352619	    202.24813862	    186.13047381	    -56.06880098
      0.26993280	   1256.93201778	    202.38345975	    186.17928613	    -56.37540250
      0.27020520	   1257.41019486	    202.51916700	    186.22734072	    -56.68335253
      0.27047761	   1257.88803678	    202.65526301	    186.27462850	    -56.99265540
      0.27075001	   1258.36552231	    202.79175043	    186.32114022	    -57.30331546
      0.27102242	   1258.84262974	    202.92863175	    186.36686656	    -57.61533706
      0.27129483	   1259.31933689	    203.06590947	    186.41179804	    -57.92872455
      0.27156723	   1259.79562116	    203.20358611	    186.45592505	    -58.24348230
      0.27183964	   1260.27145955	    203.34166420	    186.49923785	    -58.55961467
      0.27211204	   1260.74682871	    203.48014632	    186.54172657	    -58.87712603
      0.27238445	   1261.22170499	    203.61903508	    186.58338120	    -59.19602077
      0.27265685	   1261.69606440	    203.75833310	    186.62419157	    -59.51630324
      0.27292926	   1262.16988271	    203.89804305	    186.66414738	    -59.83797785
      0.27320166	   1262.64313543	    204.03816763	    186.70323818	    -60.16104897
      0.27347407	   1263.11579785	    204.17870955	    186.74145336	    -60.48552100
      0.27374647	   1263.58784503	    204.31967156	    186.77878217	    -60.81139831
      0.27401888	   1264.05925187	    204.46105647	    186.81521368	    -61.13868530
      0.27429128	   1264.52999307	    204.60286707	    186.85073681	    -61.46738636
      0.27456369	   1265.00004317	    204.74510622	    186.88534032	    -61.79750589
      0.27483609	   1265.46937656	    204.88777680	    186.91901278	    -62.12904826
      0.27510850	   1265.93796751	    205.03088172	    186.95174260	    -62.46201789
      0.27538091	   1266.40579013	    205.17442393	    186.98351801	    -62.79641914
      0.27565331	   1266.87281842	    205.31840640	    187.01432705	    -63.13225641
      0.27592572	   1267.33902628	    205.46283215	    187.04415759	    -63.46953408
      0.27619812	   1267.80438748	    205.60770422	    187.07299730	    -63.80825652
      0.27647053	   1268.26887570	    205.75302568	    187.10083365	    -64.14842812
      0.27674293	   1268.73246451	    205.89879966	    187.12765390	    -64.49005325
      0.27701534	   1269.19512739	    206.04502930	    187.15344513	    -64.83313625
      0.27728774	   1269.65683771	    206.19171779	    187.17819420	    -65.17768150
      0.27756015	   1270.11756878	    206.33886833	    187.20188775	    -65.52369333
      0.27783255	   1270.57729378	    206.48648418	    187.22451220	    -65.87117608
      0.27810496	   1271.03598581	    206.63456864	    187.24605374	    -66.22013409
      0.27837736	   1271.49361789	    206.78312502	    187.26649835	    -66.57057167
      0.27864977	   1271.95016292	    206.93215669	    187.28583173	    -66.92249312
      0.27892217	   1272.40559372	    207.08166705	    187.30403939	    -67.27590274
      0.27919458	   1272.85988300	    207.23165953	    187.32110654	    -67.63080481
      0.27946699	   1273.31300337	    207.38213760	    187.33701817	    -67.98720358
      0.27973939	   1273.76492734	    207.53310478	    187.35175898	    -68.34510329
      0.27998450	   1274.17052719	    207.66936751	    187.36400932	    -68.66843102
      0.28022962	   1274.57511681	    207.80603195	    187.37528760	    -68.99298135
      0.28047473	   1274.97867492	    207.94310052	    187.38558209	    -69.31875648
      0.28071984	   1275.38118117	    208.08057588	    187.39488088	    -69.64575943
      0.28096496	   1275.78261513	    208.21846072	    187.40317188	    -69.97399324
      0.28121007	   1276.18295626	    208.35675776	    187.41044277	    -70.30346091
      0.28145518	   1276.58218394	    208.49546974	    187.41668106	    -70.63416542
      0.28170030	   1276.98027747	    208.63459942	    187.42187403	    -70.96610974
      0.28194541	   1277.37721602	    208.77414959	    187.42600875	    -71.29929681
      0.28219052	   1277.77297866	    208.91412309	    187.42907206	    -71.63372957
      0.28243564	   1278.16754438	    209.05452275	    187.43105057	    -71.96941092
      0.28268075	   1278.56089202	    209.19535146	    187.43193069	    -72.30634373
      0.28292586	   1278.95300033	    209.33661210	    187.43169854	    -72.64453087
      0.28317098	   1279.34384792	    209.47830762	    187.43034003	    -72.98397516
      0.28341609	   1279.73341329	    209.62044097	    187.42784081	    -73.32467940
      0.28366120	   1280.12167479	    209.76301514	    187.42418626	    -73.66664636
      0.28390632	   1280.50861064	    209.90603315	    187.41936151	    -74.00987879
      0.28415143	   1280.89419893	    210.04949802	    187.41335140	    -74.35437939
      0.28439654	   1281.27841758	    210.19341285	    187.40614049	    -74.70015083
      0.28464166	   1281.66124437	    210.33778072	    187.39771306	    -75.04719575
      0.28488677	   1282.04265693	    210.48260478	    187.38805309	    -75.39551674
      0.28513188	   1282.42263272	    210.62788817	    187.37714425	    -75.74511637
      0.28537700	   1282.80114901	    210.77363409	    187.36496989	    -76.09599713
      0.28562211	   1283.17818293	    210.91984575	    187.35151304	    -76.44816151
      0.28586723	   1283.55371141	    211.06652642	    187.33675641	    -76.80161191
      0.28611234	   1283.92771120	    211.21367936	    187.32068234	    -77.15635070
      0.28635745	   1284.30015884	    211.36130789	    187.30327283	    -77.51238019
      0.28660257	   1284.67103069	    211.50941535	    187.28450951	    -77.86970263
      0.28684768	   1285.04030291	    211.65800512	    187.26437363	    -78.22832020
      0.28709279	   1285.40795142	    211.80708059	    187.24284607	    -78.58823504
      0.28733791	   1285.77395196	    211.95664521	    187.21990729	    -78.94944918
      0.28758302	   1286.13828002	    212.10670245	    187.19553733	    -79.31196459
      0.28782813	   1286.50091086	    212.25725580	    187.16971583	    -79.67578317
      0.28807325	   1286.86181951	    212.40830881	    187.14242196	    -80.04090671
      0.28831836	   1287.22098077	    212.55986502	    187.11363446	    -80.40733691
      0.28856347	   1287.57836917	    212.71192806	    187.08333157	    -80.77507538
      0.28880859	   1287.93395899	    212.86450155	    187.05149108	    -81.14412359
      0.28905370	   1288.28772423	    213.01758915	    187.01809024	    -81.51448290
      0.28929881	   1288.63963866	    213.17119457	    186.98310582	    -81.88615453
      0.28954393	   1288.98967572	    213.32532154	    186.94651401	    -82.25913956
      0.28978904	   1289.33780861	    213.47997384	    186.90829047	    -82.63343890
      0.29003415	   1289.68401020	    213.63515526	    186.86841028	    -83.00905329
      0.29027927	   1290.02825310	    213.79086966	    186.82684792	    -83.38598325
      0.29052438	   1290.37050957	    213.94712090	    186.78357725	    -83.76422911
      0.29076949	   1290.71075159	    214.10391290	    186.73857150	    -84.14379094
      0.29101461	   1291.04895079	    214.26124960	    186.69180321	    -84.52466854
      0.29125972	   1291.38507850	    214.41913500	    186.64324426	    -84.90686143
      0.29150483	   1291.71910568	    214.57757310	    186.59286581	    -85.29036879
      0.29174995	   1292.05100297	    214.73656798	    186.54063826	    -85.67518941
      0.29199506	   1292.38074063	    214.89612373	    186.48653126	    -86.06132171
      0.29224017	   1292.70828859	    215.05624448	    186.43051366	    -86.44876363
      0.29248529	   1293.03361638	    215.21693441	    186.37255347	    -86.83751259
      0.29273040	   1293.35669318	    215.37819772	    186.31261785	    -87.22756549
      0.29297551	   1293.67748774	    215.54003868	    186.25067305	    -87.61891855
      0.29322063	   1293.99596846	    215.70246156	    186.18668441	    -88.01156734
      0.29346574	   1294.31210332	    215.86547071	    186.12061627	    -88.40550663
      0.29371085	   1294.62585986	    216.02907049	    186.05243200	    -88.80073039
      0.29395597	   1294.93720524	    216.19326531	    185.98209390	    -89.19723160
      0.29420108	   1295.24610616	    216.35805962	    185.90956318	    -89.59500229
      0.29444619	   1295.55252889	    216.52345793	    185.83479992	    -89.99403333
      0.29469131	   1295.85643924	    216.68946476	    185.75776303	    -90.39431441
      0.29493642	   1296.15780258	    216.85608469	    185.67841016	    -90.79583395
      0.29518153	   1296.45658379	    217.02332234	    185.59669770	    -91.19857895
      0.29542665	   1296.75274728	    217.19118239	    185.51258072	    -91.60253496
      0.29567176	   1297.04625697	    217.35966952	    185.42601286	    -92.00768597
      0.29591687	   1297.33707627	    217.52878851	    185.33694635	    -92.41401435
      0.29616199	   1297.62516811	    217.69854413	    185.24533188	    -92.82150081
      0.29640710	   1297.91049485	    217.86894124	    185.15111859	    -93.23012431
      0.29665221	   1298.19301837	    218.03998472	    185.05425398	    -93.63986211
      0.29689733	   1298.47269997	    218.21167950	    184.95468381	    -94.05068972
      0.29714244	   1298.74950041	    218.38403055	    184.85235210	    -94.46258097
      0.29738755	   1299.02337990	    218.55704291	    184.74720101	    -94.87550806
      0.29763267	   1299.29429804	    218.73072165	    184.63917074	    -95.28944165
      0.29787778	   1299.56221387	    218.90507188	    184.52819951	    -95.70435101
      0.29812289	   1299.82708582	    219.08009876	    184.41422343	    -96.12020418
      0.29836801	   1300.08887170	    219.25580753	    184.29717645	    -96.53696816
      0.29861312	   1300.34752871	    219.43220343	    184.17699023	    -96.95460913
      0.29885823	   1300.60301339	    219.60929179	    184.05359408	    -97.37309272
      0.29910335	   1300.85528165	    219.78707797	    183.92691488	    -97.79238428
      0.29934846	   1301.10428871	    219.96556737	    183.79687694	    -98.21244916
      0.29959357	   1301.34998915	    220.14476547	    183.66340196	    -98.63325305
      0.29983869	   1301.59233682	    220.32467778	    183.52640888	    -99.05476221
      0.30008380	   1301.83128489	    220.50530986	    183.38581383	    -99.47694387
      0.30032891	   1302.06678579	    220.68666734	    183.24153001	    -99.89976641
      0.30057403	   1302.29879122	    220.86875589	    183.09346759	   -100.32319975
      0.30081914	   1302.52725215	    221.05158122	    182.94153363	   -100.74721550
      0.30106425	   1302.75211876	    221.23514911	    182.78563198	   -101.17178726
      0.30130937	   1302.97334045	    221.41946540	    182.62566320	   -101.59689076
      0.30155448	   1303.19086584	    221.60453598	    182.46152448	   -102.02250405
      0.30179959	   1303.40464273	    221.79036677	    182.29310955	   -102.44860765
      0.30204471	   1303.61461810	    221.97696378	    182.12030863	   -102.87518458
      0.30228982	   1303.82073806	    222.16433305	    181.94300839	   -103.30222046
      0.30253493	   1304.02294788	    222.35248070	    181.76109187	   -103.72970355
      0.30278005	   1304.22119195	    222.54141288	    181.57443848	   -104.15762468
      0.30302516	   1304.41541376	    222.73113583	    181.38292399	   -104.58597727
      0.30327027	   1304.60555587	    222.92165580	    181.18642055	   -105.01475727
      0.30351539	   1304.79155995	    223.11297915	    180.98479669	   -105.44396303
      0.30376050	   1304.97336667	    223.30511227	    180.77791745	   -105.87359523
      0.30400561	   1305.15091577	    223.49806161	    180.56564443	   -106.30365676
      0.30422620	   1305.30700978	    223.67240929	    180.36988103	   -106.69106046
      0.30444679	   1305.45956114	    223.84742830	    180.16952898	   -107.07882190
      0.30466738	   1305.60852330	    224.02312330	    179.96448090	   -107.46694628
      0.30488797	   1305.75384947	    224.19949913	    179.75462762	   -107.85544075
      0.30510856	   1305.89549227	    224.37656071	    179.53985838	   -108.24431356
      0.30532915	   1306.03340357	    224.55431299	    179.32006102	   -108.63357389
      0.30554974	   1306.16753454	    224.73276097	    179.09512220	   -109.02323173
      0.30577033	   1306.29783562	    224.91190968	    178.86492766	   -109.41329783
      0.30599092	   1306.42425651	    225.09176420	    178.62936253	   -109.80378360
      0.30621151	   1306.54674612	    225.27232966	    178.38831164	   -110.19470103
      0.30643210	   1306.66525262	    225.45361122	    178.14165986	   -110.58606260
      0.30665269	   1306.77972339	    225.63561409	    177.88929249	   -110.97788124
      0.30687328	   1306.89010501	    225.81834351	    177.63109568	   -111.37017021
      0.30709387	   1306.99634322	    226.00180480	    177.36695685	   -111.76294309
      0.30731446	   1307.09838299	    226.18600329	    177.09676516	   -112.15621366
      0.30753505	   1307.19616840	    226.37094437	    176.82041196	   -112.54999589
      0.30775564	   1307.28964270	    226.55663348	    176.53779134	   -112.94430386
      0.30797623	   1307.37874826	    226.74307609	    176.24880057	   -113.33915174
      0.30819682	   1307.46342658	    226.93027773	    175.95334067	   -113.73455368
      0.30841741	   1307.54361826	    227.11824398	    175.65131686	   -114.13052385
      0.30863800	   1307.61926297	    227.30698046	    175.34263910	   -114.52707635
      0.30885859	   1307.69029946	    227.49649285	    175.02722256	   -114.92422517
      0.30907918	   1307.75666554	    227.68678686	    174.70498808	   -115.32198420
      0.30929977	   1307.81829806	    227.87786826	    174.37586257	   -115.72036716
      0.30952036	   1307.87513289	    228.06974287	    174.03977945	   -116.11938763
      0.30974095	   1307.92710490	    228.26241658	    173.69667896	   -116.51905894
      0.30996154	   1307.97414796	    228.45589529	    173.34650843	   -116.91939424
      0.31018213	   1308.01619490	    228.65018499	    172.98922256	   -117.32040644
      0.31040272	   1308.05317753	    228.84529170	    172.62478356	   -117.72210819
      0.31062331	   1308.08502657	    229.04122151	    172.25316124	   -118.12451188
      0.31084390	   1308.11167169	    229.23798055	    171.87433309	   -118.52762966
      0.31106449	   1308.13304145	    229.43557502	    171.48828419	   -118.93147335
      0.31128508	   1308.14906327	    229.63401116	    171.09500715	   -119.33605453
      0.31150566	   1308.15966348	    229.83329527	    170.69450193	   -119.74138445
      0.31172625	   1308.16476723	    230.03343373	    170.28677560	   -120.14747409
      0.31194684	   1308.16429850	    230.23443294	    169.87184202	   -120.55433413
      0.31216743	   1308.15818009	    230.43629938	    169.44972158	   -120.96197493
      0.31238802	   1308.14633358	    230.63903961	    169.02044071	   -121.37040658
      0.31260861	   1308.12867931	    230.84266020	    168.58403151	   -121.77963884
      0.31282920	   1308.10513637	    231.04716784	    168.14053123	   -122.18968120
      0.31304979	   1308.07562260	    231.25256924	    167.68998184	   -122.60054283
      0.31327038	   1308.04005430	    231.45887119	    167.23242946	   -123.01223261
      0.31349097	   1307.99834527	    231.66608055	    166.76792382	   -123.42475914
      0.31371156	   1307.95040758	    231.87420424	    166.29651779	   -123.83813073
      0.31393215	   1307.89615191	    232.08324924	    165.81826678	   -124.25235539
      0.31415274	   1307.83548757	    232.29322261	    165.33322822	   -124.66744087
      0.31437333	   1307.76832243	    232.50413149	    164.84146103	   -125.08339463
      0.31459392	   1307.69456292	    232.71598305	    164.34302512	   -125.50022389
      0.31481451	   1307.61411402	    232.92878458	    163.83798087	   -125.91793556
      0.31503510	   1307.52687917	    233.14254341	    163.32638863	   -126.33653632
      0.31525569	   1307.43276033	    233.35726696	    162.80830830	   -126.75603260
      0.31547628	   1307.33165788	    233.57296273	    162.28379881	   -127.17643055
      0.31569687	   1307.22347064	    233.78963829	    161.75291775	   -127.59773612
      0.31591746	   1307.10809579	    234.00730128	    161.21572092	   -128.01995497
      0.31613805	   1306.98542891	    234.22595945	    160.67226196	   -128.44309257
      0.31635864	   1306.85536387	    234.44562059	    160.12259198	   -128.86715414
      0.31657923	   1306.71779287	    234.66629261	    159.56675916	   -129.29214468
      0.31679982	   1306.57260638	    234.88798348	    159.00480849	   -129.71806897
      0.31702041	   1306.41969307	    235.11070129	    158.43678139	   -130.14493159
      0.31724100	   1306.25893987	    235.33445417	    157.86271544	   -130.57273689
      0.31746159	   1306.09023183	    235.55925039	    157.28264408	   -131.00148903
      0.31768218	   1305.91345217	    235.78509828	    156.69659638	   -131.43119197
      0.31790277	   1305.72848219	    236.01200628	    156.10459676	   -131.86184947
      0.31812336	   1305.53520128	    236.23998291	    155.50666479	   -132.29346509
      0.31834395	   1305.33348684	    236.46903680	    154.90281497	   -132.72604223
      0.31856454	   1305.12321428	    236.69917669	    154.29305655	   -133.15958408
      0.31878513	   1304.90425696	    236.93041140	    153.67739337	   -133.59409367
      0.31900571	   1304.67648617	    237.16274985	    153.05582373	   -134.02957384
      0.31922630	   1304.43977106	    237.39620111	    152.42834026	   -134.46602727
      0.31944689	   1304.19397863	    237.63077430	    151.79492982	   -134.90345646
      0.31966748	   1303.93897370	    237.86647869	    151.15557349	   -135.34186375
      0.31988807	   1303.67461883	    238.10332366	    150.51024648	   -135.78125134
      0.32010866	   1303.40077431	    238.34131868	    149.85891815	   -136.22162123
      0.32032925	   1303.11729810	    238.58047337	    149.20155203	   -136.66297530
      0.32054984	   1302.82404579	    238.82079745	    148.53810586	   -137.10531527
      0.32077043	   1302.52087059	    239.06230077	    147.86853171	   -137.54864270
      0.32099102	   1302.20762322	    239.30499330	    147.19277602	   -137.99295904
      0.32121161	   1301.88415193	    239.54888515	    146.51077981	   -138.43826556
      0.32143220	   1301.55030242	    239.79398655	    145.82247880	   -138.88456342
      0.32163069	   1301.24090476	    240.01557066	    145.19770037	   -139.28698848
      0.32182917	   1300.92286161	    240.23815029	    144.56770723	   -139.69021876
      0.32202766	   1300.59605489	    240.46173304	    143.93244238	   -140.09425391
      0.32222615	   1300.26036492	    240.68632673	    143.29184585	   -140.49909427
      0.32242463	   1299.91567022	    240.91193927	    142.64585490	   -140.90474022
      0.32262312	   1299.56184746	    241.13857871	    141.99440418	   -141.31119212
      0.32282161	   1299.19877145	    241.36625317	    141.33742587	   -141.71845025
      0.32302009	   1298.82631509	    241.59497090	    140.67484988	   -142.12651481
      0.32321858	   1298.44434935	    241.82474024	    140.00660399	   -142.53538596
      0.32341707	   1298.05274323	    242.05556964	    139.33261408	   -142.94506378
      0.32361555	   1297.65136374	    242.28746766	    138.65280425	   -143.35554833
      0.32381404	   1297.24007584	    242.52044297	    137.96709704	   -143.76683958
      0.32401252	   1296.81874246	    242.75450438	    137.27541357	   -144.17893748
      0.32421101	   1296.38722440	    242.98966078	    136.57767375	   -144.59184194
      0.32440950	   1295.94538036	    243.22592122	    135.87379871	   -145.00555282
      0.32460798	   1295.49306685	    243.46329486	    135.16373588	   -145.42006996
      0.32480647	   1295.03013821	    243.70179098	    134.44745091	   -145.83539319
      0.32500496	   1294.55644651	    243.94141901	    133.72491090	   -146.25152232
      0.32520344	   1294.07184160	    244.18218850	    132.99608428	   -146.66845716
      0.32540193	   1293.57617098	    244.42410916	    132.26094090	   -147.08619754
      0.32560041	   1293.06927984	    244.66719083	    131.51945222	   -147.50474330
      0.32579890	   1292.55101097	    244.91144350	    130.77159141	   -147.92409429
      0.32599739	   1292.02120474	    245.15687732	    130.01733350	   -148.34425041
      0.32619587	   1291.47969908	    245.40350258	    129.25665555	   -148.76521161
      0.32639436	   1290.92632940	    245.65132975	    128.48953674	   -149.18697788
      0.32659285	   1290.36092857	    245.90036946	    127.71595850	   -149.60954928
      0.32679133	   1289.78332688	    246.15063252	    126.93590479	   -150.03292594
      0.32698982	   1289.19335200	    246.40212989	    126.14936197	   -150.45710810
      0.32718831	   1288.59082892	    246.65487275	    125.35631910	   -150.88209608
      0.32738679	   1287.97557993	    246.90887245	    124.55676799	   -151.30789032
      0.32758528	   1287.34742453	    247.16414052	    123.75070332	   -151.73449140
      0.32778376	   1286.70617945	    247.42068872	    122.93812268	   -152.16190004
      0.32798225	   1286.05165854	    247.67852900	    122.11902665	   -152.59011711
      0.32818074	   1285.38367276	    247.93767353	    121.29341887	   -153.01914368
      0.32837922	   1284.70203013	    248.19813472	    120.46130600	   -153.44898102
      0.32857771	   1284.00653564	    248.45992517	    119.62269779	   -153.87963059
      0.32877620	   1283.29699126	    248.72305775	    118.77760697	   -154.31109411
      0.32897468	   1282.57319585	    248.98754557	    117.92604925	   -154.74337357
      0.32917317	   1281.83494511	    249.25340200	    117.06804317	   -155.17647124
      0.32937166	   1281.08203154	    249.52064067	    116.20361000	   -155.61038968
      0.32957014	   1280.31424437	    249.78927549	    115.33277352	   -156.04513182
      0.32976863	   1279.53136951	    250.05932064	    114.45555984	   -156.48070094
      0.32996711	   1278.73318950	    250.33079063	    113.57199713	   -156.91710074
      0.33016560	   1277.91948345	    250.60370024	    112.68211531	   -157.35433532
      0.33036409	   1277.09002698	    250.87806459	    111.78594570	   -157.79240929
      0.33056257	   1276.24459214	    251.15389914	    110.88352067	   -158.23132773
      0.33076106	   1275.38294738	    251.43121970	    109.97487315	   -158.67109630
      0.33095955	   1274.50485747	    251.71004240	    109.06003623	   -159.11172124
      0.33115803	   1273.61008342	    251.99038381	    108.13904263	   -159.55320941
      0.33133621	   1272.79245188	    252.24334808	    107.30706699	   -159.95026480
      0.33151439	   1271.96100181	    252.49756248	    106.47017783	   -160.34802897
      0.33169256	   1271.11555242	    252.75303968	    105.62839603	   -160.74650757
      0.33187074	   1270.25592027	    253.00979275	    104.78174086	   -161.14570747
      0.33204892	   1269.38191926	    253.26783508	    103.93022969	   -161.54563627
      0.33222710	   1268.49336062	    253.52718034	    103.07387770	   -161.94630223
      0.33240527	   1267.59005282	    253.78784257	    102.21269750	   -162.34771431
      0.33258345	   1266.67180156	    254.04983611	    101.34669890	   -162.74988215
      0.33276163	   1265.73840972	    254.31317567	    100.47588859	   -163.15281620
      0.33293981	   1264.78967728	    254.57787631	     99.60026987	   -163.55652770
      0.33311798	   1263.82540132	    254.84395349	     98.71984246	   -163.96102879
      0.33329616	   1262.84537589	    255.11142304	     97.83460223	   -164.36633251
      0.33347434	   1261.84939204	    255.38030123	     96.94454106	   -164.77245292
      0.33365251	   1260.83723770	    255.65060473	     96.04964667	   -165.17940515
      0.33383069	   1259.80869765	    255.92235069	     95.14990253	   -165.58720544
      0.33400887	   1258.76355345	    256.19555672	     94.24528773	   -165.99587126
      0.33418705	   1257.70158337	    256.47024091	     93.33577701	   -166.40542136
      0.33436522	   1256.62256233	    256.74642188	     92.42134069	   -166.81587587
      0.33454340	   1255.52626181	    257.02411879	     91.50194474	   -167.22725637
      0.33472158	   1254.41244981	    257.30335133	     90.57755082	   -167.63958604
      0.33489976	   1253.28089072	    257.58413983	     89.64811638	   -168.05288970
      0.33507793	   1252.13134530	    257.86650518	     88.71359482	   -168.46719394
      0.33525611	   1250.96357051	    258.15046897	     87.77393559	   -168.88252727
      0.33543429	   1249.77731950	    258.43605341	     86.82908443	   -169.29892020
      0.33561247	   1248.57234143	    258.72328147	     85.87898355	   -169.71580930
      0.33579064	   1247.34838123	    259.01217690	     84.92357168	   -170.13016511
      0.33596882	   1246.10517953	    259.30276420	     83.96278430	   -170.54178977
      0.33614700	   1244.84247276	    259.59506863	     82.99655421	   -170.95094556
      0.33630719	   1243.69037879	    259.85934889	     82.12317211	   -171.31689079
      0.33646737	   1242.52210478	    260.12505787	     81.24528235	   -171.68121930
      0.33662756	   1241.33744989	    260.39221566	     80.36283160	   -172.04409913
      0.33678775	   1240.13621002	    260.66084307	     79.47576548	   -172.40569326
      0.33694794	   1238.91817779	    260.93096159	     78.58402872	   -172.76615972
      0.33710813	   1237.68314245	    261.20259341	     77.68756543	   -173.12565204
      0.33726832	   1236.43088975	    261.47576143	     76.78631924	   -173.48431972
      0.33742850	   1235.16120187	    261.75048932	     75.88023352	   -173.84230873
      0.33758869	   1233.87385726	    262.02680152	     74.96925161	   -174.19976201
      0.33774888	   1232.56863052	    262.30472331	     74.05331696	   -174.55681993
      0.33790907	   1231.24529225	    262.58428079	     73.13237340	   -174.91362077
      0.33806926	   1229.90360890	    262.86550098	     72.20636529	   -175.27030114
      0.33822945	   1228.54334260	    263.14841180	     71.27523779	   -175.62699647
      0.33838963	   1227.16425098	    263.43304215	     70.33893698	   -175.98384138
      0.33854982	   1225.76608702	    263.71942193	     69.39741017	   -176.34097017
      0.33871001	   1224.34859879	    264.00758207	     68.45060601	   -176.69851717
      0.33887020	   1222.91152928	    264.29755460	     67.49847478	   -177.05661719
      0.33903039	   1221.45461613	    264.58937267	     66.54096858	   -177.41540593
      0.33919058	   1219.97759145	    264.88307059	     65.57804152	   -177.77502035
      0.33935076	   1218.48018147	    265.17868391	     64.60964998	   -178.13559905
      0.33949403	   1217.12350526	    265.44471240	     63.73892502	   -178.45900624
      0.33963729	   1215.75009577	    265.71232960	     62.86376883	   -178.78340047
      0.33978055	   1214.35974440	    265.98156349	     61.98415570	   -179.10888511
      0.33992381	   1212.95223791	    266.25244299	     61.10006194	   -179.43556601
      0.34006707	   1211.52735835	    266.52499794	     60.21146598	   -179.76355134
      0.34021033	   1210.08488285	    266.79925915	     59.31834854	   -180.09295165
      0.34035359	   1208.62458339	    267.07525837	     58.42069281	   -180.42388008
      0.34049686	   1207.14622661	    267.35302836	     57.51848459	   -180.75645254
      0.34064012	   1205.64957348	    267.63260290	     56.61171244	   -181.09078792
      0.34078338	   1204.13437908	    267.91401679	     55.70036789	   -181.42700826
      0.34092664	   1202.60039230	    268.19730591	     54.78444560	   -181.76523891
      0.34106990	   1201.04735552	    268.48250724	     53.86394353	   -182.10560878
      0.34121316	   1199.47500429	    268.76965885	     52.93886320	   -182.44825044
      0.34135642	   1197.88306699	    269.05879997	     52.00920985	   -182.79330034
      0.34149969	   1196.27126450	    269.34997097	     51.07499269	   -183.14089895
      0.34164295	   1194.63930974	    269.64321339	     50.13622514	   -183.49119092
      0.34178621	   1192.98690736	    269.93856998	     49.19292510	   -183.84432526
      0.34191435	   1191.49129778	    270.20458685	     48.34534256	   -184.16272841
      0.34204250	   1189.97886091	    270.47236279	     47.49417101	   -184.48364225
      0.34217064	   1188.44936698	    270.74193080	     46.63943334	   -184.80718213
      0.34229878	   1186.90257961	    271.01332473	     45.78115606	   -185.13346699
      0.34242693	   1185.33825566	    271.28657926	     44.91936947	   -185.46261905
      0.34255507	   1183.75614491	    271.56172986	     44.05410797	   -185.79476379
      0.34268322	   1182.15598976	    271.83881284	     43.18541025	   -186.13003000
      0.34281136	   1180.53752492	    272.11786531	     42.31331962	   -186.46854981
      0.34293950	   1178.90047700	    272.39892519	     41.43788424	   -186.81045876
      0.34306765	   1177.24456416	    272.68203121	     40.55915754	   -187.15589582
      0.34319579	   1175.56949571	    272.96722292	     39.67719850	   -187.50500348
      0.34332394	   1173.87497171	    273.25454067	     38.79207207	   -187.85792772
      0.34345208	   1172.16068252	    273.54402561	     37.90384962	   -188.21481813
      0.34358023	   1170.42630836	    273.83571968	     37.01260930	   -188.57582786
      0.34370837	   1168.67151881	    274.12966564	     36.11843695	   -188.94111373
      0.34383651	   1166.89597236	    274.42590699	     35.22142618	   -189.31083621
      0.34396466	   1165.09931587	    274.72448801	     34.32167932	   -189.68515945
      0.34409280	   1163.28118401	    275.02545375	     33.41930809	   -190.06425134
      0.34420742	   1161.63640625	    275.29671792	     32.61003536	   -190.40751912
      0.34432205	   1159.97386413	    275.56996006	     31.79885505	   -190.75486567
      0.34443667	   1158.29326949	    275.84521380	     30.98586968	   -191.10641823
      0.34455129	   1156.59432470	    276.12251330	     30.17119009	   -191.46230688
      0.34466591	   1154.87672248	    276.40189315	     29.35493622	   -191.82266432
      0.34478053	   1153.14014552	    276.68338840	     28.53723786	   -192.18762575
      0.34489515	   1151.38426611	    276.96703449	     27.71823564	   -192.55732887
      0.34500978	   1149.60874569	    277.25286729	     26.89808197	   -192.93191391
      0.34512440	   1147.81323443	    277.54092305	     26.07694223	   -193.31152368
      0.34523902	   1145.99737080	    277.83123842	     25.25499604	   -193.69630354
      0.34535364	   1144.16078110	    278.12385041	     24.43243866	   -194.08640149
      0.34546826	   1142.30307894	    278.41879636	     23.60948271	   -194.48196817
      0.34558288	   1140.42386480	    278.71611398	     22.78635993	   -194.88315692
      0.34569751	   1138.52272551	    279.01584130	     21.96332332	   -195.29012382
      0.34581213	   1136.59923371	    279.31801667	     21.14064948	   -195.70302776
      0.34592675	   1134.65294729	    279.62267875	     20.31864136	   -196.12203046
      0.34604137	   1132.68340890	    279.92986649	     19.49763129	   -196.54729658
      0.34611084	   1131.47820011	    280.11729311	     19.00067822	   -196.80818185
      0.34618031	   1130.26409446	    280.30568969	     18.50430582	   -197.07161258
      0.34628988	   1128.33057569	    280.60487619	     17.72275901	   -197.49260367
      0.34639946	   1126.37401323	    280.90658224	     16.94328213	   -197.92052538
      0.34650904	   1124.39391845	    281.21085125	     16.16631918	   -198.35557364
      0.34661861	   1122.38980084	    281.51772320	     15.39235998	   -198.79791930
      0.34672819	   1120.36115802	    281.82723697	     14.62194452	   -199.24772707
      0.34683777	   1118.30747268	    282.13943095	     13.85566895	   -199.70516060
      0.34694734	   1116.22821139	    282.45434322	     13.09419289	   -200.17038396
      0.34705692	   1114.12282386	    282.77201153	     12.33824774	   -200.64356209
      0.34716649	   1111.99074239	    283.09247334	     11.58864625	   -201.12486101
      0.34727607	   1109.83138132	    283.41576578	     10.84629345	   -201.61444798
      0.34738565	   1107.64413642	    283.74192564	     10.11219897	   -202.11249162
      0.34749522	   1105.42838439	    284.07098938	      9.38749104	   -202.61916207
      0.34760480	   1103.18348220	    284.40299306	      8.67343215	   -203.13463111
      0.34771438	   1100.90876656	    284.73797239	      7.97143640	   -203.65907237
      0.34782395	   1098.60355327	    285.07596268	      7.28308844	   -204.19266145
      0.34793353	   1096.26713656	    285.41699882	      6.61016367	   -204.73557617
      0.34804310	   1093.89878851	    285.76111532	      5.95464896	   -205.28799672
      0.34815268	   1091.49775829	    286.10834623	      5.31876276	   -205.85010591
      0.34826226	   1089.06327131	    286.45872518	      4.70497250	   -206.42208937
      0.34837183	   1086.59452939	    286.81228535	      4.11600620	   -207.00413586
      0.34848141	   1084.09070863	    287.16905949	      3.55485348	   -207.59643745
      0.34859098	   1081.55095959	    287.52907985	      3.02474924	   -208.19918988
      0.34870056	   1078.97440623	    287.89237826	      2.52913072	   -208.81259279
      0.34881014	   1076.36014511	    288.25898604	      2.07155601	   -209.43685009
      0.34891971	   1073.70724452	    288.62893405	      1.65557016	   -210.07217020
      0.34902929	   1071.01474362	    289.00225265	      1.28450504	   -210.71876649
      0.34913887	   1068.28165148	    289.37897173	      0.96120439	   -211.37685756
      0.34924844	   1065.50694615	    289.75912067	      0.68767466	   -212.04666760
      0.34935802	   1062.68957369	    290.14272832	      0.46468560	   -212.72842683
      0.34946759	   1059.82844713	    290.52982305	      0.29136947	   -213.42237183
      0.34957717	   1056.92244543	    290.92043269	      0.16489746	   -214.12874597
      0.34968675	   1053.97041242	    291.31458454	      0.08032306	   -214.84779980
      0.34979632	   1050.97115564	    291.71230536	      0.03066942	   -215.57979153
      0.34990590	   1047.92344519	    292.11362136	      0.00728421	   -216.32498748
      0.35001547	   1044.82601253	    292.51855820	      0.00041835	   -217.08366259
      0.35012505	   1041.67754913	    292.92714096	      0.00000009	   -217.85610094
      0.35023463	   1038.47670513	    293.33939417	      0.00000009	   -218.64259638
      0.35034420	   1035.22208777	    293.75534180	      0.00000008	   -219.44345323
      0.35045378	   1031.91226073	    294.17500724	      0.00000007	   -220.25898703
      0.35056336	   1028.54583209	    294.59841332	      0.00000007	   -221.08952525
      0.35067293	   1025.12152927	    295.02558228	      0.00000006	   -221.93540799
      0.35078251	   1021.63806192	    295.45653574	      0.00000005	   -222.79698869
      0.35089208	   1018.09410529	    295.89129471	      0.00000005	   -223.67463484
      0.35100166	   1014.48829919	    296.32987953	      0.00000004	   -224.56872877
      0.35105589	   1012.68039256	    296.54836682	      0.00000004	   -225.01744294
      0.35111012	   1010.85689174	    296.76778831	      0.00000004	   -225.47024156
      0.35138128	   1001.50559026	    297.87811028	      0.00000003	   -227.78944217
      0.35273708	    949.00013079	    303.66940622	      0.00000001	   -240.14537263
      0.35409288	    887.60052103	    309.59573389	      0.00000000	   -252.23559487
      0.35544867	    819.02055741	    315.31394299	      0.00000000	   -262.43946695
      0.35680447	    745.49302588	    320.51873192	      0.00000000	   -269.60864838
      0.35798110	    679.15255801	    324.42336720	      0.00000000	   -272.77729015
      0.35915773	    611.29978029	    327.62663894	      0.00000000	   -272.79980735
      0.36033436	    542.47048891	    330.04416572	      0.00000000	   -269.55486471
      0.36151099	    473.21523721	    331.63217036	      0.00000000	   -263.06383722
      0.36268762	    404.24775660	    332.38580090	      0.00000000	   -253.46743608
      0.36386425	    336.45960211	    332.33550519	      0.00000000	   -240.99725926
      0.36504088	    270.87225868	    331.54174316	      0.00000000	   -225.96408353
      0.36621751	    208.59523590	    330.08840991	      0.00000005	   -208.76585445
      0.36739414	    150.82655485	    328.07543482	      0.00000001	   -189.87454515
      0.36857077	     98.94511773	    325.61108695	      0.00000000	   -169.80655933
      0.36868844	     94.14534745	    325.34405939	      0.00000000	   -167.75562893
      0.36874727	     91.77487433	    325.20929778	      0.00000000	   -166.72791999
      0.36875727	     91.37392956	    325.18631012	      0.00000000	   -166.55309139
      0.36876727	     90.97357290	    325.16329920	      0.00000000	   -166.37821959
      0.36877727	     90.57384053	    325.14026579	      0.00000000	   -166.20329359
      0.36878727	     90.17481556	    325.11721169	      0.00000000	   -166.02828714
      0.36879727	     89.77664776	    325.09414008	      0.00000000	   -165.85315233
      0.36880727	     89.37957246	    325.07105601	      0.00000000	   -165.67781345
      0.36881727	     88.98392854	    325.04796677	      0.00000000	   -165.50216130
      0.36882727	     88.59017543	    325.02488230	      0.00000000	   -165.32604762
      0.36883727	     88.19890917	    325.00181558	      0.00000000	   -165.14928008
      0.36884727	     87.81087728	    324.97878299	      0.00000000	   -164.97161748
      0.36885727	     87.42699252	    324.95580466	      0.00000000	   -164.79276545
      0.36886727	     87.04834525	    324.93290478	      0.00000000	   -164.61237260
      0.36887727	     86.67621432	    324.91011193	      0.00000000	   -164.43002713
      0.36888727	     86.31207630	    324.88745932	      0.00000000	   -164.24525410
      0.36889727	     85.95761292	    324.86498499	      0.00000000	   -164.05751330
      0.36890727	     85.61471646	    324.84273202	      0.00000000	   -163.86619780
      0.36891727	     85.28549293	    324.82074863	      0.00000000	   -163.67063334
      0.36892727	     84.97226288	    324.79908824	      0.00000000	   -163.47007861
      0.36893727	     84.67755966	    324.77780946	      0.00000000	   -163.26372639
      0.36894727	     84.40412494	    324.75697602	      0.00000000	   -163.05070578
      0.36895727	     84.15490146	    324.73665658	      0.00000000	   -162.83008544
      0.36896727	     83.93302281	    324.71692447	      0.00000000	   -162.60087797
      0.36897727	     83.74180030	    324.69785735	      0.00000000	   -162.36204540
      0.36898727	     83.58470692	    324.67953679	      0.00000000	   -162.11250583
      0.36899727	     83.46535839	    324.66204768	      0.00000000	   -161.85114120
      0.36900727	     83.38749157	    324.64547760	      0.00000000	   -161.57680605
      0.36901727	     83.35494030	    324.62991614	      0.00000000	   -161.28833738
      0.36902727	     83.37160896	    324.61545402	      0.00000000	   -160.98456524
      0.36903727	     83.44144416	    324.60218224	      0.00000000	   -160.66432417
      0.36904727	     83.56840469	    324.59019113	      0.00000000	   -160.32646511
      0.36905727	     83.75643050	    324.57956935	      0.00000000	   -159.96986768
      0.36906727	     84.00941071	    324.57040284	      0.00000000	   -159.59345263
      0.36907727	     84.33115150	    324.56277382	      0.00000000	   -159.19619406
      0.36908966	     84.83053390	    324.55557107	      0.00000000	   -158.67378796
      0.36910204	     85.44776719	    324.55098048	      0.00000000	   -158.11627302
      0.36911745	     86.38928986	    324.54909285	      0.00000000	   -157.37171636
      0.36913604	     87.79652675	    324.55270027	      0.00000000	   -156.39474811
      0.36915201	     89.25387162	    324.56110366	      0.00000000	   -155.48495228
      0.36916798	     90.94966134	    324.57449353	      0.00000000	   -154.50899932
      0.36918395	     92.89014444	    324.59288083	      0.00000000	   -153.46676738
      0.36919831	     94.84591804	    324.61362161	      0.00000000	   -152.47424900
      0.36921266	     97.00400701	    324.63826944	      0.00000000	   -151.42973593
      0.36922701	     99.36439644	    324.66670097	      0.00000000	   -150.33467743
      0.36924136	    101.92566380	    324.69875706	      0.00000000	   -149.19093275
      0.36925571	    104.68504041	    324.73424698	      0.00000000	   -148.00072054
      0.36927006	    107.63849675	    324.77295294	      0.00000000	   -146.76656356
      0.36928441	    110.78084802	    324.81463504	      0.00000000	   -145.49123107
      0.36929877	    114.10587571	    324.85903626	      0.00000000	   -144.17768101
      0.36931312	    117.60646081	    324.90588728	      0.00000000	   -142.82900397
      0.36932747	    121.27472409	    324.95491115	      0.00000000	   -141.44837045
      0.36934182	    125.10216903	    325.00582758	      0.00000000	   -140.03898254
      0.36935617	    129.07982331	    325.05835674	      0.00000000	   -138.60403086
      0.36937052	    133.19837546	    325.11222263	      0.00000000	   -137.14665719
      0.36938487	    137.44830346	    325.16715589	      0.00000000	   -135.66992298
      0.36939923	    141.81999321	    325.22289616	      0.00000000	   -134.17678357
      0.36941358	    146.30384517	    325.27919389	      0.00000000	   -132.67006793
      0.36942793	    150.89036806	    325.33581172	      0.00000000	   -131.15246349
      0.36944228	    155.57025938	    325.39252550	      0.00000000	   -129.62650548
      0.36945663	    160.33447276	    325.44912481	      0.00000000	   -128.09457035
      0.36947098	    165.17427256	    325.50541336	      0.00000000	   -126.55887261
      0.36948533	    170.08127660	    325.56120893	      0.00000000	   -125.02146457
      0.36949968	    175.04748791	    325.61634326	      0.00000000	   -123.48423847
      0.36951404	    180.06531671	    325.67066165	      0.00000000	   -121.94893052
      0.36952839	    185.12759382	    325.72402248	      0.00000000	   -120.41712638
      0.36954274	    190.22757651	    325.77629665	      0.00000000	   -118.89026776
      0.36956008	    196.43047320	    325.83783614	      0.00000000	   -117.05403160
      0.36957742	    202.66888850	    325.89743373	      0.00000000	   -115.22896436
      0.36959476	    208.93337062	    325.95492613	      0.00000000	   -113.41686503
      0.36961209	    215.21530249	    326.01017007	      0.00000000	   -111.61930013
      0.36962943	    221.50685962	    326.06304053	      0.00000000	   -109.83762436
      0.36964677	    227.80096360	    326.11342895	      0.00000000	   -108.07300050
      0.36966411	    234.09123308	    326.16124160	      0.00000000	   -106.32641826
      0.36968145	    240.37193384	    326.20639803	      0.00000000	   -104.59871204
      0.36969879	    246.63792917	    326.24882963	      0.00000000	   -102.89057739
      0.36971978	    254.19895791	    326.29647866	      0.00000000	   -100.84927247
      0.36974078	    261.72456040	    326.33996297	      0.00000000	    -98.83829773
      0.36976177	    269.20853503	    326.37921489	      0.00000000	    -96.85825197
      0.36978277	    276.64554008	    326.41418156	      0.00000000	    -94.90955910
      0.36980818	    285.57855438	    326.45071840	      0.00000000	    -92.59303138
      0.36983359	    294.42925622	    326.48086790	      0.00000000	    -90.32308002
      0.36985901	    303.19207027	    326.50459914	      0.00000000	    -88.09972189
      0.36988442	    311.86248372	    326.52189700	      0.00000000	    -85.92279132
      0.36991531	    322.27187384	    326.53425795	      0.00000000	    -83.33876880
      0.36994620	    332.53449180	    326.53712806	      0.00000000	    -80.82207847
      0.36997709	    342.64674746	    326.53054221	      0.00000000	    -78.37173144
      0.37000798	    352.60617757	    326.51454948	      0.00000000	    -75.98659316
      0.37004570	    364.55709678	    326.48235597	      0.00000000	    -73.16097745
      0.37008342	    376.27658573	    326.43635490	      0.00000000	    -70.42831936
      0.37012114	    387.76458846	    326.37668652	      0.00000000	    -67.78611584
      0.37015885	    399.02203712	    326.30350139	      0.00000000	    -65.23181183
      0.37020588	    412.73680982	    326.19356818	      0.00000000	    -62.16647951
      0.37025290	    426.10033754	    326.06318913	      0.00000000	    -59.22882205
      0.37029992	    439.11803314	    325.91269101	      0.00000000	    -56.41396074
      0.37034695	    451.79594393	    325.74240644	      0.00000000	    -53.71712987
      0.37040806	    467.77694406	    325.49205896	      0.00000000	    -50.38071400
      0.37046918	    483.20946250	    325.20959721	      0.00000000	    -47.22609773
      0.37053030	    498.10826592	    324.89576773	      0.00000000	    -44.24393672
      0.37060667	    515.99731221	    324.46066529	      0.00000000	    -40.74640707
      0.37068305	    533.10293956	    323.97920217	      0.00000000	    -37.48791278
      0.37075942	    549.45068532	    323.45282179	      0.00000000	    -34.45310861
      0.37085901	    569.66949474	    322.70125735	      0.00000000	    -30.80787058
      0.37095861	    588.68482355	    321.87887413	      0.00000000	    -27.48924464
      0.37105821	    606.53522521	    320.98875939	      0.00000000	    -24.47023323
      0.37117912	    626.68512671	    319.82147661	      0.00000000	    -21.17234041
      0.37130003	    645.20808776	    318.56413246	      0.00000000	    -18.23963749
      0.37142094	    662.13833835	    317.22188246	      0.00000000	    -15.63614996
      0.37154185	    677.50557695	    315.79972858	      0.00000000	    -13.32962202
      0.37166277	    691.34058132	    314.30251277	      0.00000000	    -11.29115165
      0.37178368	    703.67996009	    312.73491250	      0.00000000	     -9.49484785
      0.37193004	    716.68102445	    310.74969823	      0.00000000	     -7.61142324
      0.37207639	    727.65735209	    308.67562430	      0.00000000	     -6.01215261
      0.37222275	    736.72673538	    306.51999579	      0.00000000	     -4.66400637
      0.37243109	    746.60661901	    303.32430250	      0.00000000	     -3.11772903
      0.37260731	    752.44741686	    300.51736427	      0.00000000	     -2.09472248
      0.37278352	    756.23743064	    297.62627506	      0.00000000	     -1.27901924
      0.37295973	    758.20752393	    294.66090730	      0.00000000	     -0.62619789
      0.37313594	    758.57615844	    291.63045312	      0.00000000	     -0.10225382
      0.37331216	    757.53198187	    288.54345109	      0.00000000	      0.31640144
      0.37348837	    755.23208309	    285.40781384	      0.00000000	      0.64536989
      0.37372316	    750.43881973	    281.16676804	      0.00000000	      0.96559509
      0.37391045	    745.35304547	    277.74156911	      0.00000000	      1.13969109
      0.37409775	    739.26677700	    274.28691655	      0.00000000	      1.25367547
      0.37428505	    732.27964830	    270.80938667	      0.00000000	      1.31724215
      0.37447234	    724.48686841	    267.31494947	      0.00000000	      1.33894024
      0.37465964	    715.98230823	    263.80900477	      0.00000000	      1.32634458
      0.37484693	    706.85954569	    260.29641788	      0.00000000	      1.28618978
      0.37503423	    697.21139364	    256.78155475	      0.00000000	      1.22447113
      0.37522152	    687.12857274	    253.26831660	      0.00000000	      1.14651871
      0.37540882	    676.69811078	    249.76017393	      0.00000000	      1.05705158
      0.37559611	    666.00186659	    246.26020012	      0.00000000	      0.96021844
      0.37578341	    655.11538907	    242.77110439	      0.00000000	      0.85962958
      0.37603681	    640.20440892	    238.07202016	      0.00000000	      0.72299559
      0.37629021	    625.21772533	    233.40219140	      0.00000000	      0.59136519
      0.37653597	    610.72783601	    228.90515843	      0.00000000	      0.47297993
      0.37678172	    596.37465384	    224.44270230	      0.00000000	      0.36681813
      0.37702748	    582.23118466	    220.01742717	     -0.00000000	      0.27477970
      0.37724823	    569.75227956	    216.07586158	      0.00000000	      0.20487807
      0.37746898	    557.51946939	    212.16738977	      0.00000000	      0.14708286
      0.37768974	    545.55589240	    208.29317651	      0.00000000	      0.10089484
      0.37791049	    533.87793259	    204.45425516	      0.00000000	      0.06540964
      0.37813124	    522.49631826	    200.65156019	     -0.00000000	      0.03941750
      0.37835200	    511.41710129	    196.88595055	      0.00000000	      0.02150284
      0.37857275	    500.64251586	    193.15822340	      0.00000000	      0.01013840
      0.37879350	    490.17172172	    189.46911883	      0.00000000	      0.00376887
      0.37901426	    480.00144009	    185.81931616	     -0.00000000	      0.00088008
      0.37923501	    470.12649227	    182.20942379	      0.00000002	      0.00005153
      0.37945576	    460.54025176	    178.63996432	      0.00000001	      0.00000002
      0.37967651	    451.23502030	    175.11135749	      0.00000001	      0.00000002
      0.37976492	    447.58552948	    173.70980425	      0.00000001	      0.00000002
      0.37985332	    443.97918029	    172.31486504	      0.00000001	      0.00000002
      0.37994173	    440.41536199	    170.92654573	      0.00000001	      0.00000002
      0.38001441	    437.51665937	    169.79005783	      0.00000001	      0.00000002
      0.38008709	    434.64584203	    168.65803467	      0.00000001	      0.00000002
      0.38015086	    432.14989739	    167.66858221	      0.00000001	      0.00000002
      0.38021462	    429.67475214	    166.68254621	      0.00000000	      0.00000002
      0.38027839	    427.22006687	    165.69991410	      0.00000000	      0.00000002
      0.38034215	    424.78548461	    164.72067169	      0.00000000	      0.00000002
      0.38039832	    422.65730947	    163.86088973	      0.00000000	      0.00000002
      0.38045449	    420.54417810	    163.00371484	      0.00000000	      0.00000002
      0.38051066	    418.44581691	    162.14913559	      0.00000000	      0.00000002
      0.38056683	    416.36194433	    161.29714043	      0.00000000	      0.00000002
      0.38062299	    414.29227150	    160.44771790	      0.00000000	      0.00000002
      0.38067916	    412.23650284	    159.60085679	      0.00000000	      0.00000002
      0.38073533	    410.19433668	    158.75654631	      0.00000000	      0.00000002
      0.38079150	    408.16546588	    157.91477634	      0.00000000	      0.00000002
      0.38084191	    406.35558086	    157.16142748	      0.00000000	      0.00000002
      0.38089232	    404.55592601	    156.41011147	      0.00000000	      0.00000002
      0.38094273	    402.76627043	    155.66082294	      0.00000000	      0.00000002
      0.38099315	    400.98638117	    154.91355736	      0.00000000	      0.00000002
      0.38104356	    399.21602360	    154.16831111	      0.00000000	      0.00000002
      0.38109397	    397.45496176	    153.42508156	      0.00000000	      0.00000002
      0.38114438	    395.70295872	    152.68386717	      0.00000000	      0.00000002
      0.38119479	    393.95977693	    151.94466758	      0.00000000	      0.00000002
      0.38124521	    392.22517859	    151.20748367	      0.00000000	      0.00000002
      0.38129562	    390.49892601	    150.47231763	      0.00000000	      0.00000002
      0.38134603	    388.78078196	    149.73917307	      0.00000000	      0.00000002
      0.38139644	    387.07051006	    149.00805503	      0.00000000	      0.00000002
      0.38144685	    385.36787507	    148.27897008	      0.00000000	      0.00000002
      0.38149727	    383.67264336	    147.55192637	      0.00000000	      0.00000002
      0.38154768	    381.98458317	    146.82693368	      0.00000000	      0.00000002
      0.38159809	    380.30346503	    146.10400346	      0.00000000	      0.00000002
      0.38164850	    378.62906208	    145.38314890	      0.00000000	      0.00000002
      0.38169891	    376.96115047	    144.66438493	      0.00000000	      0.00000002
      0.38174933	    375.29950967	    143.94772830	      0.00000000	      0.00000002
      0.38179974	    373.64392283	    143.23319756	      0.00000000	      0.00000002
      0.38185015	    371.99417717	    142.52081312	      0.00000000	      0.00000002
      0.38190056	    370.35006425	    141.81059724	      0.00000000	      0.00000002
      0.38195097	    368.71138035	    141.10257405	      0.00000000	      0.00000002
      0.38200138	    367.07792680	    140.39676957	      0.00000000	      0.00000002
      0.38205180	    365.44951028	    139.69321168	      0.00000000	      0.00000002
      0.38210221	    363.82594315	    138.99193016	      0.00000000	      0.00000002
      0.38215262	    362.20704373	    138.29295662	      0.00000000	      0.00000002
      0.38220303	    360.59263663	    137.59632450	      0.00000000	      0.00000002
      0.38225344	    358.98255299	    136.90206908	      0.00000000	      0.00000002
      0.38230386	    357.37663077	    136.21022741	      0.00000000	      0.00000002
      0.38235427	    355.77471502	    135.52083828	      0.00000000	      0.00000002
      0.38240468	    354.17665807	    134.83394219	      0.00000000	      0.00000002
      0.38245509	    352.58231983	    134.14958130	      0.00000000	      0.00000002
      0.38250550	    350.99156791	    133.46779934	      0.00000000	      0.00000002
      0.38255592	    349.40427789	    132.78864161	      0.00000000	      0.00000002
      0.38260633	    347.82033346	    132.11215488	      0.00000000	      0.00000002
      0.38265674	    346.23962657	    131.43838731	      0.00000000	      0.00000002
      0.38270715	    344.66205758	    130.76738839	      0.00000000	      0.00000002
      0.38275756	    343.08753537	    130.09920888	      0.00000000	      0.00000002
      0.38280798	    341.51597744	    129.43390067	      0.00000000	      0.00000002
      0.38285839	    339.94730998	    128.77151674	      0.00000000	      0.00000002
      0.38290880	    338.38146793	    128.11211106	      0.00000000	      0.00000002
      0.38295921	    336.81839501	    127.45573847	      0.00000000	      0.00000002
      0.38300962	    335.25804375	    126.80245460	      0.00000000	      0.00000002
      0.38307040	    333.38037271	    126.01901065	      0.00000000	      0.00000002
      0.38313118	    331.50655114	    125.24023767	      0.00000000	      0.00000002
      0.38319196	    329.63654647	    124.46623144	      0.00000000	      0.00000002
      0.38325274	    327.77034425	    123.69708603	      0.00000000	      0.00000002
      0.38331352	    325.90794793	    122.93289634	      0.00000000	      0.00000002
      0.38339051	    323.55431331	    121.97214665	      0.00000000	      0.00000002
      0.38346750	    321.20690270	    121.01969684	      0.00000000	      0.00000002
      0.38357969	    317.79770728	    119.64706410	      0.00000000	      0.00000002
      0.38365596	    315.48780458	    118.72443137	      0.00000000	      0.00000002
      0.38373224	    313.18459883	    117.81059696	      0.00000000	      0.00000002
      0.38379944	    311.16106864	    117.01288325	      0.00000000	      0.00000002
      0.38386665	    309.14312320	    116.22226199	      0.00000000	      0.00000002
      0.38393385	    307.13097303	    115.43885181	      0.00000000	      0.00000002
      0.38400106	    305.12484567	    114.66276802	      0.00000000	      0.00000002
      0.38406004	    303.36926705	    113.98774181	      0.00000000	      0.00000002
      0.38411902	    301.61868871	    113.31851820	      0.00000000	      0.00000002
      0.38417801	    299.87329207	    112.65516752	      0.00000000	      0.00000002
      0.38423699	    298.13326559	    111.99775736	      0.00000000	      0.00000002
      0.38429597	    296.39880404	    111.34635238	      0.00000000	      0.00000002
      0.38435496	    294.67010780	    110.70101422	      0.00000000	      0.00000002
      0.38441394	    292.94738206	    110.06180137	      0.00000000	      0.00000002
      0.38447292	    291.23083618	    109.42876901	      0.00000000	      0.00000002
      0.38453191	    289.52068286	    108.80196893	      0.00000000	      0.00000002
      0.38459089	    287.81713752	    108.18144947	      0.00000000	      0.00000002
      0.38464368	    286.29815116	    107.63141308	      0.00000000	      0.00000002
      0.38469648	    284.78478955	    107.08647380	      0.00000000	      0.00000002
      0.38474927	    283.27720994	    106.54665892	      0.00000000	      0.00000002
      0.38480207	    281.77556964	    106.01199335	      0.00000000	      0.00000002
      0.38485486	    280.28002566	    105.48249960	      0.00000000	      0.00000002
      0.38490765	    278.79073441	    104.95819776	      0.00000000	      0.00000002
      0.38496045	    277.30785130	    104.43910550	      0.00000000	      0.00000002
      0.38501324	    275.83153041	    103.92523809	      0.00000000	      0.00000002
      0.38506603	    274.36192423	    103.41660835	      0.00000000	      0.00000002
      0.38511883	    272.89918332	    102.91322670	      0.00000000	      0.00000002
      0.38517162	    271.44345602	    102.41510117	      0.00000000	      0.00000002
      0.38522441	    269.99488819	    101.92223741	      0.00000000	      0.00000002
      0.38527721	    268.55362294	    101.43463870	      0.00000000	      0.00000002
      0.38533000	    267.11980040	    100.95230599	      0.00000000	      0.00000002
      0.38538279	    265.69355748	    100.47523795	      0.00000000	      0.00000002
      0.38543559	    264.27502765	    100.00343094	      0.00000000	      0.00000002
      0.38548838	    262.86434074	     99.53687913	      0.00000000	      0.00000002
      0.38554117	    261.46162277	     99.07557447	      0.00000000	      0.00000002
      0.38559397	    260.06699576	     98.61950678	      0.00000000	      0.00000002
      0.38564676	    258.68057758	     98.16866376	      0.00000000	      0.00000002
      0.38569956	    257.30248178	     97.72303106	      0.00000000	      0.00000002
      0.38575235	    255.93281753	     97.28259232	      0.00000000	      0.00000002
      0.38580514	    254.57168942	     96.84732925	      0.00000000	      0.00000002
      0.38585794	    253.21919739	     96.41722162	      0.00000000	      0.00000002
      0.38591073	    251.87543668	     95.99224739	      0.00000000	      0.00000002
      0.38596352	    250.54049769	     95.57238272	      0.00000000	      0.00000002
      0.38601632	    249.21446594	     95.15760201	      0.00000000	      0.00000002
      0.38606911	    247.89742202	     94.74787803	      0.00000000	      0.00000002
      0.38612190	    246.58944156	     94.34318192	      0.00000000	      0.00000002
      0.38617470	    245.29059517	     93.94348324	      0.00000000	      0.00000002
      0.38622749	    244.00094845	     93.54875003	      0.00000000	      0.00000002
      0.38628028	    242.72056195	     93.15894906	      0.00000000	      0.00000002
      0.38633308	    241.44949122	     92.77404554	      0.00000000	      0.00000002
      0.38638587	    240.18778676	     92.39400344	      0.00000000	      0.00000002
      0.38643867	    238.93549407	     92.01878546	      0.00000000	      0.00000002
      0.38649146	    237.69265368	     91.64835310	      0.00000000	      0.00000002
      0.38654425	    236.45930120	     91.28266676	      0.00000000	      0.00000002
      0.38659705	    235.23546733	     90.92168571	      0.00000000	      0.00000002
      0.38664984	    234.02117793	     90.56536825	      0.00000000	      0.00000002
      0.38670263	    232.81645407	     90.21367169	      0.00000000	      0.00000002
      0.38675543	    231.62131211	     89.86655244	      0.00000000	      0.00000002
      0.38680822	    230.43576378	     89.52396607	      0.00000000	      0.00000002
      0.38686101	    229.25981621	     89.18586734	      0.00000000	      0.00000002
      0.38691381	    228.09347206	     88.85221030	      0.00000000	      0.00000002
      0.38696660	    226.93672959	     88.52294828	      0.00000000	      0.00000002
      0.38701939	    225.78958275	     88.19803400	      0.00000000	      0.00000002
      0.38707219	    224.65202127	     87.87741958	      0.00000000	      0.00000002
      0.38712498	    223.52403078	     87.56105661	      0.00000000	      0.00000002
      0.38717777	    222.40559289	     87.24889620	      0.00000000	      0.00000002
      0.38723057	    221.29668532	     86.94088902	      0.00000000	      0.00000002
      0.38728336	    220.19728198	     86.63698536	      0.00000000	      0.00000002
      0.38734717	    218.88104686	     86.27505473	      0.00000000	      0.00000002
      0.38741099	    217.57859446	     85.91895726	      0.00000000	      0.00000002
      0.38747480	    216.28985797	     85.56860341	      0.00000000	      0.00000002
      0.38753861	    215.01476355	     85.22390321	      0.00000000	      0.00000002
      0.38760243	    213.75323068	     84.88476637	      0.00000000	      0.00000002
      0.38766624	    212.50517240	     84.55110236	      0.00000000	      0.00000002
      0.38773005	    211.27049569	     84.22282052	      0.00000000	      0.00000002
      0.38779387	    210.04910174	     83.89983014	      0.00000000	      0.00000002
      0.38785768	    208.84088626	     83.58204054	      0.00000000	      0.00000002
      0.38792149	    207.64573980	     83.26936118	      0.00000000	      0.00000002
      0.38798530	    206.46354806	     82.96170170	      0.00000000	      0.00000002
      0.38804912	    205.29419219	     82.65897203	      0.00000000	      0.00000002
      0.38811293	    204.13754908	     82.36108243	      0.00000000	      0.00000002
      0.38817674	    202.99349167	     82.06794360	      0.00000000	      0.00000002
      0.38824056	    201.86188923	     81.77946669	      0.00000000	      0.00000002
      0.38831755	    200.51285903	     81.43746385	      0.00000000	      0.00000002
      0.38839455	    199.18152562	     81.10196603	      0.00000000	      0.00000002
      0.38847155	    197.86764163	     80.77282066	      0.00000000	      0.00000002
      0.38854855	    196.57095447	     80.44987672	      0.00000000	      0.00000002
      0.38862555	    195.29120706	     80.13298481	      0.00000000	      0.00000002
      0.38870255	    194.02813840	     79.82199729	      0.00000000	      0.00000002
      0.38877955	    192.78148425	     79.51676838	      0.00000000	      0.00000002
      0.38885654	    191.55097767	     79.21715424	      0.00000000	      0.00000002
      0.38893354	    190.33634960	     78.92301304	      0.00000000	      0.00000002
      0.38901054	    189.13732939	     78.63420506	      0.00000000	      0.00000002
      0.38910485	    187.68954986	     78.28751737	      0.00000000	      0.00000002
      0.38919917	    186.26427899	     77.94837671	      0.00000000	      0.00000002
      0.38929348	    184.86101636	     77.61654000	      0.00000000	      0.00000002
      0.38938779	    183.47926267	     77.29176941	      0.00000000	      0.00000002
      0.38948211	    182.11852084	     76.97383247	      0.00000000	      0.00000002
      0.38957642	    180.77829703	     76.66250215	      0.00000000	      0.00000002
      0.38969213	    179.16130915	     76.28923631	      0.00000000	      0.00000002
      0.38980784	    177.57357491	     75.92518420	      0.00000000	      0.00000002
      0.38992355	    176.01421441	     75.56996069	      0.00000000	      0.00000002
      0.39003927	    174.48236220	     75.22319329	      0.00000000	      0.00000002
      0.39019365	    172.47995076	     74.77308634	      0.00000000	      0.00000002
      0.39034803	    170.52303430	     74.33657244	      0.00000000	      0.00000002
      0.39050480	    168.58046702	     73.90641737	      0.00000000	      0.00000002
      0.39066156	    166.68093184	     73.48869653	      0.00000000	      0.00000002
      0.39081833	    164.82258161	     73.08267277	      0.00000000	      0.00000002
      0.39095771	    163.20352123	     72.73094481	      0.00000000	      0.00000002
      0.39109709	    161.61441934	     72.38744497	      0.00000000	      0.00000002
      0.39123646	    160.05412927	     72.05173073	      0.00000000	      0.00000002
      0.39137584	    158.52155206	     71.72338179	      0.00000000	      0.00000002
      0.39151522	    157.01563607	     71.40199936	      0.00000000	      0.00000002
      0.39165460	    155.53537634	     71.08720536	      0.00000000	      0.00000002
      0.39179398	    154.07981369	     70.77864166	      0.00000000	      0.00000002
      0.39193335	    152.64803369	     70.47596933	      0.00000000	      0.00000002
      0.39207273	    151.23916551	     70.17886777	      0.00000000	      0.00000002
      0.39221211	    149.85238057	     69.88703403	      0.00000000	      0.00000002
      0.39235149	    148.48689120	     69.60018198	     -0.00000000	      0.00000002
      0.39249086	    147.14194917	     69.31804155	      0.00000000	      0.00000002
      0.39263024	    145.81684422	     69.04035802	      0.00000000	      0.00000002
      0.39276962	    144.51090251	     68.76689125	      0.00000000	      0.00000002
      0.39290900	    143.22348508	     68.49741500	      0.00000000	      0.00000002
      0.39304838	    141.95398634	     68.23171624	     -0.00000000	      0.00000002
      0.39318775	    140.70183251	     67.96959445	     -0.00000000	      0.00000002
      0.39332713	    139.46648014	     67.71086101	      0.00000000	      0.00000002
      0.39346651	    138.24741460	     67.45533857	     -0.00000000	      0.00000002
      0.39360589	    137.04414863	     67.20286041	      0.00000000	      0.00000002
      0.39374527	    135.85622096	     66.95326996	     -0.00000000	      0.00000002
      0.39388464	    134.68319490	     66.70642012	     -0.00000000	      0.00000002
      0.39402402	    133.52465705	     66.46217286	     -0.00000000	      0.00000002
      0.39416340	    132.38021603	     66.22039862	     -0.00000000	      0.00000002
      0.39433263	    131.00907280	     65.92999046	      0.00000000	      0.00000002
      0.39450186	    129.65754169	     65.64284681	      0.00000000	      0.00000022
      0.39467109	    128.32503750	     65.35878036	     -0.00000000	      0.00007473
      0.39484032	    127.01101195	     65.07761800	     -0.00000000	      0.00049197
      0.39500955	    125.71495087	     64.79919986	     -0.00000000	      0.00157148
      0.39521504	    124.16465327	     64.46460519	      0.00000000	      0.00426497
      0.39542053	    122.63932711	     64.13359761	     -0.00000000	      0.00908102
      0.39562602	    121.13822402	     63.80595754	     -0.00000000	      0.01668145
      0.39591322	    119.07949289	     63.35330166	     -0.00000000	      0.03321377
      0.39612524	    117.58811233	     63.02281849	     -0.00000000	      0.05072130
      0.39635517	    115.99728194	     62.66774297	      0.00000000	      0.07555837
      0.39658510	    114.43326736	     62.31592419	     -0.00000000	      0.10704027
      0.39681503	    112.89535642	     61.96718504	     -0.00000000	      0.14551970
      0.39701526	    111.57680389	     61.66586835	      0.00000000	      0.18480798
      0.39721550	    110.27713205	     61.36667242	      0.00000000	      0.22936140
      0.39741573	    108.99595160	     61.06951163	     -0.00000000	      0.27890037
      0.39761597	    107.73289400	     60.77430828	     -0.00000000	      0.33298911
      0.39781620	    106.48760956	     60.48099187	      0.00000001	      0.39105286
      0.39801643	    105.25976586	     60.18949848	      0.00000001	      0.45240210
      0.39821667	    104.04904627	     59.89977011	      0.00000000	      0.51626159
      0.39839567	    102.98096738	     59.64221726	      0.00000000	      0.57479738
      0.39857467	    101.92612485	     59.38599867	      0.00000000	      0.63406750
      0.39875367	    100.88431951	     59.13108298	      0.00000000	      0.69346508
      0.39893267	     99.85535954	     58.87744152	      0.00000000	      0.75240068
      0.39911167	     98.83905984	     58.62504806	      0.00000000	      0.81031508
      0.39929067	     97.83524153	     58.37387857	      0.00000000	      0.86668964
      0.39946967	     96.84373148	     58.12391110	      0.00000000	      0.92105402
      0.39964867	     95.86436195	     57.87512557	      0.00000000	      0.97299138
      0.39982767	     94.89697012	     57.62750362	      0.00000000	      1.02214143
      0.40000667	     93.94139783	     57.38102849	      0.00000000	      1.06820130
      0.40018567	     92.99749116	     57.13568484	      0.00000000	      1.11092490
      0.40036467	     92.06510022	     56.89145867	      0.00000000	      1.15012085
      0.40054367	     91.14407879	     56.64833719	      0.00000000	      1.18564942
      0.40072267	     90.23428415	     56.40630871	      0.00000000	      1.21741874
      0.40090167	     89.33557676	     56.16536256	      0.00000000	      1.24538056
      0.40108067	     88.44782013	     55.92548899	      0.00000000	      1.26952575
      0.40125967	     87.57088055	     55.68667909	      0.00000000	      1.28987974
      0.40143868	     86.70462698	     55.44892472	      0.00000000	      1.30649797
      0.40161768	     85.84893080	     55.21221843	      0.00000000	      1.31946164
      0.40179668	     85.00366576	     54.97655340	      0.00000000	      1.32887357
      0.40197568	     84.16870776	     54.74192341	      0.00000000	      1.33485442
      0.40215468	     83.34393476	     54.50832272	      0.00000000	      1.33753925
      0.40233368	     82.52922665	     54.27574608	      0.00000000	      1.33707438
      0.40251268	     81.72446518	     54.04418868	      0.00000000	      1.33361457
      0.40269168	     80.92953382	     53.81364608	      0.00000000	      1.32732058
      0.40287068	     80.14431768	     53.58411416	      0.00000000	      1.31835700
      0.40304968	     79.36870345	     53.35558914	      0.00000000	      1.30689033
      0.40322868	     78.60257933	     53.12806752	      0.00000000	      1.29308744
      0.40340768	     77.84583493	     52.90154601	      0.00000000	      1.27711411
      0.40358668	     77.09836125	     52.67602158	      0.00000000	      1.25913392
      0.40376568	     76.36005060	     52.45149138	      0.00000000	      1.23930729
      0.40394468	     75.63079655	     52.22795271	      0.00000000	      1.21779063
      0.40412368	     74.91049390	     52.00540305	      0.00000000	      1.19473580
      0.40430268	     74.19903863	     51.78384000	      0.00000000	      1.17028947
      0.40448168	     73.49632787	     51.56326127	      0.00000000	      1.14459281
      0.40466068	     72.80225985	     51.34366469	      0.00000000	      1.11778120
      0.40483968	     72.11673387	     51.12504814	      0.00000000	      1.08998396
      0.40501868	     71.43965032	     50.90740960	      0.00000000	      1.06132430
      0.40519768	     70.77091057	     50.69074711	      0.00000000	      1.03191919
      0.40537668	     70.11041703	     50.47505872	      0.00000000	      1.00187938
      0.40555568	     69.45807307	     50.26034257	      0.00000000	      0.97130941
      0.40573468	     68.81378303	     50.04659680	      0.00000000	      0.94030771
      0.40591369	     68.17745221	     49.83381959	      0.00000000	      0.90896670
      0.40609269	     67.54898683	     49.62200911	      0.00000000	      0.87737290
      0.40627169	     66.92829403	     49.41116355	      0.00000000	      0.84560711
      0.40645069	     66.31528186	     49.20128113	      0.00000000	      0.81374457
      0.40662969	     65.70985924	     48.99236003	      0.00000000	      0.78185516
      0.40680869	     65.11193601	     48.78439843	      0.00000000	      0.75000356
      0.40698769	     64.52142285	     48.57739452	      0.00000000	      0.71824951
      0.40716669	     63.93823132	     48.37134647	      0.00000000	      0.68664796
      0.40734569	     63.36227384	     48.16625240	      0.00000000	      0.65524932
      0.40752469	     62.79346366	     47.96211046	      0.00000000	      0.62409969
      0.40770369	     62.23171489	     47.75891874	      0.00000000	      0.59324100
      0.40788269	     61.67694246	     47.55667533	      0.00000000	      0.56271130
      0.40806169	     61.12906214	     47.35537826	      0.00000000	      0.53254492
      0.40824069	     60.58799051	     47.15502558	      0.00000000	      0.50277272
      0.40841969	     60.05364498	     46.95561526	      0.00000000	      0.47342222
      0.40859869	     59.52594376	     46.75714528	      0.00000000	      0.44451785
      0.40877769	     59.00480588	     46.55961356	      0.00000000	      0.41608115
      0.40895669	     58.49015117	     46.36301801	      0.00000000	      0.38813085
      0.40913569	     57.98190025	     46.16735649	      0.00000000	      0.36068327
      0.40931469	     57.47997454	     45.97262684	      0.00000000	      0.33375220
      0.40949369	     56.98429625	     45.77882686	      0.00000000	      0.30734925
      0.40967269	     56.49478837	     45.58595433	      0.00000000	      0.28148397
      0.40985169	     56.01137469	     45.39400697	      0.00000000	      0.25616399
      0.41003069	     55.53397977	     45.20298249	      0.00000000	      0.23139515
      0.41020969	     55.06252891	     45.01287856	      0.00000000	      0.20718165
      0.41038869	     54.59694824	     44.82369281	      0.00000000	      0.18352619
      0.41056770	     54.13716461	     44.63542286	      0.00000000	      0.16043006
      0.41074670	     53.68310566	     44.44806628	      0.00000000	      0.13789326
      0.41092570	     53.23469977	     44.26162061	      0.00000000	      0.11591463
      0.41110470	     52.79187608	     44.07608336	      0.00000000	      0.09449195
      0.41128370	     52.35456448	     43.89145201	      0.00000000	      0.07362201
      0.41146270	     51.92269562	     43.70772402	      0.00000000	      0.05330073
      0.41164170	     51.49620087	     43.52489681	      0.00000000	      0.03352323
      0.41182070	     51.07501236	     43.34296778	      0.00000000	      0.01428391
      0.41199970	     50.65906294	     43.16193428	      0.00000000	     -0.00442347
      0.41217870	     50.24828621	     42.98179367	      0.00000000	     -0.02260583
      0.41235770	     49.84261646	     42.80254326	      0.00000000	     -0.04027064
      0.41253670	     49.44198874	     42.62418032	      0.00000000	     -0.05742583
      0.41271570	     49.04633879	     42.44670214	      0.00000000	     -0.07407970
      0.41289470	     48.65560309	     42.27010595	      0.00000000	     -0.09024083
      0.41307370	     48.26971881	     42.09438896	      0.00000000	     -0.10591808
      0.41325270	     47.88862382	     41.91954836	      0.00000000	     -0.12112053
      0.41343170	     47.51225670	     41.74558134	      0.00000000	     -0.13585742
      0.41361070	     47.14055673	     41.57248504	      0.00000000	     -0.15013818
      0.41378970	     46.77346387	     41.40025659	      0.00000000	     -0.16397230
      0.41396870	     46.41091877	     41.22889310	      0.00000000	     -0.17736941
      0.41414770	     46.05286276	     41.05839167	      0.00000000	     -0.19033916
      0.41432670	     45.69923786	     40.88874936	      0.00000000	     -0.20289125
      0.41450570	     45.34998673	     40.71996323	      0.00000000	     -0.21503539
      0.41468470	     45.00505272	     40.55203033	      0.00000000	     -0.22678126
      0.41486370	     44.66437985	     40.38494767	      0.00000000	     -0.23813860
      0.41504271	     44.32791277	     40.21871227	      0.00000000	     -0.24911692
      0.41522171	     43.99559679	     40.05332111	      0.00000000	     -0.25972582
      0.41540071	     43.66737789	     39.88877118	      0.00000000	     -0.26997476
      0.41557971	     43.34320265	     39.72505944	      0.00000000	     -0.27987313
      0.41575871	     43.02301832	     39.56218284	      0.00000000	     -0.28943022
      0.41593771	     42.70677277	     39.40013832	      0.00000000	     -0.29865519
      0.41611671	     42.39441450	     39.23892282	      0.00000000	     -0.30755709
      0.41629571	     42.08589260	     39.07853325	      0.00000000	     -0.31614483
      0.41647471	     41.78115683	     38.91896651	      0.00000000	     -0.32442719
      0.41665371	     41.48015751	     38.76021951	      0.00000000	     -0.33241281
      0.41683271	     41.18284558	     38.60228913	      0.00000000	     -0.34011016
      0.41701171	     40.88917260	     38.44517226	      0.00000000	     -0.34752759
      0.41719071	     40.59909070	     38.28886577	      0.00000000	     -0.35467327
      0.41736971	     40.31255261	     38.13336651	      0.00000000	     -0.36155521
      0.41754871	     40.02951162	     37.97867135	      0.00000000	     -0.36818126
      0.41772771	     39.74992163	     37.82477715	      0.00000000	     -0.37455911
      0.41790671	     39.47373709	     37.67168073	      0.00000000	     -0.38069629
      0.41808571	     39.20091304	     37.51937895	      0.00000000	     -0.38660014
      0.41826471	     38.93140505	     37.36786863	      0.00000000	     -0.39227786
      0.41844371	     38.66516926	     37.21714661	      0.00000000	     -0.39773645
      0.41862271	     38.40216237	     37.06720971	      0.00000000	     -0.40298278
      0.41880171	     38.14234161	     36.91805475	      0.00000000	     -0.40802353
      0.41898071	     37.88566476	     36.76967856	      0.00000000	     -0.41286520
      0.41915971	     37.63209013	     36.62207794	      0.00000000	     -0.41751417
      0.41933871	     37.38157657	     36.47524971	      0.00000000	     -0.42197662
      0.41951771	     37.13408342	     36.32919069	      0.00000000	     -0.42625857
      0.41969672	     36.88957058	     36.18389767	      0.00000000	     -0.43036590
      0.41987572	     36.64799844	     36.03936747	      0.00000000	     -0.43430432
      0.42005472	     36.40932789	     35.89559690	      0.00000000	     -0.43807939
      0.42023372	     36.17352034	     35.75258276	      0.00000000	     -0.44169651
      0.42041272	     35.94053770	     35.61032186	      0.00000000	     -0.44516092
      0.42059172	     35.71034235	     35.46881100	      0.00000000	     -0.44847775
      0.42077072	     35.48289716	     35.32804700	      0.00000000	     -0.45165194
      0.42094972	     35.25816551	     35.18802666	      0.00000000	     -0.45468831
      0.42112872	     35.03611121	     35.04874678	      0.00000000	     -0.45759155
      0.42130772	     34.81669858	     34.91020419	      0.00000000	     -0.46036618
      0.42148672	     34.59989238	     34.77239569	      0.00000000	     -0.46301661
      0.42166572	     34.38565784	     34.63531809	      0.00000000	     -0.46554713
      0.42184472	     34.17396066	     34.49896821	      0.00000000	     -0.46796187
      0.42202372	     33.96476695	     34.36334288	      0.00000000	     -0.47026485
      0.42220272	     33.75804330	     34.22843890	      0.00000000	     -0.47245997
      0.42238172	     33.55375673	     34.09425311	      0.00000000	     -0.47455101
      0.42256072	     33.35187469	     33.96078234	      0.00000000	     -0.47654163
      0.42273972	     33.15236507	     33.82802342	      0.00000000	     -0.47843537
      0.42291872	     32.95519616	     33.69597318	      0.00000000	     -0.48023568
      0.42309772	     32.76033671	     33.56462845	      0.00000000	     -0.48194587
      0.42327672	     32.56775584	     33.43398610	      0.00000000	     -0.48356918
      0.42345572	     32.37742312	     33.30404296	      0.00000000	     -0.48510873
      0.42363472	     32.18930850	     33.17479588	      0.00000000	     -0.48656752
      0.42381372	     32.00338233	     33.04624173	      0.00000000	     -0.48794849
      0.42399272	     31.81961538	     32.91837737	      0.00000000	     -0.48925447
      0.42420785	     31.60157941	     32.76561747	      0.00000000	     -0.49072863
      0.42442297	     31.38657061	     32.61384384	      0.00000000	     -0.49210300
      0.42458193	     31.22961347	     32.50232600	      0.00000000	     -0.49305703
      0.42477452	     31.04160088	     32.36792911	      0.00000000	     -0.49414558
      0.42496711	     30.85591350	     32.23431132	      0.00000000	     -0.49516315
      0.42516410	     30.66835859	     32.09844558	      0.00000000	     -0.49613348
      0.42536108	     30.48316609	     31.96338675	      0.00000000	     -0.49703546
      0.42555506	     30.30307612	     31.83117446	      0.00000000	     -0.49785963
      0.42574904	     30.12521070	     31.69973673	      0.00000000	     -0.49862286
      0.42594606	     29.94679445	     31.56702229	      0.00000000	     -0.49933829
      0.42614309	     29.77060681	     31.43509881	      0.00000000	     -0.49999597
      0.42633405	     29.60193550	     31.30798479	      0.00000000	     -0.50058060
      0.42652502	     29.43529772	     31.18160629	      0.00000000	     -0.50111540
      0.42672190	     29.26559473	     31.05207767	      0.00000000	     -0.50161678
      0.42691879	     29.09799123	     30.92332290	      0.00000000	     -0.50206955
      0.42710376	     28.94241170	     30.80305797	      0.00000000	     -0.50245251
      0.42728873	     28.78863311	     30.68346924	      0.00000000	     -0.50279609
      0.42748765	     28.62524312	     30.55561582	      0.00000000	     -0.50312345
      0.42768657	     28.46387671	     30.42853643	      0.00000000	     -0.50340904
      0.42785513	     28.32870065	     30.32145525	      0.00000000	     -0.50361974
      0.42806334	     28.16367467	     30.18994308	      0.00000000	     -0.50384206
      0.42827155	     28.00077222	     30.05926599	      0.00000000	     -0.50402428
      0.42843078	     27.87761058	     29.95989542	      0.00000000	     -0.50413776
      0.42862588	     27.72834090	     29.83879117	      0.00000000	     -0.50424756
      0.42882098	     27.58085917	     29.71840916	      0.00000000	     -0.50432649
      0.42900904	     27.44037446	     29.60305679	      0.00000000	     -0.50437467
      0.42919709	     27.30150398	     29.48836850	      0.00000000	     -0.50439667
      0.42938587	     27.16369844	     29.37390186	      0.00000000	     -0.50439360
      0.42957465	     27.02747452	     29.26009762	      0.00000000	     -0.50436644
      0.42975615	     26.89797786	     29.15130600	      0.00000000	     -0.50431864
      0.42993765	     26.76990337	     29.04312050	      0.00000000	     -0.50425051
      0.43012989	     26.63577457	     28.92918613	      0.00000000	     -0.50415718
      0.43032213	     26.50319756	     28.81592487	      0.00000000	     -0.50404306
      0.43047579	     26.39833584	     28.72588176	      0.00000000	     -0.50393757
      0.43068658	     26.25604836	     28.60304624	      0.00000000	     -0.50377318
      0.43089737	     26.11555062	     28.48100765	      0.00000000	     -0.50358709
      0.43104603	     26.01753141	     28.39542091	      0.00000000	     -0.50344346
      0.43119468	     25.92037882	     28.31022659	      0.00000000	     -0.50329002
      0.43137690	     25.80245824	     28.20632855	      0.00000000	     -0.50308909
      0.43155912	     25.68580864	     28.10301483	      0.00000000	     -0.50287466
      0.43172060	     25.58348719	     28.01194833	      0.00000000	     -0.50267387
      0.43193103	     25.45160238	     27.89395381	      0.00000000	     -0.50239779
      0.43214146	     25.32134440	     27.77672664	      0.00000000	     -0.50210622
      0.43229900	     25.22488335	     27.68946969	      0.00000000	     -0.50187836
      0.43245653	     25.12930946	     27.60263838	      0.00000000	     -0.50164269
      0.43261361	     25.03488140	     27.51647637	      0.00000000	     -0.50140025
      0.43282379	     24.90988010	     27.40184429	      0.00000000	     -0.50106482
      0.43303397	     24.78639833	     27.28795889	      0.00000000	     -0.50071746
      0.43318381	     24.69928597	     27.20722551	      0.00000000	     -0.50046296
      0.43333364	     24.61292555	     27.12686778	      0.00000000	     -0.50020302
      0.43350222	     24.51665158	     27.03690528	      0.00000000	     -0.49990438
      0.43371066	     24.39889942	     26.92632333	      0.00000000	     -0.49952656
      0.43396871	     24.25505767	     26.79041228	      0.00000000	     -0.49904656
      0.43422676	     24.11332218	     26.65559114	      0.00000000	     -0.49855403
      0.43435631	     24.04295003	     26.58831629	      0.00000000	     -0.49830240
      0.43448585	     23.97309365	     26.52131310	      0.00000000	     -0.49804801
      0.43467636	     23.87129428	     26.42327346	      0.00000000	     -0.49766917
      0.43486686	     23.77058490	     26.32581605	      0.00000000	     -0.49728502
      0.43502751	     23.68649750	     26.24408448	      0.00000000	     -0.49695723
      0.43518815	     23.60316558	     26.16276281	      0.00000000	     -0.49662614
      0.43535399	     23.51792193	     26.07923879	      0.00000000	     -0.49628110
      0.43555759	     23.41434498	     25.97729019	      0.00000000	     -0.49585332
      0.43577009	     23.30748834	     25.87157909	      0.00000000	     -0.49540232
      0.43598258	     23.20188433	     25.76657021	      0.00000000	     -0.49494710
      0.43613035	     23.12917440	     25.69395697	      0.00000000	     -0.49462828
      0.43627812	     23.05705451	     25.62167983	      0.00000000	     -0.49430773
      0.43643411	     22.98155793	     25.54574668	      0.00000000	     -0.49396765
      0.43664512	     22.88045687	     25.44362284	      0.00000000	     -0.49350506
      0.43685613	     22.78051526	     25.34217430	      0.00000000	     -0.49303983
      0.43699924	     22.71338292	     25.27375056	      0.00000000	     -0.49272298
      0.43714235	     22.64677035	     25.20563429	      0.00000000	     -0.49240515
      0.43728984	     22.57866004	     25.13575606	      0.00000000	     -0.49207670
      0.43750518	     22.48018322	     25.03430909	      0.00000000	     -0.49159568
      0.43767663	     22.40259218	     24.95403172	      0.00000000	     -0.49121164
      0.43784808	     22.32571293	     24.87418728	      0.00000000	     -0.49082684
      0.43801953	     22.24953538	     24.79477346	      0.00000000	     -0.49044137
      0.43819098	     22.17405251	     24.71578833	      0.00000000	     -0.49005542
      0.43836243	     22.09925424	     24.63722955	      0.00000000	     -0.48966906
      0.43851051	     22.03519529	     24.56971828	      0.00000000	     -0.48933516
      0.43865860	     21.97163576	     24.50252218	      0.00000000	     -0.48900113
      0.43883773	     21.89541059	     24.42165650	      0.00000000	     -0.48859702
      0.43901686	     21.81989970	     24.34124768	      0.00000000	     -0.48819296
      0.43919600	     21.74509499	     24.26129349	      0.00000000	     -0.48778910
      0.43935611	     21.67882111	     24.19021025	      0.00000000	     -0.48742834
      0.43951623	     21.61309828	     24.11948670	      0.00000000	     -0.48706792
      0.43967634	     21.54791913	     24.04912102	      0.00000000	     -0.48670788
      0.43984450	     21.48004520	     23.97560398	      0.00000000	     -0.48633026
      0.44001266	     21.41275735	     23.90247793	      0.00000000	     -0.48595323
      0.44018082	     21.34604957	     23.82974109	      0.00000000	     -0.48557689
      0.44034898	     21.27991408	     23.75739141	      0.00000000	     -0.48520128
      0.44051714	     21.21434523	     23.68542716	      0.00000000	     -0.48482650
      0.44068530	     21.14933519	     23.61384629	      0.00000000	     -0.48445261
      0.44085346	     21.08487876	     23.54264709	      0.00000000	     -0.48407968
      0.44102162	     21.02096795	     23.47182750	      0.00000000	     -0.48370776
      0.44116587	     20.96657476	     23.41137775	      0.00000000	     -0.48338959
      0.44131012	     20.91257456	     23.35120482	      0.00000000	     -0.48307224
      0.44149065	     20.84554450	     23.27628963	      0.00000000	     -0.48267633
      0.44167117	     20.77911638	     23.20180389	      0.00000000	     -0.48228183
      0.44181801	     20.72552136	     23.14153025	      0.00000000	     -0.48196205
      0.44196486	     20.67231557	     23.08153803	      0.00000000	     -0.48164327
      0.44214337	     20.60815582	     23.00898644	      0.00000000	     -0.48125718
      0.44232188	     20.54455857	     22.93684682	      0.00000000	     -0.48087269
      0.44246827	     20.49281792	     22.87799074	      0.00000000	     -0.48055862
      0.44261467	     20.44144711	     22.81940909	      0.00000000	     -0.48024568
      0.44279274	     20.37945677	     22.74852222	      0.00000000	     -0.47986663
      0.44297081	     20.31800163	     22.67803753	      0.00000000	     -0.47948934
      0.44311412	     20.26892460	     22.62159868	      0.00000000	     -0.47918702
      0.44325744	     20.22018660	     22.56541789	      0.00000000	     -0.47888588
      0.44343728	     20.15950375	     22.49528363	      0.00000000	     -0.47850975
      0.44361712	     20.09934318	     22.42555188	      0.00000000	     -0.47813556
      0.44375550	     20.05340515	     22.37216968	      0.00000000	     -0.47784902
      0.44389388	     20.00776960	     22.31902356	      0.00000000	     -0.47756367
      0.44407651	     19.94799953	     22.24924186	      0.00000000	     -0.47718894
      0.44425914	     19.88874510	     22.17986751	      0.00000000	     -0.47681634
      0.44439279	     19.84570826	     22.12935818	      0.00000000	     -0.47654509
      0.44452643	     19.80294157	     22.07906494	      0.00000000	     -0.47627500
      0.44471051	     19.74447457	     22.01014469	      0.00000000	     -0.47590495
      0.44489459	     19.68650942	     21.94163060	      0.00000000	     -0.47553719
      0.44502649	     19.64528050	     21.89278544	      0.00000000	     -0.47527510
      0.44515839	     19.60430369	     21.84414686	      0.00000000	     -0.47501421
      0.44534295	     19.54738717	     21.77643519	      0.00000000	     -0.47465119
      0.44552751	     19.49095409	     21.70912425	      0.00000000	     -0.47429056
      0.44565675	     19.45172278	     21.66222782	      0.00000000	     -0.47403947
      0.44578599	     19.41272345	     21.61552604	      0.00000000	     -0.47378957
      0.44597090	     19.35732433	     21.54904319	      0.00000000	     -0.47343410
      0.44615581	     19.30239051	     21.48295516	      0.00000000	     -0.47308109
      0.44628359	     19.26469805	     21.43751447	      0.00000000	     -0.47283861
      0.44641137	     19.22722308	     21.39226057	      0.00000000	     -0.47259731
      0.44659674	     19.17324546	     21.32694575	      0.00000000	     -0.47224942
      0.44678210	     19.11971635	     21.26202040	      0.00000000	     -0.47190405
      0.44690714	     19.08386001	     21.21844435	      0.00000000	     -0.47167254
      0.44703217	     19.04820345	     21.17504386	      0.00000000	     -0.47144218
      0.44721725	     18.99578930	     21.11112412	      0.00000000	     -0.47110336
      0.44740232	     18.94380433	     21.04758555	      0.00000000	     -0.47076710
      0.44752756	     18.90886775	     21.00480423	      0.00000000	     -0.47054103
      0.44765280	     18.87412357	     20.96219582	      0.00000000	     -0.47031614
      0.44783915	     18.82278171	     20.89911797	      0.00000000	     -0.46998372
      0.44800343	     18.77786666	     20.84382483	      0.00000000	     -0.46969286
      0.44814859	     18.73844515	     20.79520871	      0.00000000	     -0.46943755
      0.44829376	     18.69927193	     20.74682066	      0.00000000	     -0.46918384
      0.44847329	     18.65116445	     20.68728962	      0.00000000	     -0.46887230
      0.44860905	     18.61503468	     20.64250434	      0.00000000	     -0.46863836
      0.44874481	     18.57911651	     20.59791595	      0.00000000	     -0.46840584
      0.44891013	     18.53565840	     20.54388189	      0.00000000	     -0.46812459
      0.44907451	     18.49275286	     20.49044291	      0.00000000	     -0.46784704
      0.44923889	     18.45014731	     20.43728845	      0.00000000	     -0.46757156
      0.44940327	     18.40783953	     20.38441726	      0.00000000	     -0.46729818
      0.44954097	     18.37262375	     20.34034346	      0.00000000	     -0.46707076
      0.44967868	     18.33761304	     20.29646667	      0.00000000	     -0.46684481
      0.44981638	     18.30280482	     20.25278599	      0.00000000	     -0.46662033
      0.44999599	     18.25770441	     20.19610413	      0.00000000	     -0.46632973
      0.45015072	     18.21912389	     20.14754118	      0.00000000	     -0.46608138
      0.45030544	     18.18079235	     20.09922249	      0.00000000	     -0.46583490
      0.45046017	     18.14270609	     20.05114676	      0.00000000	     -0.46559026
      0.45059769	     18.10906152	     20.00862198	      0.00000000	     -0.46537440
      0.45073520	     18.07560722	     19.96628746	      0.00000000	     -0.46515999
      0.45091367	     18.03247204	     19.91162789	      0.00000000	     -0.46488392
      0.45105024	     17.99967614	     19.87001535	      0.00000000	     -0.46467431
      0.45118681	     17.96706352	     19.82858806	      0.00000000	     -0.46446616
      0.45132338	     17.93463189	     19.78734519	      0.00000000	     -0.46425944
      0.45150272	     17.89231587	     19.73346427	      0.00000000	     -0.46399017
      0.45165362	     17.85694800	     19.68837259	      0.00000000	     -0.46376551
      0.45180451	     17.82179556	     19.64350306	      0.00000000	     -0.46354262
      0.45195541	     17.78685543	     19.59885450	      0.00000000	     -0.46332147
      0.45210631	     17.75212680	     19.55442611	      0.00000000	     -0.46310209
      0.45225721	     17.71760642	     19.51021670	      0.00000000	     -0.46288444
      0.45240811	     17.68329373	     19.46622549	      0.00000000	     -0.46266855
      0.45255901	     17.64918530	     19.42245129	      0.00000000	     -0.46245440
      0.45269096	     17.61952688	     19.38435082	      0.00000000	     -0.46226857
      0.45282291	     17.59002207	     19.34641490	      0.00000000	     -0.46208407
      0.45300169	     17.55028991	     19.29527694	      0.00000000	     -0.46183621
      0.45313732	     17.52033392	     19.25668347	      0.00000000	     -0.46164981
      0.45327294	     17.49053673	     19.21826167	      0.00000000	     -0.46146481
      0.45340856	     17.46089634	     19.18001075	      0.00000000	     -0.46128121
      0.45358537	     17.42248969	     19.13040058	      0.00000000	     -0.46104396
      0.45373044	     17.39117243	     19.08991050	      0.00000000	     -0.46085106
      0.45387550	     17.36003041	     19.04961339	      0.00000000	     -0.46065977
      0.45402057	     17.32906113	     19.00950828	      0.00000000	     -0.46047005
      0.45416564	     17.29826396	     18.96959446	      0.00000000	     -0.46028193
      0.45431071	     17.26763658	     18.92987100	      0.00000000	     -0.46009539
      0.45445578	     17.23717827	     18.89033716	      0.00000000	     -0.45991044
      0.45460085	     17.20688685	     18.85099205	      0.00000000	     -0.45972706
      0.45474591	     17.17676152	     18.81183493	      0.00000000	     -0.45954526
      0.45489098	     17.14680023	     18.77286490	      0.00000000	     -0.45936504
      0.45504842	     17.11446947	     18.73078364	      0.00000000	     -0.45917123
      0.45520585	     17.08232827	     18.68892072	      0.00000000	     -0.45897926
      0.45533504	     17.05609587	     18.65473235	      0.00000000	     -0.45882313
      0.45546422	     17.02998889	     18.62068975	      0.00000000	     -0.45866822
      0.45564128	     16.99440979	     18.57426701	      0.00000000	     -0.45845793
      0.45577395	     16.96790288	     18.53966129	      0.00000000	     -0.45830187
      0.45590661	     16.94152568	     18.50520742	      0.00000000	     -0.45814712
      0.45603928	     16.91527651	     18.47090470	      0.00000000	     -0.45799366
      0.45621585	     16.88053761	     18.42548289	      0.00000000	     -0.45779143
      0.45635500	     16.85331948	     18.38987645	      0.00000000	     -0.45763367
      0.45649414	     16.82623924	     18.35443417	      0.00000000	     -0.45747734
      0.45663328	     16.79929493	     18.31915526	      0.00000000	     -0.45732242
      0.45680119	     16.76696151	     18.27680073	      0.00000000	     -0.45713736
      0.45692821	     16.74263133	     18.24491742	      0.00000000	     -0.45699872
      0.45705522	     16.71841232	     18.21316859	      0.00000000	     -0.45686126
      0.45721408	     16.68827556	     18.17364820	      0.00000000	     -0.45669098
      0.45736833	     16.65917655	     18.13547409	      0.00000000	     -0.45652739
      0.45752258	     16.63023634	     18.09749560	      0.00000000	     -0.45636552
      0.45765758	     16.60503802	     18.06441696	      0.00000000	     -0.45622526
      0.45779258	     16.57995921	     18.03148685	      0.00000000	     -0.45608630
      0.45792758	     16.55499968	     17.99870479	      0.00000000	     -0.45594866
      0.45809230	     16.52470452	     17.95890486	      0.00000000	     -0.45578247
      0.45823698	     16.49824020	     17.92412863	      0.00000000	     -0.45563811
      0.45838165	     16.47190865	     17.88952008	      0.00000000	     -0.45549524
      0.45852633	     16.44570975	     17.85507863	      0.00000000	     -0.45535386
      0.45867101	     16.41964132	     17.82080339	      0.00000000	     -0.45521396
      0.45881568	     16.39370352	     17.78669385	      0.00000000	     -0.45507556
      0.45896036	     16.36789391	     17.75274908	      0.00000000	     -0.45493862
      0.45908613	     16.34556159	     17.72337363	      0.00000000	     -0.45482078
      0.45921190	     16.32332479	     17.69412172	      0.00000000	     -0.45470405
      0.45937877	     16.29396791	     17.65549983	      0.00000000	     -0.45455090
      0.45951476	     16.27016643	     17.62418492	      0.00000000	     -0.45442752
      0.45965075	     16.24647491	     17.59301277	      0.00000000	     -0.45430545
      0.45978675	     16.22289171	     17.56198269	      0.00000000	     -0.45418466
      0.45992274	     16.19941665	     17.53109419	      0.00000000	     -0.45406516
      0.46005873	     16.17604840	     17.50034663	      0.00000000	     -0.45394695
      0.46022254	     16.14804104	     17.46349552	      0.00000000	     -0.45380626
      0.46035948	     16.12474460	     17.43284467	      0.00000000	     -0.45369007
      0.46049642	     16.10155458	     17.40233500	      0.00000000	     -0.45357519
      0.46063336	     16.07846929	     17.37196581	      0.00000000	     -0.45346158
      0.46077031	     16.05548871	     17.34173665	      0.00000000	     -0.45334928
      0.46090725	     16.03261139	     17.31164686	      0.00000000	     -0.45323826
      0.46107411	     16.00487444	     17.27516977	      0.00000000	     -0.45310473
      0.46119309	     15.98518861	     17.24928513	      0.00000000	     -0.45301066
      0.46131208	     15.96557958	     17.22350449	      0.00000000	     -0.45291758
      0.46147365	     15.93907265	     17.18866129	      0.00000000	     -0.45279271
      0.46162833	     15.91382577	     17.15548139	      0.00000000	     -0.45267483
      0.46178302	     15.88870460	     17.12247487	      0.00000000	     -0.45255857
      0.46190934	     15.86828295	     17.09564862	      0.00000000	     -0.45246484
      0.46203567	     15.84794374	     17.06893701	      0.00000000	     -0.45237218
      0.46219780	     15.82195980	     17.03482091	      0.00000000	     -0.45225483
      0.46232968	     15.80092142	     17.00720670	      0.00000000	     -0.45216068
      0.46246157	     15.77997176	     16.97971606	      0.00000000	     -0.45206770
      0.46259346	     15.75910942	     16.95234839	      0.00000000	     -0.45197588
      0.46275719	     15.73333159	     16.91854366	      0.00000000	     -0.45186352
      0.46287974	     15.71412432	     16.89336487	      0.00000000	     -0.45178059
      0.46300229	     15.69499145	     16.86829105	      0.00000000	     -0.45169867
      0.46315612	     15.67107732	     16.83696323	      0.00000000	     -0.45159724
      0.46330192	     15.64851910	     16.80742376	      0.00000000	     -0.45150257
      0.46344772	     15.62606291	     16.77803090	      0.00000000	     -0.45140930
      0.46359352	     15.60370896	     16.74878416	      0.00000000	     -0.45131746
      0.46371462	     15.58521792	     16.72460235	      0.00000000	     -0.45124222
      0.46383572	     15.56679647	     16.70052057	      0.00000000	     -0.45116797
      0.46398621	     15.54399916	     16.67073234	      0.00000000	     -0.45107703
      0.46413310	     15.52184985	     16.64180553	      0.00000000	     -0.45098972
      0.46427999	     15.49979964	     16.61302394	      0.00000000	     -0.45090381
      0.46440637	     15.48090667	     16.58837543	      0.00000000	     -0.45083103
      0.46453276	     15.46208594	     16.56383356	      0.00000000	     -0.45075929
      0.46468680	     15.43924561	     16.53406626	      0.00000000	     -0.45067328
      0.46481914	     15.41970703	     16.50861738	      0.00000000	     -0.45060061
      0.46495147	     15.40024689	     16.48328415	      0.00000000	     -0.45052909
      0.46508381	     15.38086380	     16.45806601	      0.00000000	     -0.45045870
      0.46521615	     15.36155797	     16.43296261	      0.00000000	     -0.45038945
      0.46534849	     15.34232826	     16.40797343	      0.00000000	     -0.45032134
      0.46551272	     15.31857104	     16.37712138	      0.00000000	     -0.45023839
      0.46562800	     15.30196356	     16.35556908	      0.00000000	     -0.45018120
      0.46574327	     15.28541323	     16.33410250	      0.00000000	     -0.45012487
      0.46590220	     15.26268917	     16.30464850	      0.00000000	     -0.45004862
      0.46605136	     15.24145743	     16.27715004	      0.00000000	     -0.44997853
      0.46620053	     15.22031834	     16.24979320	      0.00000000	     -0.44990987
      0.46632350	     15.20296057	     16.22734558	      0.00000000	     -0.44985434
      0.46644648	     15.18566479	     16.20499343	      0.00000000	     -0.44979977
      0.46660174	     15.16391695	     16.17690885	      0.00000000	     -0.44973227
      0.46673244	     15.14568492	     16.15338388	      0.00000000	     -0.44967662
      0.46686314	     15.12752237	     16.12996562	      0.00000000	     -0.44962208
      0.46699384	     15.10942801	     16.10665355	      0.00000000	     -0.44956862
      0.46712455	     15.09140211	     16.08344736	      0.00000000	     -0.44951625
      0.46725525	     15.07344363	     16.06034658	      0.00000000	     -0.44946495
      0.46741813	     15.05115842	     16.03170560	      0.00000000	     -0.44940256
      0.46753189	     15.03565403	     16.01179717	      0.00000000	     -0.44935997
      0.46764566	     15.02020028	     15.99196775	      0.00000000	     -0.44931820
      0.46780344	     14.99885066	     15.96459740	      0.00000000	     -0.44926163
      0.46795034	     14.97905827	     15.93924870	      0.00000000	     -0.44921037
      0.46809724	     14.95934760	     15.91403002	      0.00000000	     -0.44916046
      0.46821910	     14.94305949	     15.89320891	      0.00000000	     -0.44912010
      0.46834096	     14.92682677	     15.87247657	     -0.00000000	     -0.44908067
      0.46849325	     14.90661926	     15.84669215	      0.00000000	     -0.44903271
      0.46862323	     14.88943868	     15.82479258	      0.00000000	     -0.44899292
      0.46875322	     14.87232076	     15.80299296	      0.00000000	     -0.44895419
      0.46888320	     14.85526428	     15.78129279	      0.00000000	     -0.44891651
      0.46901319	     14.83826959	     15.75969182	      0.00000000	     -0.44887990
      0.46914317	     14.82133565	     15.73818957	      0.00000000	     -0.44884433
      0.46927316	     14.80446267	     15.71678578	      0.00000000	     -0.44880983
      0.46940314	     14.78764974	     15.69547999	      0.00000000	     -0.44877637
      0.46956640	     14.76661868	     15.66885920	     -0.00000000	     -0.44873585
      0.46967623	     14.75252126	     15.65103489	      0.00000000	     -0.44870951
      0.46978607	     14.73846644	     15.63327984	      0.00000000	     -0.44868392
      0.46994651	     14.71801266	     15.60746996	     -0.00000000	     -0.44864790
      0.47009531	     14.69912140	     15.58366220	      0.00000000	     -0.44861591
      0.47024412	     14.68030578	     15.55997990	      0.00000000	     -0.44858529
      0.47036066	     14.66562207	     15.54151866	      0.00000000	     -0.44856228
      0.47047721	     14.65098404	     15.52313378	      0.00000000	     -0.44854009
      0.47063341	     14.63143855	     15.49861421	      0.00000000	     -0.44851169
      0.47076209	     14.61539650	     15.47851540	     -0.00000000	     -0.44848941
      0.47089078	     14.59940997	     15.45850876	      0.00000000	     -0.44846816
      0.47101946	     14.58347783	     15.43859385	      0.00000000	     -0.44844792
      0.47114815	     14.56760047	     15.41877043	      0.00000000	     -0.44842871
      0.47127683	     14.55177692	     15.39903807	      0.00000000	     -0.44841051
      0.47140552	     14.53600745	     15.37939654	     -0.00000000	     -0.44839334
      0.47153420	     14.52029119	     15.35984542	      0.00000000	     -0.44837718
      0.47169184	     14.50111216	     15.33601882	      0.00000000	     -0.44835878
      0.47180244	     14.48770241	     15.31938170	      0.00000000	     -0.44834677
      0.47191304	     14.47433183	     15.30281070	      0.00000000	     -0.44833551
      0.47206775	     14.45569377	     15.27974188	     -0.00000000	     -0.44832102
      0.47220988	     14.43863684	     15.25866115	      0.00000000	     -0.44830901
      0.47235201	     14.42164242	     15.23768825	     -0.00000000	     -0.44829822
      0.47247154	     14.40739932	     15.22013377	      0.00000000	     -0.44829012
      0.47259107	     14.39319978	     15.20265498	      0.00000000	     -0.44828288
      0.47273726	     14.37589388	     15.18138153	      0.00000000	     -0.44827522
      0.47286530	     14.36078870	     15.16284054	     -0.00000000	     -0.44826958
      0.47299334	     14.34573351	     15.14438558	     -0.00000000	     -0.44826494
      0.47312138	     14.33072716	     15.12601621	      0.00000000	     -0.44826130
      0.47324942	     14.31577019	     15.10773225	      0.00000000	     -0.44825866
      0.47337746	     14.30086154	     15.08953329	      0.00000000	     -0.44825701
      0.47350551	     14.28600167	     15.07141912	     -0.00000000	     -0.44825638
      0.47363355	     14.27118960	     15.05338935	      0.00000000	     -0.44825673
      0.47376159	     14.25642575	     15.03544378	      0.00000000	     -0.44825808
      0.47388963	     14.24170917	     15.01758200	      0.00000000	     -0.44826043
      0.47401767	     14.22704024	     14.99980383	     -0.00000000	     -0.44826378
      0.47414571	     14.21241808	     14.98210887	     -0.00000000	     -0.44826812
      0.47427375	     14.19784302	     14.96449692	      0.00000000	     -0.44827347
      0.47440179	     14.18331421	     14.94696760	      0.00000000	     -0.44827980
      0.47452983	     14.16883198	     14.92952071	      0.00000000	     -0.44828714
      0.47465788	     14.15439547	     14.91215586	      0.00000000	     -0.44829546
      0.47478592	     14.14000504	     14.89487287	      0.00000000	     -0.44830479
      0.47491396	     14.12565982	     14.87767135	      0.00000000	     -0.44831511
      0.47504200	     14.11136016	     14.86055110	      0.00000000	     -0.44832642
      0.47517004	     14.09710521	     14.84351176	      0.00000000	     -0.44833873
      0.47529808	     14.08289534	     14.82655314	      0.00000000	     -0.44835203
      0.47542612	     14.06872967	     14.80967485	      0.00000000	     -0.44836633
      0.47555416	     14.05460860	     14.79287672	     -0.00000000	     -0.44838162
      0.47568221	     14.04053122	     14.77615836	      0.00000000	     -0.44839790
      0.47581025	     14.02649799	     14.75951960	     -0.00000000	     -0.44841518
      0.47593829	     14.01250793	     14.74296006	      0.00000000	     -0.44843345
      0.47606633	     13.99856160	     14.72647958	      0.00000000	     -0.44845272
      0.47619437	     13.98465791	     14.71007776	     -0.00000000	     -0.44847298
      0.47632241	     13.97079753	     14.69375447	     -0.00000000	     -0.44849423
      0.47645045	     13.95697927	     14.67750928	      0.00000000	     -0.44851648
      0.47657849	     13.94320392	     14.66134208	      0.00000000	     -0.44853972
      0.47670654	     13.92947017	     14.64525244	      0.00000000	     -0.44856395
      0.47683458	     13.91577896	     14.62924027	      0.00000000	     -0.44858918
      0.47696262	     13.90212880	     14.61330512	     -0.00000000	     -0.44861540
      0.47707664	     13.89000847	     14.59917923	     -0.00000000	     -0.44863959
      0.47719067	     13.87792049	     14.58511404	      0.00000000	     -0.44866456
      0.47733232	     13.86294861	     14.56772448	      0.00000000	     -0.44869669
      0.47747398	     13.84802627	     14.55042799	     -0.00000000	     -0.44873003
      0.47758061	     13.83682771	     14.53747041	      0.00000000	     -0.44875593
      0.47768723	     13.82565682	     14.52456520	     -0.00000000	     -0.44878252
      0.47784380	     13.80930380	     14.50570934	      0.00000000	     -0.44882282
      0.47797069	     13.79609498	     14.49051095	     -0.00000000	     -0.44885656
      0.47809757	     13.78292565	     14.47538609	      0.00000000	     -0.44889129
      0.47822446	     13.76979474	     14.46033438	     -0.00000000	     -0.44892698
      0.47835135	     13.75670297	     14.44535572	      0.00000000	     -0.44896366
      0.47847823	     13.74364916	     14.43044971	      0.00000000	     -0.44900131
      0.47860512	     13.73063418	     14.41561627	     -0.00000000	     -0.44903995
      0.47873200	     13.71765665	     14.40085499	     -0.00000000	     -0.44907956
      0.47884603	     13.70602688	     14.38765083	      0.00000000	     -0.44911600
      0.47896006	     13.69442715	     14.37450460	     -0.00000000	     -0.44915322
      0.47909870	     13.68036466	     14.35859853	      0.00000000	     -0.44919955
      0.47923735	     13.66634627	     14.34277754	     -0.00000000	     -0.44924704
      0.47934472	     13.65552027	     14.33058290	      0.00000000	     -0.44928463
      0.47945210	     13.64472038	     14.31843895	      0.00000000	     -0.44932292
      0.47960312	     13.62957611	     14.30144520	      0.00000000	     -0.44937796
      0.47972983	     13.61690903	     14.28726354	      0.00000000	     -0.44942521
      0.47985653	     13.60427867	     14.27315189	     -0.00000000	     -0.44947345
      0.47998324	     13.59168392	     14.25910991	      0.00000000	     -0.44952266
      0.48010995	     13.57912565	     14.24513751	      0.00000000	     -0.44957286
      0.48023666	     13.56660249	     14.23123428	      0.00000000	     -0.44962402
      0.48034764	     13.55566407	     14.21911419	      0.00000000	     -0.44966965
      0.48045861	     13.54475241	     14.20704685	     -0.00000000	     -0.44971603
      0.48059898	     13.53099032	     14.19185948	     -0.00000000	     -0.44977577
      0.48073934	     13.51727081	     14.17675599	     -0.00000000	     -0.44983671
      0.48084349	     13.50711932	     14.16560360	     -0.00000000	     -0.44988271
      0.48094764	     13.49699094	     14.15449708	     -0.00000000	     -0.44992938
      0.48110234	     13.48198934	     14.13808376	      0.00000000	     -0.44999992
      0.48122804	     13.46983764	     14.12482164	     -0.00000000	     -0.45005832
      0.48135374	     13.45772002	     14.11162583	      0.00000000	     -0.45011770
      0.48147944	     13.44563543	     14.09849599	     -0.00000000	     -0.45017803
      0.48160514	     13.43358471	     14.08543207	     -0.00000000	     -0.45023935
      0.48173084	     13.42156656	     14.07243367	      0.00000000	     -0.45030163
      0.48184178	     13.41098730	     14.06101569	     -0.00000000	     -0.45035742
      0.48195272	     13.40043326	     14.04964846	      0.00000000	     -0.45041396
      0.48209067	     13.38734603	     14.03558495	     -0.00000000	     -0.45048532
      0.48222862	     13.37429758	     14.02159944	      0.00000000	     -0.45055785
      0.48233335	     13.36441758	     14.01103350	      0.00000000	     -0.45061371
      0.48243808	     13.35455962	     14.00051224	      0.00000000	     -0.45067025
      0.48258831	     13.34045847	     13.98549838	     -0.00000000	     -0.45075253
      0.48271378	     13.32871554	     13.97302850	      0.00000000	     -0.45082232
      0.48283926	     13.31700473	     13.96062227	      0.00000000	     -0.45089309
      0.48296473	     13.30532495	     13.94827936	      0.00000000	     -0.45096483
      0.48309021	     13.29367714	     13.93599975	      0.00000000	     -0.45103756
      0.48320069	     13.28344662	     13.92523968	      0.00000000	     -0.45110239
      0.48331117	     13.27324061	     13.91452839	      0.00000000	     -0.45116800
      0.48342165	     13.26305842	     13.90386566	      0.00000000	     -0.45123435
      0.48358239	     13.24828693	     13.88843857	     -0.00000000	     -0.45133227
      0.48369018	     13.23840899	     13.87815031	      0.00000000	     -0.45139882
      0.48379798	     13.22855391	     13.86790792	      0.00000000	     -0.45146611
      0.48394123	     13.21549186	     13.85436733	     -0.00000000	     -0.45155665
      0.48408447	     13.20246962	     13.84090723	     -0.00000000	     -0.45164849
      0.48418607	     13.19325733	     13.83140959	     -0.00000000	     -0.45171439
      0.48428766	     13.18406505	     13.82195222	     -0.00000000	     -0.45178094
      0.48443564	     13.17071105	     13.80824900	      0.00000000	     -0.45187903
      0.48456781	     13.15881824	     13.79608086	      0.00000000	     -0.45196782
      0.48469999	     13.14695788	     13.78398012	      0.00000000	     -0.45205769
      0.48481215	     13.13691897	     13.77376397	      0.00000000	     -0.45213484
      0.48492432	     13.12690311	     13.76359607	      0.00000000	     -0.45221277
      0.48503648	     13.11691080	     13.75347635	      0.00000000	     -0.45229149
      0.48518496	     13.10371888	     13.74015414	      0.00000000	     -0.45239693
      0.48530200	     13.09334918	     13.72971206	      0.00000000	     -0.45248103
      0.48541904	     13.08300418	     13.71932189	      0.00000000	     -0.45256599
      0.48553608	     13.07268440	     13.70898359	     -0.00000000	     -0.45265182
      0.48565312	     13.06238922	     13.69869693	     -0.00000000	     -0.45273852
      0.48579941	     13.04955557	     13.68591133	      0.00000000	     -0.45284813
      0.48590485	     13.04032981	     13.67674646	     -0.00000000	     -0.45292795
      0.48601028	     13.03112426	     13.66762321	     -0.00000000	     -0.45300850
      0.48615095	     13.01887325	     13.65551591	     -0.00000000	     -0.45311706
      0.48627613	     13.00800063	     13.64480336	     -0.00000000	     -0.45321474
      0.48640132	     12.99715532	     13.63414886	     -0.00000000	     -0.45331341
      0.48652650	     12.98633801	     13.62355237	      0.00000000	     -0.45341310
      0.48663846	     12.97668605	     13.61412402	      0.00000000	     -0.45350310
      0.48675042	     12.96705633	     13.60474182	     -0.00000000	     -0.45359392
      0.48686238	     12.95744811	     13.59540555	      0.00000000	     -0.45368553
      0.48700723	     12.94505004	     13.58339493	      0.00000000	     -0.45380527
      0.48711785	     12.93560501	     13.57427333	      0.00000000	     -0.45389762
      0.48722848	     12.92618129	     13.56519629	     -0.00000000	     -0.45399076
      0.48733910	     12.91677825	     13.55616362	     -0.00000000	     -0.45408470
      0.48749330	     12.90370706	     13.54364758	      0.00000000	     -0.45421696
      0.48759882	     12.89478491	     13.53513186	     -0.00000000	     -0.45430835
      0.48770434	     12.88588182	     13.52665625	     -0.00000000	     -0.45440048
      0.48784465	     12.87407201	     13.51544798	      0.00000000	     -0.45452409
      0.48798496	     12.86229545	     13.50431020	      0.00000000	     -0.45464900
      0.48808444	     12.85396467	     13.49645546	     -0.00000000	     -0.45473833
      0.48818393	     12.84565063	     13.48863599	     -0.00000000	     -0.45482832
      0.48832962	     12.83350460	     13.47724831	      0.00000000	     -0.45496127
      0.48845857	     12.82278393	     13.46723225	      0.00000000	     -0.45508010
      0.48858751	     12.81209010	     13.45727481	      0.00000000	     -0.45520002
      0.48869846	     12.80291049	     13.44875367	     -0.00000000	     -0.45530409
      0.48880942	     12.79375047	     13.44027570	     -0.00000000	     -0.45540897
      0.48892037	     12.78461058	     13.43184087	      0.00000000	     -0.45551466
      0.48906287	     12.77290109	     13.42107113	      0.00000000	     -0.45565159
      0.48917710	     12.76353767	     13.41248842	     -0.00000000	     -0.45576235
      0.48929134	     12.75419473	     13.40395099	      0.00000000	     -0.45587396
      0.48940557	     12.74487279	     13.39545883	      0.00000000	     -0.45598645
      0.48951981	     12.73557129	     13.38701175	      0.00000000	     -0.45609980
      0.48966513	     12.72376886	     13.37633125	      0.00000000	     -0.45624525
      0.48976839	     12.71540228	     13.36878618	      0.00000000	     -0.45634946
      0.48987165	     12.70705269	     13.36127773	     -0.00000000	     -0.45645439
      0.49001062	     12.69584074	     13.35122947	      0.00000000	     -0.45659674
      0.49013294	     12.68599816	     13.34244060	     -0.00000000	     -0.45672310
      0.49025525	     12.67617834	     13.33370261	     -0.00000000	     -0.45685046
      0.49037757	     12.66638196	     13.32501547	     -0.00000000	     -0.45697884
      0.49049988	     12.65660794	     13.31637892	      0.00000000	     -0.45710822
      0.49060415	     12.64829451	     13.30905658	      0.00000000	     -0.45721932
      0.49070842	     12.63999725	     13.30177082	     -0.00000000	     -0.45733115
      0.49084277	     12.62933079	     13.29243710	      0.00000000	     -0.45747634
      0.49097712	     12.61869116	     13.28316386	      0.00000000	     -0.45762275
      0.49107632	     12.61085239	     13.27635504	      0.00000000	     -0.45773166
      0.49117553	     12.60302802	     13.26957902	     -0.00000000	     -0.45784124
      0.49132079	     12.59159820	     13.25971668	     -0.00000000	     -0.45800290
      0.49144306	     12.58200165	     13.25146976	     -0.00000000	     -0.45814009
      0.49156533	     12.57242762	     13.24327243	      0.00000000	     -0.45827832
      0.49168759	     12.56287505	     13.23512442	      0.00000000	     -0.45841756
      0.49179043	     12.55485830	     13.22830973	      0.00000000	     -0.45853549
      0.49189326	     12.54685665	     13.22152977	      0.00000000	     -0.45865413
      0.49202815	     12.53638411	     13.21268885	      0.00000000	     -0.45881088
      0.49216304	     12.52593756	     13.20390744	     -0.00000000	     -0.45896888
      0.49226068	     12.51839306	     13.19758849	     -0.00000000	     -0.45908405
      0.49235831	     12.51086195	     13.19130056	     -0.00000000	     -0.45919987
      0.49250495	     12.49957744	     13.18191546	      0.00000000	     -0.45937507
      0.49262686	     12.49021800	     13.17416524	      0.00000000	     -0.45952188
      0.49274878	     12.48088012	     13.16646318	      0.00000000	     -0.45966974
      0.49287070	     12.47156273	     13.15880903	      0.00000000	     -0.45981863
      0.49297227	     12.46381692	     13.15246895	      0.00000000	     -0.45994349
      0.49307384	     12.45608526	     13.14616199	     -0.00000000	     -0.46006906
      0.49320901	     12.44581861	     13.13782002	      0.00000000	     -0.46023731
      0.49334418	     12.43557707	     13.12953645	     -0.00000000	     -0.46040685
      0.49344057	     12.42828978	     13.12366511	     -0.00000000	     -0.46052855
      0.49353696	     12.42101503	     13.11782332	      0.00000000	     -0.46065091
      0.49368438	     12.40991377	     13.10894584	      0.00000000	     -0.46083933
      0.49380592	     12.40078397	     13.10167893	      0.00000000	     -0.46099583
      0.49392746	     12.39167480	     13.09445881	      0.00000000	     -0.46115340
      0.49403650	     12.38351892	     13.08802066	      0.00000000	     -0.46129566
      0.49414554	     12.37537959	     13.08162003	      0.00000000	     -0.46143878
      0.49425458	     12.36725609	     13.07525674	      0.00000000	     -0.46158276
      0.49439083	     12.35712850	     13.06735818	      0.00000000	     -0.46176387
      0.49449916	     12.34909344	     13.06111939	     -0.00000000	     -0.46190883
      0.49460749	     12.34107445	     13.05491730	      0.00000000	     -0.46205465
      0.49471582	     12.33307089	     13.04875177	      0.00000000	     -0.46220131
      0.49485752	     12.32262613	     13.04074245	      0.00000000	     -0.46239445
      0.49496255	     12.31490091	     13.03484581	      0.00000000	     -0.46253855
      0.49506758	     12.30719057	     13.02898339	      0.00000000	     -0.46268347
      0.49519807	     12.29763167	     13.02174775	      0.00000000	     -0.46286463
      0.49532855	     12.28809546	     13.01456469	     -0.00000000	     -0.46304705
      0.49542703	     12.28091252	     13.00917809	     -0.00000000	     -0.46318555
      0.49552551	     12.27374253	     13.00382135	     -0.00000000	     -0.46332478
      0.49566165	     12.26385093	     12.99646490	     -0.00000000	     -0.46351843
      0.49578319	     12.25504118	     12.98994578	      0.00000000	     -0.46369247
      0.49590472	     12.24625008	     12.98347172	      0.00000000	     -0.46386760
      0.49602625	     12.23747841	     12.97704273	      0.00000000	     -0.46404385
      0.49612725	     12.23020277	     12.97173418	      0.00000000	     -0.46419114
      0.49622825	     12.22294048	     12.96645664	     -0.00000000	     -0.46433922
      0.49635782	     12.21364206	     12.95973108	      0.00000000	     -0.46453030
      0.49648740	     12.20436517	     12.95305633	      0.00000000	     -0.46472266
      0.49659117	     12.19695056	     12.94774729	      0.00000000	     -0.46487762
      0.49669494	     12.18954978	     12.94247074	     -0.00000000	     -0.46503340
      0.49682259	     12.18046413	     12.93602429	     -0.00000000	     -0.46522615
      0.49695024	     12.17139913	     12.92962680	      0.00000000	     -0.46542015
      0.49705189	     12.16419459	     12.92456723	      0.00000000	     -0.46557552
      0.49715354	     12.15700317	     12.91953860	     -0.00000000	     -0.46573168
      0.49728290	     12.14787014	     12.91318414	      0.00000000	     -0.46593154
      0.49741225	     12.13875800	     12.90687956	     -0.00000000	     -0.46613270
      0.49751318	     12.13166128	     12.90199435	      0.00000000	     -0.46629056
      0.49761412	     12.12457731	     12.89713944	     -0.00000000	     -0.46644922
      0.49774436	     12.11545521	     12.89091989	      0.00000000	     -0.46665508
      0.49787459	     12.10635399	     12.88475054	      0.00000000	     -0.46686228
      0.49797413	     12.09941147	     12.88006910	      0.00000000	     -0.46702152
      0.49807367	     12.09248120	     12.87541691	     -0.00000000	     -0.46718154
      0.49820555	     12.08331720	     12.86929796	     -0.00000000	     -0.46739475
      0.49833743	     12.07417429	     12.86323013	      0.00000000	     -0.46760933
      0.49843552	     12.06738690	     12.85874993	     -0.00000000	     -0.46776981
      0.49853361	     12.06061125	     12.85429792	      0.00000000	     -0.46793106
      0.49866749	     12.05138169	     12.84826697	     -0.00000000	     -0.46815237
      0.49878596	     12.04323165	     12.84297338	      0.00000000	     -0.46834941
      0.49890444	     12.03509775	     12.83772061	     -0.00000000	     -0.46854756
      0.49902292	     12.02698072	     12.83250869	     -0.00000000	     -0.46874685
      0.49912668	     12.01988505	     12.82797762	     -0.00000000	     -0.46892229
      0.49923044	     12.01280225	     12.82347779	     -0.00000000	     -0.46909861
      0.49933420	     12.00573170	     12.81900906	      0.00000000	     -0.46927578
      0.49947720	     11.99600730	     12.81290098	      0.00000000	     -0.46952141
      0.49958095	     11.98896673	     12.80850647	     -0.00000000	     -0.46970064
      0.49968470	     11.98193880	     12.80414297	     -0.00000000	     -0.46988075
      0.49981267	     11.97328714	     12.79880355	     -0.00000000	     -0.47010411
      0.49994064	     11.96465453	     12.79351116	     -0.00000000	     -0.47032881
      0.50003538	     11.95827488	     12.78962308	      0.00000000	     -0.47049602
      0.50013012	     11.95190571	     12.78576072	     -0.00000000	     -0.47066397
      0.50026663	     11.94274570	     12.78024033	     -0.00000000	     -0.47090728
      0.50038674	     11.93470421	     12.77542744	      0.00000000	     -0.47112263
      0.50050685	     11.92667853	     12.77065557	      0.00000000	     -0.47133916
      0.50061407	     11.91952773	     12.76643026	     -0.00000000	     -0.47153348
      0.50072129	     11.91238934	     12.76223752	      0.00000000	     -0.47172876
      0.50082852	     11.90526397	     12.75807740	     -0.00000000	     -0.47192500
      0.50093574	     11.89815109	     12.75394979	      0.00000000	     -0.47212220
      0.50107497	     11.88893384	     12.74863842	     -0.00000000	     -0.47237972
      0.50117433	     11.88236910	     12.74488162	      0.00000000	     -0.47256449
      0.50127369	     11.87581545	     12.74115269	      0.00000000	     -0.47275009
      0.50140482	     11.86718238	     12.73627384	      0.00000000	     -0.47299632
      0.50153595	     11.85856836	     12.73144336	      0.00000000	     -0.47324402
      0.50162881	     11.85247851	     12.72805142	     -0.00000000	     -0.47342032
      0.50172168	     11.84639829	     12.72468368	     -0.00000000	     -0.47359737
      0.50186058	     11.83732187	     12.71969193	      0.00000000	     -0.47386354
      0.50198037	     11.82951079	     12.71543016	      0.00000000	     -0.47409444
      0.50210015	     11.82171472	     12.71120839	      0.00000000	     -0.47432657
      0.50220683	     11.81478511	     12.70748238	     -0.00000000	     -0.47453434
      0.50231351	     11.80786720	     12.70378799	      0.00000000	     -0.47474310
      0.50242019	     11.80096161	     12.70012527	     -0.00000000	     -0.47495286
      0.50252687	     11.79406782	     12.69649412	      0.00000000	     -0.47516361
      0.50266419	     11.78521171	     12.69186643	     -0.00000000	     -0.47543637
      0.50276330	     11.77883177	     12.68855881	     -0.00000000	     -0.47563425
      0.50286241	     11.77246238	     12.68527840	      0.00000000	     -0.47583301
      0.50299195	     11.76415249	     12.68103164	     -0.00000000	     -0.47609410
      0.50312150	     11.75586038	     12.67683123	      0.00000000	     -0.47635669
      0.50321410	     11.74994263	     12.67385670	      0.00000000	     -0.47654532
      0.50330671	     11.74403405	     12.67090581	     -0.00000000	     -0.47673473
      0.50344393	     11.73529526	     12.66657679	      0.00000000	     -0.47701678
      0.50356244	     11.72776369	     12.66287966	      0.00000000	     -0.47726173
      0.50368095	     11.72024614	     12.65922102	     -0.00000000	     -0.47750795
      0.50378746	     11.71350244	     12.65596576	     -0.00000000	     -0.47773033
      0.50389397	     11.70676988	     12.65274150	     -0.00000000	     -0.47795373
      0.50400048	     11.70004906	     12.64954830	      0.00000000	     -0.47817817
      0.50410699	     11.69333946	     12.64638605	     -0.00000000	     -0.47840363
      0.50424025	     11.68496113	     12.64247325	      0.00000000	     -0.47868720
      0.50433998	     11.67870199	     12.63957648	      0.00000000	     -0.47890048
      0.50443971	     11.67245308	     12.63670683	      0.00000000	     -0.47911469
      0.50456612	     11.66454641	     12.63310833	     -0.00000000	     -0.47938752
      0.50469253	     11.65665595	     12.62955329	      0.00000000	     -0.47966184
      0.50478626	     11.65081552	     12.62694543	     -0.00000000	     -0.47986618
      0.50487998	     11.64498407	     12.62436144	      0.00000000	     -0.48007135
      0.50501285	     11.63673227	     12.62073925	     -0.00000000	     -0.48036360
      0.50512922	     11.62951875	     12.61760577	     -0.00000000	     -0.48062095
      0.50524560	     11.62231811	     12.61450887	      0.00000000	     -0.48087957
      0.50536197	     11.61513112	     12.61144862	      0.00000000	     -0.48113949
      0.50546029	     11.60906899	     12.60889160	      0.00000000	     -0.48136007
      0.50555861	     11.60301656	     12.60636070	      0.00000000	     -0.48158158
      0.50568171	     11.59545174	     12.60322867	     -0.00000000	     -0.48186021
      0.50580481	     11.58790179	     12.60013747	     -0.00000000	     -0.48214030
      0.50590429	     11.58181071	     12.59766911	      0.00000000	     -0.48236770
      0.50600377	     11.57572940	     12.59522740	      0.00000000	     -0.48259607
      0.50612675	     11.56822388	     12.59224542	     -0.00000000	     -0.48287972
      0.50624973	     11.56073307	     12.58930408	     -0.00000000	     -0.48316485
      0.50634674	     11.55483437	     12.58701263	      0.00000000	     -0.48339078
      0.50644374	     11.54894486	     12.58474644	     -0.00000000	     -0.48361764
      0.50656946	     11.54132513	     12.58184696	     -0.00000000	     -0.48391301
      0.50669517	     11.53372055	     12.57898980	     -0.00000000	     -0.48420994
      0.50679038	     11.52797122	     12.57685419	     -0.00000000	     -0.48443584
      0.50688558	     11.52223065	     12.57474284	      0.00000000	     -0.48466264
      0.50701409	     11.51449474	     12.57193112	     -0.00000000	     -0.48497021
      0.50714260	     11.50677445	     12.56916350	     -0.00000000	     -0.48527945
      0.50723526	     11.50121679	     12.56719516	      0.00000000	     -0.48550344
      0.50732792	     11.49566734	     12.56524974	      0.00000000	     -0.48572831
      0.50746065	     11.48773155	     12.56250281	     -0.00000000	     -0.48605192
      0.50757532	     11.48088916	     12.56016756	      0.00000000	     -0.48633293
      0.50768998	     11.47405844	     12.55786722	      0.00000000	     -0.48661526
      0.50780465	     11.46724010	     12.55560188	      0.00000000	     -0.48689895
      0.50790401	     11.46134095	     12.55366705	     -0.00000000	     -0.48714585
      0.50800337	     11.45545107	     12.55175848	      0.00000000	     -0.48739378
      0.50812277	     11.44838502	     12.54949965	      0.00000000	     -0.48769304
      0.50824217	     11.44133209	     12.54727867	      0.00000000	     -0.48799378
      0.50834212	     11.43543757	     12.54544850	     -0.00000000	     -0.48824666
      0.50844206	     11.42955230	     12.54364483	     -0.00000000	     -0.48850059
      0.50854201	     11.42367573	     12.54186759	     -0.00000000	     -0.48875556
      0.50868054	     11.41554548	     12.53944799	      0.00000000	     -0.48911070
      0.50878038	     11.40969641	     12.53773568	     -0.00000000	     -0.48936788
      0.50888021	     11.40385643	     12.53604975	      0.00000000	     -0.48962613
      0.50900399	     11.39662776	     12.53399602	     -0.00000000	     -0.48994778
      0.50911421	     11.39020287	     12.53220146	      0.00000000	     -0.49023555
      0.50922442	     11.38378821	     12.53043892	      0.00000000	     -0.49052462
      0.50933464	     11.37738455	     12.52870850	     -0.00000000	     -0.49081500
      0.50944485	     11.37099097	     12.52701006	      0.00000000	     -0.49110667
      0.50955506	     11.36460843	     12.52534373	      0.00000000	     -0.49139968
      0.50966528	     11.35823578	     12.52370934	     -0.00000000	     -0.49169398
      0.50976142	     11.35268597	     12.52230989	      0.00000000	     -0.49195180
      0.50985756	     11.34714374	     12.52093473	     -0.00000000	     -0.49221062
      0.50997933	     11.34013550	     12.51922793	     -0.00000000	     -0.49253990
      0.51010110	     11.33313958	     12.51756014	      0.00000000	     -0.49287080
      0.51019660	     11.32766223	     12.51627953	     -0.00000000	     -0.49313147
      0.51029210	     11.32219229	     12.51502289	     -0.00000000	     -0.49339314
      0.51041750	     11.31502214	     12.51340938	      0.00000000	     -0.49373827
      0.51054289	     11.30786487	     12.51183718	     -0.00000000	     -0.49408514
      0.51063227	     11.30277182	     12.51074185	     -0.00000000	     -0.49433347
      0.51072164	     11.29768516	     12.50966750	      0.00000000	     -0.49458269
      0.51085777	     11.28995106	     12.50807161	     -0.00000000	     -0.49496400
      0.51096883	     11.28365221	     12.50680562	     -0.00000000	     -0.49527665
      0.51107989	     11.27736389	     12.50557209	      0.00000000	     -0.49559072
      0.51119095	     11.27108542	     12.50437093	      0.00000000	     -0.49590618
      0.51130201	     11.26481758	     12.50320226	     -0.00000000	     -0.49622308
      0.51141307	     11.25855934	     12.50206591	      0.00000000	     -0.49654138
      0.51150796	     11.25322056	     12.50112072	      0.00000000	     -0.49681448
      0.51160286	     11.24788881	     12.50019915	      0.00000000	     -0.49708863
      0.51172500	     11.24103750	     12.49904787	     -0.00000000	     -0.49744302
      0.51184713	     11.23419799	     12.49793573	     -0.00000000	     -0.49779915
      0.51194080	     11.22896104	     12.49710940	     -0.00000000	     -0.49807348
      0.51203448	     11.22373088	     12.49630607	     -0.00000000	     -0.49834884
      0.51216097	     11.21667942	     12.49525786	     -0.00000000	     -0.49872234
      0.51227419	     11.21037883	     12.49435531	      0.00000000	     -0.49905823
      0.51238741	     11.20408894	     12.49348650	     -0.00000000	     -0.49939566
      0.51248494	     11.19867836	     12.49276501	      0.00000000	     -0.49968756
      0.51258247	     11.19327569	     12.49206857	     -0.00000000	     -0.49998060
      0.51270012	     11.18676818	     12.49126169	     -0.00000000	     -0.50033563
      0.51281777	     11.18027197	     12.49049123	     -0.00000000	     -0.50069234
      0.51291519	     11.17490067	     12.48988074	     -0.00000000	     -0.50098898
      0.51301261	     11.16953716	     12.48929526	      0.00000000	     -0.50128678
      0.51313119	     11.16301874	     12.48861627	     -0.00000000	     -0.50165082
      0.51324977	     11.15651166	     12.48797431	      0.00000000	     -0.50201659
      0.51334484	     11.15130188	     12.48748626	     -0.00000000	     -0.50231111
      0.51343992	     11.14609945	     12.48702204	      0.00000000	     -0.50260676
      0.51356130	     11.13946732	     12.48646390	     -0.00000000	     -0.50298584
      0.51368269	     11.13284692	     12.48594460	      0.00000000	     -0.50336678
      0.51377551	     11.12779136	     12.48557359	     -0.00000000	     -0.50365933
      0.51386834	     11.12274272	     12.48522533	     -0.00000000	     -0.50395298
      0.51399317	     11.11596376	     12.48479276	      0.00000000	     -0.50434957
      0.51411800	     11.10919705	     12.48440131	      0.00000000	     -0.50474815
      0.51420783	     11.10433424	     12.48414496	     -0.00000000	     -0.50503622
      0.51429767	     11.09947788	     12.48390993	      0.00000000	     -0.50532532
      0.51442771	     11.09245838	     12.48360741	     -0.00000000	     -0.50574566
      0.51453902	     11.08646051	     12.48338395	     -0.00000000	     -0.50610718
      0.51465033	     11.08047166	     12.48319315	     -0.00000000	     -0.50647031
      0.51476164	     11.07449253	     12.48303515	     -0.00000000	     -0.50683505
      0.51485936	     11.06925107	     12.48292338	      0.00000000	     -0.50715656
      0.51495707	     11.06401707	     12.48283690	     -0.00000000	     -0.50747933
      0.51505478	     11.05878999	     12.48277564	      0.00000000	     -0.50780335
      0.51518728	     11.05171354	     12.48273296	      0.00000000	     -0.50824475
      0.51528621	     11.04643819	     12.48273136	      0.00000000	     -0.50857583
      0.51538514	     11.04117037	     12.48275573	     -0.00000000	     -0.50890822
      0.51548407	     11.03590956	     12.48280601	     -0.00000000	     -0.50924191
      0.51561726	     11.02883857	     12.48291472	     -0.00000000	     -0.50969325
      0.51571362	     11.02373071	     12.48302267	     -0.00000000	     -0.51002126
      0.51580998	     11.01862992	     12.48315530	      0.00000000	     -0.51035054
      0.51593142	     11.01221028	     12.48335758	     -0.00000000	     -0.51076736
      0.51603938	     11.00651316	     12.48357032	      0.00000000	     -0.51113956
      0.51614733	     11.00082409	     12.48381401	      0.00000000	     -0.51151336
      0.51625529	     10.99514386	     12.48408877	      0.00000000	     -0.51188877
      0.51636325	     10.98947151	     12.48439450	      0.00000000	     -0.51226578
      0.51645956	     10.98441859	     12.48469352	     -0.00000000	     -0.51260350
      0.51655586	     10.97937195	     12.48501723	     -0.00000000	     -0.51294251
      0.51665217	     10.97433212	     12.48536571	      0.00000000	     -0.51328282
      0.51678557	     10.96736201	     12.48588927	     -0.00000000	     -0.51375635
      0.51688552	     10.96214843	     12.48631273	      0.00000000	     -0.51411277
      0.51698547	     10.95694162	     12.48676287	      0.00000000	     -0.51447061
      0.51708541	     10.95174205	     12.48723976	      0.00000000	     -0.51482987
      0.51721245	     10.94514283	     12.48788450	      0.00000000	     -0.51528858
      0.51730995	     10.94008602	     12.48840872	     -0.00000000	     -0.51564221
      0.51740745	     10.93503556	     12.48895839	      0.00000000	     -0.51599721
      0.51752565	     10.92892233	     12.48965898	      0.00000000	     -0.51642941
      0.51763136	     10.92346271	     12.49031734	      0.00000000	     -0.51681767
      0.51773707	     10.91801121	     12.49100580	      0.00000000	     -0.51720758
      0.51784278	     10.91256704	     12.49172428	      0.00000000	     -0.51759912
      0.51794849	     10.90713096	     12.49247293	      0.00000000	     -0.51799231
      0.51805420	     10.90170213	     12.49325165	      0.00000000	     -0.51838716
      0.51815991	     10.89628140	     12.49406060	      0.00000000	     -0.51878367
      0.51826562	     10.89086782	     12.49489967	     -0.00000000	     -0.51918184
      0.51837133	     10.88546234	     12.49576903	     -0.00000000	     -0.51958170
      0.51847704	     10.88006392	     12.49666856	     -0.00000000	     -0.51998324
      0.51858275	     10.87467362	     12.49759846	     -0.00000000	     -0.52038647
      0.51867750	     10.86984792	     12.49845766	      0.00000000	     -0.52074935
      0.51877225	     10.86502861	     12.49934129	      0.00000000	     -0.52111360
      0.51888679	     10.85921117	     12.50044188	      0.00000000	     -0.52155572
      0.51900132	     10.85340281	     12.50157821	     -0.00000000	     -0.52199986
      0.51909810	     10.84850119	     12.50256620	     -0.00000000	     -0.52237673
      0.51919488	     10.84360613	     12.50357978	     -0.00000000	     -0.52275506
      0.51929165	     10.83871708	     12.50461889	     -0.00000000	     -0.52313485
      0.51942142	     10.83217152	     12.50605238	     -0.00000000	     -0.52364641
      0.51951865	     10.82727411	     12.50715660	      0.00000000	     -0.52403143
      0.51961588	     10.82238321	     12.50828675	     -0.00000000	     -0.52441795
      0.51973287	     10.81650652	     12.50968085	      0.00000000	     -0.52488499
      0.51983757	     10.81125468	     12.51096049	      0.00000000	     -0.52530486
      0.51994228	     10.80600963	     12.51227021	      0.00000000	     -0.52572647
      0.52004698	     10.80077207	     12.51361015	      0.00000000	     -0.52614986
      0.52015168	     10.79554122	     12.51498024	      0.00000000	     -0.52657500
      0.52025639	     10.79031786	     12.51638063	     -0.00000000	     -0.52700194
      0.52036109	     10.78510113	     12.51781125	      0.00000000	     -0.52743066
      0.52046580	     10.77989188	     12.51927225	     -0.00000000	     -0.52786118
      0.52057050	     10.77468919	     12.52076354	      0.00000000	     -0.52829350
      0.52067520	     10.76949399	     12.52228531	      0.00000000	     -0.52872764
      0.52077991	     10.76430525	     12.52383744	     -0.00000000	     -0.52916358
      0.52088461	     10.75912400	     12.52542013	      0.00000000	     -0.52960137
      0.52098932	     10.75394912	     12.52703326	      0.00000000	     -0.53004099
      0.52108307	     10.74932198	     12.52850364	     -0.00000000	     -0.53043618
      0.52117682	     10.74470003	     12.52999850	      0.00000000	     -0.53083286
      0.52129098	     10.73907926	     12.53185211	     -0.00000000	     -0.53131794
      0.52140515	     10.73346633	     12.53374216	      0.00000000	     -0.53180523
      0.52149975	     10.72882157	     12.53533614	     -0.00000000	     -0.53221074
      0.52159436	     10.72418207	     12.53695520	     -0.00000000	     -0.53261778
      0.52170969	     10.71853404	     12.53896300	      0.00000000	     -0.53311609
      0.52182502	     10.71289388	     12.54100819	      0.00000000	     -0.53361669
      0.52191557	     10.70847181	     12.54264027	      0.00000000	     -0.53401136
      0.52200612	     10.70405448	     12.54429546	      0.00000000	     -0.53440747
      0.52212674	     10.69817791	     12.54653649	      0.00000000	     -0.53493738
      0.52224736	     10.69230989	     12.54881869	     -0.00000000	     -0.53546987
      0.52233400	     10.68810116	     12.55048338	      0.00000000	     -0.53585392
      0.52242064	     10.68389670	     12.55216936	      0.00000000	     -0.53623930
      0.52254865	     10.67769275	     12.55469967	      0.00000000	     -0.53681121
      0.52265572	     10.67251115	     12.55685189	      0.00000000	     -0.53729182
      0.52276279	     10.66733675	     12.55903689	      0.00000000	     -0.53777451
      0.52286985	     10.66216885	     12.56125465	      0.00000000	     -0.53825928
      0.52297692	     10.65700827	     12.56350533	     -0.00000000	     -0.53874615
      0.52306945	     10.65255383	     12.56547670	      0.00000000	     -0.53916857
      0.52316197	     10.64810481	     12.56747273	      0.00000000	     -0.53959258
      0.52327662	     10.64259875	     12.56998023	      0.00000000	     -0.54012017
      0.52339127	     10.63710076	     12.57252570	      0.00000000	     -0.54065021
      0.52348405	     10.63265645	     12.57461355	     -0.00000000	     -0.54108098
      0.52357684	     10.62821750	     12.57672639	     -0.00000000	     -0.54151337
      0.52369285	     10.62267439	     12.57940314	      0.00000000	     -0.54205627
      0.52380886	     10.61713947	     12.58211905	     -0.00000000	     -0.54260173
      0.52389814	     10.61288462	     12.58423590	     -0.00000000	     -0.54302327
      0.52398742	     10.60863468	     12.58637606	     -0.00000000	     -0.54344634
      0.52410825	     10.60289049	     12.58930934	      0.00000000	     -0.54402132
      0.52422907	     10.59715503	     12.59228541	      0.00000000	     -0.54459912
      0.52431487	     10.59308690	     12.59442472	      0.00000000	     -0.54501115
      0.52440067	     10.58902327	     12.59658570	     -0.00000000	     -0.54542462
      0.52452819	     10.58299146	     12.59983740	     -0.00000000	     -0.54604179
      0.52463522	     10.57793590	     12.60260383	      0.00000000	     -0.54656230
      0.52474226	     10.57288656	     12.60540408	     -0.00000000	     -0.54708507
      0.52484929	     10.56784409	     12.60823833	      0.00000000	     -0.54761014
      0.52494503	     10.56333889	     12.61080219	      0.00000000	     -0.54808172
      0.52504076	     10.55883918	     12.61339337	     -0.00000000	     -0.54855515
      0.52513650	     10.55434440	     12.61601182	      0.00000000	     -0.54903044
      0.52525895	     10.54860307	     12.61940087	     -0.00000000	     -0.54964106
      0.52535596	     10.54406040	     12.62211751	     -0.00000000	     -0.55012697
      0.52545297	     10.53952326	     12.62486241	      0.00000000	     -0.55061482
      0.52554997	     10.53499112	     12.62763555	      0.00000000	     -0.55110459
      0.52567178	     10.52930775	     12.63115792	     -0.00000000	     -0.55172237
      0.52576697	     10.52487205	     12.63394149	     -0.00000000	     -0.55220726
      0.52586216	     10.52044161	     12.63675249	      0.00000000	     -0.55269404
      0.52595734	     10.51601594	     12.63959092	     -0.00000000	     -0.55318273
      0.52608455	     10.51010933	     12.64342723	      0.00000000	     -0.55383881
      0.52617879	     10.50573861	     12.64630122	     -0.00000000	     -0.55432710
      0.52627304	     10.50137298	     12.64920233	      0.00000000	     -0.55481729
      0.52638856	     10.49602817	     12.65279532	      0.00000000	     -0.55542072
      0.52649116	     10.49128770	     12.65602061	     -0.00000000	     -0.55595906
      0.52659375	     10.48655252	     12.65927817	      0.00000000	     -0.55649966
      0.52669635	     10.48182333	     12.66256817	      0.00000000	     -0.55704256
      0.52679894	     10.47709937	     12.66589059	     -0.00000000	     -0.55758776
      0.52690154	     10.47238142	     12.66924560	      0.00000000	     -0.55813527
      0.52700413	     10.46766860	     12.67263316	      0.00000000	     -0.55868510
      0.52710673	     10.46296180	     12.67605348	     -0.00000000	     -0.55923728
      0.52720932	     10.45826005	     12.67950650	     -0.00000000	     -0.55979180
      0.52731192	     10.45356435	     12.68299243	      0.00000000	     -0.56034868
      0.52741452	     10.44887359	     12.68651121	     -0.00000000	     -0.56090793
      0.52750573	     10.44470814	     12.68966752	     -0.00000000	     -0.56140716
      0.52759695	     10.44054669	     12.69284991	     -0.00000000	     -0.56190828
      0.52770915	     10.43543426	     12.69680022	     -0.00000000	     -0.56252727
      0.52782134	     10.43032804	     12.70079023	     -0.00000000	     -0.56314914
      0.52791397	     10.42611746	     12.70411454	      0.00000000	     -0.56366478
      0.52800661	     10.42191098	     12.70746603	      0.00000000	     -0.56418239
      0.52811933	     10.41679829	     12.71158129	      0.00000000	     -0.56481498
      0.52823205	     10.41169173	     12.71573701	     -0.00000000	     -0.56545055
      0.52832104	     10.40766532	     12.71904647	      0.00000000	     -0.56595442
      0.52841003	     10.40364262	     12.72238126	     -0.00000000	     -0.56646015
      0.52852729	     10.39834837	     12.72681425	     -0.00000000	     -0.56712942
      0.52864455	     10.39306071	     12.73129148	      0.00000000	     -0.56780198
      0.52873041	     10.38919383	     12.73459792	     -0.00000000	     -0.56829653
      0.52881626	     10.38533034	     12.73792818	      0.00000000	     -0.56879286
      0.52893920	     10.37980491	     12.74273833	      0.00000000	     -0.56950665
      0.52904408	     10.37509657	     12.74688101	      0.00000000	     -0.57011855
      0.52914896	     10.37039395	     12.75105962	      0.00000000	     -0.57073315
      0.52925385	     10.36569638	     12.75527416	      0.00000000	     -0.57135046
      0.52935873	     10.36100469	     12.75952486	      0.00000000	     -0.57197051
      0.52944839	     10.35699790	     12.76318712	      0.00000000	     -0.57250272
      0.52953805	     10.35299535	     12.76687592	     -0.00000000	     -0.57303694
      0.52965167	     10.34792844	     12.77158876	      0.00000000	     -0.57371685
      0.52976528	     10.34286808	     12.77634444	      0.00000000	     -0.57440004
      0.52985476	     10.33888697	     12.78011980	      0.00000000	     -0.57494037
      0.52994424	     10.33490999	     12.78392189	     -0.00000000	     -0.57548276
      0.53006015	     10.32976385	     12.78888672	     -0.00000000	     -0.57618840
      0.53017605	     10.32462446	     12.79389664	      0.00000000	     -0.57689753
      0.53026123	     10.32085143	     12.79760694	      0.00000000	     -0.57742085
      0.53034640	     10.31708213	     12.80134173	     -0.00000000	     -0.57794608
      0.53046917	     10.31165510	     12.80676799	      0.00000000	     -0.57870646
      0.53057344	     10.30705130	     12.81141705	     -0.00000000	     -0.57935543
      0.53067772	     10.30245231	     12.81610303	      0.00000000	     -0.58000729
      0.53078199	     10.29785877	     12.82082615	     -0.00000000	     -0.58066206
      0.53088627	     10.29326982	     12.82558639	      0.00000000	     -0.58131974
      0.53097595	     10.28932752	     12.82971037	     -0.00000000	     -0.58188774
      0.53106563	     10.28538862	     12.83386198	      0.00000000	     -0.58245792
      0.53117789	     10.28046365	     12.83909777	      0.00000000	     -0.58317471
      0.53129014	     10.27554416	     12.84437712	     -0.00000000	     -0.58389496
      0.53138021	     10.27160190	     12.84864427	     -0.00000000	     -0.58447531
      0.53147027	     10.26766304	     12.85293960	      0.00000000	     -0.58505791
      0.53158385	     10.26270101	     12.85839707	      0.00000000	     -0.58579587
      0.53169743	     10.25774448	     12.86389966	      0.00000000	     -0.58653744
      0.53178401	     10.25397034	     12.86812483	      0.00000000	     -0.58710520
      0.53187060	     10.25019928	     12.87237637	     -0.00000000	     -0.58767507
      0.53198905	     10.24504592	     12.87823557	      0.00000000	     -0.58845814
      0.53210750	     10.23989850	     12.88414445	     -0.00000000	     -0.58924522
      0.53219074	     10.23628513	     12.88832696	      0.00000000	     -0.58980078
      0.53227399	     10.23267455	     12.89253413	      0.00000000	     -0.59035834
      0.53239904	     10.22725643	     12.89890097	     -0.00000000	     -0.59119972
      0.53250373	     10.22272566	     12.90427419	      0.00000000	     -0.59190762
      0.53260842	     10.21819996	     12.90968692	     -0.00000000	     -0.59261874
      0.53271312	     10.21367865	     12.91513917	      0.00000000	     -0.59333309
      0.53280561	     10.20968864	     12.91998906	      0.00000000	     -0.59396691
      0.53289809	     10.20570201	     12.92486998	     -0.00000000	     -0.59460327
      0.53299058	     10.20171925	     12.92978211	      0.00000000	     -0.59524221
      0.53311300	     10.19645337	     12.93633152	      0.00000000	     -0.59609184
      0.53320683	     10.19242144	     12.94138918	     -0.00000000	     -0.59674620
      0.53330066	     10.18839298	     12.94647921	      0.00000000	     -0.59740324
      0.53339450	     10.18436843	     12.95160178	     -0.00000000	     -0.59806299
      0.53351654	     10.17913929	     12.95831310	     -0.00000000	     -0.59892515
      0.53360830	     10.17521210	     12.96339559	      0.00000000	     -0.59957643
      0.53370006	     10.17128816	     12.96850943	     -0.00000000	     -0.60023032
      0.53381248	     10.16648554	     12.97481793	      0.00000000	     -0.60103509
      0.53391349	     10.16217480	     12.98052624	     -0.00000000	     -0.60176154
      0.53401450	     10.15786864	     12.98627304	     -0.00000000	     -0.60249123
      0.53411551	     10.15356627	     12.99205834	     -0.00000000	     -0.60322417
      0.53421652	     10.14926852	     12.99788240	      0.00000000	     -0.60396040
      0.53431753	     10.14497445	     13.00374520	      0.00000000	     -0.60469991
      0.53441853	     10.14068506	     13.00964705	      0.00000000	     -0.60544275
      0.53450701	     10.13693058	     13.01484896	      0.00000000	     -0.60609618
      0.53459549	     10.13317958	     13.02008100	     -0.00000000	     -0.60675219
      0.53470655	     10.12847567	     13.02669077	     -0.00000000	     -0.60757924
      0.53481761	     10.12377697	     13.03334830	      0.00000000	     -0.60841039
      0.53490653	     10.12001817	     13.03871309	     -0.00000000	     -0.60907881
      0.53499545	     10.11626280	     13.04410872	     -0.00000000	     -0.60974988
      0.53510839	     10.11149708	     13.05100664	      0.00000000	     -0.61060611
      0.53522133	     10.10673670	     13.05795466	      0.00000000	     -0.61146667
      0.53530570	     10.10318324	     13.06317803	      0.00000000	     -0.61211240
      0.53539008	     10.09963282	     13.06842958	     -0.00000000	     -0.61276058
      0.53550993	     10.09459394	     13.07593801	     -0.00000000	     -0.61368556
      0.53561676	     10.09010761	     13.08267857	     -0.00000000	     -0.61451421
      0.53572359	     10.08562526	     13.08946466	     -0.00000000	     -0.61534684
      0.53580976	     10.08201344	     13.09497164	     -0.00000000	     -0.61602136
      0.53589593	     10.07840414	     13.10050843	     -0.00000000	     -0.61669849
      0.53601039	     10.07361429	     13.10790957	     -0.00000000	     -0.61760204
      0.53612485	     10.06882909	     13.11536375	     -0.00000000	     -0.61851026
      0.53621039	     10.06525664	     13.12096915	     -0.00000000	     -0.61919206
      0.53629592	     10.06168664	     13.12660436	     -0.00000000	     -0.61987650
      0.53641301	     10.05680448	     13.13436667	     -0.00000000	     -0.62081770
      0.53653009	     10.05192707	     13.14218531	      0.00000000	     -0.62176390
      0.53661190	     10.04852249	     13.14768200	     -0.00000000	     -0.62242804
      0.53669372	     10.04512008	     13.15320636	      0.00000000	     -0.62309464
      0.53681750	     10.03997684	     13.16161796	     -0.00000000	     -0.62410798
      0.53692145	     10.03566161	     13.16873146	      0.00000000	     -0.62496342
      0.53702541	     10.03135056	     13.17589029	      0.00000000	     -0.62582293
      0.53712936	     10.02704300	     13.18309453	     -0.00000000	     -0.62668653
      0.53721879	     10.02334095	     13.18932846	     -0.00000000	     -0.62743273
      0.53730822	     10.01964142	     13.19559624	     -0.00000000	     -0.62818199
      0.53741679	     10.01515389	     13.20325166	     -0.00000000	     -0.62909581
      0.53752536	     10.01067020	     13.21095736	      0.00000000	     -0.63001418
      0.53761463	     10.00698682	     13.21733147	     -0.00000000	     -0.63077279
      0.53770391	     10.00330592	     13.22373982	      0.00000000	     -0.63153451
      0.53781360	      9.99878744	     13.23166051	     -0.00000000	     -0.63247470
      0.53792328	      9.99427279	     13.23963332	      0.00000000	     -0.63341965
      0.53801022	      9.99069765	     13.24599005	      0.00000000	     -0.63417207
      0.53809717	      9.98712479	     13.25237976	      0.00000000	     -0.63492751
      0.53820985	      9.98249801	     13.26071084	     -0.00000000	     -0.63591118
      0.53832253	      9.97787521	     13.26909780	      0.00000000	     -0.63690000
      0.53840725	      9.97440305	     13.27543997	     -0.00000000	     -0.63764681
      0.53849196	      9.97093299	     13.28181396	     -0.00000000	     -0.63839655
      0.53860832	      9.96617074	     13.29062111	     -0.00000000	     -0.63943120
      0.53872468	      9.96141266	     13.29948879	      0.00000000	     -0.64047147
      0.53880646	      9.95807155	     13.30575774	     -0.00000000	     -0.64120600
      0.53888824	      9.95473234	     13.31205682	     -0.00000000	     -0.64194335
      0.53901016	      9.94975863	     13.32150331	      0.00000000	     -0.64304779
      0.53911330	      9.94555438	     13.32954791	      0.00000000	     -0.64398710
      0.53921644	      9.94135380	     13.33764113	      0.00000000	     -0.64493097
      0.53931958	      9.93715623	     13.34578307	      0.00000000	     -0.64587943
      0.53940862	      9.93353579	     13.35285101	     -0.00000000	     -0.64670190
      0.53949765	      9.92991753	     13.35995554	     -0.00000000	     -0.64752782
      0.53960519	      9.92555086	     13.36858564	      0.00000000	     -0.64853002
      0.53971273	      9.92118748	     13.37726958	      0.00000000	     -0.64953733
      0.53980186	      9.91757406	     13.38450811	     -0.00000000	     -0.65037612
      0.53989100	      9.91396277	     13.39178391	     -0.00000000	     -0.65121844
      0.53999931	      9.90957788	     13.40067584	      0.00000000	     -0.65224684
      0.54010762	      9.90519624	     13.40962330	      0.00000000	     -0.65328053
      0.54019469	      9.90167700	     13.41685616	     -0.00000000	     -0.65411534
      0.54028175	      9.89815974	     13.42412519	      0.00000000	     -0.65495361
      0.54039256	      9.89368662	     13.43342944	     -0.00000000	     -0.65602557
      0.54050338	      9.88921682	     13.44279279	      0.00000000	     -0.65710321
      0.54058860	      9.88578220	     13.45003398	      0.00000000	     -0.65793585
      0.54067382	      9.88234942	     13.45731039	     -0.00000000	     -0.65877190
      0.54078751	      9.87777300	     13.46707347	     -0.00000000	     -0.65989265
      0.54090121	      9.87319999	     13.47689982	      0.00000000	     -0.66101954
      0.54098401	      9.86987240	     13.48409590	      0.00000000	     -0.66184408
      0.54106681	      9.86654648	     13.49132581	      0.00000000	     -0.66267191
      0.54118466	      9.86181578	     13.50167571	      0.00000000	     -0.66385599
      0.54128650	      9.85773117	     13.51067422	     -0.00000000	     -0.66488452
      0.54138833	      9.85364972	     13.51972468	      0.00000000	     -0.66591814
      0.54149017	      9.84957074	     13.52882722	     -0.00000000	     -0.66695686
      0.54157975	      9.84598543	     13.53687756	      0.00000000	     -0.66787483
      0.54166932	      9.84240198	     13.54496854	      0.00000000	     -0.66879678
      0.54175890	      9.83882088	     13.55310039	      0.00000000	     -0.66972277
      0.54188014	      9.83397721	     13.56417182	      0.00000000	     -0.67098250
      0.54197065	      9.83036399	     13.57248638	      0.00000000	     -0.67192782
      0.54206117	      9.82675267	     13.58084318	     -0.00000000	     -0.67287732
      0.54216987	      9.82241874	     13.59093536	     -0.00000000	     -0.67402319
      0.54226767	      9.81852142	     13.60006879	     -0.00000000	     -0.67505946
      0.54236548	      9.81462691	     13.60925229	     -0.00000000	     -0.67610072
      0.54246329	      9.81073448	     13.61848596	     -0.00000000	     -0.67714698
      0.54256110	      9.80684484	     13.62777015	     -0.00000000	     -0.67819830
      0.54265890	      9.80295721	     13.63710495	      0.00000000	     -0.67925469
      0.54275671	      9.79907238	     13.64649073	      0.00000000	     -0.68031619
      0.54285452	      9.79518946	     13.65592757	      0.00000000	     -0.68138282
      0.54295233	      9.79130936	     13.66541585	     -0.00000000	     -0.68245464
      0.54305013	      9.78743107	     13.67495565	      0.00000000	     -0.68353165
      0.54313783	      9.78395590	     13.68355388	      0.00000000	     -0.68450184
      0.54322554	      9.78048225	     13.69219391	      0.00000000	     -0.68547626
      0.54333115	      9.77630179	     13.70265438	     -0.00000000	     -0.68665535
      0.54343676	      9.77212367	     13.71317603	     -0.00000000	     -0.68784066
      0.54352721	      9.76854797	     13.72223558	     -0.00000000	     -0.68886072
      0.54361766	      9.76497384	     13.73134039	      0.00000000	     -0.68988539
      0.54370810	      9.76140178	     13.74049074	     -0.00000000	     -0.69091472
      0.54382512	      9.75678268	     13.75239746	      0.00000000	     -0.69225342
      0.54391527	      9.75322666	     13.76162242	     -0.00000000	     -0.69329008
      0.54400542	      9.74967215	     13.77089318	     -0.00000000	     -0.69433144
      0.54409557	      9.74611961	     13.78021001	      0.00000000	     -0.69537753
      0.54421628	      9.74136516	     13.79275798	      0.00000000	     -0.69678575
      0.54430429	      9.73790098	     13.80195915	     -0.00000000	     -0.69781789
      0.54439230	      9.73443818	     13.81120480	     -0.00000000	     -0.69885463
      0.54450245	      9.73010677	     13.82283937	      0.00000000	     -0.70015871
      0.54460140	      9.72621799	     13.83335006	     -0.00000000	     -0.70133630
      0.54470034	      9.72233157	     13.84391785	      0.00000000	     -0.70251984
      0.54479928	      9.71844673	     13.85454291	     -0.00000000	     -0.70370933
      0.54489822	      9.71456435	     13.86522565	     -0.00000000	     -0.70490485
      0.54498389	      9.71120415	     13.87452134	     -0.00000000	     -0.70594478
      0.54506955	      9.70784571	     13.88386063	     -0.00000000	     -0.70698928
      0.54517809	      9.70359215	     13.89575702	      0.00000000	     -0.70831932
      0.54528664	      9.69934116	     13.90772406	      0.00000000	     -0.70965677
      0.54537112	      9.69603353	     13.91708784	     -0.00000000	     -0.71070296
      0.54545561	      9.69272752	     13.92649484	      0.00000000	     -0.71175370
      0.54556821	      9.68832313	     13.93909989	      0.00000000	     -0.71316123
      0.54566913	      9.68437764	     13.95046377	     -0.00000000	     -0.71442978
      0.54577006	      9.68043362	     13.96189014	      0.00000000	     -0.71570495
      0.54585863	      9.67697429	     13.97196956	     -0.00000000	     -0.71682951
      0.54594720	      9.67351603	     13.98209756	     -0.00000000	     -0.71795923
      0.54603577	      9.67005932	     13.99227442	     -0.00000000	     -0.71909415
      0.54615554	      9.66538708	     14.00611355	      0.00000000	     -0.72063710
      0.54624464	      9.66191288	     14.01646805	      0.00000000	     -0.72179127
      0.54633374	      9.65843973	     14.02687267	     -0.00000000	     -0.72295079
      0.54644134	      9.65424754	     14.03950450	      0.00000000	     -0.72435824
      0.54654894	      9.65005686	     14.05221016	      0.00000000	     -0.72577360
      0.54663024	      9.64689216	     14.06185934	     -0.00000000	     -0.72684830
      0.54671154	      9.64372822	     14.07155106	     -0.00000000	     -0.72792757
      0.54682647	      9.63925713	     14.08532564	      0.00000000	     -0.72946126
      0.54692795	      9.63531118	     14.09755836	      0.00000000	     -0.73082304
      0.54702942	      9.63136706	     14.10985846	     -0.00000000	     -0.73219211
      0.54713089	      9.62742402	     14.12222620	     -0.00000000	     -0.73356851
      0.54721515	      9.62415157	     14.13254717	     -0.00000000	     -0.73471699
      0.54729940	      9.62087982	     14.14291522	      0.00000000	     -0.73587059
      0.54740802	      9.61666379	     14.15635079	     -0.00000000	     -0.73736534
      0.54751664	      9.61244910	     14.16986540	      0.00000000	     -0.73886871
      0.54760240	      9.60912243	     14.18059341	      0.00000000	     -0.74006199
      0.54768817	      9.60579645	     14.19137120	     -0.00000000	     -0.74126072
      0.54779641	      9.60160076	     14.20504376	      0.00000000	     -0.74278130
      0.54790464	      9.59740626	     14.21879639	     -0.00000000	     -0.74431068
      0.54798825	      9.59416751	     14.22947499	     -0.00000000	     -0.74549814
      0.54807186	      9.59092932	     14.24020183	      0.00000000	     -0.74669092
      0.54818264	      9.58664047	     14.25448874	      0.00000000	     -0.74827951
      0.54829341	      9.58235275	     14.26886125	      0.00000000	     -0.74987755
      0.54837575	      9.57916667	     14.27960105	     -0.00000000	     -0.75107167
      0.54845810	      9.57598108	     14.29038861	      0.00000000	     -0.75227108
      0.54857109	      9.57161109	     14.30526978	      0.00000000	     -0.75392564
      0.54867065	      9.56776179	     14.31845629	     -0.00000000	     -0.75539178
      0.54877021	      9.56391380	     14.33171382	      0.00000000	     -0.75686585
      0.54886976	      9.56006641	     14.34504264	     -0.00000000	     -0.75834788
      0.54895767	      9.55667029	     14.35687187	     -0.00000000	     -0.75966321
      0.54904558	      9.55327459	     14.36875724	      0.00000000	     -0.76098483
      0.54913349	      9.54987978	     14.38069910	     -0.00000000	     -0.76231279
      0.54925188	      9.54530868	     14.39687146	     -0.00000000	     -0.76411129
      0.54934017	      9.54190085	     14.40899930	     -0.00000000	     -0.76546011
      0.54942846	      9.53849341	     14.42118496	     -0.00000000	     -0.76681545
      0.54953504	      9.53438134	     14.43597181	      0.00000000	     -0.76846023
      0.54964162	      9.53026980	     14.45084379	      0.00000000	     -0.77011465
      0.54972267	      9.52714363	     14.46221243	      0.00000000	     -0.77137947
      0.54980373	      9.52401765	     14.47363080	      0.00000000	     -0.77264993
      0.54991683	      9.51965715	     14.48964555	      0.00000000	     -0.77443200
      0.55001739	      9.51578035	     14.50396798	      0.00000000	     -0.77602598
      0.55011796	      9.51190448	     14.51836829	     -0.00000000	     -0.77762884
      0.55021852	      9.50802881	     14.53284683	     -0.00000000	     -0.77924063
      0.55030213	      9.50480741	     14.54494432	     -0.00000000	     -0.78058755
      0.55038574	      9.50158610	     14.55709642	     -0.00000000	     -0.78194073
      0.55049326	      9.49744429	     14.57280458	      0.00000000	     -0.78369017
      0.55060077	      9.49330277	     14.58860404	     -0.00000000	     -0.78545011
      0.55068630	      9.49000904	     14.60123764	      0.00000000	     -0.78685764
      0.55077183	      9.48671534	     14.61392961	      0.00000000	     -0.78827191
      0.55087844	      9.48261044	     14.62983211	     -0.00000000	     -0.79004427
      0.55098505	      9.47850567	     14.64582630	      0.00000000	     -0.79182724
      0.55106871	      9.47528493	     14.65844295	     -0.00000000	     -0.79323399
      0.55115238	      9.47206412	     14.67111665	      0.00000000	     -0.79464736
      0.55126093	      9.46788571	     14.68764597	     -0.00000000	     -0.79649111
      0.55136948	      9.46370731	     14.70427240	      0.00000000	     -0.79834618
      0.55145234	      9.46051851	     14.71702890	      0.00000000	     -0.79976981
      0.55153520	      9.45732957	     14.72984258	     -0.00000000	     -0.80120011
      0.55164511	      9.45309956	     14.74692963	     -0.00000000	     -0.80310791
      0.55175503	      9.44886942	     14.76411840	      0.00000000	     -0.80502763
      0.55183657	      9.44573176	     14.77693589	     -0.00000000	     -0.80645952
      0.55191811	      9.44259386	     14.78980996	      0.00000000	     -0.80789808
      0.55203004	      9.43828675	     14.80757460	      0.00000000	     -0.80988366
      0.55212895	      9.43448026	     14.82336341	     -0.00000000	     -0.81164897
      0.55222787	      9.43067402	     14.83923695	      0.00000000	     -0.81342429
      0.55232678	      9.42686733	     14.85519561	      0.00000000	     -0.81520968
      0.55241318	      9.42354251	     14.86920557	      0.00000000	     -0.81677753
      0.55249958	      9.42021729	     14.88328116	      0.00000000	     -0.81835318
      0.55258598	      9.41689212	     14.89742278	     -0.00000000	     -0.81993668
      0.55270619	      9.41226559	     14.91720740	      0.00000000	     -0.82215284
      0.55279270	      9.40893563	     14.93152765	     -0.00000000	     -0.82375750
      0.55287922	      9.40560522	     14.94591516	      0.00000000	     -0.82537019
      0.55298645	      9.40147761	     14.96384020	     -0.00000000	     -0.82738012
      0.55308294	      9.39776258	     14.98006032	      0.00000000	     -0.82919958
      0.55317943	      9.39404756	     14.99636561	     -0.00000000	     -0.83102926
      0.55327593	      9.39033178	     15.01275642	     -0.00000000	     -0.83286923
      0.55337242	      9.38661606	     15.02923337	      0.00000000	     -0.83471958
      0.55345725	      9.38334890	     15.04378920	     -0.00000000	     -0.83635478
      0.55354207	      9.38008169	     15.05841228	      0.00000000	     -0.83799811
      0.55364702	      9.37603844	     15.07659882	     -0.00000000	     -0.84004271
      0.55375198	      9.37199488	     15.09488944	      0.00000000	     -0.84209993
      0.55383485	      9.36880126	     15.10940565	     -0.00000000	     -0.84373328
      0.55391772	      9.36560748	     15.12398747	     -0.00000000	     -0.84537461
      0.55402748	      9.36137666	     15.14340142	      0.00000000	     -0.84756079
      0.55412550	      9.35759749	     15.16083912	     -0.00000000	     -0.84952535
      0.55422353	      9.35381725	     15.17837008	     -0.00000000	     -0.85150130
      0.55431144	      9.35042710	     15.19417066	     -0.00000000	     -0.85328299
      0.55439934	      9.34703602	     15.21004705	      0.00000000	     -0.85507398
      0.55448725	      9.34364451	     15.22599972	      0.00000000	     -0.85687433
      0.55459973	      9.33930385	     15.24652294	      0.00000000	     -0.85919162
      0.55468762	      9.33591141	     15.26264826	      0.00000000	     -0.86101324
      0.55477551	      9.33251798	     15.27885106	     -0.00000000	     -0.86284441
      0.55486340	      9.32912397	     15.29513182	     -0.00000000	     -0.86468522
      0.55497955	      9.32463742	     15.31676674	      0.00000000	     -0.86713269
      0.55506486	      9.32134135	     15.33274564	      0.00000000	     -0.86894126
      0.55515017	      9.31804423	     15.34879918	     -0.00000000	     -0.87075910
      0.55525681	      9.31392167	     15.36897289	     -0.00000000	     -0.87304466
      0.55536346	      9.30979747	     15.38926460	     -0.00000000	     -0.87534491
      0.55544313	      9.30671602	     15.40450083	      0.00000000	     -0.87707296
      0.55552280	      9.30363351	     15.41980364	      0.00000000	     -0.87880932
      0.55563475	      9.29930070	     15.44142072	     -0.00000000	     -0.88126347
      0.55573417	      9.29545144	     15.46072903	     -0.00000000	     -0.88345681
      0.55583358	      9.29160115	     15.48014293	     -0.00000000	     -0.88566341
      0.55593300	      9.28774907	     15.49966294	     -0.00000000	     -0.88788335
      0.55601477	      9.28458001	     15.51579862	     -0.00000000	     -0.88971938
      0.55609655	      9.28140969	     15.53200688	     -0.00000000	     -0.89156457
      0.55620325	      9.27727145	     15.55326672	      0.00000000	     -0.89398620
      0.55630177	      9.27344896	     15.57300647	      0.00000000	     -0.89623608
      0.55640029	      9.26962524	     15.59285348	     -0.00000000	     -0.89849955
      0.55649881	      9.26579954	     15.61280828	     -0.00000000	     -0.90077671
      0.55658102	      9.26260605	     15.62954434	      0.00000000	     -0.90268763
      0.55666324	      9.25941113	     15.64635629	      0.00000000	     -0.90460822
      0.55676884	      9.25530608	     15.66806148	      0.00000000	     -0.90708929
      0.55687444	      9.25119882	     15.68989333	      0.00000000	     -0.90958654
      0.55695934	      9.24789559	     15.70753789	      0.00000000	     -0.91160607
      0.55704424	      9.24459074	     15.72526525	     -0.00000000	     -0.91363621
      0.55714808	      9.24054678	     15.74706189	     -0.00000000	     -0.91613393
      0.55725192	      9.23650046	     15.76898385	      0.00000000	     -0.91864775
      0.55733527	      9.23325180	     15.78666911	     -0.00000000	     -0.92067702
      0.55741861	      9.23000148	     15.80443599	      0.00000000	     -0.92271682
      0.55752374	      9.22589948	     15.82696561	     -0.00000000	     -0.92530510
      0.55762888	      9.22179491	     15.84962664	      0.00000000	     -0.92791037
      0.55771197	      9.21854931	     15.86763168	     -0.00000000	     -0.92998172
      0.55779507	      9.21530195	     15.88571975	     -0.00000000	     -0.93206384
      0.55790066	      9.21117398	     15.90882236	     -0.00000000	     -0.93472497
      0.55800624	      9.20704324	     15.93206059	     -0.00000000	     -0.93740375
      0.55808857	      9.20382065	     15.95027661	      0.00000000	     -0.93950503
      0.55817090	      9.20059622	     15.96857603	      0.00000000	     -0.94161719
      0.55827741	      9.19642295	     15.99237252	      0.00000000	     -0.94436575
      0.55838392	      9.19224668	     16.01631022	      0.00000000	     -0.94713279
      0.55846554	      9.18904466	     16.03475115	     -0.00000000	     -0.94926595
      0.55854716	      9.18584072	     16.05327595	     -0.00000000	     -0.95141012
      0.55865467	      9.18161813	     16.07780550	      0.00000000	     -0.95425135
      0.55876218	      9.17739231	     16.10248229	     -0.00000000	     -0.95711199
      0.55884293	      9.17421659	     16.12111493	      0.00000000	     -0.95927354
      0.55892369	      9.17103889	     16.13983158	     -0.00000000	     -0.96144618
      0.55903248	      9.16675521	     16.16518080	      0.00000000	     -0.96439093
      0.55912945	      9.16293428	     16.18790455	     -0.00000000	     -0.96703282
      0.55922641	      9.15911103	     16.21075169	      0.00000000	     -0.96969111
      0.55932338	      9.15528476	     16.23372285	      0.00000000	     -0.97236596
      0.55940869	      9.15191663	     16.25403583	      0.00000000	     -0.97473296
      0.55949400	      9.14854610	     16.27444588	     -0.00000000	     -0.97711292
      0.55957931	      9.14517361	     16.29495359	     -0.00000000	     -0.97950592
      0.55969585	      9.14056294	     16.32312672	     -0.00000000	     -0.98279612
      0.55978118	      9.13718463	     16.34387228	      0.00000000	     -0.98522091
      0.55986651	      9.13380384	     16.36471721	     -0.00000000	     -0.98765905
      0.55997113	      9.12965581	     16.39041165	     -0.00000000	     -0.99066680
      0.56007575	      9.12550401	     16.41625727	      0.00000000	     -0.99369492
      0.56015439	      9.12238150	     16.43578366	      0.00000000	     -0.99598445
      0.56023303	      9.11925673	     16.45539641	      0.00000000	     -0.99828565
      0.56034371	      9.11485548	     16.48314784	      0.00000000	     -1.00154442
      0.56044214	      9.11093762	     16.50797422	      0.00000000	     -1.00446235
      0.56054057	      9.10701681	     16.53293844	     -0.00000000	     -1.00739900
      0.56062899	      9.10349188	     16.55548024	      0.00000000	     -1.01005285
      0.56071740	      9.09996458	     16.57813454	      0.00000000	     -1.01272203
      0.56080582	      9.09643435	     16.60090188	     -0.00000000	     -1.01540663
      0.56089424	      9.09290154	     16.62378294	     -0.00000000	     -1.01810677
      0.56100807	      9.08834880	     16.65341027	      0.00000000	     -1.02160618
      0.56109024	      9.08505978	     16.67491536	      0.00000000	     -1.02414849
      0.56117241	      9.08176806	     16.69652034	      0.00000000	     -1.02670451
      0.56127979	      9.07746296	     16.72490478	      0.00000000	     -1.03006549
      0.56138717	      9.07315328	     16.75346183	      0.00000000	     -1.03345024
      0.56146469	      9.07003958	     16.77418656	     -0.00000000	     -1.03590875
      0.56154222	      9.06692334	     16.79500228	     -0.00000000	     -1.03837983
      0.56165486	      9.06239119	     16.82541258	     -0.00000000	     -1.04199311
      0.56175325	      9.05842869	     16.85213150	     -0.00000000	     -1.04517092
      0.56185163	      9.05446268	     16.87899969	      0.00000000	     -1.04836946
      0.56194006	      9.05089438	     16.90327723	     -0.00000000	     -1.05126214
      0.56202849	      9.04732325	     16.92767676	      0.00000000	     -1.05417181
      0.56211692	      9.04374874	     16.95219888	      0.00000000	     -1.05709858
      0.56220535	      9.04017121	     16.97684430	      0.00000000	     -1.06004256
      0.56231721	      9.03564098	     17.00819701	     -0.00000000	     -1.06379138
      0.56239983	      9.03229170	     17.03148367	     -0.00000000	     -1.06657837
      0.56248245	      9.02893930	     17.05487981	      0.00000000	     -1.06938073
      0.56258833	      9.02463935	     17.08502167	     -0.00000000	     -1.07299442
      0.56269421	      9.02033430	     17.11534542	      0.00000000	     -1.07663371
      0.56277217	      9.01716158	     17.13779104	     -0.00000000	     -1.07932996
      0.56285013	      9.01398595	     17.16033638	     -0.00000000	     -1.08204029
      0.56296114	      9.00945966	     17.19261224	      0.00000000	     -1.08592406
      0.56305850	      9.00548548	     17.22108626	     -0.00000000	     -1.08935394
      0.56315585	      9.00150733	     17.24971863	     -0.00000000	     -1.09280627
      0.56325321	      8.99752451	     17.27851019	      0.00000000	     -1.09628123
      0.56333459	      8.99419241	     17.30269959	     -0.00000000	     -1.09920339
      0.56341597	      8.99085699	     17.32700143	      0.00000000	     -1.10214157
      0.56351961	      8.98660471	     17.35811650	      0.00000000	     -1.10590707
      0.56362326	      8.98234716	     17.38941607	      0.00000000	     -1.10969895
      0.56370602	      8.97894415	     17.41454248	     -0.00000000	     -1.11274589
      0.56378878	      8.97553764	     17.43978786	      0.00000000	     -1.11580990
      0.56389214	      8.97127875	     17.47148574	     -0.00000000	     -1.11966077
      0.56399551	      8.96701444	     17.50337133	     -0.00000000	     -1.12353864
      0.56407619	      8.96368275	     17.52839040	      0.00000000	     -1.12658437
      0.56415687	      8.96034762	     17.55352508	      0.00000000	     -1.12964677
      0.56426276	      8.95596571	     17.58669010	     -0.00000000	     -1.13369158
      0.56436864	      8.95157798	     17.62005656	     -0.00000000	     -1.13776554
      0.56444782	      8.94829372	     17.64513904	      0.00000000	     -1.14083108
      0.56452700	      8.94500606	     17.67033540	      0.00000000	     -1.14391315
      0.56463557	      8.94049302	     17.70507115	      0.00000000	     -1.14816638
      0.56473091	      8.93652495	     17.73575160	     -0.00000000	     -1.15192720
      0.56482625	      8.93255252	     17.76660009	      0.00000000	     -1.15571252
      0.56492159	      8.92857507	     17.79761749	     -0.00000000	     -1.15952251
      0.56500687	      8.92501356	     17.82550704	      0.00000000	     -1.16295167
      0.56509215	      8.92144798	     17.85353321	     -0.00000000	     -1.16640085
      0.56517743	      8.91787879	     17.88169677	     -0.00000000	     -1.16987017
      0.56528804	      8.91324361	     17.91843090	      0.00000000	     -1.17440015
      0.56537422	      8.90962808	     17.94721269	      0.00000000	     -1.17795332
      0.56546040	      8.90600835	     17.97613707	      0.00000000	     -1.18152751
      0.56554657	      8.90238484	     18.00520484	      0.00000000	     -1.18512286
      0.56565790	      8.89769757	     18.04297036	      0.00000000	     -1.18979916
      0.56574226	      8.89414182	     18.07174668	      0.00000000	     -1.19336628
      0.56582662	      8.89058196	     18.10066262	     -0.00000000	     -1.19695410
      0.56592942	      8.88623856	     18.13609229	     -0.00000000	     -1.20135476
      0.56603223	      8.88188906	     18.17173163	      0.00000000	     -1.20578659
      0.56610944	      8.87861885	     18.19863795	     -0.00000000	     -1.20913587
      0.56618665	      8.87534509	     18.22566379	      0.00000000	     -1.21250297
      0.56629720	      8.87065230	     18.26456736	      0.00000000	     -1.21735507
      0.56639296	      8.86658207	     18.29846318	      0.00000000	     -1.22158757
      0.56648871	      8.86250701	     18.33254596	      0.00000000	     -1.22584808
      0.56658446	      8.85842646	     18.36681662	      0.00000000	     -1.23013678
      0.56666738	      8.85488876	     18.39664915	     -0.00000000	     -1.23387392
      0.56675031	      8.85134691	     18.42662405	      0.00000000	     -1.23763248
      0.56685083	      8.84704855	     18.46315127	     -0.00000000	     -1.24221750
      0.56695135	      8.84274419	     18.49988992	      0.00000000	     -1.24683442
      0.56703368	      8.83921484	     18.53013869	      0.00000000	     -1.25063979
      0.56711601	      8.83568136	     18.56053076	     -0.00000000	     -1.25446685
      0.56721844	      8.83128018	     18.59854282	      0.00000000	     -1.25925860
      0.56732087	      8.82687272	     18.63677905	     -0.00000000	     -1.26408437
      0.56740011	      8.82345889	     18.66651731	     -0.00000000	     -1.26784160
      0.56747936	      8.82004120	     18.69639113	     -0.00000000	     -1.27161947
      0.56758642	      8.81541852	     18.73696579	      0.00000000	     -1.27675620
      0.56769348	      8.81078898	     18.77779047	     -0.00000000	     -1.28193108
      0.56776891	      8.80752373	     18.80670370	      0.00000000	     -1.28560003
      0.56784434	      8.80425497	     18.83574227	      0.00000000	     -1.28928817
      0.56795917	      8.79927250	     18.88019228	     -0.00000000	     -1.29494003
      0.56805327	      8.79518383	     18.91683545	     -0.00000000	     -1.29960502
      0.56814737	      8.79109032	     18.95367686	     -0.00000000	     -1.30430048
      0.56824146	      8.78699142	     18.99071746	      0.00000000	     -1.30902660
      0.56833556	      8.78288783	     19.02795836	     -0.00000000	     -1.31378361
      0.56841871	      8.77925707	     19.06103372	      0.00000000	     -1.31801299
      0.56850186	      8.77562265	     19.09426699	      0.00000000	     -1.32226677
      0.56858501	      8.77198411	     19.12765882	      0.00000000	     -1.32654510
      0.56870013	      8.76694021	     19.17415296	      0.00000000	     -1.33250922
      0.56878423	      8.76325026	     19.20831435	     -0.00000000	     -1.33689657
      0.56886834	      8.75955652	     19.24264048	     -0.00000000	     -1.34130951
      0.56897067	      8.75505672	     19.28462810	     -0.00000000	     -1.34671345
      0.56906256	      8.75101090	     19.32254459	     -0.00000000	     -1.35159911
      0.56915446	      8.74695998	     19.36066055	      0.00000000	     -1.35651589
      0.56924635	      8.74290466	     19.39897703	      0.00000000	     -1.36146401
      0.56933825	      8.73884421	     19.43749488	     -0.00000000	     -1.36644362
      0.56943014	      8.73477945	     19.47621516	     -0.00000000	     -1.37145496
      0.56952204	      8.73070953	     19.51513871	      0.00000000	     -1.37649817
      0.56960460	      8.72704940	     19.55028309	      0.00000000	     -1.38105652
      0.56968716	      8.72338521	     19.58559302	      0.00000000	     -1.38564089
      0.56978687	      8.71895553	     19.62845534	     -0.00000000	     -1.39121193
      0.56988657	      8.71452013	     19.67156131	     -0.00000000	     -1.39682138
      0.56996735	      8.71092281	     19.70666664	     -0.00000000	     -1.40139467
      0.57004813	      8.70732169	     19.74193335	     -0.00000000	     -1.40599345
      0.57015232	      8.70267231	     19.78765685	     -0.00000000	     -1.41196246
      0.57024573	      8.69849860	     19.82888195	      0.00000000	     -1.41735064
      0.57033914	      8.69432062	     19.87032588	     -0.00000000	     -1.42277353
      0.57043255	      8.69013765	     19.91198952	     -0.00000000	     -1.42823130
      0.57051403	      8.68648595	     19.94850874	     -0.00000000	     -1.43302022
      0.57059550	      8.68283055	     19.98519651	      0.00000000	     -1.43783596
      0.57069705	      8.67826963	     20.03116412	     -0.00000000	     -1.44387646
      0.57079861	      8.67370318	     20.07739589	      0.00000000	     -1.44995910
      0.57087619	      8.67021139	     20.11289474	      0.00000000	     -1.45463466
      0.57095378	      8.66671636	     20.14854903	     -0.00000000	     -1.45933507
      0.57106354	      8.66176704	     20.19925634	     -0.00000000	     -1.46602749
      0.57115640	      8.65757517	     20.24239944	      0.00000000	     -1.47172849
      0.57124925	      8.65337950	     20.28576816	      0.00000000	     -1.47746569
      0.57134211	      8.64917940	     20.32936332	     -0.00000000	     -1.48323926
      0.57142551	      8.64540392	     20.36871341	      0.00000000	     -1.48845612
      0.57150892	      8.64162496	     20.40824761	      0.00000000	     -1.49370260
      0.57159232	      8.63784305	     20.44796665	      0.00000000	     -1.49897886
      0.57170185	      8.63287120	     20.50041354	     -0.00000000	     -1.50595389
      0.57179100	      8.62882116	     20.54333531	     -0.00000000	     -1.51166890
      0.57188015	      8.62476745	     20.58647075	     -0.00000000	     -1.51741842
      0.57196930	      8.62071066	     20.62982075	     -0.00000000	     -1.52320265
      0.57205844	      8.61665037	     20.67338603	     -0.00000000	     -1.52902173
      0.57214759	      8.61258710	     20.71716743	      0.00000000	     -1.53487583
      0.57223674	      8.60852049	     20.76116569	     -0.00000000	     -1.54076510
      0.57232589	      8.60445103	     20.80538163	      0.00000000	     -1.54668971
      0.57241503	      8.60037839	     20.84981597	     -0.00000000	     -1.55264980
      0.57252309	      8.59543820	     20.90397049	     -0.00000000	     -1.55992206
      0.57260001	      8.59191889	     20.94271486	     -0.00000000	     -1.56513053
      0.57267693	      8.58839780	     20.98162361	      0.00000000	     -1.57036579
      0.57278312	      8.58353312	     21.03561272	      0.00000000	     -1.57763784
      0.57288092	      8.57905001	     21.08561182	      0.00000000	     -1.58438041
      0.57297871	      8.57456365	     21.13587935	      0.00000000	     -1.59116680
      0.57306235	      8.57072496	     21.17908183	      0.00000000	     -1.59700545
      0.57314598	      8.56688399	     21.22248189	      0.00000000	     -1.60287641
      0.57324657	      8.56226232	     21.27493967	     -0.00000000	     -1.60998011
      0.57333510	      8.55819202	     21.32134899	     -0.00000000	     -1.61627149
      0.57342363	      8.55412008	     21.36798190	      0.00000000	     -1.62259951
      0.57351216	      8.55004597	     21.41483898	      0.00000000	     -1.62896428
      0.57360069	      8.54597037	     21.46192095	      0.00000000	     -1.63536597
      0.57368922	      8.54189286	     21.50922841	     -0.00000000	     -1.64180466
      0.57377775	      8.53781402	     21.55676205	     -0.00000000	     -1.64828052
      0.57386628	      8.53373354	     21.60452245	     -0.00000000	     -1.65479364
      0.57395481	      8.52965190	     21.65251027	     -0.00000000	     -1.66134417
      0.57404334	      8.52556887	     21.70072608	      0.00000000	     -1.66793220
      0.57415408	      8.52046018	     21.76136105	      0.00000000	     -1.67622615
      0.57422821	      8.51703929	     21.80214989	     -0.00000000	     -1.68181104
      0.57430234	      8.51361806	     21.84309990	     -0.00000000	     -1.68742249
      0.57441130	      8.50858822	     21.90358457	     -0.00000000	     -1.69571894
      0.57451527	      8.50378811	     21.96162383	      0.00000000	     -1.70368900
      0.57461924	      8.49898714	     22.01998251	      0.00000000	     -1.71171175
      0.57469862	      8.49532166	     22.06475453	     -0.00000000	     -1.71787264
      0.57477800	      8.49165579	     22.10971361	      0.00000000	     -1.72406440
      0.57488716	      8.48661451	     22.17184940	     -0.00000000	     -1.73263011
      0.57497153	      8.48271842	     22.22011186	     -0.00000000	     -1.73928994
      0.57505589	      8.47882282	     22.26858707	      0.00000000	     -1.74598492
      0.57514026	      8.47492740	     22.31727536	      0.00000000	     -1.75271508
      0.57525157	      8.46978865	     22.38184318	      0.00000000	     -1.76164908
      0.57532817	      8.46625289	     22.42649007	      0.00000000	     -1.76783249
      0.57540476	      8.46271801	     22.47131368	     -0.00000000	     -1.77404510
      0.57550882	      8.45791676	     22.53249221	      0.00000000	     -1.78253206
      0.57560788	      8.45334783	     22.59103486	      0.00000000	     -1.79066141
      0.57570694	      8.44878032	     22.64987457	      0.00000000	     -1.79883982
      0.57578946	      8.44497716	     22.69911712	      0.00000000	     -1.80569023
      0.57587198	      8.44117518	     22.74856644	      0.00000000	     -1.81257477
      0.57597530	      8.43641765	     22.81076817	     -0.00000000	     -1.82124231
      0.57605979	      8.43252864	     22.86187879	      0.00000000	     -1.82837057
      0.57614428	      8.42864188	     22.91320715	     -0.00000000	     -1.83553475
      0.57622877	      8.42475704	     22.96475342	     -0.00000000	     -1.84273488
      0.57633729	      8.41977060	     23.03128440	     -0.00000000	     -1.85203618
      0.57641471	      8.41621586	     23.07896204	      0.00000000	     -1.85870722
      0.57649212	      8.41266355	     23.12682329	      0.00000000	     -1.86540851
      0.57659349	      8.40801529	     23.18977367	      0.00000000	     -1.87422934
      0.57669118	      8.40353997	     23.25073611	      0.00000000	     -1.88277892
      0.57678887	      8.39906856	     23.31199161	      0.00000000	     -1.89137668
      0.57687228	      8.39525438	     23.36452711	      0.00000000	     -1.89875609
      0.57695570	      8.39144331	     23.41727654	     -0.00000000	     -1.90617063
      0.57705763	      8.38679113	     23.48202852	      0.00000000	     -1.91527912
      0.57714123	      8.38297932	     23.53537587	      0.00000000	     -1.92278890
      0.57722484	      8.37917168	     23.58893852	     -0.00000000	     -1.93033396
      0.57730844	      8.37536790	     23.64271646	     -0.00000000	     -1.93791426
      0.57741952	      8.37032072	     23.71450305	      0.00000000	     -1.94804049
      0.57749467	      8.36691024	     23.76328471	     -0.00000000	     -1.95492645
      0.57756982	      8.36350370	     23.81224047	      0.00000000	     -1.96184082
      0.57767361	      8.35880542	     23.88013506	     -0.00000000	     -1.97143627
      0.57777388	      8.35427350	     23.94604628	      0.00000000	     -1.98075819
      0.57787415	      8.34974877	     24.01226727	      0.00000000	     -1.99013045
      0.57795995	      8.34588302	     24.06918234	      0.00000000	     -1.99819077
      0.57804576	      8.34202280	     24.12632411	      0.00000000	     -2.00628782
      0.57813157	      8.33816876	     24.18369254	      0.00000000	     -2.01442156
      0.57821737	      8.33432071	     24.24128748	      0.00000000	     -2.02259190
      0.57831848	      8.32979496	     24.30944113	      0.00000000	     -2.03226575
      0.57840746	      8.32581912	     24.36968272	      0.00000000	     -2.04082151
      0.57849644	      8.32185086	     24.43016745	      0.00000000	     -2.04941636
      0.57858542	      8.31788971	     24.49089500	      0.00000000	     -2.05805017
      0.57867441	      8.31393656	     24.55186525	     -0.00000000	     -2.06672286
      0.57876339	      8.30999092	     24.61307785	      0.00000000	     -2.07543428
      0.57885237	      8.30605369	     24.67453263	      0.00000000	     -2.08418433
      0.57894135	      8.30212436	     24.73622918	      0.00000000	     -2.09297287
      0.57903033	      8.29820386	     24.79816731	      0.00000000	     -2.10179977
      0.57911931	      8.29429165	     24.86034656	      0.00000000	     -2.11066488
      0.57920830	      8.29038868	     24.92276669	     -0.00000000	     -2.11956807
      0.57929728	      8.28649438	     24.98542722	     -0.00000000	     -2.12850917
      0.57938626	      8.28260973	     25.04832785	      0.00000000	     -2.13748803
      0.57947524	      8.27873412	     25.11146806	      0.00000000	     -2.14650448
      0.57956422	      8.27486857	     25.17484751	      0.00000000	     -2.15555835
      0.57965321	      8.27101242	     25.23846563	     -0.00000000	     -2.16464946
      0.57974219	      8.26716673	     25.30232206	     -0.00000000	     -2.17377764
      0.57983117	      8.26333080	     25.36641616	      0.00000000	     -2.18294268
      0.57992015	      8.25950571	     25.43074754	     -0.00000000	     -2.19214441
      0.58000913	      8.25569071	     25.49531553	      0.00000000	     -2.20138261
      0.58008917	      8.25226884	     25.55359374	     -0.00000000	     -2.20972301
      0.58016920	      8.24885552	     25.61206251	     -0.00000000	     -2.21809260
      0.58027175	      8.24449563	     25.68725173	      0.00000000	     -2.22885831
      0.58035685	      8.24088830	     25.74988954	     -0.00000000	     -2.23782899
      0.58044195	      8.23729171	     25.81274118	      0.00000000	     -2.24683207
      0.58052706	      8.23370545	     25.87580598	     -0.00000000	     -2.25586734
      0.58062934	      8.22940954	     25.95188564	     -0.00000000	     -2.26676925
      0.58070877	      8.22608425	     26.01117302	     -0.00000000	     -2.27526627
      0.58078820	      8.22276879	     26.07064448	     -0.00000000	     -2.28379076
      0.58088473	      8.21875231	     26.14316781	      0.00000000	     -2.29418738
      0.58097852	      8.21486357	     26.21389654	     -0.00000000	     -2.30432794
      0.58107231	      8.21098834	     26.28487934	     -0.00000000	     -2.31450592
      0.58115643	      8.20752511	     26.34875347	      0.00000000	     -2.32366533
      0.58124055	      8.20407291	     26.41283051	     -0.00000000	     -2.33285436
      0.58132467	      8.20063230	     26.47710985	      0.00000000	     -2.34207279
      0.58140878	      8.19720302	     26.54159073	      0.00000000	     -2.35132040
      0.58152472	      8.19249581	     26.63079121	      0.00000000	     -2.36411338
      0.58159545	      8.18963460	     26.68539697	     -0.00000000	     -2.37194482
      0.58166618	      8.18678192	     26.74014362	     -0.00000000	     -2.37979634
      0.58177889	      8.18225294	     26.82767925	     -0.00000000	     -2.39234987
      0.58187995	      8.17821062	     26.90646002	     -0.00000000	     -2.40364717
      0.58201978	      8.17264529	     27.01593944	     -0.00000000	     -2.41934517
      0.58209065	      8.16983738	     27.07163414	     -0.00000000	     -2.42733026
      0.58216152	      8.16703779	     27.12746701	     -0.00000000	     -2.43533447
      0.58229489	      8.16179261	     27.23290943	      0.00000000	     -2.45044858
      0.58236804	      8.15892859	     27.29094286	      0.00000000	     -2.45876576
      0.58244118	      8.15607382	     27.34912149	      0.00000000	     -2.46710269
      0.58255506	      8.15164716	     27.43998721	      0.00000000	     -2.48012135
      0.58265213	      8.14789122	     27.51771761	     -0.00000000	     -2.49125564
      0.58274920	      8.14415089	     27.59569995	      0.00000000	     -2.50242357
      0.58283128	      8.14100092	     27.66183258	     -0.00000000	     -2.51189247
      0.58291336	      8.13786191	     27.72814363	      0.00000000	     -2.52138491
      0.58299544	      8.13473423	     27.79463238	      0.00000000	     -2.53090069
      0.58310294	      8.13065417	     27.88198648	      0.00000000	     -2.54339933
      0.58318586	      8.12752031	     27.94956960	      0.00000000	     -2.55306639
      0.58326878	      8.12439733	     28.01733140	      0.00000000	     -2.56275650
      0.58335170	      8.12128555	     28.08527114	     -0.00000000	     -2.57246945
      0.58345876	      8.11728374	     28.17325403	      0.00000000	     -2.58504382
      0.58354044	      8.11424300	     28.24057764	      0.00000000	     -2.59466243
      0.58362213	      8.11121246	     28.30807134	     -0.00000000	     -2.60430250
      0.58372081	      8.10756530	     28.38983675	      0.00000000	     -2.61597706
      0.58380913	      8.10431332	     28.46323090	      0.00000000	     -2.62645259
      0.58389746	      8.10107358	     28.53682116	     -0.00000000	     -2.63695247
      0.58398579	      8.09784533	     28.61060648	     -0.00000000	     -2.64747640
      0.58407411	      8.09462915	     28.68458603	      0.00000000	     -2.65802418
      0.58416244	      8.09142426	     28.75875877	      0.00000000	     -2.66859553
      0.58425076	      8.08823127	     28.83312388	      0.00000000	     -2.67919025
      0.58433909	      8.08504935	     28.90768032	      0.00000000	     -2.68980807
      0.58442742	      8.08187919	     28.98242727	      0.00000000	     -2.70044879
      0.58451574	      8.07871988	     29.05736370	      0.00000000	     -2.71111215
      0.58460407	      8.07557217	     29.13248881	      0.00000000	     -2.72179795
      0.58469239	      8.07243510	     29.20780156	      0.00000000	     -2.73250595
      0.58478072	      8.06930951	     29.28330115	      0.00000000	     -2.74323594
      0.58486905	      8.06619432	     29.35898656	      0.00000000	     -2.75398769
      0.58494757	      8.06343451	     29.42642446	      0.00000000	     -2.76356386
      0.58502609	      8.06068290	     29.49400786	      0.00000000	     -2.77315689
      0.58512332	      8.05728752	     29.57789582	      0.00000000	     -2.78505895
      0.58522055	      8.05390469	     29.66200474	      0.00000000	     -2.79698638
      0.58530010	      8.05114646	     29.73099053	      0.00000000	     -2.80676471
      0.58537966	      8.04839640	     29.80012278	      0.00000000	     -2.81655970
      0.58547784	      8.04501459	     29.88563302	      0.00000000	     -2.82866949
      0.58557601	      8.04164514	     29.97136409	      0.00000000	     -2.84080415
      0.58565203	      8.03904511	     30.03789744	      0.00000000	     -2.85021707
      0.58572805	      8.03645228	     30.10456188	      0.00000000	     -2.85964461
      0.58583111	      8.03294900	     30.19515217	      0.00000000	     -2.87244939
      0.58593417	      8.02945895	     30.28598106	      0.00000000	     -2.88528054
      0.58600677	      8.02700899	     30.35010224	      0.00000000	     -2.89433432
      0.58607936	      8.02456537	     30.41434062	      0.00000000	     -2.90340094
      0.58618942	      8.02087333	     30.51195227	      0.00000000	     -2.91717075
      0.58628029	      8.01783607	     30.59274686	      0.00000000	     -2.92856169
      0.58637117	      8.01480914	     30.67372232	      0.00000000	     -2.93997217
      0.58646204	      8.01179190	     30.75487764	      0.00000000	     -2.95140200
      0.58655291	      8.00878498	     30.83621199	      0.00000000	     -2.96285101
      0.58663105	      8.00620669	     30.90629711	      0.00000000	     -2.97271166
      0.58670920	      8.00363592	     30.97651333	      0.00000000	     -2.98258624
      0.58680671	      8.00043773	     31.06431823	      0.00000000	     -2.99492795
      0.58690423	      7.99725089	     31.15232522	      0.00000000	     -3.00729095
      0.58698284	      7.99468937	     31.22342220	      0.00000000	     -3.01727326
      0.58706146	      7.99213519	     31.29464922	      0.00000000	     -3.02726916
      0.58715997	      7.98894421	     31.38408844	      0.00000000	     -3.03981429
      0.58725849	      7.98576447	     31.47372975	      0.00000000	     -3.05238037
      0.58733431	      7.98332417	     31.54286131	      0.00000000	     -3.06206628
      0.58741014	      7.98089051	     31.61211139	      0.00000000	     -3.07176438
      0.58751256	      7.97761309	     31.70584001	      0.00000000	     -3.08488352
      0.58761499	      7.97434742	     31.79978264	      0.00000000	     -3.09802448
      0.58768817	      7.97202052	     31.86704132	      0.00000000	     -3.10742782
      0.58776136	      7.96969963	     31.93440817	      0.00000000	     -3.11684210
      0.58786893	      7.96629869	     32.03361773	      0.00000000	     -3.13069869
      0.58795995	      7.96343078	     32.11774331	      0.00000000	     -3.14244142
      0.58805097	      7.96057132	     32.20203344	      0.00000000	     -3.15420060
      0.58814199	      7.95772084	     32.28648732	      0.00000000	     -3.16597610
      0.58822305	      7.95518917	     32.36183628	      0.00000000	     -3.17647659
      0.58830411	      7.95266454	     32.43731380	      0.00000000	     -3.18698980
      0.58838517	      7.95014643	     32.51291919	      0.00000000	     -3.19751562
      0.58849051	      7.94688417	     32.61136203	      0.00000000	     -3.21121310
      0.58857274	      7.94434502	     32.68835927	      0.00000000	     -3.22192047
      0.58865497	      7.94181286	     32.76548608	      0.00000000	     -3.23264050
      0.58873720	      7.93928721	     32.84274177	      0.00000000	     -3.24337306
      0.58884218	      7.93607289	     32.94155097	      0.00000000	     -3.25709208
      0.58892279	      7.93361178	     33.01756332	      0.00000000	     -3.26763993
      0.58900340	      7.93115720	     33.09369758	      0.00000000	     -3.27819954
      0.58910067	      7.92820326	     33.18573277	      0.00000000	     -3.29095765
      0.58919794	      7.92525864	     33.27794358	      0.00000000	     -3.30373258
      0.58927174	      7.92302994	     33.34802738	      0.00000000	     -3.31343699
      0.58934555	      7.92080660	     33.41821126	      0.00000000	     -3.32315092
      0.58945003	      7.91766774	     33.51773453	      0.00000000	     -3.33691820
      0.58954095	      7.91494485	     33.60449518	      0.00000000	     -3.34891293
      0.58963186	      7.91222927	     33.69140512	      0.00000000	     -3.36092171
      0.58972278	      7.90952155	     33.77846361	      0.00000000	     -3.37294447
      0.58980210	      7.90716466	     33.85454718	      0.00000000	     -3.38344622
      0.58988143	      7.90481369	     33.93074268	      0.00000000	     -3.39395843
      0.58996076	      7.90246816	     34.00704949	      0.00000000	     -3.40448101
      0.59007111	      7.89921457	     34.11338837	      0.00000000	     -3.41913668
      0.59015216	      7.89683171	     34.19161922	      0.00000000	     -3.42991236
      0.59023320	      7.89445479	     34.26996438	      0.00000000	     -3.44069860
      0.59033078	      7.89160027	     34.36444302	      0.00000000	     -3.45369917
      0.59041724	      7.88907804	     34.44829373	      0.00000000	     -3.46523105
      0.59050371	      7.88656187	     34.53227233	      0.00000000	     -3.47677464
      0.59059017	      7.88405229	     34.61637824	      0.00000000	     -3.48832989
      0.59067663	      7.88154867	     34.70061067	      0.00000000	     -3.49989667
      0.59076309	      7.87905155	     34.78496903	      0.00000000	     -3.51147492
      0.59084955	      7.87656031	     34.86945255	      0.00000000	     -3.52306452
      0.59093601	      7.87407547	     34.95406063	      0.00000000	     -3.53466542
      0.59102247	      7.87159642	     35.03879253	      0.00000000	     -3.54627750
      0.59110893	      7.86912368	     35.12364763	      0.00000000	     -3.55790070
      0.59119539	      7.86665664	     35.20862519	      0.00000000	     -3.56953492
      0.59128185	      7.86419582	     35.29372462	      0.00000000	     -3.58118008
      0.59136831	      7.86174062	     35.37894517	      0.00000000	     -3.59283609
      0.59145478	      7.85929155	     35.46428625	      0.00000000	     -3.60450289
      0.59154124	      7.85684801	     35.54974712	      0.00000000	     -3.61618037
      0.59162770	      7.85441052	     35.63532719	      0.00000000	     -3.62786848
      0.59171416	      7.85197848	     35.72102574	      0.00000000	     -3.63956711
      0.59180062	      7.84955240	     35.80684217	      0.00000000	     -3.65127622
      0.59188708	      7.84713169	     35.89277577	      0.00000000	     -3.66299569
      0.59197354	      7.84471686	     35.97882594	      0.00000000	     -3.67472548
      0.59206000	      7.84230731	     36.06499197	      0.00000000	     -3.68646548
      0.59214646	      7.83990357	     36.15127328	      0.00000000	     -3.69821565
      0.59223292	      7.83750502	     36.23766915	      0.00000000	     -3.70997590
      0.59231939	      7.83511221	     36.32417901	      0.00000000	     -3.72174616
      0.59240585	      7.83272450	     36.41080215	      0.00000000	     -3.73352635
      0.59249231	      7.83034246	     36.49753800	      0.00000000	     -3.74531641
      0.59257877	      7.82796545	     36.58438585	      0.00000000	     -3.75711626
      0.59266523	      7.82559402	     36.67134513	      0.00000000	     -3.76892585
      0.59275169	      7.82322754	     36.75841514	      0.00000000	     -3.78074508
      0.59283815	      7.82086658	     36.84559533	      0.00000000	     -3.79257391
      0.59292461	      7.81851048	     36.93288499	      0.00000000	     -3.80441225
      0.59301107	      7.81615985	     37.02028357	      0.00000000	     -3.81626006
      0.59309753	      7.81381398	     37.10779036	      0.00000000	     -3.82811725
      0.59318400	      7.81147352	     37.19540483	      0.00000000	     -3.83998377
      0.59327046	      7.80913774	     37.28312627	      0.00000000	     -3.85185955
      0.59335692	      7.80680732	     37.37095416	      0.00000000	     -3.86374453
      0.59344338	      7.80448148	     37.45888777	      0.00000000	     -3.87563864
      0.59352984	      7.80216095	     37.54692660	      0.00000000	     -3.88754183
      0.59361630	      7.79984491	     37.63506994	      0.00000000	     -3.89945402
      0.59370276	      7.79753413	     37.72331727	      0.00000000	     -3.91137518
      0.59378922	      7.79522776	     37.81166788	      0.00000000	     -3.92330521
      0.59387568	      7.79292660	     37.90012129	      0.00000000	     -3.93524410
      0.59396214	      7.79062975	     37.98867676	      0.00000000	     -3.94719173
      0.59404860	      7.78833808	     38.07733382	      0.00000000	     -3.95914811
      0.59413507	      7.78605063	     38.16609175	      0.00000000	     -3.97111312
      0.59422153	      7.78376831	     38.25495007	      0.00000000	     -3.98308675
      0.59429925	      7.78172015	     38.33491461	      0.00000000	     -3.99385776
      0.59437698	      7.77967598	     38.41495936	      0.00000000	     -4.00463565
      0.59447124	      7.77720158	     38.51214349	      0.00000000	     -4.01771608
      0.59456550	      7.77473282	     38.60944417	      0.00000000	     -4.03080649
      0.59464506	      7.77265295	     38.69165973	      0.00000000	     -4.04186299
      0.59472462	      7.77057712	     38.77395735	      0.00000000	     -4.05292651
      0.59480419	      7.76850490	     38.85633650	      0.00000000	     -4.06399700
      0.59491107	      7.76572714	     38.96713189	      0.00000000	     -4.07887996
      0.59499126	      7.76364719	     39.05035537	      0.00000000	     -4.09005455
      0.59507145	      7.76157122	     39.13366019	      0.00000000	     -4.10123610
      0.59515165	      7.75949881	     39.21704585	      0.00000000	     -4.11242455
      0.59525942	      7.75671968	     39.32923544	      0.00000000	     -4.12747166
      0.59533805	      7.75469598	     39.41117886	      0.00000000	     -4.13845765
      0.59541668	      7.75267602	     39.49319859	      0.00000000	     -4.14945016
      0.59551479	      7.75016028	     39.59564470	      0.00000000	     -4.16317509
      0.59560185	      7.74793259	     39.68665148	      0.00000000	     -4.17536272
      0.59568891	      7.74570879	     39.77774999	      0.00000000	     -4.18755816
      0.59577597	      7.74348950	     39.86893974	      0.00000000	     -4.19976142
      0.59586303	      7.74127397	     39.96022007	      0.00000000	     -4.21197240
      0.59595009	      7.73906297	     40.05159051	      0.00000000	     -4.22419110
      0.59603715	      7.73685559	     40.14305038	      0.00000000	     -4.23641743
      0.59611436	      7.73490158	     40.22424414	      0.00000000	     -4.24726782
      0.59619158	      7.73295045	     40.30550743	      0.00000000	     -4.25812415
      0.59628627	      7.73056227	     40.40525606	      0.00000000	     -4.27144550
      0.59638096	      7.72817853	     40.50510795	      0.00000000	     -4.28477568
      0.59645884	      7.72622185	     40.58730711	      0.00000000	     -4.29574557
      0.59653672	      7.72426806	     40.66957522	      0.00000000	     -4.30672136
      0.59663250	      7.72186956	     40.77085161	      0.00000000	     -4.32022867
      0.59672829	      7.71947545	     40.87223100	      0.00000000	     -4.33374481
      0.59680293	      7.71761332	     40.95130520	      0.00000000	     -4.34428382
      0.59687757	      7.71575375	     41.03044115	      0.00000000	     -4.35482813
      0.59697783	      7.71326063	     41.13682907	      0.00000000	     -4.36899903
      0.59707809	      7.71077224	     41.24332694	      0.00000000	     -4.38317939
      0.59714953	      7.70900235	     41.31928494	      0.00000000	     -4.39329019
      0.59722097	      7.70723473	     41.39529804	      0.00000000	     -4.40340575
      0.59732758	      7.70460183	     41.50882732	      0.00000000	     -4.41850908
      0.59741638	      7.70241274	     41.60348696	      0.00000000	     -4.43109778
      0.59750518	      7.70022768	     41.69823013	      0.00000000	     -4.44369372
      0.59759399	      7.69804608	     41.79305617	      0.00000000	     -4.45629684
      0.59768279	      7.69586862	     41.88796463	      0.00000000	     -4.46890712
      0.59775928	      7.69399574	     41.96977688	      0.00000000	     -4.47977432
      0.59783576	      7.69212586	     42.05164949	      0.00000000	     -4.49064677
      0.59793107	      7.68979943	     42.15375496	      0.00000000	     -4.50420227
      0.59802638	      7.68747745	     42.25595291	      0.00000000	     -4.51776583
      0.59810332	      7.68560587	     42.33851509	      0.00000000	     -4.52872033
      0.59818026	      7.68373724	     42.42113674	      0.00000000	     -4.53968004
      0.59827658	      7.68140131	     42.52466205	      0.00000000	     -4.55340885
      0.59837290	      7.67906985	     42.62827929	      0.00000000	     -4.56714574
      0.59844709	      7.67727665	     42.70814786	      0.00000000	     -4.57773140
      0.59852128	      7.67548616	     42.78807025	      0.00000000	     -4.58832181
      0.59862147	      7.67307190	     42.89608545	      0.00000000	     -4.60263100
      0.59872165	      7.67066232	     43.00419742	      0.00000000	     -4.61694876
      0.59879323	      7.66894330	     43.08148995	      0.00000000	     -4.62718236
      0.59886480	      7.66722675	     43.15883120	      0.00000000	     -4.63742030
      0.59897011	      7.66470483	     43.27272229	      0.00000000	     -4.65249263
      0.59905914	      7.66257691	     43.36907513	      0.00000000	     -4.66524045
      0.59914816	      7.66045213	     43.46550168	      0.00000000	     -4.67799483
      0.59923718	      7.65833102	     43.56200148	      0.00000000	     -4.69075577
      0.59931659	      7.65644140	     43.64814357	      0.00000000	     -4.70214441
      0.59939600	      7.65455469	     43.73434315	      0.00000000	     -4.71353822
      0.59947541	      7.65267042	     43.82059979	      0.00000000	     -4.72493715
      0.59957812	      7.65023741	     43.93224660	      0.00000000	     -4.73968790
      0.59965869	      7.64833174	     44.01988839	      0.00000000	     -4.75126436
      0.59973925	      7.64642896	     44.10758769	      0.00000000	     -4.76284603
      0.59981982	      7.64452864	     44.19534408	      0.00000000	     -4.77443288
      0.59992211	      7.64211978	     44.30685048	      0.00000000	     -4.78915220
      0.60000113	      7.64026160	     44.39304893	      0.00000000	     -4.80052822
      0.60008015	      7.63840615	     44.47930114	      0.00000000	     -4.81190917
      0.60017509	      7.63617977	     44.58300826	      0.00000000	     -4.82559043
      0.60027004	      7.63395725	     44.68679187	      0.00000000	     -4.83927873
      0.60034249	      7.63226322	     44.76604235	      0.00000000	     -4.84972926
      0.60041495	      7.63057148	     44.84533677	      0.00000000	     -4.86018385
      0.60051679	      7.62819698	     44.95685974	      0.00000000	     -4.87488473
      0.60060563	      7.62612886	     45.05422316	      0.00000000	     -4.88771639
      0.60069447	      7.62406349	     45.15165107	      0.00000000	     -4.90055405
      0.60078332	      7.62200145	     45.24914303	      0.00000000	     -4.91339770
      0.60086123	      7.62019523	     45.33469168	      0.00000000	     -4.92466594
      0.60093914	      7.61839156	     45.42028889	      0.00000000	     -4.93593875
      0.60101705	      7.61658998	     45.50593427	      0.00000000	     -4.94721609
      0.60112399	      7.61412099	     45.62356847	      0.00000000	     -4.96270266
      0.60120355	      7.61228664	     45.71114333	      0.00000000	     -4.97422977
      0.60128312	      7.61045483	     45.79876731	      0.00000000	     -4.98576156
      0.60136268	      7.60862516	     45.88644003	      0.00000000	     -4.99729799
      0.60146841	      7.60619744	     46.00302435	      0.00000000	     -5.01263608
      0.60154613	      7.60441522	     46.08877578	      0.00000000	     -5.02391580
      0.60162385	      7.60263539	     46.17457267	      0.00000000	     -5.03519991
      0.60172062	      7.60042188	     46.28147269	      0.00000000	     -5.04925732
      0.60180676	      7.59845481	     46.37667480	      0.00000000	     -5.06177444
      0.60189289	      7.59649004	     46.47193137	      0.00000000	     -5.07429685
      0.60197903	      7.59452820	     46.56724204	      0.00000000	     -5.08682455
      0.60206516	      7.59256855	     46.66260630	      0.00000000	     -5.09935750
      0.60215130	      7.59061187	     46.75802382	      0.00000000	     -5.11189570
      0.60223743	      7.58865728	     46.85349408	      0.00000000	     -5.12443909
      0.60231300	      7.58694495	     46.93729557	      0.00000000	     -5.13544799
      0.60238857	      7.58523428	     47.02113706	      0.00000000	     -5.14646086
      0.60248312	      7.58309686	     47.12609246	      0.00000000	     -5.16024536
      0.60257767	      7.58096218	     47.23110948	      0.00000000	     -5.17403602
      0.60265398	      7.57924176	     47.31591312	      0.00000000	     -5.18517092
      0.60273029	      7.57752302	     47.40075623	      0.00000000	     -5.19630981
      0.60282602	      7.57536986	     47.50724256	      0.00000000	     -5.21028853
      0.60292174	      7.57321943	     47.61379000	      0.00000000	     -5.22427347
      0.60299460	      7.57158511	     47.69492149	      0.00000000	     -5.23492125
      0.60306745	      7.56995226	     47.77608780	      0.00000000	     -5.24557259
      0.60316821	      7.56769699	     47.88839925	      0.00000000	     -5.26030946
      0.60326897	      7.56544470	     48.00077619	      0.00000000	     -5.27505309
      0.60333835	      7.56389613	     48.07818921	      0.00000000	     -5.28520851
      0.60340773	      7.56234885	     48.15563275	      0.00000000	     -5.29536710
      0.60351601	      7.55993692	     48.27657199	      0.00000000	     -5.31122961
      0.60360421	      7.55797501	     48.37512889	      0.00000000	     -5.32415503
      0.60369241	      7.55601577	     48.47373389	      0.00000000	     -5.33708553
      0.60378061	      7.55405863	     48.57238651	      0.00000000	     -5.35002109
      0.60386880	      7.55210428	     48.67108639	      0.00000000	     -5.36296171
      0.60394341	      7.55045264	     48.75461059	      0.00000000	     -5.37391174
      0.60401801	      7.54880295	     48.83816806	      0.00000000	     -5.38486537
      0.60411366	      7.54669030	     48.94533925	      0.00000000	     -5.39891344
      0.60420930	      7.54458065	     49.05256414	      0.00000000	     -5.41296735
      0.60428431	      7.54292795	     49.13668405	      0.00000000	     -5.42399208
      0.60435931	      7.54127717	     49.22083641	      0.00000000	     -5.43502039
      0.60445626	      7.53914564	     49.32966056	      0.00000000	     -5.44928097
      0.60455321	      7.53701715	     49.43853793	      0.00000000	     -5.46354747
      0.60462511	      7.53544002	     49.51932127	      0.00000000	     -5.47413206
      0.60469701	      7.53386463	     49.60013336	      0.00000000	     -5.48471987
      0.60479875	      7.53163790	     49.71453007	      0.00000000	     -5.49970696
      0.60488645	      7.52972104	     49.81318466	      0.00000000	     -5.51263087
      0.60497415	      7.52780614	     49.91188076	      0.00000000	     -5.52555950
      0.60506185	      7.52589376	     50.01061805	      0.00000000	     -5.53849285
      0.60514955	      7.52398315	     50.10939605	      0.00000000	     -5.55143087
      0.60522357	      7.52237269	     50.19279543	      0.00000000	     -5.56235412
      0.60529759	      7.52076351	     50.27622330	      0.00000000	     -5.57328067
      0.60539373	      7.51867595	     50.38462323	      0.00000000	     -5.58747722
      0.60548986	      7.51659071	     50.49307032	      0.00000000	     -5.60167931
      0.60556375	      7.51499022	     50.57644577	      0.00000000	     -5.61259766
      0.60563763	      7.51339098	     50.65984854	      0.00000000	     -5.62351925
      0.60573609	      7.51126217	     50.77104243	      0.00000000	     -5.63807961
      0.60583456	      7.50913573	     50.88228389	      0.00000000	     -5.65264569
      0.60590448	      7.50762750	     50.96131431	      0.00000000	     -5.66299374
      0.60597441	      7.50612035	     51.04036824	      0.00000000	     -5.67334465
      0.60607993	      7.50384885	     51.15969617	      0.00000000	     -5.68896846
      0.60616756	      7.50196444	     51.25884096	      0.00000000	     -5.70194935
      0.60625519	      7.50008230	     51.35802161	      0.00000000	     -5.71493469
      0.60634282	      7.49820189	     51.45723768	      0.00000000	     -5.72792444
      0.60643045	      7.49632391	     51.55648889	      0.00000000	     -5.74091863
      0.60650476	      7.49473269	     51.64067537	      0.00000000	     -5.75194037
      0.60657906	      7.49314318	     51.72488662	      0.00000000	     -5.76296528
      0.60667416	      7.49111077	     51.83269923	      0.00000000	     -5.77707996
      0.60676926	      7.48908095	     51.94055154	      0.00000000	     -5.79119977
      0.60684403	      7.48748658	     52.02536528	      0.00000000	     -5.80230337
      0.60691879	      7.48589388	     52.11020305	      0.00000000	     -5.81341012
      0.60701513	      7.48384341	     52.21956245	      0.00000000	     -5.82772720
      0.60711147	      7.48179557	     52.32896088	      0.00000000	     -5.84204947
      0.60718315	      7.48027298	     52.41038823	      0.00000000	     -5.85270985
      0.60725484	      7.47875193	     52.49183675	      0.00000000	     -5.86337309
      0.60735589	      7.47660985	     52.60668424	      0.00000000	     -5.87840908
      0.60744314	      7.47476256	     52.70587824	      0.00000000	     -5.89139587
      0.60753038	      7.47291690	     52.80510244	      0.00000000	     -5.90438680
      0.60761763	      7.47107345	     52.90435658	      0.00000000	     -5.91738189
      0.60770488	      7.46923144	     53.00364022	      0.00000000	     -5.93038108
      0.60777871	      7.46767458	     53.08767646	      0.00000000	     -5.94138416
      0.60785254	      7.46611879	     53.17173337	      0.00000000	     -5.95239016
      0.60794801	      7.46410902	     53.28046299	      0.00000000	     -5.96662704
      0.60804348	      7.46210121	     53.38922639	      0.00000000	     -5.98086878
      0.60811720	      7.46055267	     53.47323100	      0.00000000	     -5.99186887
      0.60819092	      7.45900519	     53.55725526	      0.00000000	     -6.00287182
      0.60828863	      7.45695635	     53.66864946	      0.00000000	     -6.01745935
      0.60838633	      7.45490949	     53.78007736	      0.00000000	     -6.03205188
      0.60845620	      7.45344758	     53.85977521	      0.00000000	     -6.04248946
      0.60852606	      7.45198658	     53.93948987	      0.00000000	     -6.05292956
      0.60863052	      7.44980454	     54.05869951	      0.00000000	     -6.06854294
      0.60871768	      7.44798550	     54.15820338	      0.00000000	     -6.08157599
      0.60880484	      7.44616847	     54.25773248	      0.00000000	     -6.09461297
      0.60889200	      7.44435287	     54.35728642	      0.00000000	     -6.10765383
      0.60897917	      7.44253941	     54.45686495	      0.00000000	     -6.12069859
      0.60905329	      7.44099827	     54.54156378	      0.00000000	     -6.13179463
      0.60912741	      7.43945865	     54.62627996	      0.00000000	     -6.14289348
      0.60922186	      7.43749831	     54.73425915	      0.00000000	     -6.15704083
      0.60931632	      7.43554023	     54.84226575	      0.00000000	     -6.17119267
      0.60939089	      7.43399534	     54.92756148	      0.00000000	     -6.18236941
      0.60946547	      7.43245194	     55.01287385	      0.00000000	     -6.19354894
      0.60956112	      7.43047391	     55.12232414	      0.00000000	     -6.20789245
      0.60965678	      7.42849819	     55.23180103	      0.00000000	     -6.22224050
      0.60972834	      7.42702109	     55.31372107	      0.00000000	     -6.23297764
      0.60979990	      7.42554536	     55.39565559	      0.00000000	     -6.24371731
      0.60990012	      7.42348052	     55.51041805	      0.00000000	     -6.25876100
      0.60998689	      7.42169456	     55.60981050	      0.00000000	     -6.27179094
      0.61007366	      7.41990999	     55.70922325	      0.00000000	     -6.28482452
      0.61016043	      7.41812735	     55.80865606	      0.00000000	     -6.29786176
      0.61024721	      7.41634593	     55.90810853	      0.00000000	     -6.31090259
      0.61032096	      7.41483352	     55.99265010	      0.00000000	     -6.32198906
      0.61039471	      7.41332200	     56.07720547	      0.00000000	     -6.33307811
      0.61048938	      7.41138346	     56.18577434	      0.00000000	     -6.34731761
      0.61058406	      7.40944655	     56.29436527	      0.00000000	     -6.36156133
      0.61065773	      7.40794102	     56.37887712	      0.00000000	     -6.37264759
      0.61073140	      7.40643639	     56.46340189	      0.00000000	     -6.38373639
      0.61082818	      7.40446164	     56.57446203	      0.00000000	     -6.39830769
      0.61092496	      7.40248856	     56.68554376	      0.00000000	     -6.41288333
      0.61099492	      7.40106383	     56.76585414	      0.00000000	     -6.42342228
      0.61106488	      7.39963988	     56.84617541	      0.00000000	     -6.43396348
      0.61116798	      7.39754334	     56.96456624	      0.00000000	     -6.44950238
      0.61125463	      7.39578274	     57.06409068	      0.00000000	     -6.46256649
      0.61134129	      7.39402391	     57.16363105	      0.00000000	     -6.47563404
      0.61142794	      7.39226631	     57.26318699	      0.00000000	     -6.48870498
      0.61151460	      7.39051062	     57.36275828	      0.00000000	     -6.50177935
      0.61158867	      7.38901071	     57.44788168	      0.00000000	     -6.51295771
      0.61166274	      7.38751218	     57.53301591	      0.00000000	     -6.52413856
      0.61175638	      7.38561910	     57.64065937	      0.00000000	     -6.53827709
      0.61185003	      7.38372801	     57.74831947	      0.00000000	     -6.55241954
      0.61192455	      7.38222388	     57.83401557	      0.00000000	     -6.56367800
      0.61199908	      7.38072109	     57.91972181	      0.00000000	     -6.57493892
      0.61209385	      7.37881148	     58.02872345	      0.00000000	     -6.58926226
      0.61218863	      7.37690392	     58.13774082	      0.00000000	     -6.60358954
      0.61226025	      7.37546314	     58.22013959	      0.00000000	     -6.61441981
      0.61233187	      7.37402361	     58.30254700	      0.00000000	     -6.62525231
      0.61243094	      7.37203402	     58.41654200	      0.00000000	     -6.64023885
      0.61253000	      7.37004659	     58.53055277	      0.00000000	     -6.65522963
      0.61259880	      7.36866724	     58.60973459	      0.00000000	     -6.66564218
      0.61266759	      7.36728904	     58.68892370	      0.00000000	     -6.67605676
      0.61277262	      7.36518662	     58.80983238	      0.00000000	     -6.69196019
      0.61285986	      7.36344196	     58.91027880	      0.00000000	     -6.70517411
      0.61294710	      7.36169851	     59.01073603	      0.00000000	     -6.71839122
      0.61303434	      7.35995682	     59.11120385	      0.00000000	     -6.73161155
      0.61311120	      7.35842310	     59.19973333	      0.00000000	     -6.74326243
      0.61318807	      7.35689076	     59.28827064	      0.00000000	     -6.75491579
      0.61326494	      7.35535937	     59.37681553	      0.00000000	     -6.76657159
      0.61336732	      7.35332153	     59.49476437	      0.00000000	     -6.78210033
      0.61344553	      7.35176590	     59.58487496	      0.00000000	     -6.79396574
      0.61352374	      7.35021164	     59.67499282	      0.00000000	     -6.80583366
      0.61360195	      7.34865835	     59.76511769	      0.00000000	     -6.81770407
      0.61370357	      7.34664203	     59.88222796	      0.00000000	     -6.83313111
      0.61378017	      7.34512324	     59.97050768	      0.00000000	     -6.84476205
      0.61385676	      7.34360575	     60.05879357	      0.00000000	     -6.85639537
      0.61395041	      7.34175180	     60.16673533	      0.00000000	     -6.87062083
      0.61403450	      7.34008843	     60.26368125	      0.00000000	     -6.88339919
      0.61411860	      7.33842603	     60.36063383	      0.00000000	     -6.89618033
      0.61420270	      7.33676524	     60.45759290	      0.00000000	     -6.90896429
      0.61428680	      7.33510536	     60.55455815	      0.00000000	     -6.92175101
      0.61437089	      7.33344714	     60.65152944	      0.00000000	     -6.93454051
      0.61445499	      7.33178976	     60.74850644	      0.00000000	     -6.94733275
      0.61453021	      7.33030877	     60.83525158	      0.00000000	     -6.95877703
      0.61460543	      7.32882851	     60.92200095	      0.00000000	     -6.97022347
      0.61469631	      7.32704153	     61.02682097	      0.00000000	     -6.98405651
      0.61478720	      7.32525576	     61.13164665	      0.00000000	     -6.99789269
      0.61486313	      7.32376525	     61.21922699	      0.00000000	     -7.00945450
      0.61493906	      7.32227550	     61.30681089	      0.00000000	     -7.02101848
      0.61503079	      7.32047718	     61.41263202	      0.00000000	     -7.03499270
      0.61512253	      7.31868004	     61.51845784	      0.00000000	     -7.04897005
      0.61519561	      7.31724963	     61.60277184	      0.00000000	     -7.06010800
      0.61526870	      7.31581990	     61.68708848	      0.00000000	     -7.07124793
      0.61536417	      7.31395382	     61.79723452	      0.00000000	     -7.08580293
      0.61545964	      7.31208903	     61.90738449	      0.00000000	     -7.10036128
      0.61553002	      7.31071554	     61.98859517	      0.00000000	     -7.11109661
      0.61560041	      7.30934265	     62.06980768	      0.00000000	     -7.12183374
      0.61570086	      7.30738494	     62.18571342	      0.00000000	     -7.13716042
      0.61578646	      7.30571790	     62.28448227	      0.00000000	     -7.15022356
      0.61587205	      7.30405236	     62.38325320	      0.00000000	     -7.16328936
      0.61595765	      7.30238774	     62.48202592	      0.00000000	     -7.17635777
      0.61604325	      7.30072474	     62.58080027	      0.00000000	     -7.18942882
      0.61611795	      7.29927406	     62.66700330	      0.00000000	     -7.20083823
      0.61619265	      7.29782457	     62.75320725	      0.00000000	     -7.21224964
      0.61628397	      7.29605382	     62.85858216	      0.00000000	     -7.22620136
      0.61637528	      7.29428471	     62.96395793	      0.00000000	     -7.24015602
      0.61645039	      7.29283021	     63.05063820	      0.00000000	     -7.25163699
      0.61652551	      7.29137689	     63.13731874	      0.00000000	     -7.26311992
      0.61661771	      7.28959392	     63.24372526	      0.00000000	     -7.27721869
      0.61670992	      7.28781261	     63.35013166	      0.00000000	     -7.29132040
      0.61678257	      7.28640983	     63.43396666	      0.00000000	     -7.30243285
      0.61685522	      7.28500815	     63.51780129	      0.00000000	     -7.31354712
      0.61695074	      7.28316617	     63.62803779	      0.00000000	     -7.32816441
      0.61704627	      7.28132593	     63.73827309	      0.00000000	     -7.34278478
      0.61711659	      7.27997194	     63.81941720	      0.00000000	     -7.35354889
      0.61718691	      7.27861899	     63.90056038	      0.00000000	     -7.36431467
      0.61728672	      7.27669985	     64.01573225	      0.00000000	     -7.37959830
      0.61737242	      7.27505339	     64.11462474	      0.00000000	     -7.39272450
      0.61745812	      7.27340785	     64.21351514	      0.00000000	     -7.40585310
      0.61754383	      7.27176381	     64.31240331	      0.00000000	     -7.41898412
      0.61762953	      7.27012053	     64.41128894	      0.00000000	     -7.43211749
      0.61770254	      7.26872186	     64.49553067	      0.00000000	     -7.44330813
      0.61777556	      7.26732378	     64.57977028	      0.00000000	     -7.45450046
      0.61786880	      7.26553978	     64.68734414	      0.00000000	     -7.46879597
      0.61796204	      7.26375690	     64.79491409	      0.00000000	     -7.48309423
      0.61803498	      7.26236341	     64.87906329	      0.00000000	     -7.49428171
      0.61810792	      7.26097050	     64.96320979	      0.00000000	     -7.50547085
      0.61820316	      7.25915328	     65.07307247	      0.00000000	     -7.52008260
      0.61829840	      7.25733719	     65.18293004	      0.00000000	     -7.53469716
      0.61836779	      7.25601517	     65.26297080	      0.00000000	     -7.54534736
      0.61843718	      7.25469365	     65.34300857	      0.00000000	     -7.55599903
      0.61853835	      7.25276836	     65.45969836	      0.00000000	     -7.57153184
      0.61862386	      7.25114228	     65.55831344	      0.00000000	     -7.58466183
      0.61870937	      7.24951756	     65.65692348	      0.00000000	     -7.59779404
      0.61879487	      7.24789366	     65.75552820	      0.00000000	     -7.61092844
      0.61888038	      7.24627127	     65.85412748	      0.00000000	     -7.62406506
      0.61895369	      7.24488087	     65.93865450	      0.00000000	     -7.63532911
      0.61902699	      7.24349156	     66.02317724	      0.00000000	     -7.64659477
      0.61911927	      7.24174369	     66.12956683	      0.00000000	     -7.66077805
      0.61921155	      7.23999736	     66.23594918	      0.00000000	     -7.67496384
      0.61928530	      7.23860230	     66.32096565	      0.00000000	     -7.68630304
      0.61935905	      7.23720831	     66.40597723	      0.00000000	     -7.69764383
      0.61945243	      7.23544421	     66.51361291	      0.00000000	     -7.71200594
      0.61954581	      7.23368168	     66.62124029	      0.00000000	     -7.72637057
      0.61961673	      7.23234372	     66.70297045	      0.00000000	     -7.73728121
      0.61968765	      7.23100674	     66.78469558	      0.00000000	     -7.74819328
      0.61978518	      7.22916911	     66.89708128	      0.00000000	     -7.76320265
      0.61988271	      7.22733315	     67.00945693	      0.00000000	     -7.77821469
      0.61995087	      7.22605060	     67.08798544	      0.00000000	     -7.78870753
      0.62001903	      7.22476896	     67.16650883	      0.00000000	     -7.79920167
      0.62012229	      7.22282854	     67.28545706	      0.00000000	     -7.81510210
      0.62020835	      7.22121276	     67.38457727	      0.00000000	     -7.82835551
      0.62029440	      7.21959784	     67.48368866	      0.00000000	     -7.84161091
      0.62038046	      7.21798432	     67.58279111	      0.00000000	     -7.85486833
      0.62045661	      7.21655699	     67.67048575	      0.00000000	     -7.86660234
      0.62053277	      7.21513077	     67.75817312	      0.00000000	     -7.87833791
      0.62060892	      7.21370523	     67.84585302	      0.00000000	     -7.89007501
      0.62070922	      7.21182923	     67.96131815	      0.00000000	     -7.90553541
      0.62078665	      7.21038173	     68.05044843	      0.00000000	     -7.91747268
      0.62086408	      7.20893534	     68.13957059	      0.00000000	     -7.92941152
      0.62094151	      7.20748964	     68.22868445	      0.00000000	     -7.94135190
      0.62104111	      7.20563155	     68.34329735	      0.00000000	     -7.95671284
      0.62111701	      7.20421634	     68.43062672	      0.00000000	     -7.96842008
      0.62119291	      7.20280220	     68.51794774	      0.00000000	     -7.98012879
      0.62128498	      7.20108760	     68.62386490	      0.00000000	     -7.99433450
      0.62137705	      7.19937452	     68.72976936	      0.00000000	     -8.00854234
      0.62144625	      7.19808741	     68.80935952	      0.00000000	     -8.01922244
      0.62151545	      7.19680123	     68.88894229	      0.00000000	     -8.02990374
      0.62161487	      7.19495445	     69.00326358	      0.00000000	     -8.04525134
      0.62170074	      7.19336048	     69.10200170	      0.00000000	     -8.05851054
      0.62178662	      7.19176730	     69.20072785	      0.00000000	     -8.07177152
      0.62187250	      7.19017550	     69.29944192	      0.00000000	     -8.08503429
      0.62194725	      7.18879041	     69.38535845	      0.00000000	     -8.09658040
      0.62202201	      7.18740637	     69.47126557	      0.00000000	     -8.10812785
      0.62211184	      7.18574403	     69.57448495	      0.00000000	     -8.12200581
      0.62220166	      7.18408309	     69.67769036	      0.00000000	     -8.13588567
      0.62227609	      7.18270741	     69.76319387	      0.00000000	     -8.14738769
      0.62235053	      7.18133275	     69.84868756	      0.00000000	     -8.15889101
      0.62244167	      7.17965030	     69.95336319	      0.00000000	     -8.17297884
      0.62253281	      7.17796927	     70.05802370	      0.00000000	     -8.18706857
      0.62260506	      7.17663718	     70.14097946	      0.00000000	     -8.19823912
      0.62267731	      7.17530606	     70.22392550	      0.00000000	     -8.20941086
      0.62277149	      7.17357187	     70.33202985	      0.00000000	     -8.22397482
      0.62286567	      7.17183916	     70.44011726	      0.00000000	     -8.23854076
      0.62293562	      7.17055266	     70.52038807	      0.00000000	     -8.24936085
      0.62300557	      7.16926707	     70.60064934	      0.00000000	     -8.26018202
      0.62310384	      7.16746192	     70.71339246	      0.00000000	     -8.27538652
      0.62318862	      7.16590590	     70.81063677	      0.00000000	     -8.28850462
      0.62327340	      7.16435062	     70.90786652	      0.00000000	     -8.30162423
      0.62335817	      7.16279662	     71.00508160	      0.00000000	     -8.31474538
      0.62344295	      7.16124320	     71.10228179	      0.00000000	     -8.32786801
      0.62351561	      7.15991296	     71.18557754	      0.00000000	     -8.33911627
      0.62358827	      7.15858316	     71.26886213	      0.00000000	     -8.35036561
      0.62368016	      7.15690279	     71.37416278	      0.00000000	     -8.36459240
      0.62377204	      7.15522330	     71.47944524	      0.00000000	     -8.37882089
      0.62384467	      7.15389680	     71.56265637	      0.00000000	     -8.39006951
      0.62391730	      7.15257076	     71.64585592	      0.00000000	     -8.40131916
      0.62401101	      7.15086114	     71.75318200	      0.00000000	     -8.41583492
      0.62410472	      7.14915243	     71.86048843	      0.00000000	     -8.43035239
      0.62417400	      7.14789022	     71.93980956	      0.00000000	     -8.44108657
      0.62424328	      7.14662841	     72.01911975	      0.00000000	     -8.45182166
      0.62434239	      7.14482448	     72.13256425	      0.00000000	     -8.46718124
      0.62442694	      7.14328651	     72.22932000	      0.00000000	     -8.48028517
      0.62451149	      7.14174973	     72.32605908	      0.00000000	     -8.49339048
      0.62459604	      7.14021359	     72.42278126	      0.00000000	     -8.50649710
      0.62468059	      7.13867878	     72.51948647	      0.00000000	     -8.51960507
      0.62475360	      7.13735392	     72.60297459	      0.00000000	     -8.53092442
      0.62482660	      7.13603002	     72.68644984	      0.00000000	     -8.54224477
      0.62491750	      7.13438251	     72.79036089	      0.00000000	     -8.55634027
      0.62500839	      7.13273634	     72.89425166	      0.00000000	     -8.57043727
      0.62508184	      7.13140674	     72.97817959	      0.00000000	     -8.58182859
      0.62515528	      7.13007809	     73.06209408	      0.00000000	     -8.59322086
      0.62524719	      7.12841610	     73.16709315	      0.00000000	     -8.60747951
      0.62533910	      7.12675548	     73.27207083	      0.00000000	     -8.62173963
      0.62540987	      7.12547739	     73.35287902	      0.00000000	     -8.63271954
      0.62548063	      7.12420020	     73.43367434	      0.00000000	     -8.64370032
      0.62557635	      7.12247343	     73.54294431	      0.00000000	     -8.65855519
      0.62567207	      7.12074811	     73.65219035	      0.00000000	     -8.67341160
      0.62574026	      7.11951956	     73.72999218	      0.00000000	     -8.68399480
      0.62580844	      7.11829184	     73.80778171	      0.00000000	     -8.69457878
      0.62590929	      7.11647686	     73.92281921	      0.00000000	     -8.71023515
      0.62599426	      7.11494893	     74.01971544	      0.00000000	     -8.72342669
      0.62607922	      7.11342169	     74.11659207	      0.00000000	     -8.73661935
      0.62616419	      7.11189569	     74.21344901	      0.00000000	     -8.74981317
      0.62624014	      7.11053202	     74.30001452	      0.00000000	     -8.76160831
      0.62631609	      7.10916937	     74.38656409	      0.00000000	     -8.77340435
      0.62639204	      7.10780727	     74.47309757	      0.00000000	     -8.78520125
      0.62648963	      7.10605852	     74.58425294	      0.00000000	     -8.80035932
      0.62656670	      7.10467794	     74.67202725	      0.00000000	     -8.81233253
      0.62664378	      7.10329835	     74.75978470	      0.00000000	     -8.82430663
      0.62672085	      7.10191935	     74.84752514	      0.00000000	     -8.83628158
      0.62681793	      7.10018380	     74.95800860	      0.00000000	     -8.85136508
      0.62689360	      7.09883150	     75.04411248	      0.00000000	     -8.86312372
      0.62696927	      7.09748017	     75.13019970	      0.00000000	     -8.87488318
      0.62704494	      7.09612942	     75.21627013	      0.00000000	     -8.88664342
      0.62714647	      7.09431823	     75.33173722	      0.00000000	     -8.90242516
      0.62722142	      7.09298197	     75.41694531	      0.00000000	     -8.91407474
      0.62729637	      7.09164664	     75.50213665	      0.00000000	     -8.92572510
      0.62738847	      7.09000639	     75.60680740	      0.00000000	     -8.94004353
      0.62747039	      7.08854856	     75.69988708	      0.00000000	     -8.95278026
      0.62755232	      7.08709128	     75.79294631	      0.00000000	     -8.96551784
      0.62763424	      7.08563515	     75.88598507	      0.00000000	     -8.97825630
      0.62771616	      7.08417952	     75.97900314	      0.00000000	     -8.99099558
      0.62779809	      7.08272508	     76.07200050	      0.00000000	     -9.00373572
      0.62788001	      7.08127110	     76.16497693	      0.00000000	     -9.01647666
      0.62796193	      7.07981835	     76.25793243	      0.00000000	     -9.02921845
      0.62804386	      7.07836601	     76.35086677	      0.00000000	     -9.04196101
      0.62812578	      7.07691496	     76.44377994	      0.00000000	     -9.05470440
      0.62819859	      7.07562561	     76.52634058	      0.00000000	     -9.06603100
      0.62827140	      7.07433718	     76.60888432	      0.00000000	     -9.07735822
      0.62836098	      7.07275278	     76.71041207	      0.00000000	     -9.09129459
      0.62845056	      7.07116960	     76.81191394	      0.00000000	     -9.10523187
      0.62852487	      7.06985664	     76.89610102	      0.00000000	     -9.11679502
      0.62859919	      7.06854461	     76.98027012	      0.00000000	     -9.12835879
      0.62868888	      7.06696178	     77.08183155	      0.00000000	     -9.14231614
      0.62877857	      7.06538022	     77.18336652	      0.00000000	     -9.15627436
      0.62885026	      7.06411641	     77.26450808	      0.00000000	     -9.16743228
      0.62892196	      7.06285348	     77.34563257	      0.00000000	     -9.17859075
      0.62901488	      7.06121740	     77.45074914	      0.00000000	     -9.19305355
      0.62910780	      7.05958263	     77.55583671	      0.00000000	     -9.20751723
      0.62917741	      7.05835821	     77.63455123	      0.00000000	     -9.21835423
      0.62924703	      7.05713461	     77.71324933	      0.00000000	     -9.22919172
      0.62934371	      7.05543609	     77.82251880	      0.00000000	     -9.24424371
      0.62944040	      7.05373896	     77.93175627	      0.00000000	     -9.25929660
      0.62950693	      7.05257156	     78.00690015	      0.00000000	     -9.26965445
      0.62957345	      7.05140493	     78.08202874	      0.00000000	     -9.28001272
      0.62967657	      7.04959757	     78.19844896	      0.00000000	     -9.29606894
      0.62976162	      7.04810797	     78.29444345	      0.00000000	     -9.30931254
      0.62984667	      7.04661902	     78.39041254	      0.00000000	     -9.32255653
      0.62993171	      7.04513125	     78.48635616	      0.00000000	     -9.33580087
      0.63000625	      7.04382773	     78.57042182	      0.00000000	     -9.34740862
      0.63008079	      7.04252514	     78.65446776	      0.00000000	     -9.35901651
      0.63015533	      7.04122306	     78.73849385	      0.00000000	     -9.37062443
      0.63025591	      7.03946731	     78.85184502	      0.00000000	     -9.38628787
      0.63033188	      7.03814173	     78.93743783	      0.00000000	     -9.39811875
      0.63040785	      7.03681707	     79.02300978	      0.00000000	     -9.40994947
      0.63048382	      7.03549294	     79.10856076	      0.00000000	     -9.42177996
      0.63058341	      7.03375842	     79.22067564	      0.00000000	     -9.43728783
      0.63065778	      7.03246371	     79.30437292	      0.00000000	     -9.44886779
      0.63073215	      7.03116989	     79.38804987	      0.00000000	     -9.46044734
      0.63082366	      7.02957840	     79.49099591	      0.00000000	     -9.47469661
      0.63090552	      7.02815598	     79.58304829	      0.00000000	     -9.48744097
      0.63098738	      7.02673406	     79.67507567	      0.00000000	     -9.50018453
      0.63106923	      7.02531325	     79.76707804	      0.00000000	     -9.51292726
      0.63115109	      7.02389289	     79.85905521	      0.00000000	     -9.52566903
      0.63123295	      7.02247370	     79.95100716	      0.00000000	     -9.53840979
      0.63131480	      7.02105488	     80.04293371	      0.00000000	     -9.55114941
      0.63138806	      7.01978622	     80.12517704	      0.00000000	     -9.56254908
      0.63146131	      7.01851793	     80.20739988	      0.00000000	     -9.57394770
      0.63154971	      7.01698834	     80.30660294	      0.00000000	     -9.58770266
      0.63163812	      7.01545941	     80.40577595	      0.00000000	     -9.60145590
      0.63171212	      7.01418063	     80.48876498	      0.00000000	     -9.61296660
      0.63178612	      7.01290224	     80.57173278	      0.00000000	     -9.62447595
      0.63187528	      7.01136291	     80.67167646	      0.00000000	     -9.63834227
      0.63196445	      7.00982423	     80.77158911	      0.00000000	     -9.65220641
      0.63203575	      7.00859481	     80.85146159	      0.00000000	     -9.66329122
      0.63210705	      7.00736574	     80.93131407	      0.00000000	     -9.67437451
      0.63219973	      7.00576921	     81.03507905	      0.00000000	     -9.68877857
      0.63229241	      7.00417342	     81.13881003	      0.00000000	     -9.70317982
      0.63236119	      7.00299009	     81.21577019	      0.00000000	     -9.71386559
      0.63242997	      7.00180707	     81.29271149	      0.00000000	     -9.72454967
      0.63252725	      7.00013490	     81.40150477	      0.00000000	     -9.73965824
      0.63261440	      6.99863759	     81.49893826	      0.00000000	     -9.75319062
      0.63270156	      6.99714149	     81.59634120	      0.00000000	     -9.76671999
      0.63277131	      6.99594442	     81.67427248	      0.00000000	     -9.77754551
      0.63284106	      6.99474816	     81.75218407	      0.00000000	     -9.78836897
      0.63293505	      6.99313682	     81.85714524	      0.00000000	     -9.80295108
      0.63302905	      6.99152675	     81.96207038	      0.00000000	     -9.81752915
      0.63309787	      6.99034825	     82.03887012	      0.00000000	     -9.82820006
      0.63316669	      6.98917053	     82.11565043	      0.00000000	     -9.83886866
      0.63326384	      6.98750874	     82.22400653	      0.00000000	     -9.85392524
      0.63334711	      6.98608545	     82.31684756	      0.00000000	     -9.86682635
      0.63343038	      6.98466271	     82.40965978	      0.00000000	     -9.87972371
      0.63351364	      6.98324106	     82.50244317	      0.00000000	     -9.89261724
      0.63359691	      6.98181984	     82.59519755	      0.00000000	     -9.90550677
      0.63366943	      6.98058319	     82.67594731	      0.00000000	     -9.91672809
      0.63374194	      6.97934688	     82.75667494	      0.00000000	     -9.92794620
      0.63383109	      6.97782790	     82.85589610	      0.00000000	     -9.94173400
      0.63392024	      6.97630958	     82.95508363	      0.00000000	     -9.95551670
      0.63399271	      6.97507634	     83.03568571	      0.00000000	     -9.96671648
      0.63406518	      6.97384346	     83.11626542	      0.00000000	     -9.97791271
      0.63415585	      6.97230195	     83.21705168	      0.00000000	     -9.99191586
      0.63424652	      6.97076111	     83.31780271	      0.00000000	    -10.00591317
      0.63431611	      6.96957939	     83.39510977	      0.00000000	    -10.01665270
      0.63438571	      6.96839798	     83.47239593	      0.00000000	    -10.02738862
      0.63448065	      6.96678735	     83.57779608	      0.00000000	    -10.04202863
      0.63457559	      6.96517747	     83.68315715	      0.00000000	    -10.05666159
      0.63464210	      6.96405063	     83.75694216	      0.00000000	    -10.06690809
      0.63470860	      6.96292406	     83.83070786	      0.00000000	    -10.07715095
      0.63480991	      6.96120907	     83.94303620	      0.00000000	    -10.09274654
      0.63489360	      6.95979305	     84.03579614	      0.00000000	    -10.10562332
      0.63497730	      6.95837805	     84.12852532	      0.00000000	    -10.11849396
      0.63506099	      6.95696354	     84.22122358	      0.00000000	    -10.13135828
      0.63514468	      6.95555021	     84.31389091	      0.00000000	    -10.14421617
      0.63521550	      6.95435438	     84.39228896	      0.00000000	    -10.15509235
      0.63528633	      6.95315938	     84.47066475	      0.00000000	    -10.16596373
      0.63537726	      6.95162585	     84.57125241	      0.00000000	    -10.17991342
      0.63546819	      6.95009349	     84.67180314	      0.00000000	    -10.19385484
      0.63553936	      6.94889445	     84.75047933	      0.00000000	    -10.20476100
      0.63561053	      6.94769621	     84.82913278	      0.00000000	    -10.21566188
      0.63570281	      6.94614322	     84.93108203	      0.00000000	    -10.22978809
      0.63579509	      6.94459144	     85.03299284	      0.00000000	    -10.24390504
      0.63586322	      6.94344599	     85.10821379	      0.00000000	    -10.25432218
      0.63593136	      6.94230128	     85.18341368	      0.00000000	    -10.26473407
      0.63602844	      6.94067110	     85.29051894	      0.00000000	    -10.27955925
      0.63611179	      6.93927231	     85.38245233	      0.00000000	    -10.29228029
      0.63619515	      6.93787405	     85.47435388	      0.00000000	    -10.30499294
      0.63627850	      6.93647686	     85.56622357	      0.00000000	    -10.31769709
      0.63636186	      6.93508005	     85.65806123	      0.00000000	    -10.33039251
      0.63643228	      6.93390108	     85.73561509	      0.00000000	    -10.34110995
      0.63650269	      6.93272240	     85.81314598	      0.00000000	    -10.35182093
      0.63659394	      6.93119586	     85.91358886	      0.00000000	    -10.36569222
      0.63668520	      6.92967000	     86.01399301	      0.00000000	    -10.37955228
      0.63675561	      6.92849353	     86.09144076	      0.00000000	    -10.39023925
      0.63682603	      6.92731737	     86.16886532	      0.00000000	    -10.40091927
      0.63691930	      6.92576042	     86.27138721	      0.00000000	    -10.41505535
      0.63701257	      6.92420416	     86.37386823	      0.00000000	    -10.42917882
      0.63707939	      6.92309015	     86.44726085	      0.00000000	    -10.43928906
      0.63714621	      6.92197640	     86.52063238	      0.00000000	    -10.44939259
      0.63724574	      6.92031847	     86.62988266	      0.00000000	    -10.46442954
      0.63732905	      6.91893142	     86.72129258	      0.00000000	    -10.47700414
      0.63741236	      6.91754536	     86.81266955	      0.00000000	    -10.48956779
      0.63749567	      6.91615975	     86.90401342	      0.00000000	    -10.50212026
      0.63757898	      6.91477530	     86.99532421	      0.00000000	    -10.51466141
      0.63764951	      6.91360340	     87.07260443	      0.00000000	    -10.52527005
      0.63772004	      6.91243230	     87.14986083	      0.00000000	    -10.53587032
      0.63781069	      6.91092795	     87.24910775	      0.00000000	    -10.54948017
      0.63790133	      6.90942473	     87.34831512	      0.00000000	    -10.56307573
      0.63797225	      6.90824892	     87.42590817	      0.00000000	    -10.57370285
      0.63804316	      6.90707390	     87.50347691	      0.00000000	    -10.58432094
      0.63813513	      6.90555082	     87.60402877	      0.00000000	    -10.59807639
      0.63822709	      6.90402891	     87.70453954	      0.00000000	    -10.61181617
      0.63829497	      6.90290593	     87.77869562	      0.00000000	    -10.62194664
      0.63836284	      6.90178368	     87.85282923	      0.00000000	    -10.63206832
      0.63845962	      6.90018437	     87.95848511	      0.00000000	    -10.64648369
      0.63854268	      6.89881249	     88.04914317	      0.00000000	    -10.65884309
      0.63862575	      6.89744112	     88.13976728	      0.00000000	    -10.67118866
      0.63870882	      6.89607079	     88.23035744	      0.00000000	    -10.68352024
      0.63879189	      6.89470081	     88.32091349	      0.00000000	    -10.69583756
      0.63886204	      6.89354479	     88.39736218	      0.00000000	    -10.70622842
      0.63893219	      6.89238905	     88.47378644	      0.00000000	    -10.71660883
      0.63902315	      6.89089157	     88.57283573	      0.00000000	    -10.73005155
      0.63911410	      6.88939473	     88.67184381	      0.00000000	    -10.74347624
      0.63918426	      6.88824102	     88.74818671	      0.00000000	    -10.75381907
      0.63925442	      6.88708760	     88.82450498	      0.00000000	    -10.76415088
      0.63934738	      6.88556030	     88.92558917	      0.00000000	    -10.77782342
      0.63944034	      6.88403364	     89.02662996	      0.00000000	    -10.79147609
      0.63950691	      6.88294114	     89.09896841	      0.00000000	    -10.80124175
      0.63957349	      6.88184888	     89.17128449	      0.00000000	    -10.81099695
      0.63967269	      6.88022243	     89.27899313	      0.00000000	    -10.82551249
      0.63975572	      6.87886179	     89.36910401	      0.00000000	    -10.83764331
      0.63983875	      6.87750212	     89.45917997	      0.00000000	    -10.84975727
      0.63992177	      6.87614287	     89.54922086	      0.00000000	    -10.86185411
      0.64000480	      6.87478475	     89.63922671	      0.00000000	    -10.87393369
      0.64007506	      6.87363569	     89.71536333	      0.00000000	    -10.88414189
      0.64014532	      6.87248741	     89.79147475	      0.00000000	    -10.89433745
      0.64023569	      6.87101107	     89.88933293	      0.00000000	    -10.90743225
      0.64032606	      6.86953582	     89.98714925	      0.00000000	    -10.92050564
      0.64039670	      6.86838294	     90.06358271	      0.00000000	    -10.93070995
      0.64046734	      6.86723081	     90.13999051	      0.00000000	    -10.94090090
      0.64055904	      6.86573581	     90.23914005	      0.00000000	    -10.95410999
      0.64065074	      6.86424195	     90.33824621	      0.00000000	    -10.96729606
      0.64071833	      6.86314107	     90.41126952	      0.00000000	    -10.97700061
      0.64078592	      6.86204091	     90.48426915	      0.00000000	    -10.98669239
      0.64088246	      6.86047040	     90.58848196	      0.00000000	    -11.00051130
      0.64096525	      6.85912430	     90.67782764	      0.00000000	    -11.01234277
      0.64104805	      6.85777867	     90.76713752	      0.00000000	    -11.02415448
      0.64113085	      6.85643406	     90.85641160	      0.00000000	    -11.03594629
      0.64121364	      6.85508977	     90.94564973	      0.00000000	    -11.04771795
      0.64128352	      6.85395625	     91.02093013	      0.00000000	    -11.05763634
      0.64135339	      6.85282297	     91.09618485	      0.00000000	    -11.06754015
      0.64144408	      6.85135290	     91.19382734	      0.00000000	    -11.08037344
      0.64153478	      6.84988345	     91.29142643	      0.00000000	    -11.09318176
      0.64160466	      6.84875208	     91.36659923	      0.00000000	    -11.10303374
      0.64167454	      6.84762097	     91.44174616	      0.00000000	    -11.11287065
      0.64176724	      6.84612148	     91.54139081	      0.00000000	    -11.12589623
      0.64185994	      6.84462260	     91.64098978	      0.00000000	    -11.13889491
      0.64192625	      6.84355139	     91.71220005	      0.00000000	    -11.14817564
      0.64199255	      6.84248040	     91.78338686	      0.00000000	    -11.15744242
      0.64209151	      6.84088295	     91.88958742	      0.00000000	    -11.17124671
      0.64217427	      6.83954754	     91.97836852	      0.00000000	    -11.18276783
      0.64225704	      6.83821306	     92.06711294	      0.00000000	    -11.19426680
      0.64233980	      6.83687899	     92.15582057	      0.00000000	    -11.20574345
      0.64242256	      6.83554601	     92.24449140	      0.00000000	    -11.21719771
      0.64249253	      6.83441941	     92.31941734	      0.00000000	    -11.22686256
      0.64256249	      6.83329355	     92.39431690	      0.00000000	    -11.23651123
      0.64265263	      6.83184346	     92.49078583	      0.00000000	    -11.24891953
      0.64274278	      6.83039443	     92.58721080	      0.00000000	    -11.26130071
      0.64281311	      6.82926409	     92.66241696	      0.00000000	    -11.27094233
      0.64288345	      6.82813449	     92.73759628	      0.00000000	    -11.28056730
      0.64297495	      6.82666564	     92.83535256	      0.00000000	    -11.29306283
      0.64306644	      6.82519789	     92.93306327	      0.00000000	    -11.30552996
      0.64313372	      6.82411895	     93.00487662	      0.00000000	    -11.31467829
      0.64320099	      6.82304070	     93.07666526	      0.00000000	    -11.32381118
      0.64329738	      6.82149651	     93.17947627	      0.00000000	    -11.33686916
      0.64337993	      6.82017491	     93.26748670	      0.00000000	    -11.34802709
      0.64346247	      6.81885376	     93.35545967	      0.00000000	    -11.35916154
      0.64354502	      6.81753360	     93.44339519	      0.00000000	    -11.37027248
      0.64361928	      6.81634631	     93.52246641	      0.00000000	    -11.38024729
      0.64369354	      6.81515983	     93.60150723	      0.00000000	    -11.39020301
      0.64376779	      6.81397374	     93.68051757	      0.00000000	    -11.40013960
      0.64386206	      6.81246902	     93.78077425	      0.00000000	    -11.41272617
      0.64393739	      6.81126699	     93.86085576	      0.00000000	    -11.42276211
      0.64401272	      6.81006577	     93.94090580	      0.00000000	    -11.43277836
      0.64408805	      6.80886494	     94.02092426	      0.00000000	    -11.44277486
      0.64418180	      6.80737144	     94.12046734	      0.00000000	    -11.45518850
      0.64425582	      6.80619261	     94.19902812	      0.00000000	    -11.46496825
      0.64432985	      6.80501456	     94.27755831	      0.00000000	    -11.47472900
      0.64440387	      6.80383690	     94.35605784	      0.00000000	    -11.48447072
      0.64450170	      6.80228145	     94.45976115	      0.00000000	    -11.49731696
      0.64457507	      6.80111548	     94.53748842	      0.00000000	    -11.50692805
      0.64464843	      6.79995027	     94.61518547	      0.00000000	    -11.51628685
      0.64473762	      6.79853408	     94.70961168	      0.00000000	    -11.52270659
      0.64481741	      6.79726819	     94.79403767	      0.00000000	    -11.52265757
      0.64489719	      6.79600263	     94.87842770	      0.00000000	    -11.51742202
      0.64497698	      6.79473798	     94.96278177	      0.00000000	    -11.50726449
      0.64505676	      6.79347362	     95.04709977	      0.00000000	    -11.49244218
      0.64513655	      6.79221018	     95.13138171	      0.00000000	    -11.47320495
      0.64521633	      6.79094696	     95.21562746	      0.00000000	    -11.44979499
      0.64529612	      6.78968466	     95.29983704	      0.00000000	    -11.42244695
      0.64537591	      6.78842250	     95.38401031	      0.00000000	    -11.39138767
      0.64545569	      6.78716127	     95.46814730	      0.00000000	    -11.35683640
      0.64553548	      6.78590007	     95.55224786	      0.00000000	    -11.31900461
      0.64560628	      6.78478155	     95.62685525	      0.00000000	    -11.28284647
      0.64567709	      6.78366311	     95.70143386	      0.00000000	    -11.24440270
      0.64576476	      6.78227904	     95.79372735	      0.00000000	    -11.19383846
      0.64585242	      6.78089518	     95.88597660	      0.00000000	    -11.14021664
      0.64592436	      6.77976016	     95.96164459	      0.00000000	    -11.09409298
      0.64599630	      6.77862515	     96.03728266	      0.00000000	    -11.04618960
      0.64608458	      6.77723280	     96.13006292	      0.00000000	    -10.98514527
      0.64617287	      6.77584047	     96.22279796	      0.00000000	    -10.92180814
      0.64624185	      6.77475301	     96.29522791	      0.00000000	    -10.87085110
      0.64631083	      6.77366544	     96.36763013	      0.00000000	    -10.81870725
      0.64640310	      6.77221099	     96.46443356	      0.00000000	    -10.74725486
      0.64649537	      6.77075640	     96.56118717	      0.00000000	    -10.67403537
      0.64656166	      6.76971177	     96.63066473	      0.00000000	    -10.62044979
      0.64662795	      6.76866691	     96.70011646	      0.00000000	    -10.56611722
      0.64672555	      6.76712856	     96.80232949	      0.00000000	    -10.48489386
      0.64680756	      6.76583581	     96.88816532	      0.00000000	    -10.41564909
      0.64688957	      6.76454316	     96.97396140	      0.00000000	    -10.34560717
      0.64697157	      6.76325004	     97.05971757	      0.00000000	    -10.27487221
      0.64705358	      6.76195708	     97.14543380	      0.00000000	    -10.20354310
      0.64712390	      6.76084781	     97.21890222	      0.00000000	    -10.14197751
      0.64719421	      6.75973858	     97.29234112	      0.00000000	    -10.08010029
      0.64728267	      6.75834275	     97.38467621	      0.00000000	    -10.00190629
      0.64737112	      6.75694669	     97.47696435	      0.00000000	     -9.92340531
      0.64744177	      6.75583089	     97.55064822	      0.00000000	     -9.86054406
      0.64751243	      6.75471495	     97.62430198	      0.00000000	     -9.79759406
      0.64760206	      6.75329846	     97.71770032	      0.00000000	     -9.71767252
      0.64769170	      6.75188152	     97.81104991	      0.00000000	     -9.63776336
      0.64775959	      6.75080754	     97.88171911	      0.00000000	     -9.57729823
      0.64782748	      6.74973333	     97.95236019	      0.00000000	     -9.51691861
      0.64792124	      6.74824869	     98.04988194	      0.00000000	     -9.43372136
      0.64801501	      6.74676329	     98.14734970	      0.00000000	     -9.35082365
      0.64808013	      6.74573082	     98.21500423	      0.00000000	     -9.29346986
      0.64814525	      6.74469803	     98.28263258	      0.00000000	     -9.23631814
      0.64824489	      6.74311643	     98.38606653	      0.00000000	     -9.14930474
      0.64832743	      6.74180530	     98.47170475	      0.00000000	     -9.07767126
      0.64840997	      6.74049294	     98.55730040	      0.00000000	     -9.00648564
      0.64849252	      6.73917983	     98.64285340	      0.00000000	     -8.93578404
      0.64856569	      6.73801456	     98.71865744	      0.00000000	     -8.87354149
      0.64863886	      6.73684865	     98.79442775	      0.00000000	     -8.81172775
      0.64871203	      6.73568166	     98.87016417	      0.00000000	     -8.75036371
      0.64880779	      6.73415324	     98.96922258	      0.00000000	     -8.67077351
      0.64888221	      6.73296382	     99.04617911	      0.00000000	     -8.60948998
      0.64895664	      6.73177358	     99.12310025	      0.00000000	     -8.54873411
      0.64903107	      6.73058207	     99.19998584	      0.00000000	     -8.48852235
      0.64912599	      6.72906111	     99.29798597	      0.00000000	     -8.41254827
      0.64919902	      6.72788931	     99.37335124	      0.00000000	     -8.35472897
      0.64927206	      6.72671659	     99.44868195	      0.00000000	     -8.29747814
      0.64936004	      6.72530203	     99.53938784	      0.00000000	     -8.22927828
      0.64944802	      6.72388601	     99.63004319	      0.00000000	     -8.16193831
      0.64951470	      6.72281132	     99.69871434	      0.00000000	     -8.11148631
      0.64958139	      6.72173581	     99.76735625	      0.00000000	     -8.06154436
      0.64967627	      6.72020341	     99.86498028	      0.00000000	     -7.99137005
      0.64975845	      6.71887450	     99.94948749	      0.00000000	     -7.93144643
      0.64984063	      6.71754363	    100.03394970	      0.00000000	     -7.87232760
      0.64992282	      6.71621134	    100.11836681	      0.00000000	     -7.81402159
      0.64999505	      6.71503846	    100.19253208	      0.00000000	     -7.76344734
      0.65006729	      6.71386445	    100.26666224	      0.00000000	     -7.71351072
      0.65013953	      6.71268886	    100.34075711	      0.00000000	     -7.66421529
      0.65023785	      6.71108678	    100.44154114	      0.00000000	     -7.59816137
      0.65031176	      6.70988037	    100.51726528	      0.00000000	     -7.54929292
      0.65038567	      6.70867261	    100.59295207	      0.00000000	     -7.50110460
      0.65045958	      6.70746313	    100.66860133	      0.00000000	     -7.45359797
      0.65055624	      6.70587910	    100.76748065	      0.00000000	     -7.39249806
      0.65062858	      6.70469167	    100.84143330	      0.00000000	     -7.34753946
      0.65070091	      6.70350287	    100.91534959	      0.00000000	     -7.30323577
      0.65078983	      6.70203910	    101.00616454	      0.00000000	     -7.24967021
      0.65086930	      6.70072914	    101.08727547	      0.00000000	     -7.20263665
      0.65094877	      6.69941691	    101.16834193	      0.00000000	     -7.15639075
      0.65102823	      6.69810298	    101.24936379	      0.00000000	     -7.11093032
      0.65110770	      6.69678670	    101.33034081	      0.00000000	     -7.06625313
      0.65118717	      6.69546873	    101.41127288	      0.00000000	     -7.02235649
      0.65126663	      6.69414830	    101.49215973	      0.00000000	     -6.97923722
      0.65134610	      6.69282621	    101.57300126	      0.00000000	     -6.93689188
      0.65141661	      6.69165106	    101.64468919	      0.00000000	     -6.89996608
      0.65148711	      6.69047450	    101.71634117	      0.00000000	     -6.86364360
      0.65157379	      6.68902553	    101.80438041	      0.00000000	     -6.81981102
      0.65166047	      6.68757424	    101.89236484	      0.00000000	     -6.77687955
      0.65173214	      6.68637212	    101.96506562	      0.00000000	     -6.74206120
      0.65180380	      6.68516846	    102.03772863	      0.00000000	     -6.70785057
      0.65189091	      6.68370281	    102.12599879	      0.00000000	     -6.66708035
      0.65197802	      6.68223475	    102.21421267	      0.00000000	     -6.62719474
      0.65204703	      6.68106942	    102.28406234	      0.00000000	     -6.59621725
      0.65211604	      6.67990263	    102.35387640	      0.00000000	     -6.56578634
      0.65220658	      6.67836910	    102.44541536	      0.00000000	     -6.52668439
      0.65229713	      6.67683285	    102.53689250	      0.00000000	     -6.48850709
      0.65236384	      6.67569865	    102.60425786	      0.00000000	     -6.46096224
      0.65243056	      6.67456306	    102.67158938	      0.00000000	     -6.43391050
      0.65252541	      6.67294565	    102.76725514	      0.00000000	     -6.39629265
      0.65260661	      6.67155853	    102.84909864	      0.00000000	     -6.36486559
      0.65268781	      6.67016872	    102.93089131	      0.00000000	     -6.33414785
      0.65276901	      6.66877677	    103.01263300	      0.00000000	     -6.30413231
      0.65285021	      6.66738197	    103.09432341	      0.00000000	     -6.27481171
      0.65292020	      6.66617807	    103.16469627	      0.00000000	     -6.25009062
      0.65299019	      6.66497208	    103.23503072	      0.00000000	     -6.22587585
      0.65307770	      6.66346179	    103.32291676	      0.00000000	     -6.19630502
      0.65316521	      6.66194835	    103.41074228	      0.00000000	     -6.16750942
      0.65323540	      6.66073266	    103.48114037	      0.00000000	     -6.14496746
      0.65330559	      6.65951485	    103.55149921	      0.00000000	     -6.12291391
      0.65339443	      6.65797089	    103.64049959	      0.00000000	     -6.09569252
      0.65348327	      6.65642364	    103.72943659	      0.00000000	     -6.06923667
      0.65355064	      6.65524868	    103.79683332	      0.00000000	     -6.04968042
      0.65361801	      6.65407174	    103.86419330	      0.00000000	     -6.03055503
      0.65371110	      6.65244262	    103.95721591	      0.00000000	     -6.00482782
      0.65380419	      6.65080990	    104.05016777	      0.00000000	     -5.97990546
      0.65386864	      6.64967788	    104.11447839	      0.00000000	     -5.96311740
      0.65393310	      6.64854403	    104.17875481	      0.00000000	     -5.94670684
      0.65403241	      6.64679374	    104.27773704	      0.00000000	     -5.92214977
      0.65411424	      6.64534868	    104.35922583	      0.00000000	     -5.90257663
      0.65419607	      6.64390124	    104.44065888	      0.00000000	     -5.88359192
      0.65427789	      6.64245089	    104.52203589	      0.00000000	     -5.86518913
      0.65435087	      6.64115553	    104.59456353	      0.00000000	     -5.84926257
      0.65442384	      6.63985783	    104.66704625	      0.00000000	     -5.83378929
      0.65449682	      6.63855821	    104.73948394	      0.00000000	     -5.81876491
      0.65459057	      6.63688542	    104.83247473	      0.00000000	     -5.80011560
      0.65466473	      6.63555991	    104.90598458	      0.00000014	     -5.78587639
      0.65473889	      6.63423201	    104.97944730	      0.00000730	     -5.77208627
      0.65481305	      6.63290218	    105.05286277	      0.00003514	     -5.75874097
      0.65490390	      6.63127040	    105.14272430	      0.00007794	     -5.74299429
      0.65498007	      6.62990012	    105.21802678	     -0.00000649	     -5.73029322
      0.65499568	      6.62961918	    105.23344499	     -0.00006261	     -5.72774792
      0.65500568	      6.62943911	    105.24332483	     -0.00010958	     -5.72612675
      0.65501568	      6.62925785	    105.25320364	     -0.00016657	     -5.72451330
      0.65502852	      6.62901688	    105.26588292	     -0.00025651	     -5.72245281
      0.65504135	      6.62875692	    105.27855798	     -0.00036812	     -5.72040345
      0.65505786	      6.62837892	    105.29485038	     -0.00054889	     -5.71778248
      0.65507437	      6.62793495	    105.31112976	     -0.00077878	     -5.71517590
      0.65509088	      6.62740943	    105.32739284	     -0.00106641	     -5.71258143
      0.65510739	      6.62678896	    105.34363645	     -0.00142126	     -5.70999675
      0.65512390	      6.62606180	    105.35985739	     -0.00185367	     -5.70741951
      0.65514041	      6.62521743	    105.37605251	     -0.00237484	     -5.70484732
      0.65516041	      6.62402375	    105.39563494	     -0.00314255	     -5.70173414
      0.65518042	      6.62262849	    105.41516895	     -0.00408133	     -5.69862026
      0.65520042	      6.62101738	    105.43464865	     -0.00521586	     -5.69550104
      0.65522042	      6.61917711	    105.45406800	     -0.00657238	     -5.69237172
      0.65524043	      6.61709526	    105.47342083	     -0.00817844	     -5.68922736
      0.65526043	      6.61476006	    105.49270082	     -0.01006280	     -5.68606292
      0.65528043	      6.61216040	    105.51190154	     -0.01225515	     -5.68287323
      0.65530044	      6.60928568	    105.53101639	     -0.01478589	     -5.67965296
      0.65532044	      6.60612577	    105.55003865	     -0.01768588	     -5.67639667
      0.65534044	      6.60267101	    105.56896146	     -0.02098616	     -5.67309882
      0.65536044	      6.59891209	    105.58777783	     -0.02471769	     -5.66975373
      0.65538045	      6.59484009	    105.60648064	     -0.02891105	     -5.66635562
      0.65540045	      6.59044642	    105.62506264	     -0.03359619	     -5.66289859
      0.65542045	      6.58572279	    105.64351645	     -0.03880215	     -5.65937664
      0.65544046	      6.58066120	    105.66183457	     -0.04455682	     -5.65578368
      0.65546046	      6.57525393	    105.68000940	     -0.05088668	     -5.65211351
      0.65548046	      6.56949353	    105.69803320	     -0.05781659	     -5.64835985
      0.65550047	      6.56337276	    105.71589813	     -0.06536958	     -5.64451632
      0.65552047	      6.55688466	    105.73359623	     -0.07356666	     -5.64057646
      0.65554047	      6.55002245	    105.75111944	     -0.08242668	     -5.63653373
      0.65556462	      6.54123118	    105.77202763	     -0.09402841	     -5.63150715
      0.65558876	      6.53187415	    105.79265451	     -0.10664452	     -5.62630922
      0.65561291	      6.52194065	    105.81298530	     -0.12029404	     -5.62092800
      0.65563706	      6.51142039	    105.83300503	     -0.13499050	     -5.61535140
      0.65566120	      6.50030346	    105.85269851	     -0.15074186	     -5.60956721
      0.65568535	      6.48858033	    105.87205040	     -0.16755046	     -5.60356308
      0.65570949	      6.47624184	    105.89104514	     -0.18541312	     -5.59732656
      0.65573364	      6.46327918	    105.90966702	     -0.20432118	     -5.59084509
      0.65575779	      6.44968388	    105.92790013	     -0.22426065	     -5.58410599
      0.65578193	      6.43544781	    105.94572844	     -0.24521245	     -5.57709652
      0.65580608	      6.42056316	    105.96313572	     -0.26715256	     -5.56980384
      0.65583023	      6.40502246	    105.98010561	     -0.29005232	     -5.56221504
      0.65585437	      6.38881854	    105.99662160	     -0.31387866	     -5.55431715
      0.65587852	      6.37194452	    106.01266705	     -0.33859445	     -5.54609714
      0.65590266	      6.35439385	    106.02822518	     -0.36415875	     -5.53754193
      0.65592681	      6.33616025	    106.04327907	     -0.39052716	     -5.52863842
      0.65595096	      6.31723773	    106.05781170	     -0.41765211	     -5.51937345
      0.65597510	      6.29762060	    106.07180591	     -0.44548321	     -5.50973385
      0.65599925	      6.27730343	    106.08524446	     -0.47396754	     -5.49970646
      0.65602340	      6.25628106	    106.09810997	     -0.50304999	     -5.48927807
      0.65604754	      6.23454858	    106.11038499	     -0.53267355	     -5.47843550
      0.65607169	      6.21210137	    106.12205194	     -0.56277962	     -5.46716560
      0.65609583	      6.18893501	    106.13309318	     -0.59330830	     -5.45545519
      0.65611998	      6.16504537	    106.14349096	     -0.62419864	     -5.44329116
      0.65614413	      6.14042852	    106.15322746	     -0.65538893	     -5.43066041
      0.65616827	      6.11508078	    106.16228478	     -0.68681698	     -5.41754991
      0.65619242	      6.08899866	    106.17064495	     -0.71842029	     -5.40394666
      0.65621657	      6.06217889	    106.17828990	     -0.75013634	     -5.38983771
      0.65624071	      6.03461841	    106.18520153	     -0.78190276	     -5.37521021
      0.65626486	      6.00631432	    106.19136164	     -0.81365756	     -5.36005135
      0.65629399	      5.97117506	    106.19776701	     -0.85186340	     -5.34103859
      0.65632312	      5.93494518	    106.20301993	     -0.88985647	     -5.32121184
      0.65635225	      5.89762055	    106.20708811	     -0.92753225	     -5.30054914
      0.65638138	      5.85919726	    106.20993916	     -0.96478850	     -5.27902872
      0.65641051	      5.81967164	    106.21154052	     -1.00152558	     -5.25662907
      0.65643964	      5.77904018	    106.21185956	     -1.03764675	     -5.23332889
      0.65646877	      5.73729950	    106.21086346	     -1.07305850	     -5.20910713
      0.65649790	      5.69444624	    106.20851931	     -1.10767061	     -5.18394302
      0.65652703	      5.65047702	    106.20479404	     -1.14139646	     -5.15781601
      0.65655616	      5.60538836	    106.19965441	     -1.17415317	     -5.13070586
      0.65658529	      5.55917659	    106.19306701	     -1.20586175	     -5.10259254
      0.65661441	      5.51183771	    106.18499825	     -1.23644716	     -5.07345634
      0.65664354	      5.46336734	    106.17541429	     -1.26583847	     -5.04327776
      0.65667267	      5.41376051	    106.16428107	     -1.29396884	     -5.01203757
      0.65670180	      5.36301159	    106.15156422	     -1.32077565	     -4.97971676
      0.65673093	      5.31111405	    106.13722904	     -1.34620046	     -4.94629655
      0.65675710	      5.26351536	    106.12294505	     -1.36781370	     -4.91532666
      0.65678326	      5.21497755	    106.10730148	     -1.38823186	     -4.88344148
      0.65680943	      5.16549327	    106.09027229	     -1.40742125	     -4.85062770
      0.65683559	      5.11505400	    106.07183104	     -1.42535089	     -4.81687211
      0.65686175	      5.06364983	    106.05195086	     -1.44199245	     -4.78216148
      0.65688792	      5.01126931	    106.03060436	     -1.45732024	     -4.74648258
      0.65691084	      4.96457299	    106.01067872	     -1.46964915	     -4.71442298
      0.65693375	      4.91710702	    105.98958728	     -1.48093825	     -4.68160120
      0.65695667	      4.86885966	    105.96731040	     -1.49117501	     -4.64800817
      0.65697959	      4.81981725	    105.94382792	     -1.50034837	     -4.61363465
      0.65700251	      4.76996517	    105.91911911	     -1.50844861	     -4.57847124
      0.65702295	      4.72481195	    105.89603308	     -1.51476005	     -4.54643995
      0.65704339	      4.67898686	    105.87193918	     -1.52020637	     -4.51376586
      0.65706382	      4.63247420	    105.84682122	     -1.52478329	     -4.48044178
      0.65708426	      4.58525628	    105.82066244	     -1.52848727	     -4.44646025
      0.65710470	      4.53731317	    105.79344539	     -1.53131551	     -4.41181354
      0.65712289	      4.49400318	    105.76831008	     -1.53309478	     -4.38040284
      0.65714109	      4.45008282	    105.74230821	     -1.53417723	     -4.34845257
      0.65715928	      4.40553225	    105.71542579	     -1.53456217	     -4.31595647
      0.65717748	      4.36032924	    105.68764813	     -1.53424929	     -4.28290794
      0.65719567	      4.31444896	    105.65895982	     -1.53323860	     -4.24930003
      0.65721191	      4.27290012	    105.63256928	     -1.53174724	     -4.21882194
      0.65722816	      4.23076736	    105.60542795	     -1.52970051	     -4.18788676
      0.65724440	      4.18802610	    105.57752292	     -1.52709899	     -4.15648839
      0.65726064	      4.14464897	    105.54884053	     -1.52394335	     -4.12462047
      0.65727688	      4.10060544	    105.51936622	     -1.52023439	     -4.09227616
      0.65729140	      4.06064996	    105.49234089	     -1.51645197	     -4.06295941
      0.65730591	      4.02010777	    105.46465881	     -1.51222891	     -4.03325059
      0.65732043	      3.97894868	    105.43630741	     -1.50756588	     -4.00314362
      0.65733494	      3.93713911	    105.40727319	     -1.50246354	     -3.97263191
      0.65734946	      3.89464157	    105.37754169	     -1.49692252	     -3.94170834
      0.65736245	      3.85598926	    105.35032840	     -1.49159188	     -3.91367661
      0.65737544	      3.81671873	    105.32253204	     -1.48591068	     -3.88530272
      0.65738843	      3.77679259	    105.29413963	     -1.47987921	     -3.85658010
      0.65740142	      3.73616911	    105.26513710	     -1.47349768	     -3.82750160
      0.65741441	      3.69480152	    105.23550923	     -1.46676617	     -3.79805940
      0.65742603	      3.65714501	    105.20847812	     -1.46045166	     -3.77142235
      0.65743764	      3.61880969	    105.18092100	     -1.45385722	     -3.74448101
      0.65744926	      3.57974848	    105.15282379	     -1.44698258	     -3.71722802
      0.65746087	      3.53990848	    105.12417112	     -1.43982732	     -3.68965528
      0.65747249	      3.49923009	    105.09494611	     -1.43239083	     -3.66175385
      0.65748286	      3.46215079	    105.06835646	     -1.42551357	     -3.63655879
      0.65749323	      3.42429533	    105.04128125	     -1.41841082	     -3.61108609
      0.65750359	      3.38560255	    105.01370446	     -1.41108171	     -3.58532717
      0.65751396	      3.34600324	    104.98560832	     -1.40352516	     -3.55927248
      0.65752433	      3.30541862	    104.95697313	     -1.39573989	     -3.53291138
      0.65753433	      3.26526080	    104.92882580	     -1.38801359	     -3.50718706
      0.65754433	      3.22401013	    104.90013446	     -1.38007153	     -3.48115469
      0.65755433	      3.18155987	    104.87087417	     -1.37191180	     -3.45480072
      0.65756433	      3.13778636	    104.84101668	     -1.36353222	     -3.42810982
      0.65757433	      3.09254543	    104.81052979	     -1.35493022	     -3.40106449
      0.65758433	      3.04566781	    104.77937649	     -1.34610285	     -3.37364461
      0.65759433	      2.99695335	    104.74751402	     -1.33704667	     -3.34582692
      0.65760433	      2.94616372	    104.71489247	     -1.32775772	     -3.31758433
      0.65761433	      2.89301325	    104.68145328	     -1.31823142	     -3.28888505
      0.65762433	      2.83775693	    104.64720894	     -1.30845176	     -3.25973286
      0.65763433	      2.78153658	    104.61229764	     -1.29839136	     -3.23019607
      0.65764433	      2.72526683	    104.57683692	     -1.28803582	     -3.20033462
      0.65765433	      2.66957282	    104.54091254	     -1.27738239	     -3.17019382
      0.65766433	      2.61489878	    104.50459089	     -1.26643590	     -3.13981022
      0.65767433	      2.56157354	    104.46792639	     -1.25520624	     -3.10921498
      0.65768433	      2.50984896	    104.43096582	     -1.24370676	     -3.07843589
      0.65769433	      2.45992181	    104.39375062	     -1.23195329	     -3.04749832
      0.65770433	      2.41194577	    104.35631806	     -1.21996347	     -3.01642579
      0.65771433	      2.36603812	    104.31870178	     -1.20775625	     -2.98524012
      0.65772433	      2.32228363	    104.28093200	     -1.19535155	     -2.95396149
      0.65773433	      2.28073754	    104.24303566	     -1.18276986	     -2.92260842
      0.65774433	      2.24142825	    104.20503646	     -1.17003201	     -2.89119782
      0.65775433	      2.20436015	    104.16695508	     -1.15715892	     -2.85974497
      0.65776433	      2.16951669	    104.12880936	     -1.14417120	     -2.82826362
      0.65777433	      2.13686352	    104.09061452	     -1.13108919	     -2.79676610
      0.65778433	      2.10635161	    104.05238346	     -1.11793260	     -2.76526337
      0.65779433	      2.07792022	    104.01412702	     -1.10472046	     -2.73376521
      0.65780433	      2.05149960	    103.97585427	     -1.09147095	     -2.70228028
      0.65781433	      2.02701343	    103.93757272	     -1.07820134	     -2.67081628
      0.65782433	      2.00438085	    103.89928860	     -1.06492794	     -2.63938003
      0.65783433	      1.98351831	    103.86100701	     -1.05166607	     -2.60797759
      0.65784433	      1.96434092	    103.82273215	     -1.03843002	     -2.57661434
      0.65785433	      1.94676374	    103.78446743	     -1.02523309	     -2.54529503
      0.65786433	      1.93070264	    103.74621560	     -1.01208755	     -2.51402393
      0.65787433	      1.91607509	    103.70797889	     -0.99900472	     -2.48280477
      0.65788433	      1.90280071	    103.66975909	     -0.98599498	     -2.45164092
      0.65789433	      1.89080165	    103.63155759	     -0.97306778	     -2.42053535
      0.65790433	      1.88000297	    103.59337551	     -0.96023174	     -2.38949068
      0.65791433	      1.87033277	    103.55521369	     -0.94749463	     -2.35850926
      0.65792433	      1.86172232	    103.51707279	     -0.93486345	     -2.32759316
      0.65793433	      1.85410616	    103.47895327	     -0.92234448	     -2.29674422
      0.65794433	      1.84742208	    103.44085548	     -0.90994331	     -2.26596404
      0.65795433	      1.84161110	    103.40277964	     -0.89766488	     -2.23525406
      0.65796433	      1.83661740	    103.36472587	     -0.88551354	     -2.20461552
      0.65797433	      1.83238827	    103.32669422	     -0.87349307	     -2.17404950
      0.65798433	      1.82887397	    103.28868470	     -0.86160677	     -2.14355695
      0.65799638	      1.82552275	    103.24291407	     -0.84746641	     -2.10691341
      0.65800843	      1.82306494	    103.19717530	     -0.83352892	     -2.07037890
      0.65802048	      1.82142945	    103.15146815	     -0.81979749	     -2.03395439
      0.65803253	      1.82055042	    103.10579233	     -0.80627456	     -1.99764064
      0.65804458	      1.82036688	    103.06014753	     -0.79296189	     -1.96143826
      0.65805663	      1.82082248	    103.01453341	     -0.77986060	     -1.92534766
      0.65806868	      1.82186517	    102.96894963	     -0.76697126	     -1.88936914
      0.65808073	      1.82344689	    102.92339581	     -0.75429395	     -1.85350286
      0.65809530	      1.82601559	    102.86836819	     -0.73925168	     -1.81029629
      0.65810986	      1.82923590	    102.81338320	     -0.72451730	     -1.76725369
      0.65812443	      1.83304306	    102.75844024	     -0.71008867	     -1.72437476
      0.65813899	      1.83737854	    102.70353870	     -0.69596305	     -1.68165904
      0.65815356	      1.84218940	    102.64867801	     -0.68213716	     -1.63910594
      0.65816812	      1.84742788	    102.59385761	     -0.66860728	     -1.59671472
      0.65818269	      1.85305084	    102.53907697	     -0.65536932	     -1.55448455
      0.65819726	      1.85901940	    102.48433561	     -0.64241885	     -1.51241452
      0.65821518	      1.86678559	    102.41703740	     -0.62687273	     -1.46087162
      0.65823310	      1.87496398	    102.34979710	     -0.61174565	     -1.40956763
      0.65825102	      1.88350351	    102.28261396	     -0.59702817	     -1.35850043
      0.65826894	      1.89235933	    102.21548727	     -0.58271059	     -1.30766781
      0.65828686	      1.90149213	    102.14841641	     -0.56878307	     -1.25706740
      0.65830479	      1.91086742	    102.08140077	     -0.55523567	     -1.20669706
      0.65832271	      1.92045500	    102.01443983	     -0.54205846	     -1.15655429
      0.65834487	      1.93256537	    101.93171133	     -0.52626073	     -1.09485921
      0.65836703	      1.94491705	    101.84906487	     -0.51099533	     -1.03350382
      0.65838919	      1.95747354	    101.76649971	     -0.49624392	     -0.97248352
      0.65841135	      1.97020396	    101.68401519	     -0.48198855	     -0.91179370
      0.65843351	      1.98308222	    101.60161071	     -0.46821165	     -0.85142978
      0.65845567	      1.99608625	    101.51928573	     -0.45489611	     -0.79138721
      0.65848334	      2.01246824	    101.41662690	     -0.43889602	     -0.71687770
      0.65851101	      2.02898743	    101.31409041	     -0.42355778	     -0.64285334
      0.65853867	      2.04561962	    101.21167556	     -0.40885141	     -0.56930567
      0.65856634	      2.06234523	    101.10938171	     -0.39474817	     -0.49622641
      0.65859963	      2.08257461	    100.98644084	     -0.37853714	     -0.40889229
      0.65863292	      2.10289473	    100.86367354	     -0.36311433	     -0.32221100
      0.65867314	      2.12754190	    100.71558257	     -0.34547150	     -0.21833868
      0.65871336	      2.15227454	    100.56774270	     -0.32884548	     -0.11537700
      0.65874689	      2.17294192	    100.44471317	     -0.31571711	     -0.03024104
      0.65878041	      2.19364981	    100.32185680	     -0.30321312	      0.05428955
      0.65881600	      2.21566848	    100.19163841	     -0.29058605	      0.14336449
      0.65886184	      2.24408507	    100.02416038	     -0.27523811	      0.25714962
      0.65891768	      2.27876139	     99.82059750	     -0.25784192	      0.39429448
      0.65895325	      2.30087848	     99.69119233	     -0.24745196	      0.48082950
      0.65898881	      2.32301711	     99.56197893	     -0.23756336	      0.56674181
      0.65902438	      2.34517503	     99.43295679	     -0.22814834	      0.65204070
      0.65905994	      2.36735066	     99.30412544	     -0.21918083	      0.73673527
      0.65909551	      2.38954223	     99.17548439	     -0.21063635	      0.82083449
      0.65913107	      2.41174843	     99.04703320	     -0.20249194	      0.90434718
      0.65916664	      2.43396773	     98.91877136	     -0.19472598	      0.98728200
      0.65920221	      2.45619899	     98.79069845	     -0.18731820	      1.06964746
      0.65923777	      2.47844077	     98.66281396	     -0.18024951	      1.15145196
      0.65927334	      2.50069201	     98.53511747	     -0.17350198	      1.23270370
      0.65930890	      2.52295130	     98.40760848	     -0.16705874	      1.31341080
      0.65934447	      2.54521766	     98.28028657	     -0.16090389	      1.39358119
      0.65938003	      2.56748958	     98.15315123	     -0.15502249	      1.47322273
      0.65941033	      2.58646336	     98.04501108	     -0.15021810	      1.54064574
      0.65944062	      2.60543956	     97.93700567	     -0.14559363	      1.60769534
      0.65947847	      2.62915565	     97.80222569	     -0.14005568	      1.69096598
      0.65951633	      2.65287293	     97.66765513	     -0.13477205	      1.77366953
      0.65954673	      2.67192119	     97.55972791	     -0.13070353	      1.83968701
      0.65957714	      2.69096844	     97.45193512	     -0.12678366	      1.90534874
      0.65961389	      2.71399010	     97.32181663	     -0.12223482	      1.98425053
      0.65965064	      2.73700781	     97.19189364	     -0.11788336	      2.06264649
      0.65968102	      2.75603437	     97.08462459	     -0.11442766	      2.12708520
      0.65971141	      2.77505643	     96.97748854	     -0.11109471	      2.19118740
      0.65974179	      2.79407338	     96.87048523	     -0.10787942	      2.25495719
      0.65978414	      2.82057194	     96.72154810	     -0.10358468	      2.34330250
      0.65981142	      2.83763028	     96.62576652	     -0.10092905	      2.39986526
      0.65983870	      2.85468222	     96.53009114	     -0.09835607	      2.45617066
      0.65987773	      2.87906961	     96.39337414	     -0.09481216	      2.53629563
      0.65991403	      2.90173562	     96.26642163	     -0.09165531	      2.61035106
      0.65995032	      2.92438657	     96.13965584	     -0.08862589	      2.68396896
      0.65998023	      2.94303780	     96.03534460	     -0.08622123	      2.74430364
      0.66001014	      2.96167710	     95.93115952	     -0.08389580	      2.80434885
      0.66004698	      2.98461951	     95.80299559	     -0.08113568	      2.87792083
      0.66007638	      3.00291027	     95.70087119	     -0.07901266	      2.93631631
      0.66010578	      3.02118684	     95.59886781	     -0.07695713	      2.99444263
      0.66013517	      3.03944864	     95.49698523	     -0.07496657	      3.05230287
      0.66017639	      3.06502801	     95.35433286	     -0.07228034	      3.13298964
      0.66020162	      3.08067168	     95.26711832	     -0.07069383	      3.18213407
      0.66022686	      3.09630252	     95.17999217	     -0.06914967	      3.23108962
      0.66026567	      3.12031985	     95.04614712	     -0.06685410	      3.30602845
      0.66032773	      3.15864984	     94.83258548	     -0.06337417	      3.42493901
      0.66035434	      3.17506022	     94.74116068	     -0.06194982	      3.47559967
      0.66039192	      3.19820252	     94.61223113	     -0.06000460	      3.54679752
      0.66042511	      3.21861530	     94.49850109	     -0.05834806	      3.60936668
      0.66046926	      3.24571423	     94.34749773	     -0.05623091	      3.69210623
      0.66049422	      3.26101814	     94.26220320	     -0.05507495	      3.73867474
      0.66051919	      3.27630420	     94.17699341	     -0.05394790	      3.78507796
      0.66055844	      3.30029634	     94.04321555	     -0.05223261	      3.85769292
      0.66058901	      3.31894808	     93.93917844	     -0.05094280	      3.91396649
      0.66061958	      3.33757026	     93.83526747	     -0.04969170	      3.97000108
      0.66065014	      3.35616227	     93.73148239	     -0.04847795	      4.02579942
      0.66068071	      3.37472306	     93.62782288	     -0.04730024	      4.08136419
      0.66071128	      3.39325201	     93.52428870	     -0.04615730	      4.13669807
      0.66074184	      3.41174809	     93.42087956	     -0.04504792	      4.19180366
      0.66077241	      3.43021069	     93.31759520	     -0.04397094	      4.24668356
      0.66080298	      3.44863879	     93.21443533	     -0.04292526	      4.30134032
      0.66083354	      3.46703177	     93.11139969	     -0.04190979	      4.35577644
      0.66086411	      3.48538863	     93.00848800	     -0.04092351	      4.40999442
      0.66089468	      3.50370877	     92.90570000	     -0.03996543	      4.46399670
      0.66092524	      3.52199117	     92.80303541	     -0.03903460	      4.51778569
      0.66095581	      3.54023528	     92.70049398	     -0.03813010	      4.57136377
      0.66098638	      3.55844004	     92.59807541	     -0.03725106	      4.62473329
      0.66101694	      3.57660497	     92.49577948	     -0.03639664	      4.67789656
      0.66104751	      3.59472896	     92.39360587	     -0.03556601	      4.73085587
      0.66107808	      3.61281159	     92.29155437	     -0.03475840	      4.78361348
      0.66110461	      3.62847344	     92.20306930	     -0.03407545	      4.82924688
      0.66113114	      3.64410302	     92.11467586	     -0.03340881	      4.87473140
      0.66116830	      3.66593509	     91.99104413	     -0.03250176	      4.93818002
      0.66119519	      3.68169553	     91.90167529	     -0.03186397	      4.98392375
      0.66122208	      3.69742091	     91.81239996	     -0.03124137	      5.02951946
      0.66125487	      3.71654574	     91.70367922	     -0.03050222	      5.08491283
      0.66128701	      3.73523790	     91.59725638	     -0.02979837	      5.13899481
      0.66131914	      3.75387777	     91.49096623	     -0.02911422	      5.19287223
      0.66135128	      3.77246434	     91.38480845	     -0.02844911	      5.24654741
      0.66137875	      3.78831015	     91.29416565	     -0.02789518	      5.29227230
      0.66140622	      3.80411588	     91.20361917	     -0.02735433	      5.33785248
      0.66143369	      3.81988120	     91.11316884	     -0.02682620	      5.38328936
      0.66146914	      3.84016829	     90.99656923	     -0.02616279	      5.44172372
      0.66149942	      3.85743892	     90.89711834	     -0.02561199	      5.49144222
      0.66152970	      3.87465822	     90.79778351	     -0.02507524	      5.54099221
      0.66155998	      3.89182579	     90.69856452	     -0.02455212	      5.59037545
      0.66159026	      3.90894076	     90.59946109	     -0.02404222	      5.63959368
      0.66162054	      3.92600275	     90.50047302	     -0.02354515	      5.68864863
      0.66165082	      3.94301088	     90.40160004	     -0.02306052	      5.73754201
      0.66168110	      3.95996481	     90.30284194	     -0.02258796	      5.78627548
      0.66171138	      3.97686365	     90.20419845	     -0.02212713	      5.83485071
      0.66174166	      3.99370711	     90.10566937	     -0.02167768	      5.88326932
      0.66177194	      4.01049430	     90.00725444	     -0.02123927	      5.93153294
      0.66180222	      4.02722495	     89.90895344	     -0.02081159	      5.97964315
      0.66183250	      4.04389818	     89.81076612	     -0.02039433	      6.02760153
      0.66186278	      4.06051375	     89.71269227	     -0.01998718	      6.07540961
      0.66189306	      4.07707078	     89.61473164	     -0.01958986	      6.12306895
      0.66192333	      4.09356905	     89.51688403	     -0.01920208	      6.17058105
      0.66195361	      4.11000772	     89.41914916	     -0.01882358	      6.21794739
      0.66198389	      4.12638658	     89.32152687	     -0.01845410	      6.26516946
      0.66201417	      4.14270479	     89.22401681	     -0.01809337	      6.31224870
      0.66204445	      4.15896216	     89.12661892	     -0.01774116	      6.35918655
      0.66207473	      4.17515789	     89.02933289	     -0.01739723	      6.40598442
      0.66210501	      4.19129179	     88.93215852	     -0.01706135	      6.45264372
      0.66213529	      4.20736310	     88.83509557	     -0.01673329	      6.49916582
      0.66216557	      4.22337161	     88.73814383	     -0.01641285	      6.54555209
      0.66219585	      4.23931661	     88.64130307	     -0.01609980	      6.59180386
      0.66222613	      4.25519790	     88.54457309	     -0.01579396	      6.63792247
      0.66225641	      4.27101480	     88.44795365	     -0.01549512	      6.68390924
      0.66228669	      4.28676709	     88.35144455	     -0.01520309	      6.72976544
      0.66231697	      4.30245416	     88.25504557	     -0.01491770	      6.77549236
      0.66234725	      4.31807577	     88.15875650	     -0.01463876	      6.82109126
      0.66237752	      4.33363136	     88.06257712	     -0.01436610	      6.86656339
      0.66240780	      4.34912068	     87.96650723	     -0.01409956	      6.91190998
      0.66244429	      4.36769588	     87.85089209	     -0.01378628	      6.96638569
      0.66247041	      4.38093235	     87.76823155	     -0.01356719	      7.00526994
      0.66249652	      4.39411852	     87.68565198	     -0.01335228	      7.04406352
      0.66253169	      4.41179693	     87.57456787	     -0.01306933	      7.09616579
      0.66256554	      4.42872362	     87.46779933	     -0.01280382	      7.14615641
      0.66260843	      4.45004670	     87.33271763	     -0.01247670	      7.20928256
      0.66263311	      4.46225326	     87.25508934	     -0.01229304	      7.24549927
      0.66265778	      4.47441387	     87.17753262	     -0.01211263	      7.28163908
      0.66269725	      4.49376759	     87.05363576	     -0.01183067	      7.33928327
      0.66272957	      4.50952425	     86.95233653	     -0.01160569	      7.38633322
      0.66276188	      4.52520079	     86.85115928	     -0.01138585	      7.43325525
      0.66279419	      4.54079717	     86.75010379	     -0.01117100	      7.48005061
      0.66282269	      4.55448382	     86.66108872	     -0.01098558	      7.52121306
      0.66285118	      4.56810763	     86.57216800	     -0.01080384	      7.56227882
      0.66288856	      4.58588387	     86.45566219	     -0.01057088	      7.61600482
      0.66291802	      4.59981583	     86.36396296	     -0.01039154	      7.65822898
      0.66294748	      4.61367972	     86.27236396	     -0.01021585	      7.70035281
      0.66297694	      4.62747553	     86.18086502	     -0.01004371	      7.74237718
      0.66301439	      4.64491438	     86.06469327	     -0.00982988	      7.79565752
      0.66304597	      4.65953660	     85.96683690	     -0.00965377	      7.84047272
      0.66307756	      4.67407967	     85.86909489	     -0.00948143	      7.88517695
      0.66310914	      4.68854358	     85.77146705	     -0.00931277	      7.92977124
      0.66314073	      4.70292795	     85.67395314	     -0.00914769	      7.97425663
      0.66317231	      4.71723277	     85.57655299	     -0.00898611	      8.01863414
      0.66320390	      4.73145771	     85.47926636	     -0.00882793	      8.06290477
      0.66323548	      4.74560276	     85.38209307	     -0.00867308	      8.10706952
      0.66327158	      4.76167229	     85.27116279	     -0.00850004	      8.15742129
      0.66330768	      4.77763707	     85.16038002	     -0.00833111	      8.20763745
      0.66333532	      4.78978531	     85.07568698	     -0.00820453	      8.24598188
      0.66336295	      4.80187200	     84.99108004	     -0.00808023	      8.28424833
      0.66340617	      4.82065471	     84.85890613	     -0.00789028	      8.34395166
      0.66343450	      4.83288418	     84.77238456	     -0.00776867	      8.38298358
      0.66346283	      4.84504883	     84.68595299	     -0.00764928	      8.42193585
      0.66350080	      4.86124855	     84.57026448	     -0.00749270	      8.47401312
      0.66353774	      4.87689843	     84.45785457	     -0.00734401	      8.52454938
      0.66357469	      4.89243749	     84.34559684	     -0.00719881	      8.57495415
      0.66360640	      4.90568853	     84.24934909	     -0.00707689	      8.61812085
      0.66363811	      4.91885784	     84.15321307	     -0.00695741	      8.66119251
      0.66366983	      4.93194522	     84.05718859	     -0.00684033	      8.70416999
      0.66370838	      4.94774363	     83.94061425	     -0.00670114	      8.75628640
      0.66374692	      4.96342092	     83.82420409	     -0.00656531	      8.80826636
      0.66377597	      4.97515174	     83.73661388	     -0.00646514	      8.84733660
      0.66380501	      4.98681379	     83.64911652	     -0.00636677	      8.88633084
      0.66384339	      5.00212098	     83.53362305	     -0.00623948	      8.93774970
      0.66388169	      5.01727664	     83.41853203	     -0.00611545	      8.98893122
      0.66391999	      5.03231310	     83.30360165	     -0.00599433	      9.03998433
      0.66395127	      5.04450553	     83.20985145	     -0.00589751	      9.08158751
      0.66398256	      5.05661859	     83.11620802	     -0.00580253	      9.12310665
      0.66402335	      5.07229671	     82.99424092	     -0.00568136	      9.17712969
      0.66405618	      5.08481372	     82.89623574	     -0.00558603	      9.22049559
      0.66408901	      5.09724337	     82.79834748	     -0.00549259	      9.26377154
      0.66412183	      5.10958594	     82.70057597	     -0.00540098	      9.30695831
      0.66416481	      5.12561253	     82.57275494	     -0.00528376	      9.36336260
      0.66419549	      5.13696261	     82.48162796	     -0.00520191	      9.40353681
      0.66422616	      5.14823681	     82.39060239	     -0.00512155	      9.44363531
      0.66426632	      5.16287878	     82.27161656	     -0.00501857	      9.49600485
      0.66430526	      5.17695423	     82.15639543	     -0.00492101	      9.54666861
      0.66434420	      5.19090839	     82.04133683	     -0.00482568	      9.59721386
      0.66437730	      5.20267543	     81.94365309	     -0.00474634	      9.64009008
      0.66441040	      5.21435523	     81.84608641	     -0.00466852	      9.68288223
      0.66445137	      5.22868916	     81.72550144	     -0.00457427	      9.73572571
      0.66448668	      5.24093974	     81.62168792	     -0.00449480	      9.78118090
      0.66452200	      5.25309149	     81.51800692	     -0.00441694	      9.82654306
      0.66455732	      5.26514490	     81.41445826	     -0.00434065	      9.87181302
      0.66459264	      5.27710003	     81.31104167	     -0.00426590	      9.91699161
      0.66462795	      5.28895731	     81.20775698	     -0.00419264	      9.96207963
      0.66467359	      5.30413506	     81.07448368	     -0.00410013	     10.02021118
      0.66470512	      5.31452460	     80.98255107	     -0.00403761	     10.06027989
      0.66473664	      5.32483675	     80.89072298	     -0.00397620	     10.10027844
      0.66478051	      5.33905766	     80.76312100	     -0.00389255	     10.15581934
      0.66482212	      5.35241044	     80.64226211	     -0.00381507	     10.20838309
      0.66486374	      5.36563017	     80.52158440	     -0.00373938	     10.26082807
      0.66489777	      5.37634382	     80.42301654	     -0.00367876	     10.30363537
      0.66493181	      5.38696918	     80.32456947	     -0.00361927	     10.34636468
      0.66497561	      5.40051552	     80.19803427	     -0.00354434	     10.40124844
      0.66501404	      5.41227840	     80.08720599	     -0.00348007	     10.44928621
      0.66505247	      5.42392986	     79.97653086	     -0.00341715	     10.49722731
      0.66509089	      5.43547065	     79.86600866	     -0.00335553	     10.54507263
      0.66512932	      5.44690098	     79.75563908	     -0.00329519	     10.59282304
      0.66516774	      5.45822163	     79.64542193	     -0.00323609	     10.64047939
      0.66520617	      5.46943284	     79.53535690	     -0.00317820	     10.68804253
      0.66524460	      5.48053538	     79.42544378	     -0.00312149	     10.73551330
      0.66528302	      5.49152954	     79.31568228	     -0.00306594	     10.78289253
      0.66532145	      5.50241607	     79.20607220	     -0.00301151	     10.83018102
      0.66535987	      5.51319532	     79.09661326	     -0.00295818	     10.87737958
      0.66539830	      5.52386800	     78.98730523	     -0.00290593	     10.92448900
      0.66544763	      5.53741300	     78.84720703	     -0.00284038	     10.98483406
      0.66548273	      5.54694510	     78.74767297	     -0.00279476	     11.02768400
      0.66551782	      5.55638961	     78.64826416	     -0.00274997	     11.07046163
      0.66556540	      5.56905137	     78.51373096	     -0.00269056	     11.12832546
      0.66561297	      5.58155424	     78.37942705	     -0.00263259	     11.18605890
      0.66564763	      5.59056576	     78.28170515	     -0.00259124	     11.22804740
      0.66568229	      5.59949388	     78.18410458	     -0.00255062	     11.26996792
      0.66573204	      5.61216148	     78.04425620	     -0.00249357	     11.33000752
      0.66577537	      5.62305702	     77.92264980	     -0.00244505	     11.38219057
      0.66581869	      5.63382513	     77.80123204	     -0.00239758	     11.43427034
      0.66586202	      5.64446640	     77.68000256	     -0.00235114	     11.48624779
      0.66590071	      5.65386179	     77.57191613	     -0.00231052	     11.53257255
      0.66593939	      5.66315740	     77.46397931	     -0.00227068	     11.57881717
      0.66597808	      5.67235408	     77.35619191	     -0.00223161	     11.62498229
      0.66602999	      5.68453909	     77.21180405	     -0.00218035	     11.68679996
      0.66607213	      5.69430242	     77.09478011	     -0.00213969	     11.73688322
      0.66611427	      5.70395079	     76.97793252	     -0.00209987	     11.78687479
      0.66615641	      5.71348527	     76.86126103	     -0.00206087	     11.83677545
      0.66619855	      5.72290651	     76.74476531	     -0.00202266	     11.88658601
      0.66624070	      5.73221555	     76.62844511	     -0.00198523	     11.93630724
      0.66628284	      5.74141307	     76.51230013	     -0.00194856	     11.98593991
      0.66633735	      5.75314723	     76.36231423	     -0.00190221	     12.05001471
      0.66637479	      5.76110007	     76.25947075	     -0.00187108	     12.09393805
      0.66641223	      5.76896723	     76.15676491	     -0.00184051	     12.13779337
      0.66646460	      5.77982766	     76.01334773	     -0.00179865	     12.19901767
      0.66651407	      5.78993533	     75.87811707	     -0.00176005	     12.25673232
      0.66656353	      5.79989705	     75.74312538	     -0.00172235	     12.31433149
      0.66660453	      5.80804390	     75.63142616	     -0.00169176	     12.36198250
      0.66664553	      5.81609224	     75.51989053	     -0.00166176	     12.40955559
      0.66669797	      5.82624407	     75.37747438	     -0.00162421	     12.47028905
      0.66674242	      5.83472705	     75.25694044	     -0.00159309	     12.52168184
      0.66678688	      5.84309767	     75.13659792	     -0.00156261	     12.57298540
      0.66683134	      5.85135667	     75.01644650	     -0.00153274	     12.62420052
      0.66687579	      5.85950532	     74.89648589	     -0.00150348	     12.67532792
      0.66692025	      5.86754445	     74.77671576	     -0.00147481	     12.72636835
      0.66697385	      5.87709338	     74.63256011	     -0.00144101	     12.78779389
      0.66702025	      5.88523391	     74.50798646	     -0.00141241	     12.84087011
      0.66706666	      5.89325899	     74.38361931	     -0.00138440	     12.89385409
      0.66711306	      5.90116945	     74.25945828	     -0.00135697	     12.94674663
      0.66715946	      5.90896675	     74.13550307	     -0.00133010	     12.99954849
      0.66720587	      5.91665178	     74.01175331	     -0.00130379	     13.05226045
      0.66725227	      5.92422590	     73.88820869	     -0.00127802	     13.10488326
      0.66729868	      5.93169008	     73.76486887	     -0.00125277	     13.15741766
      0.66735264	      5.94023476	     73.62167518	     -0.00122405	     13.21840776
      0.66740661	      5.94863399	     73.47875753	     -0.00119600	     13.27928040
      0.66744806	      5.95498666	     73.36919473	     -0.00117491	     13.32594693
      0.66748950	      5.96125539	     73.25979417	     -0.00115420	     13.37254534
      0.66754895	      5.97010194	     73.10316541	     -0.00112513	     13.43926280
      0.66759776	      5.97723971	     72.97480587	     -0.00110182	     13.49394168
      0.66764657	      5.98426541	     72.84667026	     -0.00107899	     13.54852849
      0.66769538	      5.99118000	     72.71875815	     -0.00105664	     13.60302403
      0.66774418	      5.99798506	     72.59106923	     -0.00103475	     13.65742902
      0.66779299	      6.00468161	     72.46360308	     -0.00101331	     13.71174423
      0.66784612	      6.01184862	     72.32512078	     -0.00099048	     13.77076012
      0.66789924	      6.01889020	     72.18690147	     -0.00096815	     13.82967144
      0.66795237	      6.02580834	     72.04894475	     -0.00094631	     13.88847910
      0.66800549	      6.03260416	     71.91125009	     -0.00092496	     13.94718401
      0.66804886	      6.03806287	     71.79903562	     -0.00090788	     13.99503282
      0.66809223	      6.04344204	     71.68699524	     -0.00089110	     14.04281422
      0.66815168	      6.05068826	     71.53369640	     -0.00086858	     14.10820273
      0.66821112	      6.05778890	     71.38072357	     -0.00084662	     14.17346666
      0.66825501	      6.06293840	     71.26801637	     -0.00083074	     14.22156160
      0.66829889	      6.06801060	     71.15548619	     -0.00081515	     14.26958977
      0.66835778	      6.07469832	     71.00473712	     -0.00079466	     14.33394427
      0.66841667	      6.08125055	     70.85430584	     -0.00077465	     14.39818041
      0.66846572	      6.08660507	     70.72928030	     -0.00075835	     14.45158178
      0.66851476	      6.09186819	     70.60447434	     -0.00074237	     14.50490244
      0.66857208	      6.09790582	     70.45887679	     -0.00072409	     14.56712307
      0.66862940	      6.10382204	     70.31357818	     -0.00070622	     14.62923520
      0.66868040	      6.10898584	     70.18454605	     -0.00069066	     14.68441053
      0.66873140	      6.11405622	     70.05574976	     -0.00067542	     14.73950136
      0.66878800	      6.11957553	     69.91309410	     -0.00065885	     14.80054006
      0.66884460	      6.12498308	     69.77072789	     -0.00064266	     14.86147632
      0.66890120	      6.13028090	     69.62865063	     -0.00062682	     14.92231098
      0.66895781	      6.13547025	     69.48686175	     -0.00061132	     14.98304488
      0.66900802	      6.13998544	     69.36130021	     -0.00059786	     15.03684751
      0.66905824	      6.14441771	     69.23596490	     -0.00058466	     15.09057202
      0.66911700	      6.14949989	     69.08961398	     -0.00056954	     15.15332929
      0.66917575	      6.15447199	     68.94357168	     -0.00055475	     15.21598128
      0.66923450	      6.15933613	     68.79783745	     -0.00054030	     15.27852884
      0.66929326	      6.16409361	     68.65241067	     -0.00052617	     15.34097284
      0.66934249	      6.16799964	     68.53078833	     -0.00051457	     15.39321792
      0.66939172	      6.17183304	     68.40938113	     -0.00050318	     15.44539135
      0.66945139	      6.17638324	     68.26253180	     -0.00048967	     15.50852665
      0.66951105	      6.18083010	     68.11599737	     -0.00047645	     15.57155825
      0.66956673	      6.18488777	     67.97955775	     -0.00046439	     15.63027675
      0.66962240	      6.18885836	     67.84339127	     -0.00045258	     15.68890636
      0.66968060	      6.19291834	     67.70131627	     -0.00044049	     15.75011122
      0.66973881	      6.19688620	     67.55953877	     -0.00042866	     15.81122038
      0.66979639	      6.20072243	     67.41957962	     -0.00041720	     15.87157827
      0.66985397	      6.20447148	     67.27991054	     -0.00040599	     15.93184391
      0.66991217	      6.20817409	     67.13902760	     -0.00039490	     15.99266721
      0.66997037	      6.21179059	     66.99843996	     -0.00038405	     16.05339764
      0.67002858	      6.21532335	     66.85811724	     -0.00037342	     16.11404877
      0.67008680	      6.21877287	     66.71808886	     -0.00036301	     16.17460835
      0.67014465	      6.22211999	     66.57922360	     -0.00035289	     16.23470073
      0.67020250	      6.22538768	     66.44064796	     -0.00034298	     16.29470399
      0.67025305	      6.22817940	     66.31978472	     -0.00033449	     16.34706781
      0.67032687	      6.23215054	     66.14370525	     -0.00032237	     16.42340495
      0.67038842	      6.23536763	     65.99725697	     -0.00031251	     16.48694271
      0.67044374	      6.23818835	     65.86589276	     -0.00030383	     16.54397300
      0.67049906	      6.24094254	     65.73479092	     -0.00029533	     16.60092469
      0.67056057	      6.24392822	     65.58933705	     -0.00028607	     16.66415295
      0.67062208	      6.24683459	     65.44420634	     -0.00027701	     16.72728538
      0.67068144	      6.24956572	     65.30445614	     -0.00026845	     16.78812010
      0.67074080	      6.25222564	     65.16500574	     -0.00026007	     16.84886683
      0.67080117	      6.25485942	     65.02348306	     -0.00025173	     16.91056034
      0.67086154	      6.25742222	     64.88226935	     -0.00024357	     16.97216409
      0.67092061	      6.25986274	     64.74438183	     -0.00023575	     17.03236072
      0.67099207	      6.26272716	     64.57800056	     -0.00022651	     17.10505533
      0.67105721	      6.26525682	     64.42669758	     -0.00021829	     17.17121851
      0.67113690	      6.26824810	     64.24207021	     -0.00020848	     17.25202824
      0.67119712	      6.27043440	     64.10291283	     -0.00020125	     17.31299085
      0.67127786	      6.27326781	     63.91682435	     -0.00019180	     17.39458788
      0.67134698	      6.27560659	     63.75792698	     -0.00018391	     17.46433063
      0.67140252	      6.27742905	     63.63054236	     -0.00017772	     17.52028822
      0.67145807	      6.27920156	     63.50341433	     -0.00017164	     17.57617470
      0.67152179	      6.28117515	     63.35786733	     -0.00016481	     17.64020996
      0.67158552	      6.28308552	     63.21265685	     -0.00015813	     17.70415277
      0.67164728	      6.28487780	     63.07226205	     -0.00015179	     17.76602850
      0.67170903	      6.28661302	     62.93218202	     -0.00014559	     17.82781855
      0.67176754	      6.28820544	     62.79976269	     -0.00013985	     17.88627871
      0.67184439	      6.29022257	     62.62624590	     -0.00013247	     17.96295589
      0.67193700	      6.29254328	     62.41779291	     -0.00012384	     18.05518308
      0.67199012	      6.29382159	     62.29854433	     -0.00011901	     18.10799855
      0.67204324	      6.29506202	     62.17952612	     -0.00011427	     18.16075279
      0.67210732	      6.29650910	     62.03625256	     -0.00010868	     18.22431272
      0.67218641	      6.29822208	     61.85989182	     -0.00010193	     18.30263386
      0.67225270	      6.29959738	     61.71244612	     -0.00009643	     18.36818499
      0.67233792	      6.30128586	     61.52344658	     -0.00008953	     18.45230591
      0.67245126	      6.30339755	     61.27295937	     -0.00008067	     18.56396254
      0.67251230	      6.30447282	     61.13849896	     -0.00007604	     18.62397965
      0.67257334	      6.30550615	     61.00433769	     -0.00007151	     18.68391989
      0.67263437	      6.30649806	     60.87047490	     -0.00006707	     18.74378373
      0.67270190	      6.30754831	     60.72273955	     -0.00006227	     18.80991812
      0.67276942	      6.30855000	     60.57536795	     -0.00005759	     18.87596012
      0.67283459	      6.30947205	     60.43346146	     -0.00005317	     18.93962021
      0.67289977	      6.31035075	     60.29189243	     -0.00004885	     19.00319525
      0.67296662	      6.31120830	     60.14702082	     -0.00004452	     19.06832269
      0.67303348	      6.31202218	     60.00250277	     -0.00004029	     19.13336170
      0.67309938	      6.31278288	     59.86039723	     -0.00003622	     19.19738434
      0.67316528	      6.31350295	     59.71863370	     -0.00003225	     19.26132209
      0.67323217	      6.31419349	     59.57508871	     -0.00002830	     19.32613441
      0.67329906	      6.31484397	     59.43189454	     -0.00002445	     19.39086027
      0.67336537	      6.31545038	     59.29029852	     -0.00002073	     19.45493510
      0.67343168	      6.31601913	     59.14904569	     -0.00001709	     19.51892596
      0.67349884	      6.31655799	     59.00631536	     -0.00001349	     19.58365922
      0.67356600	      6.31705987	     58.86393561	     -0.00000997	     19.64830731
      0.67363265	      6.31752250	     58.72299031	     -0.00000657	     19.71237737
      0.67369930	      6.31795031	     58.58238869	     -0.00000325	     19.77636451
      0.67376682	      6.31834932	     58.44029709	      0.00000004	     19.84110479
      0.67383434	      6.31871417	     58.29855663	      0.00000325	     19.90576092
      0.67390187	      6.31904595	     58.15716657	      0.00000637	     19.97033335
      0.67396939	      6.31934506	     58.01612606	      0.00000943	     20.03482256
      0.67403691	      6.31961262	     57.87543434	      0.00001240	     20.09922900
      0.67410443	      6.31984894	     57.73509057	      0.00001531	     20.16355312
      0.67417195	      6.32005512	     57.59509400	      0.00001814	     20.22779538
      0.67423947	      6.32023147	     57.45544378	      0.00002090	     20.29195622
      0.67430700	      6.32037905	     57.31613916	      0.00002359	     20.35603606
      0.67437452	      6.32049812	     57.17717928	      0.00002622	     20.42003537
      0.67444204	      6.32058972	     57.03856340	      0.00002878	     20.48395454
      0.67450956	      6.32065410	     56.90029066	      0.00003127	     20.54779402
      0.67457708	      6.32069225	     56.76236032	      0.00003370	     20.61155421
      0.67464460	      6.32070442	     56.62477153	      0.00003607	     20.67523555
      0.67471213	      6.32069154	     56.48752353	      0.00003838	     20.73883841
      0.67477965	      6.32065387	     56.35061547	      0.00004062	     20.80236323
      0.67485078	      6.32058834	     56.20675131	      0.00004293	     20.86920190
      0.67492191	      6.32049654	     56.06326260	      0.00004517	     20.93595485
      0.67499305	      6.32037958	     55.92014848	      0.00004735	     21.00262252
      0.67506418	      6.32023747	     55.77740792	      0.00004946	     21.06920540
[truncated: 425,171 more chars]
