# Supplementary material for: Musculoskeletal simulations to examine the effects of accentuated eccentric loading (AEL) on jump height
Source: PeerJ. 2023 Jan 23;11:e14687. doi: 10.7717/peerj.14687 (PMC9879160; doi:10.7717/peerj.14687)
Supplement: Supplemental Information 2 — Added15 folder contains the code and simulation results for a complete jump with an additional 15% model mass. Dropped15 folder contains the code and simulation results for the push-off phase with the original model mass. [file peerj-11-14687-s002.zip › Supplementary Simulation code and output results AEL15/Dropped15/Optimized_for_J_Results/TwoSegment_Two_Segment_FiberForce.sto]

FiberForce
version=1
nRows=9704
nColumns=5
inDegrees=no

This analysis gathers basic information about muscles during a simulation (e.g., forces, tendon lengths, moment arms, etc).
Units are S.I. units (second, meters, Newtons, ...)
Angles are in degrees.

endheader
time	vastus	recfem	glut	ham
      0.00000000	   8796.04427258	   2393.11186956	   3885.68725047	      0.00000000
      0.00005767	   8794.78659399	   2392.98805982	   3884.99275489	      0.00000000
      0.00011533	   8793.52759725	   2392.86404669	   3884.29718401	      0.00000000
      0.00019509	   8791.78382861	   2392.69212369	   3883.33350963	      0.00000000
      0.00027484	   8790.03705834	   2392.51969243	   3882.36807304	      0.00000000
      0.00038895	   8787.53271318	   2392.27207100	   3880.98404279	      0.00000000
      0.00050306	   8785.02230156	   2392.02333583	   3879.59707588	      0.00000000
      0.00069203	   8780.85192060	   2391.60891625	   3877.29456308	      0.00000000
      0.00088100	   8776.66596129	   2391.19134017	   3874.98616671	      0.00000000
      0.00120986	   8769.34581362	   2390.45701574	   3870.95789822	      0.00000000
      0.00146005	   8763.74780189	   2389.89179428	   3867.88593170	      0.00000000
      0.00171025	   8758.12588772	   2389.32088883	   3864.80919971	      0.00000000
      0.00196044	   8752.48088018	   2388.74429939	   3861.72872495	      0.00000000
      0.00224938	   8745.93403536	   2388.07138155	   3858.16766096	      0.00000000
      0.00253831	   8739.35829418	   2387.39093900	   3854.60356462	      0.00000000
      0.00281375	   8733.06349639	   2386.73531007	   3851.20370166	      0.00000000
      0.00308919	   8726.74391592	   2386.07294156	   3847.80215924	      0.00000000
      0.00336877	   8720.30486625	   2385.39380562	   3844.34824167	      0.00000000
      0.00364834	   8713.84158236	   2384.70785086	   3840.89324251	      0.00000000
      0.00392387	   8707.44847191	   2384.02519136	   3837.48728330	      0.00000000
      0.00419941	   8701.03296828	   2383.33604075	   3834.08067724	      0.00000000
      0.00447587	   8694.57410325	   2382.63813547	   3830.66221165	      0.00000000
      0.00475232	   8688.09377017	   2381.93383332	   3827.24337687	      0.00000000
      0.00502733	   8681.62653255	   2381.22693524	   3823.84216582	      0.00000000
      0.00530234	   8675.13906375	   2380.51384427	   3820.44080280	      0.00000000
      0.00557642	   8668.65391519	   2379.79707369	   3817.05089569	      0.00000000
      0.00585050	   8662.14963684	   2379.07428788	   3813.66101294	      0.00000000
      0.00612117	   8655.70785394	   2378.35464430	   3810.31334996	      0.00000000
      0.00639185	   8649.24831769	   2377.62926442	   3806.96586091	      0.00000000
      0.00663628	   8643.40008192	   2376.96932737	   3803.94308745	      0.00000000
      0.00697277	   8635.32703361	   2376.05339405	   3799.78242905	      0.00000000
      0.00730925	   8627.22865775	   2375.12890666	   3795.62236922	      0.00000000
      0.00753245	   8621.84306531	   2374.51099246	   3792.86320845	      0.00000000
      0.00775566	   8616.44691805	   2373.88940265	   3790.10440091	      0.00000000
      0.00803029	   8609.79320077	   2373.11958822	   3786.71042339	      0.00000000
      0.00836149	   8601.74882652	   2372.18397423	   3782.61826208	      0.00000000
      0.00865561	   8594.58733250	   2371.34658083	   3778.98523720	      0.00000000
      0.00901341	   8585.85301679	   2370.31965750	   3774.56672082	      0.00000000
      0.00931248	   8578.53455904	   2369.45450266	   3770.87466053	      0.00000000
      0.00968272	   8569.45259738	   2368.37499210	   3766.30548514	      0.00000000
      0.01015583	   8557.81394374	   2366.98219069	   3760.46967648	      0.00000000
      0.01038979	   8552.04480946	   2366.28793361	   3757.58486816	      0.00000000
      0.01062376	   8546.26712804	   2365.59010909	   3754.70091372	      0.00000000
      0.01091692	   8539.01593944	   2364.71075075	   3751.08855389	      0.00000000
      0.01129539	   8529.63613696	   2363.56742566	   3746.42720023	      0.00000000
      0.01156863	   8522.85173187	   2362.73640396	   3743.06346495	      0.00000000
      0.01184188	   8516.05723735	   2361.90076724	   3739.70113828	      0.00000000
      0.01211512	   8509.25301298	   2361.06057375	   3736.34027525	      0.00000000
      0.01238836	   8502.43939922	   2360.21587871	   3732.98093081	      0.00000000
      0.01266160	   8495.61674610	   2359.36673929	   3729.62315902	      0.00000000
      0.01292167	   8489.11510326	   2358.55448134	   3726.42886478	      0.00000000
      0.01318173	   8482.60586744	   2357.73829517	   3723.23608987	      0.00000000
      0.01344051	   8476.12143540	   2356.92227605	   3720.06059417	      0.00000000
      0.01369929	   8469.63004497	   2356.10246001	   3716.88669256	      0.00000000
      0.01398496	   8462.45630784	   2355.19309292	   3713.38485886	      0.00000000
      0.01427064	   8455.27479167	   2354.27921571	   3709.88508047	      0.00000000
      0.01447948	   8450.02002439	   2353.60830617	   3707.32789941	      0.00000000
      0.01481029	   8441.68871923	   2352.54077867	   3703.27970222	      0.00000000
      0.01507121	   8435.11090976	   2351.69464947	   3700.08874362	      0.00000000
      0.01533214	   8428.52773048	   2350.84494697	   3696.89968243	      0.00000000
      0.01559306	   8421.93945045	   2349.99171714	   3693.71256137	      0.00000000
      0.01585734	   8415.26176903	   2349.12399799	   3690.48660229	      0.00000000
      0.01612161	   8408.57938584	   2348.25275163	   3687.26272089	      0.00000000
      0.01632266	   8403.49261711	   2347.58759579	   3684.81149560	      0.00000000
      0.01665420	   8395.09904272	   2346.48638071	   3680.77206914	      0.00000000
      0.01690580	   8388.72517478	   2345.64712261	   3677.70893748	      0.00000000
      0.01715739	   8382.34796973	   2344.80482819	   3674.64784327	      0.00000000
      0.01740899	   8375.96765025	   2343.95953651	   3671.58882255	      0.00000000
      0.01764663	   8369.93882795	   2343.15844759	   3668.70154221	      0.00000000
      0.01796039	   8361.97499215	   2342.09673646	   3664.89224683	      0.00000000
      0.01827415	   8354.00736287	   2341.03054988	   3661.08635247	      0.00000000
      0.01852604	   8347.60839629	   2340.17141414	   3658.03345137	      0.00000000
      0.01877792	   8341.20744845	   2339.30947681	   3654.98282048	      0.00000000
      0.01896797	   8336.37693573	   2338.65733860	   3652.68273463	      0.00000000
      0.01925995	   8328.95364913	   2337.65237408	   3649.15151589	      0.00000000
      0.01955192	   8321.52848431	   2336.64378668	   3645.62348084	      0.00000000
      0.01980099	   8315.19343885	   2335.78062296	   3642.61656484	      0.00000000
      0.02005005	   8308.85743560	   2334.91489756	   3639.61203540	      0.00000000
      0.02032203	   8301.93757262	   2333.96662940	   3636.33382016	      0.00000000
      0.02059400	   8295.01702572	   2333.01539055	   3633.05852975	      0.00000000
      0.02086915	   8288.01548950	   2332.05010379	   3629.74814348	      0.00000000
      0.02114429	   8281.01373503	   2331.08186586	   3626.44083369	      0.00000000
      0.02142102	   8273.97176270	   2330.10513162	   3623.11766279	      0.00000000
      0.02169774	   8266.93004940	   2329.12550163	   3619.79768704	      0.00000000
      0.02197239	   8259.94158073	   2328.15039122	   3616.50578480	      0.00000000
      0.02224704	   8252.95382808	   2327.17251486	   3613.21711031	      0.00000000
      0.02252673	   8245.83884871	   2326.17390006	   3609.87146128	      0.00000000
      0.02280642	   8238.72508097	   2325.17250570	   3606.52924153	      0.00000000
      0.02307314	   8231.94256014	   2324.21500293	   3603.34525188	      0.00000000
      0.02333986	   8225.16155129	   2323.25505069	   3600.16445290	      0.00000000
      0.02363274	   8217.71737829	   2322.19816125	   3596.67537121	      0.00000000
      0.02392562	   8210.27552359	   2321.13841345	   3593.19022396	      0.00000000
      0.02416237	   8204.26183479	   2320.27972020	   3590.37594356	      0.00000000
      0.02446967	   8196.45891287	   2319.16245843	   3586.72698180	      0.00000000
      0.02477696	   8188.65933278	   2318.04220343	   3583.08249100	      0.00000000
      0.02502257	   8182.42791310	   2317.14469591	   3580.17278930	      0.00000000
      0.02526818	   8176.19895154	   2316.24533958	   3577.26600130	      0.00000000
      0.02555393	   8168.95546250	   2315.19673924	   3573.88794746	      0.00000000
      0.02583967	   8161.71571085	   2314.14571761	   3570.51391045	      0.00000000
      0.02606326	   8156.05357157	   2313.32166439	   3567.87665610	      0.00000000
      0.02637974	   8148.04330544	   2312.15279001	   3564.14797588	      0.00000000
      0.02669622	   8140.03838556	   2310.98109731	   3560.42435883	      0.00000000
      0.02692262	   8134.31544544	   2310.14122073	   3557.76378013	      0.00000000
      0.02714902	   8128.59548952	   2309.29995192	   3555.10583688	      0.00000000
      0.02742271	   8121.68474457	   2308.28110955	   3551.89618723	      0.00000000
      0.02769640	   8114.77868439	   2307.26029823	   3548.69044779	      0.00000000
      0.02795892	   8108.15912978	   2306.27934482	   3545.61928758	      0.00000000
      0.02827795	   8100.12084610	   2305.08487608	   3541.89193126	      0.00000000
      0.02859697	   8092.08966209	   2303.88788246	   3538.17002030	      0.00000000
      0.02885240	   8085.66482922	   2302.92773213	   3535.19404776	      0.00000000
      0.02917936	   8077.44787685	   2301.69643333	   3531.38985473	      0.00000000
      0.02950632	   8069.23916635	   2300.46264525	   3527.59152230	      0.00000000
      0.02974244	   8063.31650586	   2299.57014660	   3524.85222182	      0.00000000
      0.02997855	   8057.39839107	   2298.67640164	   3522.11602222	      0.00000000
      0.03024340	   8050.76570613	   2297.67245088	   3519.05060156	      0.00000000
      0.03050824	   8044.13900790	   2296.66698863	   3515.98913104	      0.00000000
      0.03079617	   8036.94172761	   2295.57221701	   3512.66535587	      0.00000000
      0.03108410	   8029.75186675	   2294.47573207	   3509.34631139	      0.00000000
      0.03129109	   8024.58772193	   2293.68642591	   3506.96317504	      0.00000000
      0.03161680	   8016.46972453	   2292.44268364	   3503.21817635	      0.00000000
      0.03188366	   8009.82609776	   2291.42213699	   3500.15445176	      0.00000000
      0.03215053	   8003.18939660	   2290.40023775	   3497.09489209	      0.00000000
      0.03241739	   7996.55976430	   2289.37701661	   3494.03952111	      0.00000000
      0.03267696	   7990.11802273	   2288.38048750	   3491.07160439	      0.00000000
      0.03293654	   7983.68321121	   2287.38276069	   3488.10769476	      0.00000000
      0.03317352	   7977.81468243	   2286.47085917	   3485.40530333	      0.00000000
      0.03348818	   7970.03169549	   2285.25856296	   3481.82229279	      0.00000000
      0.03380284	   7962.25942668	   2284.04462499	   3478.24526677	      0.00000000
      0.03405362	   7956.07296327	   2283.07600597	   3475.39879279	      0.00000000
      0.03430440	   7949.89353792	   2282.10639557	   3472.55616111	      0.00000000
      0.03452599	   7944.43910117	   2281.24880402	   3470.04751781	      0.00000000
      0.03484815	   7936.51951587	   2280.00071853	   3466.40585299	      0.00000000
      0.03517030	   7928.61206219	   2278.75111361	   3462.77062109	      0.00000000
      0.03538311	   7923.39531186	   2277.92483906	   3460.37281102	      0.00000000
      0.03559592	   7918.18400287	   2277.09793512	   3457.97783416	      0.00000000
      0.03588075	   7911.21754871	   2275.99020452	   3454.77673543	      0.00000000
      0.03616559	   7904.26107703	   2274.88140062	   3451.58075460	      0.00000000
      0.03641202	   7898.25070014	   2273.92125401	   3448.81983526	      0.00000000
      0.03671826	   7890.79205812	   2272.72698614	   3445.39412277	      0.00000000
      0.03702451	   7883.34540406	   2271.53158187	   3441.97440591	      0.00000000
      0.03728911	   7876.92117079	   2270.49785018	   3439.02457483	      0.00000000
      0.03761727	   7868.96663648	   2269.21472064	   3435.37249103	      0.00000000
      0.03794543	   7861.02639874	   2267.93041185	   3431.72738425	      0.00000000
      0.03818795	   7855.16733797	   2266.98049152	   3429.03791476	      0.00000000
      0.03843048	   7849.31626416	   2266.02996961	   3426.35228703	      0.00000000
      0.03872005	   7842.34099280	   2264.89433973	   3423.15085777	      0.00000000
      0.03900961	   7835.37733641	   2263.75790776	   3419.95494439	      0.00000000
      0.03925700	   7829.43725309	   2262.78638807	   3417.22891339	      0.00000000
      0.03956219	   7822.12128474	   2261.58713993	   3413.87157904	      0.00000000
      0.03992934	   7813.33748764	   2260.14334182	   3409.84077299	      0.00000000
      0.04029650	   7804.57316432	   2258.69845099	   3405.81897105	      0.00000000
      0.04052899	   7799.03359793	   2257.78297907	   3403.27696166	      0.00000000
      0.04082823	   7791.91522816	   2256.60406863	   3400.01043981	      0.00000000
      0.04112747	   7784.81016987	   2255.42452647	   3396.74996170	      0.00000000
      0.04135189	   7779.49030685	   2254.53949412	   3394.30863828	      0.00000000
      0.04167993	   7771.72811306	   2253.24528622	   3390.74638065	      0.00000000
      0.04195970	   7765.12100443	   2252.14098911	   3387.71406227	      0.00000000
      0.04220832	   7759.25957734	   2251.15925703	   3385.02383185	      0.00000000
      0.04245694	   7753.40771591	   2250.17718542	   3382.33783419	      0.00000000
      0.04271137	   7747.42905002	   2249.17182593	   3379.59345265	      0.00000000
      0.04302124	   7740.16153767	   2247.94699931	   3376.25717467	      0.00000000
      0.04340230	   7731.24497606	   2246.44013748	   3372.16340187	      0.00000000
      0.04371220	   7724.01078731	   2245.21425043	   3368.84161153	      0.00000000
      0.04395093	   7718.44824133	   2244.26959617	   3366.28712156	      0.00000000
      0.04418967	   7712.89491477	   2243.32473510	   3363.73659677	      0.00000000
      0.04443602	   7707.17420204	   2242.34953874	   3361.10889846	      0.00000000
      0.04475720	   7699.73058821	   2241.07781763	   3357.68933662	      0.00000000
      0.04507838	   7692.30396921	   2239.80580702	   3354.27699815	      0.00000000
      0.04532790	   7686.54616890	   2238.81742633	   3351.63101371	      0.00000000
      0.04557743	   7680.79875414	   2237.82890670	   3348.98940740	      0.00000000
      0.04578917	   7675.92978530	   2236.98996881	   3346.75122818	      0.00000000
      0.04611836	   7668.37487166	   2235.68549412	   3343.27775548	      0.00000000
      0.04638564	   7662.25462167	   2234.62628671	   3340.46331255	      0.00000000
      0.04665291	   7656.14653396	   2233.56699171	   3337.65392906	      0.00000000
      0.04692018	   7650.05068370	   2232.50762951	   3334.84961325	      0.00000000
      0.04718241	   7644.08171517	   2231.46819228	   3332.10310685	      0.00000000
      0.04744464	   7638.12464054	   2230.42872420	   3329.36149421	      0.00000000
      0.04769449	   7632.45993132	   2229.43831881	   3326.75388197	      0.00000000
      0.04800637	   7625.40426576	   2228.20205150	   3323.50519013	      0.00000000
      0.04831825	   7618.36566451	   2226.96581366	   3320.26345130	      0.00000000
      0.04855660	   7612.99795886	   2226.02105330	   3317.79064108	      0.00000000
      0.04888575	   7605.60192056	   2224.71645497	   3314.38248841	      0.00000000
      0.04921491	   7598.22516850	   2223.41197541	   3310.98211294	      0.00000000
      0.04942809	   7593.45786276	   2222.56719162	   3308.78397875	      0.00000000
      0.04964127	   7588.69871532	   2221.72247931	   3306.58911431	      0.00000000
      0.04992845	   7582.30046104	   2220.58466848	   3303.63752145	      0.00000000
      0.05021563	   7575.91711554	   2219.44702182	   3300.69187392	      0.00000000
      0.05046732	   7570.33492494	   2218.45011530	   3298.11514254	      0.00000000
      0.05077240	   7563.58426180	   2217.24198051	   3294.99803915	      0.00000000
      0.05115827	   7555.06998659	   2215.71421796	   3291.06497220	      0.00000000
      0.05141606	   7549.39708674	   2214.69381100	   3288.44340713	      0.00000000
      0.05167386	   7543.73643214	   2213.67361643	   3285.82665541	      0.00000000
      0.05193165	   7538.08807199	   2212.65364975	   3283.21472003	      0.00000000
      0.05219123	   7532.41294231	   2211.62684295	   3280.58951612	      0.00000000
      0.05245081	   7526.75035236	   2210.60029430	   3277.96920143	      0.00000000
      0.05273638	   7520.53553947	   2209.47131584	   3275.09227941	      0.00000000
      0.05302194	   7514.33599509	   2208.34268420	   3272.22128036	      0.00000000
      0.05323212	   7509.78281896	   2207.51222627	   3270.11196849	      0.00000000
      0.05356535	   7502.58109505	   2206.19600992	   3266.77437228	      0.00000000
      0.05382496	   7496.98477821	   2205.17092249	   3264.17965160	      0.00000000
      0.05408458	   7491.40121443	   2204.14617528	   3261.58983364	      0.00000000
      0.05434419	   7485.83044768	   2203.12178319	   3259.00491898	      0.00000000
      0.05460980	   7480.14425022	   2202.07410443	   3256.36536265	      0.00000000
      0.05487542	   7474.47151001	   2201.02682371	   3253.73094090	      0.00000000
      0.05512617	   7469.12857528	   2200.03852278	   3251.24864678	      0.00000000
      0.05545043	   7462.23709498	   2198.76103902	   3248.04539524	      0.00000000
      0.05577469	   7455.36581513	   2197.48421078	   3244.84979723	      0.00000000
      0.05602660	   7450.04187736	   2196.49278195	   3242.37260144	      0.00000000
      0.05627850	   7444.73018649	   2195.50177400	   3239.90002365	      0.00000000
      0.05650657	   7439.93153024	   2194.60488113	   3237.66532080	      0.00000000
      0.05683169	   7433.10837697	   2193.32697107	   3234.48625578	      0.00000000
      0.05715682	   7426.30574389	   2192.04981922	   3231.31487892	      0.00000000
      0.05737491	   7421.75401029	   2191.19353290	   3229.19180927	      0.00000000
      0.05759300	   7417.21154414	   2190.33760475	   3227.07219693	      0.00000000
      0.05787782	   7411.29341831	   2189.22038101	   3224.30935946	      0.00000000
      0.05816263	   7405.39114037	   2188.10379326	   3221.55241372	      0.00000000
      0.05840365	   7400.40878057	   2187.15939681	   3219.22397103	      0.00000000
      0.05872045	   7393.87729032	   2185.91880690	   3216.16988238	      0.00000000
      0.05903724	   7387.36549768	   2184.67905645	   3213.12307113	      0.00000000
      0.05928409	   7382.30523338	   2183.71364702	   3210.75406386	      0.00000000
      0.05953093	   7377.25696134	   2182.74876810	   3208.38946906	      0.00000000
      0.05980559	   7371.65395769	   2181.67580043	   3205.76361519	      0.00000000
      0.06008025	   7366.06583325	   2180.60351252	   3203.14321648	      0.00000000
      0.06035656	   7360.45925988	   2179.52549861	   3200.51262025	      0.00000000
      0.06063286	   7354.86777683	   2178.44819692	   3197.88753547	      0.00000000
      0.06091509	   7349.17199486	   2177.34854340	   3195.21184948	      0.00000000
      0.06119732	   7343.49198788	   2176.24965816	   3192.54190292	      0.00000000
      0.06146377	   7338.14406944	   2175.21293384	   3190.02651056	      0.00000000
      0.06179068	   7331.60187390	   2173.94192823	   3186.94731480	      0.00000000
      0.06211759	   7325.08089591	   2172.67200466	   3183.87579370	      0.00000000
      0.06235123	   7320.43330716	   2171.76505277	   3181.68524891	      0.00000000
      0.06268413	   7313.83012577	   2170.47380369	   3178.57089619	      0.00000000
      0.06296931	   7308.19094600	   2169.36856958	   3175.90924298	      0.00000000
      0.06321868	   7303.27330590	   2168.40286772	   3173.58665626	      0.00000000
      0.06346804	   7298.36805019	   2167.43784260	   3171.26850616	      0.00000000
      0.06372248	   7293.37582362	   2166.45390124	   3168.90779125	      0.00000000
      0.06403694	   7287.22355025	   2165.23880451	   3165.99645389	      0.00000000
      0.06435141	   7281.09098323	   2164.02482326	   3163.09214206	      0.00000000
      0.06462205	   7275.82871070	   2162.98090304	   3160.59813438	      0.00000000
      0.06495661	   7269.34396751	   2161.69163935	   3157.52235103	      0.00000000
      0.06529117	   7262.88154045	   2160.40368789	   3154.45447778	      0.00000000
      0.06553581	   7258.17004711	   2159.46272035	   3152.21610990	      0.00000000
      0.06583197	   7252.48258089	   2158.32460650	   3149.51212400	      0.00000000
      0.06621361	   7245.17892206	   2156.85948883	   3146.03658711	      0.00000000
      0.06646306	   7240.42092064	   2155.90285077	   3143.77048506	      0.00000000
      0.06671251	   7235.67530861	   2154.94698335	   3141.50873778	      0.00000000
      0.06696196	   7230.94209369	   2153.99189521	   3139.25133759	      0.00000000
      0.06722280	   7226.00593019	   2152.99402147	   3136.89546758	      0.00000000
      0.06754563	   7219.91547262	   2151.76021022	   3133.98629741	      0.00000000
      0.06786845	   7213.84575050	   2150.52774055	   3131.08436384	      0.00000000
      0.06806167	   7210.22281775	   2149.79073104	   3129.35095531	      0.00000000
      0.06836182	   7204.60973418	   2148.64684366	   3126.66343013	      0.00000000
      0.06866196	   7199.01454872	   2147.50414669	   3123.98212040	      0.00000000
      0.06891436	   7194.32317257	   2146.54413559	   3121.73210141	      0.00000000
      0.06916676	   7189.64443631	   2145.58498027	   3119.48645791	      0.00000000
      0.06942372	   7184.89422326	   2144.60939778	   3117.20476785	      0.00000000
      0.06974734	   7178.93027294	   2143.38200125	   3114.33756409	      0.00000000
      0.07007096	   7172.98704858	   2142.15604460	   3111.47750174	      0.00000000
      0.07031892	   7168.44725888	   2141.21767800	   3109.29089487	      0.00000000
      0.07056688	   7163.91961384	   2140.28016981	   3107.10845895	      0.00000000
      0.07086121	   7158.56123492	   2139.16850851	   3104.52340085	      0.00000000
      0.07115553	   7153.21993181	   2138.05807358	   3101.94418917	      0.00000000
      0.07140729	   7148.66452158	   2137.10918882	   3099.74256354	      0.00000000
      0.07171492	   7143.11503314	   2135.95094956	   3097.05809887	      0.00000000
      0.07209348	   7136.31180191	   2134.52759530	   3093.76351333	      0.00000000
      0.07241301	   7130.59098206	   2133.32775013	   3090.98994994	      0.00000000
      0.07265145	   7126.33523334	   2132.43342402	   3088.92479288	      0.00000000
      0.07288988	   7122.09060362	   2131.53993778	   3086.86340392	      0.00000000
      0.07315330	   7117.41419828	   2130.55382792	   3084.59042773	      0.00000000
      0.07347505	   7111.72047571	   2129.35073202	   3081.82026591	      0.00000000
      0.07379680	   7106.04690390	   2128.14919123	   3079.05690431	      0.00000000
      0.07407408	   7101.17358445	   2127.11496466	   3076.68089044	      0.00000000
      0.07441231	   7095.24937669	   2125.85501517	   3073.78945742	      0.00000000
      0.07475053	   7089.34731377	   2124.59681661	   3070.90545862	      0.00000000
      0.07498584	   7085.25421798	   2123.72251230	   3068.90339854	      0.00000000
      0.07530154	   7079.77949934	   2122.55085075	   3066.22295321	      0.00000000
      0.07561723	   7074.32396576	   2121.38074054	   3063.54891597	      0.00000000
      0.07586548	   7070.04747627	   2120.46172473	   3061.45068610	      0.00000000
      0.07611373	   7065.78280366	   2119.54367780	   3059.35639083	      0.00000000
      0.07638891	   7061.06927912	   2118.52717778	   3057.03949054	      0.00000000
      0.07666409	   7056.37021675	   2117.51187840	   3054.72739247	      0.00000000
      0.07694715	   7051.55146644	   2116.46872378	   3052.35398916	      0.00000000
      0.07723022	   7046.74795460	   2115.42685117	   3049.98563022	      0.00000000
      0.07750266	   7042.13915929	   2114.42531389	   3047.71094386	      0.00000000
      0.07783048	   7036.61219847	   2113.22179084	   3044.98004803	      0.00000000
      0.07823102	   7029.88656816	   2111.75362158	   3041.65235019	      0.00000000
      0.07853160	   7024.85939206	   2110.65360374	   3039.16171593	      0.00000000
      0.07878087	   7020.70308030	   2109.74245121	   3037.10039025	      0.00000000
      0.07903015	   7016.55840960	   2108.83232070	   3035.04287768	      0.00000000
      0.07924732	   7012.95698863	   2108.04023959	   3033.25344708	      0.00000000
      0.07957842	   7007.48306545	   2106.83410912	   3030.53075397	      0.00000000
      0.07985744	   7002.88610676	   2105.81913591	   3028.24154472	      0.00000000
      0.08013646	   6998.30357012	   2104.80545830	   3025.95703679	      0.00000000
      0.08041548	   6993.73543882	   2103.79308455	   3023.67721002	      0.00000000
      0.08069449	   6989.18165238	   2102.78201553	   3021.40204417	      0.00000000
      0.08097351	   6984.64219058	   2101.77225890	   3019.13151877	      0.00000000
      0.08125253	   6980.11699408	   2100.76381576	   3016.86561324	      0.00000000
      0.08153155	   6975.60603934	   2099.75669325	   3014.60430681	      0.00000000
      0.08181056	   6971.10926797	   2098.75089262	   3012.34757855	      0.00000000
      0.08208958	   6966.62665335	   2097.74642053	   3010.09540738	      0.00000000
      0.08235192	   6962.42486355	   2096.80320722	   3007.98200501	      0.00000000
      0.08261426	   6958.23551218	   2095.86117458	   3005.87259461	      0.00000000
      0.08282742	   6954.84066411	   2095.09661470	   3004.16156067	      0.00000000
      0.08316111	   6949.54247526	   2093.90128153	   3001.48821303	      0.00000000
      0.08343167	   6945.26130058	   2092.93350809	   2999.32531477	      0.00000000
      0.08370224	   6940.99317858	   2091.96700112	   2997.16658352	      0.00000000
      0.08397280	   6936.73808667	   2091.00176699	   2995.01199910	      0.00000000
      0.08423917	   6932.56159714	   2090.05273231	   2992.89482926	      0.00000000
      0.08450554	   6928.39765149	   2089.10493653	   2990.78163952	      0.00000000
      0.08471322	   6925.15988276	   2088.36684356	   2989.13682964	      0.00000000
      0.08504715	   6919.96967857	   2087.18163184	   2986.49712761	      0.00000000
      0.08531447	   6915.82882458	   2086.23424446	   2984.38840212	      0.00000000
      0.08558179	   6911.70041885	   2085.28811324	   2982.28360450	      0.00000000
      0.08584911	   6907.58443653	   2084.34324386	   2980.18271439	      0.00000000
      0.08611679	   6903.47530621	   2083.39836748	   2978.08289152	      0.00000000
      0.08638447	   6899.37854079	   2082.45476065	   2975.98694543	      0.00000000
      0.08663406	   6895.56977624	   2081.57607844	   2974.03614152	      0.00000000
      0.08695946	   6890.62018593	   2080.43217487	   2971.49782176	      0.00000000
      0.08728485	   6885.68865822	   2079.29015823	   2968.96513323	      0.00000000
      0.08753760	   6881.87054403	   2078.40441103	   2967.00175441	      0.00000000
      0.08779035	   6878.06324010	   2077.51980667	   2965.04173205	      0.00000000
      0.08803324	   6874.41454629	   2076.67077512	   2963.16128744	      0.00000000
      0.08835881	   6869.53948315	   2075.53441886	   2960.64560587	      0.00000000
      0.08868437	   6864.68214189	   2074.39996771	   2958.13539520	      0.00000000
      0.08892659	   6861.07976898	   2073.55718488	   2956.27135316	      0.00000000
      0.08916880	   6857.48712322	   2072.71545997	   2954.41030125	      0.00000000
      0.08943843	   6853.49937998	   2071.77974359	   2952.34217988	      0.00000000
      0.08970805	   6849.52359031	   2070.84534064	   2950.27772045	      0.00000000
      0.09000552	   6845.15089998	   2069.81593763	   2948.00422058	      0.00000000
      0.09030299	   6840.79263231	   2068.78813787	   2945.73511953	      0.00000000
      0.09053552	   6837.39587473	   2067.98584880	   2943.96446144	      0.00000000
      0.09085752	   6832.70657477	   2066.87648656	   2941.51689273	      0.00000000
      0.09117952	   6828.03394578	   2065.76901030	   2939.07437300	      0.00000000
      0.09142193	   6824.52718526	   2064.93651309	   2937.23887935	      0.00000000
      0.09166434	   6821.02978543	   2064.10508722	   2935.40620722	      0.00000000
      0.09193403	   6817.14966602	   2063.18133542	   2933.37054586	      0.00000000
      0.09220372	   6813.28102762	   2062.25891126	   2931.33833150	      0.00000000
      0.09250180	   6809.01850744	   2061.24094821	   2929.09621005	      0.00000000
      0.09279988	   6804.76987543	   2060.22461015	   2926.85823713	      0.00000000
      0.09303165	   6801.47590561	   2059.43548147	   2925.12095122	      0.00000000
      0.09335378	   6796.91151741	   2058.34032865	   2922.71045297	      0.00000000
      0.09367592	   6792.36310791	   2057.24707893	   2920.30468907	      0.00000000
      0.09391787	   6788.95721680	   2056.42718484	   2918.50079817	      0.00000000
      0.09415982	   6785.56024797	   2055.60836602	   2916.69953623	      0.00000000
      0.09443181	   6781.75229023	   2054.68921043	   2914.67784442	      0.00000000
      0.09470379	   6777.95549350	   2053.77141424	   2912.65942569	      0.00000000
      0.09499912	   6773.84527284	   2052.77635599	   2910.47138268	      0.00000000
      0.09529446	   6769.74807045	   2051.78290247	   2908.28713460	      0.00000000
      0.09551688	   6766.67089426	   2051.03576320	   2906.64459920	      0.00000000
      0.09584783	   6762.10580941	   2049.92576347	   2904.20455234	      0.00000000
      0.09613706	   6758.12942570	   2048.95735629	   2902.07592892	      0.00000000
      0.09638873	   6754.67930084	   2048.11594981	   2900.22656909	      0.00000000
      0.09664040	   6751.23837560	   2047.27571161	   2898.37984817	      0.00000000
      0.09684411	   6748.45992413	   2046.59646173	   2896.88699534	      0.00000000
      0.09717940	   6743.89966268	   2045.48010446	   2894.43351341	      0.00000000
      0.09744538	   6740.29356493	   2044.59600493	   2892.49048076	      0.00000000
      0.09771136	   6736.69749966	   2043.71320823	   2890.55029354	      0.00000000
      0.09797734	   6733.11142954	   2042.83171783	   2888.61292583	      0.00000000
      0.09824173	   6729.55674800	   2041.95681780	   2886.68996986	      0.00000000
      0.09850611	   6726.01182433	   2041.08320789	   2884.76974780	      0.00000000
      0.09879408	   6722.16162578	   2040.13311480	   2882.68126899	      0.00000000
      0.09908205	   6718.32286294	   2039.18455233	   2880.59596895	      0.00000000
      0.09934884	   6714.77659479	   2038.30712610	   2878.66685947	      0.00000000
      0.09967462	   6710.45938039	   2037.23748136	   2876.31484341	      0.00000000
      0.10000040	   6706.15651053	   2036.16979504	   2873.96676111	      0.00000000
      0.10021426	   6703.33954948	   2035.46995516	   2872.42743022	      0.00000000
      0.10054304	   6699.02083038	   2034.39571260	   2870.06419670	      0.00000000
      0.10083305	   6695.22329565	   2033.44980768	   2867.98286345	      0.00000000
      0.10108467	   6691.93729979	   2032.63034361	   2866.17939646	      0.00000000
      0.10133630	   6688.65958456	   2031.81204757	   2864.37814435	      0.00000000
      0.10157166	   6685.60121787	   2031.04771059	   2862.69532813	      0.00000000
      0.10189722	   6681.38244549	   2029.99210665	   2860.37065932	      0.00000000
      0.10222279	   6677.17725777	   2028.93845599	   2858.04956738	      0.00000000
      0.10246000	   6674.12169912	   2028.17195945	   2856.36056785	      0.00000000
      0.10269722	   6671.07325092	   2027.40649920	   2854.67341836	      0.00000000
      0.10297899	   6667.46143820	   2026.49862114	   2852.67177837	      0.00000000
      0.10326076	   6663.85951776	   2025.59220303	   2850.67268393	      0.00000000
      0.10353812	   6660.32355274	   2024.70139477	   2848.70732742	      0.00000000
      0.10381547	   6656.79703081	   2023.81199952	   2846.74436899	      0.00000000
      0.10411405	   6653.01117500	   2022.85613710	   2844.63387195	      0.00000000
      0.10441263	   6649.23609405	   2021.90191043	   2842.52607111	      0.00000000
      0.10464497	   6646.30596430	   2021.16052339	   2840.88775479	      0.00000000
      0.10497265	   6642.18422519	   2020.11655256	   2838.57976637	      0.00000000
      0.10530033	   6638.07516418	   2019.07454925	   2836.27487378	      0.00000232
      0.10552998	   6635.20289803	   2018.34545396	   2834.66135638	      0.00011389
      0.10575963	   6632.33676083	   2017.61732377	   2833.04931022	      0.00059480
      0.10604738	   6628.75417998	   2016.70636465	   2831.03152522	      0.00216180
      0.10633512	   6625.18106976	   2015.79691741	   2829.01597687	      0.00537118
      0.10658822	   6622.04585742	   2014.99819925	   2827.24488074	      0.01007045
      0.10691264	   6618.03775864	   2013.97613115	   2824.97717716	      0.01945568
      0.10723706	   6614.04139078	   2012.95598040	   2822.71215814	      0.03361009
      0.10748580	   6610.98522676	   2012.17512385	   2820.97734261	      0.04840036
      0.10773453	   6607.93583731	   2011.39539244	   2819.24404193	      0.06720055
      0.10802527	   6604.37997547	   2010.48540372	   2817.21990437	      0.09500950
      0.10831601	   6600.83321094	   2009.57694936	   2815.19775360	      0.12998884
      0.10856977	   6597.74502613	   2008.78531981	   2813.43444758	      0.16712405
      0.10889474	   6593.80003722	   2007.77321327	   2811.17836080	      0.22475240
      0.10921971	   6589.86609827	   2006.76301837	   2808.92458534	      0.29496411
      0.10946873	   6586.85894157	   2005.99020415	   2807.19905673	      0.35813966
      0.10971775	   6583.85814984	   2005.21851049	   2805.47481752	      0.43012053
      0.11000901	   6580.35645054	   2004.31736478	   2803.45976133	      0.52627909
      0.11030026	   6576.86329641	   2003.41774883	   2801.44638002	      0.63621683
      0.11055407	   6573.82614235	   2002.63503935	   2799.69318145	      0.74393418
      0.11087946	   6569.94173831	   2001.63328246	   2797.44729420	      0.89914945
      0.11120485	   6566.06767872	   2000.63342959	   2795.20331481	      1.07452916
      0.11145412	   6563.10678699	   1999.86875665	   2793.48551570	      1.22306682
      0.11170339	   6560.15184046	   1999.10519889	   2791.76876405	      1.38426843
      0.11199488	   6556.70387043	   1998.21372827	   2789.76253034	      1.58917595
      0.11228637	   6553.26386582	   1997.32377934	   2787.75763474	      1.81203923
      0.11254196	   6550.25411157	   1996.54471232	   2786.00078107	      2.02234776
      0.11286752	   6546.42893413	   1995.55402028	   2783.76426451	      2.31042178
      0.11319308	   6542.61336652	   1994.56522068	   2781.52922469	      2.62093951
      0.11344331	   6539.68717233	   1993.80651421	   2779.81233547	      2.87461965
      0.11369353	   6536.76652653	   1993.04892323	   2778.09624264	      3.14106576
      0.11398729	   6533.34477934	   1992.16095659	   2776.08257658	      3.46969401
      0.11428105	   6529.93050948	   1991.27452376	   2774.06990836	      3.81477710
      0.11452781	   6527.06816723	   1990.53108718	   2772.37996207	      4.11679487
      0.11485383	   6523.29436921	   1989.55052246	   2770.14819220	      4.53186507
      0.11517985	   6519.52945306	   1988.57184067	   2767.91745445	      4.96395999
      0.11543311	   6516.61076496	   1987.81286061	   2766.18520148	      5.31044416
      0.11568637	   6513.69730305	   1987.05501404	   2764.45349157	      5.66559182
      0.11595916	   6510.56499412	   1986.24000554	   2762.58884169	      6.05694518
      0.11623195	   6507.43860077	   1985.42630794	   2760.72473751	      6.45650707
      0.11653441	   6503.97893677	   1984.52562533	   2758.65843992	      6.90794065
      0.11683688	   6500.52635418	   1983.62654996	   2756.59269998	      7.36691463
      0.11705190	   6498.07614558	   1982.98836902	   2755.12446368	      7.69705245
      0.11738305	   6494.30936411	   1982.00708371	   2752.86366325	      8.21054524
      0.11767541	   6490.99065866	   1981.14235539	   2750.86811638	      8.66778346
      0.11792876	   6488.11990802	   1980.39423642	   2749.13914495	      9.06605402
      0.11818210	   6485.25379896	   1979.64723722	   2747.41037277	      9.46549578
      0.11844320	   6482.30470026	   1978.87853011	   2745.62883047	      9.87768976
      0.11876278	   6478.70167628	   1977.93928579	   2743.44850067	     10.38190866
      0.11908235	   6475.10571139	   1977.00181300	   2741.26830630	     10.88469736
      0.11930984	   6472.55008031	   1976.33553080	   2739.71633526	     11.24113823
      0.11963824	   6468.86701966	   1975.37530025	   2737.47600752	     11.75267802
      0.11996664	   6465.19106711	   1974.41693164	   2735.23562355	     12.25977699
      0.12019738	   6462.61241861	   1973.74466842	   2733.66140573	     12.61293146
      0.12042812	   6460.03716638	   1973.07332101	   2732.08709787	     12.96316681
      0.12071837	   6456.80254149	   1972.23014165	   2730.10663807	     13.39918644
      0.12100861	   6453.57311541	   1971.38840491	   2728.12594472	     13.82973607
      0.12127010	   6450.66798807	   1970.63128875	   2726.34123205	     14.21262416
      0.12159256	   6447.09111611	   1969.69925267	   2724.14003474	     14.67787308
      0.12191502	   6443.52031083	   1968.76898600	   2721.93836341	     15.13513218
      0.12215631	   6440.85220319	   1968.07403223	   2720.29052834	     15.47188123
      0.12246604	   6437.43210887	   1967.18341075	   2718.17482118	     15.89717223
      0.12277577	   6434.01728675	   1966.29441112	   2716.05850925	     16.31447621
      0.12299694	   6431.58197183	   1965.66057974	   2714.54688113	     16.60751525
      0.12331949	   6428.03503651	   1964.73770348	   2712.34174160	     17.02741731
      0.12364204	   6424.49347864	   1963.81657565	   2710.13577383	     17.43844932
      0.12388534	   6421.82553838	   1963.12291946	   2708.47122460	     17.74262977
      0.12412863	   6419.16052562	   1962.43025354	   2706.80614080	     18.04179222
      0.12441368	   6416.04190153	   1961.61999930	   2704.85465606	     18.38594740
      0.12469872	   6412.92712010	   1960.81109747	   2702.90235834	     18.72333779
      0.12498344	   6409.81956035	   1960.00444625	   2700.95139074	     19.05369116
      0.12526817	   6406.71565041	   1959.19913790	   2698.99952918	     19.37749801
      0.12556613	   6403.47121264	   1958.35781661	   2696.95590568	     19.70948677
      0.12586409	   6400.23056657	   1957.51795890	   2694.91121350	     20.03459817
      0.12614014	   6397.23158843	   1956.74118307	   2693.01593670	     20.32980419
      0.12641618	   6394.23568853	   1955.96565703	   2691.11966959	     20.61939421
      0.12672427	   6390.89556013	   1955.10158164	   2689.00207844	     20.93614952
      0.12703236	   6387.55904613	   1954.23905556	   2686.88316502	     21.24630722
      0.12724838	   6385.22167593	   1953.63520060	   2685.39663735	     21.45996287
      0.12757545	   6381.68592371	   1952.72236752	   2683.14462821	     21.77765426
      0.12790252	   6378.15388871	   1951.81126911	   2680.89099156	     22.08860166
      0.12813330	   6375.66377718	   1951.16942388	   2679.29979033	     22.30410043
      0.12836408	   6373.17539615	   1950.52843795	   2677.70773666	     22.51647194
      0.12865496	   6370.04147330	   1949.72177338	   2675.69990972	     22.77983353
      0.12894583	   6366.91011315	   1948.91646609	   2673.69066929	     23.03856863
      0.12921369	   6364.02872588	   1948.17608270	   2671.83915217	     23.27289919
      0.12948155	   6361.14934710	   1947.43684398	   2669.98638570	     23.50361088
      0.12979131	   6357.82184818	   1946.58336423	   2667.84214101	     23.76609567
      0.13010108	   6354.49681394	   1945.73140765	   2665.69616014	     24.02414852
      0.13031770	   6352.17302256	   1945.13653892	   2664.19443356	     24.20208493
      0.13063991	   6348.71848009	   1944.25305992	   2661.95903926	     24.46309600
      0.13096212	   6345.26625439	   1943.37121696	   2659.72167214	     24.71992796
      0.13120628	   6342.65178166	   1942.70408669	   2658.02498112	     24.91189620
      0.13145044	   6340.03850133	   1942.03789056	   2656.32712468	     25.10168718
      0.13173722	   6336.97036866	   1941.25656353	   2654.33131366	     25.32196026
      0.13202401	   6333.90369801	   1940.47651766	   2652.33385603	     25.53950153
      0.13230942	   6330.85306107	   1939.70147409	   2650.34430864	     25.75342861
      0.13259483	   6327.80368217	   1938.92769209	   2648.35309304	     25.96492316
      0.13289487	   6324.59929486	   1938.11561541	   2646.25802657	     26.18477476
      0.13319491	   6321.39608544	   1937.30492491	   2644.16107892	     26.40222641
      0.13347339	   6318.42397343	   1936.55371679	   2642.21309477	     26.60202970
      0.13375187	   6315.45269376	   1935.80369563	   2640.26346178	     26.79999382
      0.13405984	   6312.16758241	   1934.97561636	   2638.10540676	     27.01690823
      0.13436781	   6308.88326762	   1934.14898048	   2635.94530487	     27.23183496
      0.13461771	   6306.21882190	   1933.47929188	   2634.19105072	     27.40485878
      0.13493813	   6302.80298284	   1932.62198955	   2631.93972691	     27.62502867
      0.13525855	   6299.38764775	   1931.76623592	   2629.68614745	     27.84343044
      0.13550870	   6296.72149435	   1931.09920650	   2627.92516597	     28.01279493
      0.13575886	   6294.05550434	   1930.43311512	   2626.16279710	     28.18121871
      0.13605827	   6290.86471656	   1929.63710279	   2624.05159770	     28.38164681
      0.13635768	   6287.67396777	   1928.84242643	   2621.93839710	     28.58090072
      0.13661613	   6284.91967158	   1928.15753549	   2620.11267854	     28.75202016
      0.13693507	   6281.52057416	   1927.31371287	   2617.85759571	     28.96215545
      0.13725400	   6278.12117046	   1926.47139192	   2615.60022492	     29.17124003
      0.13748272	   6275.68316347	   1925.86827705	   2613.98003461	     29.32058209
      0.13779683	   6272.33435650	   1925.04121039	   2611.75294722	     29.52494631
      0.13811094	   6268.98492506	   1924.21558715	   2609.52363245	     29.72852520
      0.13836294	   6266.29734320	   1923.55427996	   2607.73358398	     29.89132936
      0.13861493	   6263.60921876	   1922.89389552	   2605.94210110	     30.05371646
      0.13891313	   6260.42742924	   1922.11361566	   2603.82029431	     30.24538951
      0.13921132	   6257.24469282	   1921.33461989	   2601.69648037	     30.43658791
      0.13947880	   6254.38890258	   1920.63695329	   2599.78972639	     30.60773387
      0.13974628	   6251.53219505	   1919.94031283	   2597.88136061	     30.77858065
      0.14005597	   6248.22347433	   1919.13502433	   2595.66985791	     30.97606022
      0.14036566	   6244.91332064	   1918.33110282	   2593.45620179	     31.17324094
      0.14060362	   6242.36870134	   1917.71428253	   2591.75373633	     31.32458699
      0.14092300	   6238.95207609	   1916.88771535	   2589.46689275	     31.52751570
      0.14124237	   6235.53360563	   1916.06258807	   2587.17778122	     31.73027121
      0.14149281	   6232.85164210	   1915.41656891	   2585.38120490	     31.88917259
      0.14174324	   6230.16841258	   1914.77142884	   2583.58324813	     32.04801948
      0.14203938	   6226.99375746	   1914.00967613	   2581.45538106	     32.23581626
      0.14233552	   6223.81715945	   1913.24914439	   2579.32560409	     32.42360005
      0.14261045	   6220.86630301	   1912.54418430	   2577.34670292	     32.59794798
      0.14288537	   6217.91361800	   1911.84026889	   2575.36617523	     32.77233657
      0.14319391	   6214.59768824	   1911.05153709	   2573.14159884	     32.96812200
      0.14350245	   6211.27926610	   1910.26411206	   2570.91500063	     33.16401861
      0.14376257	   6208.47947342	   1909.60124132	   2569.03618652	     33.32928855
      0.14408080	   6205.05177838	   1908.79157873	   2566.73583257	     33.53163079
      0.14439902	   6201.62112910	   1907.98329111	   2564.43337337	     33.73417716
      0.14460025	   6199.45020520	   1907.47288276	   2562.97635176	     33.86237429
      0.14489314	   6196.28816668	   1906.73095574	   2560.85416746	     34.04914596
      0.14518602	   6193.12339792	   1905.99018170	   2558.73023699	     34.23614824
      0.14544652	   6190.30623228	   1905.33228897	   2556.83972225	     34.40268099
      0.14576202	   6186.89115926	   1904.53669398	   2554.54820613	     34.60466020
      0.14607753	   6183.47264088	   1903.74242164	   2552.25471150	     34.80696951
      0.14633267	   6180.70556403	   1903.10107286	   2550.39857622	     34.97082886
      0.14665066	   6177.25344437	   1902.30291733	   2548.08336964	     35.17539502
      0.14696866	   6173.79755512	   1901.50609018	   2545.76620426	     35.38035259
      0.14720146	   6171.26514388	   1900.92359307	   2544.06864175	     35.53065572
      0.14751036	   6167.90155919	   1900.15175254	   2541.81451090	     35.73044810
      0.14781927	   6164.53418449	   1899.38115126	   2539.55857914	     35.93065459
      0.14804322	   6162.09042041	   1898.82323765	   2537.92191714	     36.07607192
      0.14835691	   6158.66401132	   1898.04286720	   2535.62792180	     36.28014450
      0.14867060	   6155.23346917	   1897.26376044	   2533.33211801	     36.48468406
      0.14892148	   6152.48672468	   1896.64154512	   2531.49467657	     36.64861858
      0.14917236	   6149.73723982	   1896.02013129	   2529.65609899	     36.81286765
      0.14947099	   6146.46091227	   1895.28150671	   2527.46618581	     37.00879188
      0.14976961	   6143.18057745	   1894.54400894	   2525.27469154	     37.20518172
      0.15004533	   6140.14819064	   1893.86406552	   2523.24987417	     37.38693334
      0.15032106	   6137.11227765	   1893.18507446	   2521.22373418	     37.56909880
      0.15062944	   6133.71251450	   1892.42677930	   2518.95604482	     37.77334197
      0.15093782	   6130.30821140	   1891.66966589	   2516.68673308	     37.97812250
      0.15120899	   6127.31088078	   1891.00488166	   2514.68992373	     38.15864559
      0.15148016	   6124.30994020	   1890.34100306	   2512.69188417	     38.33959885
      0.15178947	   6120.88251124	   1889.58486394	   2510.41137438	     38.54653339
      0.15209877	   6117.45026776	   1888.82989352	   2508.12929552	     38.75404526
      0.15236551	   6114.48650157	   1888.17976706	   2506.16006483	     38.93346751
      0.15263224	   6111.51906653	   1887.53050176	   2504.18968997	     39.11333209
      0.15294082	   6108.08141700	   1886.78043770	   2501.90875519	     39.32197677
      0.15324941	   6104.63875161	   1886.03151672	   2499.62631919	     39.53122963
      0.15351582	   6101.66244964	   1885.38585178	   2497.65458883	     39.71238412
      0.15378224	   6098.68232862	   1884.74103079	   2495.68176134	     39.89400419
      0.15412418	   6094.85169787	   1883.91463605	   2493.14805554	     40.12780452
      0.15446612	   6091.01466607	   1883.08962127	   2490.61258059	     40.36239079
      0.15469286	   6088.46673088	   1882.54330494	   2488.93033598	     40.51838701
      0.15491960	   6085.91593132	   1881.99758986	   2487.24732852	     40.67473723
      0.15521082	   6082.63555439	   1881.29757468	   2485.08464257	     40.87607239
      0.15550204	   6079.35037258	   1880.59854143	   2482.92072001	     41.07800498
      0.15578571	   6076.14565932	   1879.91856134	   2480.81169672	     41.27528668
      0.15606938	   6072.93631440	   1879.23950369	   2478.70152273	     41.47314890
      0.15637511	   6069.47214190	   1878.50866106	   2476.42596002	     41.68705757
      0.15668084	   6066.00251291	   1877.77887955	   2474.14908706	     41.90165666
      0.15696720	   6062.74772878	   1877.09629318	   2472.01529987	     42.10329326
      0.15725356	   6059.48809226	   1876.41462804	   2469.88038568	     42.30555032
      0.15756168	   6055.97534528	   1875.68219585	   2467.58202399	     42.52387567
      0.15786980	   6052.45691410	   1874.95081945	   2465.28238301	     42.74293658
      0.15815519	   6049.19280719	   1874.27430681	   2463.15117594	     42.94651001
      0.15844059	   6045.92376786	   1873.59869019	   2461.01889221	     43.15073013
      0.15874935	   6042.38151799	   1872.86876650	   2458.71084623	     43.37240649
      0.15905812	   6038.83343985	   1872.13988061	   2456.40156390	     43.59485828
      0.15934297	   6035.55494947	   1871.46835876	   2454.27004237	     43.80077895
      0.15962782	   6032.27145264	   1870.79771022	   2452.13748793	     44.00737635
      0.15993673	   6028.70482690	   1870.07137542	   2449.82358434	     44.23220540
      0.16024565	   6025.13226887	   1869.34605662	   2447.50848799	     44.45785053
      0.16053092	   6021.82790812	   1868.67715950	   2445.36957094	     44.66695669
      0.16081619	   6018.51845175	   1868.00911857	   2443.22965465	     44.87677711
      0.16112509	   6014.92911505	   1867.28670513	   2440.91137903	     45.10479270
      0.16143398	   6011.33377032	   1866.56528422	   2438.59195201	     45.33366784
      0.16172048	   6007.99378027	   1865.89706388	   2436.43971747	     45.54672369
      0.16200697	   6004.64859400	   1865.22968683	   2434.28650897	     45.76053925
      0.16231578	   6001.03706421	   1864.51127557	   2431.96453737	     45.99186852
      0.16262458	   5997.41947427	   1863.79383243	   2429.64145262	     46.22410469
      0.16291281	   5994.03748283	   1863.12506796	   2427.47218665	     46.44169479
      0.16320104	   5990.65019260	   1862.45713600	   2425.30196604	     46.66009750
      0.16350970	   5987.01678070	   1861.74274963	   2422.97677894	     46.89490405
      0.16381837	   5983.37727845	   1861.02930611	   2420.65051352	     47.13066919
      0.16410859	   5979.94976494	   1860.35936286	   2418.46232778	     47.35322903
      0.16439880	   5976.51685649	   1859.69024185	   2416.27320247	     47.57666125
      0.16470729	   5972.86195930	   1858.97990144	   2413.94527205	     47.81512708
      0.16501577	   5969.20096263	   1858.27047775	   2411.61629475	     48.05460754
      0.16530807	   5965.72635535	   1857.59910337	   2409.40851690	     48.28247781
      0.16560037	   5962.24626904	   1856.92854037	   2407.19981133	     48.51128648
      0.16590862	   5958.57037210	   1856.22226395	   2404.86960189	     48.75361091
      0.16621687	   5954.88838664	   1855.51687722	   2402.53837353	     48.99701006
      0.16651125	   5951.36641020	   1854.84405758	   2400.31110963	     49.23047488
      0.16680563	   5947.83888635	   1854.17203720	   2398.08292717	     49.46494945
      0.16711360	   5944.14248289	   1853.46982341	   2395.75084388	     49.71135208
      0.16742158	   5940.44002053	   1852.76847138	   2393.41776611	     49.95889275
      0.16771795	   5936.87131460	   1852.09434652	   2391.17164467	     50.19819942
      0.16801433	   5933.29701088	   1851.42100706	   2388.92461140	     50.43859128
      0.16832200	   5929.58050016	   1850.72281652	   2386.59093852	     50.68931449
      0.16862967	   5925.85797699	   1850.02545896	   2384.25629199	     50.94124102
      0.16892791	   5922.24388003	   1849.35027509	   2381.99231825	     51.18660722
      0.16922615	   5918.62415434	   1848.67586072	   2379.72743720	     51.43313622
      0.16953352	   5914.88774342	   1847.98159951	   2377.39228081	     51.68844564
      0.16984089	   5911.14538108	   1847.28814175	   2375.05616788	     51.94502387
      0.17014082	   5907.48777959	   1846.61221848	   2372.77562338	     52.19663817
      0.17044076	   5903.82453849	   1845.93704655	   2370.49417394	     52.44949255
      0.17074784	   5900.06816501	   1845.24655483	   2368.15741984	     52.70967429
      0.17105493	   5896.30591331	   1844.55683634	   2365.81972248	     52.97118831
      0.17135637	   5892.60709143	   1843.88053620	   2363.52406821	     53.22920864
      0.17165781	   5888.90263916	   1843.20496684	   2361.22750924	     53.48854299
      0.17196466	   5885.12593291	   1842.51801529	   2358.88880639	     53.75389679
      0.17227151	   5881.34343122	   1841.83180612	   2356.54916957	     54.02064186
      0.17257425	   5877.60589911	   1841.15550220	   2354.23993909	     54.28519417
      0.17287699	   5873.86276511	   1840.47990603	   2351.92980199	     54.55112790
      0.17317973	   5870.11404408	   1839.80500923	   2349.61875890	     54.81845637
      0.17348248	   5866.35976276	   1839.13080516	   2347.30681083	     55.08719105
      0.17378522	   5862.59993772	   1838.45728541	   2344.99395802	     55.35734401
      0.17408796	   5858.83459611	   1837.78444314	   2342.68020102	     55.62892622
      0.17439070	   5855.06375607	   1837.11226988	   2340.36553968	     55.90194699
      0.17469344	   5851.28744515	   1836.44075857	   2338.04997411	     56.17641600
      0.17499619	   5847.50568294	   1835.76990070	   2335.73350376	     56.45234246
      0.17529893	   5843.71849729	   1835.09968898	   2333.41612831	     56.72973394
      0.17560167	   5839.92590917	   1834.43011483	   2331.09784683	     57.00859812
      0.17590441	   5836.12794669	   1833.76117074	   2328.77865854	     57.28894111
      0.17620716	   5832.32463202	   1833.09284807	   2326.45856213	     57.57076900
      0.17650990	   5828.51599352	   1832.42513908	   2324.13755641	     57.85408641
      0.17681264	   5824.70205447	   1831.75803506	   2321.81563967	     58.13889783
      0.17711538	   5820.88284341	   1831.09152802	   2319.49281029	     58.42520639
      0.17741813	   5817.05838458	   1830.42560917	   2317.16906619	     58.71301499
      0.17772087	   5813.22870671	   1829.76027032	   2314.84440532	     59.00232531
      0.17802361	   5809.39383488	   1829.09550255	   2312.51882523	     59.29313871
      0.17832635	   5805.55379819	   1828.43129744	   2310.19232345	     59.58545543
      0.17862910	   5801.70862411	   1827.76764598	   2307.86489714	     59.87927541
      0.17893184	   5797.85834532	   1827.10453952	   2305.53654344	     60.17459753
      0.17923458	   5794.00299423	   1826.44196891	   2303.20725912	     60.47142036
      0.17953732	   5790.14260823	   1825.77992530	   2300.87704092	     60.76974155
      0.17984006	   5786.27722522	   1825.11839937	   2298.54588524	     61.06955841
      0.18014281	   5782.40688797	   1824.45738207	   2296.21378840	     61.37086745
      0.18044555	   5778.53164051	   1823.79686394	   2293.88074643	     61.67366486
      0.18074829	   5774.65153173	   1823.13683567	   2291.54675526	     61.97794612
      0.18105103	   5770.76661256	   1822.47728766	   2289.21181055	     62.28370645
      0.18135378	   5766.87693889	   1821.81821039	   2286.87590781	     62.59094044
      0.18165652	   5762.98256942	   1821.15959407	   2284.53904234	     62.89964243
      0.18195926	   5759.08356803	   1820.50142894	   2282.20120927	     63.20980627
      0.18226200	   5755.18000215	   1819.84370504	   2279.86240349	     63.52142559
      0.18256475	   5751.27194470	   1819.18641239	   2277.52261977	     63.83449359
      0.18286749	   5747.35947290	   1818.52954082	   2275.18185262	     64.14900332
      0.18317023	   5743.44266985	   1817.87308014	   2272.84009640	     64.46494750
      0.18347297	   5739.52162365	   1817.21701995	   2270.49734525	     64.78231870
      0.18377572	   5735.59642868	   1816.56134983	   2268.15359314	     65.10110927
      0.18407846	   5731.66718498	   1815.90605918	   2265.80883384	     65.42131144
      0.18438120	   5727.73399926	   1815.25113733	   2263.46306094	     65.74291729
      0.18468394	   5723.79698443	   1814.59657347	   2261.11626780	     66.06591883
      0.18498668	   5719.85626036	   1813.94235668	   2258.76844763	     66.39030798
      0.18528943	   5715.91195351	   1813.28847590	   2256.41959341	     66.71607661
      0.18559217	   5711.96419742	   1812.63491999	   2254.06969796	     67.04321658
      0.18589491	   5708.01313237	   1811.98167764	   2251.71875387	     67.37171974
      0.18619765	   5704.05890561	   1811.32873746	   2249.36675356	     67.70157793
      0.18650040	   5700.10167092	   1810.67608788	   2247.01368925	     68.03278305
      0.18680314	   5696.14158863	   1810.02371727	   2244.65955295	     68.36532705
      0.18710588	   5692.17882507	   1809.37161381	   2242.30433649	     68.69920193
      0.18740862	   5688.21355228	   1808.71976558	   2239.94803148	     69.03439978
      0.18771137	   5684.24594734	   1808.06816053	   2237.59062935	     69.37091279
      0.18801411	   5680.27619185	   1807.41678646	   2235.23212132	     69.70873323
      0.18831685	   5676.30447110	   1806.76563105	   2232.87249842	     70.04785350
      0.18861959	   5672.33097337	   1806.11468184	   2230.51175146	     70.38826615
      0.18892234	   5668.35588897	   1805.46392623	   2228.14987107	     70.72996382
      0.18922508	   5664.37940942	   1804.81335150	   2225.78684766	     71.07293933
      0.18952782	   5660.40172645	   1804.16294476	   2223.42267146	     71.41718563
      0.18983056	   5656.42303113	   1803.51269301	   2221.05733247	     71.76269582
      0.19013330	   5652.44351291	   1802.86258309	   2218.69082051	     72.10946317
      0.19043605	   5648.46335883	   1802.21260173	   2216.32312518	     72.45748113
      0.19073879	   5644.48275264	   1801.56273549	   2213.95423589	     72.80674328
      0.19104153	   5640.50187416	   1800.91297080	   2211.58414186	     73.15724341
      0.19134427	   5636.52089862	   1800.26329395	   2209.21283208	     73.50897545
      0.19164702	   5632.53999616	   1799.61369109	   2206.84029535	     73.86193352
      0.19194976	   5628.55933144	   1798.96414824	   2204.46652030	     74.21611192
      0.19225250	   5624.57906338	   1798.31465125	   2202.09149531	     74.57150511
      0.19255524	   5620.59934500	   1797.66518588	   2199.71520861	     74.92810774
      0.19285799	   5616.62032335	   1797.01573770	   2197.33764820	     75.28591462
      0.19316073	   5612.64213965	   1796.36629219	   2194.95880191	     75.64492076
      0.19346347	   5608.66492942	   1795.71683465	   2192.57865737	     76.00512131
      0.19376621	   5604.68882274	   1795.06735027	   2190.19720201	     76.36651161
      0.19406896	   5600.71394466	   1794.41782412	   2187.81442309	     76.72908718
      0.19437170	   5596.74041554	   1793.76824111	   2185.43030766	     77.09284367
      0.19467444	   5592.76835159	   1793.11858602	   2183.04484259	     77.45777695
      0.19497718	   5588.79786537	   1792.46884354	   2180.65801459	     77.82388300
      0.19527992	   5584.82906633	   1791.81899819	   2178.26981016	     78.19115800
      0.19558267	   5580.86206142	   1791.16903439	   2175.88021562	     78.55959827
      0.19588541	   5576.89695561	   1790.51893643	   2173.48921714	     78.92920028
      0.19618815	   5572.93385253	   1789.86868850	   2171.09680069	     79.29996066
      0.19649089	   5568.97285494	   1789.21827464	   2168.70295207	     79.67187619
      0.19679364	   5565.01406531	   1788.56767882	   2166.30765691	     80.04494380
      0.19709638	   5561.05758626	   1787.91688487	   2163.91090067	     80.41916055
      0.19739912	   5557.10352096	   1787.26587652	   2161.51266864	     80.79452365
      0.19770186	   5553.15197347	   1786.61463742	   2159.11294594	     81.17103045
      0.19800461	   5549.20304898	   1785.96315109	   2156.71171754	     81.54867842
      0.19830735	   5545.25685392	   1785.31140098	   2154.30896822	     81.92746518
      0.19861009	   5541.31349601	   1784.65937044	   2151.90468261	     82.30738845
      0.19891283	   5537.37308417	   1784.00704274	   2149.49884519	     82.68844611
      0.19921558	   5533.43572823	   1783.35440108	   2147.09144026	     83.07063613
      0.19951832	   5529.50153858	   1782.70142855	   2144.68245199	     83.45395662
      0.19982106	   5525.57062564	   1782.04810822	   2142.27186436	     83.83840579
      0.20012380	   5521.64309920	   1781.39442305	   2139.85966122	     84.22398196
      0.20042654	   5517.71906761	   1780.74035597	   2137.44582627	     84.61068359
      0.20072929	   5513.79863687	   1780.08588983	   2135.03034303	     84.99850921
      0.20103203	   5509.88190960	   1779.43100747	   2132.61319489	     85.38745747
      0.20133477	   5505.96898395	   1778.77569166	   2130.19436510	     85.77752712
      0.20163751	   5502.05995248	   1778.11992513	   2127.77383675	     86.16871700
      0.20194026	   5498.15490095	   1777.46369060	   2125.35159278	     86.56102607
      0.20224300	   5494.25390723	   1776.80697076	   2122.92761602	     86.95445336
      0.20254574	   5490.35704019	   1776.14974829	   2120.50188912	     87.34899798
      0.20284848	   5486.46435874	   1775.49200584	   2118.07439462	     87.74465915
      0.20315123	   5482.57591092	   1774.83372610	   2115.64511492	     88.14143617
      0.20345397	   5478.69173315	   1774.17489171	   2113.21403229	     88.53932842
      0.20375671	   5474.81184972	   1773.51548537	   2110.78112887	     88.93833535
      0.20405945	   5470.93627233	   1772.85548978	   2108.34638667	     89.33845649
      0.20436220	   5467.06499988	   1772.19488768	   2105.90978760	     89.73969145
      0.20466494	   5463.19801844	   1771.53366182	   2103.47131342	     90.14203992
      0.20496768	   5459.33530131	   1770.87179501	   2101.03094582	     90.54550163
      0.20527042	   5455.47680934	   1770.20927012	   2098.58866633	     90.95007640
      0.20557316	   5451.62249130	   1769.54607006	   2096.14445641	     91.35576412
      0.20587591	   5447.77228437	   1768.88217782	   2093.69829742	     91.76256472
      0.20617865	   5443.92611479	   1768.21757645	   2091.25017060	     92.17047820
      0.20648139	   5440.08389851	   1767.55224908	   2088.80005710	     92.57950462
      0.20678413	   5436.24554193	   1766.88617895	   2086.34793801	     92.98964410
      0.20708688	   5432.41094268	   1766.21934938	   2083.89379430	     93.40089680
      0.20738962	   5428.57999039	   1765.55174378	   2081.43760687	     93.81326294
      0.20769236	   5424.75256749	   1764.88334569	   2078.97935656	     94.22674280
      0.20799510	   5420.92855000	   1764.21413876	   2076.51902410	     94.64133669
      0.20829785	   5417.10780827	   1763.54410675	   2074.05659018	     95.05704498
      0.20860059	   5413.29020775	   1762.87323358	   2071.59203543	     95.47386808
      0.20890333	   5409.47560964	   1762.20150328	   2069.12534038	     95.89180643
      0.20920607	   5405.66387162	   1761.52890003	   2066.65648554	     96.31086053
      0.20950882	   5401.85484842	   1760.85540815	   2064.18545134	     96.73103093
      0.20981156	   5398.04839245	   1760.18101214	   2061.71221818	     97.15231818
      0.21011430	   5394.24435429	   1759.50569663	   2059.23676638	     97.57472291
      0.21041704	   5390.44258323	   1758.82944643	   2056.75907624	     97.99824575
      0.21071978	   5386.64292768	   1758.15224651	   2054.27912800	     98.42288739
      0.21102253	   5382.84523565	   1757.47408204	   2051.79690188	     98.84864855
      0.21132527	   5379.04935509	   1756.79493833	   2049.31237805	     99.27552997
      0.21162801	   5375.25513501	   1756.11480090	   2046.82553663	     99.70353242
      0.21193075	   5371.46242699	   1755.43365545	   2044.33635773	    100.13265674
      0.21223350	   5367.67108532	   1754.75148786	   2041.84482142	    100.56290374
      0.21253624	   5363.88096694	   1754.06828423	   2039.35090774	    100.99427430
      0.21283898	   5360.09193133	   1753.38403083	   2036.85459671	    101.42676931
      0.21314172	   5356.30384041	   1752.69871413	   2034.35586830	    101.86038970
      0.21344447	   5352.51655850	   1752.01232082	   2031.85470249	    102.29513642
      0.21374721	   5348.72995218	   1751.32483778	   2029.35107923	    102.73101043
      0.21404995	   5344.94389025	   1750.63625210	   2026.84497842	    103.16801275
      0.21435269	   5341.15824360	   1749.94655107	   2024.33637997	    103.60614438
      0.21465544	   5337.37288519	   1749.25572220	   2021.82526376	    104.04540638
      0.21495818	   5333.58768993	   1748.56375319	   2019.31160966	    104.48579982
      0.21526092	   5329.80253460	   1747.87063197	   2016.79539752	    104.92732579
      0.21556366	   5326.01729781	   1747.17634666	   2014.27660717	    105.36998539
      0.21586640	   5322.23185988	   1746.48088560	   2011.75521843	    105.81377977
      0.21616915	   5318.44610278	   1745.78423734	   2009.23121109	    106.25871007
      0.21647189	   5314.65991009	   1745.08639065	   2006.70456497	    106.70477747
      0.21677463	   5310.87316689	   1744.38733447	   2004.17525982	    107.15198317
      0.21707737	   5307.08575968	   1743.68705800	   2001.64327542	    107.60032837
      0.21738012	   5303.29757636	   1742.98555060	   1999.10859153	    108.04981430
      0.21768286	   5299.50850612	   1742.28280187	   1996.57118789	    108.50044221
      0.21798560	   5295.71843936	   1741.57880159	   1994.03104424	    108.95221337
      0.21828834	   5291.92726769	   1740.87353974	   1991.48814029	    109.40512906
      0.21859109	   5288.13488378	   1740.16700652	   1988.94245578	    109.85919057
      0.21889383	   5284.34118135	   1739.45919231	   1986.39397039	    110.31439923
      0.21919657	   5280.54605506	   1738.75008770	   1983.84266384	    110.77075636
      0.21949931	   5276.74940051	   1738.03968345	   1981.28851580	    111.22826332
      0.21980206	   5272.95111410	   1737.32797053	   1978.73150596	    111.68692145
      0.22010480	   5269.15109302	   1736.61494009	   1976.17161398	    112.14673215
      0.22040754	   5265.34923515	   1735.90058347	   1973.60881954	    112.60769680
      0.22071028	   5261.54543901	   1735.18489217	   1971.04310227	    113.06981681
      0.22101302	   5257.73960372	   1734.46785789	   1968.47444183	    113.53309359
      0.22131577	   5253.93162889	   1733.74947250	   1965.90281785	    113.99752858
      0.22161851	   5250.12141458	   1733.02972803	   1963.32820995	    114.46312323
      0.22192125	   5246.30886124	   1732.30861670	   1960.75059776	    114.92987900
      0.22222399	   5242.49386963	   1731.58613085	   1958.16996087	    115.39779736
      0.22252674	   5238.67634077	   1730.86226304	   1955.58627889	    115.86687980
      0.22282948	   5234.85617588	   1730.13700593	   1952.99953140	    116.33712781
      0.22313222	   5231.03327627	   1729.41035237	   1950.40969798	    116.80854290
      0.22343496	   5227.20754334	   1728.68229535	   1947.81675820	    117.28112660
      0.22373771	   5223.37887846	   1727.95282799	   1945.22069160	    117.75488044
      0.22404045	   5219.54718292	   1727.22194356	   1942.62147774	    118.22980596
      0.22434319	   5215.71235788	   1726.48963548	   1940.01909614	    118.70590473
      0.22464593	   5211.87430426	   1725.75589728	   1937.41352632	    119.18317830
      0.22494868	   5208.03292270	   1725.02072263	   1934.80474779	    119.66162826
      0.22525142	   5204.18811349	   1724.28410532	   1932.19274004	    120.14125620
      0.22555416	   5200.33977648	   1723.54603928	   1929.57748254	    120.62206371
      0.22585690	   5196.48781099	   1722.80651852	   1926.95895476	    121.10405241
      0.22615965	   5192.63211579	   1722.06553719	   1924.33713615	    121.58722391
      0.22646239	   5188.77258896	   1721.32308955	   1921.71200613	    122.07157984
      0.22676513	   5184.90912786	   1720.57916993	   1919.08354413	    122.55712185
      0.22706787	   5181.04162899	   1719.83377281	   1916.45172954	    123.04385158
      0.22737061	   5177.16998797	   1719.08689273	   1913.81654174	    123.53177069
      0.22767336	   5173.29409942	   1718.33852434	   1911.17796010	    124.02088084
      0.22797610	   5169.41385685	   1717.58866235	   1908.53596395	    124.51118372
      0.22827884	   5165.52915262	   1716.83730160	   1905.89053261	    125.00268101
      0.22858158	   5161.63987780	   1716.08443697	   1903.24164539	    125.49537440
      0.22888433	   5157.74592209	   1715.33006343	   1900.58928158	    125.98926560
      0.22918707	   5153.84717373	   1714.57417604	   1897.93342042	    126.48435630
      0.22948981	   5149.94351936	   1713.81676989	   1895.27404115	    126.98064824
      0.22979255	   5146.03484396	   1713.05784017	   1892.61112299	    127.47814314
      0.23009530	   5142.12103069	   1712.29738212	   1889.94464512	    127.97684273
      0.23039804	   5138.20196081	   1711.53539104	   1887.27458670	    128.47674876
      0.23070078	   5134.27751353	   1710.77186226	   1884.60092688	    128.97786296
      0.23100352	   5130.34756591	   1710.00679120	   1881.92364476	    129.48018711
      0.23130627	   5126.41199271	   1709.24017330	   1879.24271942	    129.98372295
      0.23160901	   5122.47066626	   1708.47200405	   1876.55812993	    130.48847226
      0.23191175	   5118.52345633	   1707.70227899	   1873.86985531	    130.99443682
      0.23221449	   5114.57022996	   1706.93099367	   1871.17787455	    131.50161841
      0.23251723	   5110.61085132	   1706.15814371	   1868.48216662	    132.01001881
      0.23281998	   5106.64518155	   1705.38372472	   1865.78271047	    132.51963982
      0.23312272	   5102.67307860	   1704.60773238	   1863.07948499	    133.03048324
      0.23342546	   5098.69439704	   1703.83016236	   1860.37246907	    133.54255088
      0.23372820	   5094.70898789	   1703.05101037	   1857.66164153	    134.05584454
      0.23403095	   5090.71669842	   1702.27027213	   1854.94698115	    134.57036604
      0.23433369	   5086.71737199	   1701.48794337	   1852.22846662	    135.08611720
      0.23463643	   5082.71084779	   1700.70401985	   1849.50607653	    135.60309985
      0.23493917	   5078.69696067	   1699.91849732	   1846.77978940	    136.12131580
      0.23524192	   5074.67554092	   1699.13137155	   1844.04958368	    136.64076690
      0.23554466	   5070.64641398	   1698.34263830	   1841.31543770	    137.16145498
      0.23584740	   5066.60940031	   1697.55229336	   1838.57732974	    137.68338188
      0.23615014	   5062.56431502	   1696.76033249	   1835.83523799	    138.20654944
      0.23645289	   5058.51096771	   1695.96675146	   1833.08914055	    138.73095950
      0.23675563	   5054.44916216	   1695.17154603	   1830.33901546	    139.25661391
      0.23705837	   5050.37869604	   1694.37471196	   1827.58484066	    139.78351451
      0.23736111	   5046.29936068	   1693.57624499	   1824.82659402	    140.31166316
      0.23766385	   5042.21094071	   1692.77614085	   1822.06425333	    140.84106171
      0.23796660	   5038.11321383	   1691.97439526	   1819.29779632	    141.37171200
      0.23826934	   5034.00595045	   1691.17100393	   1816.52720061	    141.90361588
      0.23857208	   5029.88891341	   1690.36596253	   1813.75244378	    142.43677522
      0.23887482	   5025.76185764	   1689.55926673	   1810.97350331	    142.97119184
      0.23917757	   5021.62452984	   1688.75091218	   1808.19035662	    143.50686761
      0.23948031	   5017.47666818	   1687.94089449	   1805.40298105	    144.04380437
      0.23978305	   5013.31800196	   1687.12920926	   1802.61135388	    144.58200396
      0.24008579	   5009.14825127	   1686.31585204	   1799.81545229	    145.12146822
      0.24038854	   5004.96712671	   1685.50081839	   1797.01525343	    145.66219899
      0.24069128	   5000.77432905	   1684.68410381	   1794.21073435	    146.20419809
      0.24099402	   4996.56954895	   1683.86570377	   1791.40187205	    146.74746737
      0.24129676	   4992.35246667	   1683.04561373	   1788.58864346	    147.29200863
      0.24159951	   4988.12275183	   1682.22382909	   1785.77102544	    147.83782369
      0.24190225	   4983.88006315	   1681.40034524	   1782.94899478	    148.38491436
      0.24220499	   4979.62404826	   1680.57515751	   1780.12252823	    148.93328245
      0.24250773	   4975.35434356	   1679.74826121	   1777.29160247	    149.48292973
      0.24281047	   4971.07057406	   1678.91965161	   1774.45619411	    150.03385800
      0.24311322	   4966.77235336	   1678.08932394	   1771.61627971	    150.58606903
      0.24341596	   4962.45928364	   1677.25727338	   1768.77183579	    151.13956457
      0.24371870	   4958.13095570	   1676.42349509	   1765.92283879	    151.69434637
      0.24402144	   4953.78694917	   1675.58798417	   1763.06926512	    152.25041618
      0.24432419	   4949.42683271	   1674.75073569	   1760.21109112	    152.80777571
      0.24462693	   4945.05016436	   1673.91174468	   1757.34829310	    153.36642668
      0.24492967	   4940.65649198	   1673.07100612	   1754.48084731	    153.92637076
      0.24523241	   4936.24535386	   1672.22851495	   1751.60872998	    154.48760966
      0.24553516	   4931.81627933	   1671.38426605	   1748.73191726	    155.05014501
      0.24583790	   4927.36878966	   1670.53825430	   1745.85038530	    155.61397846
      0.24614064	   4922.90239895	   1669.69047448	   1742.96411017	    156.17911164
      0.24644338	   4918.41661526	   1668.84092136	   1740.07306794	    156.74554615
      0.24674613	   4913.91094182	   1667.98958966	   1737.17723461	    157.31328356
      0.24704887	   4909.38487840	   1667.13647405	   1734.27658618	    157.88232546
      0.24735161	   4904.83792283	   1666.28156916	   1731.37109859	    158.45267336
      0.24765435	   4900.26957256	   1665.42486955	   1728.46074776	    159.02432880
      0.24795709	   4895.67932645	   1664.56636976	   1725.54550956	    159.59729326
      0.24825984	   4891.06668657	   1663.70606428	   1722.62535987	    160.17156823
      0.24856258	   4886.43116008	   1662.84394753	   1719.70027448	    160.74715514
      0.24886532	   4881.77226124	   1661.98001390	   1716.77022920	    161.32405542
      0.24916806	   4877.08951335	   1661.11425773	   1713.83519978	    161.90227048
      0.24947081	   4872.38245076	   1660.24667331	   1710.89516193	    162.48180168
      0.24977355	   4867.65062085	   1659.37725486	   1707.95009133	    163.06265039
      0.25007629	   4862.89358596	   1658.50599658	   1704.99996365	    163.64481792
      0.25037903	   4858.11092522	   1657.63289259	   1702.04475447	    164.22830559
      0.25068178	   4853.30223631	   1656.75793696	   1699.08443936	    164.81311467
      0.25098452	   4848.46713704	   1655.88112373	   1696.11899383	    165.39924642
      0.25128726	   4843.60526689	   1655.00244685	   1693.14839333	    165.98670207
      0.25159000	   4838.71628821	   1654.12190024	   1690.17261328	    166.57548284
      0.25189275	   4833.79988742	   1653.23947774	   1687.19162900	    167.16558992
      0.25219549	   4828.85577587	   1652.35517314	   1684.20541577	    167.75702448
      0.25249823	   4823.88369057	   1651.46898017	   1681.21394878	    168.34978767
      0.25280097	   4818.88339472	   1650.58089250	   1678.21720316	    168.94388062
      0.25310371	   4813.85467800	   1649.69090373	   1675.21515391	    169.53930445
      0.25340646	   4808.79735666	   1648.79900738	   1672.20777598	    170.13606026
      0.25370920	   4803.71127350	   1647.90519692	   1669.19504418	    170.73414912
      0.25401194	   4798.59629752	   1647.00946574	   1666.17693323	    171.33357211
      0.25431468	   4793.45232360	   1646.11180717	   1663.15341772	    171.93433028
      0.25461743	   4788.27927183	   1645.21221444	   1660.12447211	    172.53642468
      0.25492017	   4783.07708685	   1644.31068074	   1657.09007071	    173.13985634
      0.25522291	   4777.84573703	   1643.40719915	   1654.05018770	    173.74462627
      0.25549532	   4773.11367675	   1642.59258326	   1651.31021736	    174.28993733
      0.25576772	   4768.35799931	   1641.77637852	   1648.56576825	    174.83633481
      0.25604013	   4763.57873390	   1640.95858089	   1645.81682194	    175.38381780
      0.25631253	   4758.77591442	   1640.13918489	   1643.06335900	    175.93238736
      0.25658494	   4753.94958873	   1639.31818522	   1640.30536005	    176.48204416
      0.25685734	   4749.09981598	   1638.49557650	   1637.54280552	    177.03278893
      0.25712975	   4744.22666626	   1637.67135328	   1634.77567573	    177.58462238
      0.25740215	   4739.33021989	   1636.84551006	   1632.00395084	    178.13754520
      0.25767456	   4734.41056665	   1636.01804127	   1629.22761086	    178.69155807
      0.25794696	   4729.46780512	   1635.18894126	   1626.44663564	    179.24666162
      0.25821937	   4724.50204201	   1634.35820433	   1623.66100487	    179.80285648
      0.25849178	   4719.51339144	   1633.52582471	   1620.87069806	    180.36014326
      0.25876418	   4714.50197433	   1632.69179656	   1618.07569456	    180.91852253
      0.25903659	   4709.46791775	   1631.85611395	   1615.27597353	    181.47799485
      0.25930899	   4704.41135426	   1631.01877091	   1612.47151393	    182.03856077
      0.25958140	   4699.33242138	   1630.17976136	   1609.66229455	    182.60022083
      0.25985380	   4694.23126099	   1629.33907917	   1606.84829396	    183.16297552
      0.26012621	   4689.10801876	   1628.49671813	   1604.02949054	    183.72682534
      0.26039861	   4683.96284368	   1627.65267194	   1601.20586246	    184.29177078
      0.26067102	   4678.79588749	   1626.80693421	   1598.37738765	    184.85781230
      0.26094342	   4673.60730429	   1625.95949851	   1595.54404385	    185.42495034
      0.26121583	   4668.39725000	   1625.11035829	   1592.70580857	    185.99318534
      0.26148823	   4663.16588203	   1624.25950692	   1589.86265905	    186.56251773
      0.26176064	   4657.91335880	   1623.40693769	   1587.01457235	    187.13294790
      0.26203304	   4652.63983942	   1622.55264381	   1584.16152525	    187.70447624
      0.26230545	   4647.34548331	   1621.69661840	   1581.30349428	    188.27710314
      0.26257785	   4642.03044986	   1620.83885446	   1578.44045573	    188.85082895
      0.26285026	   4636.69489815	   1619.97934495	   1575.57238565	    189.42565402
      0.26312267	   4631.33898664	   1619.11808270	   1572.69925978	    190.00157868
      0.26339507	   4625.96287291	   1618.25506046	   1569.82105364	    190.57860324
      0.26366748	   4620.56671340	   1617.39027087	   1566.93774245	    191.15672801
      0.26393988	   4615.15066320	   1616.52370648	   1564.04930115	    191.73595326
      0.26421229	   4609.71487582	   1615.65535977	   1561.15570442	    192.31627927
      0.26448469	   4604.25950298	   1614.78522307	   1558.25692662	    192.89770627
      0.26475710	   4598.78469447	   1613.91328864	   1555.35294186	    193.48023450
      0.26502950	   4593.29059795	   1613.03954865	   1552.44372390	    194.06386417
      0.26530191	   4587.77735879	   1612.16399512	   1549.52924625	    194.64859546
      0.26557431	   4582.24511998	   1611.28662001	   1546.60948208	    195.23442856
      0.26584672	   4576.69402194	   1610.40741516	   1543.68440426	    195.82136360
      0.26611912	   4571.12420248	   1609.52637229	   1540.75398533	    196.40940072
      0.26639153	   4565.53579661	   1608.64348302	   1537.81819753	    196.99854001
      0.26666393	   4559.92893653	   1607.75873887	   1534.87701277	    197.58878155
      0.26693634	   4554.30375149	   1606.87213122	   1531.93040261	    198.18012540
      0.26720875	   4548.66036776	   1605.98365138	   1528.97833830	    198.77257157
      0.26748115	   4542.99890853	   1605.09329049	   1526.02079072	    199.36612008
      0.26775356	   4537.31949387	   1604.20103963	   1523.05773043	    199.96077088
      0.26802596	   4531.62224069	   1603.30688973	   1520.08912764	    200.55652391
      0.26829837	   4525.90726269	   1602.41083161	   1517.11495218	    201.15337907
      0.26857077	   4520.17467031	   1601.51285597	   1514.13517354	    201.75133624
      0.26884318	   4514.42457074	   1600.61295339	   1511.14976084	    202.35039525
      0.26911558	   4508.65706785	   1599.71111432	   1508.15868283	    202.95055589
      0.26938799	   4502.87226222	   1598.80732910	   1505.16190788	    203.55181792
      0.26966039	   4497.07025108	   1597.90158795	   1502.15940398	    204.15418107
      0.26993280	   4491.25112836	   1596.99388093	   1499.15113874	    204.75764499
      0.27020520	   4485.41498461	   1596.08419801	   1496.13707938	    205.36220933
      0.27047761	   4479.56190707	   1595.17252901	   1493.11719270	    205.96787365
      0.27075001	   4473.69197963	   1594.25886379	   1490.09144513	    206.57463749
      0.27102242	   4467.80528288	   1593.34319270	   1487.05980266	    207.18250034
      0.27129483	   4461.90189406	   1592.42550612	   1484.02223090	    207.79146160
      0.27156723	   4455.98188711	   1591.50579430	   1480.97869499	    208.40152066
      0.27183964	   4450.04533270	   1590.58404734	   1477.92915970	    209.01267680
      0.27211204	   4444.09229820	   1589.66025525	   1474.87358934	    209.62492929
      0.27238445	   4438.12284775	   1588.73440787	   1471.81194777	    210.23827728
      0.27265685	   4432.13704224	   1587.80649495	   1468.74419841	    210.85271990
      0.27292926	   4426.13493935	   1586.87650606	   1465.67030426	    211.46825617
      0.27320166	   4420.11659358	   1585.94443068	   1462.59022782	    212.08488505
      0.27347407	   4414.08205627	   1585.01025812	   1459.50393114	    212.70260542
      0.27374647	   4408.03137562	   1584.07397759	   1456.41137580	    213.32141607
      0.27401888	   4401.96459672	   1583.13557812	   1453.31252289	    213.94131571
      0.27429128	   4395.88176158	   1582.19504864	   1450.20733304	    214.56230295
      0.27456369	   4389.78290918	   1581.25237792	   1447.09576634	    215.18437630
      0.27483609	   4383.66807546	   1580.30755459	   1443.97778241	    215.80753419
      0.27510850	   4377.53729338	   1579.36056714	   1440.85334035	    216.43177491
      0.27538091	   4371.39059293	   1578.41140393	   1437.72239874	    217.05709666
      0.27565331	   4365.22800119	   1577.46005316	   1434.58491562	    217.68349752
      0.27592572	   4359.04954234	   1576.50650289	   1431.44084851	    218.31097544
      0.27619812	   4352.85523767	   1575.55074103	   1428.29015437	    218.93952825
      0.27647053	   4346.64510568	   1574.59275535	   1425.13278961	    219.56915364
      0.27674293	   4340.41916204	   1573.63253347	   1421.96871007	    220.19984914
      0.27701534	   4334.17741965	   1572.67006285	   1418.79787102	    220.83161215
      0.27728774	   4327.91988868	   1571.70533080	   1415.62022713	    221.46443992
      0.27756015	   4321.64657659	   1570.73832450	   1412.43573249	    222.09832951
      0.27783255	   4315.35748816	   1569.76903095	   1409.24434056	    222.73327781
      0.27810496	   4309.05262552	   1568.79743700	   1406.04600419	    223.36928155
      0.27837736	   4302.73198821	   1567.82352936	   1402.84067560	    224.00633724
      0.27864977	   4296.39557316	   1566.84729456	   1399.62830637	    224.64444120
      0.27892217	   4290.04337474	   1565.86871898	   1396.40884740	    225.28358954
      0.27919458	   4283.67538482	   1564.88778886	   1393.18224894	    225.92377813
      0.27946699	   4277.29159275	   1563.90449024	   1389.94846055	    226.56500263
      0.27973939	   4270.89198541	   1562.91880902	   1386.70743107	    227.20725844
      0.27998450	   4265.12002084	   1562.02983454	   1383.78488496	    227.78604363
      0.28022962	   4259.33522108	   1561.13890810	   1380.85639516	    228.36565743
      0.28047473	   4253.53757625	   1560.24601989	   1377.92192351	    228.94609463
      0.28071984	   4247.72707016	   1559.35115920	   1374.98143075	    229.52735112
      0.28096496	   4241.90368517	   1558.45431516	   1372.03487709	    230.10942258
      0.28121007	   4236.06740210	   1557.55547685	   1369.08222225	    230.69230446
      0.28145518	   4230.21820025	   1556.65463319	   1366.12342538	    231.27599198
      0.28170030	   4224.35605745	   1555.75177301	   1363.15844513	    231.86048013
      0.28194541	   4218.48095005	   1554.84688501	   1360.18723958	    232.44576364
      0.28219052	   4212.59285291	   1553.93995779	   1357.20976625	    233.03183700
      0.28243564	   4206.69173948	   1553.03097983	   1354.22598208	    233.61869438
      0.28268075	   4200.77758172	   1552.11993949	   1351.23584343	    234.20632970
      0.28292586	   4194.85035021	   1551.20682501	   1348.23930605	    234.79473655
      0.28317098	   4188.91001408	   1550.29162452	   1345.23632506	    235.38390820
      0.28341609	   4182.95654109	   1549.37432601	   1342.22685498	    235.97383761
      0.28366120	   4176.98989758	   1548.45491738	   1339.21084966	    236.56451735
      0.28390632	   4171.01004852	   1547.53338639	   1336.18826229	    237.15593964
      0.28415143	   4165.01695752	   1546.60972067	   1333.15904540	    237.74809631
      0.28439654	   4159.01058682	   1545.68390773	   1330.12315080	    238.34097877
      0.28464166	   4152.99089731	   1544.75593498	   1327.08052961	    238.93457799
      0.28488677	   4146.95784854	   1543.82578967	   1324.03113221	    239.52888451
      0.28513188	   4140.91139875	   1542.89345895	   1320.97490823	    240.12388837
      0.28537700	   4134.85150483	   1541.95892982	   1317.91180653	    240.71957913
      0.28562211	   4128.77812237	   1541.02218917	   1314.84177519	    241.31594579
      0.28586723	   4122.69120566	   1540.08322374	   1311.76476147	    241.91297683
      0.28611234	   4116.59070769	   1539.14202016	   1308.68071180	    242.51066012
      0.28635745	   4110.47658016	   1538.19856492	   1305.58957175	    243.10898294
      0.28660257	   4104.34877347	   1537.25284438	   1302.49128602	    243.70793188
      0.28684768	   4098.20723679	   1536.30484474	   1299.38579840	    244.30749290
      0.28709279	   4092.05191797	   1535.35455210	   1296.27305174	    244.90765122
      0.28733791	   4085.88276362	   1534.40195241	   1293.15298795	    245.50839131
      0.28758302	   4079.69971910	   1533.44703148	   1290.02554794	    246.10969685
      0.28782813	   4073.50272851	   1532.48977498	   1286.89067160	    246.71155071
      0.28807325	   4067.29173469	   1531.53016845	   1283.74829779	    247.31393485
      0.28831836	   4061.06667926	   1530.56819726	   1280.59836427	    247.91683036
      0.28856347	   4054.82750259	   1529.60384667	   1277.44080769	    248.52021734
      0.28880859	   4048.57414382	   1528.63710178	   1274.27556356	    249.12407489
      0.28905370	   4042.30654083	   1527.66794755	   1271.10256621	    249.72838106
      0.28929881	   4036.02463033	   1526.69636879	   1267.92174872	    250.33311281
      0.28954393	   4029.72834775	   1525.72235016	   1264.73304292	    250.93824591
      0.28978904	   4023.41762732	   1524.74587617	   1261.53637935	    251.54375495
      0.29003415	   4017.09240205	   1523.76693118	   1258.33168715	    252.14961327
      0.29027927	   4010.75260373	   1522.78549940	   1255.11889412	    252.75579287
      0.29052438	   4004.39816293	   1521.80156490	   1251.89792657	    253.36226440
      0.29076949	   3998.02900901	   1520.81511156	   1248.66870935	    253.96899709
      0.29101461	   3991.64507010	   1519.82612312	   1245.43116572	    254.57595872
      0.29125972	   3985.24627314	   1518.83458318	   1242.18521737	    255.18311551
      0.29150483	   3978.83254382	   1517.84047516	   1238.93078430	    255.79043215
      0.29174995	   3972.40380664	   1516.84378232	   1235.66778481	    256.39787169
      0.29199506	   3965.95998488	   1515.84448775	   1232.39613540	    257.00539556
      0.29224017	   3959.50100059	   1514.84257440	   1229.11575071	    257.61296349
      0.29248529	   3953.02677462	   1513.83802502	   1225.82654347	    258.22053348
      0.29273040	   3946.53722659	   1512.83082222	   1222.52842440	    258.82806181
      0.29297551	   3940.03227489	   1511.82094843	   1219.22130214	    259.43550303
      0.29322063	   3933.51183671	   1510.80838590	   1215.90508318	    260.04280994
      0.29346574	   3926.97582798	   1509.79311672	   1212.57967178	    260.64993359
      0.29371085	   3920.42416344	   1508.77512279	   1209.24496986	    261.25682337
      0.29395597	   3913.85675656	   1507.75438584	   1205.90087691	    261.86342700
      0.29420108	   3907.27351960	   1506.73088744	   1202.54728991	    262.46969062
      0.29444619	   3900.67436356	   1505.70460893	   1199.18410321	    263.07555887
      0.29469131	   3894.05919822	   1504.67553152	   1195.81120843	    263.68097501
      0.29493642	   3887.42793208	   1503.64363621	   1192.42849435	    264.28588105
      0.29518153	   3880.78047243	   1502.60890380	   1189.03584679	    264.89021790
      0.29542665	   3874.11672526	   1501.57131493	   1185.63314846	    265.49392558
      0.29567176	   3867.43659533	   1500.53085003	   1182.22027890	    266.09694340
      0.29591687	   3860.73998612	   1499.48748933	   1178.79711426	    266.69921024
      0.29616199	   3854.02679984	   1498.44121289	   1175.36352721	    267.30066480
      0.29640710	   3847.29693742	   1497.39200056	   1171.91938677	    267.90124591
      0.29665221	   3840.55029852	   1496.33983198	   1168.46455816	    268.50089281
      0.29689733	   3833.78678148	   1495.28468660	   1164.99890266	    269.09954555
      0.29714244	   3827.00628339	   1494.22654366	   1161.52227739	    269.69714528
      0.29738755	   3820.20870000	   1493.16538220	   1158.03453517	    270.29363468
      0.29763267	   3813.39392579	   1492.10118105	   1154.53552430	    270.88895829
      0.29787778	   3806.56185389	   1491.03391882	   1151.02508843	    271.48306292
      0.29812289	   3799.71237615	   1489.96357393	   1147.50306628	    272.07589799
      0.29836801	   3792.84538307	   1488.89012456	   1143.96929147	    272.66741591
      0.29861312	   3785.96076383	   1487.81354868	   1140.42359230	    273.25757244
      0.29885823	   3779.05840627	   1486.73382404	   1136.86579153	    273.84632696
      0.29910335	   3772.13819690	   1485.65092819	   1133.29570610	    274.43364278
      0.29934846	   3765.20002087	   1484.56483842	   1129.71314695	    275.01948740
      0.29959357	   3758.24376198	   1483.47553181	   1126.11791872	    275.60383272
      0.29983869	   3751.26930267	   1482.38298522	   1122.50981951	    276.18665518
      0.30008380	   3744.27652401	   1481.28717526	   1118.88864060	    276.76793592
      0.30032891	   3737.26530572	   1480.18807833	   1115.25416619	    277.34766079
      0.30057403	   3730.23552610	   1479.08567056	   1111.60617313	    277.92582045
      0.30081914	   3723.18706210	   1477.97992787	   1107.94443061	    278.50241030
      0.30106425	   3716.11978927	   1476.87082594	   1104.26869988	    279.07743040
      0.30130937	   3709.03358177	   1475.75834018	   1100.57873399	    279.65088541
      0.30155448	   3701.92831234	   1474.64244577	   1096.87427745	    280.22278441
      0.30179959	   3694.80385233	   1473.52311764	   1093.15506598	    280.79314071
      0.30204471	   3687.66007165	   1472.40033047	   1089.42082622	    281.36197167
      0.30228982	   3680.49683883	   1471.27405869	   1085.67127543	    281.92929844
      0.30253493	   3673.31402092	   1470.14427646	   1081.90612127	    282.49514572
      0.30278005	   3666.11148356	   1469.01095767	   1078.12506151	    283.05954147
      0.30302516	   3658.88909097	   1467.87407599	   1074.32778380	    283.62251666
      0.30327027	   3651.64670588	   1466.73360477	   1070.51396549	    284.18410497
      0.30351539	   3644.38418958	   1465.58951713	   1066.68327342	    284.74434247
      0.30376050	   3637.10140191	   1464.44178589	   1062.83536379	    285.30326741
      0.30400561	   3629.79820122	   1463.29038363	   1058.96988206	    285.86091986
      0.30422620	   3623.20812244	   1462.25101891	   1055.47581894	    286.36172418
      0.30444679	   3616.60128561	   1461.20863741	   1051.96695390	    286.86156416
      0.30466738	   3609.97758813	   1460.16321920	   1048.44300669	    287.36047068
      0.30488797	   3603.33692303	   1459.11474356	   1044.90368963	    287.85847623
      0.30510856	   3596.67918206	   1458.06318954	   1041.34870814	    288.35561382
      0.30532915	   3590.00425591	   1457.00853596	   1037.77776098	    288.85191678
      0.30554974	   3583.31203430	   1455.95076147	   1034.19054049	    289.34741866
      0.30577033	   3576.60240592	   1454.88984451	   1030.58673287	    289.84215306
      0.30599092	   3569.87525848	   1453.82576333	   1026.96601851	    290.33615360
      0.30621151	   3563.13047864	   1452.75849596	   1023.32807246	    290.82945375
      0.30643210	   3556.36795206	   1451.68802025	   1019.67256487	    291.32208683
      0.30665269	   3549.58756338	   1450.61431381	   1015.99916157	    291.81408584
      0.30687328	   3542.78919617	   1449.53735407	   1012.30752476	    292.30548347
      0.30709387	   3535.97273301	   1448.45711823	   1008.59731366	    292.79631199
      0.30731446	   3529.13805540	   1447.37358327	   1004.86818541	    293.28660320
      0.30753505	   3522.28504380	   1446.28672598	   1001.11979593	    293.77638840
      0.30775564	   3515.41357761	   1445.19652290	    997.35180090	    294.26569832
      0.30797623	   3508.52353516	   1444.10295035	    993.56385682	    294.75456310
      0.30819682	   3501.61479371	   1443.00598444	    989.75562219	    295.24301225
      0.30841741	   3494.68722944	   1441.90560103	    985.92675872	    295.73107464
      0.30863800	   3487.74071745	   1440.80177577	    982.07693258	    296.21877844
      0.30885859	   3480.77513171	   1439.69448405	    978.20581579	    296.70615114
      0.30907918	   3473.79034512	   1438.58370104	    974.31308757	    297.19321952
      0.30929977	   3466.78622944	   1437.46940166	    970.39843580	    297.68000963
      0.30952036	   3459.76265533	   1436.35156058	    966.46155845	    298.16654681
      0.30974095	   3452.71949229	   1435.23015222	    962.50216501	    298.65285565
      0.30996154	   3445.65660870	   1434.10515076	    958.51997794	    299.13896001
      0.31018213	   3438.57387175	   1432.97653011	    954.51473407	    299.62488304
      0.31040272	   3431.47114750	   1431.84426393	    950.48618595	    300.11064712
      0.31062331	   3424.34830082	   1430.70832561	    946.43410310	    300.59627395
      0.31084390	   3417.20519537	   1429.56868827	    942.35827320	    301.08178447
      0.31106449	   3410.04169363	   1428.42532475	    938.25850319	    301.56719895
      0.31128508	   3402.85765686	   1427.27820763	    934.13462013	    302.05253694
      0.31150566	   3395.65294510	   1426.12730921	    929.98647202	    302.53781730
      0.31172625	   3388.42741711	   1424.97260148	    925.81392841	    303.02305821
      0.31194684	   3381.18093044	   1423.81405615	    921.61688079	    303.50827720
      0.31216743	   3373.91334133	   1422.65164466	    917.39524280	    303.99349114
      0.31238802	   3366.62450475	   1421.48533810	    913.14895029	    304.47871627
      0.31260861	   3359.31427436	   1420.31510731	    908.87796100	    304.96396820
      0.31282920	   3351.98250251	   1419.14092277	    904.58225419	    305.44926192
      0.31304979	   3344.62904021	   1417.96275467	    900.26182991	    305.93461186
      0.31327038	   3337.25373710	   1416.78057288	    895.91670808	    306.42003185
      0.31349097	   3329.85644142	   1415.59434693	    891.54692735	    306.90553514
      0.31371156	   3322.43699991	   1414.40404603	    887.15254369	    307.39113448
      0.31393215	   3314.99525778	   1413.20963902	    882.73362878	    307.87684205
      0.31415274	   3307.53105873	   1412.01109443	    878.29026822	    308.36266952
      0.31437333	   3300.04424490	   1410.80838042	    873.82255944	    308.84862807
      0.31459392	   3292.53465687	   1409.60146480	    869.33060956	    309.33472838
      0.31481451	   3285.00213363	   1408.39031499	    864.81453300	    309.82098067
      0.31503510	   3277.44651258	   1407.17489806	    860.27444895	    310.30739469
      0.31525569	   3269.86762953	   1405.95518070	    855.71047874	    310.79397976
      0.31547628	   3262.26531863	   1404.73112919	    851.12274312	    311.28074476
      0.31569687	   3254.63941242	   1403.50270944	    846.51135948	    311.76769816
      0.31591746	   3246.98974177	   1402.26988694	    841.87643901	    312.25484801
      0.31613805	   3239.31613587	   1401.03262678	    837.21808388	    312.74220199
      0.31635864	   3231.61842224	   1399.79089361	    832.53638448	    313.22976740
      0.31657923	   3223.89642672	   1398.54465167	    827.83141666	    313.71755117
      0.31679982	   3216.14997339	   1397.29386476	    823.10323919	    314.20555986
      0.31702041	   3208.37888466	   1396.03849622	    818.35189128	    314.69379972
      0.31724100	   3200.58298117	   1394.77850896	    813.57739033	    315.18227663
      0.31746159	   3192.76208184	   1393.51386539	    808.77972989	    315.67099618
      0.31768218	   3184.91600380	   1392.24452748	    803.95887794	    316.15996363
      0.31790277	   3177.04456246	   1390.97045670	    799.11477539	    316.64918395
      0.31812336	   3169.14757142	   1389.69161401	    794.24733501	    317.13866180
      0.31834395	   3161.22484249	   1388.40795989	    789.35644061	    317.62840158
      0.31856454	   3153.27618573	   1387.11945428	    784.44194676	    318.11840739
      0.31878513	   3145.30140936	   1385.82605662	    779.50367876	    318.60868309
      0.31900571	   3137.30031981	   1384.52772578	    774.54143315	    319.09923225
      0.31922630	   3129.27272170	   1383.22442010	    769.55497862	    319.59005823
      0.31944689	   3121.21841782	   1381.91609736	    764.54405729	    320.08116410
      0.31966748	   3113.13720916	   1380.60271473	    759.50838653	    320.57255274
      0.31988807	   3105.02889486	   1379.28422884	    754.44766103	    321.06422676
      0.32010866	   3096.89327223	   1377.96059568	    749.36155538	    321.55618859
      0.32032925	   3088.73013676	   1376.63177064	    744.24972693	    322.04844042
      0.32054984	   3080.53928207	   1375.29770849	    739.11181901	    322.54098424
      0.32077043	   3072.32049997	   1373.95836333	    733.94746432	    323.03382182
      0.32099102	   3064.07358040	   1372.61368863	    728.75628866	    323.52695477
      0.32121161	   3055.79831144	   1371.26363715	    723.53791474	    324.02038449
      0.32143220	   3047.49447932	   1369.90816100	    718.29196613	    324.51411221
      0.32163069	   3039.99811452	   1368.68382932	    713.54779302	    324.95862197
      0.32182917	   3032.47828727	   1367.45502970	    708.78072825	    325.40337566
      0.32202766	   3024.93484107	   1366.22172626	    703.99051565	    325.84837285
      0.32222615	   3017.36761557	   1364.98388221	    699.17690909	    326.29361382
      0.32242463	   3009.77644877	   1363.74146013	    694.33967499	    326.73909890
      0.32262312	   3002.16117739	   1362.49442211	    689.47859440	    327.18482833
      0.32282161	   2994.52163687	   1361.24272968	    684.59346505	    327.63080229
      0.32302009	   2986.85766142	   1359.98634384	    679.68410307	    328.07702084
      0.32321858	   2979.16908397	   1358.72522504	    674.75034478	    328.52348399
      0.32341707	   2971.45573623	   1357.45933312	    669.79204812	    328.97019168
      0.32361555	   2963.71744862	   1356.18862739	    664.80909402	    329.41714375
      0.32381404	   2955.95405032	   1354.91306653	    659.80138754	    329.86434001
      0.32401252	   2948.16536921	   1353.63260860	    654.76885887	    330.31178019
      0.32421101	   2940.35123191	   1352.34721107	    649.71146411	    330.75946398
      0.32440950	   2932.51146375	   1351.05683072	    644.62922168	    331.20739101
      0.32460798	   2924.64588874	   1349.76142369	    639.52259469	    331.65556090
      0.32480647	   2916.75432961	   1348.46094545	    634.39232781	    332.10397321
      0.32500496	   2908.83660768	   1347.15535075	    629.23917182	    332.55262749
      0.32520344	   2900.89254293	   1345.84459364	    624.06387932	    333.00152331
      0.32540193	   2892.92195391	   1344.52862742	    618.86720523	    333.45066019
      0.32560041	   2884.92465775	   1343.20740464	    613.64990721	    333.90003769
      0.32579890	   2876.90047015	   1341.88087708	    608.41274613	    334.34965540
      0.32599739	   2868.84920535	   1340.54899569	    603.15648640	    334.79951289
      0.32619587	   2860.77067611	   1339.21171065	    597.88189638	    335.24960981
      0.32639436	   2852.66469370	   1337.86897125	    592.58974860	    335.69994583
      0.32659285	   2844.53106789	   1336.52072592	    587.28081961	    336.15052070
      0.32679133	   2836.36960692	   1335.16692221	    581.95589170	    336.60133422
      0.32698982	   2828.18011751	   1333.80750672	    576.61575059	    337.05238626
      0.32718831	   2819.96240481	   1332.44242513	    571.26118695	    337.50367682
      0.32738679	   2811.71627242	   1331.07162211	    565.89299581	    337.95520597
      0.32758528	   2803.44152236	   1329.69504133	    560.51197631	    338.40697392
      0.32778376	   2795.13795505	   1328.31262541	    555.11893121	    338.85898100
      0.32798225	   2786.80536930	   1326.92431591	    549.71466632	    339.31122769
      0.32818074	   2778.44356229	   1325.53005326	    544.29998974	    339.76371466
      0.32837922	   2770.05232958	   1324.12977675	    538.87571089	    340.21644274
      0.32857771	   2761.63146504	   1322.72342448	    533.44263934	    340.66941296
      0.32877620	   2753.18076089	   1321.31093331	    528.00158355	    341.12262658
      0.32897468	   2744.70000764	   1319.89223886	    522.55334923	    341.57608510
      0.32917317	   2736.18899410	   1318.46727542	    517.09873761	    342.02979027
      0.32937166	   2727.64750732	   1317.03597591	    511.63854347	    342.48374416
      0.32957014	   2719.07533263	   1315.59827187	    506.17355296	    342.93794912
      0.32976863	   2710.47225354	   1314.15409336	    500.70454118	    343.39240784
      0.32996711	   2701.83805178	   1312.70336895	    495.23226964	    343.84712339
      0.33016560	   2693.17250723	   1311.24602564	    489.75748355	    344.30209923
      0.33036409	   2684.47539793	   1309.78198878	    484.28090890	    344.75733925
      0.33056257	   2675.74649999	   1308.31118208	    478.80324952	    345.21284779
      0.33076106	   2666.98558761	   1306.83352747	    473.32518403	    345.66862969
      0.33095955	   2658.19243302	   1305.34894508	    467.84736273	    346.12469035
      0.33115803	   2649.36680642	   1303.85735314	    462.37040460	    346.58103573
      0.33133621	   2641.41636928	   1302.51234169	    457.45506389	    346.99093461
      0.33151439	   2633.43940598	   1301.16155176	    452.54128741	    347.40107448
      0.33169256	   2625.43574851	   1299.80492045	    447.62944727	    347.81146019
      0.33187074	   2617.40522542	   1298.44238310	    442.71988814	    348.22209775
      0.33204892	   2609.34766332	   1297.07387348	    437.81292619	    348.63299384
      0.33222710	   2601.26288720	   1295.69932383	    432.90884796	    349.04415570
      0.33240527	   2593.15072046	   1294.31866478	    428.00790946	    349.45559122
      0.33258345	   2585.01098488	   1292.93182530	    423.11033543	    349.86730889
      0.33276163	   2576.84350053	   1291.53873265	    418.21631885	    350.27931792
      0.33293981	   2568.64808574	   1290.13931231	    413.32602070	    350.69162822
      0.33311798	   2560.42455700	   1288.73348787	    408.43956992	    351.10425048
      0.33329616	   2552.17272890	   1287.32118103	    403.55706368	    351.51719623
      0.33347434	   2543.89241405	   1285.90231143	    398.67856789	    351.93047787
      0.33365251	   2535.58342296	   1284.47679665	    393.80411795	    352.34410874
      0.33383069	   2527.24556395	   1283.04455206	    388.93371977	    352.75810316
      0.33400887	   2518.87864305	   1281.60549076	    384.06735099	    353.17247655
      0.33418705	   2510.48246383	   1280.15952348	    379.20496246	    353.58724542
      0.33436522	   2502.05682730	   1278.70655846	    374.34647992	    354.00242752
      0.33454340	   2493.60153175	   1277.24650136	    369.49180579	    354.41804187
      0.33472158	   2485.11637257	   1275.77925515	    364.64082123	    354.83410884
      0.33489976	   2476.60114207	   1274.30471996	    359.79338825	    355.25065028
      0.33507793	   2468.05562929	   1272.82279298	    354.94935197	    355.66768956
      0.33525611	   2459.47961975	   1271.33336833	    350.10854295	    356.08525173
      0.33543429	   2450.87289528	   1269.83633691	    345.27077959	    356.50336355
      0.33561247	   2442.23523357	   1268.33158622	    340.43587050	    356.92150088
      0.33579064	   2433.56640495	   1266.81900002	    335.60361552	    357.33685779
      0.33596882	   2424.86617427	   1265.29845850	    330.77380851	    357.74926129
      0.33614700	   2416.13430263	   1263.76983817	    325.94624122	    358.15896435
      0.33630719	   2408.25680168	   1262.38854795	    321.60781063	    358.52519601
      0.33646737	   2400.35334542	   1261.00052883	    317.27087202	    358.88960857
      0.33662756	   2392.42375102	   1259.60568277	    312.93527884	    359.25236260
      0.33678775	   2384.46782985	   1258.20390842	    308.60088842	    359.61361332
      0.33694794	   2376.48538845	   1256.79510127	    304.26756342	    359.97351075
      0.33710813	   2368.47622845	   1255.37915349	    299.93517301	    360.33220014
      0.33726832	   2360.44014638	   1253.95595389	    295.60359396	    360.68982244
      0.33742850	   2352.37693326	   1252.52538770	    291.27271175	    361.04651480
      0.33758869	   2344.28637424	   1251.08733649	    286.94242155	    361.40241104
      0.33774888	   2336.16824823	   1249.64167796	    282.61262921	    361.75764207
      0.33790907	   2328.02232739	   1248.18828579	    278.28325209	    362.11233637
      0.33806926	   2319.84837675	   1246.72702950	    273.95421997	    362.46662041
      0.33822945	   2311.64615363	   1245.25777424	    269.62547581	    362.82061904
      0.33838963	   2303.41540718	   1243.78038063	    265.29697649	    363.17445590
      0.33854982	   2295.15587779	   1242.29470455	    260.96869353	    363.52825386
      0.33871001	   2286.86729648	   1240.80059696	    256.64061370	    363.88213532
      0.33887020	   2278.54938428	   1239.29790371	    252.31273968	    364.23622265
      0.33903039	   2270.20185158	   1237.78646530	    247.98509060	    364.59063852
      0.33919058	   2261.82439737	   1236.26611668	    243.65770259	    364.94550628
      0.33935076	   2253.41670855	   1234.73668705	    239.33062930	    365.30095027
      0.33949403	   2245.87157854	   1233.36103477	    235.46111895	    365.61942448
      0.33963729	   2238.30176044	   1231.97784677	    231.59198079	    365.93855199
      0.33978055	   2230.70700429	   1230.58698860	    227.72329087	    366.25842446
      0.33992381	   2223.08704893	   1229.18832130	    223.85513734	    366.57913547
      0.34006707	   2215.44162243	   1227.78170145	    219.98762088	    366.90078035
      0.34021033	   2207.77044179	   1226.36698107	    216.12085500	    367.22345622
      0.34035359	   2200.07321242	   1224.94400750	    212.25496620	    367.54726221
      0.34049686	   2192.34962749	   1223.51262326	    208.39009433	    367.87229954
      0.34064012	   2184.59936731	   1222.07266589	    204.52639276	    368.19867175
      0.34078338	   2176.82209858	   1220.62396780	    200.66402869	    368.52648479
      0.34092664	   2169.01747373	   1219.16635615	    196.80318342	    368.85584724
      0.34106990	   2161.18513012	   1217.69965270	    192.94405262	    369.18687039
      0.34121316	   2153.32468926	   1216.22367361	    189.08684668	    369.51966842
      0.34135642	   2145.43575602	   1214.73822937	    185.23179102	    369.85435852
      0.34149969	   2137.51791775	   1213.24312461	    181.37912645	    370.19106100
      0.34164295	   2129.57074338	   1211.73815794	    177.52910959	    370.52989945
      0.34178621	   2121.59378255	   1210.22312185	    173.68201330	    370.87100081
      0.34191435	   2114.43295203	   1208.85925053	    170.24358360	    371.17813108
      0.34204250	   2107.24755993	   1207.48699404	    166.80794067	    371.48727269
      0.34217064	   2100.03724248	   1206.10619117	    163.37531484	    371.79852317
      0.34229878	   2092.80161984	   1204.71667621	    159.94594804	    372.11198283
      0.34242693	   2085.54029642	   1203.31827908	    156.52009424	    372.42775454
      0.34255507	   2078.25286040	   1201.91082527	    153.09802000	    372.74594366
      0.34268322	   2070.93888321	   1200.49413579	    149.68000496	    373.06665803
      0.34281136	   2063.59791875	   1199.06802711	    146.26634246	    373.39000806
      0.34293950	   2056.22950275	   1197.63231113	    142.85734013	    373.71610670
      0.34306765	   2048.83315198	   1196.18679506	    139.45332063	    374.04506946
      0.34319579	   2041.40836353	   1194.73128138	    136.05462246	    374.37701447
      0.34332394	   2033.95461398	   1193.26556782	    132.66160087	    374.71206247
      0.34345208	   2026.47135863	   1191.78944727	    129.27462881	    375.05033679
      0.34358023	   2018.95803064	   1190.30270771	    125.89409769	    375.39196343
      0.34370837	   2011.41404018	   1188.80513221	    122.52042026	    375.73707098
      0.34383651	   2003.83877357	   1187.29649886	    119.15402970	    376.08579067
      0.34396466	   1996.23159238	   1185.77658069	    115.79538272	    376.43825638
      0.34409280	   1988.59183247	   1184.24514569	    112.44496108	    376.79460459
      0.34420742	   1981.73009212	   1182.86536388	    109.45547682	    377.11675148
      0.34432205	   1974.84121874	   1181.47600433	    106.47336396	    377.44221801
      0.34443667	   1967.92468259	   1180.07689079	    103.49902697	    377.77110665
      0.34455129	   1960.97993404	   1178.66784344	    100.53289219	    378.10352194
      0.34466591	   1954.00640383	   1177.24867901	     97.57540984	    378.43957017
      0.34478053	   1947.00350269	   1175.81921084	     94.62705615	    378.77935934
      0.34489515	   1939.97062078	   1174.37924881	     91.68833577	    379.12299909
      0.34500978	   1932.90712714	   1172.92859936	     88.75978450	    379.47060074
      0.34512440	   1925.81236908	   1171.46706543	     85.84197226	    379.82227728
      0.34523902	   1918.68567157	   1169.99444648	     82.93550659	    380.17814335
      0.34535364	   1911.52633666	   1168.51053837	     80.04103652	    380.53831527
      0.34546826	   1904.33364284	   1167.01513344	     77.15925698	    380.90291107
      0.34558288	   1897.10684448	   1165.50802037	     74.29091378	    381.27205044
      0.34569751	   1889.84517119	   1163.98898422	     71.43680935	    381.64585481
      0.34581213	   1882.54782725	   1162.45780633	     68.59780918	    382.02444734
      0.34592675	   1875.21399101	   1160.91426432	     65.77484925	    382.40795294
      0.34604137	   1867.84281431	   1159.35813200	     62.96894442	    382.79649834
      0.34611084	   1863.35675768	   1158.40876786	     61.27712524	    383.03451281
      0.34618031	   1858.85612691	   1157.45456750	     59.59221175	    383.27457977
      0.34628988	   1851.72651014	   1155.93939982	     56.94922238	    383.65766499
      0.34639946	   1844.55851871	   1154.41166271	     54.32526994	    384.04634395
      0.34650904	   1837.35123241	   1152.87110908	     51.72166504	    384.44076720
      0.34661861	   1830.10376955	   1151.31750249	     49.13984296	    384.84106288
      0.34672819	   1822.81524232	   1149.75060791	     46.58137449	    385.24735302
      0.34683777	   1815.48474478	   1148.17018914	     44.04798275	    385.65975791
      0.34694734	   1808.11134935	   1146.57600817	     41.54156336	    386.07839733
      0.34705692	   1800.69410574	   1144.96782492	     39.06420797	    386.50339091
      0.34716649	   1793.23204037	   1143.34539717	     36.61823116	    386.93485834
      0.34727607	   1785.72415613	   1141.70848049	     34.20620124	    387.37291944
      0.34738565	   1778.16943208	   1140.05682813	     31.83097517	    387.81769423
      0.34749522	   1770.56682326	   1138.39019104	     29.49573827	    388.26930308
      0.34760480	   1762.91526042	   1136.70831770	     27.20404871	    388.72786678
      0.34771438	   1755.21364988	   1135.01095410	     24.95988712	    389.19350664
      0.34782395	   1747.46087328	   1133.29784361	     22.76771083	    389.66634465
      0.34793353	   1739.65578742	   1131.56872689	     20.63251210	    390.14650357
      0.34804310	   1731.79722405	   1129.82334181	     18.55987830	    390.63410709
      0.34815268	   1723.88398968	   1128.06142325	     16.55605077	    391.12927999
      0.34826226	   1715.91486447	   1126.28270304	     14.62797669	    391.63214830
      0.34837183	   1707.88860570	   1124.48690978	     12.78334518	    392.14283945
      0.34848141	   1699.80394209	   1122.67376870	     11.03059386	    392.66148248
      0.34859098	   1691.65957718	   1120.84300147	      9.37886663	    393.18820823
      0.34870056	   1683.45418826	   1118.99432605	      7.83789524	    393.72314951
      0.34881014	   1675.18642608	   1117.12745649	      6.41776999	    394.26644138
      0.34891971	   1666.85491459	   1115.24210274	      5.12855783	    394.81822130
      0.34902929	   1658.45825072	   1113.33797040	      3.97972491	    395.37862943
      0.34913887	   1649.99500406	   1111.41476056	      2.97933568	    395.94780880
      0.34924844	   1641.46371659	   1109.47216951	      2.13302390	    396.52590562
      0.34935802	   1632.86290240	   1107.50988853	      1.44280087	    397.11306949
      0.34946759	   1624.19104741	   1105.52760364	      0.90583746	    397.70945366
      0.34957717	   1615.44660912	   1103.52499528	      0.51345009	    398.31521533
      0.34968675	   1606.62801630	   1101.50173809	      0.25055942	    398.93051587
      0.34979632	   1597.73366877	   1099.45750059	      0.09586376	    399.55552116
      0.34990590	   1588.76193704	   1097.39194481	      0.02281821	    400.19040185
      0.35001547	   1579.71116200	   1095.30472605	      0.00131351	    400.83533372
      0.35012505	   1570.57965448	   1093.19549239	      0.00000030	    401.49049802
      0.35023463	   1561.36569462	   1091.06388441	      0.00000027	    402.15608187
      0.35034420	   1552.06753100	   1088.90953464	      0.00000025	    402.83227870
      0.35045378	   1542.68338261	   1086.73206717	      0.00000023	    403.51928883
      0.35056336	   1533.21171754	   1084.53109712	      0.00000021	    404.21731982
      0.35067293	   1523.65147477	   1082.30623024	      0.00000019	    404.92658702
      0.35078251	   1514.00162418	   1080.05706242	      0.00000017	    405.64731392
      0.35089208	   1504.26111626	   1077.78317924	      0.00000016	    406.37973263
      0.35100166	   1494.42888214	   1075.48415543	      0.00000014	    407.12408435
      0.35105589	   1489.52841195	   1074.33688031	      0.00000014	    407.49697243
      0.35111012	   1484.60528141	   1073.18333014	      0.00000013	    407.87280247
      0.35138128	   1459.66315966	   1067.32337160	      0.00000010	    409.79092184
      0.35273708	   1328.34554732	   1035.93864893	      0.00000003	    419.84116999
      0.35409288	   1190.68490385	   1001.71556303	      0.00000001	    429.44902128
      0.35544867	   1052.84819395	    965.48293293	      0.00000000	    437.43586432
      0.35680447	    919.74470133	    928.00703175	      0.00000000	    443.04676842
      0.35798110	    810.14907215	    895.01487630	      0.00000000	    445.62614990
      0.35915773	    706.56076121	    862.01597415	      0.00000000	    445.88617024
      0.36033436	    608.87644075	    829.37389903	      0.00000000	    443.72976304
      0.36151099	    516.92454171	    797.41102852	      0.00000000	    439.11636874
      0.36268762	    430.68576240	    766.40979042	      0.00000000	    432.04556624
      0.36386425	    350.34378154	    736.61311420	      0.00000000	    422.55168353
      0.36504088	    276.24412568	    708.22406818	      0.00000000	    410.70965364
      0.36621751	    208.82771034	    681.40493848	      0.00000031	    396.63611430
      0.36739414	    148.60480239	    656.27612842	      0.00000009	    380.47952272
      0.36857077	     96.23599206	    632.91526628	      0.00000002	    362.40965159
      0.36868844	     91.46698588	    630.67811804	      0.00000002	    360.50449065
      0.36874727	     89.11621309	    629.56631979	      0.00000002	    359.54548203
      0.36875727	     88.71889292	    629.37778924	      0.00000002	    359.38204901
      0.36876727	     88.32223991	    629.18939176	      0.00000002	    359.21849049
      0.36877727	     87.92629022	    629.00113712	      0.00000002	    359.05479601
      0.36878727	     87.53112747	    628.81304841	      0.00000002	    358.89094075
      0.36879727	     87.13690272	    628.62516761	      0.00000002	    358.72687956
      0.36880727	     86.74385350	    628.43756107	      0.00000002	    358.56254114
      0.36881727	     86.35232185	    628.25032472	      0.00000002	    358.39782257
      0.36882727	     85.96277143	    628.06358901	      0.00000002	    358.23258410
      0.36883727	     85.57580360	    627.87752368	      0.00000002	    358.06664426
      0.36884727	     85.19217229	    627.69234217	      0.00000002	    357.89977527
      0.36885727	     84.81279771	    627.50830574	      0.00000002	    357.73169888
      0.36886727	     84.43877867	    627.32572722	      0.00000002	    357.56208258
      0.36887727	     84.07140340	    627.14497440	      0.00000002	    357.39053626
      0.36888727	     83.71215874	    626.96647287	      0.00000002	    357.21660948
      0.36889727	     83.36273746	    626.79070842	      0.00000002	    357.03978920
      0.36890727	     83.02504361	    626.61822876	      0.00000002	    356.85949826
      0.36891727	     82.70119576	    626.44964470	      0.00000002	    356.67509458
      0.36892727	     82.39352773	    626.28563047	      0.00000002	    356.48587108
      0.36893727	     82.10458705	    626.12692336	      0.00000002	    356.29105652
      0.36894727	     81.83713061	    625.97432241	      0.00000002	    356.08981726
      0.36895727	     81.59411772	    625.82868625	      0.00000002	    355.88126001
      0.36896727	     81.37870028	    625.69092998	      0.00000002	    355.66443550
      0.36897727	     81.19421025	    625.56202107	      0.00000002	    355.43834335
      0.36898727	     81.04414430	    625.44297423	      0.00000002	    355.20193786
      0.36899727	     80.93214574	    625.33484534	      0.00000001	    354.95413483
      0.36900727	     80.86198401	    625.23872444	      0.00000001	    354.69381948
      0.36901727	     80.83753171	    625.15572783	      0.00000001	    354.41985514
      0.36902727	     80.86273967	    625.08698932	      0.00000001	    354.13109283
      0.36903727	     80.94161017	    625.03365085	      0.00000001	    353.82638154
      0.36904727	     81.07816868	    624.99685256	      0.00000001	    353.50457899
      0.36905727	     81.27643468	    624.97772238	      0.00000001	    353.16456282
      0.36906727	     81.54039170	    624.97736554	      0.00000001	    352.80524188
      0.36907727	     81.87395725	    624.99685391	      0.00000001	    352.42556749
      0.36908966	     82.38935927	    625.05004334	      0.00000001	    351.92556908
      0.36910204	     83.02440742	    625.13709255	      0.00000001	    351.39106685
      0.36911745	     83.99112264	    625.29512757	      0.00000001	    350.67578542
      0.36913604	     85.43433256	    625.56304830	      0.00000001	    349.73468437
      0.36915201	     86.92867464	    625.86354100	      0.00000001	    348.85567056
      0.36916798	     88.66844962	    626.23106164	      0.00000001	    347.90990548
      0.36918395	     90.66139651	    626.66686102	      0.00000001	    346.89664485
      0.36919831	     92.67292799	    627.11719978	      0.00000001	    345.92854972
      0.36921266	     94.89632577	    627.62314618	      0.00000001	    344.90637086
      0.36922701	     97.33303288	    628.18429076	      0.00000001	    343.83098062
      0.36924136	     99.98318139	    628.79985289	      0.00000001	    342.70364001
      0.36925571	    102.84563778	    629.46871514	      0.00000001	    341.52595780
      0.36927006	    105.91806995	    630.18946252	      0.00000001	    340.29984487
      0.36928441	    109.19703274	    630.96042471	      0.00000001	    339.02746582
      0.36929877	    112.67806857	    631.77971965	      0.00000001	    337.71118968
      0.36931312	    116.35581961	    632.64529684	      0.00000001	    336.35354145
      0.36932747	    120.22414745	    633.55497924	      0.00000001	    334.95715591
      0.36934182	    124.27625668	    634.50650248	      0.00000001	    333.52473454
      0.36935617	    128.50481881	    635.49755095	      0.00000001	    332.05900660
      0.36937052	    132.90209329	    636.52579000	      0.00000001	    330.56269463
      0.36938487	    137.46004307	    637.58889412	      0.00000001	    329.03848475
      0.36939923	    142.17044243	    638.68457100	      0.00000001	    327.48900164
      0.36941358	    147.02497559	    639.81058155	      0.00000001	    325.91678820
      0.36942793	    152.01532495	    640.96475606	      0.00000001	    324.32428945
      0.36944228	    157.13324840	    642.14500687	      0.00000001	    322.71384043
      0.36945663	    162.37064564	    643.34933771	      0.00000001	    321.08765762
      0.36947098	    167.71961363	    644.57585033	      0.00000001	    319.44783346
      0.36948533	    173.17249178	    645.82274858	      0.00000001	    317.79633353
      0.36949968	    178.72189743	    647.08834041	      0.00000001	    316.13499592
      0.36951404	    184.36075272	    648.37103813	      0.00000001	    314.46553251
      0.36952839	    190.08230352	    649.66935725	      0.00000001	    312.78953168
      0.36954274	    195.88013155	    650.98191415	      0.00000001	    311.10846212
      0.36956008	    202.97792264	    652.58485347	      0.00000001	    309.07262773
      0.36957742	    210.16815390	    654.20461717	      0.00000001	    307.03353967
      0.36959476	    217.44150007	    655.83930792	      0.00000001	    304.99315429
      0.36961209	    224.78933968	    657.48720491	      0.00000001	    302.95322480
      0.36962943	    232.20372909	    659.14675136	      0.00000001	    300.91531688
      0.36964677	    239.67737117	    660.81654195	      0.00000001	    298.88082415
      0.36966411	    247.20358038	    662.49531054	      0.00000001	    296.85098311
      0.36968145	    254.77624585	    664.18191820	      0.00000001	    294.82688743
      0.36969879	    262.38979344	    665.87534195	      0.00000001	    292.80950144
      0.36971978	    271.65622328	    667.93365782	      0.00000001	    290.37691569
      0.36974078	    280.96706694	    669.99918280	      0.00000001	    287.95670495
      0.36976177	    290.31511211	    672.07065352	      0.00000001	    285.54997157
      0.36978277	    299.69395794	    674.14696602	      0.00000001	    283.15764448
      0.36980818	    311.08001624	    676.66541117	      0.00000001	    280.28215360
      0.36983359	    322.49414011	    679.18807264	      0.00000001	    277.43002920
      0.36985901	    333.92876314	    681.71370198	      0.00000001	    274.60215852
      0.36988442	    345.37738627	    684.24124085	      0.00000001	    271.79922898
      0.36991531	    359.30414387	    687.31476942	      0.00000000	    268.42657016
      0.36994620	    373.23497240	    690.38845583	      0.00000000	    265.09218218
      0.36997709	    387.16292151	    693.46119700	      0.00000000	    261.79648122
      0.37000798	    401.08228290	    696.53208701	      0.00000000	    258.53968803
      0.37004570	    418.05926301	    700.27801545	      0.00000000	    254.61602955
      0.37008342	    435.00979135	    704.01898090	      0.00000000	    250.75034093
      0.37012114	    451.92870208	    707.75410942	      0.00000000	    246.94229265
      0.37015885	    468.81211949	    711.48270232	      0.00000000	    243.19140285
      0.37020588	    489.80737003	    716.12127800	      0.00000000	    238.59417860
      0.37025290	    510.73946129	    720.74796465	      0.00000000	    234.08354984
      0.37029992	    531.60635961	    725.36208891	      0.00000000	    229.65806828
      0.37034695	    552.40730113	    729.96311884	      0.00000000	    225.31620646
      0.37040806	    579.34538251	    735.92308154	      0.00000000	    219.79522680
      0.37046918	    606.17489921	    741.85946985	      0.00000000	    214.40935729
      0.37053030	    632.89982962	    747.77170585	      0.00000000	    209.15510076
      0.37060667	    666.15522825	    755.12481586	      0.00000000	    202.76926341
      0.37068305	    699.26639374	    762.43879467	      0.00000000	    196.57691234
      0.37075942	    732.24489328	    769.71309243	      0.00000000	    190.57160764
      0.37085901	    775.07053441	    779.13913725	      0.00000000	    183.01083868
      0.37095861	    817.70888697	    788.49626723	      0.00000000	    175.74422388
      0.37105821	    860.17183515	    797.78399415	      0.00000000	    168.75897752
      0.37117912	    911.48741045	    808.96576905	      0.00000000	    160.63929093
      0.37130003	    962.52141028	    820.04458006	      0.00000000	    152.89531350
      0.37142094	   1013.22089529	    831.02048148	      0.00000000	    145.50707839
      0.37154185	   1063.50723406	    841.89377708	      0.00000000	    138.45550154
      0.37166277	   1113.28387543	    852.66498668	      0.00000000	    131.72228219
      0.37178368	   1162.44658709	    863.33481777	      0.00000000	    125.28980637
      0.37193004	   1220.98928375	    876.11571543	      0.00000000	    117.88165201
      0.37207639	   1278.32586650	    888.75117604	      0.00000000	    110.86008070
      0.37222275	   1334.33291984	    901.24327245	      0.00000000	    104.19699580
      0.37243109	   1411.60704830	    918.78342440	      0.00000000	     95.27771162
      0.37260731	   1474.63306676	    933.40060627	      0.00000000	     88.20608423
      0.37278352	   1535.50570785	    947.82310728	      0.00000000	     81.52841116
      0.37295973	   1594.27023575	    962.05581589	      0.00000000	     75.21636097
      0.37313594	   1651.12331151	    976.10378984	      0.00000000	     69.24889931
      0.37331216	   1706.31117838	    989.97221065	      0.00000000	     63.61021416
      0.37348837	   1760.06496719	   1003.66634710	      0.00000000	     58.28726780
      0.37372316	   1829.81068547	   1021.65119615	      0.00000000	     51.66518630
      0.37391045	   1884.14640243	   1035.79134542	      0.00000000	     46.75249582
      0.37409775	   1937.48002964	   1049.75515525	      0.00000000	     42.15504755
      0.37428505	   1989.89388692	   1063.54908042	      0.00000000	     37.86165449
      0.37447234	   2041.42143008	   1077.17955117	      0.00000000	     33.86168430
      0.37465964	   2092.05836250	   1090.65295694	      0.00000000	     30.14492712
      0.37484693	   2141.77562421	   1103.97563052	      0.00000000	     26.70149152
      0.37503423	   2190.53155902	   1117.15383200	      0.00000000	     23.52172449
      0.37522152	   2238.28161912	   1130.19373179	      0.00000000	     20.59614792
      0.37540882	   2284.98507868	   1143.10139228	      0.00000000	     17.91540373
      0.37559611	   2330.60899772	   1155.88274785	      0.00000000	     15.47020073
      0.37578341	   2375.13003807	   1168.54358285	      0.00000000	     13.25125780
      0.37603681	   2433.58705993	   1185.49120548	      0.00000000	     10.59265239
      0.37629021	   2489.99544158	   1202.24175534	      0.00000000	      8.30759620
      0.37653597	   2542.76340761	   1218.31044335	      0.00000000	      6.42535952
      0.37678172	   2593.65943657	   1234.21606185	      0.00000000	      4.84852967
      0.37702748	   2642.73337451	   1249.96818012	     -0.00000000	      3.55277837
      0.37724823	   2685.30979174	   1263.99385539	      0.00000000	      2.60736282
      0.37746898	   2726.51071857	   1277.90782533	      0.00000000	      1.84846985
      0.37768974	   2766.38554084	   1291.71453372	      0.00000000	      1.25573341
      0.37791049	   2804.98474852	   1305.41752111	      0.00000000	      0.80817436
      0.37813124	   2842.35900104	   1319.01939953	     -0.00000000	      0.48447930
      0.37835200	   2878.55842430	   1332.52185267	      0.00000000	      0.26334931
      0.37857275	   2913.63209441	   1345.92566445	      0.00000000	      0.12388849
      0.37879350	   2947.62766977	   1359.23077747	      0.00000000	      0.04599698
      0.37901426	   2980.59113956	   1372.43637952	     -0.00000000	      0.01073487
      0.37923501	   3012.56666248	   1385.54101464	      0.00000033	      0.00062846
      0.37945576	   3043.59647490	   1398.54271215	      0.00000026	      0.00000029
      0.37967651	   3073.72085160	   1411.43912634	      0.00000020	      0.00000029
      0.37976492	   3085.53934778	   1416.57358124	      0.00000018	      0.00000029
      0.37985332	   3097.22119279	   1421.69056941	      0.00000016	      0.00000029
      0.37994173	   3108.76883225	   1426.78993263	      0.00000014	      0.00000029
      0.38001441	   3118.16433753	   1430.96921353	      0.00000013	      0.00000029
      0.38008709	   3127.47243986	   1435.13642761	      0.00000012	      0.00000029
      0.38015086	   3135.56773669	   1438.78233233	      0.00000011	      0.00000029
      0.38021462	   3143.59822394	   1442.41888345	      0.00000010	      0.00000029
      0.38027839	   3151.56514468	   1446.04605780	      0.00000010	      0.00000029
      0.38034215	   3159.46979782	   1449.66383553	      0.00000009	      0.00000029
      0.38039832	   3166.38220075	   1452.84280116	      0.00000008	      0.00000029
      0.38045449	   3173.24829323	   1456.01445034	      0.00000008	      0.00000029
      0.38051066	   3180.06905927	   1459.17877125	      0.00000007	      0.00000029
      0.38056683	   3186.84550916	   1462.33575120	      0.00000007	      0.00000029
      0.38062299	   3193.57867756	   1465.48537595	      0.00000006	      0.00000029
      0.38067916	   3200.26962165	   1468.62762910	      0.00000006	      0.00000029
      0.38073533	   3206.91941914	   1471.76249139	      0.00000005	      0.00000029
      0.38079150	   3213.52916638	   1474.88994013	      0.00000005	      0.00000029
      0.38084191	   3219.42835056	   1477.69054976	      0.00000005	      0.00000029
      0.38089232	   3225.29698378	   1480.48514346	      0.00000005	      0.00000029
      0.38094273	   3231.13588908	   1483.27369533	      0.00000004	      0.00000029
      0.38099315	   3236.94589661	   1486.05617582	      0.00000004	      0.00000029
      0.38104356	   3242.72784239	   1488.83255133	      0.00000004	      0.00000029
      0.38109397	   3248.48256706	   1491.60278398	      0.00000004	      0.00000029
      0.38114438	   3254.21091461	   1494.36683127	      0.00000003	      0.00000029
      0.38119479	   3259.91373116	   1497.12464583	      0.00000003	      0.00000029
      0.38124521	   3265.59186357	   1499.87617511	      0.00000003	      0.00000029
      0.38129562	   3271.24615823	   1502.62136119	      0.00000003	      0.00000029
      0.38134603	   3276.87745963	   1505.36014049	      0.00000003	      0.00000029
      0.38139644	   3282.48660910	   1508.09244354	      0.00000002	      0.00000029
      0.38144685	   3288.07444341	   1510.81819483	      0.00000002	      0.00000029
      0.38149727	   3293.64179340	   1513.53731256	      0.00000002	      0.00000029
      0.38154768	   3299.18948262	   1516.24970853	      0.00000002	      0.00000029
      0.38159809	   3304.71832591	   1518.95528792	      0.00000002	      0.00000029
      0.38164850	   3310.22912805	   1521.65394922	      0.00000002	      0.00000029
      0.38169891	   3315.72268236	   1524.34558407	      0.00000002	      0.00000029
      0.38174933	   3321.19976926	   1527.03007721	      0.00000002	      0.00000029
      0.38179974	   3326.66115495	   1529.70730639	      0.00000001	      0.00000029
      0.38185015	   3332.10758997	   1532.37714230	      0.00000001	      0.00000029
      0.38190056	   3337.53980790	   1535.03944861	      0.00000001	      0.00000029
      0.38195097	   3342.95852393	   1537.69408190	      0.00000001	      0.00000029
      0.38200138	   3348.36443359	   1540.34089172	      0.00000001	      0.00000029
      0.38205180	   3353.75821143	   1542.97972066	      0.00000001	      0.00000029
      0.38210221	   3359.14050970	   1545.61040435	      0.00000001	      0.00000029
      0.38215262	   3364.51195719	   1548.23277163	      0.00000001	      0.00000029
      0.38220303	   3369.87315793	   1550.84664461	      0.00000001	      0.00000029
      0.38225344	   3375.22469008	   1553.45183886	      0.00000001	      0.00000029
      0.38230386	   3380.56710481	   1556.04816356	      0.00000001	      0.00000029
      0.38235427	   3385.90092523	   1558.63542167	      0.00000001	      0.00000029
      0.38240468	   3391.22664536	   1561.21341020	      0.00000001	      0.00000029
      0.38245509	   3396.54472920	   1563.78192039	      0.00000001	      0.00000029
      0.38250550	   3401.85560986	   1566.34073800	      0.00000001	      0.00000029
      0.38255592	   3407.15968869	   1568.88964359	      0.00000001	      0.00000029
      0.38260633	   3412.45733460	   1571.42841283	      0.00000001	      0.00000029
      0.38265674	   3417.74888334	   1573.95681680	      0.00000001	      0.00000029
      0.38270715	   3423.03463694	   1576.47462235	      0.00000000	      0.00000029
      0.38275756	   3428.31486319	   1578.98159247	      0.00000000	      0.00000029
      0.38280798	   3433.58979522	   1581.47748663	      0.00000000	      0.00000029
      0.38285839	   3438.85963114	   1583.96206122	      0.00000000	      0.00000029
      0.38290880	   3444.12453383	   1586.43506991	      0.00000000	      0.00000029
      0.38295921	   3449.38463074	   1588.89626410	      0.00000000	      0.00000029
      0.38300962	   3454.64001387	   1591.34539334	      0.00000000	      0.00000029
      0.38307040	   3460.96996979	   1594.28178306	      0.00000000	      0.00000029
      0.38313118	   3467.29318478	   1597.19982761	      0.00000000	      0.00000029
      0.38319196	   3473.60961551	   1600.09910189	      0.00000000	      0.00000029
      0.38325274	   3479.91914537	   1602.97919013	      0.00000000	      0.00000029
      0.38331352	   3486.22158555	   1605.83967617	      0.00000000	      0.00000029
      0.38339051	   3494.19441605	   1609.43431752	      0.00000000	      0.00000029
      0.38346750	   3502.15476172	   1612.99599938	      0.00000000	      0.00000029
      0.38357969	   3513.73027468	   1618.12530094	      0.00000000	      0.00000029
      0.38365596	   3521.58249635	   1621.57039488	      0.00000000	      0.00000029
      0.38373224	   3529.41889254	   1624.98038576	      0.00000000	      0.00000029
      0.38379944	   3536.30909452	   1627.95512870	      0.00000000	      0.00000029
      0.38386665	   3543.18495604	   1630.90154054	      0.00000000	      0.00000029
      0.38393385	   3550.04539687	   1633.81913912	      0.00000000	      0.00000029
      0.38400106	   3556.88926992	   1636.70745979	      0.00000000	      0.00000029
      0.38406004	   3562.88137960	   1639.21799688	      0.00000000	      0.00000029
      0.38411902	   3568.85894475	   1641.70534855	      0.00000000	      0.00000029
      0.38417801	   3574.82108356	   1644.16923896	      0.00000000	      0.00000029
      0.38423699	   3580.76688770	   1646.60940551	      0.00000000	      0.00000029
      0.38429597	   3586.69542547	   1649.02559935	      0.00000000	      0.00000029
      0.38435496	   3592.60574503	   1651.41758585	      0.00000000	      0.00000029
      0.38441394	   3598.49687750	   1653.78514504	      0.00000000	      0.00000029
      0.38447292	   3604.36784015	   1656.12807194	      0.00000000	      0.00000029
      0.38453191	   3610.21763951	   1658.44617689	      0.00000000	      0.00000029
      0.38459089	   3616.04527441	   1660.73928580	      0.00000000	      0.00000029
      0.38464368	   3621.24171317	   1662.77041775	      0.00000000	      0.00000029
      0.38469648	   3626.41886713	   1664.78129496	      0.00000000	      0.00000029
      0.38474927	   3631.57601432	   1666.77182498	      0.00000000	      0.00000029
      0.38480207	   3636.71243488	   1668.74192569	      0.00000000	      0.00000029
      0.38485486	   3641.82741267	   1670.69152526	      0.00000000	      0.00000029
      0.38490765	   3646.92023674	   1672.62056218	      0.00000000	      0.00000029
      0.38496045	   3651.99020275	   1674.52898520	      0.00000000	      0.00000029
      0.38501324	   3657.03661440	   1676.41675329	      0.00000000	      0.00000029
      0.38506603	   3662.05878476	   1678.28383555	      0.00000000	      0.00000029
      0.38511883	   3667.05603751	   1680.13021110	      0.00000000	      0.00000029
      0.38517162	   3672.02770816	   1681.95586899	      0.00000000	      0.00000029
      0.38522441	   3676.97314519	   1683.76080807	      0.00000000	      0.00000029
      0.38527721	   3681.89171113	   1685.54503679	      0.00000000	      0.00000029
      0.38533000	   3686.78278357	   1687.30857311	      0.00000000	      0.00000029
      0.38538279	   3691.64575607	   1689.05144426	      0.00000000	      0.00000029
      0.38543559	   3696.48003908	   1690.77368659	      0.00000000	      0.00000029
      0.38548838	   3701.28506071	   1692.47534534	      0.00000000	      0.00000029
      0.38554117	   3706.06026749	   1694.15647446	      0.00000000	      0.00000029
      0.38559397	   3710.80512506	   1695.81713634	      0.00000000	      0.00000029
      0.38564676	   3715.51911873	   1697.45740163	      0.00000000	      0.00000029
      0.38569956	   3720.20175409	   1699.07734898	      0.00000000	      0.00000029
      0.38575235	   3724.85255743	   1700.67706481	      0.00000000	      0.00000029
      0.38580514	   3729.47107623	   1702.25664301	      0.00000000	      0.00000029
      0.38585794	   3734.05687945	   1703.81618478	      0.00000000	      0.00000029
      0.38591073	   3738.60955788	   1705.35579828	      0.00000000	      0.00000029
      0.38596352	   3743.12872440	   1706.87559843	      0.00000000	      0.00000029
      0.38601632	   3747.61401410	   1708.37570662	      0.00000000	      0.00000029
      0.38606911	   3752.06508450	   1709.85625047	      0.00000000	      0.00000029
      0.38612190	   3756.48161557	   1711.31736354	      0.00000000	      0.00000029
      0.38617470	   3760.86330983	   1712.75918509	      0.00000000	      0.00000029
      0.38622749	   3765.20989228	   1714.18186003	      0.00000000	      0.00000029
      0.38628028	   3769.52111040	   1715.58553774	      0.00000000	      0.00000029
      0.38633308	   3773.79673399	   1716.97037322	      0.00000000	      0.00000029
      0.38638587	   3778.03655511	   1718.33652588	      0.00000000	      0.00000029
      0.38643867	   3782.24038782	   1719.68415953	      0.00000000	      0.00000029
      0.38649146	   3786.40806804	   1721.01344211	      0.00000000	      0.00000029
      0.38654425	   3790.53945326	   1722.32454549	      0.00000000	      0.00000029
      0.38659705	   3794.63442226	   1723.61764517	      0.00000000	      0.00000029
      0.38664984	   3798.69287482	   1724.89292007	      0.00000000	      0.00000029
      0.38670263	   3802.71473137	   1726.15055230	      0.00000000	      0.00000029
      0.38675543	   3806.69993262	   1727.39072691	      0.00000000	      0.00000029
      0.38680822	   3810.64843918	   1728.61363168	      0.00000000	      0.00000029
      0.38686101	   3814.56023116	   1729.81945691	      0.00000000	      0.00000029
      0.38691381	   3818.43530771	   1731.00839517	      0.00000000	      0.00000029
      0.38696660	   3822.27368660	   1732.18064112	      0.00000000	      0.00000029
      0.38701939	   3826.07540374	   1733.33639130	      0.00000000	      0.00000029
      0.38707219	   3829.84051270	   1734.47584392	      0.00000000	      0.00000029
      0.38712498	   3833.56908423	   1735.59919868	      0.00000000	      0.00000029
      0.38717777	   3837.26120574	   1736.70665658	      0.00000000	      0.00000029
      0.38723057	   3840.91698077	   1737.79841975	      0.00000000	      0.00000029
      0.38728336	   3844.53652853	   1738.87469123	      0.00000000	      0.00000029
      0.38734717	   3848.86341028	   1740.15522204	      0.00000000	      0.00000029
      0.38741099	   3853.13782562	   1741.41377810	      0.00000000	      0.00000029
      0.38747480	   3857.36006969	   1742.65072140	      0.00000000	      0.00000029
      0.38753861	   3861.53046592	   1743.86641443	      0.00000000	      0.00000029
      0.38760243	   3865.64936464	   1745.06121981	      0.00000000	      0.00000029
      0.38766624	   3869.71714170	   1746.23549993	      0.00000000	      0.00000029
      0.38773005	   3873.73419703	   1747.38961660	      0.00000000	      0.00000029
      0.38779387	   3877.70095328	   1748.52393076	      0.00000000	      0.00000029
      0.38785768	   3881.61785448	   1749.63880212	      0.00000000	      0.00000029
      0.38792149	   3885.48536460	   1750.73458894	      0.00000000	      0.00000029
      0.38798530	   3889.30396630	   1751.81164769	      0.00000000	      0.00000029
      0.38804912	   3893.07415956	   1752.87033282	      0.00000000	      0.00000029
      0.38811293	   3896.79646038	   1753.91099653	      0.00000000	      0.00000029
      0.38817674	   3900.47139955	   1754.93398851	      0.00000000	      0.00000029
      0.38824056	   3904.09952139	   1755.93965574	      0.00000000	      0.00000029
      0.38831755	   3908.41577118	   1757.13054460	      0.00000000	      0.00000029
      0.38839455	   3912.66566788	   1758.29730879	      0.00000000	      0.00000029
      0.38847155	   3916.85023146	   1759.44053968	      0.00000000	      0.00000029
      0.38854855	   3920.97049981	   1760.56082125	      0.00000000	      0.00000029
      0.38862555	   3925.02752601	   1761.65872966	      0.00000000	      0.00000029
      0.38870255	   3929.02237574	   1762.73483296	      0.00000000	      0.00000029
      0.38877955	   3932.95612485	   1763.78969074	      0.00000000	      0.00000029
      0.38885654	   3936.82985693	   1764.82385390	      0.00000000	      0.00000029
      0.38893354	   3940.64466113	   1765.83786440	      0.00000000	      0.00000029
      0.38901054	   3944.40163000	   1766.83225504	      0.00000000	      0.00000029
      0.38910485	   3948.92623976	   1768.02429035	      0.00000000	      0.00000029
      0.38919917	   3953.36772842	   1769.18861696	      0.00000000	      0.00000029
      0.38929348	   3957.72809888	   1770.32615569	      0.00000000	      0.00000029
      0.38938779	   3962.00934364	   1771.43780537	      0.00000000	      0.00000029
      0.38948211	   3966.21344059	   1772.52444265	      0.00000000	      0.00000029
      0.38957642	   3970.34234930	   1773.58692185	      0.00000000	      0.00000029
      0.38969213	   3975.30817025	   1774.85867854	      0.00000000	      0.00000029
      0.38980784	   3980.16725810	   1776.09681271	      0.00000000	      0.00000029
      0.38992355	   3984.92307411	   1777.30276416	      0.00000000	      0.00000029
      0.39003927	   3989.57901221	   1778.47792239	      0.00000000	      0.00000029
      0.39019365	   3995.64111869	   1780.00016766	      0.00000000	      0.00000029
      0.39034803	   4001.53898519	   1781.47302394	      0.00000000	      0.00000029
      0.39050480	   4007.36754911	   1782.92108333	      0.00000000	      0.00000029
      0.39066156	   4013.04180098	   1784.32406920	      0.00000000	      0.00000029
      0.39081833	   4018.56886667	   1785.68469909	      0.00000000	      0.00000029
      0.39095771	   4023.36475448	   1786.86091129	      0.00000000	      0.00000029
      0.39109709	   4028.05427008	   1788.00738406	      0.00000000	      0.00000029
      0.39123646	   4032.64179941	   1789.12573916	      0.00000000	      0.00000029
      0.39137584	   4037.13153552	   1790.21751432	      0.00000000	      0.00000029
      0.39151522	   4041.52748147	   1791.28416629	      0.00000000	      0.00000029
      0.39165460	   4045.83345407	   1792.32707405	      0.00000000	      0.00000029
      0.39179398	   4050.05308833	   1793.34754188	      0.00000000	      0.00000029
      0.39193335	   4054.18984250	   1794.34680259	      0.00000000	      0.00000029
      0.39207273	   4058.24700351	   1795.32602056	      0.00000000	      0.00000029
      0.39221211	   4062.22769280	   1796.28629487	      0.00000000	      0.00000029
      0.39235149	   4066.13487235	   1797.22866228	     -0.00000000	      0.00000029
      0.39249086	   4069.97135096	   1798.15410018	      0.00000000	      0.00000029
      0.39263024	   4073.73979054	   1799.06352950	      0.00000000	      0.00000029
      0.39276962	   4077.44271252	   1799.95781748	      0.00000000	      0.00000029
      0.39290900	   4081.08250418	   1800.83778038	      0.00000000	      0.00000029
      0.39304838	   4084.66142494	   1801.70418614	     -0.00000000	      0.00000029
      0.39318775	   4088.18161262	   1802.55775686	     -0.00000000	      0.00000029
      0.39332713	   4091.64508947	   1803.39917126	      0.00000000	      0.00000029
      0.39346651	   4095.05376813	   1804.22906701	     -0.00000000	      0.00000029
      0.39360589	   4098.40945736	   1805.04804300	      0.00000000	      0.00000029
      0.39374527	   4101.71386768	   1805.85666144	     -0.00000000	      0.00000029
      0.39388464	   4104.96861668	   1806.65544994	     -0.00000000	      0.00000029
      0.39402402	   4108.17523421	   1807.44490348	     -0.00000000	      0.00000029
      0.39416340	   4111.33516735	   1808.22548625	     -0.00000000	      0.00000029
      0.39433263	   4115.11111479	   1809.16195650	      0.00000000	      0.00000029
      0.39450186	   4118.82255796	   1810.08671426	      0.00000000	      0.00000270
      0.39467109	   4122.47165454	   1811.00042960	     -0.00000000	      0.00091154
      0.39484032	   4126.06042441	   1811.90372139	     -0.00000000	      0.00600182
      0.39500955	   4129.59076006	   1812.79716103	     -0.00000000	      0.01917534
      0.39521504	   4133.80149791	   1813.86954107	      0.00000000	      0.05206941
      0.39542053	   4137.93165131	   1814.92903450	     -0.00000000	      0.11097256
      0.39562602	   4141.98396779	   1815.97642522	     -0.00000000	      0.20415927
      0.39591322	   4147.52205079	   1817.42136149	     -0.00000000	      0.40783488
      0.39612524	   4151.51989676	   1818.47481191	     -0.00000000	      0.62500761
      0.39635517	   4155.77142065	   1819.60528821	      0.00000000	      0.93577608
      0.39658510	   4159.93835417	   1820.72403676	     -0.00000000	      1.33433136
      0.39681503	   4164.02329840	   1821.83169033	     -0.00000000	      1.82880092
      0.39701526	   4167.51579752	   1822.78770161	      0.00000000	      2.34236532
      0.39721550	   4170.94945682	   1823.73606666	      0.00000000	      2.93596433
      0.39741573	   4174.32569299	   1824.67709209	     -0.00000000	      3.61083176
      0.39761597	   4177.64584544	   1825.61105643	     -0.00000000	      4.36680307
      0.39781620	   4180.91118319	   1826.53821273	      0.00000038	      5.20237114
      0.39801643	   4184.12291076	   1827.45879086	      0.00000034	      6.11479584
      0.39821667	   4187.28217360	   1828.37299970	      0.00000031	      7.10025496
      0.39839567	   4190.06288909	   1829.18502422	      0.00000029	      8.03919546
      0.39857467	   4192.80329527	   1829.99223430	      0.00000027	      9.02887090
      0.39875367	   4195.50410862	   1830.79474359	      0.00000025	     10.06507399
      0.39893267	   4198.16601801	   1831.59265638	      0.00000023	     11.14336069
      0.39911167	   4200.78968681	   1832.38606839	      0.00000021	     12.25914893
      0.39929067	   4203.37575470	   1833.17506751	      0.00000020	     13.40780695
      0.39946967	   4205.92483938	   1833.95973442	      0.00000018	     14.58472996
      0.39964867	   4208.43753802	   1834.74014321	      0.00000017	     15.78540458
      0.39982767	   4210.91442870	   1835.51636191	      0.00000015	     17.00546107
      0.40000667	   4213.35607168	   1836.28845305	      0.00000014	     18.24071425
      0.40018567	   4215.76301061	   1837.05647407	      0.00000013	     19.48719397
      0.40036467	   4218.13577359	   1837.82047777	      0.00000012	     20.74116631
      0.40054367	   4220.47487420	   1838.58051273	      0.00000011	     21.99914700
      0.40072267	   4222.78081241	   1839.33662365	      0.00000011	     23.25790801
      0.40090167	   4225.05407544	   1840.08885171	      0.00000010	     24.51447879
      0.40108067	   4227.29513856	   1840.83723485	      0.00000009	     25.76614312
      0.40125967	   4229.50446578	   1841.58180809	      0.00000008	     27.01043261
      0.40143868	   4231.68251052	   1842.32260378	      0.00000008	     28.24511755
      0.40161768	   4233.82971624	   1843.05965181	      0.00000007	     29.46819613
      0.40179668	   4235.94651698	   1843.79297991	      0.00000007	     30.67788223
      0.40197568	   4238.03333786	   1844.52261377	      0.00000006	     31.87259265
      0.40215468	   4240.09059561	   1845.24857729	      0.00000006	     33.05093390
      0.40233368	   4242.11869891	   1845.97089271	      0.00000005	     34.21168894
      0.40251268	   4244.11804887	   1846.68958080	      0.00000005	     35.35380419
      0.40269168	   4246.08903937	   1847.40466099	      0.00000005	     36.47637684
      0.40287068	   4248.03205738	   1848.11615152	      0.00000004	     37.57864269
      0.40304968	   4249.94748328	   1848.82406953	      0.00000004	     38.65996451
      0.40322868	   4251.83569113	   1849.52843121	      0.00000004	     39.71982113
      0.40340768	   4253.69704897	   1850.22925185	      0.00000004	     40.75779709
      0.40358668	   4255.53191899	   1850.92654602	      0.00000003	     41.77357301
      0.40376568	   4257.34065783	   1851.62032757	      0.00000003	     42.76691660
      0.40394468	   4259.12361672	   1852.31060974	      0.00000003	     43.73767491
      0.40412368	   4260.88114170	   1852.99740525	      0.00000003	     44.68576407
      0.40430268	   4262.61357376	   1853.68072634	      0.00000003	     45.61116642
      0.40448168	   4264.32124904	   1854.36058483	      0.00000002	     46.51392071
      0.40466068	   4266.00449896	   1855.03699220	      0.00000002	     47.39411705
      0.40483968	   4267.66365033	   1855.70995961	      0.00000002	     48.25189132
      0.40501868	   4269.29902549	   1856.37949795	      0.00000002	     49.08742014
      0.40519768	   4270.91094246	   1857.04561788	      0.00000002	     49.90091615
      0.40537668	   4272.49971500	   1857.70832990	      0.00000002	     50.69262384
      0.40555568	   4274.06565272	   1858.36764433	      0.00000002	     51.46281559
      0.40573468	   4275.60906119	   1859.02357135	      0.00000001	     52.21178816
      0.40591369	   4277.13024201	   1859.67612107	      0.00000001	     52.93985943
      0.40609269	   4278.62949290	   1860.32530352	      0.00000001	     53.64736546
      0.40627169	   4280.10710777	   1860.97112866	      0.00000001	     54.33465781
      0.40645069	   4281.56337681	   1861.61360641	      0.00000001	     55.00210108
      0.40662969	   4282.99858650	   1862.25274670	      0.00000001	     55.65007071
      0.40680869	   4284.41301974	   1862.88855943	      0.00000001	     56.27895094
      0.40698769	   4285.80695587	   1863.52105452	      0.00000001	     56.88913299
      0.40716669	   4287.18067073	   1864.15024191	      0.00000001	     57.48101341
      0.40734569	   4288.53443675	   1864.77613159	      0.00000001	     58.05499260
      0.40752469	   4289.86852291	   1865.39873355	      0.00000001	     58.61147341
      0.40770369	   4291.18319490	   1866.01805786	      0.00000001	     59.15085996
      0.40788269	   4292.47871507	   1866.63411465	      0.00000001	     59.67355654
      0.40806169	   4293.75534255	   1867.24691409	      0.00000001	     60.17996661
      0.40824069	   4295.01333322	   1867.85646643	      0.00000001	     60.67049193
      0.40841969	   4296.25293982	   1868.46278199	      0.00000001	     61.14553177
      0.40859869	   4297.47441192	   1869.06587114	      0.00000001	     61.60548220
      0.40877769	   4298.67799603	   1869.66574437	      0.00000000	     62.05073551
      0.40895669	   4299.86393556	   1870.26241221	      0.00000000	     62.48168004
      0.40913569	   4301.03247092	   1870.85588528	      0.00000000	     62.89869772
      0.40931469	   4302.18383951	   1871.44617429	      0.00000000	     63.30216711
      0.40949369	   4303.31827580	   1872.03329002	      0.00000000	     63.69246033
      0.40967269	   4304.43601128	   1872.61724332	      0.00000000	     64.06994355
      0.40985169	   4305.53727461	   1873.19804515	      0.00000000	     64.43497673
      0.41003069	   4306.62229153	   1873.77570653	      0.00000000	     64.78791340
      0.41020969	   4307.69128497	   1874.35023855	      0.00000000	     65.12910042
      0.41038869	   4308.74447507	   1874.92165240	      0.00000000	     65.45887789
      0.41056770	   4309.78207916	   1875.48995933	      0.00000000	     65.77757896
      0.41074670	   4310.80431187	   1876.05517068	      0.00000000	     66.08552979
      0.41092570	   4311.81138507	   1876.61729783	      0.00000000	     66.38304944
      0.41110470	   4312.80350798	   1877.17635228	      0.00000000	     66.67044986
      0.41128370	   4313.78088712	   1877.73234555	      0.00000000	     66.94803582
      0.41146270	   4314.74372642	   1878.28528926	      0.00000000	     67.21610495
      0.41164170	   4315.69222717	   1878.83519509	      0.00000000	     67.47494775
      0.41182070	   4316.62658811	   1879.38207476	      0.00000000	     67.72484759
      0.41199970	   4317.54700541	   1879.92594009	      0.00000000	     67.96608053
      0.41217870	   4318.45367271	   1880.46680291	      0.00000000	     68.19891657
      0.41235770	   4319.34678119	   1881.00467514	      0.00000000	     68.42361726
      0.41253670	   4320.22651951	   1881.53956875	      0.00000000	     68.64043816
      0.41271570	   4321.09307391	   1882.07149575	      0.00000000	     68.84962773
      0.41289470	   4321.94662822	   1882.60046819	      0.00000000	     69.05142770
      0.41307370	   4322.78736386	   1883.12649818	      0.00000000	     69.24607319
      0.41325270	   4323.61545988	   1883.64959788	      0.00000000	     69.43379276
      0.41343170	   4324.43109300	   1884.16977948	      0.00000000	     69.61480861
      0.41361070	   4325.23443761	   1884.68705519	      0.00000000	     69.78933666
      0.41378970	   4326.02566582	   1885.20143729	      0.00000000	     69.95758668
      0.41396870	   4326.80494746	   1885.71293807	      0.00000000	     70.11976240
      0.41414770	   4327.57245013	   1886.22156986	      0.00000000	     70.27606166
      0.41432670	   4328.32833919	   1886.72734501	      0.00000000	     70.42667655
      0.41450570	   4329.07277783	   1887.23027591	      0.00000000	     70.57179349
      0.41468470	   4329.80592707	   1887.73037496	      0.00000000	     70.71159338
      0.41486370	   4330.52794577	   1888.22765460	      0.00000000	     70.84625259
      0.41504271	   4331.23899068	   1888.72212727	      0.00000000	     70.97594002
      0.41522171	   4331.93921645	   1889.21380543	      0.00000000	     71.10082141
      0.41540071	   4332.62877565	   1889.70270156	      0.00000000	     71.22105690
      0.41557971	   4333.30781882	   1890.18882817	      0.00000000	     71.33680174
      0.41575871	   4333.97649445	   1890.67219774	      0.00000000	     71.44820641
      0.41593771	   4334.63494904	   1891.15282280	      0.00000000	     71.55541678
      0.41611671	   4335.28332712	   1891.63071587	      0.00000000	     71.65857419
      0.41629571	   4335.92177124	   1892.10588947	      0.00000000	     71.75781556
      0.41647471	   4336.55042204	   1892.57835613	      0.00000000	     71.85327357
      0.41665371	   4337.16941823	   1893.04812838	      0.00000000	     71.94507671
      0.41683271	   4337.77889665	   1893.51521876	      0.00000000	     72.03334942
      0.41701171	   4338.37899226	   1893.97963980	      0.00000000	     72.11821219
      0.41719071	   4338.96983819	   1894.44140402	      0.00000000	     72.19978171
      0.41736971	   4339.55156573	   1894.90052394	      0.00000000	     72.27817092
      0.41754871	   4340.12430438	   1895.35701207	      0.00000000	     72.35348916
      0.41772771	   4340.68818187	   1895.81088093	      0.00000000	     72.42584223
      0.41790671	   4341.24332416	   1896.26214302	      0.00000000	     72.49533254
      0.41808571	   4341.78985550	   1896.71081081	      0.00000000	     72.56205919
      0.41826471	   4342.32789838	   1897.15689678	      0.00000000	     72.62611805
      0.41844371	   4342.85757366	   1897.60041339	      0.00000000	     72.68760187
      0.41862271	   4343.37900047	   1898.04137309	      0.00000000	     72.74660037
      0.41880171	   4343.89229632	   1898.47978830	      0.00000000	     72.80320034
      0.41898071	   4344.39757709	   1898.91567144	      0.00000000	     72.85748570
      0.41915971	   4344.89495705	   1899.34903490	      0.00000000	     72.90953763
      0.41933871	   4345.38454886	   1899.77989105	      0.00000000	     72.95943461
      0.41951771	   4345.86646363	   1900.20825224	      0.00000000	     73.00725254
      0.41969672	   4346.34081092	   1900.63413079	      0.00000000	     73.05306478
      0.41987572	   4346.80769875	   1901.05753903	      0.00000000	     73.09694227
      0.42005472	   4347.26723364	   1901.47848922	      0.00000000	     73.13895356
      0.42023372	   4347.71952062	   1901.89699363	      0.00000000	     73.17916494
      0.42041272	   4348.16466323	   1902.31306448	      0.00000000	     73.21764046
      0.42059172	   4348.60276357	   1902.72671398	      0.00000000	     73.25444202
      0.42077072	   4349.03392230	   1903.13795430	      0.00000000	     73.28962943
      0.42094972	   4349.45823868	   1903.54679759	      0.00000000	     73.32326052
      0.42112872	   4349.87581054	   1903.95325596	      0.00000000	     73.35539114
      0.42130772	   4350.28673438	   1904.35734151	      0.00000000	     73.38607524
      0.42148672	   4350.69110529	   1904.75906629	      0.00000000	     73.41536496
      0.42166572	   4351.08901704	   1905.15844231	      0.00000000	     73.44331068
      0.42184472	   4351.48056206	   1905.55548158	      0.00000000	     73.46996105
      0.42202372	   4351.86583150	   1905.95019605	      0.00000000	     73.49536305
      0.42220272	   4352.24491519	   1906.34259763	      0.00000000	     73.51956209
      0.42238172	   4352.61790169	   1906.73269823	      0.00000000	     73.54260201
      0.42256072	   4352.98487832	   1907.12050969	      0.00000000	     73.56452515
      0.42273972	   4353.34593115	   1907.50604383	      0.00000000	     73.58537239
      0.42291872	   4353.70114501	   1907.88931244	      0.00000000	     73.60518322
      0.42309772	   4354.05060356	   1908.27032725	      0.00000000	     73.62399578
      0.42327672	   4354.39438922	   1908.64909997	      0.00000000	     73.64184686
      0.42345572	   4354.73258328	   1909.02564227	      0.00000000	     73.65877203
      0.42363472	   4355.06526585	   1909.39996578	      0.00000000	     73.67480560
      0.42381372	   4355.39251589	   1909.77208210	      0.00000000	     73.68998070
      0.42399272	   4355.71441125	   1910.14200277	      0.00000000	     73.70432931
      0.42420785	   4356.09429007	   1910.58368679	      0.00000000	     73.72052363
      0.42442297	   4356.46667819	   1911.02223628	      0.00000000	     73.73562020
      0.42458193	   4356.73710409	   1911.34428633	      0.00000000	     73.74609929
      0.42477452	   4357.05943044	   1911.73220432	      0.00000000	     73.75805619
      0.42496711	   4357.37602074	   1912.11765169	      0.00000000	     73.76923415
      0.42516410	   4357.69399471	   1912.50935586	      0.00000000	     73.77989460
      0.42536108	   4358.00615336	   1912.89850503	      0.00000000	     73.78980605
      0.42555506	   4358.30795153	   1913.27923055	      0.00000000	     73.79886487
      0.42574904	   4358.60428553	   1913.65750713	      0.00000000	     73.80725674
      0.42594606	   4358.89976929	   1914.03923603	      0.00000000	     73.81512638
      0.42614309	   4359.18979076	   1914.41846776	      0.00000000	     73.82236457
      0.42633405	   4359.46575773	   1914.78366365	      0.00000000	     73.82880298
      0.42652502	   4359.73675124	   1915.14654075	      0.00000000	     73.83469704
      0.42672190	   4360.01101497	   1915.51824923	      0.00000000	     73.84022790
      0.42691879	   4360.28015501	   1915.88752154	      0.00000000	     73.84522815
      0.42710376	   4360.52841771	   1916.23224983	      0.00000000	     73.84946311
      0.42728873	   4360.77229471	   1916.57485233	      0.00000000	     73.85326835
      0.42748765	   4361.02973626	   1916.94092407	      0.00000000	     73.85690120
      0.42768657	   4361.28226061	   1917.30456580	      0.00000000	     73.86007863
      0.42785513	   4361.49245201	   1917.61081578	      0.00000000	     73.86242984
      0.42806334	   4361.74736229	   1917.98672888	      0.00000000	     73.86492062
      0.42827155	   4361.99712936	   1918.36002568	      0.00000000	     73.86697442
      0.42843078	   4362.18471229	   1918.64373739	      0.00000000	     73.86826315
      0.42862588	   4362.41058826	   1918.98932023	      0.00000000	     73.86952352
      0.42882098	   4362.63214767	   1919.33264470	      0.00000000	     73.87044764
      0.42900904	   4362.84167838	   1919.66143931	      0.00000000	     73.87103443
      0.42919709	   4363.04732055	   1919.98816017	      0.00000000	     73.87133605
      0.42938587	   4363.24990362	   1920.31406883	      0.00000000	     73.87136481
      0.42957465	   4363.44868503	   1920.63791163	      0.00000000	     73.87113117
      0.42975615	   4363.63626426	   1920.94732193	      0.00000000	     73.87067023
      0.42993765	   4363.82043246	   1921.25484424	      0.00000000	     73.86998778
      0.43012989	   4364.01184084	   1921.57853010	      0.00000000	     73.86903424
      0.43032213	   4364.19953556	   1921.90012190	      0.00000000	     73.86785422
      0.43047579	   4364.34691884	   1922.15565860	      0.00000000	     73.86675549
      0.43068658	   4364.54536139	   1922.50407155	      0.00000000	     73.86503362
      0.43089737	   4364.73953528	   1922.85000974	      0.00000000	     73.86307526
      0.43104603	   4364.87393900	   1923.09249109	      0.00000000	     73.86155906
      0.43119468	   4365.00628033	   1923.33375526	      0.00000000	     73.85993572
      0.43137690	   4365.16572445	   1923.62784405	      0.00000000	     73.85780587
      0.43155912	   4365.32214966	   1923.92012234	      0.00000000	     73.85552862
      0.43172060	   4365.45827878	   1924.17762272	      0.00000000	     73.85339317
      0.43193103	   4365.63222242	   1924.51108272	      0.00000000	     73.85045276
      0.43214146	   4365.80231515	   1924.84216926	      0.00000000	     73.84734323
      0.43229900	   4365.92716297	   1925.08847713	      0.00000000	     73.84491071
      0.43245653	   4366.04991565	   1925.33347001	      0.00000000	     73.84239270
      0.43261361	   4366.17025722	   1925.57646197	      0.00000000	     73.83980059
      0.43282379	   4366.32810385	   1925.89956998	      0.00000000	     73.83621156
      0.43303397	   4366.48237369	   1926.22037483	      0.00000000	     73.83249183
      0.43318381	   4366.59019663	   1926.44767290	      0.00000000	     73.82976493
      0.43333364	   4366.69625370	   1926.67381356	      0.00000000	     73.82697842
      0.43350222	   4366.81349080	   1926.92686498	      0.00000000	     73.82377557
      0.43371066	   4366.95543608	   1927.23774314	      0.00000000	     73.81972148
      0.43396871	   4367.12663135	   1927.61956616	      0.00000000	     73.81456794
      0.43422676	   4367.29290499	   1927.99803888	      0.00000000	     73.80927685
      0.43435631	   4367.37455211	   1928.18678609	      0.00000000	     73.80657255
      0.43448585	   4367.45499730	   1928.37469918	      0.00000000	     73.80383783
      0.43467636	   4367.57113561	   1928.64952519	      0.00000000	     73.79976410
      0.43486686	   4367.68473894	   1928.92256519	      0.00000000	     73.79563178
      0.43502751	   4367.77859194	   1929.15142813	      0.00000000	     73.79210475
      0.43518815	   4367.87069212	   1929.37903494	      0.00000000	     73.78854122
      0.43535399	   4367.96395467	   1929.61269266	      0.00000000	     73.78482662
      0.43555759	   4368.07596320	   1929.89773680	      0.00000000	     73.78021992
      0.43577009	   4368.18998539	   1930.19311818	      0.00000000	     73.77536175
      0.43598258	   4368.30111593	   1930.48635215	      0.00000000	     73.77045672
      0.43613035	   4368.37671695	   1930.68901361	      0.00000000	     73.76702053
      0.43627812	   4368.45095943	   1930.89064830	      0.00000000	     73.76356518
      0.43643411	   4368.52787235	   1931.10238645	      0.00000000	     73.75989851
      0.43664512	   4368.62956198	   1931.38700103	      0.00000000	     73.75490998
      0.43685613	   4368.72859146	   1931.66955551	      0.00000000	     73.74989176
      0.43699924	   4368.79426310	   1931.86002841	      0.00000000	     73.74647330
      0.43714235	   4368.85874537	   1932.04956420	      0.00000000	     73.74304383
      0.43728984	   4368.92396719	   1932.24391808	      0.00000000	     73.73949920
      0.43750518	   4369.01698112	   1932.52592140	      0.00000000	     73.73430712
      0.43767663	   4369.08918275	   1932.74894770	      0.00000000	     73.73016107
      0.43784808	   4369.15976276	   1932.97065688	      0.00000000	     73.72600606
      0.43801953	   4369.22874718	   1933.19105662	      0.00000000	     73.72184329
      0.43819098	   4369.29615286	   1933.41015332	      0.00000000	     73.71767454
      0.43836243	   4369.36200594	   1933.62795471	      0.00000000	     73.71350084
      0.43851051	   4369.41764690	   1933.81503687	      0.00000000	     73.70989329
      0.43865860	   4369.47215782	   1934.00116230	      0.00000000	     73.70628393
      0.43883773	   4369.53660377	   1934.22503994	      0.00000000	     73.70191672
      0.43901686	   4369.59943733	   1934.44753183	      0.00000000	     73.69754947
      0.43919600	   4369.66067826	   1934.66864537	      0.00000000	     73.69318372
      0.43935611	   4369.71409126	   1934.86512490	      0.00000000	     73.68928348
      0.43951623	   4369.76626460	   1935.06051482	      0.00000000	     73.68538636
      0.43967634	   4369.81721725	   1935.25482114	      0.00000000	     73.68149292
      0.43984450	   4369.86942912	   1935.45772774	      0.00000000	     73.67740896
      0.44001266	   4369.92032846	   1935.65945140	      0.00000000	     73.67333087
      0.44018082	   4369.96992971	   1935.85999798	      0.00000000	     73.66925973
      0.44034898	   4370.01825282	   1936.05937413	      0.00000000	     73.66519612
      0.44051714	   4370.06531123	   1936.25758560	      0.00000000	     73.66114110
      0.44068530	   4370.11112508	   1936.45463907	      0.00000000	     73.65709515
      0.44085346	   4370.15570656	   1936.65054008	      0.00000000	     73.65305930
      0.44102162	   4370.19907636	   1936.84529542	      0.00000000	     73.64903391
      0.44116587	   4370.23532262	   1937.01145302	      0.00000000	     73.64558997
      0.44131012	   4370.27069828	   1937.17677578	      0.00000000	     73.64215466
      0.44149065	   4370.31375473	   1937.38249849	      0.00000000	     73.63786853
      0.44167117	   4370.35548116	   1937.58692697	      0.00000000	     73.63359732
      0.44181801	   4370.38845199	   1937.75226546	      0.00000000	     73.63013469
      0.44196486	   4370.42056526	   1937.91675645	      0.00000000	     73.62668275
      0.44214337	   4370.45845996	   1938.11558237	      0.00000000	     73.62250154
      0.44232188	   4370.49511867	   1938.31316865	      0.00000000	     73.61833728
      0.44246827	   4370.52426958	   1938.47428973	      0.00000000	     73.61493541
      0.44261467	   4370.55261020	   1938.63458563	      0.00000000	     73.61154560
      0.44279274	   4370.58600040	   1938.82845281	      0.00000000	     73.60743936
      0.44297081	   4370.61822132	   1939.02111158	      0.00000000	     73.60335193
      0.44311412	   4370.64331327	   1939.17529966	      0.00000000	     73.60007638
      0.44325744	   4370.66766669	   1939.32871290	      0.00000000	     73.59681356
      0.44343728	   4370.69719127	   1939.52013056	      0.00000000	     73.59273782
      0.44361712	   4370.72558133	   1939.71034051	      0.00000000	     73.58868295
      0.44375550	   4370.74666083	   1939.85587909	      0.00000000	     73.58557762
      0.44389388	   4370.76708526	   1940.00070985	      0.00000000	     73.58248505
      0.44407651	   4370.79304743	   1940.19077694	      0.00000000	     73.57842357
      0.44425914	   4370.81789606	   1940.37962352	      0.00000000	     73.57438503
      0.44439279	   4370.83538030	   1940.51704674	      0.00000000	     73.57144471
      0.44452643	   4370.85228297	   1940.65382295	      0.00000000	     73.56851697
      0.44471051	   4370.87462031	   1940.84116025	      0.00000000	     73.56450546
      0.44489459	   4370.89588030	   1941.02728225	      0.00000000	     73.56051846
      0.44502649	   4370.91045740	   1941.15990429	      0.00000000	     73.55767703
      0.44515839	   4370.92449504	   1941.29190861	      0.00000000	     73.55484841
      0.44534295	   4370.94323912	   1941.47558190	      0.00000000	     73.55091244
      0.44552751	   4370.96095167	   1941.65805772	      0.00000000	     73.54700208
      0.44565675	   4370.97274577	   1941.78512541	      0.00000000	     73.54427948
      0.44578599	   4370.98404654	   1941.91161179	      0.00000000	     73.54156962
      0.44597090	   4370.99936445	   1942.09157952	      0.00000000	     73.53771493
      0.44615581	   4371.01369562	   1942.27036891	      0.00000000	     73.53388675
      0.44628359	   4371.02302731	   1942.39323670	      0.00000000	     73.53125708
      0.44641137	   4371.03189938	   1942.51554737	      0.00000000	     73.52864020
      0.44659674	   4371.04395861	   1942.69198573	      0.00000000	     73.52486722
      0.44678210	   4371.05507272	   1942.86726319	      0.00000000	     73.52112152
      0.44690714	   4371.06203989	   1942.98484309	      0.00000000	     73.51861058
      0.44703217	   4371.06858757	   1943.10190000	      0.00000000	     73.51611213
      0.44721725	   4371.07751496	   1943.27420985	      0.00000000	     73.51243722
      0.44740232	   4371.08554369	   1943.44538491	      0.00000000	     73.50879001
      0.44752756	   4371.09047069	   1943.56057849	      0.00000000	     73.50633791
      0.44765280	   4371.09499627	   1943.67525756	      0.00000000	     73.50389855
      0.44783915	   4371.10099218	   1943.84493920	      0.00000000	     73.50029292
      0.44800343	   4371.10555690	   1943.99359042	      0.00000000	     73.49713790
      0.44814859	   4371.10903276	   1944.12422154	      0.00000000	     73.49436859
      0.44829376	   4371.11199399	   1944.25417485	      0.00000000	     73.49161660
      0.44847329	   4371.11494953	   1944.41396464	      0.00000000	     73.48823731
      0.44860905	   4371.11667423	   1944.53410906	      0.00000000	     73.48569969
      0.44874481	   4371.11796169	   1944.65366886	      0.00000000	     73.48317753
      0.44891013	   4371.11894830	   1944.79848036	      0.00000000	     73.48012680
      0.44907451	   4371.11930226	   1944.94161453	      0.00000000	     73.47711616
      0.44923889	   4371.11904049	   1945.08390455	      0.00000000	     73.47412804
      0.44940327	   4371.11816777	   1945.22535439	      0.00000000	     73.47116269
      0.44954097	   4371.11697515	   1945.34320515	      0.00000000	     73.46869588
      0.44967868	   4371.11536307	   1945.46047186	      0.00000000	     73.46624511
      0.44981638	   4371.11333822	   1945.57715738	      0.00000000	     73.46381020
      0.44999599	   4371.11008175	   1945.72848776	      0.00000000	     73.46065821
      0.45015072	   4371.10672656	   1945.85806467	      0.00000000	     73.45796461
      0.45030544	   4371.10286567	   1945.98691826	      0.00000000	     73.45529129
      0.45046017	   4371.09850869	   1946.11505260	      0.00000000	     73.45263796
      0.45059769	   4371.09422109	   1946.22833236	      0.00000000	     73.45029682
      0.45073520	   4371.08954991	   1946.34104917	      0.00000000	     73.44797149
      0.45091367	   4371.08291875	   1946.48649821	      0.00000000	     73.44497750
      0.45105024	   4371.07741783	   1946.59716555	      0.00000000	     73.44270439
      0.45118681	   4371.07154851	   1946.70728512	      0.00000000	     73.44044707
      0.45132338	   4371.06531666	   1946.81685959	      0.00000000	     73.43820539
      0.45150272	   4371.05658667	   1946.95992769	      0.00000000	     73.43528549
      0.45165362	   4371.04876813	   1947.07958497	      0.00000000	     73.43284951
      0.45180451	   4371.04051962	   1947.19858611	      0.00000000	     73.43043277
      0.45195541	   4371.03184938	   1947.31693469	      0.00000000	     73.42803500
      0.45210631	   4371.02275850	   1947.43463329	      0.00000000	     73.42565646
      0.45225721	   4371.01325554	   1947.55168555	      0.00000000	     73.42329684
      0.45240811	   4371.00334096	   1947.66809393	      0.00000000	     73.42095644
      0.45255901	   4370.99302386	   1947.78386212	      0.00000000	     73.41863490
      0.45269096	   4370.98367195	   1947.88457115	      0.00000000	     73.41662060
      0.45282291	   4370.97401822	   1947.98479494	      0.00000000	     73.41462072
      0.45300169	   4370.96045873	   1948.11981745	      0.00000000	     73.41193433
      0.45313732	   4370.94981077	   1948.22165668	      0.00000000	     73.40991408
      0.45327294	   4370.93885162	   1948.32299002	      0.00000000	     73.40790922
      0.45340856	   4370.92758651	   1948.42381994	      0.00000000	     73.40591958
      0.45358537	   4370.91244437	   1948.55451391	      0.00000000	     73.40334877
      0.45373044	   4370.89964079	   1948.66111504	      0.00000000	     73.40125867
      0.45387550	   4370.88649642	   1948.76714805	      0.00000000	     73.39918608
      0.45402057	   4370.87301779	   1948.87261593	      0.00000000	     73.39713077
      0.45416564	   4370.85920582	   1948.97752087	      0.00000000	     73.39509291
      0.45431071	   4370.84506648	   1949.08186578	      0.00000000	     73.39307229
      0.45445578	   4370.83060101	   1949.18565287	      0.00000000	     73.39106905
      0.45460085	   4370.81581497	   1949.28888497	      0.00000000	     73.38908301
      0.45474591	   4370.80070979	   1949.39156431	      0.00000000	     73.38711429
      0.45489098	   4370.78529074	   1949.49369367	      0.00000000	     73.38516272
      0.45504842	   4370.76820385	   1949.60390957	      0.00000000	     73.38306431
      0.45520585	   4370.75075593	   1949.71348390	      0.00000000	     73.38098599
      0.45533504	   4370.73616936	   1949.80291838	      0.00000000	     73.37929581
      0.45546422	   4370.72134496	   1949.89192476	      0.00000000	     73.37761909
      0.45564128	   4370.70064124	   1950.01322373	      0.00000000	     73.37534308
      0.45577395	   4370.68484160	   1950.10358830	      0.00000000	     73.37365424
      0.45590661	   4370.66879650	   1950.19350714	      0.00000000	     73.37197972
      0.45603928	   4370.65251032	   1950.28298239	      0.00000000	     73.37031935
      0.45621585	   4370.63046223	   1950.40138458	      0.00000000	     73.36813153
      0.45635500	   4370.61279375	   1950.49413971	      0.00000000	     73.36642504
      0.45649414	   4370.59486647	   1950.58641335	      0.00000000	     73.36473420
      0.45663328	   4370.57668546	   1950.67820792	      0.00000000	     73.36305877
      0.45680119	   4370.55440933	   1950.78834152	      0.00000000	     73.36105774
      0.45692821	   4370.53731833	   1950.87119520	      0.00000000	     73.35955884
      0.45705522	   4370.52002030	   1950.95365473	      0.00000000	     73.35807289
      0.45721408	   4370.49809947	   1951.05623622	      0.00000000	     73.35623237
      0.45736833	   4370.47651231	   1951.15525655	      0.00000000	     73.35446447
      0.45752258	   4370.45463252	   1951.25370394	      0.00000000	     73.35271531
      0.45765758	   4370.43524345	   1951.33939619	      0.00000000	     73.35119999
      0.45779258	   4370.41563526	   1951.42465356	      0.00000000	     73.34969894
      0.45792758	   4370.39580792	   1951.50947754	      0.00000000	     73.34821230
      0.45809230	   4370.37132365	   1951.61239260	      0.00000000	     73.34641767
      0.45823698	   4370.34955555	   1951.70225596	      0.00000000	     73.34485908
      0.45838165	   4370.32754607	   1951.79162873	      0.00000000	     73.34331674
      0.45852633	   4370.30529483	   1951.88051270	      0.00000000	     73.34179087
      0.45867101	   4370.28280759	   1951.96891052	      0.00000000	     73.34028117
      0.45881568	   4370.26008315	   1952.05682383	      0.00000000	     73.33878790
      0.45896036	   4370.23712809	   1952.14425540	      0.00000000	     73.33731070
      0.45908613	   4370.21698353	   1952.21987136	      0.00000000	     73.33603985
      0.45921190	   4370.19666772	   1952.29512623	      0.00000000	     73.33478114
      0.45937877	   4370.16944752	   1952.39442034	      0.00000000	     73.33312998
      0.45951476	   4370.14704587	   1952.47487276	      0.00000000	     73.33180015
      0.45965075	   4370.12444721	   1952.55490814	      0.00000000	     73.33048464
      0.45978675	   4370.10165593	   1952.63452859	      0.00000000	     73.32918324
      0.45992274	   4370.07867194	   1952.71373556	      0.00000000	     73.32789606
      0.46005873	   4370.05549868	   1952.79253100	      0.00000000	     73.32662297
      0.46022254	   4370.02733434	   1952.88690126	      0.00000000	     73.32510823
      0.46035948	   4370.00358385	   1952.96533788	      0.00000000	     73.32385754
      0.46049642	   4369.97964523	   1953.04336247	      0.00000000	     73.32262121
      0.46063336	   4369.95552295	   1953.12097714	      0.00000000	     73.32139900
      0.46077031	   4369.93121652	   1953.19818328	      0.00000000	     73.32019107
      0.46090725	   4369.90672971	   1953.27498290	      0.00000000	     73.31899723
      0.46107411	   4369.87664834	   1953.36801674	      0.00000000	     73.31756175
      0.46119309	   4369.85503935	   1953.43398902	      0.00000000	     73.31655086
      0.46131208	   4369.83329633	   1953.49965809	      0.00000000	     73.31555070
      0.46147365	   4369.80356033	   1953.58835051	      0.00000000	     73.31420947
      0.46162833	   4369.77486626	   1953.67274325	      0.00000000	     73.31294376
      0.46178302	   4369.74595574	   1953.75663074	      0.00000000	     73.31169583
      0.46190934	   4369.72218513	   1953.82476307	      0.00000000	     73.31069006
      0.46203567	   4369.69827343	   1953.89256140	      0.00000000	     73.30969608
      0.46219780	   4369.66737591	   1953.97909075	      0.00000000	     73.30843778
      0.46232968	   4369.64207354	   1954.04907720	      0.00000000	     73.30742847
      0.46246157	   4369.61661931	   1954.11870383	      0.00000000	     73.30643214
      0.46259346	   4369.59101695	   1954.18797239	      0.00000000	     73.30544858
      0.46275719	   4369.55902660	   1954.27346851	      0.00000000	     73.30424550
      0.46287974	   4369.53493682	   1954.33710169	      0.00000000	     73.30335783
      0.46300229	   4369.51072084	   1954.40042935	      0.00000000	     73.30248130
      0.46315612	   4369.48014752	   1954.47949552	      0.00000000	     73.30139650
      0.46330192	   4369.45099260	   1954.55398976	      0.00000000	     73.30038444
      0.46344772	   4369.42166718	   1954.62805748	      0.00000000	     73.29938783
      0.46359352	   4369.39217000	   1954.70170012	      0.00000000	     73.29840687
      0.46371462	   4369.36754353	   1954.76254623	      0.00000000	     73.29760371
      0.46383572	   4369.34280065	   1954.82310142	      0.00000000	     73.29681132
      0.46398621	   4369.31189403	   1954.89795132	      0.00000000	     73.29584138
      0.46413310	   4369.28155894	   1954.97057835	      0.00000000	     73.29491057
      0.46427999	   4369.25106074	   1955.04278323	      0.00000000	     73.29399528
      0.46440637	   4369.22468761	   1955.10457326	      0.00000000	     73.29322033
      0.46453276	   4369.19819632	   1955.16605335	      0.00000000	     73.29245680
      0.46468680	   4369.16574830	   1955.24056611	      0.00000000	     73.29154188
      0.46481914	   4369.13773309	   1955.30421859	      0.00000000	     73.29076936
      0.46495147	   4369.10958932	   1955.36753507	      0.00000000	     73.29000952
      0.46508381	   4369.08132073	   1955.43051723	      0.00000000	     73.28926214
      0.46521615	   4369.05292631	   1955.49316611	      0.00000000	     73.28852737
      0.46534849	   4369.02440904	   1955.55548328	      0.00000000	     73.28780506
      0.46551272	   4368.98884899	   1955.63235615	      0.00000000	     73.28692619
      0.46562800	   4368.96377761	   1955.68601428	      0.00000000	     73.28632064
      0.46574327	   4368.93861390	   1955.73942355	      0.00000000	     73.28572463
      0.46590220	   4368.90377556	   1955.81264764	      0.00000000	     73.28491841
      0.46605136	   4368.87092108	   1955.88094893	      0.00000000	     73.28417804
      0.46620053	   4368.83791954	   1955.94883924	      0.00000000	     73.28345334
      0.46632350	   4368.81060031	   1956.00450192	      0.00000000	     73.28286782
      0.46644648	   4368.78318338	   1956.05988756	      0.00000000	     73.28229289
      0.46660174	   4368.74842735	   1956.12941985	      0.00000000	     73.28158234
      0.46673244	   4368.71905048	   1956.18761360	      0.00000000	     73.28099727
      0.46686314	   4368.68956371	   1956.24549782	      0.00000000	     73.28042431
      0.46699384	   4368.65997052	   1956.30307407	      0.00000000	     73.27986327
      0.46712455	   4368.63026978	   1956.36034325	      0.00000000	     73.27931430
      0.46725525	   4368.60046422	   1956.41730678	      0.00000000	     73.27877723
      0.46741813	   4368.56317311	   1956.48786797	      0.00000000	     73.27812477
      0.46753189	   4368.53703254	   1956.53687333	      0.00000000	     73.27767995
      0.46764566	   4368.51081304	   1956.58564965	      0.00000000	     73.27724425
      0.46780344	   4368.47432340	   1956.65291800	      0.00000000	     73.27665489
      0.46795034	   4368.44021568	   1956.71515803	      0.00000000	     73.27612178
      0.46809724	   4368.40598311	   1956.77702129	      0.00000000	     73.27560360
      0.46821910	   4368.37749032	   1956.82805321	      0.00000000	     73.27518523
      0.46834096	   4368.34891358	   1956.87882797	     -0.00000000	     73.27477709
      0.46849325	   4368.31308212	   1956.94191980	      0.00000000	     73.27428159
      0.46862323	   4368.28239597	   1956.99545684	      0.00000000	     73.27387126
      0.46875322	   4368.25161428	   1957.04870436	      0.00000000	     73.27347273
      0.46888320	   4368.22074044	   1957.10166383	      0.00000000	     73.27308578
      0.46901319	   4368.18977304	   1957.15433601	      0.00000000	     73.27271058
      0.46914317	   4368.15871487	   1957.20672230	      0.00000000	     73.27234696
      0.46927316	   4368.12756501	   1957.25882351	      0.00000000	     73.27199504
      0.46940314	   4368.09632583	   1957.31064096	      0.00000000	     73.27165469
      0.46956640	   4368.05696308	   1957.37532083	     -0.00000000	     73.27124378
      0.46967623	   4368.03040261	   1957.41858798	      0.00000000	     73.27097751
      0.46978607	   4368.00377850	   1957.46165464	      0.00000000	     73.27071960
      0.46994651	   4367.96477925	   1957.52420103	     -0.00000000	     73.27035772
      0.47009531	   4367.92848966	   1957.58183389	      0.00000000	     73.27003787
      0.47024412	   4367.89208967	   1957.63910368	      0.00000000	     73.26973309
      0.47036066	   4367.86350168	   1957.68370609	      0.00000000	     73.26950505
      0.47047721	   4367.83484760	   1957.72808754	      0.00000000	     73.26928620
      0.47063341	   4367.79634065	   1957.78722105	      0.00000000	     73.26900752
      0.47076209	   4367.76452769	   1957.83564380	     -0.00000000	     73.26879033
      0.47089078	   4367.73263374	   1957.88379992	      0.00000000	     73.26858453
      0.47101946	   4367.70066195	   1957.93169073	      0.00000000	     73.26838991
      0.47114815	   4367.66861082	   1957.97931690	      0.00000000	     73.26820664
      0.47127683	   4367.63648301	   1958.02667970	      0.00000000	     73.26803456
      0.47140552	   4367.60427741	   1958.07377983	     -0.00000000	     73.26787379
      0.47153420	   4367.57199633	   1958.12061851	      0.00000000	     73.26772421
      0.47169184	   4367.53234892	   1958.17763904	      0.00000000	     73.26755637
      0.47180244	   4367.50446540	   1958.21741409	      0.00000000	     73.26744857
      0.47191304	   4367.47652597	   1958.25699794	      0.00000000	     73.26734913
      0.47206775	   4367.43735410	   1958.31204795	     -0.00000000	     73.26722389
      0.47220988	   4367.40127247	   1958.36229662	      0.00000000	     73.26712316
      0.47235201	   4367.36510393	   1958.41223362	     -0.00000000	     73.26703599
      0.47247154	   4367.33461810	   1958.45398883	      0.00000000	     73.26697336
      0.47259107	   4367.30407224	   1958.49552529	      0.00000000	     73.26692028
      0.47273726	   4367.26663200	   1958.54602661	      0.00000000	     73.26686857
      0.47286530	   4367.23376554	   1958.58999367	     -0.00000000	     73.26683503
      0.47299334	   4367.20082937	   1958.63371212	     -0.00000000	     73.26681265
      0.47312138	   4367.16782672	   1958.67718324	      0.00000000	     73.26680122
      0.47324942	   4367.13475570	   1958.72040757	      0.00000000	     73.26680092
      0.47337746	   4367.10161924	   1958.76338634	      0.00000000	     73.26681158
      0.47350551	   4367.06841567	   1958.80612010	     -0.00000000	     73.26683336
      0.47363355	   4367.03514772	   1958.84861005	      0.00000000	     73.26686609
      0.47376159	   4367.00181389	   1958.89085676	      0.00000000	     73.26690992
      0.47388963	   4366.96841673	   1958.93286140	      0.00000000	     73.26696470
      0.47401767	   4366.93495487	   1958.97462455	     -0.00000000	     73.26703057
      0.47414571	   4366.90143074	   1959.01614735	     -0.00000000	     73.26710739
      0.47427375	   4366.86784305	   1959.05743038	      0.00000000	     73.26719528
      0.47440179	   4366.83419415	   1959.09847477	      0.00000000	     73.26729411
      0.47452983	   4366.80048278	   1959.13928111	      0.00000000	     73.26740402
      0.47465788	   4366.76671127	   1959.17985050	      0.00000000	     73.26752485
      0.47478592	   4366.73287834	   1959.22018353	      0.00000000	     73.26765676
      0.47491396	   4366.69898634	   1959.26028129	      0.00000000	     73.26779959
      0.47504200	   4366.66503394	   1959.30014435	      0.00000000	     73.26795348
      0.47517004	   4366.63102353	   1959.33977381	      0.00000000	     73.26811829
      0.47529808	   4366.59695371	   1959.37917023	      0.00000000	     73.26829417
      0.47542612	   4366.56282694	   1959.41833470	      0.00000000	     73.26848095
      0.47555416	   4366.52864170	   1959.45726775	     -0.00000000	     73.26867880
      0.47568221	   4366.49440058	   1959.49597049	      0.00000000	     73.26888755
      0.47581025	   4366.46010191	   1959.53444343	     -0.00000000	     73.26910736
      0.47593829	   4366.42574842	   1959.57268768	      0.00000000	     73.26933807
      0.47606633	   4366.39133823	   1959.61070372	      0.00000000	     73.26957985
      0.47619437	   4366.35687432	   1959.64849270	     -0.00000000	     73.26983252
      0.47632241	   4366.32235453	   1959.68605502	     -0.00000000	     73.27009626
      0.47645045	   4366.28778212	   1959.72339189	      0.00000000	     73.27037087
      0.47657849	   4366.25315458	   1959.76050365	      0.00000000	     73.27065658
      0.47670654	   4366.21847557	   1959.79739155	      0.00000000	     73.27095314
      0.47683458	   4366.18374208	   1959.83405586	      0.00000000	     73.27126082
      0.47696262	   4366.14895834	   1959.87049791	     -0.00000000	     73.27157933
      0.47707664	   4366.11793722	   1959.90276353	     -0.00000000	     73.27187234
      0.47719067	   4366.08687658	   1959.93485398	      0.00000000	     73.27217396
      0.47733232	   4366.04823100	   1959.97447816	      0.00000000	     73.27256090
      0.47747398	   4366.00952500	   1960.01383376	     -0.00000000	     73.27296116
      0.47758061	   4365.98034952	   1960.04327937	      0.00000000	     73.27327142
      0.47768723	   4365.95114069	   1960.07257388	     -0.00000000	     73.27358922
      0.47784380	   4365.90818651	   1960.11531791	      0.00000000	     73.27406975
      0.47797069	   4365.87332402	   1960.14971994	     -0.00000000	     73.27447115
      0.47809757	   4365.83841279	   1960.18390980	      0.00000000	     73.27488345
      0.47822446	   4365.80345583	   1960.21788858	     -0.00000000	     73.27530644
      0.47835135	   4365.76845074	   1960.25165659	      0.00000000	     73.27574033
      0.47847823	   4365.73340094	   1960.28521497	      0.00000000	     73.27618491
      0.47860512	   4365.69830356	   1960.31856396	     -0.00000000	     73.27664042
      0.47873200	   4365.66316254	   1960.35170476	     -0.00000000	     73.27710660
      0.47884603	   4365.63154188	   1960.38131023	      0.00000000	     73.27753489
      0.47896006	   4365.59988627	   1960.41074860	     -0.00000000	     73.27797182
      0.47909870	   4365.56134825	   1960.44631673	      0.00000000	     73.27851491
      0.47923735	   4365.52275904	   1960.48163940	     -0.00000000	     73.27907082
      0.47934472	   4365.49283525	   1960.50882761	      0.00000000	     73.27951035
      0.47945210	   4365.46288154	   1960.53586957	      0.00000000	     73.27995756
      0.47960312	   4365.42070155	   1960.57365461	      0.00000000	     73.28059969
      0.47972983	   4365.38526497	   1960.60513619	      0.00000000	     73.28115025
      0.47985653	   4365.34978505	   1960.63641575	     -0.00000000	     73.28171172
      0.47998324	   4365.31426492	   1960.66749434	      0.00000000	     73.28228389
      0.48010995	   4365.27870181	   1960.69837217	      0.00000000	     73.28286701
      0.48023666	   4365.24309962	   1960.72905041	      0.00000000	     73.28346082
      0.48034764	   4365.21188297	   1960.75575552	      0.00000000	     73.28398992
      0.48045861	   4365.18063657	   1960.78230843	     -0.00000000	     73.28452724
      0.48059898	   4365.14107116	   1960.81567497	     -0.00000000	     73.28521883
      0.48073934	   4365.10145844	   1960.84879950	     -0.00000000	     73.28592363
      0.48084349	   4365.07203382	   1960.87322112	     -0.00000000	     73.28645530
      0.48094764	   4365.04258391	   1960.89751039	     -0.00000000	     73.28699423
      0.48110234	   4364.99878941	   1960.93334629	      0.00000000	     73.28780838
      0.48122804	   4364.96316410	   1960.96225001	     -0.00000000	     73.28848176
      0.48135374	   4364.92750018	   1960.99096240	      0.00000000	     73.28916595
      0.48147944	   4364.89180060	   1961.01948445	     -0.00000000	     73.28986074
      0.48160514	   4364.85606269	   1961.04781633	     -0.00000000	     73.29056638
      0.48173084	   4364.82029016	   1961.07595914	      0.00000000	     73.29128261
      0.48184178	   4364.78868560	   1961.10064097	     -0.00000000	     73.29192380
      0.48195272	   4364.75705429	   1961.12517636	      0.00000000	     73.29257327
      0.48209067	   4364.71768377	   1961.15548010	     -0.00000000	     73.29339259
      0.48222862	   4364.67827210	   1961.18555875	      0.00000000	     73.29422476
      0.48233335	   4364.64832069	   1961.20824468	      0.00000000	     73.29486533
      0.48243808	   4364.61834625	   1961.23080169	      0.00000000	     73.29551330
      0.48258831	   4364.57530834	   1961.26293280	     -0.00000000	     73.29645588
      0.48271378	   4364.53932556	   1961.28956734	      0.00000000	     73.29725490
      0.48283926	   4364.50330785	   1961.31601816	      0.00000000	     73.29806478
      0.48296473	   4364.46725827	   1961.34228624	      0.00000000	     73.29888531
      0.48309021	   4364.43117382	   1961.36837167	      0.00000000	     73.29971676
      0.48320069	   4364.39937608	   1961.39118947	      0.00000000	     73.30045766
      0.48331117	   4364.36755188	   1961.41386649	      0.00000000	     73.30120702
      0.48342165	   4364.33570326	   1961.43640340	      0.00000000	     73.30196472
      0.48358239	   4364.28932031	   1961.46894343	     -0.00000000	     73.30308216
      0.48369018	   4364.25818753	   1961.49059980	      0.00000000	     73.30384140
      0.48379798	   4364.22703057	   1961.51212378	      0.00000000	     73.30460871
      0.48394123	   4364.18559068	   1961.54052331	     -0.00000000	     73.30564074
      0.48408447	   4364.14410932	   1961.56869052	     -0.00000000	     73.30668702
      0.48418607	   4364.11466710	   1961.58852716	     -0.00000000	     73.30743754
      0.48428766	   4364.08520390	   1961.60824756	     -0.00000000	     73.30819527
      0.48443564	   4364.04225497	   1961.63676389	      0.00000000	     73.30931166
      0.48456781	   4364.00385673	   1961.66202789	      0.00000000	     73.31032171
      0.48469999	   4363.96542667	   1961.68709733	      0.00000000	     73.31134378
      0.48481215	   4363.93278727	   1961.70821932	      0.00000000	     73.31222075
      0.48492432	   4363.90012567	   1961.72920205	      0.00000000	     73.31310637
      0.48503648	   4363.86744029	   1961.75004564	      0.00000000	     73.31400079
      0.48518496	   4363.82413834	   1961.77742431	      0.00000000	     73.31519821
      0.48530200	   4363.78997658	   1961.79883471	      0.00000000	     73.31615298
      0.48541904	   4363.75579133	   1961.82009521	      0.00000000	     73.31711723
      0.48553608	   4363.72158091	   1961.84120593	     -0.00000000	     73.31809111
      0.48565312	   4363.68734706	   1961.86216750	     -0.00000000	     73.31907453
      0.48579941	   4363.64452080	   1961.88815962	      0.00000000	     73.32031735
      0.48590485	   4363.61363407	   1961.90674857	     -0.00000000	     73.32122227
      0.48601028	   4363.58272726	   1961.92521727	     -0.00000000	     73.32213507
      0.48615095	   4363.54146396	   1961.94967101	     -0.00000000	     73.32336501
      0.48627613	   4363.50471429	   1961.97125389	     -0.00000000	     73.32447131
      0.48640132	   4363.46793947	   1961.99266907	     -0.00000000	     73.32558858
      0.48652650	   4363.43113727	   1962.01391666	      0.00000000	     73.32671701
      0.48663846	   4363.39820193	   1962.03277877	      0.00000000	     73.32773552
      0.48675042	   4363.36524494	   1962.05150752	     -0.00000000	     73.32876300
      0.48686238	   4363.33226842	   1962.07010355	      0.00000000	     73.32979929
      0.48700723	   4363.28957469	   1962.09396526	      0.00000000	     73.33115324
      0.48711785	   4363.25694598	   1962.11204083	      0.00000000	     73.33219727
      0.48722848	   4363.22429693	   1962.12998761	     -0.00000000	     73.33325009
      0.48733910	   4363.19162933	   1962.14780618	     -0.00000000	     73.33431158
      0.48749330	   4363.14606399	   1962.17242849	      0.00000000	     73.33580573
      0.48759882	   4363.11486219	   1962.18913555	     -0.00000000	     73.33683792
      0.48770434	   4363.08364248	   1962.20572669	     -0.00000000	     73.33787816
      0.48784465	   4363.04210391	   1962.22760931	      0.00000000	     73.33927366
      0.48798496	   4363.00053470	   1962.24928815	      0.00000000	     73.34068338
      0.48808444	   4362.97104372	   1962.26453668	     -0.00000000	     73.34169140
      0.48818393	   4362.94153715	   1962.27968323	     -0.00000000	     73.34270661
      0.48832962	   4362.89830133	   1962.30168101	      0.00000000	     73.34420615
      0.48845857	   4362.86000885	   1962.32096902	      0.00000000	     73.34554615
      0.48858751	   4362.82169355	   1962.34008749	      0.00000000	     73.34689808
      0.48869846	   4362.78870434	   1962.35640265	     -0.00000000	     73.34807110
      0.48880942	   4362.75569885	   1962.37259296	     -0.00000000	     73.34925296
      0.48892037	   4362.72267541	   1962.38865847	      0.00000000	     73.35044381
      0.48906287	   4362.68023944	   1962.40910891	      0.00000000	     73.35198628
      0.48917710	   4362.64619842	   1962.42535563	     -0.00000000	     73.35323359
      0.48929134	   4362.61214065	   1962.44147133	      0.00000000	     73.35449034
      0.48940557	   4362.57806439	   1962.45745605	      0.00000000	     73.35575669
      0.48951981	   4362.54397128	   1962.47331033	      0.00000000	     73.35703254
      0.48966513	   4362.50057520	   1962.49329033	      0.00000000	     73.35866945
      0.48976839	   4362.46972381	   1962.50735978	      0.00000000	     73.35984191
      0.48987165	   4362.43885752	   1962.52132323	     -0.00000000	     73.36102228
      0.49001062	   4362.39729255	   1962.53995039	      0.00000000	     73.36262333
      0.49013294	   4362.36069010	   1962.55618611	     -0.00000000	     73.36404425
      0.49025525	   4362.32406964	   1962.57227455	     -0.00000000	     73.36547615
      0.49037757	   4362.28742898	   1962.58821574	     -0.00000000	     73.36691924
      0.49049988	   4362.25077127	   1962.60401048	      0.00000000	     73.36837328
      0.49060415	   4362.21950578	   1962.61735909	      0.00000000	     73.36962170
      0.49070842	   4362.18822800	   1962.63060175	     -0.00000000	     73.37087813
      0.49084277	   4362.14790637	   1962.64750863	      0.00000000	     73.37250904
      0.49097712	   4362.10756410	   1962.66424034	      0.00000000	     73.37415333
      0.49107632	   4362.07775888	   1962.67648308	      0.00000000	     73.37537631
      0.49117553	   4362.04794295	   1962.68863079	     -0.00000000	     73.37660658
      0.49132079	   4362.00426467	   1962.70624616	     -0.00000000	     73.37842134
      0.49144306	   4361.96748203	   1962.72091585	     -0.00000000	     73.37996108
      0.49156533	   4361.93068082	   1962.73544185	      0.00000000	     73.38151218
      0.49168759	   4361.89386412	   1962.74982491	      0.00000000	     73.38307445
      0.49179043	   4361.86288453	   1962.76181103	      0.00000000	     73.38439728
      0.49189326	   4361.83189409	   1962.77369647	      0.00000000	     73.38572804
      0.49202815	   4361.79122376	   1962.78913449	      0.00000000	     73.38748589
      0.49216304	   4361.75053444	   1962.80439996	     -0.00000000	     73.38925749
      0.49226068	   4361.72106915	   1962.81534161	     -0.00000000	     73.39054857
      0.49235831	   4361.69159446	   1962.82619330	     -0.00000000	     73.39184684
      0.49250495	   4361.64730870	   1962.84232165	      0.00000000	     73.39381037
      0.49262686	   4361.61047034	   1962.85557773	      0.00000000	     73.39545545
      0.49274878	   4361.57361498	   1962.86869411	      0.00000000	     73.39711204
      0.49287070	   4361.53674569	   1962.88167153	      0.00000000	     73.39877995
      0.49297227	   4361.50601636	   1962.89237678	      0.00000000	     73.40017837
      0.49307384	   4361.47527746	   1962.90298597	     -0.00000000	     73.40158468
      0.49320901	   4361.43435292	   1962.91695567	      0.00000000	     73.40346864
      0.49334418	   4361.39341103	   1962.93075589	     -0.00000000	     73.40536669
      0.49344057	   4361.36420269	   1962.94049324	     -0.00000000	     73.40672898
      0.49353696	   4361.33498607	   1962.95014483	      0.00000000	     73.40809843
      0.49368438	   4361.29028279	   1962.96474035	      0.00000000	     73.41020700
      0.49380592	   4361.25341357	   1962.97662270	      0.00000000	     73.41195806
      0.49392746	   4361.21652879	   1962.98836917	      0.00000000	     73.41372080
      0.49403650	   4361.18342568	   1962.99879282	      0.00000000	     73.41531207
      0.49414554	   4361.15031009	   1963.00910751	      0.00000000	     73.41691279
      0.49425458	   4361.11718406	   1963.01931374	      0.00000000	     73.41852284
      0.49439083	   4361.07577600	   1963.03191415	      0.00000000	     73.42054790
      0.49449916	   4361.04284088	   1963.04181249	     -0.00000000	     73.42216846
      0.49460749	   4361.00989395	   1963.05160416	      0.00000000	     73.42379842
      0.49471582	   4360.97693700	   1963.06128959	      0.00000000	     73.42543766
      0.49485752	   4360.93381271	   1963.07379778	      0.00000000	     73.42759598
      0.49496255	   4360.90183676	   1963.08295254	      0.00000000	     73.42920609
      0.49506758	   4360.86985009	   1963.09200782	      0.00000000	     73.43082510
      0.49519807	   4360.83009912	   1963.10311952	      0.00000000	     73.43284874
      0.49532855	   4360.79033218	   1963.11407832	     -0.00000000	     73.43488617
      0.49542703	   4360.76031076	   1963.12224845	     -0.00000000	     73.43643286
      0.49552551	   4360.73028005	   1963.13033176	     -0.00000000	     73.43798747
      0.49566165	   4360.68875140	   1963.14136408	     -0.00000000	     73.44014951
      0.49578319	   4360.65166519	   1963.15107308	      0.00000000	     73.44209231
      0.49590472	   4360.61456777	   1963.16065098	      0.00000000	     73.44404706
      0.49602625	   4360.57745670	   1963.17009768	      0.00000000	     73.44601397
      0.49612725	   4360.54660877	   1963.17784888	      0.00000000	     73.44765761
      0.49622825	   4360.51575154	   1963.18550978	     -0.00000000	     73.44930968
      0.49635782	   4360.47615215	   1963.19520661	      0.00000000	     73.45144142
      0.49648740	   4360.43653854	   1963.20475548	      0.00000000	     73.45358705
      0.49659117	   4360.40480535	   1963.21229653	      0.00000000	     73.45531529
      0.49669494	   4360.37306277	   1963.21974295	     -0.00000000	     73.45705253
      0.49682259	   4360.33400490	   1963.22877372	     -0.00000000	     73.45920172
      0.49695024	   4360.29493354	   1963.23766188	      0.00000000	     73.46136455
      0.49705189	   4360.26381296	   1963.24463812	      0.00000000	     73.46309645
      0.49715354	   4360.23268363	   1963.25152419	     -0.00000000	     73.46483706
      0.49728290	   4360.19306068	   1963.26015698	      0.00000000	     73.46706446
      0.49741225	   4360.15342444	   1963.26864436	     -0.00000000	     73.46930598
      0.49751318	   4360.12248762	   1963.27516681	      0.00000000	     73.47106481
      0.49761412	   4360.09154248	   1963.28160095	     -0.00000000	     73.47283231
      0.49774436	   4360.05160513	   1963.28977272	      0.00000000	     73.47512551
      0.49787459	   4360.01165481	   1963.29779806	      0.00000000	     73.47743317
      0.49797413	   4359.98111473	   1963.30383341	      0.00000000	     73.47920649
      0.49807367	   4359.95056682	   1963.30978345	     -0.00000000	     73.48098833
      0.49820555	   4359.91008337	   1963.31753591	     -0.00000000	     73.48336211
      0.49833743	   4359.86958714	   1963.32513920	      0.00000000	     73.48575085
      0.49843552	   4359.83946013	   1963.33069815	     -0.00000000	     73.48753716
      0.49853361	   4359.80932574	   1963.33617477	      0.00000000	     73.48933183
      0.49866749	   4359.76818741	   1963.34351716	     -0.00000000	     73.49179461
      0.49878596	   4359.73177090	   1963.34988754	      0.00000000	     73.49398707
      0.49890444	   4359.69534636	   1963.35613875	     -0.00000000	     73.49619163
      0.49902292	   4359.65891149	   1963.36227061	     -0.00000000	     73.49840849
      0.49912668	   4359.62699704	   1963.36754319	     -0.00000000	     73.50035991
      0.49923044	   4359.59507475	   1963.37272451	     -0.00000000	     73.50232081
      0.49933420	   4359.56314640	   1963.37781492	      0.00000000	     73.50429110
      0.49947720	   4359.51912935	   1963.38468180	      0.00000000	     73.50702222
      0.49958095	   4359.48718845	   1963.38955594	     -0.00000000	     73.50901483
      0.49968470	   4359.45524017	   1963.39433937	     -0.00000000	     73.51101702
      0.49981267	   4359.41582675	   1963.40011486	     -0.00000000	     73.51349961
      0.49994064	   4359.37640248	   1963.40575277	     -0.00000000	     73.51599684
      0.50003538	   4359.34720996	   1963.40983862	      0.00000000	     73.51785495
      0.50013012	   4359.31801130	   1963.41384923	     -0.00000000	     73.51972114
      0.50026663	   4359.27592918	   1963.41949646	     -0.00000000	     73.52242431
      0.50038674	   4359.23889600	   1963.42433622	      0.00000000	     73.52481643
      0.50050685	   4359.20185579	   1963.42905593	      0.00000000	     73.52722147
      0.50061407	   4359.16878089	   1963.43316778	     -0.00000000	     73.52937961
      0.50072129	   4359.13570083	   1963.43718426	      0.00000000	     73.53154807
      0.50082852	   4359.10261374	   1963.44110519	     -0.00000000	     73.53372703
      0.50093574	   4359.06952111	   1963.44493091	      0.00000000	     73.53591640
      0.50107497	   4359.02653875	   1963.44975661	     -0.00000000	     73.53877512
      0.50117433	   4358.99586144	   1963.45310237	      0.00000000	     73.54082587
      0.50127369	   4358.96517812	   1963.45636648	      0.00000000	     73.54288574
      0.50140482	   4358.92467610	   1963.46054980	      0.00000000	     73.54561816
      0.50153595	   4358.88416429	   1963.46459132	      0.00000000	     73.54836652
      0.50162881	   4358.85546895	   1963.46736824	     -0.00000000	     73.55032251
      0.50172168	   4358.82676840	   1963.47007414	     -0.00000000	     73.55228657
      0.50186058	   4358.78383652	   1963.47398904	      0.00000000	     73.55523895
      0.50198037	   4358.74680233	   1963.47723829	      0.00000000	     73.55779970
      0.50210015	   4358.70976227	   1963.48037019	      0.00000000	     73.56037381
      0.50220683	   4358.67676910	   1963.48306036	     -0.00000000	     73.56267764
      0.50231351	   4358.64377171	   1963.48565771	      0.00000000	     73.56499210
      0.50242019	   4358.61076827	   1963.48816206	     -0.00000000	     73.56731736
      0.50252687	   4358.57776024	   1963.49057372	      0.00000000	     73.56965335
      0.50266419	   4358.53526236	   1963.49354156	     -0.00000000	     73.57267633
      0.50276330	   4358.50458541	   1963.49558842	     -0.00000000	     73.57486923
      0.50286241	   4358.47390323	   1963.49755531	      0.00000000	     73.57707159
      0.50299195	   4358.43379442	   1963.50000600	     -0.00000000	     73.57996431
      0.50312150	   4358.39367730	   1963.50232043	      0.00000000	     73.58287324
      0.50321410	   4358.36499498	   1963.50389184	      0.00000000	     73.58496261
      0.50330671	   4358.33630812	   1963.50539370	     -0.00000000	     73.58706035
      0.50344393	   4358.29379642	   1963.50749158	      0.00000000	     73.59018384
      0.50356244	   4358.25707437	   1963.50918093	      0.00000000	     73.59289622
      0.50368095	   4358.22034762	   1963.51075708	     -0.00000000	     73.59562223
      0.50378746	   4358.18733419	   1963.51207684	     -0.00000000	     73.59808400
      0.50389397	   4358.15431740	   1963.51330538	     -0.00000000	     73.60055682
      0.50400048	   4358.12129535	   1963.51444250	      0.00000000	     73.60304087
      0.50410699	   4358.08826960	   1963.51548849	     -0.00000000	     73.60553606
      0.50424025	   4358.04694268	   1963.51666869	      0.00000000	     73.60867380
      0.50433998	   4358.01600982	   1963.51745886	      0.00000000	     73.61103358
      0.50443971	   4357.98507237	   1963.51816911	      0.00000000	     73.61340334
      0.50456612	   4357.94585385	   1963.51895493	     -0.00000000	     73.61642130
      0.50469253	   4357.90662849	   1963.51961264	      0.00000000	     73.61945537
      0.50478626	   4357.87754340	   1963.52001793	     -0.00000000	     73.62171519
      0.50487998	   4357.84845428	   1963.52035284	      0.00000000	     73.62398394
      0.50501285	   4357.80721420	   1963.52070744	     -0.00000000	     73.62721520
      0.50512922	   4357.77108559	   1963.52090218	     -0.00000000	     73.63006030
      0.50524560	   4357.73495342	   1963.52098903	      0.00000000	     73.63291911
      0.50536197	   4357.69881539	   1963.52096774	      0.00000000	     73.63579187
      0.50546029	   4357.66828228	   1963.52086588	      0.00000000	     73.63822962
      0.50555861	   4357.63774502	   1963.52068694	      0.00000000	     73.64067738
      0.50568171	   4357.59950844	   1963.52035459	     -0.00000000	     73.64375600
      0.50580481	   4357.56126617	   1963.51990166	     -0.00000000	     73.64685038
      0.50590429	   4357.53035935	   1963.51944785	      0.00000000	     73.64936242
      0.50600377	   4357.49944855	   1963.51891534	      0.00000000	     73.65188484
      0.50612675	   4357.46123038	   1963.51814858	     -0.00000000	     73.65501752
      0.50624973	   4357.42300672	   1963.51726173	     -0.00000000	     73.65816612
      0.50634674	   4357.39285585	   1963.51647784	      0.00000000	     73.66066072
      0.50644374	   4357.36270133	   1963.51561929	     -0.00000000	     73.66316531
      0.50656946	   4357.32361850	   1963.51439591	     -0.00000000	     73.66642595
      0.50669517	   4357.28453031	   1963.51304734	     -0.00000000	     73.66970345
      0.50679038	   4357.25492819	   1963.51194313	     -0.00000000	     73.67219652
      0.50688558	   4357.22532270	   1963.51076716	      0.00000000	     73.67469934
      0.50701409	   4357.18535576	   1963.50906627	     -0.00000000	     73.67809319
      0.50714260	   4357.14538357	   1963.50723485	     -0.00000000	     73.68150488
      0.50723526	   4357.11656027	   1963.50583361	      0.00000000	     73.68397584
      0.50732792	   4357.08773391	   1963.50436451	      0.00000000	     73.68645617
      0.50746065	   4357.04643826	   1963.50214221	     -0.00000000	     73.69002532
      0.50757532	   4357.01075982	   1963.50011054	      0.00000000	     73.69312414
      0.50768998	   4356.97507920	   1963.49797541	      0.00000000	     73.69623726
      0.50780465	   4356.93939421	   1963.49573655	      0.00000000	     73.69936491
      0.50790401	   4356.90847077	   1963.49371298	     -0.00000000	     73.70208673
      0.50800337	   4356.87754407	   1963.49161157	      0.00000000	     73.70481954
      0.50812277	   4356.84037902	   1963.48898378	      0.00000000	     73.70811782
      0.50824217	   4356.80320989	   1963.48624374	      0.00000000	     73.71143202
      0.50834212	   4356.77209478	   1963.48386406	     -0.00000000	     73.71421845
      0.50844206	   4356.74097657	   1963.48140572	     -0.00000000	     73.71701614
      0.50854201	   4356.70985689	   1963.47886897	     -0.00000000	     73.71982501
      0.50868054	   4356.66671981	   1963.47522308	      0.00000000	     73.72373686
      0.50878038	   4356.63563032	   1963.47250223	     -0.00000000	     73.72656944
      0.50888021	   4356.60453805	   1963.46970299	      0.00000000	     73.72941340
      0.50900399	   4356.56598716	   1963.46612389	     -0.00000000	     73.73295511
      0.50911421	   4356.53165773	   1963.46283569	      0.00000000	     73.73612349
      0.50922442	   4356.49732723	   1963.45945232	      0.00000000	     73.73930570
      0.50933464	   4356.46299332	   1963.45597347	     -0.00000000	     73.74250200
      0.50944485	   4356.42865871	   1963.45239953	      0.00000000	     73.74571221
      0.50955506	   4356.39432047	   1963.44873008	      0.00000000	     73.74893661
      0.50966528	   4356.35998199	   1963.44496562	     -0.00000000	     73.75217500
      0.50976142	   4356.33002538	   1963.44160387	      0.00000000	     73.75501154
      0.50985756	   4356.30006835	   1963.43816979	     -0.00000000	     73.75785882
      0.50997933	   4356.26212169	   1963.43371602	     -0.00000000	     73.76148084
      0.51010110	   4356.22417378	   1963.42914613	      0.00000000	     73.76512027
      0.51019660	   4356.19441031	   1963.42548068	     -0.00000000	     73.76798686
      0.51029210	   4356.16464647	   1963.42174385	     -0.00000000	     73.77086421
      0.51041750	   4356.12556356	   1963.41672868	      0.00000000	     73.77465874
      0.51054289	   4356.08647963	   1963.41159041	     -0.00000000	     73.77847198
      0.51063227	   4356.05861888	   1963.40785252	     -0.00000000	     73.78120160
      0.51072164	   4356.03075802	   1963.40405213	      0.00000000	     73.78394076
      0.51085777	   4355.98832289	   1963.39814365	     -0.00000000	     73.78813113
      0.51096883	   4355.95369984	   1963.39321549	     -0.00000000	     73.79156657
      0.51107989	   4355.91907445	   1963.38819048	      0.00000000	     73.79501709
      0.51119095	   4355.88444874	   1963.38306889	      0.00000000	     73.79848260
      0.51130201	   4355.84982035	   1963.37785035	     -0.00000000	     73.80196333
      0.51141307	   4355.81519229	   1963.37253529	      0.00000000	     73.80545911
      0.51150796	   4355.78560220	   1963.36791701	      0.00000000	     73.80845823
      0.51160286	   4355.75601223	   1963.36322820	      0.00000000	     73.81146843
      0.51172500	   4355.71792577	   1963.35708924	     -0.00000000	     73.81535931
      0.51184713	   4355.67983893	   1963.35083332	     -0.00000000	     73.81926873
      0.51194080	   4355.65062627	   1963.34595582	     -0.00000000	     73.82227981
      0.51203448	   4355.62141378	   1963.34100955	     -0.00000000	     73.82530185
      0.51216097	   4355.58196288	   1963.33422052	     -0.00000000	     73.82940048
      0.51227419	   4355.54665309	   1963.32803766	      0.00000000	     73.83308598
      0.51238741	   4355.51134110	   1963.32175386	     -0.00000000	     73.83678788
      0.51248494	   4355.48092250	   1963.31626014	      0.00000000	     73.83998985
      0.51258247	   4355.45050224	   1963.31069145	     -0.00000000	     73.84320409
      0.51270012	   4355.41380587	   1963.30387441	     -0.00000000	     73.84709767
      0.51281777	   4355.37710767	   1963.29694829	     -0.00000000	     73.85100918
      0.51291519	   4355.34672029	   1963.29113080	     -0.00000000	     73.85426159
      0.51301261	   4355.31633141	   1963.28523843	      0.00000000	     73.85752641
      0.51313119	   4355.27934348	   1963.27796569	     -0.00000000	     73.86151686
      0.51324977	   4355.24235385	   1963.27058198	      0.00000000	     73.86552580
      0.51334484	   4355.21269668	   1963.26458188	     -0.00000000	     73.86875338
      0.51343992	   4355.18303820	   1963.25851034	      0.00000000	     73.87199296
      0.51356130	   4355.14517253	   1963.25065503	     -0.00000000	     73.87614637
      0.51368269	   4355.10730537	   1963.24268325	      0.00000000	     73.88031945
      0.51377551	   4355.07834795	   1963.23650858	     -0.00000000	     73.88352391
      0.51386834	   4355.04938937	   1963.23026567	     -0.00000000	     73.88673999
      0.51399317	   4355.01044744	   1963.22176315	      0.00000000	     73.89108305
      0.51411800	   4354.97150420	   1963.21313719	      0.00000000	     73.89544721
      0.51420783	   4354.94347924	   1963.20685324	     -0.00000000	     73.89860091
      0.51429767	   4354.91545326	   1963.20050524	      0.00000000	     73.90176565
      0.51442771	   4354.87488275	   1963.19120253	     -0.00000000	     73.90636646
      0.51453902	   4354.84015640	   1963.18313341	     -0.00000000	     73.91032290
      0.51465033	   4354.80543093	   1963.17496610	     -0.00000000	     73.91429632
      0.51476164	   4354.77070419	   1963.16670021	     -0.00000000	     73.91828695
      0.51485936	   4354.74022111	   1963.15936316	      0.00000000	     73.92180414
      0.51495707	   4354.70973705	   1963.15195003	     -0.00000000	     73.92533470
      0.51505478	   4354.67925367	   1963.14446103	      0.00000000	     73.92887855
      0.51518728	   4354.63791715	   1963.13418428	      0.00000000	     73.93370552
      0.51528621	   4354.60705474	   1963.12642018	      0.00000000	     73.93732558
      0.51538514	   4354.57619164	   1963.11857790	     -0.00000000	     73.94095954
      0.51548407	   4354.54532930	   1963.11065762	     -0.00000000	     73.94460734
      0.51561726	   4354.50377922	   1963.09987106	     -0.00000000	     73.94954043
      0.51571362	   4354.47372011	   1963.09197903	     -0.00000000	     73.95312513
      0.51580998	   4354.44366044	   1963.08401262	      0.00000000	     73.95672323
      0.51593142	   4354.40577449	   1963.07386600	     -0.00000000	     73.96127728
      0.51603938	   4354.37209749	   1963.06474741	      0.00000000	     73.96534333
      0.51614733	   4354.33842209	   1963.05553552	      0.00000000	     73.96942624
      0.51625529	   4354.30474590	   1963.04622991	      0.00000000	     73.97352625
      0.51636325	   4354.27107173	   1963.03683090	      0.00000000	     73.97764323
      0.51645956	   4354.24102933	   1963.02836653	     -0.00000000	     73.98133066
      0.51655586	   4354.21098843	   1963.01982768	     -0.00000000	     73.98503170
      0.51665217	   4354.18094748	   1963.01121404	      0.00000000	     73.98874653
      0.51678557	   4354.13933859	   1962.99915967	     -0.00000000	     73.99391477
      0.51688552	   4354.10816450	   1962.99003414	      0.00000000	     73.99780438
      0.51698547	   4354.07699191	   1962.98082804	      0.00000000	     74.00170891
      0.51708541	   4354.04581938	   1962.97154109	      0.00000000	     74.00562853
      0.51721245	   4354.00619820	   1962.95962001	      0.00000000	     74.01063245
      0.51730995	   4353.97578961	   1962.95038199	     -0.00000000	     74.01448955
      0.51740745	   4353.94538263	   1962.94106699	      0.00000000	     74.01836108
      0.51752565	   4353.90852225	   1962.92967136	      0.00000000	     74.02307387
      0.51763136	   4353.87555704	   1962.91938332	      0.00000000	     74.02730701
      0.51773707	   4353.84259167	   1962.90900419	      0.00000000	     74.03155748
      0.51784278	   4353.80962845	   1962.89853421	      0.00000000	     74.03582518
      0.51794849	   4353.77666504	   1962.88797292	      0.00000000	     74.04011036
      0.51805420	   4353.74370395	   1962.87732058	      0.00000000	     74.04441290
      0.51815991	   4353.71074261	   1962.86657671	      0.00000000	     74.04873308
      0.51826562	   4353.67778380	   1962.85574161	     -0.00000000	     74.05307075
      0.51837133	   4353.64482465	   1962.84481473	     -0.00000000	     74.05742620
      0.51847704	   4353.61186827	   1962.83379643	     -0.00000000	     74.06179929
      0.51858275	   4353.57891142	   1962.82268610	     -0.00000000	     74.06619033
      0.51867750	   4353.54937295	   1962.81264945	      0.00000000	     74.07014134
      0.51877225	   4353.51983448	   1962.80253873	      0.00000000	     74.07410687
      0.51888679	   4353.48413266	   1962.79021895	      0.00000000	     74.07891939
      0.51900132	   4353.44843149	   1962.77779079	     -0.00000000	     74.08375324
      0.51909810	   4353.41826637	   1962.76720465	     -0.00000000	     74.08785440
      0.51919488	   4353.38810146	   1962.75654087	     -0.00000000	     74.09197095
      0.51929165	   4353.35793834	   1962.74579958	     -0.00000000	     74.09610281
      0.51942142	   4353.31749511	   1962.73127499	     -0.00000000	     74.10166732
      0.51951865	   4353.28719448	   1962.72030058	      0.00000000	     74.10585484
      0.51961588	   4353.25689429	   1962.70924739	     -0.00000000	     74.11005814
      0.51973287	   4353.22044025	   1962.69584415	      0.00000000	     74.11513631
      0.51983757	   4353.18781418	   1962.68375112	      0.00000000	     74.11970086
      0.51994228	   4353.15519080	   1962.67156665	      0.00000000	     74.12428377
      0.52004698	   4353.12256793	   1962.65929030	      0.00000000	     74.12888530
      0.52015168	   4353.08994789	   1962.64692225	      0.00000000	     74.13350535
      0.52025639	   4353.05732834	   1962.63446204	     -0.00000000	     74.13814417
      0.52036109	   4353.02471178	   1962.62190988	      0.00000000	     74.14280166
      0.52046580	   4352.99209566	   1962.60926526	     -0.00000000	     74.14747810
      0.52057050	   4352.95948272	   1962.59652844	      0.00000000	     74.15217335
      0.52067520	   4352.92687015	   1962.58369885	      0.00000000	     74.15688772
      0.52077991	   4352.89426095	   1962.57077680	     -0.00000000	     74.16162106
      0.52088461	   4352.86165204	   1962.55776167	      0.00000000	     74.16637369
      0.52098932	   4352.82904674	   1962.54465380	      0.00000000	     74.17114544
      0.52108307	   4352.79985273	   1962.53283801	     -0.00000000	     74.17543450
      0.52117682	   4352.77066133	   1962.52094760	      0.00000000	     74.17973903
      0.52129098	   4352.73511436	   1962.50636658	     -0.00000000	     74.18500212
      0.52140515	   4352.69957074	   1962.49167444	      0.00000000	     74.19028841
      0.52149975	   4352.67011746	   1962.47941487	     -0.00000000	     74.19468681
      0.52159436	   4352.64066683	   1962.46707878	     -0.00000000	     74.19910125
      0.52170969	   4352.60476665	   1962.45193652	      0.00000000	     74.20450464
      0.52182502	   4352.56887013	   1962.43668011	      0.00000000	     74.20993210
      0.52191557	   4352.54068766	   1962.42462156	      0.00000000	     74.21421043
      0.52200612	   4352.51250776	   1962.41249244	      0.00000000	     74.21850371
      0.52212674	   4352.47496970	   1962.39622446	      0.00000000	     74.22424652
      0.52224736	   4352.43743566	   1962.37983071	     -0.00000000	     74.23001615
      0.52233400	   4352.41047826	   1962.36797820	      0.00000000	     74.23417684
      0.52242064	   4352.38352334	   1962.35606063	      0.00000000	     74.23835146
      0.52254865	   4352.34369771	   1962.33833185	      0.00000000	     74.24454558
      0.52265572	   4352.31039077	   1962.32339384	      0.00000000	     74.24974998
      0.52276279	   4352.27708550	   1962.30835557	      0.00000000	     74.25497613
      0.52286985	   4352.24378394	   1962.29321716	      0.00000000	     74.26022396
      0.52297692	   4352.21048357	   1962.27797802	     -0.00000000	     74.26549377
      0.52306945	   4352.18171066	   1962.26472826	      0.00000000	     74.27006524
      0.52316197	   4352.15293876	   1962.25140303	      0.00000000	     74.27465326
      0.52327662	   4352.11729050	   1962.23478689	      0.00000000	     74.28036125
      0.52339127	   4352.08164447	   1962.21805451	      0.00000000	     74.28609483
      0.52348405	   4352.05279896	   1962.20442768	     -0.00000000	     74.29075379
      0.52357684	   4352.02395465	   1962.19072437	     -0.00000000	     74.29542968
      0.52369285	   4351.98789469	   1962.17348378	      0.00000000	     74.30129966
      0.52380886	   4351.95183709	   1962.15612320	     -0.00000000	     74.30719631
      0.52389814	   4351.92408984	   1962.14268050	     -0.00000000	     74.31175261
      0.52398742	   4351.89634373	   1962.12916640	     -0.00000000	     74.31632487
      0.52410825	   4351.85879942	   1962.11076444	      0.00000000	     74.32253778
      0.52422907	   4351.82125796	   1962.09223128	      0.00000000	     74.32878014
      0.52431487	   4351.79460267	   1962.07899098	      0.00000000	     74.33323078
      0.52440067	   4351.76794849	   1962.06568420	     -0.00000000	     74.33769643
      0.52452819	   4351.72833887	   1962.04578468	     -0.00000000	     74.34436103
      0.52463522	   4351.69509484	   1962.02896801	      0.00000000	     74.34998081
      0.52474226	   4351.66185484	   1962.01204749	     -0.00000000	     74.35562412
      0.52484929	   4351.62861689	   1961.99502261	      0.00000000	     74.36129122
      0.52494503	   4351.59889093	   1961.97970629	      0.00000000	     74.36638027
      0.52504076	   4351.56916656	   1961.96430610	     -0.00000000	     74.37148853
      0.52513650	   4351.53944547	   1961.94882211	      0.00000000	     74.37661596
      0.52525895	   4351.50143394	   1961.92889468	     -0.00000000	     74.38320237
      0.52535596	   4351.47132490	   1961.91301028	     -0.00000000	     74.38844262
      0.52545297	   4351.44121775	   1961.89703902	      0.00000000	     74.39370295
      0.52554997	   4351.41111403	   1961.88098094	      0.00000000	     74.39898332
      0.52567178	   4351.37331623	   1961.86069341	     -0.00000000	     74.40564249
      0.52576697	   4351.34378431	   1961.84474463	     -0.00000000	     74.41086829
      0.52586216	   4351.31425428	   1961.82871145	      0.00000000	     74.41611378
      0.52595734	   4351.28472761	   1961.81259389	     -0.00000000	     74.42137892
      0.52608455	   4351.24527133	   1961.79092181	      0.00000000	     74.42844632
      0.52617879	   4351.21604284	   1961.77476765	     -0.00000000	     74.43370531
      0.52627304	   4351.18681634	   1961.75852996	      0.00000000	     74.43898395
      0.52638856	   4351.15099714	   1961.73851300	      0.00000000	     74.44548093
      0.52649116	   4351.11918845	   1961.72063001	     -0.00000000	     74.45127596
      0.52659375	   4351.08738427	   1961.70264761	      0.00000000	     74.45709445
      0.52669635	   4351.05558243	   1961.68456526	      0.00000000	     74.46293669
      0.52679894	   4351.02378527	   1961.66638303	     -0.00000000	     74.46880261
      0.52690154	   4350.99199039	   1961.64810032	      0.00000000	     74.47469251
      0.52700413	   4350.96020037	   1961.62971726	      0.00000000	     74.48060630
      0.52710673	   4350.92841255	   1961.61123321	     -0.00000000	     74.48654431
      0.52720932	   4350.89662983	   1961.59264832	     -0.00000000	     74.49250643
      0.52731192	   4350.86484918	   1961.57396190	      0.00000000	     74.49849300
      0.52741452	   4350.83307388	   1961.55517416	     -0.00000000	     74.50450390
      0.52750573	   4350.80482428	   1961.53838435	     -0.00000000	     74.50986890
      0.52759695	   4350.77657863	   1961.52151402	     -0.00000000	     74.51525332
      0.52770915	   4350.74183993	   1961.50065253	     -0.00000000	     74.52190307
      0.52782134	   4350.70710665	   1961.47966849	     -0.00000000	     74.52858254
      0.52791397	   4350.67843246	   1961.46225074	      0.00000000	     74.53411990
      0.52800661	   4350.64976233	   1961.44474905	      0.00000000	     74.53967768
      0.52811933	   4350.61487722	   1961.42333747	      0.00000000	     74.54646878
      0.52823205	   4350.57999785	   1961.40180089	     -0.00000000	     74.55329044
      0.52832104	   4350.55246467	   1961.38471010	      0.00000000	     74.55869762
      0.52841003	   4350.52493538	   1961.36754102	     -0.00000000	     74.56412401
      0.52852729	   4350.48866505	   1961.34479784	     -0.00000000	     74.57130379
      0.52864455	   4350.45240094	   1961.32191790	      0.00000000	     74.57851730
      0.52873041	   4350.42585051	   1961.30507792	     -0.00000000	     74.58382068
      0.52881626	   4350.39930380	   1961.28816427	      0.00000000	     74.58914229
      0.52893920	   4350.36129703	   1961.26381733	      0.00000000	     74.59679416
      0.52904408	   4350.32887646	   1961.24292530	      0.00000000	     74.60335233
      0.52914896	   4350.29645938	   1961.22192207	      0.00000000	     74.60993829
      0.52925385	   4350.26404785	   1961.20080761	      0.00000000	     74.61655201
      0.52935873	   4350.23163933	   1961.17958123	      0.00000000	     74.62319384
      0.52944839	   4350.20394041	   1961.16134763	      0.00000000	     74.62889367
      0.52953805	   4350.17624384	   1961.14303181	     -0.00000000	     74.63461423
      0.52965167	   4350.14115037	   1961.11970267	      0.00000000	     74.64189344
      0.52976528	   4350.10606136	   1961.09624081	      0.00000000	     74.64920621
      0.52985476	   4350.07843293	   1961.07767066	      0.00000000	     74.65498877
      0.52994424	   4350.05080700	   1961.05901768	     -0.00000000	     74.66079237
      0.53006015	   4350.01502708	   1961.03473208	     -0.00000000	     74.66834142
      0.53017605	   4349.97925191	   1961.01030675	      0.00000000	     74.67592608
      0.53026123	   4349.95296718	   1960.99226856	      0.00000000	     74.68152239
      0.53034640	   4349.92668475	   1960.97415443	     -0.00000000	     74.68713815
      0.53046917	   4349.88880865	   1960.94791188	      0.00000000	     74.69526664
      0.53057344	   4349.85664245	   1960.92549770	     -0.00000000	     74.70220272
      0.53067772	   4349.82448194	   1960.90296895	      0.00000000	     74.70916821
      0.53078199	   4349.79232519	   1960.88032497	     -0.00000000	     74.71616344
      0.53088627	   4349.76017473	   1960.85756579	      0.00000000	     74.72318835
      0.53097595	   4349.73252599	   1960.83789871	     -0.00000000	     74.72925425
      0.53106563	   4349.70488187	   1960.81814589	      0.00000000	     74.73534232
      0.53117789	   4349.67028354	   1960.79329931	      0.00000000	     74.74299447
      0.53129014	   4349.63569192	   1960.76831747	     -0.00000000	     74.75068176
      0.53138021	   4349.60794310	   1960.74817683	     -0.00000000	     74.75687475
      0.53147027	   4349.58019896	   1960.72794862	      0.00000000	     74.76309056
      0.53158385	   4349.54521410	   1960.70231223	      0.00000000	     74.77096250
      0.53169743	   4349.51023633	   1960.67653564	      0.00000000	     74.77887114
      0.53178401	   4349.48357536	   1960.65679109	      0.00000000	     74.78492491
      0.53187060	   4349.45691886	   1960.63696459	     -0.00000000	     74.79100019
      0.53198905	   4349.42045693	   1960.60970765	      0.00000000	     74.79934662
      0.53210750	   4349.38400276	   1960.58229624	     -0.00000000	     74.80773378
      0.53219074	   4349.35838670	   1960.56293922	      0.00000000	     74.81365270
      0.53227399	   4349.33277488	   1960.54350547	      0.00000000	     74.81959192
      0.53239904	   4349.29430548	   1960.51416612	     -0.00000000	     74.82855261
      0.53250373	   4349.26210671	   1960.48947001	      0.00000000	     74.83608986
      0.53260842	   4349.22991261	   1960.46465100	     -0.00000000	     74.84365989
      0.53271312	   4349.19772520	   1960.43970893	      0.00000000	     74.85126272
      0.53280561	   4349.16929273	   1960.41757088	      0.00000000	     74.85800702
      0.53289809	   4349.14086563	   1960.39533617	     -0.00000000	     74.86477717
      0.53299058	   4349.11244236	   1960.37300430	      0.00000000	     74.87157342
      0.53311300	   4349.07483089	   1960.34329776	      0.00000000	     74.88060865
      0.53320683	   4349.04600459	   1960.32041037	     -0.00000000	     74.88756582
      0.53330066	   4349.01718378	   1960.29742214	      0.00000000	     74.89455015
      0.53339450	   4348.98836705	   1960.27433255	     -0.00000000	     74.90156190
      0.53351654	   4348.95089489	   1960.24414956	     -0.00000000	     74.91072269
      0.53360830	   4348.92272547	   1960.22134241	      0.00000000	     74.91764121
      0.53370006	   4348.89456142	   1960.19843751	     -0.00000000	     74.92458624
      0.53381248	   4348.86006006	   1960.17024024	      0.00000000	     74.93313185
      0.53391349	   4348.82906895	   1960.14478029	     -0.00000000	     74.94084399
      0.53401450	   4348.79808239	   1960.11920034	     -0.00000000	     74.94858893
      0.53411551	   4348.76710265	   1960.09350030	     -0.00000000	     74.95636668
      0.53421652	   4348.73612728	   1960.06767936	      0.00000000	     74.96417760
      0.53431753	   4348.70515908	   1960.04173752	      0.00000000	     74.97202165
      0.53441853	   4348.67419502	   1960.01567390	      0.00000000	     74.97989924
      0.53450701	   4348.64707743	   1959.99274281	      0.00000000	     74.98682729
      0.53459549	   4348.61996336	   1959.96971769	     -0.00000000	     74.99378132
      0.53470655	   4348.58593770	   1959.94068408	     -0.00000000	     75.00254656
      0.53481761	   4348.55191828	   1959.91150136	      0.00000000	     75.01135309
      0.53490653	   4348.52468706	   1959.88802876	     -0.00000000	     75.01843378
      0.53499545	   4348.49745959	   1959.86445984	     -0.00000000	     75.02554124
      0.53510839	   4348.46288331	   1959.83438411	      0.00000000	     75.03460760
      0.53522133	   4348.42831358	   1959.80415192	      0.00000000	     75.04371758
      0.53530570	   4348.40249369	   1959.78146414	      0.00000000	     75.05055185
      0.53539008	   4348.37667721	   1959.75868835	     -0.00000000	     75.05741074
      0.53550993	   4348.34001217	   1959.72618326	     -0.00000000	     75.06719634
      0.53561676	   4348.30733888	   1959.69706045	     -0.00000000	     75.07596062
      0.53572359	   4348.27467375	   1959.66779531	     -0.00000000	     75.08476482
      0.53580976	   4348.24833029	   1959.64408600	     -0.00000000	     75.09189560
      0.53589593	   4348.22199231	   1959.62028345	     -0.00000000	     75.09905261
      0.53601039	   4348.18701296	   1959.58852049	     -0.00000000	     75.10860050
      0.53612485	   4348.15204264	   1959.55659165	     -0.00000000	     75.11819523
      0.53621039	   4348.12591341	   1959.53262206	     -0.00000000	     75.12539632
      0.53629592	   4348.09978963	   1959.50855919	     -0.00000000	     75.13262382
      0.53641301	   4348.06403735	   1959.47546890	     -0.00000000	     75.14256029
      0.53653009	   4348.02829477	   1959.44220238	      0.00000000	     75.15254686
      0.53661190	   4348.00332476	   1959.41885309	     -0.00000000	     75.15955470
      0.53669372	   4347.97835991	   1959.39541716	      0.00000000	     75.16658724
      0.53681750	   4347.94059453	   1959.35979165	     -0.00000000	     75.17727518
      0.53692145	   4347.90888705	   1959.32971844	      0.00000000	     75.18629523
      0.53702541	   4347.87718586	   1959.29950334	      0.00000000	     75.19535597
      0.53712936	   4347.84549300	   1959.26914605	     -0.00000000	     75.20445749
      0.53721879	   4347.81823411	   1959.24291700	     -0.00000000	     75.21231994
      0.53730822	   4347.79098152	   1959.21658193	     -0.00000000	     75.22021287
      0.53741679	   4347.75790088	   1959.18446541	     -0.00000000	     75.22983697
      0.53752536	   4347.72482915	   1959.15219134	      0.00000000	     75.23950654
      0.53761463	   4347.69764008	   1959.12553444	     -0.00000000	     75.24749195
      0.53770391	   4347.67045737	   1959.09877022	      0.00000000	     75.25550842
      0.53781360	   4347.63706656	   1959.06573894	     -0.00000000	     75.26540063
      0.53792328	   4347.60368503	   1959.03254430	      0.00000000	     75.27534025
      0.53801022	   4347.57723079	   1959.00611652	      0.00000000	     75.28325269
      0.53809717	   4347.55078273	   1958.97958533	      0.00000000	     75.29119522
      0.53820985	   4347.51651063	   1958.94504341	     -0.00000000	     75.30153473
      0.53832253	   4347.48224846	   1958.91032629	      0.00000000	     75.31192540
      0.53840725	   4347.45649570	   1958.88411050	     -0.00000000	     75.31977091
      0.53849196	   4347.43074893	   1958.85779493	     -0.00000000	     75.32764564
      0.53860832	   4347.39539228	   1958.82148553	     -0.00000000	     75.33851000
      0.53872468	   4347.36004637	   1958.78498622	      0.00000000	     75.34943014
      0.53880646	   4347.33520893	   1958.75921894	     -0.00000000	     75.35713886
      0.53888824	   4347.31037723	   1958.73335713	     -0.00000000	     75.36487542
      0.53901016	   4347.27336844	   1958.69462751	      0.00000000	     75.37646068
      0.53911330	   4347.24206759	   1958.66169616	      0.00000000	     75.38631087
      0.53921644	   4347.21077388	   1958.62861220	      0.00000000	     75.39620626
      0.53931958	   4347.17948934	   1958.59537527	      0.00000000	     75.40614695
      0.53940862	   4347.15248839	   1958.56655980	     -0.00000000	     75.41476501
      0.53949765	   4347.12549441	   1958.53762941	     -0.00000000	     75.42341719
      0.53960519	   4347.09289784	   1958.50253250	      0.00000000	     75.43391338
      0.53971273	   4347.06031107	   1958.46726647	      0.00000000	     75.44445993
      0.53980186	   4347.03330806	   1958.43790811	     -0.00000000	     75.45323972
      0.53989100	   4347.00631214	   1958.40843264	     -0.00000000	     75.46205446
      0.53999931	   4346.97351470	   1958.37245588	      0.00000000	     75.47281349
      0.54010762	   4346.94072745	   1958.33630465	      0.00000000	     75.48362477
      0.54019469	   4346.91437727	   1958.30711741	     -0.00000000	     75.49235358
      0.54028175	   4346.88803401	   1958.27781652	      0.00000000	     75.50111650
      0.54039256	   4346.85451376	   1958.24035846	     -0.00000000	     75.51231927
      0.54050338	   4346.82100431	   1958.20271465	      0.00000000	     75.52357797
      0.54058860	   4346.79524010	   1958.17363808	      0.00000000	     75.53227469
      0.54067382	   4346.76948265	   1958.14445076	     -0.00000000	     75.54100484
      0.54078751	   4346.73512676	   1958.10533670	     -0.00000000	     75.55270474
      0.54090121	   4346.70078243	   1958.06602365	      0.00000000	     75.56446487
      0.54098401	   4346.67577694	   1958.03726801	      0.00000000	     75.57306740
      0.54106681	   4346.65077799	   1958.00840597	      0.00000000	     75.58170221
      0.54118466	   4346.61520331	   1957.96713847	      0.00000000	     75.59404933
      0.54128650	   4346.58447505	   1957.93130612	     -0.00000000	     75.60477116
      0.54138833	   4346.55375475	   1957.89531033	      0.00000000	     75.61554284
      0.54149017	   4346.52304445	   1957.85915064	     -0.00000000	     75.62636450
      0.54157975	   4346.49603651	   1957.82720659	      0.00000000	     75.63592544
      0.54166932	   4346.46903646	   1957.79513463	      0.00000000	     75.64552548
      0.54175890	   4346.44204282	   1957.76293403	      0.00000000	     75.65516494
      0.54188014	   4346.40551985	   1957.71914624	      0.00000000	     75.66827461
      0.54197065	   4346.37826148	   1957.68630165	      0.00000000	     75.67810919
      0.54206117	   4346.35101116	   1957.65332412	     -0.00000000	     75.68798464
      0.54216987	   4346.31829388	   1957.61354313	     -0.00000000	     75.69989896
      0.54226767	   4346.28886483	   1957.57758294	     -0.00000000	     75.71067038
      0.54236548	   4346.25944337	   1957.54146509	     -0.00000000	     75.72149050
      0.54246329	   4346.23003163	   1957.50518917	     -0.00000000	     75.73235943
      0.54256110	   4346.20062746	   1957.46875415	     -0.00000000	     75.74327763
      0.54265890	   4346.17123325	   1957.43215963	      0.00000000	     75.75424520
      0.54275671	   4346.14184656	   1957.39540454	      0.00000000	     75.76526261
      0.54285452	   4346.11247009	   1957.35848853	      0.00000000	     75.77632996
      0.54295233	   4346.08310107	   1957.32141044	     -0.00000000	     75.78744774
      0.54305013	   4346.05374255	   1957.28416997	      0.00000000	     75.79861602
      0.54313783	   4346.02742379	   1957.25063827	      0.00000000	     75.80867374
      0.54322554	   4346.00111327	   1957.21697483	      0.00000000	     75.81877252
      0.54333115	   4345.96943811	   1957.17626006	     -0.00000000	     75.83098885
      0.54343676	   4345.93777446	   1957.13535239	     -0.00000000	     75.84326547
      0.54352721	   4345.91066564	   1957.10016529	     -0.00000000	     75.85382735
      0.54361766	   4345.88356566	   1957.06483544	      0.00000000	     75.86443396
      0.54370810	   4345.85647304	   1957.02936200	     -0.00000000	     75.87508563
      0.54382512	   4345.82143263	   1956.98325187	      0.00000000	     75.88893416
      0.54391527	   4345.79444717	   1956.94756485	     -0.00000000	     75.89965463
      0.54400542	   4345.76747060	   1956.91173335	     -0.00000000	     75.91042057
      0.54409557	   4345.74050158	   1956.87575654	      0.00000000	     75.92123234
      0.54421628	   4345.70440256	   1956.82735389	      0.00000000	     75.93578174
      0.54430429	   4345.67809153	   1956.79189809	     -0.00000000	     75.94644202
      0.54439230	   4345.65178913	   1956.75630196	     -0.00000000	     75.95714667
      0.54450245	   4345.61888039	   1956.71155215	      0.00000000	     75.97060725
      0.54460140	   4345.58933155	   1956.67116648	     -0.00000000	     75.98275816
      0.54470034	   4345.55979176	   1956.63060058	      0.00000000	     75.99496632
      0.54479928	   4345.53026335	   1956.58985388	     -0.00000000	     76.00723190
      0.54489822	   4345.50074370	   1956.54892512	     -0.00000000	     76.01955544
      0.54498389	   4345.47519549	   1956.51334204	     -0.00000000	     76.03027193
      0.54506955	   4345.44965410	   1956.47762126	     -0.00000000	     76.04103236
      0.54517809	   4345.41730317	   1956.43216209	      0.00000000	     76.05472988
      0.54528664	   4345.38496392	   1956.38647981	      0.00000000	     76.06849871
      0.54537112	   4345.35980200	   1956.35076739	     -0.00000000	     76.07926541
      0.54545561	   4345.33464696	   1956.31491845	      0.00000000	     76.09007585
      0.54556821	   4345.30113302	   1956.26692612	      0.00000000	     76.10455222
      0.54566913	   4345.27110520	   1956.22370210	     -0.00000000	     76.11759431
      0.54577006	   4345.24108967	   1956.18028066	      0.00000000	     76.13069978
      0.54585863	   4345.21475666	   1956.14201097	     -0.00000000	     76.14225362
      0.54594720	   4345.18843329	   1956.10358779	     -0.00000000	     76.15385685
      0.54603577	   4345.16211814	   1956.06501022	     -0.00000000	     76.16550984
      0.54615554	   4345.12654957	   1956.01259921	      0.00000000	     76.18134649
      0.54624464	   4345.10009719	   1955.97342174	      0.00000000	     76.19318832
      0.54633374	   4345.07365462	   1955.93408583	     -0.00000000	     76.20508135
      0.54644134	   4345.04173400	   1955.88637135	      0.00000000	     76.21951214
      0.54654894	   4345.00982775	   1955.83842347	      0.00000000	     76.23401850
      0.54663024	   4344.98572839	   1955.80204014	     -0.00000000	     76.24502950
      0.54671154	   4344.96163756	   1955.76552230	     -0.00000000	     76.25608413
      0.54682647	   4344.92759208	   1955.71366469	      0.00000000	     76.27178754
      0.54692795	   4344.89754743	   1955.66765483	      0.00000000	     76.28572519
      0.54702942	   4344.86751412	   1955.62143185	     -0.00000000	     76.29973227
      0.54713089	   4344.83749432	   1955.57499495	     -0.00000000	     76.31380904
      0.54721515	   4344.81257631	   1955.53627361	     -0.00000000	     76.32555075
      0.54729940	   4344.78766774	   1955.49740336	      0.00000000	     76.33734108
      0.54740802	   4344.75556964	   1955.44707377	     -0.00000000	     76.35261254
      0.54751664	   4344.72348671	   1955.39649408	      0.00000000	     76.36796581
      0.54760240	   4344.69816169	   1955.35637602	      0.00000000	     76.38014780
      0.54768817	   4344.67284657	   1955.31610047	     -0.00000000	     76.39238140
      0.54779641	   4344.64091239	   1955.26504834	      0.00000000	     76.40789391
      0.54790464	   4344.60899371	   1955.21374275	     -0.00000000	     76.42348966
      0.54798825	   4344.58434673	   1955.17393642	     -0.00000000	     76.43559426
      0.54807186	   4344.55970939	   1955.13397737	      0.00000000	     76.44774912
      0.54818264	   4344.52708013	   1955.08079836	      0.00000000	     76.46393125
      0.54829341	   4344.49446737	   1955.02734836	      0.00000000	     76.48020273
      0.54837575	   4344.47023349	   1954.98743895	     -0.00000000	     76.49235670
      0.54845810	   4344.44600918	   1954.94737829	      0.00000000	     76.50456062
      0.54857109	   4344.41278183	   1954.89215845	      0.00000000	     76.52138904
      0.54867065	   4344.38352093	   1954.84326794	     -0.00000000	     76.53629483
      0.54877021	   4344.35427221	   1954.79415253	      0.00000000	     76.55127517
      0.54886976	   4344.32503773	   1954.74481131	     -0.00000000	     76.56633038
      0.54895767	   4344.29923305	   1954.70105324	     -0.00000000	     76.57968714
      0.54904558	   4344.27343964	   1954.65711732	      0.00000000	     76.59310297
      0.54913349	   4344.24765608	   1954.61300247	     -0.00000000	     76.60657833
      0.54925188	   4344.21294920	   1954.55330669	     -0.00000000	     76.62482081
      0.54934017	   4344.18707838	   1954.50857536	     -0.00000000	     76.63849620
      0.54942846	   4344.16121902	   1954.46366083	     -0.00000000	     76.65223267
      0.54953504	   4344.13001767	   1954.40919874	      0.00000000	     76.66889600
      0.54964162	   4344.09883309	   1954.35446683	      0.00000000	     76.68564945
      0.54972267	   4344.07512435	   1954.31265727	      0.00000000	     76.69845254
      0.54980373	   4344.05142566	   1954.27069005	      0.00000000	     76.71130837
      0.54991683	   4344.01837579	   1954.21187155	      0.00000000	     76.72933387
      0.55001739	   4343.98900380	   1954.15930987	      0.00000000	     76.74544938
      0.55011796	   4343.95964539	   1954.10650125	     -0.00000000	     76.76164779
      0.55021852	   4343.93030274	   1954.05344461	     -0.00000000	     76.77792947
      0.55030213	   4343.90591701	   1954.00914294	     -0.00000000	     76.79153008
      0.55038574	   4343.88154232	   1953.96466808	     -0.00000000	     76.80518894
      0.55049326	   4343.85021134	   1953.90721806	      0.00000000	     76.82284024
      0.55060077	   4343.81889812	   1953.84947845	     -0.00000000	     76.84058912
      0.55068630	   4343.79400069	   1953.80334028	      0.00000000	     76.85477803
      0.55077183	   4343.76911497	   1953.75701693	      0.00000000	     76.86902942
      0.55087844	   4343.73811017	   1953.69901503	     -0.00000000	     76.88688162
      0.55098505	   4343.70712335	   1953.64072225	      0.00000000	     76.90483216
      0.55106871	   4343.68281635	   1953.59476982	     -0.00000000	     76.91898892
      0.55115238	   4343.65852084	   1953.54863635	      0.00000000	     76.93320698
      0.55126093	   4343.62701353	   1953.48850805	     -0.00000000	     76.95174654
      0.55136948	   4343.59552521	   1953.42807155	      0.00000000	     76.97039062
      0.55145234	   4343.57150189	   1953.38173245	      0.00000000	     76.98469231
      0.55153520	   4343.54749008	   1953.33521188	     -0.00000000	     76.99905564
      0.55164511	   4343.51565272	   1953.27321717	     -0.00000000	     77.01820548
      0.55175503	   4343.48383524	   1953.21089951	      0.00000000	     77.03746522
      0.55183657	   4343.46024313	   1953.16445974	     -0.00000000	     77.05182444
      0.55191811	   4343.43666244	   1953.11784033	      0.00000000	     77.06624487
      0.55203004	   4343.40431060	   1953.05355258	      0.00000000	     77.08613990
      0.55212895	   4343.37573780	   1952.99645487	     -0.00000000	     77.10381893
      0.55222787	   4343.34718005	   1952.93908807	      0.00000000	     77.12158993
      0.55232678	   4343.31863943	   1952.88145093	      0.00000000	     77.13945335
      0.55241318	   4343.29372131	   1952.83088238	      0.00000000	     77.15513324
      0.55249958	   4343.26881644	   1952.78010535	      0.00000000	     77.17088451
      0.55258598	   4343.24392347	   1952.72911860	     -0.00000000	     77.18670766
      0.55270619	   4343.20931299	   1952.65783362	      0.00000000	     77.20884157
      0.55279270	   4343.18441588	   1952.60627110	     -0.00000000	     77.22486002
      0.55287922	   4343.15953220	   1952.55449487	      0.00000000	     77.24095186
      0.55298645	   4343.12870971	   1952.49002773	     -0.00000000	     77.26099783
      0.55308294	   4343.10098998	   1952.43172965	      0.00000000	     77.27913491
      0.55317943	   4343.07328528	   1952.37316093	     -0.00000000	     77.29736519
      0.55327593	   4343.04559791	   1952.31432036	     -0.00000000	     77.31568910
      0.55337242	   4343.01792539	   1952.25520602	      0.00000000	     77.33410743
      0.55345725	   4342.99361399	   1952.20301326	     -0.00000000	     77.35037676
      0.55354207	   4342.96931438	   1952.15060671	      0.00000000	     77.36671992
      0.55364702	   4342.93926694	   1952.08546715	     -0.00000000	     77.38704390
      0.55375198	   4342.90923824	   1952.01999670	      0.00000000	     77.40748230
      0.55383485	   4342.88554247	   1951.96806607	     -0.00000000	     77.42370178
      0.55391772	   4342.86185828	   1951.91592680	     -0.00000000	     77.43999352
      0.55402748	   4342.83051017	   1951.84654969	      0.00000000	     77.46168243
      0.55412550	   4342.80252985	   1951.78427353	     -0.00000000	     77.48116209
      0.55422353	   4342.77456825	   1951.72170071	     -0.00000000	     77.50074464
      0.55431144	   4342.74950794	   1951.66533510	     -0.00000000	     77.51839333
      0.55439934	   4342.72446293	   1951.60872829	      0.00000000	     77.53612578
      0.55448725	   4342.69943175	   1951.55187880	      0.00000000	     77.55394260
      0.55459973	   4342.66742628	   1951.47878424	      0.00000000	     77.57686290
      0.55468762	   4342.64243218	   1951.42138643	      0.00000000	     77.59487083
      0.55477551	   4342.61745359	   1951.36374201	     -0.00000000	     77.61296463
      0.55486340	   4342.59248925	   1951.30584949	     -0.00000000	     77.63114490
      0.55497955	   4342.55952279	   1951.22896301	      0.00000000	     77.65530320
      0.55506486	   4342.53532429	   1951.17220954	      0.00000000	     77.67314527
      0.55515017	   4342.51114072	   1951.11521842	     -0.00000000	     77.69107030
      0.55525681	   4342.48092897	   1951.04363917	     -0.00000000	     77.71359537
      0.55536346	   4342.45074058	   1950.97168422	     -0.00000000	     77.73625176
      0.55544313	   4342.42820228	   1950.91768420	      0.00000000	     77.75326336
      0.55552280	   4342.40567744	   1950.86347218	      0.00000000	     77.77034914
      0.55563475	   4342.37404599	   1950.78693159	     -0.00000000	     77.79448477
      0.55573417	   4342.34597769	   1950.71860543	     -0.00000000	     77.81604258
      0.55583358	   4342.31792859	   1950.64994297	     -0.00000000	     77.83771834
      0.55593300	   4342.28990090	   1950.58094248	     -0.00000000	     77.85951267
      0.55601477	   4342.26686154	   1950.52393307	     -0.00000000	     77.87752854
      0.55609655	   4342.24383684	   1950.46669245	     -0.00000000	     77.89562561
      0.55620325	   4342.21381240	   1950.39164969	      0.00000000	     77.91936331
      0.55630177	   4342.18611314	   1950.32201066	      0.00000000	     77.94140418
      0.55640029	   4342.15843336	   1950.25202979	     -0.00000000	     77.96356534
      0.55649881	   4342.13077535	   1950.18170535	     -0.00000000	     77.98584743
      0.55658102	   4342.10770834	   1950.12275238	      0.00000000	     78.00453592
      0.55666324	   4342.08465665	   1950.06355747	      0.00000000	     78.02330964
      0.55676884	   4342.05506995	   1949.98717079	      0.00000000	     78.04754842
      0.55687444	   4342.02550808	   1949.91038028	      0.00000000	     78.07192966
      0.55695934	   4342.00175794	   1949.84834842	      0.00000000	     78.09163546
      0.55704424	   4341.97802438	   1949.78605252	     -0.00000000	     78.11143449
      0.55714808	   4341.94901538	   1949.70949353	     -0.00000000	     78.13577950
      0.55725192	   4341.92003107	   1949.63253484	      0.00000000	     78.16026578
      0.55733527	   4341.89678534	   1949.57047873	     -0.00000000	     78.18002082
      0.55741861	   4341.87355597	   1949.50816222	      0.00000000	     78.19986798
      0.55752374	   4341.84427441	   1949.42917784	     -0.00000000	     78.22503698
      0.55762888	   4341.81501865	   1949.34977417	      0.00000000	     78.25035448
      0.55771197	   4341.79191149	   1949.28671430	     -0.00000000	     78.27047148
      0.55779507	   4341.76882094	   1949.22338946	     -0.00000000	     78.29068240
      0.55790066	   4341.73950515	   1949.14254642	     -0.00000000	     78.31649815
      0.55800624	   4341.71021596	   1949.06127054	     -0.00000000	     78.34246749
      0.55808857	   4341.68739311	   1948.99758885	      0.00000000	     78.36282588
      0.55817090	   4341.66458692	   1948.93364091	      0.00000000	     78.38327882
      0.55827741	   4341.63510805	   1948.85052084	      0.00000000	     78.40987784
      0.55838392	   4341.60565681	   1948.76694990	      0.00000000	     78.43663713
      0.55846554	   4341.58310403	   1948.70259790	     -0.00000000	     78.45725346
      0.55854716	   4341.56056799	   1948.63797804	     -0.00000000	     78.47796507
      0.55865467	   4341.53090753	   1948.55244981	      0.00000000	     78.50539270
      0.55876218	   4341.50127580	   1948.46645125	     -0.00000000	     78.53298778
      0.55884293	   4341.47903640	   1948.40154490	      0.00000000	     78.55382586
      0.55892369	   4341.45681372	   1948.33637013	     -0.00000000	     78.57475958
      0.55903248	   4341.42689957	   1948.24813795	      0.00000000	     78.60311427
      0.55912945	   4341.40026233	   1948.16908123	     -0.00000000	     78.62853494
      0.55922641	   4341.37364759	   1948.08963020	      0.00000000	     78.65409631
      0.55932338	   4341.34705746	   1948.00978276	      0.00000000	     78.67979981
      0.55940869	   4341.32368221	   1947.93920404	      0.00000000	     78.70253067
      0.55949400	   4341.30032623	   1947.86831498	     -0.00000000	     78.72537234
      0.55957931	   4341.27698819	   1947.79711370	     -0.00000000	     78.74832556
      0.55969585	   4341.24513800	   1947.69934218	     -0.00000000	     78.77986201
      0.55978118	   4341.22183836	   1947.62737910	      0.00000000	     78.80308696
      0.55986651	   4341.19855825	   1947.55509819	     -0.00000000	     78.82642555
      0.55997113	   4341.17003959	   1947.46603808	     -0.00000000	     78.85519716
      0.56007575	   4341.14155045	   1947.37649441	      0.00000000	     78.88414177
      0.56015439	   4341.12015506	   1947.30887066	      0.00000000	     78.90601201
      0.56023303	   4341.09877675	   1947.24097061	      0.00000000	     78.92798115
      0.56034371	   4341.06871483	   1947.14493280	      0.00000000	     78.95907060
      0.56044214	   4341.04200687	   1947.05905537	      0.00000000	     78.98688697
      0.56054057	   4341.01532398	   1946.97273683	     -0.00000000	     79.01486142
      0.56062899	   4340.99137971	   1946.89482459	      0.00000000	     79.04012448
      0.56071740	   4340.96745565	   1946.81655221	      0.00000000	     79.06551668
      0.56080582	   4340.94355350	   1946.73791791	     -0.00000000	     79.09103864
      0.56089424	   4340.91967216	   1946.65891952	     -0.00000000	     79.11669121
      0.56100807	   4340.88895767	   1946.55667131	      0.00000000	     79.14991185
      0.56109024	   4340.86680772	   1946.48248358	      0.00000000	     79.17402848
      0.56117241	   4340.84467722	   1946.40797587	      0.00000000	     79.19825994
      0.56127979	   4340.81578533	   1946.31012548	      0.00000000	     79.23009931
      0.56138717	   4340.78692659	   1946.21172207	      0.00000000	     79.26213722
      0.56146469	   4340.76611115	   1946.14033377	     -0.00000000	     79.28539125
      0.56154222	   4340.74531348	   1946.06865391	     -0.00000000	     79.30874998
      0.56165486	   4340.71512253	   1945.96397361	     -0.00000000	     79.34288020
      0.56175325	   4340.68878427	   1945.87203767	     -0.00000000	     79.37287214
      0.56185163	   4340.66247296	   1945.77962321	      0.00000000	     79.40303605
      0.56194006	   4340.63884875	   1945.69614931	     -0.00000000	     79.43029529
      0.56202849	   4340.61524628	   1945.61228424	      0.00000000	     79.45769514
      0.56211692	   4340.59166725	   1945.52802605	      0.00000000	     79.48523629
      0.56220535	   4340.56811052	   1945.44337236	      0.00000000	     79.51291963
      0.56231721	   4340.53834619	   1945.33572040	     -0.00000000	     79.54814233
      0.56239983	   4340.51638383	   1945.25579274	     -0.00000000	     79.57430724
      0.56248245	   4340.49444244	   1945.17551380	      0.00000000	     79.60059844
      0.56258833	   4340.46635488	   1945.07212413	     -0.00000000	     79.63447497
      0.56269421	   4340.43830173	   1944.96815073	      0.00000000	     79.66856139
      0.56277217	   4340.41766553	   1944.89121528	     -0.00000000	     79.69379572
      0.56285013	   4340.39704845	   1944.81395970	     -0.00000000	     79.71914516
      0.56296114	   4340.36772271	   1944.70339817	      0.00000000	     79.75544064
      0.56305850	   4340.34203561	   1944.60589602	     -0.00000000	     79.78746589
      0.56315585	   4340.31637667	   1944.50788532	     -0.00000000	     79.81967407
      0.56325321	   4340.29074800	   1944.40936326	      0.00000000	     79.85206612
      0.56333459	   4340.26934662	   1944.32661513	     -0.00000000	     79.87928425
      0.56341597	   4340.24796659	   1944.24350570	      0.00000000	     79.90663229
      0.56351961	   4340.22076580	   1944.13712969	      0.00000000	     79.94165255
      0.56362326	   4340.19359932	   1944.03016071	      0.00000000	     79.97688600
      0.56370602	   4340.17192979	   1943.94431616	     -0.00000000	     80.00517446
      0.56378878	   4340.15028262	   1943.85808914	      0.00000000	     80.03360041
      0.56389214	   4340.12327650	   1943.74985688	     -0.00000000	     80.06929684
      0.56399551	   4340.09630514	   1943.64102103	     -0.00000000	     80.10521021
      0.56407619	   4340.07527568	   1943.55564871	      0.00000000	     80.13339361
      0.56415687	   4340.05426783	   1943.46990447	      0.00000000	     80.16171065
      0.56426276	   4340.02672680	   1943.35679995	     -0.00000000	     80.19907995
      0.56436864	   4339.99922270	   1943.24304723	     -0.00000000	     80.23668211
      0.56444782	   4339.97867902	   1943.15756153	      0.00000000	     80.26495254
      0.56452700	   4339.95815645	   1943.07170927	      0.00000000	     80.29335461
      0.56463557	   4339.93004838	   1942.95338825	      0.00000000	     80.33251510
      0.56473091	   4339.90539864	   1942.84891419	     -0.00000000	     80.36710879
      0.56482625	   4339.88077789	   1942.74389902	      0.00000000	     80.40189672
      0.56492159	   4339.85618813	   1942.63833984	     -0.00000000	     80.43687983
      0.56500687	   4339.83421655	   1942.54345164	      0.00000000	     80.46833920
      0.56509215	   4339.81226997	   1942.44812329	     -0.00000000	     80.49995641
      0.56517743	   4339.79034699	   1942.35235225	     -0.00000000	     80.53173237
      0.56528804	   4339.76194945	   1942.22747328	      0.00000000	     80.57318373
      0.56537422	   4339.73985234	   1942.12965711	      0.00000000	     80.60566588
      0.56546040	   4339.71778093	   1942.03138125	      0.00000000	     80.63831269
      0.56554657	   4339.69573398	   1941.93264306	      0.00000000	     80.67112507
      0.56565790	   4339.66728969	   1941.80439677	      0.00000000	     80.71376115
      0.56574226	   4339.64576444	   1941.70670401	      0.00000000	     80.74625279
      0.56582662	   4339.62426412	   1941.60856079	     -0.00000000	     80.77890554
      0.56592942	   4339.59809378	   1941.48834120	     -0.00000000	     80.81891846
      0.56603223	   4339.57196054	   1941.36744493	      0.00000000	     80.85917321
      0.56610944	   4339.55235535	   1941.27619577	     -0.00000000	     80.88956730
      0.56618665	   4339.53277141	   1941.18456076	      0.00000000	     80.92009915
      0.56629720	   4339.50476726	   1941.05268642	      0.00000000	     80.96405441
      0.56639296	   4339.48054650	   1940.93781927	      0.00000000	     81.00235613
      0.56648871	   4339.45635662	   1940.82234825	      0.00000000	     81.04087321
      0.56658446	   4339.43219961	   1940.70627019	      0.00000000	     81.07960660
      0.56666738	   4339.41130325	   1940.60524831	     -0.00000000	     81.11332713
      0.56675031	   4339.39043167	   1940.50376625	      0.00000000	     81.14721148
      0.56685083	   4339.36516285	   1940.38013028	     -0.00000000	     81.18850652
      0.56695135	   4339.33993018	   1940.25581067	      0.00000000	     81.23004466
      0.56703368	   4339.31928902	   1940.15347592	      0.00000000	     81.26424806
      0.56711601	   4339.29867244	   1940.05067762	     -0.00000000	     81.29861607
      0.56721844	   4339.27305584	   1939.92213508	      0.00000000	     81.34160447
      0.56732087	   4339.24747704	   1939.79286717	     -0.00000000	     81.38485015
      0.56740011	   4339.22771091	   1939.69235126	     -0.00000000	     81.41848704
      0.56747936	   4339.20796773	   1939.59139654	     -0.00000000	     81.45227936
      0.56758642	   4339.18133021	   1939.45431034	      0.00000000	     81.49817938
      0.56769348	   4339.15473410	   1939.31641446	     -0.00000000	     81.54436577
      0.56776891	   4339.13601964	   1939.21877354	      0.00000000	     81.57707836
      0.56784434	   4339.11732610	   1939.12072650	      0.00000000	     81.60993436
      0.56795917	   4339.08890551	   1938.97067653	     -0.00000000	     81.66023073
      0.56805327	   4339.06565177	   1938.84700956	     -0.00000000	     81.70169589
      0.56814737	   4339.04242871	   1938.72269989	     -0.00000000	     81.74338748
      0.56824146	   4339.01923805	   1938.59774432	      0.00000000	     81.78530636
      0.56833556	   4338.99607769	   1938.47213906	     -0.00000000	     81.82745371
      0.56841871	   4338.97563938	   1938.36060477	      0.00000000	     81.86488802
      0.56850186	   4338.95522477	   1938.24855808	      0.00000000	     81.90250219
      0.56858501	   4338.93483524	   1938.13599681	      0.00000000	     81.94029679
      0.56870013	   4338.90664590	   1937.97930141	      0.00000000	     81.99292273
      0.56878423	   4338.88608204	   1937.86419393	     -0.00000000	     82.03159029
      0.56886834	   4338.86554260	   1937.74855145	     -0.00000000	     82.07044490
      0.56897067	   4338.84058686	   1937.60712470	     -0.00000000	     82.11797231
      0.56906256	   4338.81820650	   1937.47943568	     -0.00000000	     82.16089180
      0.56915446	   4338.79585707	   1937.35109832	      0.00000000	     82.20403715
      0.56924635	   4338.77353653	   1937.22210909	      0.00000000	     82.24740940
      0.56933825	   4338.75124705	   1937.09246501	     -0.00000000	     82.29100925
      0.56943014	   4338.72898620	   1936.96216249	     -0.00000000	     82.33483775
      0.56952204	   4338.70675655	   1936.83119863	      0.00000000	     82.37889555
      0.56960460	   4338.68680894	   1936.71296955	      0.00000000	     82.41867488
      0.56968716	   4338.66688623	   1936.59420161	      0.00000000	     82.45864059
      0.56978687	   4338.64285865	   1936.45005444	     -0.00000000	     82.50715300
      0.56988657	   4338.61886685	   1936.30511375	     -0.00000000	     82.55593915
      0.56996735	   4338.59945251	   1936.18709344	     -0.00000000	     82.59566875
      0.57004813	   4338.58006178	   1936.06854727	     -0.00000000	     82.63557926
      0.57015232	   4338.55508620	   1935.91487593	     -0.00000000	     82.68732066
      0.57024573	   4338.53272638	   1935.77634635	      0.00000000	     82.73396858
      0.57033914	   4338.51039580	   1935.63710314	     -0.00000000	     82.78086098
      0.57043255	   4338.48809664	   1935.49714319	     -0.00000000	     82.82799848
      0.57051403	   4338.46867072	   1935.37448216	     -0.00000000	     82.86931262
      0.57059550	   4338.44926846	   1935.25127101	      0.00000000	     82.91081432
      0.57069705	   4338.42511508	   1935.09691688	     -0.00000000	     82.96280884
      0.57079861	   4338.40099781	   1934.94170009	      0.00000000	     83.01509652
      0.57087619	   4338.38259531	   1934.82253383	      0.00000000	     83.05524134
      0.57095378	   4338.36421395	   1934.70285961	     -0.00000000	     83.09555818
      0.57106354	   4338.33824367	   1934.53268316	     -0.00000000	     83.15288974
      0.57115640	   4338.31630512	   1934.38791380	      0.00000000	     83.20166225
      0.57124925	   4338.29439436	   1934.24240653	      0.00000000	     83.25068335
      0.57134211	   4338.27251335	   1934.09615837	     -0.00000000	     83.29995350
      0.57142551	   4338.25288346	   1933.96416704	      0.00000000	     83.34441978
      0.57150892	   4338.23327725	   1933.83157300	      0.00000000	     83.38908791
      0.57159232	   4338.21369323	   1933.69837366	      0.00000000	     83.43395841
      0.57170185	   4338.18800733	   1933.52251295	     -0.00000000	     83.49319713
      0.57179100	   4338.16713042	   1933.37860927	     -0.00000000	     83.54166807
      0.57188015	   4338.14627973	   1933.23400516	     -0.00000000	     83.59037165
      0.57196930	   4338.12545351	   1933.08869755	     -0.00000000	     83.63930843
      0.57205844	   4338.10465305	   1932.94268384	     -0.00000000	     83.68847872
      0.57214759	   4338.08387678	   1932.79596099	      0.00000000	     83.73788306
      0.57223674	   4338.06312580	   1932.64852640	     -0.00000000	     83.78752172
      0.57232589	   4338.04239870	   1932.50037711	      0.00000000	     83.83739520
      0.57241503	   4338.02169639	   1932.35151049	     -0.00000000	     83.88750374
      0.57252309	   4337.99663368	   1932.17009778	     -0.00000000	     83.94855797
      0.57260001	   4337.97881617	   1932.04032007	     -0.00000000	     83.99222769
      0.57267693	   4337.96101544	   1931.91000192	      0.00000000	     84.03607323
      0.57278312	   4337.93646837	   1931.72919107	      0.00000000	     84.09689635
      0.57288092	   4337.91389080	   1931.56175922	      0.00000000	     84.15320717
      0.57297871	   4337.89134146	   1931.39344381	      0.00000000	     84.20980302
      0.57306235	   4337.87207786	   1931.24879686	      0.00000000	     84.25843017
      0.57314598	   4337.85283466	   1931.10349902	      0.00000000	     84.30726613
      0.57324657	   4337.82971668	   1930.92789094	     -0.00000000	     84.36627567
      0.57333510	   4337.80939280	   1930.77254286	     -0.00000000	     84.41846385
      0.57342363	   4337.78908908	   1930.61645742	      0.00000000	     84.47088655
      0.57351216	   4337.76880704	   1930.45963241	      0.00000000	     84.52354373
      0.57360069	   4337.74854473	   1930.30206513	      0.00000000	     84.57643558
      0.57368922	   4337.72830336	   1930.14375337	     -0.00000000	     84.62956203
      0.57377775	   4337.70808124	   1929.98469452	     -0.00000000	     84.68292320
      0.57386628	   4337.68787930	   1929.82488639	     -0.00000000	     84.73651898
      0.57395481	   4337.66769607	   1929.66432645	     -0.00000000	     84.79034944
      0.57404334	   4337.64753228	   1929.50301252	      0.00000000	     84.84441442
      0.57415408	   4337.62233469	   1929.30016020	      0.00000000	     84.91237434
      0.57422821	   4337.60548457	   1929.16370959	     -0.00000000	     84.95807083
      0.57430234	   4337.58864622	   1929.02672527	     -0.00000000	     85.00393160
      0.57441130	   4337.56391848	   1928.82440388	     -0.00000000	     85.07163917
      0.57451527	   4337.54034774	   1928.63027245	      0.00000000	     85.13657438
      0.57461924	   4337.51680065	   1928.43508179	      0.00000000	     85.20183167
      0.57469862	   4337.49883682	   1928.28533989	     -0.00000000	     85.25187177
      0.57477800	   4337.48088643	   1928.13497711	      0.00000000	     85.30209913
      0.57488716	   4337.45621993	   1927.92717519	     -0.00000000	     85.37147937
      0.57497153	   4337.43717384	   1927.76577551	     -0.00000000	     85.42533889
      0.57505589	   4337.41814016	   1927.60366871	      0.00000000	     85.47940906
      0.57514026	   4337.39911989	   1927.44085331	      0.00000000	     85.53368944
      0.57525157	   4337.37404211	   1927.22494178	      0.00000000	     85.60562994
      0.57532817	   4337.35679858	   1927.07564815	      0.00000000	     85.65534546
      0.57540476	   4337.33956387	   1926.92576597	     -0.00000000	     85.70523325
      0.57550882	   4337.31616491	   1926.72119926	      0.00000000	     85.77328337
      0.57560788	   4337.29390525	   1926.52544941	      0.00000000	     85.83835720
      0.57570694	   4337.27166049	   1926.32870870	      0.00000000	     85.90371669
      0.57578946	   4337.25313937	   1926.16405919	      0.00000000	     85.95838074
      0.57587198	   4337.23462800	   1925.99871924	      0.00000000	     86.01324180
      0.57597530	   4337.21146334	   1925.79074088	     -0.00000000	     86.08220394
      0.57605979	   4337.19252939	   1925.61984708	      0.00000000	     86.13882973
      0.57614428	   4337.17360259	   1925.44822507	     -0.00000000	     86.19566009
      0.57622877	   4337.15468396	   1925.27587387	     -0.00000000	     86.25269418
      0.57633729	   4337.13039269	   1925.05341804	     -0.00000000	     86.32625189
      0.57641471	   4337.11307294	   1924.89399962	      0.00000000	     86.37892531
      0.57649212	   4337.09575755	   1924.73396580	      0.00000000	     86.43176778
      0.57659349	   4337.07309121	   1924.52347555	      0.00000000	     86.50121750
      0.57669118	   4337.05125465	   1924.31962890	      0.00000000	     86.56841658
      0.57678887	   4337.02942489	   1924.11479818	      0.00000000	     86.63588084
      0.57687228	   4337.01078881	   1923.93912228	      0.00000000	     86.69369444
      0.57695570	   4336.99215690	   1923.76272712	     -0.00000000	     86.75169936
      0.57705763	   4336.96939132	   1923.54618936	      0.00000000	     86.82284144
      0.57714123	   4336.95072284	   1923.36778465	      0.00000000	     86.88140202
      0.57722484	   4336.93205535	   1923.18865477	     -0.00000000	     86.94015166
      0.57730844	   4336.91338980	   1923.00879925	     -0.00000000	     86.99908916
      0.57741952	   4336.88858981	   1922.76870603	      0.00000000	     87.07768677
      0.57749467	   4336.87181298	   1922.60554724	     -0.00000000	     87.13104629
      0.57756982	   4336.85503520	   1922.44180051	      0.00000000	     87.18455472
      0.57767361	   4336.83186422	   1922.21469751	     -0.00000000	     87.25869354
      0.57777388	   4336.80947551	   1921.99421726	      0.00000000	     87.33058815
      0.57787415	   4336.78708454	   1921.77268869	      0.00000000	     87.40274177
      0.57795995	   4336.76791963	   1921.58228096	      0.00000000	     87.46469183
      0.57804576	   4336.74875223	   1921.39110495	      0.00000000	     87.52682844
      0.57813157	   4336.72958037	   1921.19916023	      0.00000000	     87.58915022
      0.57821737	   4336.71040459	   1921.00644681	      0.00000000	     87.65165556
      0.57831848	   4336.68780309	   1920.77838920	      0.00000000	     87.72553805
      0.57840746	   4336.66790593	   1920.57679346	      0.00000000	     87.79076875
      0.57849644	   4336.64800109	   1920.37437071	      0.00000000	     87.85619147
      0.57858542	   4336.62808991	   1920.17112134	      0.00000000	     87.92180422
      0.57867441	   4336.60816975	   1919.96704519	     -0.00000000	     87.98760526
      0.57876339	   4336.58824200	   1919.76214279	      0.00000000	     88.05359251
      0.57885237	   4336.56830398	   1919.55641410	      0.00000000	     88.11976416
      0.57894135	   4336.54835714	   1919.34985978	      0.00000000	     88.18611806
      0.57903033	   4336.52839872	   1919.14247992	      0.00000000	     88.25265233
      0.57911931	   4336.50843027	   1918.93427532	      0.00000000	     88.31936474
      0.57920830	   4336.48844894	   1918.72524618	     -0.00000000	     88.38625335
      0.57929728	   4336.46845637	   1918.51539344	     -0.00000000	     88.45331583
      0.57938626	   4336.44844963	   1918.30471743	      0.00000000	     88.52055021
      0.57947524	   4336.42843046	   1918.09321924	      0.00000000	     88.58795408
      0.57956422	   4336.40839585	   1917.88089930	      0.00000000	     88.65552539
      0.57965321	   4336.38834766	   1917.66775884	     -0.00000000	     88.72326166
      0.57974219	   4336.36828274	   1917.45379842	     -0.00000000	     88.79116079
      0.57983117	   4336.34820313	   1917.23901941	      0.00000000	     88.85922023
      0.57992015	   4336.32810554	   1917.02342248	     -0.00000000	     88.92743783
      0.58000913	   4336.30799217	   1916.80700915	      0.00000000	     88.99581097
      0.58008917	   4336.28988462	   1916.61165683	     -0.00000000	     89.05744106
      0.58016920	   4336.27176312	   1916.41564583	     -0.00000000	     89.11919326
      0.58027175	   4336.24852252	   1916.16355125	      0.00000000	     89.19848715
      0.58035685	   4336.22921584	   1915.95351297	     -0.00000000	     89.26444246
      0.58044195	   4336.20989009	   1915.74273345	      0.00000000	     89.33052908
      0.58052706	   4336.19054638	   1915.53121422	     -0.00000000	     89.39674466
      0.58062934	   4336.16727079	   1915.27600953	     -0.00000000	     89.47649758
      0.58070877	   4336.14917861	   1915.07710764	     -0.00000000	     89.53854985
      0.58078820	   4336.13106821	   1914.87756506	     -0.00000000	     89.60070836
      0.58088473	   4336.10903504	   1914.63419810	      0.00000000	     89.67639053
      0.58097852	   4336.08759952	   1914.39681912	     -0.00000000	     89.75007431
      0.58107231	   4336.06613903	   1914.15855292	     -0.00000000	     89.82389716
      0.58115643	   4336.04686963	   1913.94411831	      0.00000000	     89.89021871
      0.58124055	   4336.02757960	   1913.72897355	     -0.00000000	     89.95664730
      0.58132467	   4336.00826721	   1913.51312012	      0.00000000	     90.02318077
      0.58140878	   4335.98893318	   1913.29655989	      0.00000000	     90.08981673
      0.58152472	   4335.96224837	   1912.99692821	      0.00000000	     90.18182228
      0.58159545	   4335.94594836	   1912.81347386	     -0.00000000	     90.23804370
      0.58166618	   4335.92963143	   1912.62952370	     -0.00000000	     90.29433243
      0.58177889	   4335.90359477	   1912.33535437	     -0.00000000	     90.38417117
      0.58187995	   4335.88021618	   1912.07055596	     -0.00000000	     90.46485283
      0.58201978	   4335.84781072	   1911.70249256	     -0.00000000	     90.57670181
      0.58209065	   4335.83136067	   1911.51521383	     -0.00000000	     90.63347995
      0.58216152	   4335.81489418	   1911.32744558	     -0.00000000	     90.69031597
      0.58229489	   4335.78385988	   1910.97276954	      0.00000000	     90.79742543
      0.58236804	   4335.76681479	   1910.77752405	      0.00000000	     90.85624895
      0.58244118	   4335.74975089	   1910.58176209	      0.00000000	     90.91512855
      0.58255506	   4335.72314820	   1910.27595668	      0.00000000	     91.00690598
      0.58265213	   4335.70043653	   1910.01430248	     -0.00000000	     91.08523857
      0.58274920	   4335.67769362	   1909.75174843	      0.00000000	     91.16365983
      0.58283128	   4335.65843793	   1909.52904945	     -0.00000000	     91.23003472
      0.58291336	   4335.63916042	   1909.30571154	      0.00000000	     91.29646858
      0.58299544	   4335.61985992	   1909.08173649	      0.00000000	     91.36295957
      0.58310294	   4335.59454713	   1908.78741473	      0.00000000	     91.45013222
      0.58318586	   4335.57499664	   1908.55966062	      0.00000000	     91.51743111
      0.58326878	   4335.55542463	   1908.33126319	      0.00000000	     91.58478173
      0.58335170	   4335.53583006	   1908.10222432	     -0.00000000	     91.65218227
      0.58345876	   4335.51049869	   1907.80555329	      0.00000000	     91.73927784
      0.58354044	   4335.49114734	   1907.57849564	      0.00000000	     91.80577834
      0.58362213	   4335.47177599	   1907.35082220	     -0.00000000	     91.87232136
      0.58372081	   4335.44834531	   1907.07494974	      0.00000000	     91.95276678
      0.58380913	   4335.42734887	   1906.82726805	      0.00000000	     92.02481904
      0.58389746	   4335.40632801	   1906.57887345	     -0.00000000	     92.09691475
      0.58398579	   4335.38528487	   1906.32976865	     -0.00000000	     92.16905174
      0.58407411	   4335.36421772	   1906.07995579	      0.00000039	     92.24122817
      0.58416244	   4335.34312883	   1905.82943755	      0.00000039	     92.31344191
      0.58425076	   4335.32201633	   1905.57821604	      0.00000039	     92.38569123
      0.58433909	   4335.30088266	   1905.32629396	      0.00000039	     92.45797404
      0.58442742	   4335.27972574	   1905.07367337	      0.00000038	     92.53028869
      0.58451574	   4335.25854821	   1904.82035700	      0.00000038	     92.60263315
      0.58460407	   4335.23734778	   1904.56634684	      0.00000038	     92.67500583
      0.58469239	   4335.21612731	   1904.31164564	      0.00000038	     92.74740478
      0.58478072	   4335.19488426	   1904.05625537	      0.00000038	     92.81982848
      0.58486905	   4335.17362176	   1903.80017878	      0.00000038	     92.89227500
      0.58494757	   4335.15470125	   1903.57195812	      0.00000038	     92.95669623
      0.58502609	   4335.13576536	   1903.34319853	      0.00000038	     93.02113306
      0.58512332	   4335.11229457	   1903.05918534	      0.00000038	     93.10094400
      0.58522055	   4335.08880019	   1902.77435130	      0.00000038	     93.18077504
      0.58530010	   4335.06955705	   1902.54067696	      0.00000038	     93.24611049
      0.58537966	   4335.05029873	   1902.30645683	      0.00000038	     93.31145689
      0.58547784	   4335.02651155	   1902.01667903	      0.00000037	     93.39210798
      0.58557601	   4335.00270145	   1901.72607576	      0.00000037	     93.47277208
      0.58565203	   4334.98424791	   1901.50049380	      0.00000037	     93.53523883
      0.58572805	   4334.96578115	   1901.27442029	      0.00000037	     93.59771127
      0.58583111	   4334.94072185	   1900.96713335	      0.00000037	     93.68241737
      0.58593417	   4334.91563826	   1900.65894908	      0.00000037	     93.76713019
      0.58600677	   4334.89795379	   1900.44133127	      0.00000037	     93.82680377
      0.58607936	   4334.88025786	   1900.22327132	      0.00000037	     93.88647888
      0.58618942	   4334.85340635	   1899.89183891	      0.00000037	     93.97695130
      0.58628029	   4334.83121604	   1899.61742924	      0.00000037	     94.05165004
      0.58637117	   4334.80900652	   1899.34233383	      0.00000037	     94.12634718
      0.58646204	   4334.78677965	   1899.06655535	      0.00000037	     94.20104127
      0.58655291	   4334.76453350	   1898.79009588	      0.00000036	     94.27573119
      0.58663105	   4334.74538997	   1898.55181460	      0.00000036	     94.33995562
      0.58670920	   4334.72623251	   1898.31303305	      0.00000036	     94.40417522
      0.58680671	   4334.70230858	   1898.01436134	      0.00000036	     94.48430599
      0.58690423	   4334.67836393	   1897.71491596	      0.00000036	     94.56442648
      0.58698284	   4334.65904647	   1897.47294393	      0.00000036	     94.62901052
      0.58706146	   4334.63971556	   1897.23047246	      0.00000036	     94.69358621
      0.58715997	   4334.61547432	   1896.92592200	      0.00000036	     94.77449480
      0.58725849	   4334.59121275	   1896.62059271	      0.00000036	     94.85538766
      0.58733431	   4334.57252709	   1896.38505993	      0.00000036	     94.91763722
      0.58741014	   4334.55382939	   1896.14906885	      0.00000036	     94.97987604
      0.58751256	   4334.52855572	   1895.82957249	      0.00000036	     95.06392857
      0.58761499	   4334.50326111	   1895.50924580	      0.00000036	     95.14795886
      0.58768817	   4334.48517518	   1895.27984408	      0.00000035	     95.20798967
      0.58776136	   4334.46707847	   1895.05002124	      0.00000035	     95.26800789
      0.58786893	   4334.44046270	   1894.71147125	      0.00000035	     95.35619728
      0.58795995	   4334.41792502	   1894.42430563	      0.00000035	     95.43079437
      0.58805097	   4334.39537306	   1894.13649586	      0.00000035	     95.50536900
      0.58814199	   4334.37280526	   1893.84804398	      0.00000035	     95.57992040
      0.58822305	   4334.35269577	   1893.59061956	      0.00000035	     95.64629303
      0.58830411	   4334.33257391	   1893.33268927	      0.00000035	     95.71264591
      0.58838517	   4334.31244118	   1893.07425494	      0.00000035	     95.77897830
      0.58849051	   4334.28626033	   1892.73765678	      0.00000035	     95.86514886
      0.58857274	   4334.26581006	   1892.47430622	      0.00000035	     95.93239174
      0.58865497	   4334.24534771	   1892.21044214	      0.00000035	     95.99961165
      0.58873720	   4334.22487467	   1891.94606638	      0.00000035	     96.06680790
      0.58884218	   4334.19872252	   1891.60782916	      0.00000034	     96.15255393
      0.58892279	   4334.17863003	   1891.34754937	      0.00000034	     96.21836707
      0.58900340	   4334.15852642	   1891.08678290	      0.00000034	     96.28415580
      0.58910067	   4334.13425367	   1890.77146162	      0.00000034	     96.36351195
      0.58919794	   4334.10996518	   1890.45543659	      0.00000034	     96.44283095
      0.58927174	   4334.09152697	   1890.21517679	      0.00000034	     96.50299083
      0.58934555	   4334.07307967	   1889.97451449	      0.00000034	     96.56312847
      0.58945003	   4334.04695186	   1889.63314456	      0.00000034	     96.64822116
      0.58954095	   4334.02420323	   1889.33545308	      0.00000034	     96.72222607
      0.58963186	   4334.00144320	   1889.03715763	      0.00000034	     96.79619516
      0.58972278	   4333.97867010	   1888.73826008	      0.00000034	     96.87012795
      0.58980210	   4333.95879074	   1888.47696690	      0.00000034	     96.93460776
      0.58988143	   4333.93890161	   1888.21521838	      0.00000034	     96.99905906
      0.58996076	   4333.91900408	   1887.95301613	      0.00000034	     97.06348137
      0.59007111	   4333.89130841	   1887.58749968	      0.00000033	     97.15305402
      0.59015216	   4333.87095874	   1887.31850954	      0.00000033	     97.21879926
      0.59023320	   4333.85059947	   1887.04905066	      0.00000033	     97.28451300
      0.59033078	   4333.82607581	   1886.72400166	      0.00000033	     97.36359011
      0.59041724	   4333.80433511	   1886.43542496	      0.00000033	     97.43361800
      0.59050371	   4333.78258552	   1886.14632059	      0.00000033	     97.50360852
      0.59059017	   4333.76082539	   1885.85669011	      0.00000033	     97.57356138
      0.59067663	   4333.73905658	   1885.56653555	      0.00000033	     97.64347601
      0.59076309	   4333.71727749	   1885.27585845	      0.00000033	     97.71335214
      0.59084955	   4333.69548993	   1884.98466087	      0.00000033	     97.78318924
      0.59093601	   4333.67369233	   1884.69294432	      0.00000033	     97.85298704
      0.59102247	   4333.65188647	   1884.40071082	      0.00000033	     97.92274502
      0.59110893	   4333.63007080	   1884.10796191	      0.00000033	     97.99246295
      0.59119539	   4333.60824709	   1883.81469959	      0.00000033	     98.06214033
      0.59128185	   4333.58641378	   1883.52092538	      0.00000032	     98.13177693
      0.59136831	   4333.56457265	   1883.22664127	      0.00000032	     98.20137226
      0.59145478	   4333.54272215	   1882.93184877	      0.00000032	     98.27092613
      0.59154124	   4333.52086403	   1882.63654987	      0.00000032	     98.34043806
      0.59162770	   4333.49899674	   1882.34074606	      0.00000032	     98.40990787
      0.59171416	   4333.47712205	   1882.04443932	      0.00000032	     98.47933510
      0.59180062	   4333.45523840	   1881.74763113	      0.00000032	     98.54871959
      0.59188708	   4333.43334756	   1881.45032346	      0.00000032	     98.61806088
      0.59197354	   4333.41144795	   1881.15251778	      0.00000032	     98.68735884
      0.59206000	   4333.38954137	   1880.85421605	      0.00000032	     98.75661303
      0.59214646	   4333.36762620	   1880.55541973	      0.00000032	     98.82582331
      0.59223292	   4333.34570427	   1880.25613077	      0.00000032	     98.89498927
      0.59231939	   4333.32377394	   1879.95635062	      0.00000032	     98.96411079
      0.59240585	   4333.30183705	   1879.65608123	      0.00000032	     99.03318748
      0.59249231	   4333.27989194	   1879.35532402	      0.00000031	     99.10221921
      0.59257877	   4333.25794049	   1879.05408094	      0.00000031	     99.17120561
      0.59266523	   4333.23598098	   1878.75235339	      0.00000031	     99.24014658
      0.59275169	   4333.21401535	   1878.45014333	      0.00000031	     99.30904174
      0.59283815	   4333.19204181	   1878.14745214	      0.00000031	     99.37789103
      0.59292461	   4333.17006237	   1877.84428176	      0.00000031	     99.44669406
      0.59301107	   4333.14807516	   1877.54063357	      0.00000031	     99.51545078
      0.59309753	   4333.12608228	   1877.23650952	      0.00000031	     99.58416083
      0.59318400	   4333.10408177	   1876.93191094	      0.00000031	     99.65282417
      0.59327046	   4333.08207580	   1876.62683980	      0.00000031	     99.72144043
      0.59335692	   4333.06006234	   1876.32129740	      0.00000031	     99.79000961
      0.59344338	   4333.03804365	   1876.01528571	      0.00000031	     99.85853134
      0.59352984	   4333.01601759	   1875.70880604	      0.00000031	     99.92700562
      0.59361630	   4332.99398652	   1875.40186032	      0.00000031	     99.99543210
      0.59370276	   4332.97194818	   1875.09444985	      0.00000031	    100.06381081
      0.59378922	   4332.94990508	   1874.78657658	      0.00000031	    100.13214137
      0.59387568	   4332.92785481	   1874.47824176	      0.00000030	    100.20042384
      0.59396214	   4332.90580002	   1874.16944738	      0.00000030	    100.26865787
      0.59404860	   4332.88373814	   1873.86019464	      0.00000030	    100.33684351
      0.59413507	   4332.86167199	   1873.55048554	      0.00000030	    100.40498040
      0.59422153	   4332.83959882	   1873.24032125	      0.00000030	    100.47306864
      0.59429925	   4332.81975261	   1872.96111129	      0.00000030	    100.53423493
      0.59437698	   4332.79990115	   1872.68153597	      0.00000030	    100.59536168
      0.59447124	   4332.77582038	   1872.34198241	      0.00000030	    100.66944206
      0.59456550	   4332.75173260	   1872.00189523	      0.00000030	    100.74346394
      0.59464506	   4332.73139768	   1871.71443511	      0.00000030	    100.80589549
      0.59472462	   4332.71105764	   1871.42659747	      0.00000030	    100.86828521
      0.59480419	   4332.69071380	   1871.13838371	      0.00000030	    100.93063290
      0.59491107	   4332.66337677	   1870.75060850	      0.00000030	    101.01432435
      0.59499126	   4332.64286199	   1870.45922434	      0.00000030	    101.07706671
      0.59507145	   4332.62234236	   1870.16746201	      0.00000030	    101.13976623
      0.59515165	   4332.60181909	   1869.87532290	      0.00000030	    101.20242272
      0.59525942	   4332.57423070	   1869.48212212	      0.00000029	    101.28655977
      0.59533805	   4332.55409865	   1869.19482034	      0.00000029	    101.34789615
      0.59541668	   4332.53396217	   1868.90716008	      0.00000029	    101.40919105
      0.59551479	   4332.50883238	   1868.54773233	      0.00000029	    101.48561314
      0.59560185	   4332.48652731	   1868.22831963	      0.00000029	    101.55337425
      0.59568891	   4332.46421877	   1867.90847239	      0.00000029	    101.62108414
      0.59577597	   4332.44190492	   1867.58819188	      0.00000029	    101.68874291
      0.59586303	   4332.41958794	   1867.26747994	      0.00000029	    101.75635031
      0.59595009	   4332.39726558	   1866.94633776	      0.00000029	    101.82390648
      0.59603715	   4332.37494046	   1866.62476724	      0.00000029	    101.89141116
      0.59611436	   4332.35513489	   1866.33919643	      0.00000029	    101.95124071
      0.59619158	   4332.33532703	   1866.05329088	      0.00000029	    102.01102968
      0.59628627	   4332.31103160	   1865.70222558	      0.00000029	    102.08429440
      0.59638096	   4332.28673239	   1865.35066034	      0.00000029	    102.15749803
      0.59645884	   4332.26674349	   1865.06114549	      0.00000029	    102.21765796
      0.59653672	   4332.24675238	   1864.77129491	      0.00000029	    102.27777648
      0.59663250	   4332.22216051	   1864.41434580	      0.00000029	    102.35166018
      0.59672829	   4332.19756515	   1864.05689239	      0.00000028	    102.42548120
      0.59680293	   4332.17839449	   1863.77798657	      0.00000028	    102.48296530
      0.59687757	   4332.15922202	   1863.49877667	      0.00000028	    102.54041128
      0.59697783	   4332.13346612	   1863.12327937	      0.00000028	    102.61750986
      0.59707809	   4332.10770662	   1862.74723735	      0.00000028	    102.69453965
      0.59714953	   4332.08934655	   1862.47893528	      0.00000028	    102.74938985
      0.59722097	   4332.07098502	   1862.21035859	      0.00000028	    102.80420508
      0.59732758	   4332.04358144	   1861.80907711	      0.00000028	    102.88593590
      0.59741638	   4332.02075184	   1861.47435570	      0.00000028	    102.95395627
      0.59750518	   4331.99791835	   1861.13921437	      0.00000028	    103.02192271
      0.59759399	   4331.97508269	   1860.80365491	      0.00000028	    103.08983508
      0.59768279	   4331.95224281	   1860.46767854	      0.00000028	    103.15769356
      0.59775928	   4331.93256907	   1860.17796209	      0.00000028	    103.21609815
      0.59783576	   4331.91289234	   1859.88793845	      0.00000028	    103.27446275
      0.59793107	   4331.88837073	   1859.52611131	      0.00000028	    103.34713487
      0.59802638	   4331.86384513	   1859.16381064	      0.00000028	    103.41974486
      0.59810332	   4331.84404641	   1858.87101378	      0.00000028	    103.47831097
      0.59818026	   4331.82424491	   1858.57791053	      0.00000027	    103.53683663
      0.59827658	   4331.79945126	   1858.21051579	      0.00000027	    103.61005345
      0.59837290	   4331.77465375	   1857.84264428	      0.00000027	    103.68320685
      0.59844709	   4331.75555355	   1857.55898460	      0.00000027	    103.73950654
      0.59852128	   4331.73645088	   1857.27504406	      0.00000027	    103.79576865
      0.59862147	   4331.71065166	   1856.89115531	      0.00000027	    103.87168751
      0.59872165	   4331.68484865	   1856.50675815	      0.00000027	    103.94753784
      0.59879323	   4331.66641448	   1856.23183998	      0.00000027	    104.00168223
      0.59886480	   4331.64797813	   1855.95666415	      0.00000027	    104.05579170
      0.59897011	   4331.62084791	   1855.55129227	      0.00000027	    104.13534702
      0.59905914	   4331.59791200	   1855.20820100	      0.00000027	    104.20253587
      0.59914816	   4331.57497471	   1854.86471578	      0.00000027	    104.26967061
      0.59923718	   4331.55203440	   1854.52083785	      0.00000027	    104.33675143
      0.59931659	   4331.53157024	   1854.21375817	      0.00000027	    104.39654395
      0.59939600	   4331.51110368	   1853.90636819	      0.00000027	    104.45629361
      0.59947541	   4331.49063612	   1853.59866913	      0.00000027	    104.51600032
      0.59957812	   4331.46416096	   1853.20023991	      0.00000027	    104.59316034
      0.59965869	   4331.44339280	   1852.88735219	      0.00000027	    104.65363457
      0.59973925	   4331.42262246	   1852.57414965	      0.00000026	    104.71406478
      0.59981982	   4331.40185121	   1852.26063354	      0.00000026	    104.77445092
      0.59992211	   4331.37547526	   1851.86211029	      0.00000026	    104.85106012
      0.60000113	   4331.35509964	   1851.55391589	      0.00000026	    104.91019053
      0.60008015	   4331.33472206	   1851.24542297	      0.00000026	    104.96927873
      0.60017509	   4331.31023636	   1850.87435931	      0.00000026	    105.04022040
      0.60027004	   4331.28574803	   1850.50286784	      0.00000026	    105.11110122
      0.60034249	   4331.26706040	   1850.21908829	      0.00000026	    105.16515085
      0.60041495	   4331.24837109	   1849.93506132	      0.00000026	    105.21916512
      0.60051679	   4331.22210195	   1849.53544120	      0.00000026	    105.29502301
      0.60060563	   4331.19918264	   1849.18641294	      0.00000026	    105.36114508
      0.60069447	   4331.17626282	   1848.83701709	      0.00000026	    105.42721399
      0.60078332	   4331.15334077	   1848.48725475	      0.00000026	    105.49322993
      0.60086123	   4331.13323915	   1848.18022752	      0.00000026	    105.55107946
      0.60093914	   4331.11313584	   1847.87292043	      0.00000026	    105.60888833
      0.60101705	   4331.09303215	   1847.56533461	      0.00000026	    105.66665648
      0.60112399	   4331.06543609	   1847.14269189	      0.00000026	    105.74588254
      0.60120355	   4331.04490501	   1846.82791818	      0.00000026	    105.80477507
      0.60128312	   4331.02437246	   1846.51285689	      0.00000026	    105.86362537
      0.60136268	   4331.00383961	   1846.19750916	      0.00000025	    105.92243338
      0.60146841	   4330.97655153	   1845.77799752	      0.00000025	    106.00051890
      0.60154613	   4330.95649286	   1845.46930773	      0.00000025	    106.05786954
      0.60162385	   4330.93643289	   1845.16034752	      0.00000025	    106.11518007
      0.60172062	   4330.91145333	   1844.77524395	      0.00000025	    106.18648882
      0.60180676	   4330.88921947	   1844.43214186	      0.00000025	    106.24990321
      0.60189289	   4330.86698586	   1844.08871154	      0.00000025	    106.31326834
      0.60197903	   4330.84475062	   1843.74495393	      0.00000025	    106.37658445
      0.60206516	   4330.82251592	   1843.40087054	      0.00000025	    106.43985140
      0.60215130	   4330.80027943	   1843.05646224	      0.00000025	    106.50306946
      0.60223743	   4330.77804380	   1842.71173061	      0.00000025	    106.56623847
      0.60231300	   4330.75853436	   1842.40902373	      0.00000025	    106.62161798
      0.60238857	   4330.73902540	   1842.10606969	      0.00000025	    106.67695984
      0.60248312	   4330.71461546	   1841.72667734	      0.00000025	    106.74614879
      0.60257767	   4330.69020581	   1841.34690083	      0.00000025	    106.81527900
      0.60265398	   4330.67050362	   1841.04010472	      0.00000025	    106.87103118
      0.60273029	   4330.65080193	   1840.73306025	      0.00000025	    106.92674517
      0.60282602	   4330.62608638	   1840.34754019	      0.00000025	    106.99658142
      0.60292174	   4330.60137136	   1839.96163215	      0.00000025	    107.06635776
      0.60299460	   4330.58256017	   1839.66766717	      0.00000025	    107.11942297
      0.60306745	   4330.56374957	   1839.37347913	      0.00000024	    107.17245355
      0.60316821	   4330.53773351	   1838.96624530	      0.00000024	    107.24573893
      0.60326897	   4330.51171809	   1838.55858796	      0.00000024	    107.31895829
      0.60333835	   4330.49380455	   1838.27765702	      0.00000024	    107.36933404
      0.60340773	   4330.47589168	   1837.99652682	      0.00000024	    107.41967856
      0.60351601	   4330.44793174	   1837.55732442	      0.00000024	    107.49819718
      0.60360421	   4330.42515928	   1837.19924574	      0.00000024	    107.56209320
      0.60369241	   4330.40238616	   1836.84084850	      0.00000024	    107.62593910
      0.60378061	   4330.37961400	   1836.48213415	      0.00000024	    107.68973482
      0.60386880	   4330.35684075	   1836.12310362	      0.00000024	    107.75348062
      0.60394341	   4330.33757865	   1835.81916330	      0.00000024	    107.80736245
      0.60401801	   4330.31831587	   1835.51499838	      0.00000024	    107.86120865
      0.60411366	   4330.29362116	   1835.12472325	      0.00000024	    107.93018880
      0.60420930	   4330.26892595	   1834.73408179	      0.00000024	    107.99911050
      0.60428431	   4330.24956176	   1834.42749662	      0.00000024	    108.05311603
      0.60435931	   4330.23019702	   1834.12068784	      0.00000024	    108.10708575
      0.60445626	   4330.20516673	   1833.72377247	      0.00000024	    108.17679466
      0.60455321	   4330.18013601	   1833.32648636	      0.00000024	    108.24644388
      0.60462511	   4330.16157311	   1833.03159918	      0.00000024	    108.29806090
      0.60469701	   4330.14300973	   1832.73650955	      0.00000024	    108.34964519
      0.60479875	   4330.11674370	   1832.31861715	      0.00000024	    108.42258034
      0.60488645	   4330.09410252	   1831.95807382	      0.00000023	    108.48539750
      0.60497415	   4330.07146253	   1831.59723304	      0.00000023	    108.54816605
      0.60506185	   4330.04882207	   1831.23609573	      0.00000023	    108.61088622
      0.60514955	   4330.02618335	   1830.87466336	      0.00000023	    108.67355789
      0.60522357	   4330.00707570	   1830.56938801	      0.00000023	    108.72641482
      0.60529759	   4329.98796923	   1830.26390398	      0.00000023	    108.77923732
      0.60539373	   4329.96315347	   1829.86682479	      0.00000023	    108.84779299
      0.60548986	   4329.93833919	   1829.46939615	      0.00000023	    108.91629080
      0.60556375	   4329.91926854	   1829.16372788	      0.00000023	    108.96889353
      0.60563763	   4329.90019908	   1828.85785483	      0.00000023	    109.02146216
      0.60573609	   4329.87478524	   1828.44989710	      0.00000023	    109.09146816
      0.60583456	   4329.84937311	   1828.04157840	      0.00000023	    109.16141381
      0.60590448	   4329.83132543	   1827.75137894	      0.00000023	    109.21105155
      0.60597441	   4329.81327893	   1827.46099883	      0.00000023	    109.26065892
      0.60607993	   4329.78604927	   1827.02250594	      0.00000023	    109.33545380
      0.60616756	   4329.76343566	   1826.65801611	      0.00000023	    109.39752052
      0.60625519	   4329.74082217	   1826.29324569	      0.00000023	    109.45953992
      0.60634282	   4329.71821045	   1825.92819601	      0.00000023	    109.52151195
      0.60643045	   4329.69559839	   1825.56286789	      0.00000023	    109.58343687
      0.60650476	   4329.67642649	   1825.25287361	      0.00000023	    109.63590860
      0.60657906	   4329.65725446	   1824.94268059	      0.00000023	    109.68834654
      0.60667416	   4329.63271884	   1824.54539460	      0.00000023	    109.75540936
      0.60676926	   4329.60818361	   1824.14778566	      0.00000022	    109.82241696
      0.60684403	   4329.58889736	   1823.83498666	      0.00000022	    109.87505501
      0.60691879	   4329.56961111	   1823.52198958	      0.00000022	    109.92765906
      0.60701513	   4329.54475992	   1823.11836176	      0.00000022	    109.99539597
      0.60711147	   4329.51990918	   1822.71440763	      0.00000022	    110.06307658
      0.60718315	   4329.50141975	   1822.41361834	      0.00000022	    110.11340051
      0.60725484	   4329.48293034	   1822.11264974	      0.00000022	    110.16369338
      0.60735589	   4329.45686885	   1821.68809319	      0.00000022	    110.23453475
      0.60744314	   4329.43436771	   1821.32124075	      0.00000022	    110.29565064
      0.60753038	   4329.41186844	   1820.95412611	      0.00000022	    110.35672060
      0.60761763	   4329.38936936	   1820.58675005	      0.00000022	    110.41774484
      0.60770488	   4329.36687269	   1820.21911397	      0.00000022	    110.47872325
      0.60777871	   4329.34783589	   1819.90781926	      0.00000022	    110.53028736
      0.60785254	   4329.32880075	   1819.59633972	      0.00000022	    110.58181875
      0.60794801	   4329.30418598	   1819.19327276	      0.00000022	    110.64840893
      0.60804348	   4329.27957345	   1818.78989906	      0.00000022	    110.71494463
      0.60811720	   4329.26056900	   1818.47822458	      0.00000022	    110.76628311
      0.60819092	   4329.24156618	   1818.16636868	      0.00000022	    110.81758919
      0.60828863	   4329.21638112	   1817.75276196	      0.00000022	    110.88553959
      0.60838633	   4329.19119853	   1817.33883903	      0.00000022	    110.95343328
      0.60845620	   4329.17319158	   1817.04266691	      0.00000022	    111.00194660
      0.60852606	   4329.15518620	   1816.74633442	      0.00000022	    111.05043099
      0.60863052	   4329.12826823	   1816.30299982	      0.00000022	    111.12286458
      0.60871768	   4329.10580820	   1815.93278208	      0.00000021	    111.18325830
      0.60880484	   4329.08334886	   1815.56231749	      0.00000021	    111.24360737
      0.60889200	   4329.06089187	   1815.19160732	      0.00000021	    111.30391171
      0.60897917	   4329.03843512	   1814.82065226	      0.00000021	    111.36417157
      0.60905329	   4329.01934057	   1814.50500706	      0.00000021	    111.41538038
      0.60912741	   4329.00024628	   1814.18918612	      0.00000021	    111.46655711
      0.60922186	   4328.97591640	   1813.78647971	      0.00000021	    111.53172546
      0.60931632	   4328.95158754	   1813.38349027	      0.00000021	    111.59684184
      0.60939089	   4328.93238082	   1813.06511068	      0.00000021	    111.64821776
      0.60946547	   4328.91317449	   1812.74655602	      0.00000021	    111.69956141
      0.60956112	   4328.88854161	   1812.33770528	      0.00000021	    111.76537028
      0.60965678	   4328.86390979	   1811.92856889	      0.00000021	    111.83112620
      0.60972834	   4328.84548419	   1811.62229585	      0.00000021	    111.88028547
      0.60979990	   4328.82705895	   1811.31586417	      0.00000021	    111.92941522
      0.60990012	   4328.80125909	   1810.88648154	      0.00000021	    111.99816528
      0.60998689	   4328.77892083	   1810.51443980	      0.00000021	    112.05764768
      0.61007366	   4328.75658494	   1810.14216794	      0.00000021	    112.11708672
      0.61016043	   4328.73424974	   1809.76966667	      0.00000021	    112.17648261
      0.61024721	   4328.71191742	   1809.39693727	      0.00000021	    112.23583523
      0.61032096	   4328.69293699	   1809.07996961	      0.00000021	    112.28624620
      0.61039471	   4328.67395857	   1808.76283841	      0.00000021	    112.33662601
      0.61048938	   4328.64959607	   1808.35547876	      0.00000021	    112.40125617
      0.61058406	   4328.62523636	   1807.94785169	      0.00000021	    112.46583520
      0.61065773	   4328.60628209	   1807.63048452	      0.00000021	    112.51605023
      0.61073140	   4328.58732980	   1807.31295679	      0.00000021	    112.56623436
      0.61082818	   4328.56243344	   1806.89557528	      0.00000020	    112.63211484
      0.61092496	   4328.53754011	   1806.47791891	      0.00000020	    112.69794220
      0.61099492	   4328.51954599	   1806.17583910	      0.00000020	    112.74549360
      0.61106488	   4328.50155374	   1805.87361688	      0.00000020	    112.79301730
      0.61116798	   4328.47503989	   1805.42796658	      0.00000020	    112.86300374
      0.61125463	   4328.45275762	   1805.05316300	      0.00000020	    112.92178058
      0.61134129	   4328.43047645	   1804.67814341	      0.00000020	    112.98051527
      0.61142794	   4328.40819804	   1804.30290897	      0.00000020	    113.03920774
      0.61151460	   4328.38592029	   1803.92746029	      0.00000020	    113.09785824
      0.61158867	   4328.36688031	   1803.60636554	      0.00000020	    113.14795810
      0.61166274	   4328.34784091	   1803.28511551	      0.00000020	    113.19802738
      0.61175638	   4328.32377346	   1802.87876400	      0.00000020	    113.26128205
      0.61185003	   4328.29970748	   1802.47216642	      0.00000020	    113.32448794
      0.61192455	   4328.28055634	   1802.14838874	      0.00000020	    113.37475730
      0.61199908	   4328.26140588	   1801.82445644	      0.00000020	    113.42499587
      0.61209385	   4328.23705604	   1801.41230959	      0.00000020	    113.48883663
      0.61218863	   4328.21270771	   1800.99991489	      0.00000020	    113.55262772
      0.61226025	   4328.19430924	   1800.68808885	      0.00000020	    113.60080407
      0.61233187	   4328.17591140	   1800.37612238	      0.00000020	    113.64895217
      0.61243094	   4328.15046725	   1799.94439821	      0.00000020	    113.71550116
      0.61253000	   4328.12502492	   1799.51240777	      0.00000020	    113.78199620
      0.61259880	   4328.10735941	   1799.21226368	      0.00000020	    113.82814073
      0.61266759	   4328.08969448	   1798.91199221	      0.00000020	    113.87425934
      0.61277262	   4328.06272892	   1798.45333470	      0.00000020	    113.94461682
      0.61285986	   4328.04033152	   1798.07212203	      0.00000020	    114.00301419
      0.61294710	   4328.01793688	   1797.69070747	      0.00000020	    114.06136991
      0.61303434	   4327.99554337	   1797.30909168	      0.00000020	    114.11968420
      0.61311120	   4327.97581543	   1796.97268877	      0.00000019	    114.17102977
      0.61318807	   4327.95608831	   1796.63613092	      0.00000019	    114.22234328
      0.61326494	   4327.93636331	   1796.29941894	      0.00000019	    114.27362464
      0.61336732	   4327.91009260	   1795.85069707	      0.00000019	    114.34187909
      0.61344553	   4327.89002684	   1795.50773237	      0.00000019	    114.39398087
      0.61352374	   4327.86996209	   1795.16461002	      0.00000019	    114.44604963
      0.61360195	   4327.84989955	   1794.82133080	      0.00000019	    114.49808531
      0.61370357	   4327.82383408	   1794.37507155	      0.00000019	    114.56564650
      0.61378017	   4327.80418977	   1794.03852830	      0.00000019	    114.61653420
      0.61385676	   4327.78454644	   1793.70183641	      0.00000019	    114.66739042
      0.61395041	   4327.76053444	   1793.29001367	      0.00000019	    114.72952170
      0.61403450	   4327.73897159	   1792.91998300	      0.00000019	    114.78527951
      0.61411860	   4327.71741168	   1792.54977575	      0.00000019	    114.84099937
      0.61420270	   4327.69585285	   1792.17939242	      0.00000019	    114.89668149
      0.61428680	   4327.67429715	   1791.80883407	      0.00000019	    114.95232575
      0.61437089	   4327.65274234	   1791.43810115	      0.00000019	    115.00793240
      0.61445499	   4327.63119091	   1791.06719478	      0.00000019	    115.06350127
      0.61453021	   4327.61191500	   1790.73529346	      0.00000019	    115.11317269
      0.61460543	   4327.59264158	   1790.40325450	      0.00000019	    115.16281400
      0.61469631	   4327.56935619	   1790.00188676	      0.00000019	    115.22275291
      0.61478720	   4327.54607402	   1789.60031977	      0.00000019	    115.28264800
      0.61486313	   4327.52662404	   1789.26468012	      0.00000019	    115.33265367
      0.61493906	   4327.50717655	   1788.92890266	      0.00000019	    115.38262883
      0.61503079	   4327.48368230	   1788.52304199	      0.00000019	    115.44296696
      0.61512253	   4327.46019144	   1788.11698191	      0.00000019	    115.50326068
      0.61519561	   4327.44147729	   1787.79333401	      0.00000019	    115.55126473
      0.61526870	   4327.42276550	   1787.46956068	      0.00000019	    115.59924064
      0.61536417	   4327.39832436	   1787.04642943	      0.00000019	    115.66186908
      0.61545964	   4327.37388680	   1786.62308600	      0.00000018	    115.72444969
      0.61553002	   4327.35587101	   1786.31083974	      0.00000018	    115.77055691
      0.61560041	   4327.33785746	   1785.99847921	      0.00000018	    115.81663819
      0.61570086	   4327.31215155	   1785.55249528	      0.00000018	    115.88235853
      0.61578646	   4327.29024982	   1785.17227832	      0.00000018	    115.93831905
      0.61587205	   4327.26834963	   1784.79189444	      0.00000018	    115.99424150
      0.61595765	   4327.24645265	   1784.41134464	      0.00000018	    116.05012579
      0.61604325	   4327.22455682	   1784.03062942	      0.00000018	    116.10597216
      0.61611795	   4327.20545095	   1783.69823887	      0.00000018	    116.15467904
      0.61619265	   4327.18634603	   1783.36572343	      0.00000018	    116.20335710
      0.61628397	   4327.16299556	   1782.95909468	      0.00000018	    116.26282092
      0.61637528	   4327.13964697	   1782.55228106	      0.00000018	    116.32224176
      0.61645039	   4327.12044380	   1782.21750707	      0.00000018	    116.37108777
      0.61652551	   4327.10124168	   1781.88260910	      0.00000018	    116.41990478
      0.61661771	   4327.07767277	   1781.47132971	      0.00000018	    116.47979138
      0.61670992	   4327.05410577	   1781.05986526	      0.00000018	    116.53963437
      0.61678257	   4327.03554070	   1780.73555166	      0.00000018	    116.58675259
      0.61685522	   4327.01697659	   1780.41112418	      0.00000018	    116.63384383
      0.61695074	   4326.99256904	   1779.98434975	      0.00000018	    116.69572476
      0.61704627	   4326.96816366	   1779.55738033	      0.00000018	    116.75755911
      0.61711659	   4326.95020148	   1779.24296085	      0.00000018	    116.80304605
      0.61718691	   4326.93224021	   1778.92843665	      0.00000018	    116.84850784
      0.61728672	   4326.90674938	   1778.48182565	      0.00000018	    116.91299255
      0.61737242	   4326.88486332	   1778.09816815	      0.00000018	    116.96832315
      0.61745812	   4326.86298040	   1777.71435757	      0.00000018	    117.02361639
      0.61754383	   4326.84109895	   1777.33039443	      0.00000018	    117.07887247
      0.61762953	   4326.81922112	   1776.94627976	      0.00000018	    117.13409123
      0.61770254	   4326.80058350	   1776.61892100	      0.00000018	    117.18110464
      0.61777556	   4326.78194842	   1776.29145325	      0.00000018	    117.22809104
      0.61786880	   4326.75815275	   1775.87310685	      0.00000018	    117.28805533
      0.61796204	   4326.73436072	   1775.45458431	      0.00000017	    117.34797574
      0.61803498	   4326.71574931	   1775.12705138	      0.00000017	    117.39482109
      0.61810792	   4326.69714039	   1774.79941171	      0.00000017	    117.44163963
      0.61820316	   4326.67284559	   1774.37146488	      0.00000017	    117.50272864
      0.61829840	   4326.64855463	   1773.94333780	      0.00000017	    117.56377208
      0.61836779	   4326.63085679	   1773.63128411	      0.00000017	    117.60822082
      0.61843718	   4326.61316127	   1773.31913567	      0.00000017	    117.65264541
      0.61853835	   4326.58736365	   1772.86385324	      0.00000017	    117.71737347
      0.61862386	   4326.56556393	   1772.47891548	      0.00000017	    117.77203854
      0.61870937	   4326.54376597	   1772.09383574	      0.00000017	    117.82666722
      0.61879487	   4326.52197139	   1771.70861496	      0.00000017	    117.88125941
      0.61888038	   4326.50017813	   1771.32325355	      0.00000017	    117.93581535
      0.61895369	   4326.48149731	   1770.99276264	      0.00000017	    117.98255848
      0.61902699	   4326.46281753	   1770.66216934	      0.00000017	    118.02927501
      0.61911927	   4326.43930688	   1770.24587903	      0.00000017	    118.08804314
      0.61921155	   4326.41579840	   1769.82942815	      0.00000017	    118.14676918
      0.61928530	   4326.39701316	   1769.49648157	      0.00000017	    118.19367330
      0.61935905	   4326.37822905	   1769.16343340	      0.00000017	    118.24055062
      0.61945243	   4326.35444756	   1768.74157787	      0.00000017	    118.29986886
      0.61954581	   4326.33066826	   1768.31956113	      0.00000017	    118.35914420
      0.61961673	   4326.31261239	   1767.99896014	      0.00000017	    118.40413118
      0.61968765	   4326.29455754	   1767.67826705	      0.00000017	    118.44909351
      0.61978518	   4326.26973054	   1767.23707771	      0.00000017	    118.51088850
      0.61988271	   4326.24490605	   1766.79571603	      0.00000017	    118.57263691
      0.61995087	   4326.22756014	   1766.48716510	      0.00000017	    118.61576257
      0.62001903	   4326.21021516	   1766.17853080	      0.00000017	    118.65886556
      0.62012229	   4326.18394200	   1765.71081028	      0.00000017	    118.72412074
      0.62020835	   4326.16204876	   1765.32087456	      0.00000017	    118.77846367
      0.62029440	   4326.14015879	   1764.93080829	      0.00000017	    118.83277044
      0.62038046	   4326.11827047	   1764.54061193	      0.00000017	    118.88704122
      0.62045661	   4326.09890318	   1764.19519357	      0.00000017	    118.93503890
      0.62053277	   4326.07953712	   1763.84967433	      0.00000017	    118.98300846
      0.62060892	   4326.06017358	   1763.50405487	      0.00000017	    119.03094983
      0.62070922	   4326.03467384	   1763.04871283	      0.00000016	    119.09404698
      0.62078665	   4326.01499104	   1762.69706959	      0.00000016	    119.14272480
      0.62086408	   4325.99530964	   1762.34532421	      0.00000016	    119.19137368
      0.62094151	   4325.97563085	   1761.99347737	      0.00000016	    119.23999354
      0.62104111	   4325.95032094	   1761.54075564	      0.00000016	    119.30248971
      0.62111701	   4325.93103698	   1761.19565484	      0.00000016	    119.35008173
      0.62119291	   4325.91175436	   1760.85045793	      0.00000016	    119.39764607
      0.62128498	   4325.88836609	   1760.43157350	      0.00000016	    119.45530881
      0.62137705	   4325.86497991	   1760.01254915	      0.00000016	    119.51293089
      0.62144625	   4325.84740565	   1759.69751545	      0.00000016	    119.55621326
      0.62151545	   4325.82983237	   1759.38240349	      0.00000016	    119.59947272
      0.62161487	   4325.80458871	   1758.92955445	      0.00000016	    119.66158224
      0.62170074	   4325.78278559	   1758.53825465	      0.00000016	    119.71519442
      0.62178662	   4325.76098584	   1758.14683657	      0.00000016	    119.76877129
      0.62187250	   4325.73918772	   1757.75530061	      0.00000016	    119.82231301
      0.62194725	   4325.72021651	   1757.41438932	      0.00000016	    119.86889017
      0.62202201	   4325.70124650	   1757.07338965	      0.00000016	    119.91544076
      0.62211184	   4325.67845407	   1756.66350440	      0.00000016	    119.97134397
      0.62220166	   4325.65566376	   1756.25349294	      0.00000016	    120.02720886
      0.62227609	   4325.63678319	   1755.91366941	      0.00000016	    120.07346846
      0.62235053	   4325.61790385	   1755.57376013	      0.00000016	    120.11970182
      0.62244167	   4325.59478892	   1755.15741649	      0.00000016	    120.17627995
      0.62253281	   4325.57167617	   1754.74094573	      0.00000016	    120.23281879
      0.62260506	   4325.55335724	   1754.41071058	      0.00000016	    120.27761036
      0.62267731	   4325.53503947	   1754.08039638	      0.00000016	    120.32237732
      0.62277149	   4325.51116582	   1753.64971800	      0.00000016	    120.38069346
      0.62286567	   4325.48729460	   1753.21890687	      0.00000016	    120.43896782
      0.62293562	   4325.46956724	   1752.89883659	      0.00000016	    120.48222398
      0.62300557	   4325.45184096	   1752.57869385	      0.00000016	    120.52545717
      0.62310384	   4325.42694065	   1752.12880211	      0.00000016	    120.58615678
      0.62318862	   4325.40546229	   1751.74058172	      0.00000016	    120.63848392
      0.62327340	   4325.38398727	   1751.35225698	      0.00000016	    120.69077727
      0.62335817	   4325.36251394	   1750.96382826	      0.00000016	    120.74303699
      0.62344295	   4325.34104440	   1750.57529649	      0.00000016	    120.79526294
      0.62351561	   4325.32264441	   1750.24221456	      0.00000016	    120.83999771
      0.62358827	   4325.30424713	   1749.90905775	      0.00000015	    120.88470773
      0.62368016	   4325.28098523	   1749.48766073	      0.00000015	    120.94121008
      0.62377204	   4325.25772716	   1749.06614525	      0.00000015	    120.99767297
      0.62384467	   4325.23934332	   1748.73286062	      0.00000015	    121.04227818
      0.62391730	   4325.22096212	   1748.39950287	      0.00000015	    121.08685875
      0.62401101	   4325.19724919	   1747.96930004	      0.00000015	    121.14433999
      0.62410472	   4325.17354028	   1747.53897686	      0.00000015	    121.20178034
      0.62417400	   4325.15601291	   1747.22075309	      0.00000015	    121.24422101
      0.62424328	   4325.13848800	   1746.90246433	      0.00000015	    121.28663935
      0.62434239	   4325.11341895	   1746.44699792	      0.00000015	    121.34728571
      0.62442694	   4325.09203714	   1746.05835863	      0.00000015	    121.39898404
      0.62451149	   4325.07065723	   1745.66962405	      0.00000015	    121.45064936
      0.62459604	   4325.04928085	   1745.28079501	      0.00000015	    121.50228156
      0.62468059	   4325.02790595	   1744.89187180	      0.00000015	    121.55388085
      0.62475360	   4325.00945258	   1744.55597365	      0.00000015	    121.59840861
      0.62482660	   4324.99100039	   1744.22000611	      0.00000015	    121.64291186
      0.62491750	   4324.96803016	   1743.80162017	      0.00000015	    121.69828541
      0.62500839	   4324.94506224	   1743.38312802	      0.00000015	    121.75362100
      0.62508184	   4324.92650744	   1743.04491281	      0.00000015	    121.79830391
      0.62515528	   4324.90795391	   1742.70662907	      0.00000015	    121.84296211
      0.62524719	   4324.88473769	   1742.28317433	      0.00000015	    121.89881651
      0.62533910	   4324.86152379	   1741.85961363	      0.00000015	    121.95463226
      0.62540987	   4324.84365432	   1741.53344018	      0.00000015	    121.99757869
      0.62548063	   4324.82578600	   1741.20720466	      0.00000015	    122.04050228
      0.62557635	   4324.80161919	   1740.76581270	      0.00000015	    122.09852790
      0.62567207	   4324.77745501	   1740.32430867	      0.00000015	    122.15651175
      0.62574026	   4324.76024572	   1740.00975508	      0.00000015	    122.19778839
      0.62580844	   4324.74303746	   1739.69514530	      0.00000015	    122.23904390
      0.62590929	   4324.71758788	   1739.22969659	      0.00000015	    122.30002701
      0.62599426	   4324.69614946	   1738.83746858	      0.00000015	    122.35136852
      0.62607922	   4324.67471441	   1738.44515527	      0.00000015	    122.40267713
      0.62616419	   4324.65328111	   1738.05275700	      0.00000015	    122.45395303
      0.62624014	   4324.63412470	   1737.70191320	      0.00000015	    122.49976175
      0.62631609	   4324.61496961	   1737.35100236	      0.00000015	    122.54554437
      0.62639204	   4324.59581719	   1737.00002508	      0.00000015	    122.59130080
      0.62648963	   4324.57121251	   1736.54898883	      0.00000015	    122.65005084
      0.62656670	   4324.55178230	   1736.19267249	      0.00000015	    122.69642260
      0.62664378	   4324.53235357	   1735.83628891	      0.00000015	    122.74276757
      0.62672085	   4324.51292757	   1735.47983868	      0.00000014	    122.78908566
      0.62681793	   4324.48846333	   1735.03080067	      0.00000014	    122.84738450
      0.62689360	   4324.46939638	   1734.68069921	      0.00000014	    122.89279944
      0.62696927	   4324.45033086	   1734.33053464	      0.00000014	    122.93818865
      0.62704494	   4324.43126791	   1733.98030751	      0.00000014	    122.98355204
      0.62714647	   4324.40569108	   1733.51025741	      0.00000014	    123.04438249
      0.62722142	   4324.38681562	   1733.16323615	      0.00000014	    123.08925246
      0.62729637	   4324.36794159	   1732.81615465	      0.00000014	    123.13409726
      0.62738847	   4324.34475026	   1732.38953532	      0.00000014	    123.18917365
      0.62747039	   4324.32412431	   1732.00999605	      0.00000014	    123.23813039
      0.62755232	   4324.30350173	   1731.63038652	      0.00000014	    123.28705700
      0.62763424	   4324.28288073	   1731.25070697	      0.00000014	    123.33595366
      0.62771616	   4324.26226322	   1730.87095817	      0.00000014	    123.38482021
      0.62779809	   4324.24164717	   1730.49114029	      0.00000014	    123.43365688
      0.62788001	   4324.22103474	   1730.11125415	      0.00000014	    123.48246348
      0.62796193	   4324.20042362	   1729.73129990	      0.00000014	    123.53124025
      0.62804386	   4324.17981629	   1729.35127837	      0.00000014	    123.57998700
      0.62812578	   4324.15921010	   1728.97118967	      0.00000014	    123.62870397
      0.62819859	   4324.14089917	   1728.63332194	      0.00000014	    123.67197707
      0.62827140	   4324.12258943	   1728.29540191	      0.00000014	    123.71522666
      0.62836098	   4324.10006678	   1727.87959786	      0.00000014	    123.76840298
      0.62845056	   4324.07754641	   1727.46371585	      0.00000014	    123.82154374
      0.62852487	   4324.05886645	   1727.11863785	      0.00000014	    123.86560271
      0.62859919	   4324.04018781	   1726.77350695	      0.00000014	    123.90963725
      0.62868888	   4324.01764751	   1726.35689098	      0.00000014	    123.96275091
      0.62877857	   4323.99510939	   1725.94019914	      0.00000014	    124.01582902
      0.62885026	   4323.97709691	   1725.60706753	      0.00000014	    124.05823072
      0.62892196	   4323.95908563	   1725.27388812	      0.00000014	    124.10060976
      0.62901488	   4323.93574532	   1724.84199742	      0.00000014	    124.15550169
      0.62910780	   4323.91240747	   1724.41002771	      0.00000014	    124.21035560
      0.62917741	   4323.89492534	   1724.08633640	      0.00000014	    124.25142819
      0.62924703	   4323.87744433	   1723.76260138	      0.00000014	    124.29247949
      0.62934371	   4323.85316993	   1723.31292239	      0.00000014	    124.34945661
      0.62944040	   4323.82889827	   1722.86316048	      0.00000014	    124.40639268
      0.62950693	   4323.81220074	   1722.55364698	      0.00000014	    124.44554451
      0.62957345	   4323.79550418	   1722.24409479	      0.00000014	    124.48467696
      0.62967657	   4323.76962786	   1721.76420789	      0.00000014	    124.54529451
      0.62976162	   4323.74828789	   1721.36833255	      0.00000014	    124.59525630
      0.62984667	   4323.72695131	   1720.97239579	      0.00000014	    124.64518635
      0.62993171	   4323.70561651	   1720.57639788	      0.00000014	    124.69508485
      0.63000625	   4323.68692149	   1720.22928839	      0.00000014	    124.73879077
      0.63008079	   4323.66822777	   1719.88213267	      0.00000013	    124.78247255
      0.63015533	   4323.64953660	   1719.53493124	      0.00000013	    124.82613012
      0.63025591	   4323.62431795	   1719.06635417	      0.00000013	    124.88500239
      0.63033188	   4323.60527283	   1718.71237189	      0.00000013	    124.92944102
      0.63040785	   4323.58622919	   1718.35834315	      0.00000013	    124.97385479
      0.63048382	   4323.56718817	   1718.00426849	      0.00000013	    125.01824368
      0.63058341	   4323.54223044	   1717.54005129	      0.00000013	    125.07639455
      0.63065778	   4323.52359654	   1717.19334982	      0.00000013	    125.11979059
      0.63073215	   4323.50496405	   1716.84660531	      0.00000013	    125.16316313
      0.63082366	   4323.48203806	   1716.41983807	      0.00000013	    125.21650574
      0.63090552	   4323.46153422	   1716.03806773	      0.00000013	    125.26418737
      0.63098738	   4323.44103375	   1715.65624685	      0.00000013	    125.31184073
      0.63106923	   4323.42053485	   1715.27437563	      0.00000013	    125.35946611
      0.63115109	   4323.40003950	   1714.89245478	      0.00000013	    125.40706347
      0.63123295	   4323.37954553	   1714.51048445	      0.00000013	    125.45463314
      0.63131480	   4323.35905532	   1714.12846541	      0.00000013	    125.50217506
      0.63138806	   4323.34071969	   1713.78655617	      0.00000013	    125.54469701
      0.63146131	   4323.32238688	   1713.44460856	      0.00000013	    125.58719700
      0.63154971	   4323.30026406	   1713.03187929	      0.00000013	    125.63845904
      0.63163812	   4323.27814492	   1712.61909509	      0.00000013	    125.68968953
      0.63171212	   4323.25963160	   1712.27353454	      0.00000013	    125.73254772
      0.63178612	   4323.24112109	   1711.92793626	      0.00000013	    125.77538408
      0.63187528	   4323.21881899	   1711.51145829	      0.00000013	    125.82697102
      0.63196445	   4323.19652069	   1711.09492653	      0.00000013	    125.87852675
      0.63203575	   4323.17869114	   1710.76180968	      0.00000013	    125.91973098
      0.63210705	   4323.16086423	   1710.42865911	      0.00000013	    125.96091555
      0.63219973	   4323.13769454	   1709.99556877	      0.00000013	    126.01441962
      0.63229241	   4323.11452885	   1709.56242249	      0.00000013	    126.06789109
      0.63236119	   4323.09733798	   1709.24093434	      0.00000013	    126.10755329
      0.63242997	   4323.08014958	   1708.91941602	      0.00000013	    126.14719784
      0.63252725	   4323.05584094	   1708.46461013	      0.00000013	    126.20324129
      0.63261440	   4323.03406688	   1708.05710821	      0.00000013	    126.25342019
      0.63270156	   4323.01229465	   1707.64955904	      0.00000013	    126.30357186
      0.63277131	   4322.99487301	   1707.32335618	      0.00000013	    126.34368964
      0.63284106	   4322.97745246	   1706.99712364	      0.00000013	    126.38379036
      0.63293505	   4322.95398013	   1706.55745134	      0.00000013	    126.43780269
      0.63302905	   4322.93051039	   1706.11772634	      0.00000013	    126.49178476
      0.63309787	   4322.91332962	   1705.79574135	      0.00000013	    126.53128961
      0.63316669	   4322.89614993	   1705.47372867	      0.00000013	    126.57077870
      0.63326384	   4322.87190113	   1705.01910285	      0.00000013	    126.62649812
      0.63334711	   4322.85111981	   1704.62939992	      0.00000013	    126.67423092
      0.63343038	   4322.83034180	   1704.23965800	      0.00000013	    126.72194152
      0.63351364	   4322.80956549	   1703.84987731	      0.00000013	    126.76963044
      0.63359691	   4322.78879290	   1703.46005858	      0.00000013	    126.81729785
      0.63366943	   4322.77070454	   1703.12056144	      0.00000013	    126.85879106
      0.63374194	   4322.75261892	   1702.78103605	      0.00000013	    126.90026852
      0.63383109	   4322.73038547	   1702.36356411	      0.00000012	    126.95124240
      0.63392024	   4322.70815574	   1701.94605039	      0.00000012	    127.00219340
      0.63399271	   4322.69008710	   1701.60663401	      0.00000012	    127.04359373
      0.63406518	   4322.67202115	   1701.26719071	      0.00000012	    127.08497953
      0.63415585	   4322.64942002	   1700.84245639	      0.00000012	    127.13673974
      0.63424652	   4322.62682278	   1700.41768087	      0.00000012	    127.18847827
      0.63431611	   4322.60947952	   1700.09161869	      0.00000012	    127.22817570
      0.63438571	   4322.59213879	   1699.76553284	      0.00000012	    127.26786095
      0.63448065	   4322.56848499	   1699.32064830	      0.00000012	    127.32198059
      0.63457559	   4322.54483535	   1698.87572075	      0.00000012	    127.37607882
      0.63464210	   4322.52826919	   1698.56401141	      0.00000012	    127.41396386
      0.63470860	   4322.51170537	   1698.25228154	      0.00000012	    127.45183899
      0.63480991	   4322.48647691	   1697.77739189	      0.00000012	    127.50951491
      0.63489360	   4322.46563912	   1697.38505279	      0.00000012	    127.55714454
      0.63497730	   4322.44480327	   1696.99268221	      0.00000012	    127.60476021
      0.63506099	   4322.42397093	   1696.60028081	      0.00000012	    127.65236234
      0.63514468	   4322.40314003	   1696.20784871	      0.00000012	    127.69995167
      0.63521550	   4322.38551444	   1695.87571855	      0.00000012	    127.74021575
      0.63528633	   4322.36788994	   1695.54356698	      0.00000012	    127.78047142
      0.63537726	   4322.34526652	   1695.11711317	      0.00000012	    127.83214060
      0.63546819	   4322.32264547	   1694.69062513	      0.00000012	    127.88379726
      0.63553936	   4322.30494277	   1694.35678527	      0.00000012	    127.92422111
      0.63561053	   4322.28724125	   1694.02292498	      0.00000012	    127.96463818
      0.63570281	   4322.26429252	   1693.59000695	      0.00000012	    128.01703398
      0.63579509	   4322.24134618	   1693.15705565	      0.00000012	    128.06941991
      0.63586322	   4322.22440674	   1692.83736566	      0.00000012	    128.10809305
      0.63593136	   4322.20746834	   1692.51765802	      0.00000012	    128.14676169
      0.63602844	   4322.18333860	   1692.06212155	      0.00000012	    128.20184802
      0.63611179	   4322.16262153	   1691.67094000	      0.00000012	    128.24914288
      0.63619515	   4322.14190777	   1691.27973353	      0.00000012	    128.29643291
      0.63627850	   4322.12119568	   1690.88850230	      0.00000012	    128.34371897
      0.63636186	   4322.10048736	   1690.49724705	      0.00000012	    128.39100161
      0.63643228	   4322.08299517	   1690.16672003	      0.00000012	    128.43094113
      0.63650269	   4322.06550558	   1689.83617638	      0.00000012	    128.47087921
      0.63659394	   4322.04284199	   1689.40777995	      0.00000012	    128.52263619
      0.63668520	   4322.02018221	   1688.97935646	      0.00000012	    128.57439259
      0.63675561	   4322.00269863	   1688.64875631	      0.00000012	    128.61432947
      0.63682603	   4321.98521760	   1688.31814065	      0.00000012	    128.65426710
      0.63691930	   4321.96206432	   1687.88017901	      0.00000012	    128.70717116
      0.63701257	   4321.93891509	   1687.44219109	      0.00000012	    128.76007863
      0.63707939	   4321.92233194	   1687.12839900	      0.00000012	    128.79798460
      0.63714621	   4321.90575114	   1686.81459395	      0.00000012	    128.83589335
      0.63724574	   4321.88105616	   1686.34714683	      0.00000012	    128.89236601
      0.63732905	   4321.86038893	   1685.95585706	      0.00000012	    128.93964214
      0.63741236	   4321.83972359	   1685.56454810	      0.00000012	    128.98692542
      0.63749567	   4321.81906173	   1685.17322059	      0.00000012	    129.03421665
      0.63757898	   4321.79840128	   1684.78187460	      0.00000012	    129.08151692
      0.63764951	   4321.78091269	   1684.45053644	      0.00000012	    129.12157024
      0.63772004	   4321.76342518	   1684.11918558	      0.00000012	    129.16163132
      0.63781069	   4321.74095524	   1683.69334921	      0.00000012	    129.21312592
      0.63790133	   4321.71848765	   1683.26749285	      0.00000011	    129.26463554
      0.63797225	   4321.70091180	   1682.93428554	      0.00000011	    129.30494831
      0.63804316	   4321.68333712	   1682.60106651	      0.00000011	    129.34527174
      0.63813513	   4321.66055022	   1682.16894387	      0.00000011	    129.39757838
      0.63822709	   4321.63776569	   1681.73680249	      0.00000011	    129.44990538
      0.63829497	   4321.62095238	   1681.41784663	      0.00000011	    129.48853938
      0.63836284	   4321.60414009	   1681.09888103	      0.00000011	    129.52718587
      0.63845962	   4321.58017360	   1680.64410441	      0.00000011	    129.58230813
      0.63854268	   4321.55960315	   1680.25371075	      0.00000011	    129.62964738
      0.63862575	   4321.53903597	   1679.86330388	      0.00000011	    129.67700846
      0.63870882	   4321.51847044	   1679.47288396	      0.00000011	    129.72439267
      0.63879189	   4321.49790865	   1679.08245168	      0.00000011	    129.77180097
      0.63886204	   4321.48054497	   1678.75271917	      0.00000011	    129.81185743
      0.63893219	   4321.46318387	   1678.42297833	      0.00000011	    129.85193262
      0.63902315	   4321.44067705	   1677.99545019	      0.00000011	    129.90392016
      0.63911410	   4321.41817402	   1677.56790884	      0.00000011	    129.95594205
      0.63918426	   4321.40081726	   1677.23811084	      0.00000011	    129.99609436
      0.63925442	   4321.38346302	   1676.90830555	      0.00000011	    130.03626880
      0.63934738	   4321.36047088	   1676.47130057	      0.00000011	    130.08953568
      0.63944034	   4321.33748273	   1676.03428364	      0.00000011	    130.14284457
      0.63950691	   4321.32101971	   1675.72128613	      0.00000011	    130.18105120
      0.63957349	   4321.30455902	   1675.40828300	      0.00000011	    130.21928095
      0.63967269	   4321.28003543	   1674.94190164	      0.00000011	    130.27628736
      0.63975572	   4321.25951311	   1674.55154433	      0.00000011	    130.32404251
      0.63983875	   4321.23899265	   1674.16117914	      0.00000011	    130.37183780
      0.63992177	   4321.21847564	   1673.77080665	      0.00000011	    130.41967445
      0.64000480	   4321.19796002	   1673.38042694	      0.00000011	    130.46755403
      0.64007506	   4321.18060252	   1673.05007745	      0.00000011	    130.50810475
      0.64014532	   4321.16324608	   1672.71972328	      0.00000011	    130.54868807
      0.64023569	   4321.14092524	   1672.29481179	      0.00000011	    130.60093597
      0.64032606	   4321.11860673	   1671.86989349	      0.00000011	    130.65324104
      0.64039670	   4321.10116338	   1671.53773187	      0.00000011	    130.69416867
      0.64046734	   4321.08372118	   1671.20556656	      0.00000011	    130.73513332
      0.64055904	   4321.06108204	   1670.77436486	      0.00000011	    130.78836773
      0.64065074	   4321.03844523	   1670.34315762	      0.00000011	    130.84166805
      0.64071833	   4321.02176254	   1670.02531153	      0.00000011	    130.88099906
      0.64078592	   4321.00508084	   1669.70746298	      0.00000011	    130.92036784
      0.64088246	   4320.98126033	   1669.25352580	      0.00000011	    130.97665916
      0.64096525	   4320.96083154	   1668.86417643	      0.00000011	    131.02500530
      0.64104805	   4320.94040600	   1668.47482471	      0.00000011	    131.07341259
      0.64113085	   4320.91998208	   1668.08547074	      0.00000011	    131.12188276
      0.64121364	   4320.89956188	   1667.69611520	      0.00000011	    131.17041719
      0.64128352	   4320.88233009	   1667.36753557	      0.00000011	    131.21142693
      0.64135339	   4320.86510086	   1667.03895526	      0.00000011	    131.25248456
      0.64144408	   4320.84273947	   1666.61245632	      0.00000011	    131.30585064
      0.64153478	   4320.82038183	   1666.18595698	      0.00000011	    131.35930127
      0.64160466	   4320.80315595	   1665.85732893	      0.00000011	    131.40054541
      0.64167454	   4320.78593257	   1665.52870118	      0.00000011	    131.44184200
      0.64176724	   4320.76308756	   1665.09276752	      0.00000011	    131.49670594
      0.64185994	   4320.74024652	   1664.65683518	      0.00000011	    131.55166637
      0.64192625	   4320.72391045	   1664.34503494	      0.00000011	    131.59103751
      0.64199255	   4320.70757669	   1664.03323585	      0.00000011	    131.63046009
      0.64209151	   4320.68320167	   1663.56788719	      0.00000011	    131.68939483
      0.64217427	   4320.66281874	   1663.17869330	      0.00000011	    131.73877686
      0.64225704	   4320.64243765	   1662.78950197	      0.00000011	    131.78824435
      0.64233980	   4320.62205999	   1662.40031379	      0.00000011	    131.83779889
      0.64242256	   4320.60168371	   1662.01112881	      0.00000010	    131.88744244
      0.64249253	   4320.58446241	   1661.68214809	      0.00000010	    131.92947739
      0.64256249	   4320.56724216	   1661.35317012	      0.00000010	    131.97157825
      0.64265263	   4320.54505709	   1660.92928730	      0.00000010	    132.02592390
      0.64274278	   4320.52287433	   1660.50540990	      0.00000010	    132.08038301
      0.64281311	   4320.50556890	   1660.17467853	      0.00000010	    132.12295558
      0.64288345	   4320.48826461	   1659.84395091	      0.00000010	    132.16559976
      0.64297495	   4320.46575768	   1659.41373204	      0.00000010	    132.22118203
      0.64306644	   4320.44325307	   1658.98352038	      0.00000010	    132.27688976
      0.64313372	   4320.42670929	   1658.66720910	      0.00000010	    132.31793061
      0.64320099	   4320.41016650	   1658.35090211	      0.00000010	    132.35904160
      0.64329738	   4320.38646839	   1657.89772561	      0.00000010	    132.41806685
      0.64337993	   4320.36617478	   1657.50961743	      0.00000010	    132.46873628
      0.64346247	   4320.34588441	   1657.12151696	      0.00000010	    132.51951655
      0.64354502	   4320.32559565	   1656.73342429	      0.00000010	    132.57040961
      0.64361928	   4320.30734779	   1656.38431859	      0.00000010	    132.61628872
      0.64369354	   4320.28910117	   1656.03521970	      0.00000010	    132.66226190
      0.64376779	   4320.27085712	   1655.68612806	      0.00000010	    132.70833034
      0.64386206	   4320.24769935	   1655.24298008	      0.00000010	    132.76695192
      0.64393739	   4320.22919660	   1654.88886144	      0.00000010	    132.81391120
      0.64401272	   4320.21069524	   1654.53475090	      0.00000010	    132.86097309
      0.64408805	   4320.19219650	   1654.18064888	      0.00000010	    132.90813886
      0.64418180	   4320.16917616	   1653.73996232	      0.00000010	    132.96698644
      0.64425582	   4320.15100319	   1653.39202290	      0.00000010	    133.01356716
      0.64432985	   4320.13283155	   1653.04409231	      0.00000010	    133.06025257
      0.64440387	   4320.11466239	   1652.69617095	      0.00000010	    133.10704387
      0.64450170	   4320.09065135	   1652.23634846	      0.00000010	    133.16905123
      0.64457507	   4320.07264952	   1651.89155911	      0.00000010	    133.21567241
      0.64464843	   4320.05464902	   1651.54677944	      0.00000010	    133.26240188
      0.64473762	   4320.03276663	   1651.12759679	      0.00000010	    133.31965904
      0.64481741	   4320.01319474	   1650.75265193	      0.00000010	    133.37194548
      0.64489719	   4319.99362607	   1650.37771963	      0.00000010	    133.42589598
      0.64497698	   4319.97405893	   1650.00279994	      0.00000010	    133.48211376
      0.64505676	   4319.95449517	   1649.62789344	      0.00000010	    133.54117710
      0.64513655	   4319.93493288	   1649.25300013	      0.00000010	    133.60364055
      0.64521633	   4319.91537419	   1648.87812062	      0.00000010	    133.67003484
      0.64529612	   4319.89581694	   1648.50325490	      0.00000010	    133.74086814
      0.64537591	   4319.87626353	   1648.12840363	      0.00000010	    133.81662588
      0.64545569	   4319.85671154	   1647.75356676	      0.00000010	    133.89777216
      0.64553548	   4319.83716368	   1647.37874498	      0.00000010	    133.98474942
      0.64560628	   4319.81981650	   1647.04610935	      0.00000010	    134.06716499
      0.64567709	   4319.80247241	   1646.71348605	      0.00000010	    134.15478769
      0.64576476	   4319.78100197	   1646.30169304	      0.00000010	    134.27088699
      0.64585242	   4319.75953596	   1645.88991969	      0.00000010	    134.39586702
      0.64592436	   4319.74192268	   1645.55202735	      0.00000010	    134.50538527
      0.64599630	   4319.72431279	   1645.21414884	      0.00000010	    134.62143481
      0.64608458	   4319.70270555	   1644.79953179	      0.00000010	    134.77310985
      0.64617287	   4319.68110340	   1644.38493642	      0.00000010	    134.93536658
      0.64624185	   4319.66422603	   1644.06099452	      0.00000010	    135.06975944
      0.64631083	   4319.64735213	   1643.73706645	      0.00000010	    135.21101289
      0.64640310	   4319.62478523	   1643.30379492	      0.00000010	    135.41096152
      0.64649537	   4319.60222437	   1642.87054911	      0.00000010	    135.62383430
      0.64656166	   4319.58601896	   1642.55931900	      0.00000010	    135.78492990
      0.64662795	   4319.56981712	   1642.24810276	      0.00000010	    135.95298641
      0.64672555	   4319.54596669	   1641.78989633	      0.00000010	    136.21333218
      0.64680756	   4319.52593315	   1641.40493580	      0.00000010	    136.44416501
      0.64688957	   4319.50590375	   1641.01999761	      0.00000010	    136.68622937
      0.64697157	   4319.48588019	   1640.63508247	      0.00000010	    136.93969032
      0.64705358	   4319.46586062	   1640.25019056	      0.00000010	    137.20470014
      0.64712390	   4319.44869937	   1639.92017078	      0.00000010	    137.44124526
      0.64719421	   4319.43154131	   1639.59016876	      0.00000010	    137.68646550
      0.64728267	   4319.40996485	   1639.17509254	      0.00000010	    138.00735573
      0.64737112	   4319.38839424	   1638.76004566	      0.00000010	    138.34222347
      0.64744177	   4319.37116981	   1638.42853698	      0.00000009	    138.61983037
      0.64751243	   4319.35394907	   1638.09704776	      0.00000009	    138.90648607
      0.64760206	   4319.33210875	   1637.67652813	      0.00000009	    139.28325312
      0.64769170	   4319.31027506	   1637.25604113	      0.00000009	    139.67474832
      0.64775959	   4319.29374446	   1636.93759193	      0.00000009	    139.98110856
      0.64782748	   4319.27721761	   1636.61916215	      0.00000009	    140.29598614
      0.64792124	   4319.25439893	   1636.17938548	      0.00000009	    140.74493637
      0.64801501	   4319.23158834	   1635.73964743	      0.00000009	    141.21022403
      0.64808013	   4319.21575376	   1635.43429485	      0.00000009	    141.54297294
      0.64814525	   4319.19992296	   1635.12896158	      0.00000009	    141.88362416
      0.64824489	   4319.17570777	   1634.66177903	      0.00000009	    142.42019486
      0.64832743	   4319.15565561	   1634.27479937	      0.00000009	    142.87871351
      0.64840997	   4319.13561168	   1633.88785289	      0.00000009	    143.34993135
      0.64849252	   4319.11557453	   1633.50094001	      0.00000009	    143.83383512
      0.64856569	   4319.09781977	   1633.15798346	      0.00000009	    144.27339177
      0.64863886	   4319.08007047	   1632.81505429	      0.00000009	    144.72288329
      0.64871203	   4319.06232801	   1632.47215314	      0.00000009	    145.18228855
      0.64880779	   4319.03911917	   1632.02347086	      0.00000009	    145.79840565
      0.64888221	   4319.02108763	   1631.67474999	      0.00000009	    146.28896140
      0.64895664	   4319.00306228	   1631.32605961	      0.00000009	    146.78967468
      0.64903107	   4318.98504441	   1630.97740039	      0.00000009	    147.30050772
      0.64912599	   4318.96207599	   1630.53280270	      0.00000009	    147.96658816
      0.64919902	   4318.94441188	   1630.19074859	      0.00000009	    148.49019646
      0.64927206	   4318.92675411	   1629.84872598	      0.00000009	    149.02341079
      0.64936004	   4318.90549159	   1629.43672903	      0.00000009	    149.67847195
      0.64944802	   4318.88423863	   1629.02477947	      0.00000009	    150.34731937
      0.64951470	   4318.86813969	   1628.71260746	      0.00000009	    150.86334634
      0.64958139	   4318.85204621	   1628.40046357	      0.00000009	    151.38719785
      0.64967627	   4318.82915698	   1627.95634488	      0.00000009	    152.14602151
      0.64975845	   4318.80934170	   1627.57172650	      0.00000009	    152.81589925
      0.64984063	   4318.78953683	   1627.18715335	      0.00000009	    153.49741550
      0.64992282	   4318.76974080	   1626.80262596	      0.00000009	    154.19048200
      0.64999505	   4318.75234921	   1626.46466457	      0.00000009	    154.80915476
      0.65006729	   4318.73496458	   1626.12673968	      0.00000009	    155.43661865
      0.65013953	   4318.71758818	   1625.78885201	      0.00000009	    156.07280936
      0.65023785	   4318.69395156	   1625.32905757	      0.00000009	    156.95254885
      0.65031176	   4318.67619230	   1624.98343970	      0.00000009	    157.62438321
      0.65038567	   4318.65844079	   1624.63786259	      0.00000009	    158.30511771
      0.65045958	   4318.64069819	   1624.29232699	      0.00000009	    158.99467891
      0.65055624	   4318.61750628	   1623.84048964	      0.00000009	    159.90970292
      0.65062858	   4318.60016123	   1623.50241131	      0.00000009	    160.60414105
      0.65070091	   4318.58282385	   1623.16437450	      0.00000009	    161.30679828
      0.65078983	   4318.56152316	   1622.74888509	      0.00000009	    162.18172819
      0.65086930	   4318.54249771	   1622.37763309	      0.00000009	    162.97392769
      0.65094877	   4318.52348339	   1622.00643376	      0.00000009	    163.77575784
      0.65102823	   4318.50447851	   1621.63528763	      0.00000009	    164.58712100
      0.65110770	   4318.48548505	   1621.26419577	      0.00000009	    165.40792096
      0.65118717	   4318.46650101	   1620.89315867	      0.00000009	    166.23806096
      0.65126663	   4318.44752872	   1620.52217744	      0.00000009	    167.07744370
      0.65134610	   4318.42856578	   1620.15125253	      0.00000009	    167.92597225
      0.65141661	   4318.41175111	   1619.82220001	      0.00000009	    168.68640210
      0.65148711	   4318.39494413	   1619.49319305	      0.00000009	    169.45388725
      0.65157379	   4318.37429390	   1619.08877612	      0.00000009	    170.40700044
      0.65166047	   4318.35365591	   1618.68443005	      0.00000009	    171.37054922
      0.65173214	   4318.33660382	   1618.35018552	      0.00000009	    172.17496844
      0.65180380	   4318.31955995	   1618.01599073	      0.00000009	    172.98636481
      0.65189091	   4318.29885595	   1617.60984782	      0.00000009	    173.98190327
      0.65197802	   4318.27816450	   1617.20378041	      0.00000009	    174.98752068
      0.65204703	   4318.26178156	   1616.88211695	      0.00000009	    175.79132191
      0.65211604	   4318.24540636	   1616.56050209	      0.00000009	    176.60130972
      0.65220658	   4318.22393613	   1616.13863119	      0.00000009	    177.67326086
      0.65229713	   4318.20247981	   1615.71684622	      0.00000009	    178.75561730
      0.65236384	   4318.18668000	   1615.40610886	      0.00000009	    179.55973275
      0.65243056	   4318.17088755	   1615.09541930	      0.00000009	    180.36936945
      0.65252541	   4318.14844992	   1614.65379976	      0.00000009	    181.52981741
      0.65260661	   4318.12925386	   1614.27581334	      0.00000009	    182.53192649
      0.65268781	   4318.11007053	   1613.89790070	      0.00000009	    183.54192653
      0.65276901	   4318.09089838	   1613.52006255	      0.00000009	    184.55972324
      0.65285021	   4318.07173945	   1613.14230009	      0.00000009	    185.58522290
      0.65292020	   4318.05523385	   1612.81674408	      0.00000009	    186.47527613
      0.65299019	   4318.03873807	   1612.49124558	      0.00000009	    187.37092494
      0.65307770	   4318.01812536	   1612.08435164	      0.00000009	    188.49855107
      0.65316521	   4317.99752758	   1611.67754966	      0.00000009	    189.63472118
      0.65323540	   4317.98101624	   1611.35133433	      0.00000008	    190.55210458
      0.65330559	   4317.96451479	   1611.02517955	      0.00000008	    191.47485670
      0.65339443	   4317.94364072	   1610.61243604	      0.00000008	    192.65044196
      0.65348327	   4317.92278224	   1610.19979171	      0.00000008	    193.83442483
      0.65355064	   4317.90697464	   1609.88695858	      0.00000008	    194.73774499
      0.65361801	   4317.89117628	   1609.57418376	      0.00000008	    195.64578174
      0.65371110	   4317.86935851	   1609.14206389	      0.00000008	    196.90825220
      0.65380419	   4317.84755787	   1608.71005776	      0.00000008	    198.17951527
      0.65386864	   4317.83247360	   1608.41103963	      0.00000008	    199.06471953
      0.65393310	   4317.81739787	   1608.11207724	      0.00000008	    199.95403969
      0.65403241	   4317.79418140	   1607.65148894	      0.00000008	    201.33244103
      0.65411424	   4317.77506811	   1607.27211722	      0.00000008	    202.47526135
      0.65419607	   4317.75596692	   1606.89283804	      0.00000008	    203.62447698
      0.65427789	   4317.73687938	   1606.51365261	      0.00000008	    204.78001015
      0.65435087	   4317.71986626	   1606.17556060	      0.00000008	    205.81582495
      0.65442384	   4317.70286410	   1605.83754466	      0.00000008	    206.85655001
      0.65449682	   4317.68587162	   1605.49960530	      0.00000008	    207.90213246
      0.65459057	   4317.66405772	   1605.06558458	      0.00000008	    209.25238599
      0.65466473	   4317.64681252	   1604.72233189	      0.00019143	    210.32608698
      0.65473889	   4317.62957854	   1604.37916087	      0.01020193	    211.40462864
      0.65481305	   4317.61235449	   1604.03607208	      0.05499733	    212.48795840
      0.65490390	   4317.59127111	   1603.61593775	      0.19988404	    213.82137134
      0.65498007	   4317.57360104	   1603.26371150	      0.43570249	    214.94497600
      0.65499568	   4317.56998295	   1603.19157496	      0.49998636	    215.17573075
      0.65500568	   4317.56766443	   1603.14534730	      0.54432665	    215.32372026
      0.65501568	   4317.56534953	   1603.09912179	      0.59119468	    215.47179303
      0.65502852	   4317.56240262	   1603.03978743	      0.65516005	    215.66199760
      0.65504135	   4317.55951243	   1602.98046614	      0.72350707	    215.85233169
      0.65505786	   4317.55592582	   1602.90420291	      0.81802927	    216.09729987
      0.65507437	   4317.55253614	   1602.82798417	      0.92020756	    216.34246274
      0.65509088	   4317.54938988	   1602.75182226	      1.03024453	    216.58780922
      0.65510739	   4317.54652706	   1602.67572926	      1.14832124	    216.83332810
      0.65512390	   4317.54398275	   1602.59971715	      1.27459618	    217.07900799
      0.65514041	   4317.54178834	   1602.52379794	      1.40920434	    217.32483725
      0.65516041	   4317.53963927	   1602.43195785	      1.58361400	    217.62286134
      0.65518042	   4317.53809213	   1602.34029384	      1.77056585	    217.92106537
      0.65520042	   4317.53718971	   1602.24882827	      1.97015436	    218.21942685
      0.65522042	   4317.53697181	   1602.15758397	      2.18241979	    218.51792262
      0.65524043	   4317.53747572	   1602.06658431	      2.40734863	    218.81652881
      0.65526043	   4317.53873667	   1601.97585316	      2.64487453	    219.11522091
      0.65528043	   4317.54078804	   1601.88541494	      2.89487982	    219.41397374
      0.65530044	   4317.54366164	   1601.79529459	      3.15719741	    219.71276151
      0.65532044	   4317.54738785	   1601.70551758	      3.43161322	    220.01155779
      0.65534044	   4317.55199578	   1601.61610988	      3.71786885	    220.31033557
      0.65536044	   4317.55751336	   1601.52709798	      4.01566463	    220.60906724
      0.65538045	   4317.56396746	   1601.43850885	      4.32466284	    220.90772465
      0.65540045	   4317.57138396	   1601.35036996	      4.64449110	    221.20627910
      0.65542045	   4317.57978783	   1601.26270926	      4.97474587	    221.50470134
      0.65544046	   4317.58920315	   1601.17555514	      5.31499598	    221.80296163
      0.65546046	   4317.59965323	   1601.08893647	      5.66478616	    222.10102973
      0.65548046	   4317.61116058	   1601.00288255	      6.02364054	    222.39887490
      0.65550047	   4317.62374700	   1600.91742311	      6.39106598	    222.69646595
      0.65552047	   4317.63743360	   1600.83258831	      6.76655537	    222.99377123
      0.65554047	   4317.65224082	   1600.74840871	      7.14959070	    223.29075865
      0.65556462	   4317.67163610	   1600.64770985	      7.62126751	    223.64879168
      0.65558876	   4317.69272677	   1600.54806611	      8.10223859	    224.00625614
      0.65561291	   4317.71554526	   1600.44953351	      8.59156455	    224.36309320
      0.65563706	   4317.74012279	   1600.35216886	      9.08830727	    224.71924321
      0.65566120	   4317.76648942	   1600.25602971	      9.59153500	    225.07464574
      0.65568535	   4317.79467410	   1600.16117435	     10.10032703	    225.42923962
      0.65570949	   4317.82470469	   1600.06766174	     10.61377765	    225.78296296
      0.65573364	   4317.85660800	   1599.97555155	     11.13099952	    226.13575317
      0.65575779	   4317.89040983	   1599.88490408	     11.65112663	    226.48754701
      0.65578193	   4317.92613495	   1599.79578025	     12.17331659	    226.83828061
      0.65580608	   4317.96380720	   1599.70824160	     12.69675266	    227.18788949
      0.65583023	   4318.00344944	   1599.62235023	     13.22064515	    227.53630860
      0.65585437	   4318.04508358	   1599.53816882	     13.74423264	    227.88347232
      0.65587852	   4318.08873066	   1599.45576057	     14.26678279	    228.22931454
      0.65590266	   4318.13441081	   1599.37518918	     14.78759282	    228.57376862
      0.65592681	   4318.18214326	   1599.29651885	     15.30598979	    228.91676746
      0.65595096	   4318.23194642	   1599.21981426	     15.82133067	    229.25824351
      0.65597510	   4318.28383785	   1599.14514051	     16.33300216	    229.59812879
      0.65599925	   4318.33783427	   1599.07256315	     16.84042040	    229.93635493
      0.65602340	   4318.39395163	   1599.00214812	     17.34303053	    230.27285315
      0.65604754	   4318.45220506	   1598.93396176	     17.84030612	    230.60755435
      0.65607169	   4318.51260895	   1598.86807076	     18.33174853	    230.94038906
      0.65609583	   4318.57517695	   1598.80454219	     18.81688620	    231.27128751
      0.65611998	   4318.63992197	   1598.74344342	     19.29527384	    231.60017964
      0.65614413	   4318.70685623	   1598.68484216	     19.76649168	    231.92699510
      0.65616827	   4318.77599127	   1598.62880641	     20.23014451	    232.25166328
      0.65619242	   4318.84733799	   1598.57540447	     20.68586090	    232.57411331
      0.65621657	   4318.92090665	   1598.52470488	     21.13329228	    232.89427413
      0.65624071	   4318.99670694	   1598.47677649	     21.57211204	    233.21207443
      0.65626486	   4319.07474798	   1598.43168836	     22.00201464	    233.52744272
      0.65629399	   4319.17189030	   1598.38117319	     22.50837252	    233.90456100
      0.65632312	   4319.27232037	   1598.33501470	     23.00087470	    234.27790923
      0.65635225	   4319.37605147	   1598.29333553	     23.47909627	    234.64736084
      0.65638138	   4319.48309608	   1598.25625877	     23.94264895	    235.01278892
      0.65641051	   4319.59346600	   1598.22390799	     24.39117905	    235.37406620
      0.65643964	   4319.70717252	   1598.19640720	     24.82436515	    235.73106509
      0.65646877	   4319.82422659	   1598.17388093	     25.24191761	    236.08365766
      0.65649790	   4319.94463901	   1598.15645419	     25.64357444	    236.43171560
      0.65652703	   4320.06842067	   1598.14425255	     26.02910115	    236.77511024
      0.65655616	   4320.19558273	   1598.13740215	     26.39828861	    237.11371246
      0.65658529	   4320.32613694	   1598.13602979	     26.75095145	    237.44739267
      0.65661441	   4320.46009593	   1598.14026297	     27.08692645	    237.77602072
      0.65664354	   4320.59747356	   1598.15023002	     27.40607109	    238.09946585
      0.65667267	   4320.73828532	   1598.16606021	     27.70826209	    238.41759655
      0.65670180	   4320.88254875	   1598.18788384	     27.99339399	    238.73028045
      0.65673093	   4321.03028397	   1598.21583248	     28.26137786	    239.03738416
      0.65675710	   4321.16595547	   1598.24626616	     28.48739679	    239.30835106
      0.65678326	   4321.30446601	   1598.28184580	     28.69947847	    239.57460923
      0.65680943	   4321.44583801	   1598.32267012	     28.89758746	    239.83605914
      0.65683559	   4321.59009734	   1598.36883925	     29.08169593	    240.09260001
      0.65686175	   4321.73727390	   1598.42045498	     29.25178299	    240.34412961
      0.65688792	   4321.88740232	   1598.47762094	     29.40783396	    240.59054408
      0.65691084	   4322.02136676	   1598.53234011	     29.53298960	    240.80210917
      0.65693375	   4322.15765783	   1598.59147192	     29.64736481	    241.00959564
      0.65695667	   4322.29631069	   1598.65509073	     29.75095889	    241.21292945
      0.65697959	   4322.43736629	   1598.72327277	     29.84377316	    241.41203487
      0.65700251	   4322.58086841	   1598.79609641	     29.92581056	    241.60683424
      0.65702295	   4322.71094394	   1598.86501821	     29.98988112	    241.77685091
      0.65704339	   4322.84304872	   1598.93775455	     30.04538832	    241.94332140
      0.65706382	   4322.97722965	   1599.01436656	     30.09233581	    242.10618555
      0.65708426	   4323.11353953	   1599.09491759	     30.13072715	    242.26538117
      0.65710470	   4323.25203784	   1599.17947349	     30.16056549	    242.42084375
      0.65712289	   4323.37723237	   1599.25817526	     30.17993471	    242.55604997
      0.65714109	   4323.50426748	   1599.34015613	     30.19252813	    242.68819511
      0.65715928	   4323.63320240	   1599.42546892	     30.19834584	    242.81722782
      0.65717748	   4323.76410325	   1599.51416903	     30.19738676	    242.94309441
      0.65719567	   4323.89704406	   1599.60631467	     30.18964840	    243.06573858
      0.65721191	   4324.01750149	   1599.69152704	     30.17701098	    243.17244367
      0.65722816	   4324.13971613	   1599.77957978	     30.15896422	    243.27649036
      0.65724440	   4324.26376110	   1599.87052154	     30.13550225	    243.37783126
      0.65726064	   4324.38971782	   1599.96440391	     30.10661748	    243.47641703
      0.65727688	   4324.51767712	   1600.06128167	     30.07230033	    243.57219538
      0.65729140	   4324.63381761	   1600.15044832	     30.03702267	    243.65537574
      0.65730591	   4324.75171952	   1600.24209881	     29.99738609	    243.73622695
      0.65732043	   4324.87147253	   1600.33628062	     29.95337855	    243.81470406
      0.65733494	   4324.99317650	   1600.43304456	     29.90498589	    243.89075911
      0.65734946	   4325.11694287	   1600.53244522	     29.85219166	    243.96434071
      0.65736245	   4325.22956258	   1600.62369127	     29.80119352	    244.02805259
      0.65737544	   4325.34403381	   1600.71714187	     29.74663875	    244.08969653
      0.65738843	   4325.46046764	   1600.81284599	     29.68850952	    244.14922683
      0.65740142	   4325.57898804	   1600.91085657	     29.62678566	    244.20659423
      0.65741441	   4325.69973388	   1601.01123111	     29.56144436	    244.26174543
      0.65742603	   4325.80969517	   1601.10302110	     29.49994381	    244.30912853
      0.65743764	   4325.92168481	   1601.19679930	     29.43551076	    244.35464912
      0.65744926	   4326.03584267	   1601.29261875	     29.36812225	    244.39825845
      0.65746087	   4326.15232575	   1601.39053742	     29.29775273	    244.43990344
      0.65747249	   4326.27131103	   1601.49061895	     29.22437378	    244.47952602
      0.65748286	   4326.37981335	   1601.58185232	     29.15629545	    244.51313899
      0.65749323	   4326.49063036	   1601.67492033	     29.08576836	    244.54503946
      0.65750359	   4326.60394354	   1601.76988352	     29.01276499	    244.57517278
      0.65751396	   4326.71995831	   1601.86680882	     28.93725499	    244.60347871
      0.65752433	   4326.83890837	   1601.96577059	     28.85920481	    244.62989057
      0.65753433	   4326.95665548	   1602.06321722	     28.78149149	    244.65349892
      0.65754433	   4327.07765611	   1602.16271878	     28.70134437	    244.67520231
      0.65755433	   4327.20222689	   1602.26436936	     28.61872281	    244.69491740
      0.65756433	   4327.33073457	   1602.36827553	     28.53358185	    244.71255021
      0.65757433	   4327.46360673	   1602.47455881	     28.44587164	    244.72799404
      0.65758433	   4327.60134535	   1602.58335875	     28.35553677	    244.74112691
      0.65759433	   4327.74454390	   1602.69483679	     28.26251550	    244.75180837
      0.65760433	   4327.89390901	   1602.80918114	     28.16673888	    244.75987544
      0.65761433	   4328.05028754	   1602.92661285	     28.06812959	    244.76513764
      0.65762433	   4328.21292280	   1603.04708441	     27.96648828	    244.76760206
      0.65763433	   4328.37842832	   1603.17007358	     27.86149114	    244.76763782
      0.65764433	   4328.54409175	   1603.29513610	     27.75294600	    244.76556959
      0.65765433	   4328.70805955	   1603.42194788	     27.64078052	    244.76164245
      0.65766433	   4328.86901481	   1603.55025803	     27.52500081	    244.75605374
      0.65767433	   4329.02598295	   1603.67986081	     27.40566590	    244.74897206
      0.65768433	   4329.17821763	   1603.81057945	     27.28287203	    244.74054806
      0.65769433	   4329.32513593	   1603.94225734	     27.15674276	    244.73092016
      0.65770433	   4329.46628263	   1604.07475362	     27.02742240	    244.72021723
      0.65771433	   4329.60131049	   1604.20794117	     26.89507147	    244.70855954
      0.65772433	   4329.72996851	   1604.34170578	     26.75986297	    244.69605895
      0.65773433	   4329.85209320	   1604.47594574	     26.62197935	    244.68281886
      0.65774433	   4329.96760060	   1604.61057142	     26.48160960	    244.66893414
      0.65775433	   4330.07647778	   1604.74550473	     26.33894715	    244.65449123
      0.65776433	   4330.17877382	   1604.88067832	     26.19418572	    244.63956844
      0.65777433	   4330.27459047	   1605.01603466	     26.04751970	    244.62423640
      0.65778433	   4330.36407292	   1605.15152503	     25.89914064	    244.60855859
      0.65779433	   4330.44740100	   1605.28710848	     25.74923606	    244.59259200
      0.65780433	   4330.52478115	   1605.42275080	     25.59798821	    244.57638771
      0.65781433	   4330.59643927	   1605.55842357	     25.44557297	    244.55999155
      0.65782433	   4330.66261458	   1605.69410331	     25.29215915	    244.54344462
      0.65783433	   4330.72355435	   1605.82977071	     25.13790794	    244.52678385
      0.65784433	   4330.77950965	   1605.96540997	     24.98297251	    244.51004248
      0.65785433	   4330.83073180	   1606.10100821	     24.82749788	    244.49325044
      0.65786433	   4330.87746962	   1606.23655501	     24.67162082	    244.47643477
      0.65787433	   4330.91996721	   1606.37204197	     24.51546990	    244.45961990
      0.65788433	   4330.95846232	   1606.50746238	     24.35916566	    244.44282797
      0.65789433	   4330.99318508	   1606.64281091	     24.20282076	    244.42607907
      0.65790433	   4331.02435715	   1606.77808339	     24.04654024	    244.40939141
      0.65791433	   4331.05219114	   1606.91327662	     23.89042182	    244.39278159
      0.65792433	   4331.07689019	   1607.04838814	     23.73455619	    244.37626471
      0.65793433	   4331.09864786	   1607.18341618	     23.57902731	    244.35985452
      0.65794433	   4331.11764806	   1607.31835945	     23.42391278	    244.34356358
      0.65795433	   4331.13406515	   1607.45321713	     23.26928415	    244.32740332
      0.65796433	   4331.14806411	   1607.58798872	     23.11520723	    244.31138420
      0.65797433	   4331.15980078	   1607.72267404	     22.96174245	    244.29551577
      0.65798433	   4331.16942213	   1607.85727312	     22.80894515	    244.27980675
      0.65799638	   4331.17840125	   1608.01934524	     22.62578884	    244.26110104
      0.65800843	   4331.18473612	   1608.18129312	     22.44375475	    244.24265090
      0.65802048	   4331.18863684	   1608.34311766	     22.26291406	    244.22446765
      0.65803253	   4331.19029807	   1608.50481993	     22.08332992	    244.20656141
      0.65804458	   4331.18989997	   1608.66640111	     21.90505805	    244.18894125
      0.65805663	   4331.18760909	   1608.82786247	     21.72814737	    244.17161525
      0.65806868	   4331.18357926	   1608.98920534	     21.55264055	    244.15459065
      0.65808073	   4331.17795246	   1609.15043107	     21.37857456	    244.13787391
      0.65809530	   4331.16920468	   1609.34517220	     21.17012569	    244.11808524
      0.65810986	   4331.15852541	   1609.53974651	     20.96387513	    244.09876368
      0.65812443	   4331.14610597	   1609.73415633	     20.75986049	    244.07991689
      0.65813899	   4331.13211939	   1609.92840394	     20.55811120	    244.06155149
      0.65815356	   4331.11672202	   1610.12249149	     20.35864942	    244.04367310
      0.65816812	   4331.10005507	   1610.31642107	     20.16149078	    244.02628652
      0.65818269	   4331.08224596	   1610.51019467	     19.96664516	    244.00939577
      0.65819726	   4331.06340958	   1610.70381416	     19.77411732	    243.99300424
      0.65821518	   4331.03897672	   1610.94182631	     19.54041961	    243.97352581
      0.65823310	   4331.01331672	   1611.17961092	     19.31022288	    243.95481132
      0.65825102	   4330.98658047	   1611.41717086	     19.08351158	    243.93686383
      0.65826894	   4330.95890044	   1611.65450873	     18.86026353	    243.91968550
      0.65828686	   4330.93039287	   1611.89162694	     18.64045092	    243.90327715
      0.65830479	   4330.90115964	   1612.12852771	     18.42404121	    243.88764085
      0.65832271	   4330.87128999	   1612.36521304	     18.21099795	    243.87277601
      0.65834487	   4330.83358897	   1612.65760121	     17.95214609	    243.85546061
      0.65836703	   4330.79516099	   1612.94966590	     17.69830055	    243.83932301
      0.65838919	   4330.75611389	   1613.24140991	     17.44937597	    243.82436102
      0.65841135	   4330.71653891	   1613.53283576	     17.20528343	    243.81057182
      0.65843351	   4330.67651319	   1613.82394565	     16.96593151	    243.79795206
      0.65845567	   4330.63610193	   1614.11474159	     16.73122712	    243.78649795
      0.65848334	   4330.58519650	   1614.47731636	     16.44461502	    243.77382888
      0.65851101	   4330.53386400	   1614.83940767	     16.16491525	    243.76296133
      0.65853867	   4330.48217596	   1615.20101819	     15.89194469	    243.75388626
      0.65856634	   4330.43019019	   1615.56215025	     15.62552183	    243.74659427
      0.65859963	   4330.36730106	   1615.99610552	     15.31333584	    243.74016943
      0.65863292	   4330.30411242	   1616.42937408	     15.01006685	    243.73629573
      0.65867314	   4330.22744136	   1616.95191590	     14.65514120	    243.73499404
      0.65871336	   4330.15047190	   1617.47346379	     14.31228596	    243.73736029
      0.65874689	   4330.08612713	   1617.90740353	     14.03539288	    243.74211284
      0.65878041	   4330.02163078	   1618.34065750	     13.76626949	    243.74937559
      0.65881600	   4329.95302305	   1618.79979160	     13.48881094	    243.75980969
      0.65886184	   4329.86443505	   1619.39017399	     13.14332762	    243.77735776
      0.65891768	   4329.75626213	   1620.10757070	     12.73989050	    243.80491695
      0.65895325	   4329.68722668	   1620.56351197	     12.49242916	    243.82597721
      0.65898881	   4329.61809158	   1621.01869298	     12.25204376	    243.84974299
      0.65902438	   4329.54886340	   1621.47311561	     12.01848399	    243.87619433
      0.65905994	   4329.47954686	   1621.92678156	     11.79150951	    243.90531157
      0.65909551	   4329.41014715	   1622.37969267	     11.57088966	    243.93707514
      0.65913107	   4329.34066811	   1622.83185063	     11.35640297	    243.97146576
      0.65916664	   4329.27111425	   1623.28325722	     11.14783690	    244.00846425
      0.65920221	   4329.20148894	   1623.73391413	     10.94498733	    244.04805172
      0.65923777	   4329.13179642	   1624.18382314	     10.74765834	    244.09020938
      0.65927334	   4329.06203978	   1624.63298591	     10.55566174	    244.13491873
      0.65930890	   4328.99222326	   1625.08140426	     10.36881683	    244.18216134
      0.65934447	   4328.92234968	   1625.52907978	     10.18695000	    244.23191911
      0.65938003	   4328.85242353	   1625.97601436	     10.00989452	    244.28417395
      0.65941033	   4328.79282459	   1626.35610578	      9.86276222	    244.33063773
      0.65944062	   4328.73319229	   1626.73566197	      9.71890864	    244.37888923
      0.65947847	   4328.65862861	   1627.20922354	      9.54361045	    244.44168324
      0.65951633	   4328.58402047	   1627.68195300	      9.37311513	    244.50723127
      0.65954673	   4328.52407018	   1628.06101801	      9.23954904	    244.56185548
      0.65957714	   4328.46409648	   1628.43954871	      9.10889057	    244.61823216
      0.65961389	   4328.39157300	   1628.89639655	      8.95472058	    244.68870360
      0.65965064	   4328.31902266	   1629.35246717	      8.80454525	    244.76170192
      0.65968102	   4328.25902235	   1629.72894671	      8.68330784	    244.82394998
      0.65971141	   4328.19900901	   1630.10489738	      8.56463954	    244.88790263
      0.65974179	   4328.13898451	   1630.48032017	      8.44847104	    244.95354981
      0.65978414	   4328.05529939	   1631.00276483	      8.29058196	    245.04786759
      0.65981142	   4328.00139896	   1631.33868552	      8.19132007	    245.11032972
      0.65983870	   4327.94749633	   1631.67418370	      8.09390128	    245.17413112
      0.65987773	   4327.87036647	   1632.15351265	      7.95762412	    245.26773940
      0.65991403	   4327.79863907	   1632.59851542	      7.83408447	    245.35722507
      0.65995032	   4327.72691884	   1633.04277509	      7.71352875	    245.44903592
      0.65998023	   4327.66783236	   1633.40827467	      7.61637150	    245.52642029
      0.66001014	   4327.60875584	   1633.77327199	      7.52112774	    245.60536403
      0.66004698	   4327.53600224	   1634.22219313	      7.40636377	    245.70473762
      0.66007638	   4327.47796903	   1634.57983990	      7.31676603	    245.78570286
      0.66010578	   4327.41995338	   1634.93700474	      7.22887178	    245.86814639
      0.66013517	   4327.36195706	   1635.29368853	      7.14263943	    245.95206007
      0.66017639	   4327.28067467	   1635.79300679	      7.02445019	    246.07218038
      0.66020162	   4327.23093742	   1636.09822270	      6.95362226	    246.14712642
      0.66022686	   4327.18122026	   1636.40308655	      6.88392510	    246.22313624
      0.66026567	   4327.10478744	   1636.87134141	      6.77887115	    246.34211949
      0.66032773	   4326.98270284	   1637.61827353	      6.61615035	    246.53751133
      0.66035434	   4326.93039501	   1637.93795270	      6.54827540	    246.62323590
      0.66039192	   4326.85658884	   1638.38869145	      6.45431967	    246.74623921
      0.66042511	   4326.79144812	   1638.78621379	      6.37311307	    246.85678974
      0.66046926	   4326.70491267	   1639.31390366	      6.26764868	    247.00653181
      0.66049422	   4326.65601290	   1639.61191249	      6.20923614	    247.09260350
      0.66051919	   4326.60714869	   1639.90958342	      6.15169862	    247.17966162
      0.66055844	   4326.53041045	   1640.37683715	      6.06297863	    247.31849916
      0.66058901	   4326.47071615	   1640.74014213	      5.99531437	    247.42829038
      0.66061958	   4326.41108359	   1641.10294411	      5.92886835	    247.53953436
      0.66065014	   4326.35151468	   1641.46524405	      5.86361221	    247.65222310
      0.66068071	   4326.29201254	   1641.82704311	      5.79951847	    247.76634849
      0.66071128	   4326.23257906	   1642.18834224	      5.73656034	    247.88190263
      0.66074184	   4326.17321734	   1642.54914261	      5.67471186	    247.99887754
      0.66077241	   4326.11392927	   1642.90944516	      5.61394772	    248.11726546
      0.66080298	   4326.05471793	   1643.26925105	      5.55424338	    248.23705850
      0.66083354	   4325.99558515	   1643.62856122	      5.49557490	    248.35824903
      0.66086411	   4325.93653405	   1643.98737682	      5.43791909	    248.48082930
      0.66089468	   4325.87756637	   1644.34569880	      5.38125330	    248.60479176
      0.66092524	   4325.81868527	   1644.70352829	      5.32555559	    248.73012879
      0.66095581	   4325.75989240	   1645.06086622	      5.27080453	    248.85683297
      0.66098638	   4325.70119096	   1645.41771376	      5.21697934	    248.98489677
      0.66101694	   4325.64258249	   1645.77407179	      5.16405973	    249.11431288
      0.66104751	   4325.58407026	   1646.12994149	      5.11202604	    249.24507389
      0.66107808	   4325.52565565	   1646.48532374	      5.06085902	    249.37717261
      0.66110461	   4325.47503178	   1646.79341209	      5.01713270	    249.49291720
      0.66113114	   4325.42448486	   1647.10113460	      4.97403342	    249.60965958
      0.66116830	   4325.35383231	   1647.53145299	      4.91470936	    249.77481263
      0.66119519	   4325.30279475	   1647.84245713	      4.87250783	    249.89555251
      0.66122208	   4325.25184204	   1648.15308787	      4.83091076	    250.01730113
      0.66125487	   4325.18983554	   1648.53131337	      4.78099591	    250.16709833
      0.66128701	   4325.12919001	   1648.90147559	      4.73291103	    250.31535448
      0.66131914	   4325.06867242	   1649.27110786	      4.68563612	    250.46502812
      0.66135128	   4325.00828593	   1649.64021142	      4.63915354	    250.61611126
      0.66137875	   4324.95677051	   1649.95531622	      4.60003371	    250.74637422
      0.66140622	   4324.90535434	   1650.27003624	      4.56146987	    250.87765652
      0.66143369	   4324.85403849	   1650.58437212	      4.52345178	    251.00995338
      0.66146914	   4324.78795791	   1650.98950914	      4.47517359	    251.18219676
      0.66149942	   4324.73166121	   1651.33499544	      4.43463435	    251.33061810
      0.66152970	   4324.67549319	   1651.68001806	      4.39471811	    251.48025229
      0.66155998	   4324.61945513	   1652.02457783	      4.35541245	    251.63109310
      0.66159026	   4324.56354971	   1652.36867581	      4.31670534	    251.78313417
      0.66162054	   4324.50777814	   1652.71231284	      4.27858497	    251.93636938
      0.66165082	   4324.45214309	   1653.05548995	      4.24103989	    252.09079244
      0.66168110	   4324.39664567	   1653.39820797	      4.20405884	    252.24639732
      0.66171138	   4324.34128856	   1653.74046795	      4.16763093	    252.40317782
      0.66174166	   4324.28607278	   1654.08227068	      4.13174543	    252.56112799
      0.66177194	   4324.23100100	   1654.42361722	      4.09639196	    252.72024171
      0.66180222	   4324.17607414	   1654.76450835	      4.06156029	    252.88051312
      0.66183250	   4324.12129488	   1655.10494513	      4.02724054	    253.04193618
      0.66186278	   4324.06666403	   1655.44492832	      3.99342296	    253.20450510
      0.66189306	   4324.01218427	   1655.78445897	      3.96009810	    253.36821394
      0.66192333	   4323.95785634	   1656.12353785	      3.92725669	    253.53305698
      0.66195361	   4323.90368287	   1656.46216600	      3.89488971	    253.69902836
      0.66198389	   4323.84966454	   1656.80034416	      3.86298831	    253.86612244
      0.66201417	   4323.79580393	   1657.13807362	      3.83154388	    254.03433342
      0.66204445	   4323.74210169	   1657.47535463	      3.80054796	    254.20365577
      0.66207473	   4323.68856031	   1657.81218848	      3.76999236	    254.37408374
      0.66210501	   4323.63518044	   1658.14857589	      3.73986898	    254.54561188
      0.66213529	   4323.58196444	   1658.48451788	      3.71017000	    254.71823453
      0.66216557	   4323.52891299	   1658.82001519	      3.68088769	    254.89194629
      0.66219585	   4323.47602833	   1659.15506882	      3.65201457	    255.06674159
      0.66222613	   4323.42331115	   1659.48967951	      3.62354326	    255.24261509
      0.66225641	   4323.37076355	   1659.82384824	      3.59546659	    255.41956131
      0.66228669	   4323.31838626	   1660.15757575	      3.56777752	    255.59757497
      0.66231697	   4323.26618125	   1660.49086300	      3.54046920	    255.77665067
      0.66234725	   4323.21414926	   1660.82371075	      3.51353489	    255.95678317
      0.66237752	   4323.16229212	   1661.15611992	      3.48696803	    256.13796718
      0.66240780	   4323.11061062	   1661.48809129	      3.46076218	    256.32019751
      0.66244429	   4323.04857227	   1661.88752285	      3.42965588	    256.54116013
      0.66247041	   4323.00432369	   1662.17304872	      3.40770016	    256.70024934
      0.66249652	   4322.96020901	   1662.45825086	      3.38599897	    256.86010514
      0.66253169	   4322.90101105	   1662.84182847	      3.35716903	    257.07659230
      0.66256554	   4322.84427110	   1663.21042893	      3.32984429	    257.28623822
      0.66260843	   4322.77271013	   1663.67666976	      3.29580444	    257.55367991
      0.66263311	   4322.73170171	   1663.94455376	      3.27650641	    257.70848370
      0.66265778	   4322.69081627	   1664.21215157	      3.25741558	    257.86395405
      0.66269725	   4322.62568110	   1664.63955772	      3.22730505	    258.11399458
      0.66272957	   4322.57259157	   1664.98893442	      3.20303463	    258.31996088
      0.66276188	   4322.51971718	   1665.33782342	      3.17910088	    258.52705235
      0.66279419	   4322.46705829	   1665.68622557	      3.15549784	    258.73526320
      0.66282269	   4322.42080140	   1665.99306123	      3.13495325	    258.91979823
      0.66285118	   4322.37471371	   1666.29951968	      3.11465737	    259.10519528
      0.66288856	   4322.31451307	   1666.70096925	      3.08840346	    259.34970452
      0.66291802	   4322.26727858	   1667.01687868	      3.06800524	    259.54342627
      0.66294748	   4322.22022791	   1667.33238739	      3.04785943	    259.73805523
      0.66297694	   4322.17336129	   1667.64749601	      3.02796204	    259.93358721
      0.66301439	   4322.11405039	   1668.04749424	      3.00302043	    260.18344965
      0.66304597	   4322.06425935	   1668.38436015	      2.98228558	    260.39531143
      0.66307756	   4322.01468290	   1668.72076891	      2.96182167	    260.60819505
      0.66310914	   4321.96532111	   1669.05672126	      2.94162418	    260.82209546
      0.66314073	   4321.91617528	   1669.39221814	      2.92168872	    261.03700751
      0.66317231	   4321.86724554	   1669.72726031	      2.90201095	    261.25292622
      0.66320390	   4321.81853300	   1670.06184870	      2.88258667	    261.46984650
      0.66323548	   4321.77003785	   1670.39598406	      2.86341172	    261.68776342
      0.66327158	   4321.71487546	   1670.77734617	      2.84179497	    261.93805605
      0.66330768	   4321.65999851	   1671.15811873	      2.82049272	    262.18963693
      0.66333532	   4321.61818999	   1671.44916237	      2.80439699	    262.38306117
      0.66336295	   4321.57654941	   1671.73986189	      2.78847955	    262.57723259
      0.66340617	   4321.51175152	   1672.19389938	      2.76393240	    262.88245559
      0.66343450	   4321.46950265	   1672.49105023	      2.74807146	    263.08350049
      0.66346283	   4321.42743101	   1672.78784146	      2.73238874	    263.28531867
      0.66350080	   4321.37133011	   1673.18501683	      2.71164692	    263.55698763
      0.66353774	   4321.31705190	   1673.57084936	      2.69176238	    263.82264000
      0.66357469	   4321.26307739	   1673.95607386	      2.67216551	    264.08958625
      0.66360640	   4321.21698544	   1674.28629014	      2.65556787	    264.31977568
      0.66363811	   4321.17111774	   1674.61606003	      2.63917511	    264.55090854
      0.66366983	   4321.12547500	   1674.94538439	      2.62298405	    264.78298014
      0.66370838	   4321.07029585	   1675.34510161	      2.60356981	    265.06633643
      0.66374692	   4321.01544969	   1675.74416307	      2.58444348	    265.35106481
      0.66377597	   4320.97435034	   1676.04436664	      2.57022139	    265.56646839
      0.66380501	   4320.93344030	   1676.34419942	      2.55615742	    265.78264259
      0.66384339	   4320.87966385	   1676.73988766	      2.53780938	    266.06951282
      0.66388169	   4320.82632915	   1677.13410571	      2.51976613	    266.35711151
      0.66391999	   4320.77332307	   1677.52768241	      2.50198416	    266.64602904
      0.66395127	   4320.73027482	   1677.84866047	      2.48765134	    266.88297480
      0.66398256	   4320.68744563	   1678.16921228	      2.47348710	    267.12079101
      0.66402335	   4320.63191871	   1678.58662810	      2.45526369	    267.43224538
      0.66405618	   4320.58751123	   1678.92196273	      2.44080230	    267.68390976
      0.66408901	   4320.54334529	   1679.25683071	      2.42651757	    267.93651735
      0.66412183	   4320.49942014	   1679.59123276	      2.41240678	    268.19006349
      0.66416481	   4320.44228004	   1680.02831096	      2.39419221	    268.52340309
      0.66419549	   4320.40174072	   1680.33984593	      2.38136554	    268.76234118
      0.66422616	   4320.36141161	   1680.65097629	      2.36868343	    269.00208582
      0.66426632	   4320.30894347	   1681.05758894	      2.35229950	    269.31708818
      0.66430526	   4320.25840523	   1681.45124187	      2.33664014	    269.62386738
      0.66434420	   4320.20820342	   1681.84424653	      2.32120219	    269.93192466
      0.66437730	   4320.16579161	   1682.17783100	      2.30824958	    270.19480351
      0.66441040	   4320.12362203	   1682.51094870	      2.29545178	    270.45859603
      0.66445137	   4320.07176923	   1682.92256406	      2.27982439	    270.78631902
      0.66448668	   4320.02736336	   1683.27684803	      2.26653614	    271.06996181
      0.66452200	   4319.98323231	   1683.63060371	      2.25341563	    271.35462762
      0.66455732	   4319.93937478	   1683.98383194	      2.24046021	    271.64031116
      0.66459264	   4319.89579073	   1684.33653373	      2.22766730	    271.92700698
      0.66462795	   4319.85247904	   1684.68870993	      2.21503435	    272.21470983
      0.66467359	   4319.79691302	   1685.14302809	      2.19894248	    272.58797274
      0.66470512	   4319.75879381	   1685.45634539	      2.18797754	    272.84678129
      0.66473664	   4319.72089030	   1685.76924632	      2.17713389	    273.10637885
      0.66478051	   4319.66850605	   1686.20394557	      2.16224397	    273.46890587
      0.66482212	   4319.61919678	   1686.61556588	      2.14832918	    273.81420128
      0.66486374	   4319.57025882	   1687.02646475	      2.13461515	    274.16084785
      0.66489777	   4319.53050819	   1687.36200370	      2.12354519	    274.44536868
      0.66493181	   4319.49100416	   1687.69706178	      2.11260519	    274.73078335
      0.66497561	   4319.44052037	   1688.12761356	      2.09871241	    275.09945306
      0.66501404	   4319.39657166	   1688.50462585	      2.08669768	    275.42404341
      0.66505247	   4319.35293454	   1688.88102874	      2.07484057	    275.74975365
      0.66509089	   4319.30960695	   1689.25682322	      2.06313849	    276.07657760
      0.66512932	   4319.26658845	   1689.63201052	      2.05158896	    276.40450888
      0.66516774	   4319.22387692	   1690.00659164	      2.04018950	    276.73354139
      0.66520617	   4319.18147186	   1690.38056778	      2.02893771	    277.06366886
      0.66524460	   4319.13937115	   1690.75393994	      2.01783122	    277.39488524
      0.66528302	   4319.09757412	   1691.12670929	      2.00686773	    277.72718437
      0.66532145	   4319.05607877	   1691.49887683	      1.99604495	    278.06056029
      0.66535987	   4319.01488421	   1691.87044371	      1.98536066	    278.39500691
      0.66539830	   4318.97398854	   1692.24141094	      1.97481268	    278.73051835
      0.66544763	   4318.92192708	   1692.71674534	      1.96146857	    279.16276644
      0.66548273	   4318.88518001	   1693.05436365	      1.95210592	    279.47138238
      0.66551782	   4318.84867885	   1693.39148456	      1.94285140	    279.78087096
      0.66556540	   4318.79959703	   1693.84760567	      1.93047821	    280.20171851
      0.66561297	   4318.75096163	   1694.30281651	      1.91829708	    280.62415006
      0.66564763	   4318.71580023	   1694.63395241	      1.90953964	    280.93296384
      0.66568229	   4318.68087328	   1694.96460680	      1.90088085	    281.24260880
      0.66573204	   4318.63115840	   1695.43826698	      1.88862482	    281.68840371
      0.66577537	   4318.58824462	   1695.85002470	      1.87810986	    282.07807393
      0.66581869	   4318.54568936	   1696.26103429	      1.86774133	    282.46901925
      0.66586202	   4318.50349114	   1696.67129736	      1.85751675	    282.86123167
      0.66590071	   4318.46611138	   1697.03698973	      1.84850689	    283.21250109
      0.66593939	   4318.42901265	   1697.40208908	      1.83960815	    283.56476898
      0.66597808	   4318.39219259	   1697.76659634	      1.83081883	    283.91802991
      0.66602999	   4318.34322517	   1698.25474037	      1.81919492	    284.39356312
      0.66607213	   4318.30383479	   1698.65025849	      1.80989808	    284.78092272
      0.66611427	   4318.26476858	   1699.04507826	      1.80072455	    285.16943853
      0.66615641	   4318.22602351	   1699.43920086	      1.79167230	    285.55910376
      0.66619855	   4318.18759795	   1699.83262767	      1.78273941	    285.94991150
      0.66624070	   4318.14948897	   1700.22535988	      1.77392393	    286.34185504
      0.66628284	   4318.11169475	   1700.61739884	      1.76522402	    286.73492759
      0.66633735	   4318.06326648	   1701.12351481	      1.75413820	    287.24507120
      0.66637479	   4318.03030557	   1701.47045409	      1.74663249	    287.59652652
      0.66641223	   4317.99758668	   1701.81684921	      1.73921346	    287.94885647
      0.66646460	   4317.95222857	   1702.30041743	      1.72898006	    288.44309459
      0.66651407	   4317.90980982	   1702.75623975	      1.71946385	    288.91152197
      0.66656353	   4317.86780371	   1703.21111801	      1.71009126	    289.38144646
      0.66660453	   4317.83329856	   1703.58740337	      1.70243028	    289.77204345
      0.66664553	   4317.79907211	   1703.96304276	      1.69486468	    290.16365588
      0.66669797	   4317.75569817	   1704.44254626	      1.68532500	    290.66599955
      0.66674242	   4317.71927574	   1704.84825310	      1.67735530	    291.09318006
      0.66678688	   4317.68317133	   1705.25320467	      1.66949220	    291.52153202
      0.66683134	   4317.64738299	   1705.65740253	      1.66173399	    291.95104813
      0.66687579	   4317.61190717	   1706.06084797	      1.65407898	    292.38172133
      0.66692025	   4317.57674162	   1706.46354248	      1.64652553	    292.81354447
      0.66697385	   4317.53474992	   1706.94808030	      1.63755097	    293.33571893
      0.66702025	   4317.49875469	   1707.36666987	      1.62989683	    293.78910121
      0.66706666	   4317.46308671	   1707.78444611	      1.62234772	    294.24371176
      0.66711306	   4317.42774377	   1708.20141072	      1.61490194	    294.69954267
      0.66715946	   4317.39272177	   1708.61756513	      1.60755779	    295.15658629
      0.66720587	   4317.35801832	   1709.03291102	      1.60031362	    295.61483487
      0.66725227	   4317.32362953	   1709.44744983	      1.59316779	    296.07428085
      0.66729868	   4317.28955281	   1709.86118320	      1.58611874	    296.53491662
      0.66735264	   4317.25030743	   1710.34136625	      1.57803996	    297.07214761
      0.66740661	   4317.21147508	   1710.82046431	      1.57008757	    297.61096615
      0.66744806	   4317.18193112	   1711.18764011	      1.56406506	    298.02580839
      0.66748950	   4317.15262564	   1711.55417859	      1.55811466	    298.44157476
      0.66754895	   4317.11100411	   1712.07878863	      1.54970394	    299.03950524
      0.66759776	   4317.07718714	   1712.50857087	      1.54290515	    299.53187025
      0.66764657	   4317.04368872	   1712.93747440	      1.53620137	    300.02549141
      0.66769538	   4317.01050629	   1713.36550111	      1.52959105	    300.52036039
      0.66774418	   4316.97763532	   1713.79265259	      1.52307264	    301.01646912
      0.66779299	   4316.94507307	   1714.21893071	      1.51664467	    301.51380940
      0.66784612	   4316.90997798	   1714.68190430	      1.50974946	    302.05650864
      0.66789924	   4316.87523986	   1715.14384754	      1.50295779	    302.60064702
      0.66795237	   4316.84085311	   1715.60476247	      1.49626782	    303.14621447
      0.66800549	   4316.80681468	   1716.06465153	      1.48967781	    303.69320073
      0.66804886	   4316.77928086	   1716.43932752	      1.48437086	    304.14078381
      0.66809223	   4316.75197366	   1716.81332247	      1.47912844	    304.58930038
      0.66815168	   4316.71490471	   1717.32487791	      1.47204549	    305.20561942
      0.66821112	   4316.67825061	   1717.83515887	      1.46507981	    305.82366877
      0.66825501	   4316.65145628	   1718.21100385	      1.46001202	    306.28098043
      0.66829889	   4316.62488233	   1718.58615731	      1.45500602	    306.73922206
      0.66835778	   4316.58955870	   1719.08856635	      1.44838305	    307.35568094
      0.66841667	   4316.55462156	   1719.58973488	      1.44186778	    307.97379240
      0.66846572	   4316.52581861	   1720.00612496	      1.43652308	    308.48976015
      0.66851476	   4316.49727651	   1720.42165857	      1.43125055	    309.00685769
      0.66857208	   4316.46424138	   1720.90625821	      1.42517789	    309.61267293
      0.66862940	   4316.43155286	   1721.38969273	      1.41920058	    310.22001031
      0.66868040	   4316.40275381	   1721.81886309	      1.41396088	    310.76167448
      0.66873140	   4316.37422160	   1722.24711500	      1.40879417	    311.30452681
      0.66878800	   4316.34286525	   1722.72129325	      1.40314446	    311.90833704
      0.66884460	   4316.31182823	   1723.19434521	      1.39758169	    312.51359021
      0.66890120	   4316.28110483	   1723.66627326	      1.39210435	    313.12027589
      0.66895781	   4316.25069152	   1724.13708012	      1.38671101	    313.72838350
      0.66900802	   4316.22396193	   1724.55386810	      1.38199489	    314.26911110
      0.66905824	   4316.19746946	   1724.96977717	      1.37734279	    314.81094275
      0.66911700	   4316.16677009	   1725.45526188	      1.37197996	    315.44625770
      0.66917575	   4316.13638566	   1725.93954869	      1.36670194	    316.08306290
      0.66923450	   4316.10631023	   1726.42264024	      1.36150724	    316.72134727
      0.66929326	   4316.07654013	   1726.90453952	      1.35639445	    317.36109959
      0.66934249	   4316.05182492	   1727.30742523	      1.35217227	    317.89829525
      0.66939172	   4316.02731773	   1727.70947735	      1.34800580	    318.43650753
      0.66945139	   4315.99789059	   1728.19562194	      1.34302986	    319.09013765
      0.66951105	   4315.96875954	   1728.68054738	      1.33813319	    319.74524048
      0.66956673	   4315.94184107	   1729.13190727	      1.33363466	    320.35779876
      0.66962240	   4315.91517221	   1729.58221065	      1.32920290	    320.97162054
      0.66968060	   4315.88755111	   1730.05189047	      1.32463959	    321.61473321
      0.66973881	   4315.86019418	   1730.52042056	      1.32014692	    322.25920739
      0.66979639	   4315.83338682	   1730.98277856	      1.31577099	    322.89807422
      0.66985397	   4315.80682960	   1731.44401658	      1.31146198	    323.53825416
      0.66991217	   4315.78023509	   1731.90909933	      1.30717334	    324.18667159
      0.66997037	   4315.75388778	   1732.37304301	      1.30295090	    324.83641135
      0.67002858	   4315.72777750	   1732.83594864	      1.29879270	    325.48760277
      0.67008680	   4315.70190633	   1733.29771995	      1.29469864	    326.14009803
      0.67014465	   4315.67642873	   1733.75549432	      1.29069260	    326.78981230
      0.67020250	   4315.65117938	   1734.21215358	      1.28674791	    327.44079583
      0.67025305	   4315.62929784	   1734.61031287	      1.28335017	    328.01071657
      0.67032687	   4315.59765030	   1735.19015218	      1.27847059	    328.84458754
      0.67038842	   4315.57153400	   1735.67221664	      1.27447502	    329.54137506
      0.67044374	   4315.54826272	   1736.10447587	      1.27093894	    330.16890523
      0.67049906	   4315.52518290	   1736.53572737	      1.26745465	    330.79755413
      0.67056057	   4315.49974242	   1737.01402002	      1.26364062	    331.49780147
      0.67062208	   4315.47453032	   1737.49107272	      1.25988867	    332.19941213
      0.67068144	   4315.45041178	   1737.95027177	      1.25632584	    332.87777330
      0.67074080	   4315.42649836	   1738.40832159	      1.25281903	    333.55738556
      0.67080117	   4315.40238304	   1738.87301036	      1.24930896	    334.24986715
      0.67086154	   4315.37847234	   1739.33651600	      1.24585507	    334.94362425
      0.67092061	   4315.35526838	   1739.78894133	      1.24252880	    335.62373302
      0.67099207	   4315.32745525	   1740.33464367	      1.23857532	    336.44793296
      0.67105721	   4315.30233552	   1740.83068797	      1.23503659	    337.20081884
      0.67113690	   4315.27190176	   1741.43572249	      1.23079036	    338.12389926
      0.67119712	   4315.24911864	   1741.89155774	      1.22764152	    338.82282791
      0.67127786	   4315.21885608	   1742.50086671	      1.22349919	    339.76176107
      0.67134698	   4315.19319709	   1743.02091036	      1.22002341	    340.56739341
      0.67140252	   4315.17274424	   1743.43766262	      1.21727723	    341.21585026
      0.67145807	   4315.15243579	   1743.85343723	      1.21457196	    341.86531170
      0.67152179	   4315.12930845	   1744.32928181	      1.21151772	    342.61171178
      0.67158552	   4315.10636403	   1744.80384547	      1.20851581	    343.35941588
      0.67164728	   4315.08430052	   1745.26249919	      1.20565599	    344.08520850
      0.67170903	   4315.06240221	   1745.71995612	      1.20284384	    344.81220770
      0.67176754	   4315.04180532	   1746.15224073	      1.20022300	    345.50205800
      0.67184439	   4315.01496583	   1746.71846037	      1.19684340	    346.40985810
      0.67193700	   4314.98294187	   1747.39834115	      1.19286429	    347.50622768
      0.67199012	   4314.96472658	   1747.78710852	      1.19062724	    348.13627326
      0.67204324	   4314.94662124	   1748.17500260	      1.18842272	    348.76717654
      0.67210732	   4314.92492273	   1748.64178542	      1.18580598	    349.52941123
      0.67218641	   4314.89835529	   1749.21612212	      1.18263994	    350.47182026
      0.67225270	   4314.87626092	   1749.69608751	      1.18003909	    351.26323990
      0.67233792	   4314.84809195	   1750.31104365	      1.17676594	    352.28240804
      0.67245126	   4314.81101373	   1751.12558750	      1.17253162	    353.64132502
      0.67251230	   4314.79122699	   1751.56260620	      1.17030679	    354.37464643
      0.67257334	   4314.77156239	   1751.99849601	      1.16812003	    355.10903441
      0.67263437	   4314.75201844	   1752.43325990	      1.16597082	    355.84448148
      0.67270190	   4314.73053547	   1752.91289838	      1.16363644	    356.65927678
      0.67276942	   4314.70919414	   1753.39116628	      1.16134670	    357.47534937
      0.67283459	   4314.68872517	   1753.85151901	      1.15917822	    358.26426784
      0.67289977	   4314.66838272	   1754.31060175	      1.15705012	    359.05435867
      0.67296662	   4314.64764341	   1754.78021272	      1.15490844	    359.86604305
      0.67303348	   4314.62703173	   1755.24849460	      1.15280801	    360.67894288
      0.67309938	   4314.60683634	   1755.70878082	      1.15077739	    361.48139552
      0.67316528	   4314.58675982	   1756.16778282	      1.14878568	    362.28501166
      0.67323217	   4314.56649969	   1756.63237316	      1.14680324	    363.10188624
      0.67329906	   4314.54635692	   1757.09564771	      1.14485973	    363.91994196
      0.67336537	   4314.52650279	   1757.55357456	      1.14297106	    364.73199874
      0.67343168	   4314.50675914	   1758.01021573	      1.14111953	    365.54519906
      0.67349884	   4314.48686946	   1758.47145486	      1.13928135	    366.37007287
      0.67356600	   4314.46708836	   1758.93138222	      1.13748018	    367.19610281
      0.67363265	   4314.44756255	   1759.38649974	      1.13572881	    368.01695157
      0.67369930	   4314.42813915	   1759.84033274	      1.13401282	    368.83892224
      0.67376682	   4314.40856277	   1760.29879765	      1.13230991	    369.67278379
      0.67383434	   4314.38908704	   1760.75595168	      1.13064225	    370.50778000
      0.67390187	   4314.36970869	   1761.21179843	      1.12900931	    371.34390267
      0.67396939	   4314.35042671	   1761.66634180	      1.12741060	    372.18114345
      0.67403691	   4314.33123786	   1762.11958538	      1.12584559	    373.01949428
      0.67410443	   4314.31214124	   1762.57153307	      1.12431379	    373.85894695
      0.67417195	   4314.29313369	   1763.02218844	      1.12281471	    374.69949359
      0.67423947	   4314.27421442	   1763.47155541	      1.12134787	    375.54112613
      0.67430700	   4314.25538032	   1763.91963753	      1.11991277	    376.38383685
      0.67437452	   4314.23663069	   1764.36643869	      1.11850898	    377.22761783
      0.67444204	   4314.21796253	   1764.81196245	      1.11713599	    378.07246149
      0.67450956	   4314.19937516	   1765.25621270	      1.11579337	    378.91836007
      0.67457708	   4314.18086572	   1765.69919299	      1.11448064	    379.76530613
      0.67464460	   4314.16243355	   1766.14090719	      1.11319739	    380.61329206
      0.67471213	   4314.14407593	   1766.58135885	      1.11194314	    381.46231056
      0.67477965	   4314.12579218	   1767.02055183	      1.11071748	    382.31235417
      0.67485078	   4314.10660756	   1767.48187895	      1.10945669	    383.20896612
      0.67492191	   4314.08750136	   1767.94181758	      1.10822665	    384.10669926
      0.67499305	   4314.06847035	   1768.40037181	      1.10702685	    385.00554539
      0.67506418	   4314.04951460	   1768.85754623	      1.10585684	    385.90549605
[truncated: 425,171 more chars]
