# Supplementary material for: Musculoskeletal simulations to examine the effects of accentuated eccentric loading (AEL) on jump height
Source: PeerJ. 2023 Jan 23;11:e14687. doi: 10.7717/peerj.14687 (PMC9879160; doi:10.7717/peerj.14687)
Supplement: Supplemental Information 2 — Added15 folder contains the code and simulation results for a complete jump with an additional 15% model mass. Dropped15 folder contains the code and simulation results for the push-off phase with the original model mass. [file peerj-11-14687-s002.zip › Supplementary Simulation code and output results AEL15/Dropped15/Optimized_for_J_Results/TwoSegment_Two_Segment_FiberLength.sto]

FiberLength
version=1
nRows=9704
nColumns=5
inDegrees=no

This analysis gathers basic information about muscles during a simulation (e.g., forces, tendon lengths, moment arms, etc).
Units are S.I. units (second, meters, Newtons, ...)
Angles are in degrees.

endheader
time	vastus	recfem	glut	ham
      0.00000000	      0.19861487	      0.17866415	      0.06677314	      0.05178206
      0.00005767	      0.19861487	      0.17866415	      0.06677314	      0.05178206
      0.00011533	      0.19861486	      0.17866415	      0.06677314	      0.05178206
      0.00019509	      0.19861485	      0.17866415	      0.06677313	      0.05178206
      0.00027484	      0.19861484	      0.17866414	      0.06677312	      0.05178206
      0.00038895	      0.19861480	      0.17866413	      0.06677311	      0.05178206
      0.00050306	      0.19861476	      0.17866411	      0.06677309	      0.05178206
      0.00069203	      0.19861466	      0.17866408	      0.06677304	      0.05178206
      0.00088100	      0.19861453	      0.17866403	      0.06677298	      0.05178206
      0.00120986	      0.19861422	      0.17866392	      0.06677284	      0.05178206
      0.00146005	      0.19861392	      0.17866382	      0.06677270	      0.05178206
      0.00171025	      0.19861357	      0.17866369	      0.06677253	      0.05178206
      0.00196044	      0.19861316	      0.17866354	      0.06677234	      0.05178206
      0.00224938	      0.19861261	      0.17866335	      0.06677209	      0.05178206
      0.00253831	      0.19861199	      0.17866312	      0.06677180	      0.05178206
      0.00281375	      0.19861132	      0.17866288	      0.06677149	      0.05178206
      0.00308919	      0.19861059	      0.17866261	      0.06677115	      0.05178206
      0.00336877	      0.19860977	      0.17866231	      0.06677077	      0.05178206
      0.00364834	      0.19860887	      0.17866199	      0.06677036	      0.05178206
      0.00392387	      0.19860792	      0.17866164	      0.06676992	      0.05178206
      0.00419941	      0.19860690	      0.17866126	      0.06676945	      0.05178206
      0.00447587	      0.19860580	      0.17866086	      0.06676895	      0.05178206
      0.00475232	      0.19860463	      0.17866043	      0.06676841	      0.05178206
      0.00502733	      0.19860339	      0.17865997	      0.06676785	      0.05178206
      0.00530234	      0.19860208	      0.17865948	      0.06676725	      0.05178206
      0.00557642	      0.19860070	      0.17865897	      0.06676662	      0.05178206
      0.00585050	      0.19859925	      0.17865842	      0.06676597	      0.05178206
      0.00612117	      0.19859774	      0.17865786	      0.06676528	      0.05178206
      0.00639185	      0.19859617	      0.17865727	      0.06676457	      0.05178206
      0.00663628	      0.19859468	      0.17865671	      0.06676390	      0.05178206
      0.00697277	      0.19859254	      0.17865590	      0.06676294	      0.05178206
      0.00730925	      0.19859029	      0.17865505	      0.06676193	      0.05178206
      0.00753245	      0.19858873	      0.17865446	      0.06676123	      0.05178206
      0.00775566	      0.19858713	      0.17865385	      0.06676051	      0.05178206
      0.00803029	      0.19858509	      0.17865307	      0.06675960	      0.05178206
      0.00836149	      0.19858253	      0.17865209	      0.06675846	      0.05178206
      0.00865561	      0.19858016	      0.17865118	      0.06675741	      0.05178206
      0.00901341	      0.19857716	      0.17865002	      0.06675608	      0.05178206
      0.00931248	      0.19857456	      0.17864902	      0.06675492	      0.05178206
      0.00968272	      0.19857121	      0.17864772	      0.06675344	      0.05178206
      0.01015583	      0.19856673	      0.17864598	      0.06675147	      0.05178206
      0.01038979	      0.19856443	      0.17864509	      0.06675046	      0.05178206
      0.01062376	      0.19856208	      0.17864417	      0.06674942	      0.05178206
      0.01091692	      0.19855905	      0.17864298	      0.06674809	      0.05178206
      0.01129539	      0.19855501	      0.17864139	      0.06674632	      0.05178206
      0.01156863	      0.19855200	      0.17864021	      0.06674501	      0.05178206
      0.01184188	      0.19854892	      0.17863899	      0.06674366	      0.05178206
      0.01211512	      0.19854575	      0.17863774	      0.06674228	      0.05178206
      0.01238836	      0.19854251	      0.17863646	      0.06674087	      0.05178206
      0.01266160	      0.19853920	      0.17863514	      0.06673943	      0.05178206
      0.01292167	      0.19853597	      0.17863386	      0.06673803	      0.05178206
      0.01318173	      0.19853267	      0.17863254	      0.06673660	      0.05178206
      0.01344051	      0.19852932	      0.17863120	      0.06673515	      0.05178206
      0.01369929	      0.19852590	      0.17862983	      0.06673368	      0.05178206
      0.01398496	      0.19852204	      0.17862828	      0.06673201	      0.05178206
      0.01427064	      0.19851809	      0.17862670	      0.06673031	      0.05178206
      0.01447948	      0.19851516	      0.17862551	      0.06672905	      0.05178206
      0.01481029	      0.19851041	      0.17862360	      0.06672701	      0.05178206
      0.01507121	      0.19850658	      0.17862205	      0.06672537	      0.05178206
      0.01533214	      0.19850269	      0.17862047	      0.06672370	      0.05178206
      0.01559306	      0.19849872	      0.17861886	      0.06672200	      0.05178206
      0.01585734	      0.19849463	      0.17861719	      0.06672026	      0.05178206
      0.01612161	      0.19849046	      0.17861549	      0.06671848	      0.05178206
      0.01632266	      0.19848724	      0.17861418	      0.06671711	      0.05178206
      0.01665420	      0.19848184	      0.17861197	      0.06671481	      0.05178206
      0.01690580	      0.19847766	      0.17861026	      0.06671303	      0.05178206
      0.01715739	      0.19847341	      0.17860851	      0.06671123	      0.05178206
      0.01740899	      0.19846910	      0.17860674	      0.06670940	      0.05178206
      0.01764663	      0.19846497	      0.17860503	      0.06670765	      0.05178206
      0.01796039	      0.19845941	      0.17860274	      0.06670530	      0.05178206
      0.01827415	      0.19845376	      0.17860040	      0.06670291	      0.05178206
      0.01852604	      0.19844914	      0.17859849	      0.06670097	      0.05178206
      0.01877792	      0.19844445	      0.17859654	      0.06669899	      0.05178206
      0.01896797	      0.19844087	      0.17859505	      0.06669748	      0.05178206
      0.01925995	      0.19843530	      0.17859273	      0.06669514	      0.05178206
      0.01955192	      0.19842963	      0.17859037	      0.06669276	      0.05178206
      0.01980099	      0.19842472	      0.17858832	      0.06669070	      0.05178206
      0.02005005	      0.19841974	      0.17858623	      0.06668862	      0.05178206
      0.02032203	      0.19841424	      0.17858393	      0.06668631	      0.05178206
      0.02059400	      0.19840865	      0.17858158	      0.06668397	      0.05178206
      0.02086915	      0.19840291	      0.17857917	      0.06668158	      0.05178206
      0.02114429	      0.19839710	      0.17857672	      0.06667915	      0.05178206
      0.02142102	      0.19839116	      0.17857421	      0.06667668	      0.05178206
      0.02169774	      0.19838515	      0.17857167	      0.06667418	      0.05178206
      0.02197239	      0.19837910	      0.17856911	      0.06667166	      0.05178206
      0.02224704	      0.19837296	      0.17856650	      0.06666911	      0.05178206
      0.02252673	      0.19836663	      0.17856382	      0.06666649	      0.05178206
      0.02280642	      0.19836021	      0.17856109	      0.06666383	      0.05178206
      0.02307314	      0.19835402	      0.17855844	      0.06666126	      0.05178206
      0.02333986	      0.19834774	      0.17855577	      0.06665867	      0.05178206
      0.02363274	      0.19834076	      0.17855278	      0.06665578	      0.05178206
      0.02392562	      0.19833369	      0.17854975	      0.06665287	      0.05178206
      0.02416237	      0.19832790	      0.17854727	      0.06665048	      0.05178206
      0.02446967	      0.19832030	      0.17854401	      0.06664735	      0.05178206
      0.02477696	      0.19831260	      0.17854069	      0.06664418	      0.05178206
      0.02502257	      0.19830636	      0.17853801	      0.06664162	      0.05178206
      0.02526818	      0.19830006	      0.17853529	      0.06663903	      0.05178206
      0.02555393	      0.19829265	      0.17853209	      0.06663599	      0.05178206
      0.02583967	      0.19828515	      0.17852885	      0.06663292	      0.05178206
      0.02606326	      0.19827922	      0.17852628	      0.06663049	      0.05178206
      0.02637974	      0.19827074	      0.17852259	      0.06662702	      0.05178206
      0.02669622	      0.19826214	      0.17851886	      0.06662350	      0.05178206
      0.02692262	      0.19825592	      0.17851615	      0.06662096	      0.05178206
      0.02714902	      0.19824964	      0.17851342	      0.06661840	      0.05178206
      0.02742271	      0.19824198	      0.17851008	      0.06661528	      0.05178206
      0.02769640	      0.19823424	      0.17850669	      0.06661213	      0.05178206
      0.02795892	      0.19822674	      0.17850341	      0.06660908	      0.05178206
      0.02827795	      0.19821752	      0.17849937	      0.06660533	      0.05178206
      0.02859697	      0.19820818	      0.17849528	      0.06660154	      0.05178206
      0.02885240	      0.19820063	      0.17849196	      0.06659847	      0.05178206
      0.02917936	      0.19819086	      0.17848766	      0.06659451	      0.05178206
      0.02950632	      0.19818097	      0.17848330	      0.06659051	      0.05178206
      0.02974244	      0.19817375	      0.17848012	      0.06658759	      0.05178206
      0.02997855	      0.19816648	      0.17847690	      0.06658464	      0.05178206
      0.03024340	      0.19815824	      0.17847326	      0.06658132	      0.05178206
      0.03050824	      0.19814993	      0.17846958	      0.06657796	      0.05178206
      0.03079617	      0.19814080	      0.17846554	      0.06657428	      0.05178206
      0.03108410	      0.19813159	      0.17846145	      0.06657056	      0.05178206
      0.03129109	      0.19812490	      0.17845848	      0.06656787	      0.05178206
      0.03161680	      0.19811429	      0.17845376	      0.06656360	      0.05178206
      0.03188366	      0.19810551	      0.17844984	      0.06656007	      0.05178206
      0.03215053	      0.19809666	      0.17844589	      0.06655651	      0.05178206
      0.03241739	      0.19808772	      0.17844190	      0.06655293	      0.05178206
      0.03267696	      0.19807895	      0.17843798	      0.06654941	      0.05178206
      0.03293654	      0.19807011	      0.17843402	      0.06654586	      0.05178206
      0.03317352	      0.19806197	      0.17843038	      0.06654260	      0.05178206
      0.03348818	      0.19805107	      0.17842549	      0.06653824	      0.05178206
      0.03380284	      0.19804006	      0.17842054	      0.06653383	      0.05178206
      0.03405362	      0.19803121	      0.17841656	      0.06653030	      0.05178206
      0.03430440	      0.19802228	      0.17841254	      0.06652673	      0.05178206
      0.03452599	      0.19801434	      0.17840896	      0.06652356	      0.05178206
      0.03484815	      0.19800270	      0.17840371	      0.06651892	      0.05178206
      0.03517030	      0.19799094	      0.17839840	      0.06651423	      0.05178206
      0.03538311	      0.19798311	      0.17839486	      0.06651111	      0.05178206
      0.03559592	      0.19797523	      0.17839129	      0.06650798	      0.05178206
      0.03588075	      0.19796461	      0.17838648	      0.06650375	      0.05178206
      0.03616559	      0.19795389	      0.17838162	      0.06649949	      0.05178206
      0.03641202	      0.19794455	      0.17837738	      0.06649578	      0.05178206
      0.03671826	      0.19793285	      0.17837206	      0.06649113	      0.05178206
      0.03702451	      0.19792105	      0.17836669	      0.06648645	      0.05178206
      0.03728911	      0.19791076	      0.17836200	      0.06648237	      0.05178206
      0.03761727	      0.19789790	      0.17835614	      0.06647728	      0.05178206
      0.03794543	      0.19788492	      0.17835021	      0.06647214	      0.05178206
      0.03818795	      0.19787525	      0.17834579	      0.06646832	      0.05178206
      0.03843048	      0.19786552	      0.17834134	      0.06646447	      0.05178206
      0.03872005	      0.19785381	      0.17833598	      0.06645984	      0.05178206
      0.03900961	      0.19784202	      0.17833057	      0.06645518	      0.05178206
      0.03925700	      0.19783186	      0.17832591	      0.06645118	      0.05178206
      0.03956219	      0.19781924	      0.17832011	      0.06644620	      0.05178206
      0.03992934	      0.19780393	      0.17831307	      0.06644016	      0.05178206
      0.04029650	      0.19778846	      0.17830595	      0.06643407	      0.05178206
      0.04052899	      0.19777859	      0.17830140	      0.06643019	      0.05178206
      0.04082823	      0.19776580	      0.17829549	      0.06642516	      0.05178206
      0.04112747	      0.19775292	      0.17828954	      0.06642010	      0.05178206
      0.04135189	      0.19774319	      0.17828504	      0.06641627	      0.05178206
      0.04167993	      0.19772886	      0.17827841	      0.06641065	      0.05178206
      0.04195970	      0.19771655	      0.17827271	      0.06640582	      0.05178206
      0.04220832	      0.19770554	      0.17826761	      0.06640150	      0.05178206
      0.04245694	      0.19769446	      0.17826247	      0.06639716	      0.05178206
      0.04271137	      0.19768306	      0.17825717	      0.06639269	      0.05178206
      0.04302124	      0.19766907	      0.17825066	      0.06638722	      0.05178206
      0.04340230	      0.19765172	      0.17824259	      0.06638043	      0.05178206
      0.04371220	      0.19763750	      0.17823596	      0.06637487	      0.05178206
      0.04395093	      0.19762646	      0.17823082	      0.06637056	      0.05178206
      0.04418967	      0.19761537	      0.17822564	      0.06636623	      0.05178206
      0.04443602	      0.19760386	      0.17822027	      0.06636173	      0.05178206
      0.04475720	      0.19758875	      0.17821320	      0.06635584	      0.05178206
      0.04507838	      0.19757353	      0.17820608	      0.06634990	      0.05178206
      0.04532790	      0.19756162	      0.17820050	      0.06634527	      0.05178206
      0.04557743	      0.19754965	      0.17819489	      0.06634060	      0.05178206
      0.04578917	      0.19753944	      0.17819010	      0.06633663	      0.05178206
      0.04611836	      0.19752347	      0.17818260	      0.06633041	      0.05178206
      0.04638564	      0.19751041	      0.17817647	      0.06632533	      0.05178206
      0.04665291	      0.19749727	      0.17817029	      0.06632023	      0.05178206
      0.04692018	      0.19748406	      0.17816408	      0.06631509	      0.05178206
      0.04718241	      0.19747102	      0.17815793	      0.06631003	      0.05178206
      0.04744464	      0.19745791	      0.17815175	      0.06630494	      0.05178206
      0.04769449	      0.19744534	      0.17814583	      0.06630006	      0.05178206
      0.04800637	      0.19742956	      0.17813838	      0.06629394	      0.05178206
      0.04831825	      0.19741368	      0.17813087	      0.06628779	      0.05178206
      0.04855660	      0.19740147	      0.17812510	      0.06628306	      0.05178206
      0.04888575	      0.19738450	      0.17811707	      0.06627649	      0.05178206
      0.04921491	      0.19736742	      0.17810898	      0.06626987	      0.05178206
      0.04942809	      0.19735629	      0.17810370	      0.06626557	      0.05178206
      0.04964127	      0.19734511	      0.17809840	      0.06626125	      0.05178206
      0.04992845	      0.19732998	      0.17809122	      0.06625540	      0.05178206
      0.05021563	      0.19731475	      0.17808398	      0.06624952	      0.05178206
      0.05046732	      0.19730134	      0.17807761	      0.06624433	      0.05178206
      0.05077240	      0.19728498	      0.17806983	      0.06623802	      0.05178206
      0.05115827	      0.19726415	      0.17805991	      0.06622999	      0.05178206
      0.05141606	      0.19725015	      0.17805323	      0.06622459	      0.05178206
      0.05167386	      0.19723607	      0.17804652	      0.06621916	      0.05178206
      0.05193165	      0.19722192	      0.17803977	      0.06621371	      0.05178206
      0.05219123	      0.19720760	      0.17803293	      0.06620819	      0.05178206
      0.05245081	      0.19719321	      0.17802605	      0.06620265	      0.05178206
      0.05273638	      0.19717729	      0.17801844	      0.06619653	      0.05178206
      0.05302194	      0.19716129	      0.17801078	      0.06619037	      0.05178206
      0.05323212	      0.19714945	      0.17800511	      0.06618582	      0.05178206
      0.05356535	      0.19713059	      0.17799607	      0.06617857	      0.05178206
      0.05382496	      0.19711581	      0.17798898	      0.06617289	      0.05178206
      0.05408458	      0.19710095	      0.17798186	      0.06616719	      0.05178206
      0.05434419	      0.19708603	      0.17797469	      0.06616146	      0.05178206
      0.05460980	      0.19707069	      0.17796732	      0.06615557	      0.05178206
      0.05487542	      0.19705526	      0.17795990	      0.06614966	      0.05178206
      0.05512617	      0.19704064	      0.17795287	      0.06614405	      0.05178206
      0.05545043	      0.19702162	      0.17794371	      0.06613676	      0.05178206
      0.05577469	      0.19700249	      0.17793450	      0.06612943	      0.05178206
      0.05602660	      0.19698756	      0.17792730	      0.06612371	      0.05178206
      0.05627850	      0.19697255	      0.17792006	      0.06611797	      0.05178206
      0.05650657	      0.19695891	      0.17791347	      0.06611274	      0.05178206
      0.05683169	      0.19693936	      0.17790403	      0.06610527	      0.05178206
      0.05715682	      0.19691970	      0.17789453	      0.06609775	      0.05178206
      0.05737491	      0.19690645	      0.17788812	      0.06609268	      0.05178206
      0.05759300	      0.19689315	      0.17788168	      0.06608760	      0.05178206
      0.05787782	      0.19687570	      0.17787323	      0.06608094	      0.05178206
      0.05816263	      0.19685817	      0.17786474	      0.06607424	      0.05178206
      0.05840365	      0.19684326	      0.17785751	      0.06606855	      0.05178206
      0.05872045	      0.19682357	      0.17784796	      0.06606104	      0.05178206
      0.05903724	      0.19680378	      0.17783836	      0.06605349	      0.05178206
      0.05928409	      0.19678828	      0.17783083	      0.06604758	      0.05178206
      0.05953093	      0.19677272	      0.17782327	      0.06604165	      0.05178206
      0.05980559	      0.19675533	      0.17781481	      0.06603502	      0.05178206
      0.06008025	      0.19673786	      0.17780631	      0.06602836	      0.05178206
      0.06035656	      0.19672020	      0.17779772	      0.06602164	      0.05178206
      0.06063286	      0.19670247	      0.17778908	      0.06601489	      0.05178206
      0.06091509	      0.19668427	      0.17778020	      0.06600796	      0.05178206
      0.06119732	      0.19666598	      0.17777129	      0.06600101	      0.05178206
      0.06146377	      0.19664864	      0.17776283	      0.06599441	      0.05178206
      0.06179068	      0.19662726	      0.17775239	      0.06598628	      0.05178206
      0.06211759	      0.19660577	      0.17774189	      0.06597812	      0.05178206
      0.06235123	      0.19659034	      0.17773435	      0.06597226	      0.05178206
      0.06268413	      0.19656826	      0.17772354	      0.06596387	      0.05178206
      0.06296931	      0.19654925	      0.17771424	      0.06595665	      0.05178206
      0.06321868	      0.19653256	      0.17770607	      0.06595032	      0.05178206
      0.06346804	      0.19651580	      0.17769786	      0.06594396	      0.05178206
      0.06372248	      0.19649864	      0.17768944	      0.06593745	      0.05178206
      0.06403694	      0.19647733	      0.17767899	      0.06592937	      0.05178206
      0.06435141	      0.19645592	      0.17766848	      0.06592125	      0.05178206
      0.06462205	      0.19643740	      0.17765939	      0.06591424	      0.05178206
      0.06495661	      0.19641441	      0.17764809	      0.06590553	      0.05178206
      0.06529117	      0.19639131	      0.17763673	      0.06589678	      0.05178206
      0.06553581	      0.19637433	      0.17762838	      0.06589035	      0.05178206
      0.06583197	      0.19635371	      0.17761823	      0.06588254	      0.05178206
      0.06621361	      0.19632699	      0.17760507	      0.06587244	      0.05178206
      0.06646306	      0.19630944	      0.17759643	      0.06586580	      0.05178206
      0.06671251	      0.19629183	      0.17758775	      0.06585914	      0.05178206
      0.06696196	      0.19627416	      0.17757903	      0.06585246	      0.05178206
      0.06722280	      0.19625561	      0.17756987	      0.06584545	      0.05178206
      0.06754563	      0.19623255	      0.17755849	      0.06583674	      0.05178206
      0.06786845	      0.19620938	      0.17754705	      0.06582799	      0.05178206
      0.06806167	      0.19619547	      0.17754017	      0.06582273	      0.05178206
      0.06836182	      0.19617377	      0.17752944	      0.06581454	      0.05178206
      0.06866196	      0.19615198	      0.17751866	      0.06580632	      0.05178206
      0.06891436	      0.19613359	      0.17750956	      0.06579938	      0.05178206
      0.06916676	      0.19611513	      0.17750042	      0.06579241	      0.05178206
      0.06942372	      0.19609627	      0.17749107	      0.06578530	      0.05178206
      0.06974734	      0.19607242	      0.17747925	      0.06577631	      0.05178206
      0.07007096	      0.19604846	      0.17746737	      0.06576728	      0.05178206
      0.07031892	      0.19603002	      0.17745822	      0.06576033	      0.05178206
      0.07056688	      0.19601153	      0.17744904	      0.06575336	      0.05178206
      0.07086121	      0.19598950	      0.17743810	      0.06574506	      0.05178206
      0.07115553	      0.19596737	      0.17742711	      0.06573673	      0.05178206
      0.07140729	      0.19594838	      0.17741767	      0.06572958	      0.05178206
      0.07171492	      0.19592508	      0.17740608	      0.06572081	      0.05178206
      0.07209348	      0.19589628	      0.17739175	      0.06570997	      0.05178206
      0.07241301	      0.19587185	      0.17737959	      0.06570078	      0.05178206
      0.07265145	      0.19585355	      0.17737048	      0.06569390	      0.05178206
      0.07288988	      0.19583520	      0.17736133	      0.06568700	      0.05178206
      0.07315330	      0.19581486	      0.17735119	      0.06567936	      0.05178206
      0.07347505	      0.19578991	      0.17733875	      0.06566998	      0.05178206
      0.07379680	      0.19576486	      0.17732625	      0.06566057	      0.05178206
      0.07407408	      0.19574319	      0.17731544	      0.06565243	      0.05178206
      0.07441231	      0.19571665	      0.17730218	      0.06564246	      0.05178206
      0.07475053	      0.19568999	      0.17728886	      0.06563245	      0.05178206
      0.07498584	      0.19567138	      0.17727956	      0.06562546	      0.05178206
      0.07530154	      0.19564632	      0.17726702	      0.06561605	      0.05178206
      0.07561723	      0.19562115	      0.17725443	      0.06560661	      0.05178206
      0.07586548	      0.19560129	      0.17724449	      0.06559916	      0.05178206
      0.07611373	      0.19558137	      0.17723452	      0.06559169	      0.05178206
      0.07638891	      0.19555922	      0.17722342	      0.06558338	      0.05178206
      0.07666409	      0.19553699	      0.17721228	      0.06557505	      0.05178206
      0.07694715	      0.19551404	      0.17720077	      0.06556645	      0.05178206
      0.07723022	      0.19549101	      0.17718922	      0.06555781	      0.05178206
      0.07750266	      0.19546878	      0.17717806	      0.06554948	      0.05178206
      0.07783048	      0.19544192	      0.17716458	      0.06553942	      0.05178206
      0.07823102	      0.19540895	      0.17714803	      0.06552707	      0.05178206
      0.07853160	      0.19538411	      0.17713554	      0.06551777	      0.05178206
      0.07878087	      0.19536344	      0.17712515	      0.06551003	      0.05178206
      0.07903015	      0.19534270	      0.17711473	      0.06550227	      0.05178206
      0.07924732	      0.19532459	      0.17710562	      0.06549549	      0.05178206
      0.07957842	      0.19529688	      0.17709167	      0.06548512	      0.05178206
      0.07985744	      0.19527345	      0.17707988	      0.06547635	      0.05178206
      0.08013646	      0.19524994	      0.17706803	      0.06546756	      0.05178206
      0.08041548	      0.19522635	      0.17705615	      0.06545873	      0.05178206
      0.08069449	      0.19520268	      0.17704422	      0.06544988	      0.05178206
      0.08097351	      0.19517894	      0.17703225	      0.06544100	      0.05178206
      0.08125253	      0.19515512	      0.17702024	      0.06543210	      0.05178206
      0.08153155	      0.19513122	      0.17700818	      0.06542317	      0.05178206
      0.08181056	      0.19510724	      0.17699608	      0.06541421	      0.05178206
      0.08208958	      0.19508319	      0.17698393	      0.06540522	      0.05178206
      0.08235192	      0.19506050	      0.17697247	      0.06539674	      0.05178206
      0.08261426	      0.19503775	      0.17696098	      0.06538824	      0.05178206
      0.08282742	      0.19501921	      0.17695161	      0.06538132	      0.05178206
      0.08316111	      0.19499010	      0.17693689	      0.06537045	      0.05178206
      0.08343167	      0.19496642	      0.17692491	      0.06536161	      0.05178206
      0.08370224	      0.19494266	      0.17691289	      0.06535274	      0.05178206
      0.08397280	      0.19491883	      0.17690083	      0.06534384	      0.05178206
      0.08423917	      0.19489530	      0.17688892	      0.06533506	      0.05178206
      0.08450554	      0.19487171	      0.17687696	      0.06532626	      0.05178206
      0.08471322	      0.19485326	      0.17686762	      0.06531937	      0.05178206
      0.08504715	      0.19482351	      0.17685254	      0.06530827	      0.05178206
      0.08531447	      0.19479961	      0.17684043	      0.06529936	      0.05178206
      0.08558179	      0.19477565	      0.17682827	      0.06529042	      0.05178206
      0.08584911	      0.19475161	      0.17681608	      0.06528146	      0.05178206
      0.08611679	      0.19472748	      0.17680383	      0.06527246	      0.05178206
      0.08638447	      0.19470327	      0.17679154	      0.06526343	      0.05178206
      0.08663406	      0.19468064	      0.17678005	      0.06525499	      0.05178206
      0.08695946	      0.19465104	      0.17676501	      0.06524396	      0.05178206
      0.08728485	      0.19462133	      0.17674992	      0.06523289	      0.05178206
      0.08753760	      0.19459819	      0.17673816	      0.06522427	      0.05178206
      0.08779035	      0.19457499	      0.17672636	      0.06521562	      0.05178206
      0.08803324	      0.19455263	      0.17671499	      0.06520729	      0.05178206
      0.08835881	      0.19452257	      0.17669969	      0.06519609	      0.05178206
      0.08868437	      0.19449241	      0.17668434	      0.06518486	      0.05178206
      0.08892659	      0.19446991	      0.17667289	      0.06517648	      0.05178206
      0.08916880	      0.19444735	      0.17666139	      0.06516808	      0.05178206
      0.08943843	      0.19442217	      0.17664857	      0.06515870	      0.05178206
      0.08970805	      0.19439692	      0.17663570	      0.06514930	      0.05178206
      0.09000552	      0.19436897	      0.17662146	      0.06513890	      0.05178206
      0.09030299	      0.19434095	      0.17660717	      0.06512846	      0.05178206
      0.09053552	      0.19431898	      0.17659596	      0.06512029	      0.05178206
      0.09085752	      0.19428848	      0.17658040	      0.06510893	      0.05178206
      0.09117952	      0.19425787	      0.17656478	      0.06509755	      0.05178206
      0.09142193	      0.19423477	      0.17655299	      0.06508895	      0.05178206
      0.09166434	      0.19421161	      0.17654116	      0.06508033	      0.05178206
      0.09193403	      0.19418577	      0.17652796	      0.06507072	      0.05178206
      0.09220372	      0.19415987	      0.17651473	      0.06506108	      0.05178206
      0.09250180	      0.19413116	      0.17650005	      0.06505040	      0.05178206
      0.09279988	      0.19410236	      0.17648533	      0.06503969	      0.05178206
      0.09303165	      0.19407991	      0.17647385	      0.06503135	      0.05178206
      0.09335378	      0.19404863	      0.17645785	      0.06501971	      0.05178206
      0.09367592	      0.19401724	      0.17644179	      0.06500804	      0.05178206
      0.09391787	      0.19399360	      0.17642969	      0.06499925	      0.05178206
      0.09415982	      0.19396991	      0.17641756	      0.06499044	      0.05178206
      0.09443181	      0.19394321	      0.17640389	      0.06498052	      0.05178206
      0.09470379	      0.19391644	      0.17639018	      0.06497057	      0.05178206
      0.09499912	      0.19388729	      0.17637524	      0.06495973	      0.05178206
      0.09529446	      0.19385806	      0.17636026	      0.06494887	      0.05178206
      0.09551688	      0.19383599	      0.17634895	      0.06494067	      0.05178206
      0.09584783	      0.19380307	      0.17633206	      0.06492843	      0.05178206
      0.09613706	      0.19377421	      0.17631726	      0.06491771	      0.05178206
      0.09638873	      0.19374904	      0.17630435	      0.06490836	      0.05178206
      0.09664040	      0.19372380	      0.17629140	      0.06489898	      0.05178206
      0.09684411	      0.19370334	      0.17628089	      0.06489138	      0.05178206
      0.09717940	      0.19366956	      0.17626355	      0.06487883	      0.05178206
      0.09744538	      0.19364269	      0.17624975	      0.06486885	      0.05178206
      0.09771136	      0.19361576	      0.17623591	      0.06485884	      0.05178206
      0.09797734	      0.19358876	      0.17622204	      0.06484881	      0.05178206
      0.09824173	      0.19356185	      0.17620821	      0.06483882	      0.05178206
      0.09850611	      0.19353489	      0.17619435	      0.06482880	      0.05178206
      0.09879408	      0.19350544	      0.17617921	      0.06481787	      0.05178206
      0.09908205	      0.19347591	      0.17616402	      0.06480690	      0.05178206
      0.09934884	      0.19344848	      0.17614991	      0.06479672	      0.05178206
      0.09967462	      0.19341491	      0.17613263	      0.06478425	      0.05178206
      0.10000040	      0.19338123	      0.17611530	      0.06477175	      0.05178206
      0.10021426	      0.19335907	      0.17610389	      0.06476352	      0.05178206
      0.10054304	      0.19332491	      0.17608630	      0.06475084	      0.05178206
      0.10083305	      0.19329471	      0.17607074	      0.06473962	      0.05178206
      0.10108467	      0.19326843	      0.17605720	      0.06472987	      0.05178206
      0.10133630	      0.19324210	      0.17604363	      0.06472009	      0.05178206
      0.10157166	      0.19321742	      0.17603091	      0.06471093	      0.05178206
      0.10189722	      0.19318319	      0.17601326	      0.06469823	      0.05178206
      0.10222279	      0.19314886	      0.17599556	      0.06468549	      0.05178206
      0.10246000	      0.19312379	      0.17598263	      0.06467618	      0.05178206
      0.10269722	      0.19309867	      0.17596967	      0.06466685	      0.05178206
      0.10297899	      0.19306876	      0.17595423	      0.06465575	      0.05178206
      0.10326076	      0.19303877	      0.17593876	      0.06464463	      0.05178206
      0.10353812	      0.19300919	      0.17592348	      0.06463365	      0.05178206
      0.10381547	      0.19297953	      0.17590817	      0.06462264	      0.05178206
      0.10411405	      0.19294753	      0.17589164	      0.06461076	      0.05178206
      0.10441263	      0.19291544	      0.17587506	      0.06459886	      0.05178206
      0.10464497	      0.19289042	      0.17586213	      0.06458957	      0.05178206
      0.10497265	      0.19285504	      0.17584385	      0.06457644	      0.05178206
      0.10530033	      0.19281957	      0.17582551	      0.06456328	      0.05178206
      0.10552998	      0.19279465	      0.17581262	      0.06455403	      0.05178206
      0.10575963	      0.19276968	      0.17579971	      0.06454477	      0.05178206
      0.10604738	      0.19273833	      0.17578349	      0.06453314	      0.05178206
      0.10633512	      0.19270690	      0.17576723	      0.06452148	      0.05178206
      0.10658822	      0.19267919	      0.17575289	      0.06451120	      0.05178207
      0.10691264	      0.19264359	      0.17573447	      0.06449799	      0.05178207
      0.10723706	      0.19260790	      0.17571599	      0.06448474	      0.05178209
      0.10748580	      0.19258047	      0.17570178	      0.06447457	      0.05178211
      0.10773453	      0.19255298	      0.17568755	      0.06446437	      0.05178213
      0.10802527	      0.19252078	      0.17567086	      0.06445242	      0.05178217
      0.10831601	      0.19248850	      0.17565414	      0.06444045	      0.05178223
      0.10856977	      0.19246026	      0.17563951	      0.06442997	      0.05178229
      0.10889474	      0.19242402	      0.17562072	      0.06441652	      0.05178240
      0.10921971	      0.19238768	      0.17560188	      0.06440304	      0.05178254
      0.10946873	      0.19235977	      0.17558741	      0.06439269	      0.05178268
      0.10971775	      0.19233180	      0.17557291	      0.06438231	      0.05178285
      0.11000901	      0.19229902	      0.17555590	      0.06437015	      0.05178309
      0.11030026	      0.19226617	      0.17553885	      0.06435796	      0.05178338
      0.11055407	      0.19223747	      0.17552396	      0.06434732	      0.05178368
      0.11087946	      0.19220060	      0.17550483	      0.06433364	      0.05178414
      0.11120485	      0.19216364	      0.17548564	      0.06431993	      0.05178469
      0.11145412	      0.19213525	      0.17547090	      0.06430940	      0.05178518
      0.11170339	      0.19210681	      0.17545613	      0.06429885	      0.05178573
      0.11199488	      0.19207349	      0.17543882	      0.06428648	      0.05178648
      0.11228637	      0.19204009	      0.17542147	      0.06427409	      0.05178733
      0.11254196	      0.19201074	      0.17540621	      0.06426320	      0.05178817
      0.11286752	      0.19197327	      0.17538674	      0.06424930	      0.05178938
      0.11319308	      0.19193570	      0.17536721	      0.06423536	      0.05179075
      0.11344331	      0.19190676	      0.17535217	      0.06422463	      0.05179193
      0.11369353	      0.19187777	      0.17533710	      0.06421387	      0.05179322
      0.11398729	      0.19184367	      0.17531936	      0.06420122	      0.05179489
      0.11428105	      0.19180948	      0.17530158	      0.06418854	      0.05179672
      0.11452781	      0.19178071	      0.17528661	      0.06417786	      0.05179840
      0.11485383	      0.19174261	      0.17526678	      0.06416373	      0.05180082
      0.11517985	      0.19170442	      0.17524690	      0.06414956	      0.05180347
      0.11543311	      0.19167468	      0.17523143	      0.06413852	      0.05180571
      0.11568637	      0.19164489	      0.17521592	      0.06412747	      0.05180809
      0.11595916	      0.19161274	      0.17519918	      0.06411554	      0.05181083
      0.11623195	      0.19158052	      0.17518240	      0.06410359	      0.05181376
      0.11653441	      0.19154472	      0.17516375	      0.06409030	      0.05181723
      0.11683688	      0.19150884	      0.17514506	      0.06407699	      0.05182093
      0.11705190	      0.19148329	      0.17513175	      0.06406751	      0.05182371
      0.11738305	      0.19144385	      0.17511119	      0.06405287	      0.05182823
      0.11767541	      0.19140895	      0.17509301	      0.06403992	      0.05183246
      0.11792876	      0.19137865	      0.17507721	      0.06402868	      0.05183632
      0.11818210	      0.19134829	      0.17506138	      0.06401741	      0.05184035
      0.11844320	      0.19131694	      0.17504504	      0.06400578	      0.05184468
      0.11876278	      0.19127850	      0.17502499	      0.06399151	      0.05185023
      0.11908235	      0.19123996	      0.17500489	      0.06397721	      0.05185606
      0.11930984	      0.19121247	      0.17499055	      0.06396701	      0.05186038
      0.11963824	      0.19117271	      0.17496980	      0.06395225	      0.05186686
      0.11996664	      0.19113286	      0.17494901	      0.06393746	      0.05187362
      0.12019738	      0.19110480	      0.17493436	      0.06392705	      0.05187855
      0.12042812	      0.19107669	      0.17491969	      0.06391662	      0.05188361
      0.12071837	      0.19104127	      0.17490120	      0.06390347	      0.05189017
      0.12100861	      0.19100578	      0.17488267	      0.06389030	      0.05189695
      0.12127010	      0.19097374	      0.17486594	      0.06387840	      0.05190324
      0.12159256	      0.19093415	      0.17484527	      0.06386371	      0.05191124
      0.12191502	      0.19089447	      0.17482454	      0.06384898	      0.05191948
      0.12215631	      0.19086472	      0.17480900	      0.06383793	      0.05192582
      0.12246604	      0.19082646	      0.17478900	      0.06382373	      0.05193415
      0.12277577	      0.19078811	      0.17476896	      0.06380949	      0.05194271
      0.12299694	      0.19076067	      0.17475463	      0.06379930	      0.05194896
      0.12331949	      0.19072059	      0.17473367	      0.06378442	      0.05195827
      0.12364204	      0.19068041	      0.17471267	      0.06376950	      0.05196780
      0.12388534	      0.19065005	      0.17469680	      0.06375823	      0.05197515
      0.12412863	      0.19061964	      0.17468089	      0.06374693	      0.05198262
      0.12441368	      0.19058394	      0.17466222	      0.06373368	      0.05199152
      0.12469872	      0.19054817	      0.17464352	      0.06372040	      0.05200060
      0.12498344	      0.19051237	      0.17462479	      0.06370710	      0.05200983
      0.12526817	      0.19047651	      0.17460603	      0.06369378	      0.05201921
      0.12556613	      0.19043890	      0.17458635	      0.06367981	      0.05202920
      0.12586409	      0.19040121	      0.17456663	      0.06366581	      0.05203936
      0.12614014	      0.19036623	      0.17454832	      0.06365282	      0.05204892
      0.12641618	      0.19033118	      0.17452997	      0.06363980	      0.05205862
      0.12672427	      0.19029199	      0.17450946	      0.06362524	      0.05206960
      0.12703236	      0.19025272	      0.17448889	      0.06361065	      0.05208075
      0.12724838	      0.19022513	      0.17447445	      0.06360040	      0.05208867
      0.12757545	      0.19018329	      0.17445254	      0.06358486	      0.05210080
      0.12790252	      0.19014136	      0.17443057	      0.06356927	      0.05211310
      0.12813330	      0.19011171	      0.17441505	      0.06355826	      0.05212189
      0.12836408	      0.19008202	      0.17439949	      0.06354723	      0.05213077
      0.12865496	      0.19004454	      0.17437985	      0.06353330	      0.05214207
      0.12894583	      0.19000698	      0.17436018	      0.06351934	      0.05215350
      0.12921369	      0.18997234	      0.17434202	      0.06350646	      0.05216414
      0.12948155	      0.18993763	      0.17432383	      0.06349356	      0.05217489
      0.12979131	      0.18989741	      0.17430275	      0.06347861	      0.05218745
      0.13010108	      0.18985711	      0.17428162	      0.06346363	      0.05220015
      0.13031770	      0.18982889	      0.17426682	      0.06345313	      0.05220911
      0.13063991	      0.18978682	      0.17424477	      0.06343749	      0.05222257
      0.13096212	      0.18974467	      0.17422267	      0.06342182	      0.05223616
      0.13120628	      0.18971268	      0.17420589	      0.06340992	      0.05224656
      0.13145044	      0.18968063	      0.17418908	      0.06339800	      0.05225703
      0.13173722	      0.18964292	      0.17416930	      0.06338398	      0.05226944
      0.13202401	      0.18960514	      0.17414948	      0.06336992	      0.05228195
      0.13230942	      0.18956748	      0.17412972	      0.06335591	      0.05229451
      0.13259483	      0.18952975	      0.17410992	      0.06334187	      0.05230717
      0.13289487	      0.18949000	      0.17408907	      0.06332709	      0.05232059
      0.13319491	      0.18945019	      0.17406817	      0.06331227	      0.05233412
      0.13347339	      0.18941316	      0.17404874	      0.06329849	      0.05234679
      0.13375187	      0.18937607	      0.17402927	      0.06328469	      0.05235954
      0.13405984	      0.18933498	      0.17400770	      0.06326939	      0.05237376
      0.13436781	      0.18929381	      0.17398608	      0.06325407	      0.05238809
      0.13461771	      0.18926034	      0.17396851	      0.06324161	      0.05239980
      0.13493813	      0.18921735	      0.17394593	      0.06322560	      0.05241493
      0.13525855	      0.18917428	      0.17392331	      0.06320956	      0.05243017
      0.13550870	      0.18914059	      0.17390562	      0.06319701	      0.05244216
      0.13575886	      0.18910685	      0.17388789	      0.06318444	      0.05245422
      0.13605827	      0.18906639	      0.17386664	      0.06316937	      0.05246874
      0.13635768	      0.18902586	      0.17384535	      0.06315427	      0.05248337
      0.13661613	      0.18899082	      0.17382694	      0.06314122	      0.05249608
      0.13693507	      0.18894750	      0.17380418	      0.06312507	      0.05251187
      0.13725400	      0.18890409	      0.17378137	      0.06310889	      0.05252777
      0.13748272	      0.18887291	      0.17376498	      0.06309727	      0.05253925
      0.13779683	      0.18883001	      0.17374243	      0.06308128	      0.05255510
      0.13811094	      0.18878704	      0.17371985	      0.06306526	      0.05257106
      0.13836294	      0.18875250	      0.17370169	      0.06305238	      0.05258395
      0.13861493	      0.18871791	      0.17368351	      0.06303948	      0.05259691
      0.13891313	      0.18867691	      0.17366195	      0.06302418	      0.05261233
      0.13921132	      0.18863584	      0.17364036	      0.06300886	      0.05262785
      0.13947880	      0.18859893	      0.17362095	      0.06299509	      0.05264185
      0.13974628	      0.18856197	      0.17360151	      0.06298129	      0.05265593
      0.14005597	      0.18851910	      0.17357896	      0.06296529	      0.05267233
      0.14036566	      0.18847614	      0.17355637	      0.06294926	      0.05268884
      0.14060362	      0.18844309	      0.17353899	      0.06293691	      0.05270159
      0.14092300	      0.18839864	      0.17351561	      0.06292032	      0.05271881
      0.14124237	      0.18835412	      0.17349219	      0.06290369	      0.05273613
      0.14149281	      0.18831915	      0.17347379	      0.06289062	      0.05274980
      0.14174324	      0.18828412	      0.17345536	      0.06287754	      0.05276353
      0.14203938	      0.18824263	      0.17343353	      0.06286203	      0.05277985
      0.14233552	      0.18820108	      0.17341166	      0.06284650	      0.05279627
      0.14261045	      0.18816243	      0.17339133	      0.06283205	      0.05281160
      0.14288537	      0.18812372	      0.17337096	      0.06281758	      0.05282701
      0.14319391	      0.18808021	      0.17334806	      0.06280131	      0.05284440
      0.14350245	      0.18803662	      0.17332511	      0.06278500	      0.05286190
      0.14376257	      0.18799980	      0.17330574	      0.06277123	      0.05287673
      0.14408080	      0.18795469	      0.17328199	      0.06275435	      0.05289497
      0.14439902	      0.18790950	      0.17325820	      0.06273744	      0.05291332
      0.14460025	      0.18788087	      0.17324313	      0.06272672	      0.05292498
      0.14489314	      0.18783915	      0.17322117	      0.06271110	      0.05294204
      0.14518602	      0.18779736	      0.17319916	      0.06269545	      0.05295918
      0.14544652	      0.18776014	      0.17317956	      0.06268151	      0.05297451
      0.14576202	      0.18771497	      0.17315578	      0.06266459	      0.05299317
      0.14607753	      0.18766973	      0.17313196	      0.06264763	      0.05301195
      0.14633267	      0.18763308	      0.17311266	      0.06263390	      0.05302721
      0.14665066	      0.18758733	      0.17308856	      0.06261674	      0.05304633
      0.14696866	      0.18754149	      0.17306442	      0.06259956	      0.05306556
      0.14720146	      0.18750788	      0.17304672	      0.06258695	      0.05307971
      0.14751036	      0.18746322	      0.17302320	      0.06257019	      0.05309857
      0.14781927	      0.18741847	      0.17299963	      0.06255340	      0.05311754
      0.14804322	      0.18738599	      0.17298252	      0.06254121	      0.05313136
      0.14835691	      0.18734041	      0.17295851	      0.06252410	      0.05315081
      0.14867060	      0.18729476	      0.17293446	      0.06250696	      0.05317037
      0.14892148	      0.18725819	      0.17291519	      0.06249322	      0.05318609
      0.14917236	      0.18722156	      0.17289590	      0.06247947	      0.05320189
      0.14947099	      0.18717790	      0.17287290	      0.06246306	      0.05322077
      0.14976961	      0.18713417	      0.17284986	      0.06244662	      0.05323976
      0.15004533	      0.18709372	      0.17282855	      0.06243142	      0.05325738
      0.15032106	      0.18705322	      0.17280721	      0.06241618	      0.05327509
      0.15062944	      0.18700784	      0.17278330	      0.06239912	      0.05329499
      0.15093782	      0.18696238	      0.17275935	      0.06238201	      0.05331500
      0.15120899	      0.18692234	      0.17273825	      0.06236695	      0.05333268
      0.15148016	      0.18688225	      0.17271712	      0.06235185	      0.05335045
      0.15178947	      0.18683644	      0.17269298	      0.06233460	      0.05337081
      0.15209877	      0.18679055	      0.17266880	      0.06231732	      0.05339129
      0.15236551	      0.18675091	      0.17264792	      0.06230239	      0.05340903
      0.15263224	      0.18671122	      0.17262700	      0.06228743	      0.05342686
      0.15294082	      0.18666522	      0.17260276	      0.06227009	      0.05344758
      0.15324941	      0.18661915	      0.17257848	      0.06225272	      0.05346841
      0.15351582	      0.18657931	      0.17255749	      0.06223770	      0.05348648
      0.15378224	      0.18653941	      0.17253646	      0.06222265	      0.05350463
      0.15412418	      0.18648812	      0.17250943	      0.06220329	      0.05352805
      0.15446612	      0.18643672	      0.17248235	      0.06218389	      0.05355160
      0.15469286	      0.18640259	      0.17246436	      0.06217101	      0.05356730
      0.15491960	      0.18636842	      0.17244635	      0.06215810	      0.05358305
      0.15521082	      0.18632447	      0.17242319	      0.06214150	      0.05360337
      0.15550204	      0.18628045	      0.17239999	      0.06212486	      0.05362378
      0.15578571	      0.18623750	      0.17237736	      0.06210863	      0.05364377
      0.15606938	      0.18619448	      0.17235469	      0.06209237	      0.05366384
      0.15637511	      0.18614805	      0.17233022	      0.06207481	      0.05368559
      0.15668084	      0.18610154	      0.17230571	      0.06205721	      0.05370744
      0.15696720	      0.18605790	      0.17228271	      0.06204070	      0.05372801
      0.15725356	      0.18601420	      0.17225969	      0.06202416	      0.05374867
      0.15756168	      0.18596710	      0.17223487	      0.06200632	      0.05377101
      0.15786980	      0.18591993	      0.17221001	      0.06198846	      0.05379346
      0.15815519	      0.18587616	      0.17218695	      0.06197187	      0.05381436
      0.15844059	      0.18583232	      0.17216385	      0.06195526	      0.05383536
      0.15874935	      0.18578482	      0.17213882	      0.06193725	      0.05385818
      0.15905812	      0.18573724	      0.17211375	      0.06191921	      0.05388111
      0.15934297	      0.18569328	      0.17209059	      0.06190253	      0.05390237
      0.15962782	      0.18564925	      0.17206739	      0.06188583	      0.05392373
      0.15993673	      0.18560142	      0.17204220	      0.06186767	      0.05394700
      0.16024565	      0.18555351	      0.17201696	      0.06184948	      0.05397039
      0.16053092	      0.18550920	      0.17199362	      0.06183265	      0.05399208
      0.16081619	      0.18546483	      0.17197024	      0.06181579	      0.05401388
      0.16112509	      0.18541670	      0.17194489	      0.06179750	      0.05403759
      0.16143398	      0.18536849	      0.17191950	      0.06177917	      0.05406142
      0.16172048	      0.18532371	      0.17189591	      0.06176214	      0.05408362
      0.16200697	      0.18527885	      0.17187229	      0.06174508	      0.05410592
      0.16231578	      0.18523043	      0.17184679	      0.06172665	      0.05413007
      0.16262458	      0.18518193	      0.17182125	      0.06170819	      0.05415434
      0.16291281	      0.18513659	      0.17179737	      0.06169093	      0.05417709
      0.16320104	      0.18509118	      0.17177346	      0.06167363	      0.05419995
      0.16350970	      0.18504248	      0.17174782	      0.06165507	      0.05422454
      0.16381837	      0.18499369	      0.17172213	      0.06163648	      0.05424924
      0.16410859	      0.18494775	      0.17169795	      0.06161896	      0.05427258
      0.16439880	      0.18490173	      0.17167373	      0.06160141	      0.05429602
      0.16470729	      0.18485274	      0.17164794	      0.06158272	      0.05432105
      0.16501577	      0.18480368	      0.17162212	      0.06156399	      0.05434620
      0.16530807	      0.18475711	      0.17159761	      0.06154621	      0.05437013
      0.16560037	      0.18471047	      0.17157306	      0.06152840	      0.05439418
      0.16590862	      0.18466121	      0.17154714	      0.06150958	      0.05441965
      0.16621687	      0.18461187	      0.17152118	      0.06149073	      0.05444524
      0.16651125	      0.18456467	      0.17149635	      0.06147268	      0.05446978
      0.16680563	      0.18451740	      0.17147149	      0.06145461	      0.05449444
      0.16711360	      0.18446787	      0.17144543	      0.06143566	      0.05452035
      0.16742158	      0.18441826	      0.17141934	      0.06141667	      0.05454638
      0.16771795	      0.18437044	      0.17139419	      0.06139837	      0.05457154
      0.16801433	      0.18432255	      0.17136901	      0.06138003	      0.05459682
      0.16832200	      0.18427275	      0.17134283	      0.06136095	      0.05462317
      0.16862967	      0.18422287	      0.17131661	      0.06134184	      0.05464964
      0.16892791	      0.18417445	      0.17129115	      0.06132328	      0.05467542
      0.16922615	      0.18412595	      0.17126566	      0.06130468	      0.05470131
      0.16953352	      0.18407588	      0.17123935	      0.06128548	      0.05472810
      0.16984089	      0.18402574	      0.17121300	      0.06126624	      0.05475502
      0.17014082	      0.18397673	      0.17118725	      0.06124742	      0.05478141
      0.17044076	      0.18392764	      0.17116146	      0.06122858	      0.05480791
      0.17074784	      0.18387730	      0.17113502	      0.06120924	      0.05483516
      0.17105493	      0.18382689	      0.17110854	      0.06118987	      0.05486253
      0.17135637	      0.18377732	      0.17108250	      0.06117082	      0.05488951
      0.17165781	      0.18372767	      0.17105644	      0.06115173	      0.05491662
      0.17196466	      0.18367705	      0.17102986	      0.06113226	      0.05494432
      0.17227151	      0.18362635	      0.17100325	      0.06111275	      0.05497215
      0.17257425	      0.18357625	      0.17097695	      0.06109347	      0.05499973
      0.17287699	      0.18352607	      0.17095062	      0.06107415	      0.05502743
      0.17317973	      0.18347581	      0.17092425	      0.06105479	      0.05505524
      0.17348248	      0.18342547	      0.17089784	      0.06103539	      0.05508318
      0.17378522	      0.18337505	      0.17087140	      0.06101596	      0.05511123
      0.17408796	      0.18332455	      0.17084491	      0.06099649	      0.05513940
      0.17439070	      0.18327398	      0.17081839	      0.06097698	      0.05516770
      0.17469344	      0.18322332	      0.17079183	      0.06095744	      0.05519611
      0.17499619	      0.18317258	      0.17076524	      0.06093786	      0.05522465
      0.17529893	      0.18312177	      0.17073861	      0.06091824	      0.05525330
      0.17560167	      0.18307087	      0.17071194	      0.06089858	      0.05528208
      0.17590441	      0.18301989	      0.17068523	      0.06087889	      0.05531098
      0.17620716	      0.18296883	      0.17065849	      0.06085916	      0.05533999
      0.17650990	      0.18291770	      0.17063171	      0.06083939	      0.05536914
      0.17681264	      0.18286648	      0.17060489	      0.06081958	      0.05539840
      0.17711538	      0.18281518	      0.17057803	      0.06079973	      0.05542778
      0.17741813	      0.18276380	      0.17055114	      0.06077985	      0.05545729
      0.17772087	      0.18271234	      0.17052421	      0.06075993	      0.05548692
      0.17802361	      0.18266080	      0.17049724	      0.06073997	      0.05551668
      0.17832635	      0.18260918	      0.17047024	      0.06071997	      0.05554656
      0.17862910	      0.18255748	      0.17044320	      0.06069993	      0.05557656
      0.17893184	      0.18250569	      0.17041612	      0.06067986	      0.05560669
      0.17923458	      0.18245383	      0.17038901	      0.06065975	      0.05563694
      0.17953732	      0.18240188	      0.17036186	      0.06063960	      0.05566732
      0.17984006	      0.18234986	      0.17033467	      0.06061941	      0.05569782
      0.18014281	      0.18229775	      0.17030745	      0.06059918	      0.05572845
      0.18044555	      0.18224555	      0.17028019	      0.06057891	      0.05575920
      0.18074829	      0.18219328	      0.17025289	      0.06055861	      0.05579008
      0.18105103	      0.18214092	      0.17022556	      0.06053826	      0.05582109
      0.18135378	      0.18208849	      0.17019819	      0.06051788	      0.05585222
      0.18165652	      0.18203597	      0.17017078	      0.06049746	      0.05588348
      0.18195926	      0.18198336	      0.17014334	      0.06047699	      0.05591487
      0.18226200	      0.18193068	      0.17011586	      0.06045649	      0.05594639
      0.18256475	      0.18187791	      0.17008834	      0.06043595	      0.05597804
      0.18286749	      0.18182506	      0.17006079	      0.06041538	      0.05600981
      0.18317023	      0.18177212	      0.17003320	      0.06039476	      0.05604172
      0.18347297	      0.18171911	      0.17000557	      0.06037410	      0.05607375
      0.18377572	      0.18166601	      0.16997791	      0.06035340	      0.05610591
      0.18407846	      0.18161282	      0.16995022	      0.06033267	      0.05613821
      0.18438120	      0.18155955	      0.16992248	      0.06031189	      0.05617063
      0.18468394	      0.18150620	      0.16989471	      0.06029108	      0.05620319
      0.18498668	      0.18145276	      0.16986691	      0.06027022	      0.05623588
      0.18528943	      0.18139924	      0.16983907	      0.06024933	      0.05626870
      0.18559217	      0.18134564	      0.16981119	      0.06022839	      0.05630165
      0.18589491	      0.18129194	      0.16978327	      0.06020742	      0.05633473
      0.18619765	      0.18123817	      0.16975533	      0.06018641	      0.05636795
      0.18650040	      0.18118431	      0.16972734	      0.06016535	      0.05640130
      0.18680314	      0.18113036	      0.16969932	      0.06014426	      0.05643478
      0.18710588	      0.18107633	      0.16967126	      0.06012312	      0.05646840
      0.18740862	      0.18102221	      0.16964317	      0.06010195	      0.05650215
      0.18771137	      0.18096800	      0.16961504	      0.06008073	      0.05653604
      0.18801411	      0.18091371	      0.16958688	      0.06005948	      0.05657006
      0.18831685	      0.18085933	      0.16955868	      0.06003818	      0.05660422
      0.18861959	      0.18080487	      0.16953044	      0.06001684	      0.05663851
      0.18892234	      0.18075031	      0.16950217	      0.05999547	      0.05667294
      0.18922508	      0.18069567	      0.16947387	      0.05997405	      0.05670750
      0.18952782	      0.18064095	      0.16944553	      0.05995259	      0.05674221
      0.18983056	      0.18058613	      0.16941715	      0.05993109	      0.05677704
      0.19013330	      0.18053122	      0.16938874	      0.05990955	      0.05681202
      0.19043605	      0.18047623	      0.16936029	      0.05988797	      0.05684714
      0.19073879	      0.18042115	      0.16933181	      0.05986635	      0.05688239
      0.19104153	      0.18036598	      0.16930329	      0.05984468	      0.05691778
      0.19134427	      0.18031071	      0.16927474	      0.05982298	      0.05695331
      0.19164702	      0.18025536	      0.16924615	      0.05980123	      0.05698898
      0.19194976	      0.18019992	      0.16921753	      0.05977944	      0.05702479
      0.19225250	      0.18014439	      0.16918887	      0.05975761	      0.05706074
      0.19255524	      0.18008877	      0.16916018	      0.05973574	      0.05709683
      0.19285799	      0.18003306	      0.16913145	      0.05971383	      0.05713306
      0.19316073	      0.17997725	      0.16910269	      0.05969188	      0.05716943
      0.19346347	      0.17992136	      0.16907390	      0.05966988	      0.05720595
      0.19376621	      0.17986537	      0.16904506	      0.05964784	      0.05724260
      0.19406896	      0.17980929	      0.16901620	      0.05962576	      0.05727940
      0.19437170	      0.17975312	      0.16898730	      0.05960364	      0.05731634
      0.19467444	      0.17969686	      0.16895836	      0.05958147	      0.05735342
      0.19497718	      0.17964051	      0.16892939	      0.05955927	      0.05739065
      0.19527992	      0.17958406	      0.16890039	      0.05953702	      0.05742801
      0.19558267	      0.17952752	      0.16887135	      0.05951473	      0.05746553
      0.19588541	      0.17947089	      0.16884228	      0.05949239	      0.05750318
      0.19618815	      0.17941416	      0.16881317	      0.05947002	      0.05754098
      0.19649089	      0.17935734	      0.16878403	      0.05944760	      0.05757893
      0.19679364	      0.17930043	      0.16875485	      0.05942514	      0.05761702
      0.19709638	      0.17924342	      0.16872564	      0.05940263	      0.05765526
      0.19739912	      0.17918632	      0.16869640	      0.05938008	      0.05769364
      0.19770186	      0.17912912	      0.16866712	      0.05935749	      0.05773217
      0.19800461	      0.17907183	      0.16863781	      0.05933486	      0.05777084
      0.19830735	      0.17901445	      0.16860846	      0.05931218	      0.05780966
      0.19861009	      0.17895697	      0.16857908	      0.05928946	      0.05784863
      0.19891283	      0.17889939	      0.16854967	      0.05926670	      0.05788775
      0.19921558	      0.17884172	      0.16852022	      0.05924389	      0.05792701
      0.19951832	      0.17878395	      0.16849074	      0.05922104	      0.05796642
      0.19982106	      0.17872609	      0.16846122	      0.05919815	      0.05800598
      0.20012380	      0.17866813	      0.16843168	      0.05917521	      0.05804569
      0.20042654	      0.17861007	      0.16840209	      0.05915222	      0.05808555
      0.20072929	      0.17855192	      0.16837248	      0.05912920	      0.05812556
      0.20103203	      0.17849367	      0.16834283	      0.05910613	      0.05816571
      0.20133477	      0.17843532	      0.16831315	      0.05908301	      0.05820602
      0.20163751	      0.17837688	      0.16828343	      0.05905986	      0.05824648
      0.20194026	      0.17831833	      0.16825368	      0.05903665	      0.05828709
      0.20224300	      0.17825969	      0.16822390	      0.05901340	      0.05832785
      0.20254574	      0.17820095	      0.16819408	      0.05899011	      0.05836876
      0.20284848	      0.17814212	      0.16816423	      0.05896678	      0.05840982
      0.20315123	      0.17808318	      0.16813435	      0.05894339	      0.05845103
      0.20345397	      0.17802415	      0.16810443	      0.05891997	      0.05849240
      0.20375671	      0.17796501	      0.16807448	      0.05889650	      0.05853392
      0.20405945	      0.17790578	      0.16804450	      0.05887298	      0.05857559
      0.20436220	      0.17784645	      0.16801448	      0.05884942	      0.05861742
      0.20466494	      0.17778702	      0.16798444	      0.05882581	      0.05865939
      0.20496768	      0.17772749	      0.16795436	      0.05880216	      0.05870153
      0.20527042	      0.17766786	      0.16792424	      0.05877846	      0.05874382
      0.20557316	      0.17760812	      0.16789410	      0.05875472	      0.05878626
      0.20587591	      0.17754829	      0.16786392	      0.05873093	      0.05882885
      0.20617865	      0.17748836	      0.16783370	      0.05870709	      0.05887161
      0.20648139	      0.17742833	      0.16780346	      0.05868321	      0.05891451
      0.20678413	      0.17736820	      0.16777318	      0.05865929	      0.05895758
      0.20708688	      0.17730797	      0.16774287	      0.05863531	      0.05900080
      0.20738962	      0.17724763	      0.16771253	      0.05861129	      0.05904417
      0.20769236	      0.17718720	      0.16768215	      0.05858723	      0.05908771
      0.20799510	      0.17712666	      0.16765174	      0.05856312	      0.05913140
      0.20829785	      0.17706603	      0.16762130	      0.05853896	      0.05917525
      0.20860059	      0.17700529	      0.16759083	      0.05851475	      0.05921925
      0.20890333	      0.17694445	      0.16756032	      0.05849050	      0.05926342
      0.20920607	      0.17688351	      0.16752978	      0.05846620	      0.05930774
      0.20950882	      0.17682247	      0.16749921	      0.05844185	      0.05935222
      0.20981156	      0.17676133	      0.16746861	      0.05841746	      0.05939686
      0.21011430	      0.17670009	      0.16743797	      0.05839302	      0.05944166
      0.21041704	      0.17663875	      0.16740731	      0.05836853	      0.05948663
      0.21071978	      0.17657730	      0.16737661	      0.05834399	      0.05953175
      0.21102253	      0.17651575	      0.16734587	      0.05831941	      0.05957703
      0.21132527	      0.17645410	      0.16731511	      0.05829478	      0.05962247
      0.21162801	      0.17639235	      0.16728431	      0.05827010	      0.05966807
      0.21193075	      0.17633050	      0.16725348	      0.05824537	      0.05971384
      0.21223350	      0.17626855	      0.16722262	      0.05822060	      0.05975976
      0.21253624	      0.17620649	      0.16719172	      0.05819577	      0.05980585
      0.21283898	      0.17614433	      0.16716080	      0.05817090	      0.05985210
      0.21314172	      0.17608207	      0.16712984	      0.05814598	      0.05989852
      0.21344447	      0.17601971	      0.16709885	      0.05812101	      0.05994509
      0.21374721	      0.17595724	      0.16706783	      0.05809599	      0.05999184
      0.21404995	      0.17589468	      0.16703677	      0.05807092	      0.06003874
      0.21435269	      0.17583201	      0.16700568	      0.05804581	      0.06008581
      0.21465544	      0.17576923	      0.16697456	      0.05802064	      0.06013304
      0.21495818	      0.17570636	      0.16694341	      0.05799543	      0.06018044
      0.21526092	      0.17564338	      0.16691223	      0.05797016	      0.06022800
      0.21556366	      0.17558030	      0.16688101	      0.05794485	      0.06027573
      0.21586640	      0.17551711	      0.16684976	      0.05791949	      0.06032363
      0.21616915	      0.17545382	      0.16681848	      0.05789407	      0.06037169
      0.21647189	      0.17539043	      0.16678717	      0.05786861	      0.06041991
      0.21677463	      0.17532694	      0.16675582	      0.05784309	      0.06046831
      0.21707737	      0.17526334	      0.16672444	      0.05781753	      0.06051687
      0.21738012	      0.17519963	      0.16669303	      0.05779192	      0.06056560
      0.21768286	      0.17513583	      0.16666159	      0.05776625	      0.06061449
      0.21798560	      0.17507191	      0.16663011	      0.05774053	      0.06066356
      0.21828834	      0.17500790	      0.16659861	      0.05771477	      0.06071279
      0.21859109	      0.17494378	      0.16656707	      0.05768895	      0.06076219
      0.21889383	      0.17487955	      0.16653549	      0.05766308	      0.06081176
      0.21919657	      0.17481523	      0.16650389	      0.05763716	      0.06086150
      0.21949931	      0.17475079	      0.16647225	      0.05761119	      0.06091141
      0.21980206	      0.17468625	      0.16644058	      0.05758517	      0.06096150
      0.22010480	      0.17462161	      0.16640888	      0.05755909	      0.06101175
      0.22040754	      0.17455686	      0.16637715	      0.05753297	      0.06106217
      0.22071028	      0.17449200	      0.16634538	      0.05750679	      0.06111276
      0.22101302	      0.17442704	      0.16631358	      0.05748056	      0.06116353
      0.22131577	      0.17436198	      0.16628175	      0.05745427	      0.06121446
      0.22161851	      0.17429680	      0.16624988	      0.05742794	      0.06126557
      0.22192125	      0.17423152	      0.16621798	      0.05740155	      0.06131685
      0.22222399	      0.17416614	      0.16618605	      0.05737511	      0.06136831
      0.22252674	      0.17410065	      0.16615409	      0.05734861	      0.06141993
      0.22282948	      0.17403505	      0.16612209	      0.05732206	      0.06147174
      0.22313222	      0.17396934	      0.16609006	      0.05729546	      0.06152371
      0.22343496	      0.17390353	      0.16605800	      0.05726881	      0.06157586
      0.22373771	      0.17383761	      0.16602591	      0.05724210	      0.06162818
      0.22404045	      0.17377158	      0.16599378	      0.05721534	      0.06168068
      0.22434319	      0.17370545	      0.16596162	      0.05718852	      0.06173336
      0.22464593	      0.17363921	      0.16592942	      0.05716166	      0.06178621
      0.22494868	      0.17357286	      0.16589719	      0.05713473	      0.06183923
      0.22525142	      0.17350640	      0.16586493	      0.05710775	      0.06189244
      0.22555416	      0.17343983	      0.16583264	      0.05708072	      0.06194581
      0.22585690	      0.17337315	      0.16580031	      0.05705363	      0.06199937
      0.22615965	      0.17330637	      0.16576795	      0.05702649	      0.06205310
      0.22646239	      0.17323948	      0.16573555	      0.05699929	      0.06210702
      0.22676513	      0.17317247	      0.16570313	      0.05697204	      0.06216110
      0.22706787	      0.17310536	      0.16567066	      0.05694473	      0.06221537
      0.22737061	      0.17303814	      0.16563817	      0.05691737	      0.06226982
      0.22767336	      0.17297081	      0.16560564	      0.05688995	      0.06232444
      0.22797610	      0.17290337	      0.16557308	      0.05686247	      0.06237925
      0.22827884	      0.17283582	      0.16554048	      0.05683494	      0.06243423
      0.22858158	      0.17276816	      0.16550785	      0.05680735	      0.06248940
      0.22888433	      0.17270039	      0.16547518	      0.05677971	      0.06254474
      0.22918707	      0.17263250	      0.16544248	      0.05675200	      0.06260027
      0.22948981	      0.17256451	      0.16540975	      0.05672425	      0.06265598
      0.22979255	      0.17249641	      0.16537698	      0.05669643	      0.06271187
      0.23009530	      0.17242819	      0.16534418	      0.05666856	      0.06276794
      0.23039804	      0.17235986	      0.16531135	      0.05664063	      0.06282419
      0.23070078	      0.17229142	      0.16527848	      0.05661264	      0.06288063
      0.23100352	      0.17222287	      0.16524557	      0.05658459	      0.06293725
      0.23130627	      0.17215421	      0.16521263	      0.05655649	      0.06299405
      0.23160901	      0.17208543	      0.16517966	      0.05652833	      0.06305104
      0.23191175	      0.17201655	      0.16514665	      0.05650011	      0.06310821
      0.23221449	      0.17194755	      0.16511360	      0.05647183	      0.06316556
      0.23251723	      0.17187843	      0.16508052	      0.05644349	      0.06322310
      0.23281998	      0.17180921	      0.16504741	      0.05641510	      0.06328083
      0.23312272	      0.17173987	      0.16501426	      0.05638664	      0.06333874
      0.23342546	      0.17167041	      0.16498108	      0.05635812	      0.06339683
      0.23372820	      0.17160085	      0.16494786	      0.05632955	      0.06345511
      0.23403095	      0.17153117	      0.16491460	      0.05630092	      0.06351358
      0.23433369	      0.17146137	      0.16488131	      0.05627222	      0.06357224
      0.23463643	      0.17139146	      0.16484799	      0.05624347	      0.06363108
      0.23493917	      0.17132144	      0.16481462	      0.05621465	      0.06369011
      0.23524192	      0.17125130	      0.16478123	      0.05618578	      0.06374933
      0.23554466	      0.17118105	      0.16474779	      0.05615684	      0.06380874
      0.23584740	      0.17111068	      0.16471432	      0.05612784	      0.06386833
      0.23615014	      0.17104020	      0.16468082	      0.05609879	      0.06392812
      0.23645289	      0.17096960	      0.16464728	      0.05606967	      0.06398809
      0.23675563	      0.17089888	      0.16461370	      0.05604049	      0.06404825
      0.23705837	      0.17082805	      0.16458009	      0.05601124	      0.06410861
      0.23736111	      0.17075711	      0.16454644	      0.05598194	      0.06416915
      0.23766385	      0.17068605	      0.16451275	      0.05595257	      0.06422989
      0.23796660	      0.17061487	      0.16447903	      0.05592314	      0.06429082
      0.23826934	      0.17054357	      0.16444527	      0.05589365	      0.06435193
      0.23857208	      0.17047216	      0.16441147	      0.05586409	      0.06441325
      0.23887482	      0.17040064	      0.16437764	      0.05583447	      0.06447475
      0.23917757	      0.17032899	      0.16434377	      0.05580479	      0.06453644
      0.23948031	      0.17025723	      0.16430986	      0.05577505	      0.06459833
      0.23978305	      0.17018535	      0.16427591	      0.05574524	      0.06466041
      0.24008579	      0.17011336	      0.16424193	      0.05571536	      0.06472269
      0.24038854	      0.17004125	      0.16420791	      0.05568543	      0.06478516
      0.24069128	      0.16996902	      0.16417385	      0.05565542	      0.06484783
      0.24099402	      0.16989667	      0.16413976	      0.05562536	      0.06491069
      0.24129676	      0.16982420	      0.16410563	      0.05559523	      0.06497374
      0.24159951	      0.16975162	      0.16407146	      0.05556503	      0.06503699
      0.24190225	      0.16967892	      0.16403725	      0.05553477	      0.06510044
      0.24220499	      0.16960610	      0.16400300	      0.05550444	      0.06516408
      0.24250773	      0.16953317	      0.16396872	      0.05547405	      0.06522792
      0.24281047	      0.16946011	      0.16393439	      0.05544359	      0.06529196
      0.24311322	      0.16938694	      0.16390003	      0.05541306	      0.06535619
      0.24341596	      0.16931365	      0.16386563	      0.05538247	      0.06542063
      0.24371870	      0.16924024	      0.16383119	      0.05535181	      0.06548526
      0.24402144	      0.16916672	      0.16379671	      0.05532108	      0.06555009
      0.24432419	      0.16909307	      0.16376220	      0.05529029	      0.06561512
      0.24462693	      0.16901931	      0.16372764	      0.05525943	      0.06568034
      0.24492967	      0.16894543	      0.16369305	      0.05522850	      0.06574577
      0.24523241	      0.16887143	      0.16365841	      0.05519750	      0.06581140
      0.24553516	      0.16879732	      0.16362374	      0.05516643	      0.06587723
      0.24583790	      0.16872308	      0.16358903	      0.05513530	      0.06594326
      0.24614064	      0.16864873	      0.16355427	      0.05510410	      0.06600949
      0.24644338	      0.16857426	      0.16351948	      0.05507282	      0.06607592
      0.24674613	      0.16849967	      0.16348465	      0.05504148	      0.06614256
      0.24704887	      0.16842497	      0.16344978	      0.05501007	      0.06620939
      0.24735161	      0.16835014	      0.16341486	      0.05497859	      0.06627643
      0.24765435	      0.16827520	      0.16337991	      0.05494704	      0.06634368
      0.24795709	      0.16820014	      0.16334492	      0.05491542	      0.06641112
      0.24825984	      0.16812496	      0.16330988	      0.05488373	      0.06647877
      0.24856258	      0.16804967	      0.16327481	      0.05485196	      0.06654663
      0.24886532	      0.16797426	      0.16323969	      0.05482013	      0.06661469
      0.24916806	      0.16789872	      0.16320454	      0.05478822	      0.06668295
      0.24947081	      0.16782308	      0.16316934	      0.05475625	      0.06675142
      0.24977355	      0.16774731	      0.16313410	      0.05472420	      0.06682010
      0.25007629	      0.16767143	      0.16309882	      0.05469208	      0.06688898
      0.25037903	      0.16759542	      0.16306350	      0.05465988	      0.06695807
      0.25068178	      0.16751930	      0.16302814	      0.05462761	      0.06702736
      0.25098452	      0.16744307	      0.16299273	      0.05459527	      0.06709687
      0.25128726	      0.16736671	      0.16295728	      0.05456286	      0.06716658
      0.25159000	      0.16729024	      0.16292179	      0.05453037	      0.06723650
      0.25189275	      0.16721364	      0.16288626	      0.05449781	      0.06730662
      0.25219549	      0.16713693	      0.16285069	      0.05446518	      0.06737696
      0.25249823	      0.16706010	      0.16281507	      0.05443247	      0.06744750
      0.25280097	      0.16698315	      0.16277942	      0.05439968	      0.06751826
      0.25310371	      0.16690608	      0.16274371	      0.05436682	      0.06758922
      0.25340646	      0.16682890	      0.16270797	      0.05433389	      0.06766040
      0.25370920	      0.16675159	      0.16267218	      0.05430088	      0.06773179
      0.25401194	      0.16667416	      0.16263635	      0.05426779	      0.06780338
      0.25431468	      0.16659661	      0.16260048	      0.05423463	      0.06787519
      0.25461743	      0.16651894	      0.16256456	      0.05420139	      0.06794721
      0.25492017	      0.16644115	      0.16252860	      0.05416807	      0.06801944
      0.25522291	      0.16636324	      0.16249259	      0.05413468	      0.06809189
      0.25549532	      0.16629303	      0.16246016	      0.05410456	      0.06815726
      0.25576772	      0.16622272	      0.16242769	      0.05407439	      0.06822280
      0.25604013	      0.16615231	      0.16239518	      0.05404415	      0.06828851
      0.25631253	      0.16608180	      0.16236264	      0.05401384	      0.06835440
      0.25658494	      0.16601119	      0.16233006	      0.05398347	      0.06842046
      0.25685734	      0.16594048	      0.16229745	      0.05395304	      0.06848669
      0.25712975	      0.16586967	      0.16226480	      0.05392255	      0.06855310
      0.25740215	      0.16579875	      0.16223211	      0.05389199	      0.06861969
      0.25767456	      0.16572774	      0.16219939	      0.05386137	      0.06868644
      0.25794696	      0.16565662	      0.16216663	      0.05383068	      0.06875338
      0.25821937	      0.16558539	      0.16213383	      0.05379992	      0.06882049
      0.25849178	      0.16551407	      0.16210100	      0.05376910	      0.06888777
      0.25876418	      0.16544264	      0.16206813	      0.05373822	      0.06895523
      0.25903659	      0.16537110	      0.16203522	      0.05370727	      0.06902286
      0.25930899	      0.16529946	      0.16200228	      0.05367625	      0.06909068
      0.25958140	      0.16522772	      0.16196929	      0.05364517	      0.06915866
      0.25985380	      0.16515587	      0.16193627	      0.05361402	      0.06922683
      0.26012621	      0.16508391	      0.16190322	      0.05358281	      0.06929517
      0.26039861	      0.16501184	      0.16187012	      0.05355152	      0.06936369
      0.26067102	      0.16493967	      0.16183699	      0.05352017	      0.06943239
      0.26094342	      0.16486739	      0.16180382	      0.05348876	      0.06950126
      0.26121583	      0.16479500	      0.16177061	      0.05345727	      0.06957032
      0.26148823	      0.16472250	      0.16173736	      0.05342572	      0.06963955
      0.26176064	      0.16464989	      0.16170408	      0.05339410	      0.06970896
      0.26203304	      0.16457717	      0.16167075	      0.05336241	      0.06977855
      0.26230545	      0.16450434	      0.16163739	      0.05333065	      0.06984832
      0.26257785	      0.16443140	      0.16160399	      0.05329882	      0.06991827
      0.26285026	      0.16435835	      0.16157055	      0.05326692	      0.06998840
      0.26312267	      0.16428518	      0.16153707	      0.05323496	      0.07005871
      0.26339507	      0.16421190	      0.16150355	      0.05320292	      0.07012920
      0.26366748	      0.16413851	      0.16146999	      0.05317082	      0.07019987
      0.26393988	      0.16406500	      0.16143640	      0.05313864	      0.07027073
      0.26421229	      0.16399138	      0.16140276	      0.05310639	      0.07034176
      0.26448469	      0.16391764	      0.16136908	      0.05307408	      0.07041298
      0.26475710	      0.16384378	      0.16133537	      0.05304169	      0.07048437
      0.26502950	      0.16376981	      0.16130161	      0.05300923	      0.07055595
      0.26530191	      0.16369572	      0.16126781	      0.05297670	      0.07062771
      0.26557431	      0.16362152	      0.16123398	      0.05294409	      0.07069966
      0.26584672	      0.16354719	      0.16120010	      0.05291142	      0.07077179
      0.26611912	      0.16347275	      0.16116618	      0.05287867	      0.07084410
      0.26639153	      0.16339819	      0.16113223	      0.05284585	      0.07091659
      0.26666393	      0.16332350	      0.16109823	      0.05281296	      0.07098927
      0.26693634	      0.16324870	      0.16106419	      0.05277999	      0.07106213
      0.26720875	      0.16317377	      0.16103011	      0.05274695	      0.07113518
      0.26748115	      0.16309872	      0.16099598	      0.05271383	      0.07120841
      0.26775356	      0.16302355	      0.16096182	      0.05268065	      0.07128183
      0.26802596	      0.16294826	      0.16092762	      0.05264738	      0.07135543
      0.26829837	      0.16287284	      0.16089337	      0.05261405	      0.07142922
      0.26857077	      0.16279730	      0.16085908	      0.05258063	      0.07150319
      0.26884318	      0.16272164	      0.16082475	      0.05254715	      0.07157735
      0.26911558	      0.16264584	      0.16079038	      0.05251358	      0.07165170
      0.26938799	      0.16256993	      0.16075596	      0.05247994	      0.07172623
      0.26966039	      0.16249388	      0.16072150	      0.05244623	      0.07180095
      0.26993280	      0.16241771	      0.16068700	      0.05241244	      0.07187586
      0.27020520	      0.16234141	      0.16065246	      0.05237857	      0.07195095
      0.27047761	      0.16226498	      0.16061788	      0.05234462	      0.07202623
      0.27075001	      0.16218842	      0.16058325	      0.05231060	      0.07210170
      0.27102242	      0.16211174	      0.16054858	      0.05227650	      0.07217736
      0.27129483	      0.16203492	      0.16051386	      0.05224232	      0.07225321
      0.27156723	      0.16195797	      0.16047910	      0.05220806	      0.07232925
      0.27183964	      0.16188089	      0.16044430	      0.05217373	      0.07240547
      0.27211204	      0.16180368	      0.16040945	      0.05213931	      0.07248189
      0.27238445	      0.16172633	      0.16037456	      0.05210482	      0.07255849
      0.27265685	      0.16164885	      0.16033963	      0.05207025	      0.07263529
      0.27292926	      0.16157124	      0.16030465	      0.05203560	      0.07271227
      0.27320166	      0.16149349	      0.16026962	      0.05200086	      0.07278945
      0.27347407	      0.16141561	      0.16023456	      0.05196605	      0.07286682
      0.27374647	      0.16133759	      0.16019944	      0.05193115	      0.07294438
      0.27401888	      0.16125944	      0.16016428	      0.05189618	      0.07302213
      0.27429128	      0.16118114	      0.16012908	      0.05186112	      0.07310007
      0.27456369	      0.16110271	      0.16009383	      0.05182598	      0.07317820
      0.27483609	      0.16102415	      0.16005854	      0.05179076	      0.07325653
      0.27510850	      0.16094544	      0.16002320	      0.05175546	      0.07333505
      0.27538091	      0.16086659	      0.15998781	      0.05172007	      0.07341376
      0.27565331	      0.16078761	      0.15995238	      0.05168460	      0.07349267
      0.27592572	      0.16070848	      0.15991690	      0.05164905	      0.07357177
      0.27619812	      0.16062921	      0.15988137	      0.05161341	      0.07365106
      0.27647053	      0.16054980	      0.15984580	      0.05157769	      0.07373055
      0.27674293	      0.16047024	      0.15981018	      0.05154189	      0.07381023
      0.27701534	      0.16039055	      0.15977452	      0.05150600	      0.07389011
      0.27728774	      0.16031070	      0.15973880	      0.05147002	      0.07397018
      0.27756015	      0.16023072	      0.15970304	      0.05143396	      0.07405045
      0.27783255	      0.16015059	      0.15966723	      0.05139781	      0.07413091
      0.27810496	      0.16007031	      0.15963138	      0.05136158	      0.07421157
      0.27837736	      0.15998988	      0.15959547	      0.05132526	      0.07429242
      0.27864977	      0.15990931	      0.15955952	      0.05128885	      0.07437348
      0.27892217	      0.15982859	      0.15952352	      0.05125236	      0.07445473
      0.27919458	      0.15974772	      0.15948747	      0.05121577	      0.07453617
      0.27946699	      0.15966670	      0.15945137	      0.05117910	      0.07461782
      0.27973939	      0.15958554	      0.15941523	      0.05114235	      0.07469966
      0.27998450	      0.15951237	      0.15938266	      0.05110919	      0.07477347
      0.28022962	      0.15943909	      0.15935005	      0.05107597	      0.07484744
      0.28047473	      0.15936568	      0.15931741	      0.05104267	      0.07492158
      0.28071984	      0.15929214	      0.15928472	      0.05100930	      0.07499587
      0.28096496	      0.15921848	      0.15925199	      0.05097586	      0.07507033
      0.28121007	      0.15914470	      0.15921922	      0.05094234	      0.07514494
      0.28145518	      0.15907080	      0.15918641	      0.05090875	      0.07521972
      0.28170030	      0.15899676	      0.15915356	      0.05087509	      0.07529466
      0.28194541	      0.15892261	      0.15912067	      0.05084135	      0.07536977
      0.28219052	      0.15884832	      0.15908774	      0.05080754	      0.07544503
      0.28243564	      0.15877391	      0.15905476	      0.05077365	      0.07552046
      0.28268075	      0.15869937	      0.15902175	      0.05073969	      0.07559605
      0.28292586	      0.15862470	      0.15898869	      0.05070565	      0.07567181
      0.28317098	      0.15854991	      0.15895559	      0.05067154	      0.07574773
      0.28341609	      0.15847498	      0.15892245	      0.05063735	      0.07582381
      0.28366120	      0.15839993	      0.15888927	      0.05060308	      0.07590006
      0.28390632	      0.15832474	      0.15885604	      0.05056874	      0.07597647
      0.28415143	      0.15824942	      0.15882277	      0.05053432	      0.07605304
      0.28439654	      0.15817398	      0.15878946	      0.05049982	      0.07612978
      0.28464166	      0.15809840	      0.15875611	      0.05046525	      0.07620669
      0.28488677	      0.15802269	      0.15872271	      0.05043060	      0.07628376
      0.28513188	      0.15794684	      0.15868927	      0.05039587	      0.07636100
      0.28537700	      0.15787087	      0.15865579	      0.05036106	      0.07643840
      0.28562211	      0.15779475	      0.15862226	      0.05032618	      0.07651597
      0.28586723	      0.15771851	      0.15858869	      0.05029121	      0.07659370
      0.28611234	      0.15764213	      0.15855507	      0.05025616	      0.07667160
      0.28635745	      0.15756561	      0.15852142	      0.05022104	      0.07674967
      0.28660257	      0.15748896	      0.15848771	      0.05018584	      0.07682791
      0.28684768	      0.15741217	      0.15845397	      0.05015055	      0.07690631
      0.28709279	      0.15733524	      0.15842017	      0.05011518	      0.07698488
      0.28733791	      0.15725818	      0.15838634	      0.05007974	      0.07706362
      0.28758302	      0.15718097	      0.15835246	      0.05004421	      0.07714252
      0.28782813	      0.15710363	      0.15831853	      0.05000860	      0.07722160
      0.28807325	      0.15702615	      0.15828456	      0.04997291	      0.07730084
      0.28831836	      0.15694853	      0.15825054	      0.04993714	      0.07738026
      0.28856347	      0.15687076	      0.15821648	      0.04990128	      0.07745984
      0.28880859	      0.15679286	      0.15818237	      0.04986534	      0.07753959
      0.28905370	      0.15671481	      0.15814821	      0.04982932	      0.07761951
      0.28929881	      0.15663662	      0.15811401	      0.04979321	      0.07769961
      0.28954393	      0.15655829	      0.15807976	      0.04975703	      0.07777987
      0.28978904	      0.15647981	      0.15804547	      0.04972075	      0.07786031
      0.29003415	      0.15640119	      0.15801112	      0.04968439	      0.07794091
      0.29027927	      0.15632243	      0.15797674	      0.04964795	      0.07802169
      0.29052438	      0.15624352	      0.15794230	      0.04961142	      0.07810264
      0.29076949	      0.15616446	      0.15790782	      0.04957481	      0.07818377
      0.29101461	      0.15608525	      0.15787328	      0.04953811	      0.07826506
      0.29125972	      0.15600590	      0.15783870	      0.04950132	      0.07834653
      0.29150483	      0.15592640	      0.15780408	      0.04946445	      0.07842818
      0.29174995	      0.15584675	      0.15776940	      0.04942749	      0.07850999
      0.29199506	      0.15576695	      0.15773468	      0.04939044	      0.07859198
      0.29224017	      0.15568700	      0.15769990	      0.04935331	      0.07867415
      0.29248529	      0.15560690	      0.15766508	      0.04931609	      0.07875649
      0.29273040	      0.15552665	      0.15763021	      0.04927878	      0.07883901
      0.29297551	      0.15544624	      0.15759529	      0.04924138	      0.07892170
      0.29322063	      0.15536568	      0.15756032	      0.04920389	      0.07900458
      0.29346574	      0.15528497	      0.15752530	      0.04916631	      0.07908762
      0.29371085	      0.15520411	      0.15749023	      0.04912864	      0.07917085
      0.29395597	      0.15512309	      0.15745511	      0.04909088	      0.07925425
      0.29420108	      0.15504191	      0.15741993	      0.04905304	      0.07933783
      0.29444619	      0.15496058	      0.15738471	      0.04901510	      0.07942159
      0.29469131	      0.15487909	      0.15734944	      0.04897707	      0.07950553
      0.29493642	      0.15479744	      0.15731411	      0.04893894	      0.07958965
      0.29518153	      0.15471563	      0.15727874	      0.04890073	      0.07967395
      0.29542665	      0.15463367	      0.15724331	      0.04886243	      0.07975843
      0.29567176	      0.15455154	      0.15720783	      0.04882403	      0.07984309
      0.29591687	      0.15446926	      0.15717230	      0.04878554	      0.07992793
      0.29616199	      0.15438681	      0.15713671	      0.04874695	      0.08001296
      0.29640710	      0.15430420	      0.15710108	      0.04870827	      0.08009817
      0.29665221	      0.15422143	      0.15706539	      0.04866950	      0.08018356
      0.29689733	      0.15413849	      0.15702964	      0.04863063	      0.08026913
      0.29714244	      0.15405539	      0.15699385	      0.04859167	      0.08035489
      0.29738755	      0.15397213	      0.15695799	      0.04855261	      0.08044084
      0.29763267	      0.15388870	      0.15692209	      0.04851346	      0.08052697
      0.29787778	      0.15380510	      0.15688613	      0.04847421	      0.08061328
      0.29812289	      0.15372133	      0.15685012	      0.04843487	      0.08069978
      0.29836801	      0.15363740	      0.15681405	      0.04839543	      0.08078647
      0.29861312	      0.15355330	      0.15677793	      0.04835589	      0.08087335
      0.29885823	      0.15346902	      0.15674175	      0.04831626	      0.08096041
      0.29910335	      0.15338458	      0.15670551	      0.04827653	      0.08104766
      0.29934846	      0.15329996	      0.15666922	      0.04823670	      0.08113510
      0.29959357	      0.15321518	      0.15663288	      0.04819677	      0.08122273
      0.29983869	      0.15313022	      0.15659647	      0.04815675	      0.08131054
      0.30008380	      0.15304508	      0.15656002	      0.04811662	      0.08139855
      0.30032891	      0.15295977	      0.15652350	      0.04807640	      0.08148674
      0.30057403	      0.15287428	      0.15648693	      0.04803607	      0.08157513
      0.30081914	      0.15278862	      0.15645029	      0.04799565	      0.08166370
      0.30106425	      0.15270278	      0.15641361	      0.04795513	      0.08175246
      0.30130937	      0.15261676	      0.15637686	      0.04791451	      0.08184142
      0.30155448	      0.15253057	      0.15634005	      0.04787378	      0.08193056
      0.30179959	      0.15244419	      0.15630319	      0.04783296	      0.08201990
      0.30204471	      0.15235763	      0.15626627	      0.04779203	      0.08210942
      0.30228982	      0.15227089	      0.15622928	      0.04775101	      0.08219914
      0.30253493	      0.15218397	      0.15619224	      0.04770988	      0.08228905
      0.30278005	      0.15209686	      0.15615514	      0.04766865	      0.08237915
      0.30302516	      0.15200957	      0.15611798	      0.04762732	      0.08246944
      0.30327027	      0.15192209	      0.15608075	      0.04758588	      0.08255992
      0.30351539	      0.15183443	      0.15604347	      0.04754434	      0.08265059
      0.30376050	      0.15174658	      0.15600612	      0.04750270	      0.08274145
      0.30400561	      0.15165854	      0.15596872	      0.04746096	      0.08283251
      0.30422620	      0.15157914	      0.15593500	      0.04742331	      0.08291462
      0.30444679	      0.15149959	      0.15590123	      0.04738557	      0.08299688
      0.30466738	      0.15141989	      0.15586741	      0.04734775	      0.08307930
      0.30488797	      0.15134003	      0.15583354	      0.04730984	      0.08316187
      0.30510856	      0.15126002	      0.15579962	      0.04727185	      0.08324460
      0.30532915	      0.15117985	      0.15576565	      0.04723378	      0.08332749
      0.30554974	      0.15109952	      0.15573163	      0.04719562	      0.08341052
      0.30577033	      0.15101903	      0.15569755	      0.04715737	      0.08349372
      0.30599092	      0.15093839	      0.15566343	      0.04711905	      0.08357707
      0.30621151	      0.15085758	      0.15562925	      0.04708064	      0.08366057
      0.30643210	      0.15077661	      0.15559501	      0.04704214	      0.08374423
      0.30665269	      0.15069548	      0.15556073	      0.04700356	      0.08382804
      0.30687328	      0.15061419	      0.15552639	      0.04696490	      0.08391201
      0.30709387	      0.15053274	      0.15549200	      0.04692615	      0.08399613
      0.30731446	      0.15045112	      0.15545755	      0.04688731	      0.08408041
      0.30753505	      0.15036934	      0.15542306	      0.04684839	      0.08416485
      0.30775564	      0.15028739	      0.15538850	      0.04680939	      0.08424944
      0.30797623	      0.15020527	      0.15535389	      0.04677030	      0.08433418
      0.30819682	      0.15012299	      0.15531923	      0.04673113	      0.08441908
      0.30841741	      0.15004054	      0.15528451	      0.04669187	      0.08450413
      0.30863800	      0.14995792	      0.15524974	      0.04665253	      0.08458934
      0.30885859	      0.14987513	      0.15521491	      0.04661310	      0.08467470
      0.30907918	      0.14979218	      0.15518003	      0.04657359	      0.08476022
      0.30929977	      0.14970905	      0.15514508	      0.04653399	      0.08484590
      0.30952036	      0.14962574	      0.15511009	      0.04649431	      0.08493173
      0.30974095	      0.14954227	      0.15507503	      0.04645455	      0.08501771
      0.30996154	      0.14945862	      0.15503992	      0.04641469	      0.08510385
      0.31018213	      0.14937480	      0.15500475	      0.04637476	      0.08519015
      0.31040272	      0.14929080	      0.15496952	      0.04633474	      0.08527660
      0.31062331	      0.14920662	      0.15493424	      0.04629463	      0.08536321
      0.31084390	      0.14912227	      0.15489890	      0.04625444	      0.08544997
      0.31106449	      0.14903774	      0.15486349	      0.04621417	      0.08553689
      0.31128508	      0.14895303	      0.15482803	      0.04617381	      0.08562396
      0.31150566	      0.14886814	      0.15479251	      0.04613336	      0.08571119
      0.31172625	      0.14878306	      0.15475693	      0.04609283	      0.08579858
      0.31194684	      0.14869781	      0.15472129	      0.04605221	      0.08588612
      0.31216743	      0.14861237	      0.15468559	      0.04601151	      0.08597381
      0.31238802	      0.14852675	      0.15464983	      0.04597073	      0.08606167
      0.31260861	      0.14844095	      0.15461401	      0.04592985	      0.08614968
      0.31282920	      0.14835496	      0.15457813	      0.04588889	      0.08623784
      0.31304979	      0.14826878	      0.15454218	      0.04584785	      0.08632616
      0.31327038	      0.14818241	      0.15450618	      0.04580672	      0.08641464
      0.31349097	      0.14809586	      0.15447011	      0.04576550	      0.08650327
      0.31371156	      0.14800911	      0.15443398	      0.04572419	      0.08659206
      0.31393215	      0.14792218	      0.15439778	      0.04568280	      0.08668101
      0.31415274	      0.14783505	      0.15436152	      0.04564132	      0.08677011
      0.31437333	      0.14774773	      0.15432520	      0.04559975	      0.08685937
      0.31459392	      0.14766021	      0.15428882	      0.04555809	      0.08694879
      0.31481451	      0.14757250	      0.15425237	      0.04551634	      0.08703837
      0.31503510	      0.14748460	      0.15421585	      0.04547451	      0.08712810
      0.31525569	      0.14739650	      0.15417927	      0.04543258	      0.08721798
      0.31547628	      0.14730820	      0.15414262	      0.04539057	      0.08730803
      0.31569687	      0.14721970	      0.15410591	      0.04534846	      0.08739823
      0.31591746	      0.14713100	      0.15406913	      0.04530627	      0.08748859
      0.31613805	      0.14704210	      0.15403229	      0.04526398	      0.08757911
      0.31635864	      0.14695299	      0.15399538	      0.04522160	      0.08766978
      0.31657923	      0.14686368	      0.15395840	      0.04517913	      0.08776062
      0.31679982	      0.14677417	      0.15392135	      0.04513656	      0.08785161
      0.31702041	      0.14668445	      0.15388423	      0.04509390	      0.08794276
      0.31724100	      0.14659453	      0.15384705	      0.04505115	      0.08803406
      0.31746159	      0.14650439	      0.15380980	      0.04500830	      0.08812553
      0.31768218	      0.14641405	      0.15377247	      0.04496535	      0.08821715
      0.31790277	      0.14632350	      0.15373508	      0.04492231	      0.08830893
      0.31812336	      0.14623273	      0.15369762	      0.04487917	      0.08840087
      0.31834395	      0.14614175	      0.15366008	      0.04483593	      0.08849297
      0.31856454	      0.14605056	      0.15362248	      0.04479259	      0.08858522
      0.31878513	      0.14595915	      0.15358480	      0.04474915	      0.08867764
      0.31900571	      0.14586752	      0.15354705	      0.04470561	      0.08877021
      0.31922630	      0.14577568	      0.15350923	      0.04466197	      0.08886294
      0.31944689	      0.14568362	      0.15347133	      0.04461823	      0.08895583
      0.31966748	      0.14559133	      0.15343336	      0.04457438	      0.08904889
      0.31988807	      0.14549883	      0.15339532	      0.04453042	      0.08914210
      0.32010866	      0.14540610	      0.15335720	      0.04448636	      0.08923546
      0.32032925	      0.14531315	      0.15331901	      0.04444220	      0.08932899
      0.32054984	      0.14521997	      0.15328074	      0.04439792	      0.08942268
      0.32077043	      0.14512656	      0.15324240	      0.04435353	      0.08951653
      0.32099102	      0.14503293	      0.15320398	      0.04430903	      0.08961054
      0.32121161	      0.14493906	      0.15316548	      0.04426442	      0.08970470
      0.32143220	      0.14484497	      0.15312691	      0.04421970	      0.08979903
      0.32163069	      0.14476010	      0.15309213	      0.04417936	      0.08988404
      0.32182917	      0.14467505	      0.15305729	      0.04413892	      0.08996919
      0.32202766	      0.14458980	      0.15302239	      0.04409839	      0.09005446
      0.32222615	      0.14450437	      0.15298742	      0.04405776	      0.09013986
      0.32242463	      0.14441874	      0.15295239	      0.04401703	      0.09022539
      0.32262312	      0.14433291	      0.15291730	      0.04397620	      0.09031105
      0.32282161	      0.14424690	      0.15288214	      0.04393527	      0.09039684
      0.32302009	      0.14416068	      0.15284691	      0.04389424	      0.09048276
      0.32321858	      0.14407427	      0.15281162	      0.04385311	      0.09056882
      0.32341707	      0.14398767	      0.15277626	      0.04381187	      0.09065500
      0.32361555	      0.14390086	      0.15274083	      0.04377053	      0.09074131
      0.32381404	      0.14381385	      0.15270533	      0.04372908	      0.09082775
      0.32401252	      0.14372665	      0.15266977	      0.04368752	      0.09091432
      0.32421101	      0.14363923	      0.15263414	      0.04364585	      0.09100103
      0.32440950	      0.14355162	      0.15259844	      0.04360407	      0.09108786
      0.32460798	      0.14346380	      0.15256268	      0.04356218	      0.09117483
      0.32480647	      0.14337578	      0.15252684	      0.04352017	      0.09126192
      0.32500496	      0.14328755	      0.15249093	      0.04347805	      0.09134915
      0.32520344	      0.14319911	      0.15245496	      0.04343581	      0.09143650
      0.32540193	      0.14311046	      0.15241891	      0.04339345	      0.09152399
      0.32560041	      0.14302160	      0.15238279	      0.04335097	      0.09161161
      0.32579890	      0.14293253	      0.15234660	      0.04330837	      0.09169936
      0.32599739	      0.14284325	      0.15231034	      0.04326564	      0.09178724
      0.32619587	      0.14275375	      0.15227400	      0.04322279	      0.09187525
      0.32639436	      0.14266403	      0.15223759	      0.04317982	      0.09196339
      0.32659285	      0.14257410	      0.15220111	      0.04313672	      0.09205167
      0.32679133	      0.14248396	      0.15216456	      0.04309349	      0.09214007
      0.32698982	      0.14239359	      0.15212793	      0.04305013	      0.09222861
      0.32718831	      0.14230300	      0.15209122	      0.04300664	      0.09231728
      0.32738679	      0.14221219	      0.15205444	      0.04296302	      0.09240608
      0.32758528	      0.14212116	      0.15201758	      0.04291927	      0.09249501
      0.32778376	      0.14202990	      0.15198065	      0.04287538	      0.09258407
      0.32798225	      0.14193842	      0.15194364	      0.04283135	      0.09267327
      0.32818074	      0.14184670	      0.15190655	      0.04278719	      0.09276259
      0.32837922	      0.14175476	      0.15186939	      0.04274289	      0.09285205
      0.32857771	      0.14166259	      0.15183214	      0.04269845	      0.09294164
      0.32877620	      0.14157019	      0.15179482	      0.04265387	      0.09303136
      0.32897468	      0.14147756	      0.15175742	      0.04260915	      0.09312122
      0.32917317	      0.14138469	      0.15171994	      0.04256428	      0.09321120
      0.32937166	      0.14129159	      0.15168237	      0.04251927	      0.09330132
      0.32957014	      0.14119825	      0.15164473	      0.04247412	      0.09339157
      0.32976863	      0.14110467	      0.15160700	      0.04242882	      0.09348195
      0.32996711	      0.14101085	      0.15156919	      0.04238338	      0.09357247
      0.33016560	      0.14091679	      0.15153130	      0.04233778	      0.09366311
      0.33036409	      0.14082248	      0.15149332	      0.04229204	      0.09375389
      0.33056257	      0.14072793	      0.15145526	      0.04224615	      0.09384481
      0.33076106	      0.14063314	      0.15141711	      0.04220011	      0.09393585
      0.33095955	      0.14053810	      0.15137888	      0.04215392	      0.09402703
      0.33115803	      0.14044280	      0.15134057	      0.04210757	      0.09411834
      0.33133621	      0.14035705	      0.15130609	      0.04206584	      0.09420042
      0.33151439	      0.14027109	      0.15127155	      0.04202398	      0.09428260
      0.33169256	      0.14018493	      0.15123694	      0.04198200	      0.09436490
      0.33187074	      0.14009856	      0.15120226	      0.04193989	      0.09444730
      0.33204892	      0.14001198	      0.15116750	      0.04189765	      0.09452981
      0.33222710	      0.13992520	      0.15113268	      0.04185529	      0.09461242
      0.33240527	      0.13983821	      0.15109778	      0.04181281	      0.09469514
      0.33258345	      0.13975101	      0.15106280	      0.04177019	      0.09477797
      0.33276163	      0.13966359	      0.15102776	      0.04172745	      0.09486091
      0.33293981	      0.13957597	      0.15099263	      0.04168458	      0.09494396
      0.33311798	      0.13948813	      0.15095744	      0.04164158	      0.09502711
      0.33329616	      0.13940007	      0.15092217	      0.04159845	      0.09511037
      0.33347434	      0.13931180	      0.15088682	      0.04155519	      0.09519374
      0.33365251	      0.13922331	      0.15085139	      0.04151179	      0.09527721
      0.33383069	      0.13913460	      0.15081589	      0.04146827	      0.09536080
      0.33400887	      0.13904567	      0.15078031	      0.04142461	      0.09544449
      0.33418705	      0.13895651	      0.15074466	      0.04138083	      0.09552829
      0.33436522	      0.13886714	      0.15070892	      0.04133690	      0.09561220
      0.33454340	      0.13877754	      0.15067310	      0.04129285	      0.09569621
      0.33472158	      0.13868771	      0.15063721	      0.04124865	      0.09578034
      0.33489976	      0.13859766	      0.15060123	      0.04120433	      0.09586457
      0.33507793	      0.13850738	      0.15056518	      0.04115986	      0.09594891
      0.33525611	      0.13841687	      0.15052904	      0.04111526	      0.09603336
      0.33543429	      0.13832613	      0.15049282	      0.04107052	      0.09611792
      0.33561247	      0.13823515	      0.15045651	      0.04102564	      0.09620259
      0.33579064	      0.13814394	      0.15042013	      0.04098063	      0.09628737
      0.33596882	      0.13805250	      0.15038365	      0.04093547	      0.09637225
      0.33614700	      0.13796082	      0.15034710	      0.04089017	      0.09645725
      0.33630719	      0.13787819	      0.15031416	      0.04084932	      0.09653375
      0.33646737	      0.13779537	      0.15028115	      0.04080836	      0.09661033
      0.33662756	      0.13771235	      0.15024807	      0.04076728	      0.09668700
      0.33678775	      0.13762913	      0.15021492	      0.04072609	      0.09676376
      0.33694794	      0.13754572	      0.15018169	      0.04068477	      0.09684060
      0.33710813	      0.13746211	      0.15014840	      0.04064334	      0.09691752
      0.33726832	      0.13737831	      0.15011503	      0.04060179	      0.09699453
      0.33742850	      0.13729430	      0.15008160	      0.04056012	      0.09707162
      0.33758869	      0.13721009	      0.15004808	      0.04051833	      0.09714879
      0.33774888	      0.13712567	      0.15001450	      0.04047642	      0.09722604
      0.33790907	      0.13704105	      0.14998083	      0.04043438	      0.09730338
      0.33806926	      0.13695623	      0.14994710	      0.04039222	      0.09738080
      0.33822945	      0.13687120	      0.14991328	      0.04034994	      0.09745829
      0.33838963	      0.13678596	      0.14987940	      0.04030753	      0.09753588
      0.33854982	      0.13670052	      0.14984543	      0.04026500	      0.09761354
      0.33871001	      0.13661486	      0.14981138	      0.04022233	      0.09769129
      0.33887020	      0.13652899	      0.14977726	      0.04017955	      0.09776911
      0.33903039	      0.13644291	      0.14974306	      0.04013663	      0.09784702
      0.33919058	      0.13635662	      0.14970878	      0.04009358	      0.09792501
      0.33935076	      0.13627011	      0.14967441	      0.04005040	      0.09800309
      0.33949403	      0.13619255	      0.14964361	      0.04001167	      0.09807298
      0.33963729	      0.13611483	      0.14961275	      0.03997284	      0.09814294
      0.33978055	      0.13603693	      0.14958182	      0.03993390	      0.09821296
      0.33992381	      0.13595885	      0.14955082	      0.03989485	      0.09828305
      0.34006707	      0.13588060	      0.14951975	      0.03985569	      0.09835321
      0.34021033	      0.13580216	      0.14948862	      0.03981643	      0.09842344
      0.34035359	      0.13572355	      0.14945742	      0.03977705	      0.09849373
      0.34049686	      0.13564476	      0.14942615	      0.03973757	      0.09856409
      0.34064012	      0.13556579	      0.14939481	      0.03969797	      0.09863451
      0.34078338	      0.13548663	      0.14936340	      0.03965826	      0.09870501
      0.34092664	      0.13540729	      0.14933192	      0.03961843	      0.09877557
      0.34106990	      0.13532777	      0.14930037	      0.03957850	      0.09884620
      0.34121316	      0.13524806	      0.14926875	      0.03953845	      0.09891690
      0.34135642	      0.13516817	      0.14923705	      0.03949828	      0.09898767
      0.34149969	      0.13508808	      0.14920528	      0.03945800	      0.09905851
      0.34164295	      0.13500781	      0.14917344	      0.03941760	      0.09912942
      0.34178621	      0.13492735	      0.14914153	      0.03937708	      0.09920040
      0.34191435	      0.13485522	      0.14911291	      0.03934074	      0.09926395
      0.34204250	      0.13478293	      0.14908424	      0.03930430	      0.09932756
      0.34217064	      0.13471049	      0.14905551	      0.03926776	      0.09939122
      0.34229878	      0.13463789	      0.14902671	      0.03923113	      0.09945495
      0.34242693	      0.13456514	      0.14899785	      0.03919441	      0.09951873
      0.34255507	      0.13449223	      0.14896893	      0.03915758	      0.09958258
      0.34268322	      0.13441916	      0.14893994	      0.03912066	      0.09964648
      0.34281136	      0.13434593	      0.14891090	      0.03908364	      0.09971044
      0.34293950	      0.13427254	      0.14888178	      0.03904652	      0.09977447
      0.34306765	      0.13419899	      0.14885260	      0.03900930	      0.09983856
      0.34319579	      0.13412528	      0.14882336	      0.03897198	      0.09990270
      0.34332394	      0.13405141	      0.14879405	      0.03893456	      0.09996692
      0.34345208	      0.13397737	      0.14876467	      0.03889704	      0.10003119
      0.34358023	      0.13390316	      0.14873522	      0.03885941	      0.10009553
      0.34370837	      0.13382879	      0.14870571	      0.03882169	      0.10015994
      0.34383651	      0.13375425	      0.14867612	      0.03878386	      0.10022441
      0.34396466	      0.13367955	      0.14864647	      0.03874593	      0.10028895
      0.34409280	      0.13360467	      0.14861675	      0.03870790	      0.10035355
      0.34420742	      0.13353755	      0.14859010	      0.03867379	      0.10041140
      0.34432205	      0.13347029	      0.14856339	      0.03863960	      0.10046930
      0.34443667	      0.13340290	      0.14853663	      0.03860532	      0.10052725
      0.34455129	      0.13333536	      0.14850981	      0.03857097	      0.10058527
      0.34466591	      0.13326769	      0.14848292	      0.03853652	      0.10064334
      0.34478053	      0.13319987	      0.14845598	      0.03850200	      0.10070147
      0.34489515	      0.13313192	      0.14842898	      0.03846739	      0.10075965
      0.34500978	      0.13306382	      0.14840192	      0.03843270	      0.10081790
      0.34512440	      0.13299557	      0.14837479	      0.03839792	      0.10087621
      0.34523902	      0.13292718	      0.14834761	      0.03836306	      0.10093457
      0.34535364	      0.13285865	      0.14832036	      0.03832811	      0.10099300
      0.34546826	      0.13278997	      0.14829304	      0.03829308	      0.10105149
      0.34558288	      0.13272114	      0.14826566	      0.03825797	      0.10111005
      0.34569751	      0.13265216	      0.14823822	      0.03822277	      0.10116867
      0.34581213	      0.13258303	      0.14821071	      0.03818749	      0.10122736
      0.34592675	      0.13251375	      0.14818314	      0.03815212	      0.10128611
      0.34604137	      0.13244432	      0.14815550	      0.03811667	      0.10134493
      0.34611084	      0.13240217	      0.14813871	      0.03809514	      0.10138061
      0.34618031	      0.13235995	      0.14812190	      0.03807359	      0.10141631
      0.34628988	      0.13229326	      0.14809533	      0.03803953	      0.10147269
      0.34639946	      0.13222642	      0.14806870	      0.03800539	      0.10152913
      0.34650904	      0.13215943	      0.14804200	      0.03797118	      0.10158563
      0.34661861	      0.13209230	      0.14801524	      0.03793689	      0.10164220
      0.34672819	      0.13202503	      0.14798842	      0.03790253	      0.10169884
      0.34683777	      0.13195760	      0.14796152	      0.03786810	      0.10175554
      0.34694734	      0.13189003	      0.14793456	      0.03783359	      0.10181232
      0.34705692	      0.13182231	      0.14790754	      0.03779902	      0.10186917
      0.34716649	      0.13175444	      0.14788044	      0.03776438	      0.10192609
      0.34727607	      0.13168641	      0.14785327	      0.03772966	      0.10198308
      0.34738565	      0.13161823	      0.14782604	      0.03769489	      0.10204015
      0.34749522	      0.13154990	      0.14779873	      0.03766004	      0.10209729
      0.34760480	      0.13148141	      0.14777135	      0.03762514	      0.10215452
      0.34771438	      0.13141276	      0.14774390	      0.03759017	      0.10221182
      0.34782395	      0.13134395	      0.14771637	      0.03755515	      0.10226920
      0.34793353	      0.13127498	      0.14768877	      0.03752007	      0.10232666
      0.34804310	      0.13120585	      0.14766109	      0.03748494	      0.10238420
      0.34815268	      0.13113655	      0.14763334	      0.03744976	      0.10244183
      0.34826226	      0.13106709	      0.14760551	      0.03741454	      0.10249954
      0.34837183	      0.13099746	      0.14757760	      0.03737927	      0.10255734
      0.34848141	      0.13092766	      0.14754961	      0.03734397	      0.10261523
      0.34859098	      0.13085769	      0.14752154	      0.03730865	      0.10267320
      0.34870056	      0.13078754	      0.14749339	      0.03727330	      0.10273127
      0.34881014	      0.13071723	      0.14746516	      0.03723793	      0.10278943
      0.34891971	      0.13064673	      0.14743684	      0.03720256	      0.10284769
      0.34902929	      0.13057606	      0.14740844	      0.03716719	      0.10290604
      0.34913887	      0.13050520	      0.14737996	      0.03713183	      0.10296449
      0.34924844	      0.13043417	      0.14735138	      0.03709649	      0.10302303
      0.34935802	      0.13036295	      0.14732272	      0.03706118	      0.10308168
      0.34946759	      0.13029154	      0.14729397	      0.03702591	      0.10314043
      0.34957717	      0.13021994	      0.14726513	      0.03699069	      0.10319928
      0.34968675	      0.13014816	      0.14723619	      0.03695553	      0.10325824
      0.34979632	      0.13007618	      0.14720717	      0.03692044	      0.10331731
      0.34990590	      0.13000400	      0.14717805	      0.03688542	      0.10337649
      0.35001547	      0.12993163	      0.14714883	      0.03685048	      0.10343578
      0.35012505	      0.12985905	      0.14711952	      0.03681562	      0.10349518
      0.35023463	      0.12978627	      0.14709011	      0.03678085	      0.10355469
      0.35034420	      0.12971329	      0.14706060	      0.03674615	      0.10361433
      0.35045378	      0.12964010	      0.14703099	      0.03671154	      0.10367408
      0.35056336	      0.12956670	      0.14700127	      0.03667701	      0.10373395
      0.35067293	      0.12949308	      0.14697146	      0.03664257	      0.10379394
      0.35078251	      0.12941925	      0.14694153	      0.03660821	      0.10385406
      0.35089208	      0.12934520	      0.14691151	      0.03657393	      0.10391431
      0.35100166	      0.12927092	      0.14688137	      0.03653974	      0.10397469
      0.35105589	      0.12923408	      0.14686641	      0.03652285	      0.10400462
      0.35111012	      0.12919718	      0.14685143	      0.03650598	      0.10403458
      0.35138128	      0.12901185	      0.14677610	      0.03642195	      0.10418489
      0.35273708	      0.12806280	      0.14638842	      0.03600983	      0.10494941
      0.35409288	      0.12707339	      0.14598039	      0.03561168	      0.10573554
      0.35544867	      0.12604079	      0.14554964	      0.03522830	      0.10654080
      0.35680447	      0.12496394	      0.14509424	      0.03486057	      0.10736054
      0.35798110	      0.12399383	      0.14467785	      0.03455483	      0.10807904
      0.35915773	      0.12299154	      0.14424104	      0.03426222	      0.10879949
      0.36033436	      0.12195828	      0.14378334	      0.03398341	      0.10951722
      0.36151099	      0.12089543	      0.14330455	      0.03371905	      0.11022745
      0.36268762	      0.11980452	      0.14280470	      0.03346979	      0.11092543
      0.36386425	      0.11868718	      0.14228409	      0.03323622	      0.11160650
      0.36504088	      0.11754514	      0.14174319	      0.03301883	      0.11226609
      0.36621751	      0.11638040	      0.14118271	      0.03281797	      0.11289978
      0.36739414	      0.11519538	      0.14060353	      0.03263379	      0.11350335
      0.36857077	      0.11399308	      0.14000667	      0.03246616	      0.11407290
      0.36868844	      0.11387204	      0.13994606	      0.03245030	      0.11412785
      0.36874727	      0.11381147	      0.13991569	      0.03244243	      0.11415517
      0.36875727	      0.11380117	      0.13991052	      0.03244109	      0.11415981
      0.36876727	      0.11379087	      0.13990535	      0.03243976	      0.11416444
      0.36877727	      0.11378057	      0.13990018	      0.03243843	      0.11416907
      0.36878727	      0.11377026	      0.13989501	      0.03243710	      0.11417370
      0.36879727	      0.11375996	      0.13988984	      0.03243577	      0.11417833
      0.36880727	      0.11374966	      0.13988467	      0.03243444	      0.11418295
      0.36881727	      0.11373935	      0.13987950	      0.03243311	      0.11418757
      0.36882727	      0.11372905	      0.13987432	      0.03243179	      0.11419218
      0.36883727	      0.11371874	      0.13986915	      0.03243046	      0.11419680
      0.36884727	      0.11370844	      0.13986397	      0.03242914	      0.11420141
      0.36885727	      0.11369813	      0.13985879	      0.03242782	      0.11420602
      0.36886727	      0.11368782	      0.13985361	      0.03242650	      0.11421062
      0.36887727	      0.11367751	      0.13984843	      0.03242518	      0.11421522
      0.36888727	      0.11366720	      0.13984325	      0.03242386	      0.11421982
      0.36889727	      0.11365689	      0.13983807	      0.03242254	      0.11422442
      0.36890727	      0.11364658	      0.13983289	      0.03242122	      0.11422901
      0.36891727	      0.11363627	      0.13982770	      0.03241991	      0.11423360
      0.36892727	      0.11362595	      0.13982252	      0.03241859	      0.11423819
      0.36893727	      0.11361564	      0.13981733	      0.03241728	      0.11424277
      0.36894727	      0.11360533	      0.13981214	      0.03241597	      0.11424735
      0.36895727	      0.11359501	      0.13980695	      0.03241466	      0.11425193
      0.36896727	      0.11358470	      0.13980176	      0.03241335	      0.11425651
      0.36897727	      0.11357438	      0.13979657	      0.03241204	      0.11426108
      0.36898727	      0.11356407	      0.13979138	      0.03241073	      0.11426564
      0.36899727	      0.11355376	      0.13978619	      0.03240942	      0.11427020
      0.36900727	      0.11354345	      0.13978100	      0.03240812	      0.11427476
      0.36901727	      0.11353313	      0.13977581	      0.03240682	      0.11427931
      0.36902727	      0.11352282	      0.13977061	      0.03240551	      0.11428386
      0.36903727	      0.11351251	      0.13976542	      0.03240421	      0.11428841
      0.36904727	      0.11350220	      0.13976023	      0.03240291	      0.11429294
      0.36905727	      0.11349190	      0.13975503	      0.03240161	      0.11429748
      0.36906727	      0.11348159	      0.13974984	      0.03240031	      0.11430200
      0.36907727	      0.11347129	      0.13974465	      0.03239902	      0.11430652
      0.36908966	      0.11345854	      0.13973822	      0.03239741	      0.11431211
      0.36910204	      0.11344579	      0.13973178	      0.03239581	      0.11431769
      0.36911745	      0.11342993	      0.13972379	      0.03239382	      0.11432462
      0.36913604	      0.11341082	      0.13971414	      0.03239142	      0.11433294
      0.36915201	      0.11339441	      0.13970585	      0.03238936	      0.11434007
      0.36916798	      0.11337802	      0.13969757	      0.03238730	      0.11434718
      0.36918395	      0.11336165	      0.13968930	      0.03238525	      0.11435426
      0.36919831	      0.11334695	      0.13968187	      0.03238341	      0.11436060
      0.36921266	      0.11333228	      0.13967444	      0.03238157	      0.11436691
      0.36922701	      0.11331761	      0.13966702	      0.03237973	      0.11437320
      0.36924136	      0.11330297	      0.13965961	      0.03237790	      0.11437946
      0.36925571	      0.11328835	      0.13965220	      0.03237606	      0.11438569
      0.36927006	      0.11327376	      0.13964480	      0.03237423	      0.11439190
      0.36928441	      0.11325919	      0.13963741	      0.03237241	      0.11439807
      0.36929877	      0.11324464	      0.13963002	      0.03237058	      0.11440422
      0.36931312	      0.11323012	      0.13962265	      0.03236876	      0.11441033
      0.36932747	      0.11321563	      0.13961528	      0.03236694	      0.11441640
      0.36934182	      0.11320117	      0.13960793	      0.03236512	      0.11442245
      0.36935617	      0.11318674	      0.13960058	      0.03236330	      0.11442846
      0.36937052	      0.11317234	      0.13959325	      0.03236149	      0.11443443
      0.36938487	      0.11315797	      0.13958592	      0.03235968	      0.11444036
      0.36939923	      0.11314364	      0.13957861	      0.03235787	      0.11444626
      0.36941358	      0.11312934	      0.13957131	      0.03235606	      0.11445212
      0.36942793	      0.11311507	      0.13956402	      0.03235426	      0.11445795
      0.36944228	      0.11310085	      0.13955674	      0.03235246	      0.11446373
      0.36945663	      0.11308666	      0.13954947	      0.03235066	      0.11446947
      0.36947098	      0.11307250	      0.13954222	      0.03234886	      0.11447518
      0.36948533	      0.11305839	      0.13953498	      0.03234706	      0.11448085
      0.36949968	      0.11304431	      0.13952775	      0.03234527	      0.11448647
      0.36951404	      0.11303028	      0.13952053	      0.03234348	      0.11449206
      0.36952839	      0.11301628	      0.13951333	      0.03234169	      0.11449760
      0.36954274	      0.11300232	      0.13950614	      0.03233991	      0.11450311
      0.36956008	      0.11298551	      0.13949748	      0.03233775	      0.11450970
      0.36957742	      0.11296876	      0.13948883	      0.03233560	      0.11451624
      0.36959476	      0.11295207	      0.13948020	      0.03233346	      0.11452272
      0.36961209	      0.11293544	      0.13947159	      0.03233131	      0.11452914
      0.36962943	      0.11291887	      0.13946301	      0.03232917	      0.11453549
      0.36964677	      0.11290236	      0.13945444	      0.03232703	      0.11454179
      0.36966411	      0.11288591	      0.13944589	      0.03232490	      0.11454803
      0.36968145	      0.11286953	      0.13943737	      0.03232277	      0.11455421
      0.36969879	      0.11285320	      0.13942886	      0.03232064	      0.11456034
      0.36971978	      0.11283351	      0.13941859	      0.03231807	      0.11456767
      0.36974078	      0.11281391	      0.13940835	      0.03231550	      0.11457492
      0.36976177	      0.11279439	      0.13939814	      0.03231294	      0.11458208
      0.36978277	      0.11277497	      0.13938796	      0.03231039	      0.11458916
      0.36980818	      0.11275158	      0.13937567	      0.03230730	      0.11459762
      0.36983359	      0.11272831	      0.13936344	      0.03230422	      0.11460595
      0.36985901	      0.11270517	      0.13935124	      0.03230114	      0.11461417
      0.36988442	      0.11268216	      0.13933909	      0.03229808	      0.11462226
      0.36991531	      0.11265436	      0.13932438	      0.03229436	      0.11463194
      0.36994620	      0.11262675	      0.13930974	      0.03229065	      0.11464144
      0.36997709	      0.11259931	      0.13929516	      0.03228695	      0.11465078
      0.37000798	      0.11257207	      0.13928065	      0.03228327	      0.11465994
      0.37004570	      0.11253904	      0.13926302	      0.03227878	      0.11467090
      0.37008342	      0.11250629	      0.13924548	      0.03227431	      0.11468162
      0.37012114	      0.11247379	      0.13922804	      0.03226986	      0.11469209
      0.37015885	      0.11244156	      0.13921069	      0.03226542	      0.11470232
      0.37020588	      0.11240174	      0.13918920	      0.03225990	      0.11471476
      0.37025290	      0.11236231	      0.13916786	      0.03225441	      0.11472683
      0.37029992	      0.11232327	      0.13914666	      0.03224895	      0.11473855
      0.37034695	      0.11228462	      0.13912560	      0.03224351	      0.11474993
      0.37040806	      0.11223496	      0.13909845	      0.03223647	      0.11476422
      0.37046918	      0.11218592	      0.13907153	      0.03222948	      0.11477796
      0.37053030	      0.11213751	      0.13904486	      0.03222252	      0.11479115
      0.37060667	      0.11207788	      0.13901186	      0.03221389	      0.11480690
      0.37068305	      0.11201919	      0.13897923	      0.03220531	      0.11482186
      0.37075942	      0.11196143	      0.13894696	      0.03219680	      0.11483604
      0.37085901	      0.11188746	      0.13890540	      0.03218580	      0.11485342
      0.37095861	      0.11181501	      0.13886445	      0.03217489	      0.11486959
      0.37105821	      0.11174405	      0.13882409	      0.03216409	      0.11488459
      0.37117912	      0.11165986	      0.13877586	      0.03215112	      0.11490132
      0.37130003	      0.11157777	      0.13872848	      0.03213830	      0.11491649
      0.37142094	      0.11149774	      0.13868192	      0.03212562	      0.11493020
      0.37154185	      0.11141973	      0.13863616	      0.03211310	      0.11494251
      0.37166277	      0.11134367	      0.13859120	      0.03210072	      0.11495350
      0.37178368	      0.11126954	      0.13854702	      0.03208848	      0.11496326
      0.37193004	      0.11118229	      0.13849456	      0.03207387	      0.11497352
      0.37207639	      0.11109769	      0.13844319	      0.03205946	      0.11498220
      0.37222275	      0.11101564	      0.13839289	      0.03204525	      0.11498944
      0.37243109	      0.11090305	      0.13832307	      0.03202538	      0.11499748
      0.37260731	      0.11081151	      0.13826562	      0.03200889	      0.11500244
      0.37278352	      0.11072317	      0.13820959	      0.03199268	      0.11500590
      0.37295973	      0.11063789	      0.13815494	      0.03197676	      0.11500801
      0.37313594	      0.11055552	      0.13810164	      0.03196110	      0.11500887
      0.37331216	      0.11047593	      0.13804964	      0.03194572	      0.11500855
      0.37348837	      0.11039902	      0.13799890	      0.03193061	      0.11500714
      0.37372316	      0.11030052	      0.13793322	      0.03191087	      0.11500363
      0.37391045	      0.11022507	      0.13788234	      0.03189546	      0.11499959
      0.37409775	      0.11015230	      0.13783276	      0.03188032	      0.11499452
      0.37428505	      0.11008212	      0.13778445	      0.03186547	      0.11498847
      0.37447234	      0.11001443	      0.13773737	      0.03185088	      0.11498151
      0.37465964	      0.10994915	      0.13769148	      0.03183657	      0.11497368
      0.37484693	      0.10988620	      0.13764675	      0.03182251	      0.11496504
      0.37503423	      0.10982549	      0.13760315	      0.03180871	      0.11495565
      0.37522152	      0.10976694	      0.13756064	      0.03179515	      0.11494556
      0.37540882	      0.10971047	      0.13751920	      0.03178184	      0.11493482
      0.37559611	      0.10965598	      0.13747878	      0.03176878	      0.11492347
      0.37578341	      0.10960340	      0.13743938	      0.03175594	      0.11491158
      0.37603681	      0.10953513	      0.13738762	      0.03173894	      0.11489471
      0.37629021	      0.10947001	      0.13733758	      0.03172234	      0.11487703
      0.37653597	      0.10940965	      0.13729064	      0.03170663	      0.11485923
      0.37678172	      0.10935190	      0.13724521	      0.03169127	      0.11484088
      0.37702748	      0.10929659	      0.13720124	      0.03167626	      0.11482207
      0.37724823	      0.10924886	      0.13716295	      0.03166307	      0.11480486
      0.37746898	      0.10920288	      0.13712576	      0.03165014	      0.11478740
      0.37768974	      0.10915855	      0.13708964	      0.03163748	      0.11476974
      0.37791049	      0.10911578	      0.13705455	      0.03162506	      0.11475194
      0.37813124	      0.10907449	      0.13702048	      0.03161289	      0.11473402
      0.37835200	      0.10903459	      0.13698738	      0.03160096	      0.11471603
      0.37857275	      0.10899602	      0.13695524	      0.03158926	      0.11469798
      0.37879350	      0.10895871	      0.13692401	      0.03157778	      0.11467990
      0.37901426	      0.10892258	      0.13689368	      0.03156653	      0.11466181
      0.37923501	      0.10888759	      0.13686423	      0.03155548	      0.11464371
      0.37945576	      0.10885367	      0.13683561	      0.03154465	      0.11462561
      0.37967651	      0.10882076	      0.13680782	      0.03153402	      0.11460751
      0.37976492	      0.10880786	      0.13679692	      0.03152981	      0.11460026
      0.37985332	      0.10879512	      0.13678614	      0.03152564	      0.11459301
      0.37994173	      0.10878252	      0.13677549	      0.03152150	      0.11458576
      0.38001441	      0.10877227	      0.13676682	      0.03151812	      0.11457980
      0.38008709	      0.10876212	      0.13675824	      0.03151476	      0.11457384
      0.38015086	      0.10875330	      0.13675078	      0.03151183	      0.11456861
      0.38021462	      0.10874454	      0.13674338	      0.03150891	      0.11456338
      0.38027839	      0.10873586	      0.13673604	      0.03150601	      0.11455816
      0.38034215	      0.10872726	      0.13672876	      0.03150313	      0.11455293
      0.38039832	      0.10871973	      0.13672241	      0.03150060	      0.11454832
      0.38045449	      0.10871226	      0.13671609	      0.03149808	      0.11454372
      0.38051066	      0.10870484	      0.13670983	      0.03149557	      0.11453911
      0.38056683	      0.10869748	      0.13670361	      0.03149308	      0.11453450
      0.38062299	      0.10869017	      0.13669744	      0.03149059	      0.11452990
      0.38067916	      0.10868291	      0.13669131	      0.03148812	      0.11452529
      0.38073533	      0.10867570	      0.13668523	      0.03148566	      0.11452069
      0.38079150	      0.10866854	      0.13667919	      0.03148321	      0.11451608
      0.38084191	      0.10866215	      0.13667381	      0.03148102	      0.11451195
      0.38089232	      0.10865581	      0.13666847	      0.03147884	      0.11450781
      0.38094273	      0.10864951	      0.13666316	      0.03147667	      0.11450368
      0.38099315	      0.10864324	      0.13665789	      0.03147451	      0.11449955
      0.38104356	      0.10863702	      0.13665265	      0.03147236	      0.11449541
      0.38109397	      0.10863083	      0.13664745	      0.03147021	      0.11449128
      0.38114438	      0.10862468	      0.13664228	      0.03146808	      0.11448715
      0.38119479	      0.10861857	      0.13663715	      0.03146595	      0.11448301
      0.38124521	      0.10861250	      0.13663205	      0.03146383	      0.11447888
      0.38129562	      0.10860646	      0.13662698	      0.03146172	      0.11447475
      0.38134603	      0.10860046	      0.13662195	      0.03145961	      0.11447061
      0.38139644	      0.10859450	      0.13661695	      0.03145752	      0.11446648
      0.38144685	      0.10858857	      0.13661199	      0.03145544	      0.11446234
      0.38149727	      0.10858268	      0.13660706	      0.03145336	      0.11445821
      0.38154768	      0.10857683	      0.13660216	      0.03145129	      0.11445408
      0.38159809	      0.10857101	      0.13659730	      0.03144923	      0.11444994
      0.38164850	      0.10856522	      0.13659246	      0.03144717	      0.11444581
      0.38169891	      0.10855947	      0.13658766	      0.03144513	      0.11444168
      0.38174933	      0.10855376	      0.13658289	      0.03144309	      0.11443754
      0.38179974	      0.10854808	      0.13657816	      0.03144106	      0.11443341
      0.38185015	      0.10854244	      0.13657345	      0.03143904	      0.11442928
      0.38190056	      0.10853683	      0.13656878	      0.03143703	      0.11442514
      0.38195097	      0.10853125	      0.13656414	      0.03143503	      0.11442101
      0.38200138	      0.10852570	      0.13655953	      0.03143303	      0.11441688
      0.38205180	      0.10852019	      0.13655495	      0.03143104	      0.11441274
      0.38210221	      0.10851472	      0.13655040	      0.03142906	      0.11440861
      0.38215262	      0.10850927	      0.13654588	      0.03142708	      0.11440447
      0.38220303	      0.10850386	      0.13654139	      0.03142512	      0.11440034
      0.38225344	      0.10849849	      0.13653694	      0.03142316	      0.11439621
      0.38230386	      0.10849314	      0.13653251	      0.03142121	      0.11439207
      0.38235427	      0.10848783	      0.13652811	      0.03141926	      0.11438794
      0.38240468	      0.10848255	      0.13652374	      0.03141732	      0.11438381
      0.38245509	      0.10847730	      0.13651940	      0.03141540	      0.11437967
      0.38250550	      0.10847208	      0.13651509	      0.03141347	      0.11437554
      0.38255592	      0.10846689	      0.13651081	      0.03141156	      0.11437141
      0.38260633	      0.10846174	      0.13650656	      0.03140965	      0.11436727
      0.38265674	      0.10845662	      0.13650234	      0.03140775	      0.11436314
      0.38270715	      0.10845153	      0.13649814	      0.03140586	      0.11435901
      0.38275756	      0.10844647	      0.13649397	      0.03140397	      0.11435487
      0.38280798	      0.10844144	      0.13648983	      0.03140209	      0.11435074
      0.38285839	      0.10843644	      0.13648572	      0.03140022	      0.11434660
      0.38290880	      0.10843147	      0.13648164	      0.03139836	      0.11434247
      0.38295921	      0.10842653	      0.13647758	      0.03139650	      0.11433834
      0.38300962	      0.10842162	      0.13647355	      0.03139465	      0.11433420
      0.38307040	      0.10841575	      0.13646872	      0.03139243	      0.11432922
      0.38313118	      0.10840992	      0.13646394	      0.03139021	      0.11432424
      0.38319196	      0.10840413	      0.13645919	      0.03138801	      0.11431925
      0.38325274	      0.10839838	      0.13645448	      0.03138582	      0.11431427
      0.38331352	      0.10839268	      0.13644981	      0.03138364	      0.11430929
      0.38339051	      0.10838551	      0.13644395	      0.03138089	      0.11430297
      0.38346750	      0.10837842	      0.13643814	      0.03137815	      0.11429666
      0.38357969	      0.10836820	      0.13642979	      0.03137419	      0.11428746
      0.38365596	      0.10836133	      0.13642417	      0.03137152	      0.11428121
      0.38373224	      0.10835453	      0.13641862	      0.03136886	      0.11427495
      0.38379944	      0.10834859	      0.13641377	      0.03136653	      0.11426944
      0.38386665	      0.10834271	      0.13640896	      0.03136421	      0.11426393
      0.38393385	      0.10833687	      0.13640419	      0.03136190	      0.11425842
      0.38400106	      0.10833108	      0.13639946	      0.03135960	      0.11425291
      0.38406004	      0.10832604	      0.13639534	      0.03135760	      0.11424808
      0.38411902	      0.10832103	      0.13639126	      0.03135560	      0.11424324
      0.38417801	      0.10831607	      0.13638720	      0.03135361	      0.11423840
      0.38423699	      0.10831114	      0.13638317	      0.03135162	      0.11423357
      0.38429597	      0.10830624	      0.13637918	      0.03134965	      0.11422873
      0.38435496	      0.10830139	      0.13637521	      0.03134769	      0.11422389
      0.38441394	      0.10829657	      0.13637127	      0.03134573	      0.11421906
      0.38447292	      0.10829179	      0.13636736	      0.03134378	      0.11421422
      0.38453191	      0.10828704	      0.13636347	      0.03134184	      0.11420938
      0.38459089	      0.10828232	      0.13635962	      0.03133990	      0.11420455
      0.38464368	      0.10827814	      0.13635619	      0.03133818	      0.11420022
      0.38469648	      0.10827398	      0.13635278	      0.03133646	      0.11419589
      0.38474927	      0.10826984	      0.13634940	      0.03133475	      0.11419156
      0.38480207	      0.10826574	      0.13634603	      0.03133304	      0.11418723
      0.38485486	      0.10826166	      0.13634269	      0.03133135	      0.11418290
      0.38490765	      0.10825761	      0.13633937	      0.03132965	      0.11417858
      0.38496045	      0.10825359	      0.13633606	      0.03132797	      0.11417425
      0.38501324	      0.10824960	      0.13633278	      0.03132629	      0.11416992
      0.38506603	      0.10824563	      0.13632952	      0.03132461	      0.11416559
      0.38511883	      0.10824169	      0.13632627	      0.03132294	      0.11416126
      0.38517162	      0.10823777	      0.13632305	      0.03132128	      0.11415693
      0.38522441	      0.10823388	      0.13631985	      0.03131962	      0.11415260
      0.38527721	      0.10823002	      0.13631666	      0.03131797	      0.11414828
      0.38533000	      0.10822618	      0.13631349	      0.03131633	      0.11414395
      0.38538279	      0.10822237	      0.13631034	      0.03131469	      0.11413962
      0.38543559	      0.10821858	      0.13630721	      0.03131306	      0.11413529
      0.38548838	      0.10821482	      0.13630410	      0.03131143	      0.11413096
      0.38554117	      0.10821108	      0.13630100	      0.03130981	      0.11412663
      0.38559397	      0.10820737	      0.13629792	      0.03130819	      0.11412230
      0.38564676	      0.10820368	      0.13629486	      0.03130658	      0.11411797
      0.38569956	      0.10820002	      0.13629181	      0.03130498	      0.11411365
      0.38575235	      0.10819638	      0.13628879	      0.03130338	      0.11410932
      0.38580514	      0.10819276	      0.13628577	      0.03130178	      0.11410499
      0.38585794	      0.10818917	      0.13628278	      0.03130020	      0.11410066
      0.38591073	      0.10818560	      0.13627980	      0.03129861	      0.11409633
      0.38596352	      0.10818206	      0.13627684	      0.03129704	      0.11409200
      0.38601632	      0.10817854	      0.13627389	      0.03129547	      0.11408767
      0.38606911	      0.10817504	      0.13627095	      0.03129390	      0.11408334
      0.38612190	      0.10817156	      0.13626804	      0.03129234	      0.11407902
      0.38617470	      0.10816810	      0.13626513	      0.03129079	      0.11407469
      0.38622749	      0.10816467	      0.13626225	      0.03128924	      0.11407036
      0.38628028	      0.10816126	      0.13625937	      0.03128769	      0.11406603
      0.38633308	      0.10815787	      0.13625651	      0.03128615	      0.11406170
      0.38638587	      0.10815451	      0.13625367	      0.03128462	      0.11405737
      0.38643867	      0.10815116	      0.13625083	      0.03128309	      0.11405304
      0.38649146	      0.10814784	      0.13624802	      0.03128157	      0.11404872
      0.38654425	      0.10814453	      0.13624521	      0.03128005	      0.11404439
      0.38659705	      0.10814125	      0.13624242	      0.03127854	      0.11404006
      0.38664984	      0.10813799	      0.13623964	      0.03127703	      0.11403573
      0.38670263	      0.10813474	      0.13623688	      0.03127553	      0.11403140
      0.38675543	      0.10813152	      0.13623412	      0.03127403	      0.11402707
      0.38680822	      0.10812832	      0.13623138	      0.03127253	      0.11402274
      0.38686101	      0.10812514	      0.13622865	      0.03127105	      0.11401841
      0.38691381	      0.10812197	      0.13622594	      0.03126956	      0.11401409
      0.38696660	      0.10811883	      0.13622323	      0.03126809	      0.11400976
      0.38701939	      0.10811570	      0.13622054	      0.03126661	      0.11400543
      0.38707219	      0.10811260	      0.13621786	      0.03126515	      0.11400110
      0.38712498	      0.10810951	      0.13621519	      0.03126368	      0.11399677
      0.38717777	      0.10810644	      0.13621254	      0.03126223	      0.11399244
      0.38723057	      0.10810339	      0.13620989	      0.03126077	      0.11398811
      0.38728336	      0.10810036	      0.13620725	      0.03125932	      0.11398379
      0.38734717	      0.10809672	      0.13620408	      0.03125758	      0.11397855
      0.38741099	      0.10809310	      0.13620093	      0.03125584	      0.11397332
      0.38747480	      0.10808951	      0.13619778	      0.03125411	      0.11396809
      0.38753861	      0.10808594	      0.13619466	      0.03125239	      0.11396286
      0.38760243	      0.10808240	      0.13619155	      0.03125067	      0.11395763
      0.38766624	      0.10807889	      0.13618845	      0.03124896	      0.11395239
      0.38773005	      0.10807539	      0.13618537	      0.03124726	      0.11394716
      0.38779387	      0.10807193	      0.13618230	      0.03124556	      0.11394193
      0.38785768	      0.10806848	      0.13617924	      0.03124387	      0.11393670
      0.38792149	      0.10806506	      0.13617620	      0.03124219	      0.11393147
      0.38798530	      0.10806166	      0.13617317	      0.03124051	      0.11392623
      0.38804912	      0.10805828	      0.13617016	      0.03123884	      0.11392100
      0.38811293	      0.10805493	      0.13616715	      0.03123718	      0.11391577
      0.38817674	      0.10805160	      0.13616416	      0.03123552	      0.11391054
      0.38824056	      0.10804829	      0.13616119	      0.03123387	      0.11390530
      0.38831755	      0.10804432	      0.13615761	      0.03123189	      0.11389899
      0.38839455	      0.10804039	      0.13615405	      0.03122991	      0.11389268
      0.38847155	      0.10803648	      0.13615051	      0.03122795	      0.11388637
      0.38854855	      0.10803261	      0.13614698	      0.03122599	      0.11388005
      0.38862555	      0.10802876	      0.13614347	      0.03122404	      0.11387374
      0.38870255	      0.10802495	      0.13613997	      0.03122210	      0.11386743
      0.38877955	      0.10802116	      0.13613650	      0.03122017	      0.11386111
      0.38885654	      0.10801740	      0.13613303	      0.03121825	      0.11385480
      0.38893354	      0.10801366	      0.13612958	      0.03121634	      0.11384849
      0.38901054	      0.10800996	      0.13612615	      0.03121444	      0.11384217
      0.38910485	      0.10800546	      0.13612196	      0.03121212	      0.11383444
      0.38919917	      0.10800099	      0.13611780	      0.03120981	      0.11382671
      0.38929348	      0.10799657	      0.13611365	      0.03120752	      0.11381898
      0.38938779	      0.10799218	      0.13610953	      0.03120524	      0.11381124
      0.38948211	      0.10798783	      0.13610542	      0.03120297	      0.11380351
      0.38957642	      0.10798352	      0.13610133	      0.03120071	      0.11379578
      0.38969213	      0.10797828	      0.13609635	      0.03119796	      0.11378629
      0.38980784	      0.10797309	      0.13609139	      0.03119522	      0.11377680
      0.38992355	      0.10796795	      0.13608645	      0.03119251	      0.11376732
      0.39003927	      0.10796287	      0.13608155	      0.03118981	      0.11375783
      0.39019365	      0.10795616	      0.13607504	      0.03118624	      0.11374517
      0.39034803	      0.10794954	      0.13606858	      0.03118270	      0.11373252
      0.39050480	      0.10794290	      0.13606206	      0.03117913	      0.11371966
      0.39066156	      0.10793635	      0.13605558	      0.03117560	      0.11370681
      0.39081833	      0.10792988	      0.13604914	      0.03117209	      0.11369396
      0.39095771	      0.10792419	      0.13604345	      0.03116900	      0.11368253
      0.39109709	      0.10791857	      0.13603780	      0.03116594	      0.11367110
      0.39123646	      0.10791301	      0.13603217	      0.03116290	      0.11365968
      0.39137584	      0.10790751	      0.13602657	      0.03115988	      0.11364825
      0.39151522	      0.10790206	      0.13602100	      0.03115688	      0.11363682
      0.39165460	      0.10789668	      0.13601546	      0.03115390	      0.11362540
      0.39179398	      0.10789135	      0.13600994	      0.03115095	      0.11361397
      0.39193335	      0.10788607	      0.13600446	      0.03114802	      0.11360254
      0.39207273	      0.10788085	      0.13599899	      0.03114511	      0.11359112
      0.39221211	      0.10787568	      0.13599356	      0.03114223	      0.11357969
      0.39235149	      0.10787057	      0.13598815	      0.03113936	      0.11356826
      0.39249086	      0.10786550	      0.13598276	      0.03113651	      0.11355684
      0.39263024	      0.10786049	      0.13597740	      0.03113369	      0.11354541
      0.39276962	      0.10785552	      0.13597207	      0.03113088	      0.11353398
      0.39290900	      0.10785061	      0.13596675	      0.03112810	      0.11352256
      0.39304838	      0.10784574	      0.13596146	      0.03112533	      0.11351113
      0.39318775	      0.10784092	      0.13595620	      0.03112259	      0.11349970
      0.39332713	      0.10783615	      0.13595095	      0.03111986	      0.11348828
      0.39346651	      0.10783142	      0.13594573	      0.03111716	      0.11347685
      0.39360589	      0.10782674	      0.13594053	      0.03111447	      0.11346542
      0.39374527	      0.10782210	      0.13593535	      0.03111180	      0.11345400
      0.39388464	      0.10781750	      0.13593020	      0.03110915	      0.11344257
      0.39402402	      0.10781295	      0.13592506	      0.03110652	      0.11343114
      0.39416340	      0.10780844	      0.13591994	      0.03110391	      0.11341972
      0.39433263	      0.10780302	      0.13591376	      0.03110076	      0.11340584
      0.39450186	      0.10779767	      0.13590761	      0.03109763	      0.11339197
      0.39467109	      0.10779237	      0.13590149	      0.03109453	      0.11337810
      0.39484032	      0.10778713	      0.13589540	      0.03109146	      0.11336423
      0.39500955	      0.10778195	      0.13588933	      0.03108842	      0.11335035
      0.39521504	      0.10777574	      0.13588201	      0.03108475	      0.11333352
      0.39542053	      0.10776961	      0.13587473	      0.03108112	      0.11331669
      0.39562602	      0.10776356	      0.13586748	      0.03107752	      0.11329989
      0.39591322	      0.10775523	      0.13585743	      0.03107255	      0.11327646
      0.39612524	      0.10774919	      0.13585006	      0.03106893	      0.11325922
      0.39635517	      0.10774272	      0.13584212	      0.03106504	      0.11324061
      0.39658510	      0.10773635	      0.13583423	      0.03106119	      0.11322210
      0.39681503	      0.10773007	      0.13582638	      0.03105738	      0.11320373
      0.39701526	      0.10772468	      0.13581959	      0.03105409	      0.11318786
      0.39721550	      0.10771935	      0.13581283	      0.03105083	      0.11317214
      0.39741573	      0.10771409	      0.13580611	      0.03104761	      0.11315658
      0.39761597	      0.10770889	      0.13579943	      0.03104441	      0.11314121
      0.39781620	      0.10770376	      0.13579278	      0.03104124	      0.11312605
      0.39801643	      0.10769869	      0.13578617	      0.03103810	      0.11311112
      0.39821667	      0.10769369	      0.13577959	      0.03103498	      0.11309643
      0.39839567	      0.10768926	      0.13577374	      0.03103222	      0.11308352
      0.39857467	      0.10768489	      0.13576792	      0.03102948	      0.11307083
      0.39875367	      0.10768056	      0.13576212	      0.03102676	      0.11305838
      0.39893267	      0.10767628	      0.13575636	      0.03102406	      0.11304617
      0.39911167	      0.10767204	      0.13575062	      0.03102138	      0.11303421
      0.39929067	      0.10766786	      0.13574490	      0.03101873	      0.11302251
      0.39946967	      0.10766371	      0.13573922	      0.03101609	      0.11301107
      0.39964867	      0.10765961	      0.13573356	      0.03101347	      0.11299990
      0.39982767	      0.10765556	      0.13572792	      0.03101087	      0.11298901
      0.40000667	      0.10765154	      0.13572232	      0.03100829	      0.11297839
      0.40018567	      0.10764757	      0.13571674	      0.03100573	      0.11296804
      0.40036467	      0.10764365	      0.13571118	      0.03100319	      0.11295798
      0.40054367	      0.10763976	      0.13570565	      0.03100067	      0.11294819
      0.40072267	      0.10763591	      0.13570015	      0.03099817	      0.11293868
      0.40090167	      0.10763211	      0.13569467	      0.03099568	      0.11292945
      0.40108067	      0.10762834	      0.13568922	      0.03099321	      0.11292049
      0.40125967	      0.10762462	      0.13568380	      0.03099076	      0.11291181
      0.40143868	      0.10762093	      0.13567840	      0.03098833	      0.11290340
      0.40161768	      0.10761728	      0.13567302	      0.03098591	      0.11289525
      0.40179668	      0.10761367	      0.13566767	      0.03098351	      0.11288737
      0.40197568	      0.10761010	      0.13566235	      0.03098113	      0.11287974
      0.40215468	      0.10760656	      0.13565705	      0.03097877	      0.11287237
      0.40233368	      0.10760306	      0.13565177	      0.03097642	      0.11286525
      0.40251268	      0.10759960	      0.13564652	      0.03097409	      0.11285838
      0.40269168	      0.10759617	      0.13564130	      0.03097177	      0.11285175
      0.40287068	      0.10759277	      0.13563609	      0.03096947	      0.11284535
      0.40304968	      0.10758941	      0.13563092	      0.03096718	      0.11283918
      0.40322868	      0.10758609	      0.13562576	      0.03096492	      0.11283325
      0.40340768	      0.10758280	      0.13562063	      0.03096266	      0.11282753
      0.40358668	      0.10757954	      0.13561553	      0.03096042	      0.11282203
      0.40376568	      0.10757631	      0.13561044	      0.03095820	      0.11281674
      0.40394468	      0.10757312	      0.13560539	      0.03095599	      0.11281165
      0.40412368	      0.10756995	      0.13560035	      0.03095380	      0.11280677
      0.40430268	      0.10756682	      0.13559534	      0.03095162	      0.11280208
      0.40448168	      0.10756372	      0.13559035	      0.03094945	      0.11279758
      0.40466068	      0.10756065	      0.13558538	      0.03094730	      0.11279327
      0.40483968	      0.10755761	      0.13558044	      0.03094516	      0.11278913
      0.40501868	      0.10755460	      0.13557552	      0.03094304	      0.11278518
      0.40519768	      0.10755162	      0.13557062	      0.03094093	      0.11278139
      0.40537668	      0.10754867	      0.13556575	      0.03093883	      0.11277777
      0.40555568	      0.10754575	      0.13556090	      0.03093675	      0.11277432
      0.40573468	      0.10754285	      0.13555607	      0.03093468	      0.11277101
      0.40591369	      0.10753998	      0.13555126	      0.03093263	      0.11276787
      0.40609269	      0.10753714	      0.13554647	      0.03093058	      0.11276487
      0.40627169	      0.10753433	      0.13554171	      0.03092855	      0.11276201
      0.40645069	      0.10753155	      0.13553697	      0.03092653	      0.11275929
      0.40662969	      0.10752879	      0.13553225	      0.03092453	      0.11275671
      0.40680869	      0.10752605	      0.13552755	      0.03092254	      0.11275426
      0.40698769	      0.10752335	      0.13552287	      0.03092056	      0.11275194
      0.40716669	      0.10752066	      0.13551822	      0.03091859	      0.11274974
      0.40734569	      0.10751801	      0.13551358	      0.03091663	      0.11274766
      0.40752469	      0.10751537	      0.13550897	      0.03091469	      0.11274570
      0.40770369	      0.10751277	      0.13550438	      0.03091276	      0.11274385
      0.40788269	      0.10751018	      0.13549981	      0.03091083	      0.11274211
      0.40806169	      0.10750762	      0.13549526	      0.03090893	      0.11274047
      0.40824069	      0.10750509	      0.13549073	      0.03090703	      0.11273894
      0.40841969	      0.10750257	      0.13548622	      0.03090514	      0.11273750
      0.40859869	      0.10750008	      0.13548173	      0.03090327	      0.11273617
      0.40877769	      0.10749761	      0.13547726	      0.03090140	      0.11273492
      0.40895669	      0.10749517	      0.13547282	      0.03089955	      0.11273376
      0.40913569	      0.10749274	      0.13546839	      0.03089771	      0.11273269
      0.40931469	      0.10749034	      0.13546398	      0.03089588	      0.11273171
      0.40949369	      0.10748796	      0.13545959	      0.03089406	      0.11273081
      0.40967269	      0.10748560	      0.13545523	      0.03089225	      0.11272998
      0.40985169	      0.10748326	      0.13545088	      0.03089045	      0.11272923
      0.41003069	      0.10748094	      0.13544655	      0.03088866	      0.11272856
      0.41020969	      0.10747864	      0.13544224	      0.03088688	      0.11272795
      0.41038869	      0.10747637	      0.13543795	      0.03088511	      0.11272742
      0.41056770	      0.10747411	      0.13543368	      0.03088335	      0.11272695
      0.41074670	      0.10747187	      0.13542943	      0.03088160	      0.11272654
      0.41092570	      0.10746965	      0.13542520	      0.03087986	      0.11272620
      0.41110470	      0.10746745	      0.13542099	      0.03087813	      0.11272592
      0.41128370	      0.10746527	      0.13541680	      0.03087641	      0.11272569
      0.41146270	      0.10746310	      0.13541262	      0.03087470	      0.11272552
      0.41164170	      0.10746096	      0.13540846	      0.03087300	      0.11272541
      0.41182070	      0.10745883	      0.13540433	      0.03087131	      0.11272535
      0.41199970	      0.10745672	      0.13540021	      0.03086963	      0.11272533
      0.41217870	      0.10745463	      0.13539611	      0.03086796	      0.11272537
      0.41235770	      0.10745256	      0.13539203	      0.03086629	      0.11272545
      0.41253670	      0.10745050	      0.13538796	      0.03086464	      0.11272558
      0.41271570	      0.10744846	      0.13538392	      0.03086299	      0.11272575
      0.41289470	      0.10744644	      0.13537989	      0.03086136	      0.11272596
      0.41307370	      0.10744443	      0.13537588	      0.03085973	      0.11272622
      0.41325270	      0.10744244	      0.13537188	      0.03085811	      0.11272651
      0.41343170	      0.10744046	      0.13536791	      0.03085650	      0.11272684
      0.41361070	      0.10743851	      0.13536395	      0.03085490	      0.11272721
      0.41378970	      0.10743656	      0.13536001	      0.03085331	      0.11272761
      0.41396870	      0.10743464	      0.13535609	      0.03085172	      0.11272805
      0.41414770	      0.10743272	      0.13535219	      0.03085014	      0.11272852
      0.41432670	      0.10743083	      0.13534830	      0.03084858	      0.11272902
      0.41450570	      0.10742894	      0.13534443	      0.03084702	      0.11272955
      0.41468470	      0.10742707	      0.13534057	      0.03084546	      0.11273011
      0.41486370	      0.10742522	      0.13533674	      0.03084392	      0.11273069
      0.41504271	      0.10742338	      0.13533292	      0.03084238	      0.11273131
      0.41522171	      0.10742156	      0.13532911	      0.03084086	      0.11273195
      0.41540071	      0.10741975	      0.13532533	      0.03083934	      0.11273262
      0.41557971	      0.10741795	      0.13532156	      0.03083782	      0.11273331
      0.41575871	      0.10741617	      0.13531780	      0.03083632	      0.11273402
      0.41593771	      0.10741440	      0.13531407	      0.03083482	      0.11273476
      0.41611671	      0.10741264	      0.13531034	      0.03083333	      0.11273552
      0.41629571	      0.10741089	      0.13530664	      0.03083185	      0.11273629
      0.41647471	      0.10740916	      0.13530295	      0.03083037	      0.11273709
      0.41665371	      0.10740745	      0.13529928	      0.03082891	      0.11273791
      0.41683271	      0.10740574	      0.13529562	      0.03082745	      0.11273875
      0.41701171	      0.10740405	      0.13529198	      0.03082599	      0.11273960
      0.41719071	      0.10740237	      0.13528835	      0.03082455	      0.11274047
      0.41736971	      0.10740070	      0.13528474	      0.03082311	      0.11274136
      0.41754871	      0.10739904	      0.13528115	      0.03082168	      0.11274226
      0.41772771	      0.10739739	      0.13527757	      0.03082025	      0.11274318
      0.41790671	      0.10739576	      0.13527401	      0.03081884	      0.11274411
      0.41808571	      0.10739414	      0.13527046	      0.03081743	      0.11274506
      0.41826471	      0.10739253	      0.13526692	      0.03081602	      0.11274602
      0.41844371	      0.10739093	      0.13526341	      0.03081462	      0.11274699
      0.41862271	      0.10738934	      0.13525990	      0.03081323	      0.11274798
      0.41880171	      0.10738776	      0.13525641	      0.03081185	      0.11274898
      0.41898071	      0.10738620	      0.13525294	      0.03081047	      0.11274999
      0.41915971	      0.10738464	      0.13524948	      0.03080910	      0.11275100
      0.41933871	      0.10738310	      0.13524604	      0.03080774	      0.11275204
      0.41951771	      0.10738156	      0.13524261	      0.03080638	      0.11275308
      0.41969672	      0.10738004	      0.13523919	      0.03080503	      0.11275413
      0.41987572	      0.10737852	      0.13523579	      0.03080369	      0.11275518
      0.42005472	      0.10737702	      0.13523241	      0.03080235	      0.11275625
      0.42023372	      0.10737553	      0.13522904	      0.03080101	      0.11275733
      0.42041272	      0.10737404	      0.13522568	      0.03079969	      0.11275841
      0.42059172	      0.10737257	      0.13522233	      0.03079837	      0.11275950
      0.42077072	      0.10737110	      0.13521900	      0.03079705	      0.11276060
      0.42094972	      0.10736965	      0.13521569	      0.03079575	      0.11276171
      0.42112872	      0.10736820	      0.13521239	      0.03079444	      0.11276282
      0.42130772	      0.10736676	      0.13520910	      0.03079315	      0.11276394
      0.42148672	      0.10736533	      0.13520582	      0.03079186	      0.11276507
      0.42166572	      0.10736391	      0.13520256	      0.03079057	      0.11276620
      0.42184472	      0.10736250	      0.13519931	      0.03078930	      0.11276734
      0.42202372	      0.10736110	      0.13519608	      0.03078802	      0.11276848
      0.42220272	      0.10735971	      0.13519286	      0.03078676	      0.11276963
      0.42238172	      0.10735833	      0.13518965	      0.03078549	      0.11277078
      0.42256072	      0.10735695	      0.13518646	      0.03078424	      0.11277194
      0.42273972	      0.10735558	      0.13518328	      0.03078299	      0.11277310
      0.42291872	      0.10735422	      0.13518011	      0.03078174	      0.11277427
      0.42309772	      0.10735287	      0.13517695	      0.03078050	      0.11277544
      0.42327672	      0.10735153	      0.13517381	      0.03077927	      0.11277661
      0.42345572	      0.10735020	      0.13517068	      0.03077804	      0.11277779
      0.42363472	      0.10734887	      0.13516757	      0.03077682	      0.11277897
      0.42381372	      0.10734755	      0.13516446	      0.03077560	      0.11278015
      0.42399272	      0.10734624	      0.13516137	      0.03077439	      0.11278134
      0.42420785	      0.10734467	      0.13515767	      0.03077294	      0.11278277
      0.42442297	      0.10734312	      0.13515399	      0.03077150	      0.11278420
      0.42458193	      0.10734197	      0.13515129	      0.03077044	      0.11278526
      0.42477452	      0.10734060	      0.13514802	      0.03076916	      0.11278655
      0.42496711	      0.10733923	      0.13514476	      0.03076788	      0.11278785
      0.42516410	      0.10733784	      0.13514145	      0.03076659	      0.11278917
      0.42536108	      0.10733646	      0.13513815	      0.03076529	      0.11279049
      0.42555506	      0.10733511	      0.13513492	      0.03076403	      0.11279180
      0.42574904	      0.10733376	      0.13513170	      0.03076277	      0.11279311
      0.42594606	      0.10733240	      0.13512844	      0.03076150	      0.11279444
      0.42614309	      0.10733105	      0.13512520	      0.03076023	      0.11279578
      0.42633405	      0.10732975	      0.13512207	      0.03075900	      0.11279707
      0.42652502	      0.10732846	      0.13511895	      0.03075779	      0.11279837
      0.42672190	      0.10732713	      0.13511576	      0.03075654	      0.11279970
      0.42691879	      0.10732582	      0.13511257	      0.03075529	      0.11280104
      0.42710376	      0.10732459	      0.13510959	      0.03075413	      0.11280230
      0.42728873	      0.10732336	      0.13510662	      0.03075297	      0.11280356
      0.42748765	      0.10732205	      0.13510345	      0.03075173	      0.11280491
      0.42768657	      0.10732075	      0.13510028	      0.03075049	      0.11280627
      0.42785513	      0.10731965	      0.13509761	      0.03074945	      0.11280742
      0.42806334	      0.10731830	      0.13509433	      0.03074817	      0.11280884
      0.42827155	      0.10731696	      0.13509106	      0.03074689	      0.11281026
      0.42843078	      0.10731594	      0.13508857	      0.03074592	      0.11281134
      0.42862588	      0.10731470	      0.13508553	      0.03074474	      0.11281268
      0.42882098	      0.10731346	      0.13508250	      0.03074356	      0.11281401
      0.42900904	      0.10731228	      0.13507959	      0.03074242	      0.11281529
      0.42919709	      0.10731110	      0.13507670	      0.03074129	      0.11281658
      0.42938587	      0.10730992	      0.13507381	      0.03074017	      0.11281787
      0.42957465	      0.10730875	      0.13507092	      0.03073904	      0.11281915
      0.42975615	      0.10730763	      0.13506816	      0.03073797	      0.11282039
      0.42993765	      0.10730651	      0.13506542	      0.03073690	      0.11282163
      0.43012989	      0.10730533	      0.13506252	      0.03073577	      0.11282294
      0.43032213	      0.10730416	      0.13505963	      0.03073464	      0.11282426
      0.43047579	      0.10730323	      0.13505733	      0.03073374	      0.11282531
      0.43068658	      0.10730196	      0.13505418	      0.03073252	      0.11282674
      0.43089737	      0.10730070	      0.13505105	      0.03073130	      0.11282818
      0.43104603	      0.10729981	      0.13504886	      0.03073044	      0.11282919
      0.43119468	      0.10729892	      0.13504666	      0.03072959	      0.11283021
      0.43137690	      0.10729784	      0.13504399	      0.03072855	      0.11283145
      0.43155912	      0.10729677	      0.13504132	      0.03072751	      0.11283269
      0.43172060	      0.10729582	      0.13503897	      0.03072659	      0.11283379
      0.43193103	      0.10729459	      0.13503591	      0.03072540	      0.11283522
      0.43214146	      0.10729337	      0.13503287	      0.03072422	      0.11283665
      0.43229900	      0.10729246	      0.13503060	      0.03072333	      0.11283772
      0.43245653	      0.10729155	      0.13502833	      0.03072245	      0.11283879
      0.43261361	      0.10729064	      0.13502609	      0.03072158	      0.11283986
      0.43282379	      0.10728944	      0.13502309	      0.03072041	      0.11284129
      0.43303397	      0.10728825	      0.13502010	      0.03071925	      0.11284271
      0.43318381	      0.10728740	      0.13501799	      0.03071843	      0.11284373
      0.43333364	      0.10728655	      0.13501587	      0.03071760	      0.11284474
      0.43350222	      0.10728560	      0.13501350	      0.03071668	      0.11284589
      0.43371066	      0.10728444	      0.13501058	      0.03071555	      0.11284730
      0.43396871	      0.10728300	      0.13500699	      0.03071415	      0.11284904
      0.43422676	      0.10728157	      0.13500341	      0.03071276	      0.11285079
      0.43435631	      0.10728085	      0.13500162	      0.03071206	      0.11285166
      0.43448585	      0.10728014	      0.13499984	      0.03071137	      0.11285254
      0.43467636	      0.10727910	      0.13499722	      0.03071035	      0.11285382
      0.43486686	      0.10727806	      0.13499462	      0.03070934	      0.11285510
      0.43502751	      0.10727719	      0.13499243	      0.03070848	      0.11285619
      0.43518815	      0.10727632	      0.13499025	      0.03070764	      0.11285727
      0.43535399	      0.10727542	      0.13498800	      0.03070676	      0.11285838
      0.43555759	      0.10727433	      0.13498526	      0.03070569	      0.11285975
      0.43577009	      0.10727319	      0.13498240	      0.03070458	      0.11286118
      0.43598258	      0.10727206	      0.13497956	      0.03070348	      0.11286261
      0.43613035	      0.10727128	      0.13497759	      0.03070271	      0.11286360
      0.43627812	      0.10727050	      0.13497563	      0.03070195	      0.11286459
      0.43643411	      0.10726967	      0.13497356	      0.03070115	      0.11286563
      0.43664512	      0.10726857	      0.13497078	      0.03070006	      0.11286705
      0.43685613	      0.10726746	      0.13496800	      0.03069898	      0.11286846
      0.43699924	      0.10726672	      0.13496613	      0.03069826	      0.11286941
      0.43714235	      0.10726598	      0.13496426	      0.03069753	      0.11287037
      0.43728984	      0.10726521	      0.13496234	      0.03069678	      0.11287135
      0.43750518	      0.10726410	      0.13495954	      0.03069569	      0.11287279
      0.43767663	      0.10726322	      0.13495732	      0.03069483	      0.11287393
      0.43784808	      0.10726234	      0.13495511	      0.03069397	      0.11287507
      0.43801953	      0.10726147	      0.13495291	      0.03069312	      0.11287622
      0.43819098	      0.10726060	      0.13495071	      0.03069226	      0.11287736
      0.43836243	      0.10725973	      0.13494853	      0.03069141	      0.11287850
      0.43851051	      0.10725898	      0.13494664	      0.03069068	      0.11287948
      0.43865860	      0.10725824	      0.13494476	      0.03068995	      0.11288046
      0.43883773	      0.10725734	      0.13494250	      0.03068907	      0.11288165
      0.43901686	      0.10725644	      0.13494024	      0.03068819	      0.11288284
      0.43919600	      0.10725555	      0.13493799	      0.03068732	      0.11288402
      0.43935611	      0.10725475	      0.13493599	      0.03068654	      0.11288508
      0.43951623	      0.10725396	      0.13493399	      0.03068576	      0.11288614
      0.43967634	      0.10725317	      0.13493199	      0.03068499	      0.11288720
      0.43984450	      0.10725234	      0.13492991	      0.03068418	      0.11288831
      0.44001266	      0.10725152	      0.13492783	      0.03068337	      0.11288942
      0.44018082	      0.10725069	      0.13492575	      0.03068256	      0.11289053
      0.44034898	      0.10724987	      0.13492369	      0.03068176	      0.11289164
      0.44051714	      0.10724905	      0.13492163	      0.03068096	      0.11289274
      0.44068530	      0.10724824	      0.13491957	      0.03068016	      0.11289385
      0.44085346	      0.10724743	      0.13491753	      0.03067936	      0.11289495
      0.44102162	      0.10724662	      0.13491549	      0.03067857	      0.11289606
      0.44116587	      0.10724592	      0.13491374	      0.03067789	      0.11289701
      0.44131012	      0.10724523	      0.13491200	      0.03067722	      0.11289795
      0.44149065	      0.10724437	      0.13490983	      0.03067637	      0.11289914
      0.44167117	      0.10724351	      0.13490766	      0.03067553	      0.11290032
      0.44181801	      0.10724281	      0.13490590	      0.03067485	      0.11290128
      0.44196486	      0.10724212	      0.13490415	      0.03067417	      0.11290224
      0.44214337	      0.10724128	      0.13490203	      0.03067334	      0.11290341
      0.44232188	      0.10724043	      0.13489991	      0.03067252	      0.11290458
      0.44246827	      0.10723975	      0.13489818	      0.03067185	      0.11290553
      0.44261467	      0.10723906	      0.13489646	      0.03067118	      0.11290649
      0.44279274	      0.10723823	      0.13489437	      0.03067037	      0.11290765
      0.44297081	      0.10723740	      0.13489228	      0.03066955	      0.11290881
      0.44311412	      0.10723674	      0.13489061	      0.03066890	      0.11290974
      0.44325744	      0.10723607	      0.13488894	      0.03066826	      0.11291068
      0.44343728	      0.10723524	      0.13488685	      0.03066744	      0.11291185
      0.44361712	      0.10723441	      0.13488476	      0.03066664	      0.11291301
      0.44375550	      0.10723378	      0.13488317	      0.03066601	      0.11291391
      0.44389388	      0.10723314	      0.13488157	      0.03066540	      0.11291481
      0.44407651	      0.10723231	      0.13487948	      0.03066458	      0.11291600
      0.44425914	      0.10723148	      0.13487738	      0.03066377	      0.11291718
      0.44439279	      0.10723087	      0.13487586	      0.03066318	      0.11291805
      0.44452643	      0.10723026	      0.13487434	      0.03066258	      0.11291891
      0.44471051	      0.10722943	      0.13487225	      0.03066177	      0.11292010
      0.44489459	      0.10722860	      0.13487016	      0.03066096	      0.11292129
      0.44502649	      0.10722801	      0.13486867	      0.03066039	      0.11292215
      0.44515839	      0.10722741	      0.13486719	      0.03065981	      0.11292300
      0.44534295	      0.10722659	      0.13486511	      0.03065900	      0.11292419
      0.44552751	      0.10722576	      0.13486305	      0.03065820	      0.11292538
      0.44565675	      0.10722519	      0.13486160	      0.03065764	      0.11292621
      0.44578599	      0.10722461	      0.13486016	      0.03065708	      0.11292705
      0.44597090	      0.10722379	      0.13485811	      0.03065628	      0.11292824
      0.44615581	      0.10722297	      0.13485606	      0.03065549	      0.11292943
      0.44628359	      0.10722241	      0.13485465	      0.03065494	      0.11293025
      0.44641137	      0.10722185	      0.13485324	      0.03065439	      0.11293107
      0.44659674	      0.10722103	      0.13485120	      0.03065360	      0.11293226
      0.44678210	      0.10722022	      0.13484917	      0.03065281	      0.11293345
      0.44690714	      0.10721968	      0.13484780	      0.03065228	      0.11293425
      0.44703217	      0.10721913	      0.13484644	      0.03065175	      0.11293506
      0.44721725	      0.10721833	      0.13484442	      0.03065097	      0.11293624
      0.44740232	      0.10721752	      0.13484242	      0.03065019	      0.11293743
      0.44752756	      0.10721698	      0.13484106	      0.03064967	      0.11293823
      0.44765280	      0.10721644	      0.13483971	      0.03064914	      0.11293903
      0.44783915	      0.10721563	      0.13483770	      0.03064836	      0.11294022
      0.44800343	      0.10721493	      0.13483594	      0.03064768	      0.11294127
      0.44814859	      0.10721431	      0.13483438	      0.03064708	      0.11294220
      0.44829376	      0.10721368	      0.13483283	      0.03064648	      0.11294313
      0.44847329	      0.10721292	      0.13483092	      0.03064573	      0.11294427
      0.44860905	      0.10721234	      0.13482948	      0.03064517	      0.11294514
      0.44874481	      0.10721176	      0.13482804	      0.03064462	      0.11294601
      0.44891013	      0.10721106	      0.13482629	      0.03064394	      0.11294706
      0.44907451	      0.10721036	      0.13482455	      0.03064327	      0.11294811
      0.44923889	      0.10720967	      0.13482283	      0.03064260	      0.11294915
      0.44940327	      0.10720897	      0.13482110	      0.03064193	      0.11295020
      0.44954097	      0.10720840	      0.13481966	      0.03064137	      0.11295107
      0.44967868	      0.10720782	      0.13481822	      0.03064081	      0.11295195
      0.44981638	      0.10720724	      0.13481679	      0.03064025	      0.11295282
      0.44999599	      0.10720649	      0.13481492	      0.03063953	      0.11295396
      0.45015072	      0.10720584	      0.13481331	      0.03063891	      0.11295495
      0.45030544	      0.10720520	      0.13481171	      0.03063829	      0.11295593
      0.45046017	      0.10720456	      0.13481012	      0.03063767	      0.11295691
      0.45059769	      0.10720399	      0.13480870	      0.03063712	      0.11295778
      0.45073520	      0.10720342	      0.13480729	      0.03063657	      0.11295865
      0.45091367	      0.10720268	      0.13480546	      0.03063587	      0.11295978
      0.45105024	      0.10720212	      0.13480407	      0.03063533	      0.11296065
      0.45118681	      0.10720155	      0.13480267	      0.03063479	      0.11296151
      0.45132338	      0.10720099	      0.13480129	      0.03063425	      0.11296237
      0.45150272	      0.10720026	      0.13479947	      0.03063354	      0.11296351
      0.45165362	      0.10719964	      0.13479794	      0.03063295	      0.11296446
      0.45180451	      0.10719903	      0.13479641	      0.03063236	      0.11296541
      0.45195541	      0.10719841	      0.13479489	      0.03063177	      0.11296636
      0.45210631	      0.10719780	      0.13479338	      0.03063119	      0.11296732
      0.45225721	      0.10719719	      0.13479186	      0.03063060	      0.11296827
      0.45240811	      0.10719657	      0.13479035	      0.03063002	      0.11296922
      0.45255901	      0.10719596	      0.13478885	      0.03062943	      0.11297017
      0.45269096	      0.10719543	      0.13478753	      0.03062893	      0.11297100
      0.45282291	      0.10719490	      0.13478622	      0.03062842	      0.11297183
      0.45300169	      0.10719418	      0.13478445	      0.03062773	      0.11297296
      0.45313732	      0.10719364	      0.13478310	      0.03062721	      0.11297381
      0.45327294	      0.10719309	      0.13478177	      0.03062670	      0.11297466
      0.45340856	      0.10719255	      0.13478043	      0.03062618	      0.11297551
      0.45358537	      0.10719185	      0.13477869	      0.03062551	      0.11297663
      0.45373044	      0.10719127	      0.13477727	      0.03062496	      0.11297754
      0.45387550	      0.10719069	      0.13477585	      0.03062441	      0.11297845
      0.45402057	      0.10719012	      0.13477443	      0.03062386	      0.11297936
      0.45416564	      0.10718954	      0.13477302	      0.03062332	      0.11298027
      0.45431071	      0.10718897	      0.13477161	      0.03062277	      0.11298118
      0.45445578	      0.10718840	      0.13477020	      0.03062223	      0.11298209
      0.45460085	      0.10718782	      0.13476880	      0.03062168	      0.11298299
      0.45474591	      0.10718725	      0.13476740	      0.03062114	      0.11298390
      0.45489098	      0.10718668	      0.13476600	      0.03062060	      0.11298481
      0.45504842	      0.10718607	      0.13476448	      0.03062002	      0.11298580
      0.45520585	      0.10718545	      0.13476297	      0.03061944	      0.11298678
      0.45533504	      0.10718495	      0.13476173	      0.03061896	      0.11298759
      0.45546422	      0.10718444	      0.13476050	      0.03061848	      0.11298840
      0.45564128	      0.10718375	      0.13475881	      0.03061783	      0.11298950
      0.45577395	      0.10718324	      0.13475755	      0.03061734	      0.11299033
      0.45590661	      0.10718272	      0.13475629	      0.03061686	      0.11299116
      0.45603928	      0.10718221	      0.13475503	      0.03061637	      0.11299199
      0.45621585	      0.10718153	      0.13475336	      0.03061573	      0.11299309
      0.45635500	      0.10718099	      0.13475205	      0.03061522	      0.11299396
      0.45649414	      0.10718045	      0.13475074	      0.03061472	      0.11299483
      0.45663328	      0.10717992	      0.13474943	      0.03061421	      0.11299569
      0.45680119	      0.10717927	      0.13474785	      0.03061361	      0.11299674
      0.45692821	      0.10717879	      0.13474666	      0.03061315	      0.11299753
      0.45705522	      0.10717830	      0.13474548	      0.03061269	      0.11299832
      0.45721408	      0.10717769	      0.13474400	      0.03061212	      0.11299931
      0.45736833	      0.10717711	      0.13474256	      0.03061157	      0.11300027
      0.45752258	      0.10717652	      0.13474113	      0.03061102	      0.11300123
      0.45765758	      0.10717600	      0.13473988	      0.03061054	      0.11300207
      0.45779258	      0.10717549	      0.13473863	      0.03061006	      0.11300291
      0.45792758	      0.10717498	      0.13473738	      0.03060958	      0.11300375
      0.45809230	      0.10717436	      0.13473587	      0.03060899	      0.11300478
      0.45823698	      0.10717381	      0.13473454	      0.03060848	      0.11300567
      0.45838165	      0.10717326	      0.13473321	      0.03060797	      0.11300657
      0.45852633	      0.10717272	      0.13473188	      0.03060746	      0.11300747
      0.45867101	      0.10717218	      0.13473056	      0.03060695	      0.11300837
      0.45881568	      0.10717163	      0.13472924	      0.03060645	      0.11300927
      0.45896036	      0.10717109	      0.13472793	      0.03060594	      0.11301016
      0.45908613	      0.10717062	      0.13472678	      0.03060550	      0.11301095
      0.45921190	      0.10717015	      0.13472564	      0.03060506	      0.11301173
      0.45937877	      0.10716953	      0.13472413	      0.03060448	      0.11301276
      0.45951476	      0.10716902	      0.13472290	      0.03060401	      0.11301360
      0.45965075	      0.10716851	      0.13472168	      0.03060354	      0.11301444
      0.45978675	      0.10716801	      0.13472045	      0.03060307	      0.11301529
      0.45992274	      0.10716750	      0.13471923	      0.03060260	      0.11301613
      0.46005873	      0.10716700	      0.13471801	      0.03060213	      0.11301697
      0.46022254	      0.10716640	      0.13471654	      0.03060157	      0.11301799
      0.46035948	      0.10716589	      0.13471532	      0.03060110	      0.11301883
      0.46049642	      0.10716538	      0.13471410	      0.03060063	      0.11301968
      0.46063336	      0.10716488	      0.13471288	      0.03060017	      0.11302053
      0.46077031	      0.10716438	      0.13471166	      0.03059970	      0.11302137
      0.46090725	      0.10716387	      0.13471045	      0.03059924	      0.11302222
      0.46107411	      0.10716326	      0.13470897	      0.03059867	      0.11302325
      0.46119309	      0.10716283	      0.13470792	      0.03059827	      0.11302399
      0.46131208	      0.10716239	      0.13470687	      0.03059787	      0.11302472
      0.46147365	      0.10716180	      0.13470545	      0.03059732	      0.11302572
      0.46162833	      0.10716124	      0.13470409	      0.03059680	      0.11302668
      0.46178302	      0.10716068	      0.13470273	      0.03059628	      0.11302763
      0.46190934	      0.10716022	      0.13470162	      0.03059586	      0.11302841
      0.46203567	      0.10715976	      0.13470052	      0.03059544	      0.11302919
      0.46219780	      0.10715917	      0.13469910	      0.03059490	      0.11303019
      0.46232968	      0.10715869	      0.13469795	      0.03059446	      0.11303100
      0.46246157	      0.10715822	      0.13469681	      0.03059402	      0.11303182
      0.46259346	      0.10715774	      0.13469566	      0.03059358	      0.11303263
      0.46275719	      0.10715715	      0.13469424	      0.03059304	      0.11303364
      0.46287974	      0.10715671	      0.13469318	      0.03059264	      0.11303440
      0.46300229	      0.10715627	      0.13469213	      0.03059223	      0.11303515
      0.46315612	      0.10715572	      0.13469080	      0.03059173	      0.11303610
      0.46330192	      0.10715519	      0.13468954	      0.03059125	      0.11303700
      0.46344772	      0.10715467	      0.13468829	      0.03059077	      0.11303789
      0.46359352	      0.10715415	      0.13468704	      0.03059029	      0.11303879
      0.46371462	      0.10715372	      0.13468600	      0.03058990	      0.11303954
      0.46383572	      0.10715329	      0.13468497	      0.03058950	      0.11304028
      0.46398621	      0.10715275	      0.13468368	      0.03058901	      0.11304121
      0.46413310	      0.10715223	      0.13468243	      0.03058854	      0.11304211
      0.46427999	      0.10715171	      0.13468118	      0.03058806	      0.11304302
      0.46440637	      0.10715126	      0.13468011	      0.03058765	      0.11304379
      0.46453276	      0.10715081	      0.13467904	      0.03058725	      0.11304457
      0.46468680	      0.10715027	      0.13467774	      0.03058675	      0.11304552
      0.46481914	      0.10714980	      0.13467662	      0.03058633	      0.11304633
      0.46495147	      0.10714933	      0.13467550	      0.03058590	      0.11304715
      0.46508381	      0.10714887	      0.13467439	      0.03058548	      0.11304796
      0.46521615	      0.10714840	      0.13467327	      0.03058506	      0.11304877
      0.46534849	      0.10714794	      0.13467216	      0.03058463	      0.11304959
      0.46551272	      0.10714736	      0.13467078	      0.03058411	      0.11305060
      0.46562800	      0.10714696	      0.13466982	      0.03058374	      0.11305130
      0.46574327	      0.10714655	      0.13466886	      0.03058338	      0.11305201
      0.46590220	      0.10714600	      0.13466753	      0.03058288	      0.11305299
      0.46605136	      0.10714548	      0.13466629	      0.03058241	      0.11305390
      0.46620053	      0.10714496	      0.13466505	      0.03058194	      0.11305482
      0.46632350	      0.10714453	      0.13466403	      0.03058155	      0.11305557
      0.46644648	      0.10714410	      0.13466301	      0.03058116	      0.11305633
      0.46660174	      0.10714356	      0.13466172	      0.03058068	      0.11305728
      0.46673244	      0.10714311	      0.13466064	      0.03058027	      0.11305808
      0.46686314	      0.10714266	      0.13465956	      0.03057986	      0.11305889
      0.46699384	      0.10714220	      0.13465849	      0.03057945	      0.11305969
      0.46712455	      0.10714175	      0.13465741	      0.03057905	      0.11306049
      0.46725525	      0.10714130	      0.13465634	      0.03057864	      0.11306129
      0.46741813	      0.10714074	      0.13465500	      0.03057813	      0.11306229
      0.46753189	      0.10714035	      0.13465407	      0.03057778	      0.11306299
      0.46764566	      0.10713996	      0.13465314	      0.03057743	      0.11306369
      0.46780344	      0.10713941	      0.13465185	      0.03057694	      0.11306465
      0.46795034	      0.10713891	      0.13465065	      0.03057649	      0.11306555
      0.46809724	      0.10713841	      0.13464946	      0.03057604	      0.11306645
      0.46821910	      0.10713799	      0.13464847	      0.03057567	      0.11306720
      0.46834096	      0.10713757	      0.13464748	      0.03057530	      0.11306795
      0.46849325	      0.10713705	      0.13464624	      0.03057483	      0.11306888
      0.46862323	      0.10713661	      0.13464519	      0.03057443	      0.11306968
      0.46875322	      0.10713617	      0.13464414	      0.03057404	      0.11307047
      0.46888320	      0.10713572	      0.13464309	      0.03057364	      0.11307127
      0.46901319	      0.10713528	      0.13464205	      0.03057325	      0.11307207
      0.46914317	      0.10713484	      0.13464100	      0.03057286	      0.11307286
      0.46927316	      0.10713440	      0.13463996	      0.03057246	      0.11307366
      0.46940314	      0.10713396	      0.13463891	      0.03057207	      0.11307446
      0.46956640	      0.10713341	      0.13463760	      0.03057158	      0.11307546
      0.46967623	      0.10713304	      0.13463673	      0.03057125	      0.11307613
      0.46978607	      0.10713267	      0.13463585	      0.03057092	      0.11307680
      0.46994651	      0.10713212	      0.13463457	      0.03057044	      0.11307778
      0.47009531	      0.10713162	      0.13463338	      0.03057000	      0.11307869
      0.47024412	      0.10713112	      0.13463220	      0.03056955	      0.11307961
      0.47036066	      0.10713073	      0.13463127	      0.03056920	      0.11308032
      0.47047721	      0.10713034	      0.13463035	      0.03056886	      0.11308103
      0.47063341	      0.10712982	      0.13462911	      0.03056839	      0.11308199
      0.47076209	      0.10712939	      0.13462809	      0.03056801	      0.11308278
      0.47089078	      0.10712896	      0.13462708	      0.03056763	      0.11308356
      0.47101946	      0.10712853	      0.13462606	      0.03056725	      0.11308435
      0.47114815	      0.10712810	      0.13462505	      0.03056687	      0.11308514
      0.47127683	      0.10712767	      0.13462403	      0.03056649	      0.11308593
      0.47140552	      0.10712724	      0.13462302	      0.03056612	      0.11308671
      0.47153420	      0.10712681	      0.13462201	      0.03056574	      0.11308750
      0.47169184	      0.10712629	      0.13462078	      0.03056528	      0.11308847
      0.47180244	      0.10712592	      0.13461991	      0.03056495	      0.11308914
      0.47191304	      0.10712555	      0.13461905	      0.03056463	      0.11308982
      0.47206775	      0.10712504	      0.13461784	      0.03056418	      0.11309077
      0.47220988	      0.10712457	      0.13461673	      0.03056377	      0.11309164
      0.47235201	      0.10712410	      0.13461562	      0.03056336	      0.11309251
      0.47247154	      0.10712371	      0.13461469	      0.03056301	      0.11309324
      0.47259107	      0.10712331	      0.13461377	      0.03056266	      0.11309397
      0.47273726	      0.10712283	      0.13461263	      0.03056224	      0.11309486
      0.47286530	      0.10712241	      0.13461164	      0.03056187	      0.11309565
      0.47299334	      0.10712199	      0.13461065	      0.03056150	      0.11309643
      0.47312138	      0.10712157	      0.13460966	      0.03056114	      0.11309721
      0.47324942	      0.10712115	      0.13460867	      0.03056077	      0.11309800
      0.47337746	      0.10712073	      0.13460768	      0.03056040	      0.11309878
      0.47350551	      0.10712031	      0.13460670	      0.03056004	      0.11309956
      0.47363355	      0.10711989	      0.13460571	      0.03055967	      0.11310035
      0.47376159	      0.10711947	      0.13460473	      0.03055931	      0.11310113
      0.47388963	      0.10711906	      0.13460375	      0.03055894	      0.11310191
      0.47401767	      0.10711864	      0.13460277	      0.03055858	      0.11310270
      0.47414571	      0.10711822	      0.13460179	      0.03055822	      0.11310348
      0.47427375	      0.10711780	      0.13460081	      0.03055785	      0.11310426
      0.47440179	      0.10711739	      0.13459983	      0.03055749	      0.11310505
      0.47452983	      0.10711697	      0.13459886	      0.03055713	      0.11310583
      0.47465788	      0.10711656	      0.13459788	      0.03055677	      0.11310661
      0.47478592	      0.10711614	      0.13459691	      0.03055641	      0.11310740
      0.47491396	      0.10711573	      0.13459593	      0.03055605	      0.11310818
      0.47504200	      0.10711531	      0.13459496	      0.03055569	      0.11310897
      0.47517004	      0.10711490	      0.13459399	      0.03055533	      0.11310975
      0.47529808	      0.10711449	      0.13459302	      0.03055498	      0.11311053
      0.47542612	      0.10711407	      0.13459205	      0.03055462	      0.11311132
      0.47555416	      0.10711366	      0.13459109	      0.03055426	      0.11311210
      0.47568221	      0.10711325	      0.13459012	      0.03055391	      0.11311288
      0.47581025	      0.10711284	      0.13458915	      0.03055355	      0.11311367
      0.47593829	      0.10711243	      0.13458819	      0.03055320	      0.11311445
      0.47606633	      0.10711202	      0.13458723	      0.03055284	      0.11311523
      0.47619437	      0.10711161	      0.13458627	      0.03055249	      0.11311602
      0.47632241	      0.10711120	      0.13458531	      0.03055214	      0.11311680
      0.47645045	      0.10711079	      0.13458435	      0.03055178	      0.11311758
      0.47657849	      0.10711038	      0.13458339	      0.03055143	      0.11311837
      0.47670654	      0.10710997	      0.13458243	      0.03055108	      0.11311915
      0.47683458	      0.10710956	      0.13458147	      0.03055073	      0.11311994
      0.47696262	      0.10710915	      0.13458052	      0.03055038	      0.11312072
      0.47707664	      0.10710879	      0.13457967	      0.03055007	      0.11312142
      0.47719067	      0.10710843	      0.13457882	      0.03054976	      0.11312212
      0.47733232	      0.10710798	      0.13457777	      0.03054937	      0.11312298
      0.47747398	      0.10710753	      0.13457671	      0.03054899	      0.11312385
      0.47758061	      0.10710719	      0.13457592	      0.03054870	      0.11312450
      0.47768723	      0.10710685	      0.13457513	      0.03054841	      0.11312516
      0.47784380	      0.10710636	      0.13457397	      0.03054798	      0.11312612
      0.47797069	      0.10710596	      0.13457304	      0.03054764	      0.11312689
      0.47809757	      0.10710556	      0.13457210	      0.03054730	      0.11312767
      0.47822446	      0.10710515	      0.13457116	      0.03054696	      0.11312845
      0.47835135	      0.10710475	      0.13457023	      0.03054662	      0.11312923
      0.47847823	      0.10710436	      0.13456929	      0.03054628	      0.11313000
      0.47860512	      0.10710396	      0.13456836	      0.03054594	      0.11313078
      0.47873200	      0.10710356	      0.13456742	      0.03054560	      0.11313156
      0.47884603	      0.10710320	      0.13456659	      0.03054529	      0.11313226
      0.47896006	      0.10710284	      0.13456575	      0.03054499	      0.11313296
      0.47909870	      0.10710241	      0.13456473	      0.03054462	      0.11313381
      0.47923735	      0.10710197	      0.13456372	      0.03054425	      0.11313466
      0.47934472	      0.10710164	      0.13456293	      0.03054396	      0.11313531
      0.47945210	      0.10710130	      0.13456215	      0.03054368	      0.11313597
      0.47960312	      0.10710083	      0.13456105	      0.03054328	      0.11313690
      0.47972983	      0.10710043	      0.13456012	      0.03054294	      0.11313768
      0.47985653	      0.10710004	      0.13455920	      0.03054261	      0.11313845
      0.47998324	      0.10709964	      0.13455828	      0.03054228	      0.11313923
      0.48010995	      0.10709925	      0.13455736	      0.03054194	      0.11314001
      0.48023666	      0.10709885	      0.13455644	      0.03054161	      0.11314078
      0.48034764	      0.10709851	      0.13455563	      0.03054132	      0.11314147
      0.48045861	      0.10709817	      0.13455483	      0.03054103	      0.11314215
      0.48059898	      0.10709773	      0.13455381	      0.03054066	      0.11314301
      0.48073934	      0.10709730	      0.13455280	      0.03054029	      0.11314387
      0.48084349	      0.10709697	      0.13455204	      0.03054002	      0.11314451
      0.48094764	      0.10709665	      0.13455129	      0.03053975	      0.11314515
      0.48110234	      0.10709617	      0.13455018	      0.03053935	      0.11314610
      0.48122804	      0.10709578	      0.13454927	      0.03053902	      0.11314687
      0.48135374	      0.10709540	      0.13454837	      0.03053870	      0.11314764
      0.48147944	      0.10709501	      0.13454746	      0.03053837	      0.11314841
      0.48160514	      0.10709462	      0.13454656	      0.03053805	      0.11314919
      0.48173084	      0.10709424	      0.13454566	      0.03053772	      0.11314996
      0.48184178	      0.10709389	      0.13454486	      0.03053744	      0.11315064
      0.48195272	      0.10709355	      0.13454406	      0.03053715	      0.11315132
      0.48209067	      0.10709313	      0.13454308	      0.03053680	      0.11315217
      0.48222862	      0.10709271	      0.13454209	      0.03053644	      0.11315302
      0.48233335	      0.10709239	      0.13454134	      0.03053617	      0.11315366
      0.48243808	      0.10709207	      0.13454059	      0.03053591	      0.11315431
      0.48258831	      0.10709161	      0.13453952	      0.03053552	      0.11315523
      0.48271378	      0.10709122	      0.13453863	      0.03053520	      0.11315600
      0.48283926	      0.10709084	      0.13453773	      0.03053488	      0.11315677
      0.48296473	      0.10709046	      0.13453684	      0.03053456	      0.11315754
      0.48309021	      0.10709008	      0.13453595	      0.03053424	      0.11315832
      0.48320069	      0.10708974	      0.13453516	      0.03053396	      0.11315900
      0.48331117	      0.10708940	      0.13453438	      0.03053368	      0.11315968
      0.48342165	      0.10708907	      0.13453360	      0.03053340	      0.11316036
      0.48358239	      0.10708858	      0.13453246	      0.03053300	      0.11316135
      0.48369018	      0.10708825	      0.13453170	      0.03053273	      0.11316201
      0.48379798	      0.10708793	      0.13453093	      0.03053246	      0.11316267
      0.48394123	      0.10708749	      0.13452992	      0.03053210	      0.11316356
      0.48408447	      0.10708706	      0.13452891	      0.03053174	      0.11316444
      0.48418607	      0.10708675	      0.13452819	      0.03053148	      0.11316506
      0.48428766	      0.10708644	      0.13452748	      0.03053123	      0.11316569
      0.48443564	      0.10708600	      0.13452643	      0.03053086	      0.11316660
      0.48456781	      0.10708560	      0.13452550	      0.03053053	      0.11316742
      0.48469999	      0.10708520	      0.13452458	      0.03053020	      0.11316823
      0.48481215	      0.10708486	      0.13452379	      0.03052992	      0.11316892
      0.48492432	      0.10708452	      0.13452300	      0.03052964	      0.11316962
      0.48503648	      0.10708419	      0.13452221	      0.03052936	      0.11317031
      0.48518496	      0.10708374	      0.13452117	      0.03052899	      0.11317122
      0.48530200	      0.10708339	      0.13452035	      0.03052870	      0.11317195
      0.48541904	      0.10708304	      0.13451953	      0.03052841	      0.11317267
      0.48553608	      0.10708269	      0.13451872	      0.03052813	      0.11317339
      0.48565312	      0.10708234	      0.13451790	      0.03052784	      0.11317411
      0.48579941	      0.10708190	      0.13451688	      0.03052748	      0.11317502
      0.48590485	      0.10708158	      0.13451614	      0.03052722	      0.11317567
      0.48601028	      0.10708127	      0.13451541	      0.03052696	      0.11317632
      0.48615095	      0.10708085	      0.13451443	      0.03052661	      0.11317719
      0.48627613	      0.10708048	      0.13451356	      0.03052631	      0.11317796
      0.48640132	      0.10708010	      0.13451269	      0.03052600	      0.11317874
      0.48652650	      0.10707973	      0.13451182	      0.03052570	      0.11317951
      0.48663846	      0.10707940	      0.13451104	      0.03052542	      0.11318020
      0.48675042	      0.10707906	      0.13451026	      0.03052515	      0.11318090
      0.48686238	      0.10707873	      0.13450949	      0.03052488	      0.11318159
      0.48700723	      0.10707830	      0.13450848	      0.03052453	      0.11318248
      0.48711785	      0.10707797	      0.13450772	      0.03052426	      0.11318317
      0.48722848	      0.10707765	      0.13450695	      0.03052399	      0.11318385
      0.48733910	      0.10707732	      0.13450619	      0.03052373	      0.11318454
      0.48749330	      0.10707686	      0.13450512	      0.03052335	      0.11318549
      0.48759882	      0.10707655	      0.13450440	      0.03052310	      0.11318615
      0.48770434	      0.10707624	      0.13450367	      0.03052284	      0.11318680
      0.48784465	      0.10707582	      0.13450270	      0.03052251	      0.11318767
      0.48798496	      0.10707541	      0.13450174	      0.03052217	      0.11318854
      0.48808444	      0.10707512	      0.13450105	      0.03052193	      0.11318916
      0.48818393	      0.10707482	      0.13450037	      0.03052169	      0.11318977
      0.48832962	      0.10707440	      0.13449937	      0.03052135	      0.11319068
      0.48845857	      0.10707402	      0.13449848	      0.03052104	      0.11319148
      0.48858751	      0.10707364	      0.13449760	      0.03052073	      0.11319228
      0.48869846	      0.10707331	      0.13449684	      0.03052047	      0.11319297
      0.48880942	      0.10707299	      0.13449608	      0.03052020	      0.11319365
      0.48892037	      0.10707266	      0.13449532	      0.03051994	      0.11319434
      0.48906287	      0.10707224	      0.13449434	      0.03051960	      0.11319523
      0.48917710	      0.10707191	      0.13449356	      0.03051933	      0.11319594
      0.48929134	      0.10707158	      0.13449278	      0.03051906	      0.11319665
      0.48940557	      0.10707124	      0.13449200	      0.03051879	      0.11319736
      0.48951981	      0.10707091	      0.13449122	      0.03051852	      0.11319807
      0.48966513	      0.10707048	      0.13449023	      0.03051818	      0.11319897
      0.48976839	      0.10707018	      0.13448953	      0.03051794	      0.11319961
      0.48987165	      0.10706988	      0.13448882	      0.03051769	      0.11320026
      0.49001062	      0.10706948	      0.13448788	      0.03051737	      0.11320112
      0.49013294	      0.10706912	      0.13448704	      0.03051708	      0.11320188
      0.49025525	      0.10706877	      0.13448621	      0.03051680	      0.11320264
      0.49037757	      0.10706841	      0.13448538	      0.03051651	      0.11320341
      0.49049988	      0.10706806	      0.13448455	      0.03051622	      0.11320417
      0.49060415	      0.10706775	      0.13448385	      0.03051598	      0.11320482
      0.49070842	      0.10706745	      0.13448314	      0.03051574	      0.11320547
      0.49084277	      0.10706706	      0.13448223	      0.03051543	      0.11320631
      0.49097712	      0.10706667	      0.13448132	      0.03051512	      0.11320714
      0.49107632	      0.10706639	      0.13448065	      0.03051489	      0.11320776
      0.49117553	      0.10706610	      0.13447998	      0.03051466	      0.11320838
      0.49132079	      0.10706568	      0.13447899	      0.03051432	      0.11320929
      0.49144306	      0.10706533	      0.13447817	      0.03051404	      0.11321005
      0.49156533	      0.10706497	      0.13447734	      0.03051376	      0.11321081
      0.49168759	      0.10706462	      0.13447652	      0.03051347	      0.11321158
      0.49179043	      0.10706433	      0.13447583	      0.03051324	      0.11321222
      0.49189326	      0.10706403	      0.13447513	      0.03051300	      0.11321286
      0.49202815	      0.10706364	      0.13447422	      0.03051269	      0.11321371
      0.49216304	      0.10706325	      0.13447332	      0.03051238	      0.11321455
      0.49226068	      0.10706297	      0.13447266	      0.03051216	      0.11321516
      0.49235831	      0.10706269	      0.13447200	      0.03051194	      0.11321577
      0.49250495	      0.10706227	      0.13447102	      0.03051160	      0.11321669
      0.49262686	      0.10706192	      0.13447020	      0.03051132	      0.11321745
      0.49274878	      0.10706158	      0.13446938	      0.03051105	      0.11321822
      0.49287070	      0.10706123	      0.13446856	      0.03051077	      0.11321898
      0.49297227	      0.10706094	      0.13446788	      0.03051054	      0.11321962
      0.49307384	      0.10706065	      0.13446720	      0.03051031	      0.11322025
      0.49320901	      0.10706026	      0.13446630	      0.03051000	      0.11322110
      0.49334418	      0.10705987	      0.13446539	      0.03050970	      0.11322195
      0.49344057	      0.10705960	      0.13446475	      0.03050948	      0.11322255
      0.49353696	      0.10705933	      0.13446411	      0.03050926	      0.11322316
      0.49368438	      0.10705891	      0.13446312	      0.03050893	      0.11322408
      0.49380592	      0.10705856	      0.13446231	      0.03050866	      0.11322484
      0.49392746	      0.10705821	      0.13446150	      0.03050838	      0.11322561
      0.49403650	      0.10705791	      0.13446077	      0.03050814	      0.11322629
      0.49414554	      0.10705760	      0.13446004	      0.03050789	      0.11322698
      0.49425458	      0.10705729	      0.13445932	      0.03050765	      0.11322766
      0.49439083	      0.10705690	      0.13445841	      0.03050734	      0.11322852
      0.49449916	      0.10705659	      0.13445769	      0.03050710	      0.11322920
      0.49460749	      0.10705629	      0.13445697	      0.03050686	      0.11322988
      0.49471582	      0.10705598	      0.13445625	      0.03050662	      0.11323057
      0.49485752	      0.10705558	      0.13445531	      0.03050630	      0.11323146
      0.49496255	      0.10705528	      0.13445461	      0.03050607	      0.11323212
      0.49506758	      0.10705499	      0.13445391	      0.03050584	      0.11323278
      0.49519807	      0.10705462	      0.13445305	      0.03050555	      0.11323360
      0.49532855	      0.10705425	      0.13445218	      0.03050526	      0.11323443
      0.49542703	      0.10705397	      0.13445153	      0.03050504	      0.11323505
      0.49552551	      0.10705370	      0.13445088	      0.03050482	      0.11323567
      0.49566165	      0.10705331	      0.13444997	      0.03050452	      0.11323653
      0.49578319	      0.10705297	      0.13444917	      0.03050426	      0.11323729
      0.49590472	      0.10705263	      0.13444837	      0.03050399	      0.11323806
      0.49602625	      0.10705229	      0.13444756	      0.03050372	      0.11323883
      0.49612725	      0.10705200	      0.13444689	      0.03050350	      0.11323947
      0.49622825	      0.10705172	      0.13444623	      0.03050328	      0.11324011
      0.49635782	      0.10705136	      0.13444537	      0.03050300	      0.11324093
      0.49648740	      0.10705100	      0.13444452	      0.03050271	      0.11324174
      0.49659117	      0.10705071	      0.13444383	      0.03050249	      0.11324240
      0.49669494	      0.10705042	      0.13444315	      0.03050226	      0.11324306
      0.49682259	      0.10705006	      0.13444231	      0.03050198	      0.11324387
      0.49695024	      0.10704970	      0.13444147	      0.03050170	      0.11324468
      0.49705189	      0.10704942	      0.13444080	      0.03050148	      0.11324532
      0.49715354	      0.10704913	      0.13444013	      0.03050126	      0.11324596
      0.49728290	      0.10704877	      0.13443928	      0.03050098	      0.11324678
      0.49741225	      0.10704841	      0.13443843	      0.03050070	      0.11324760
      0.49751318	      0.10704813	      0.13443776	      0.03050048	      0.11324824
      0.49761412	      0.10704785	      0.13443710	      0.03050026	      0.11324889
      0.49774436	      0.10704749	      0.13443624	      0.03049998	      0.11324971
      0.49787459	      0.10704713	      0.13443539	      0.03049970	      0.11325054
      0.49797413	      0.10704685	      0.13443474	      0.03049949	      0.11325117
      0.49807367	      0.10704658	      0.13443408	      0.03049927	      0.11325181
      0.49820555	      0.10704621	      0.13443322	      0.03049899	      0.11325264
      0.49833743	      0.10704585	      0.13443235	      0.03049871	      0.11325348
      0.49843552	      0.10704557	      0.13443171	      0.03049850	      0.11325411
      0.49853361	      0.10704530	      0.13443107	      0.03049829	      0.11325473
      0.49866749	      0.10704493	      0.13443019	      0.03049800	      0.11325558
      0.49878596	      0.10704460	      0.13442942	      0.03049775	      0.11325634
      0.49890444	      0.10704428	      0.13442864	      0.03049750	      0.11325709
      0.49902292	      0.10704395	      0.13442787	      0.03049724	      0.11325785
      0.49912668	      0.10704366	      0.13442719	      0.03049702	      0.11325851
      0.49923044	      0.10704338	      0.13442651	      0.03049680	      0.11325917
      0.49933420	      0.10704309	      0.13442584	      0.03049658	      0.11325984
      0.49947720	      0.10704270	      0.13442490	      0.03049628	      0.11326075
      0.49958095	      0.10704241	      0.13442422	      0.03049606	      0.11326141
      0.49968470	      0.10704213	      0.13442355	      0.03049584	      0.11326208
      0.49981267	      0.10704178	      0.13442271	      0.03049557	      0.11326289
      0.49994064	      0.10704143	      0.13442188	      0.03049530	      0.11326371
      0.50003538	      0.10704117	      0.13442126	      0.03049510	      0.11326432
      0.50013012	      0.10704091	      0.13442065	      0.03049490	      0.11326492
      0.50026663	      0.10704053	      0.13441976	      0.03049462	      0.11326580
      0.50038674	      0.10704020	      0.13441897	      0.03049436	      0.11326657
      0.50050685	      0.10703987	      0.13441819	      0.03049411	      0.11326734
      0.50061407	      0.10703958	      0.13441750	      0.03049389	      0.11326803
      0.50072129	      0.10703929	      0.13441680	      0.03049366	      0.11326871
      0.50082852	      0.10703899	      0.13441610	      0.03049344	      0.11326940
      0.50093574	      0.10703870	      0.13441541	      0.03049321	      0.11327009
      0.50107497	      0.10703832	      0.13441450	      0.03049292	      0.11327098
      0.50117433	      0.10703805	      0.13441386	      0.03049272	      0.11327162
      0.50127369	      0.10703778	      0.13441321	      0.03049251	      0.11327226
      0.50140482	      0.10703742	      0.13441236	      0.03049224	      0.11327310
      0.50153595	      0.10703707	      0.13441151	      0.03049197	      0.11327395
      0.50162881	      0.10703681	      0.13441091	      0.03049177	      0.11327454
      0.50172168	      0.10703656	      0.13441031	      0.03049158	      0.11327514
      0.50186058	      0.10703618	      0.13440941	      0.03049129	      0.11327604
      0.50198037	      0.10703586	      0.13440863	      0.03049105	      0.11327681
      0.50210015	      0.10703553	      0.13440785	      0.03049080	      0.11327758
      0.50220683	      0.10703524	      0.13440716	      0.03049058	      0.11327827
      0.50231351	      0.10703496	      0.13440647	      0.03049036	      0.11327896
      0.50242019	      0.10703467	      0.13440578	      0.03049014	      0.11327965
      0.50252687	      0.10703438	      0.13440509	      0.03048992	      0.11328033
      0.50266419	      0.10703401	      0.13440421	      0.03048964	      0.11328122
      0.50276330	      0.10703374	      0.13440357	      0.03048944	      0.11328186
      0.50286241	      0.10703347	      0.13440293	      0.03048923	      0.11328250
      0.50299195	      0.10703312	      0.13440209	      0.03048897	      0.11328334
      0.50312150	      0.10703277	      0.13440125	      0.03048870	      0.11328418
      0.50321410	      0.10703252	      0.13440065	      0.03048852	      0.11328478
      0.50330671	      0.10703227	      0.13440006	      0.03048833	      0.11328538
      0.50344393	      0.10703190	      0.13439917	      0.03048805	      0.11328627
      0.50356244	      0.10703158	      0.13439841	      0.03048781	      0.11328704
      0.50368095	      0.10703126	      0.13439764	      0.03048757	      0.11328781
      0.50378746	      0.10703098	      0.13439696	      0.03048735	      0.11328850
      0.50389397	      0.10703069	      0.13439627	      0.03048713	      0.11328919
      0.50400048	      0.10703041	      0.13439558	      0.03048692	      0.11328988
      0.50410699	      0.10703012	      0.13439490	      0.03048670	      0.11329057
      0.50424025	      0.10702976	      0.13439404	      0.03048643	      0.11329144
      0.50433998	      0.10702950	      0.13439340	      0.03048623	      0.11329209
      0.50443971	      0.10702923	      0.13439276	      0.03048603	      0.11329274
      0.50456612	      0.10702889	      0.13439194	      0.03048578	      0.11329356
      0.50469253	      0.10702855	      0.13439113	      0.03048552	      0.11329438
      0.50478626	      0.10702830	      0.13439053	      0.03048534	      0.11329499
      0.50487998	      0.10702805	      0.13438992	      0.03048515	      0.11329560
      0.50501285	      0.10702770	      0.13438907	      0.03048488	      0.11329647
      0.50512922	      0.10702738	      0.13438832	      0.03048465	      0.11329723
      0.50524560	      0.10702707	      0.13438757	      0.03048442	      0.11329799
      0.50536197	      0.10702676	      0.13438683	      0.03048418	      0.11329875
      0.50546029	      0.10702650	      0.13438619	      0.03048399	      0.11329939
      0.50555861	      0.10702624	      0.13438556	      0.03048379	      0.11330004
      0.50568171	      0.10702591	      0.13438477	      0.03048355	      0.11330084
      0.50580481	      0.10702558	      0.13438398	      0.03048330	      0.11330165
      0.50590429	      0.10702532	      0.13438334	      0.03048310	      0.11330230
      0.50600377	      0.10702506	      0.13438271	      0.03048291	      0.11330295
      0.50612675	      0.10702473	      0.13438192	      0.03048266	      0.11330376
      0.50624973	      0.10702440	      0.13438113	      0.03048242	      0.11330456
      0.50634674	      0.10702415	      0.13438051	      0.03048223	      0.11330520
      0.50644374	      0.10702389	      0.13437989	      0.03048204	      0.11330584
      0.50656946	      0.10702356	      0.13437908	      0.03048179	      0.11330666
      0.50669517	      0.10702322	      0.13437827	      0.03048154	      0.11330749
      0.50679038	      0.10702297	      0.13437766	      0.03048135	      0.11330811
      0.50688558	      0.10702272	      0.13437705	      0.03048117	      0.11330874
      0.50701409	      0.10702238	      0.13437623	      0.03048091	      0.11330959
      0.50714260	      0.10702204	      0.13437541	      0.03048066	      0.11331043
      0.50723526	      0.10702179	      0.13437482	      0.03048048	      0.11331104
      0.50732792	      0.10702155	      0.13437422	      0.03048030	      0.11331165
      0.50746065	      0.10702120	      0.13437337	      0.03048004	      0.11331253
      0.50757532	      0.10702090	      0.13437264	      0.03047981	      0.11331328
      0.50768998	      0.10702060	      0.13437191	      0.03047959	      0.11331404
      0.50780465	      0.10702029	      0.13437117	      0.03047937	      0.11331480
      0.50790401	      0.10702003	      0.13437054	      0.03047917	      0.11331545
      0.50800337	      0.10701977	      0.13436990	      0.03047898	      0.11331611
      0.50812277	      0.10701946	      0.13436914	      0.03047875	      0.11331690
      0.50824217	      0.10701914	      0.13436838	      0.03047852	      0.11331769
      0.50834212	      0.10701888	      0.13436774	      0.03047832	      0.11331835
      0.50844206	      0.10701862	      0.13436710	      0.03047813	      0.11331902
      0.50854201	      0.10701836	      0.13436646	      0.03047794	      0.11331968
      0.50868054	      0.10701799	      0.13436558	      0.03047767	      0.11332060
      0.50878038	      0.10701773	      0.13436494	      0.03047747	      0.11332126
      0.50888021	      0.10701747	      0.13436430	      0.03047728	      0.11332192
      0.50900399	      0.10701715	      0.13436351	      0.03047704	      0.11332274
      0.50911421	      0.10701686	      0.13436281	      0.03047683	      0.11332348
      0.50922442	      0.10701657	      0.13436210	      0.03047662	      0.11332421
      0.50933464	      0.10701628	      0.13436140	      0.03047641	      0.11332494
      0.50944485	      0.10701600	      0.13436070	      0.03047620	      0.11332568
      0.50955506	      0.10701571	      0.13435999	      0.03047599	      0.11332641
      0.50966528	      0.10701542	      0.13435929	      0.03047577	      0.11332715
      0.50976142	      0.10701517	      0.13435868	      0.03047559	      0.11332779
      0.50985756	      0.10701492	      0.13435806	      0.03047541	      0.11332843
      0.50997933	      0.10701460	      0.13435729	      0.03047517	      0.11332924
      0.51010110	      0.10701429	      0.13435651	      0.03047494	      0.11333005
      0.51019660	      0.10701404	      0.13435590	      0.03047476	      0.11333069
      0.51029210	      0.10701379	      0.13435529	      0.03047458	      0.11333133
      0.51041750	      0.10701346	      0.13435449	      0.03047434	      0.11333217
      0.51054289	      0.10701314	      0.13435370	      0.03047410	      0.11333301
      0.51063227	      0.10701291	      0.13435313	      0.03047393	      0.11333361
      0.51072164	      0.10701267	      0.13435256	      0.03047376	      0.11333421
      0.51085777	      0.10701232	      0.13435169	      0.03047350	      0.11333512
      0.51096883	      0.10701203	      0.13435098	      0.03047329	      0.11333587
      0.51107989	      0.10701174	      0.13435027	      0.03047309	      0.11333661
      0.51119095	      0.10701146	      0.13434957	      0.03047288	      0.11333736
      0.51130201	      0.10701117	      0.13434886	      0.03047267	      0.11333810
      0.51141307	      0.10701088	      0.13434815	      0.03047246	      0.11333885
      0.51150796	      0.10701064	      0.13434755	      0.03047228	      0.11333949
      0.51160286	      0.10701039	      0.13434694	      0.03047210	      0.11334013
      0.51172500	      0.10701008	      0.13434617	      0.03047187	      0.11334095
      0.51184713	      0.10700976	      0.13434539	      0.03047164	      0.11334177
      0.51194080	      0.10700952	      0.13434479	      0.03047147	      0.11334241
      0.51203448	      0.10700928	      0.13434420	      0.03047129	      0.11334304
      0.51216097	      0.10700895	      0.13434339	      0.03047105	      0.11334389
      0.51227419	      0.10700866	      0.13434267	      0.03047084	      0.11334466
      0.51238741	      0.10700837	      0.13434195	      0.03047063	      0.11334542
      0.51248494	      0.10700812	      0.13434133	      0.03047045	      0.11334608
      0.51258247	      0.10700787	      0.13434071	      0.03047027	      0.11334674
      0.51270012	      0.10700757	      0.13433996	      0.03047005	      0.11334754
      0.51281777	      0.10700726	      0.13433921	      0.03046983	      0.11334834
      0.51291519	      0.10700701	      0.13433859	      0.03046965	      0.11334900
      0.51301261	      0.10700676	      0.13433797	      0.03046947	      0.11334966
      0.51313119	      0.10700646	      0.13433722	      0.03046925	      0.11335046
      0.51324977	      0.10700616	      0.13433646	      0.03046903	      0.11335127
      0.51334484	      0.10700591	      0.13433586	      0.03046885	      0.11335192
      0.51343992	      0.10700567	      0.13433525	      0.03046868	      0.11335256
      0.51356130	      0.10700536	      0.13433448	      0.03046845	      0.11335339
      0.51368269	      0.10700505	      0.13433371	      0.03046823	      0.11335422
      0.51377551	      0.10700481	      0.13433312	      0.03046806	      0.11335485
      0.51386834	      0.10700457	      0.13433253	      0.03046789	      0.11335548
      0.51399317	      0.10700426	      0.13433174	      0.03046766	      0.11335633
      0.51411800	      0.10700394	      0.13433094	      0.03046743	      0.11335719
      0.51420783	      0.10700371	      0.13433037	      0.03046727	      0.11335780
      0.51429767	      0.10700348	      0.13432980	      0.03046710	      0.11335841
      0.51442771	      0.10700315	      0.13432897	      0.03046686	      0.11335930
      0.51453902	      0.10700286	      0.13432827	      0.03046666	      0.11336006
      0.51465033	      0.10700258	      0.13432756	      0.03046646	      0.11336083
      0.51476164	      0.10700230	      0.13432685	      0.03046625	      0.11336159
      0.51485936	      0.10700205	      0.13432623	      0.03046607	      0.11336226
      0.51495707	      0.10700180	      0.13432561	      0.03046590	      0.11336293
      0.51505478	      0.10700155	      0.13432499	      0.03046572	      0.11336360
      0.51518728	      0.10700122	      0.13432414	      0.03046548	      0.11336451
      0.51528621	      0.10700097	      0.13432351	      0.03046530	      0.11336519
      0.51538514	      0.10700071	      0.13432289	      0.03046512	      0.11336587
      0.51548407	      0.10700046	      0.13432226	      0.03046494	      0.11336655
      0.51561726	      0.10700013	      0.13432141	      0.03046470	      0.11336747
      0.51571362	      0.10699988	      0.13432080	      0.03046452	      0.11336814
      0.51580998	      0.10699964	      0.13432018	      0.03046435	      0.11336880
      0.51593142	      0.10699933	      0.13431941	      0.03046413	      0.11336964
      0.51603938	      0.10699906	      0.13431872	      0.03046394	      0.11337039
      0.51614733	      0.10699879	      0.13431804	      0.03046374	      0.11337113
      0.51625529	      0.10699851	      0.13431735	      0.03046355	      0.11337188
      0.51636325	      0.10699824	      0.13431667	      0.03046335	      0.11337263
      0.51645956	      0.10699800	      0.13431605	      0.03046318	      0.11337329
      0.51655586	      0.10699775	      0.13431544	      0.03046301	      0.11337396
      0.51665217	      0.10699751	      0.13431483	      0.03046283	      0.11337463
      0.51678557	      0.10699718	      0.13431398	      0.03046260	      0.11337555
      0.51688552	      0.10699692	      0.13431334	      0.03046242	      0.11337625
      0.51698547	      0.10699667	      0.13431271	      0.03046224	      0.11337694
      0.51708541	      0.10699642	      0.13431207	      0.03046206	      0.11337764
      0.51721245	      0.10699610	      0.13431126	      0.03046183	      0.11337852
      0.51730995	      0.10699586	      0.13431064	      0.03046166	      0.11337920
      0.51740745	      0.10699561	      0.13431002	      0.03046148	      0.11337988
      0.51752565	      0.10699531	      0.13430927	      0.03046127	      0.11338071
      0.51763136	      0.10699505	      0.13430860	      0.03046109	      0.11338144
      0.51773707	      0.10699478	      0.13430793	      0.03046090	      0.11338218
      0.51784278	      0.10699452	      0.13430725	      0.03046071	      0.11338292
      0.51794849	      0.10699425	      0.13430658	      0.03046052	      0.11338366
      0.51805420	      0.10699399	      0.13430591	      0.03046034	      0.11338440
      0.51815991	      0.10699373	      0.13430523	      0.03046015	      0.11338514
      0.51826562	      0.10699346	      0.13430456	      0.03045996	      0.11338588
      0.51837133	      0.10699320	      0.13430389	      0.03045978	      0.11338662
      0.51847704	      0.10699293	      0.13430322	      0.03045959	      0.11338736
      0.51858275	      0.10699267	      0.13430254	      0.03045940	      0.11338811
      0.51867750	      0.10699243	      0.13430194	      0.03045924	      0.11338877
      0.51877225	      0.10699219	      0.13430134	      0.03045907	      0.11338944
      0.51888679	      0.10699191	      0.13430061	      0.03045887	      0.11339024
      0.51900132	      0.10699162	      0.13429988	      0.03045867	      0.11339105
      0.51909810	      0.10699138	      0.13429926	      0.03045850	      0.11339173
      0.51919488	      0.10699114	      0.13429864	      0.03045833	      0.11339242
      0.51929165	      0.10699090	      0.13429803	      0.03045816	      0.11339310
      0.51942142	      0.10699058	      0.13429720	      0.03045793	      0.11339402
      0.51951865	      0.10699034	      0.13429658	      0.03045776	      0.11339470
      0.51961588	      0.10699009	      0.13429596	      0.03045759	      0.11339539
      0.51973287	      0.10698980	      0.13429522	      0.03045739	      0.11339622
      0.51983757	      0.10698954	      0.13429455	      0.03045721	      0.11339696
      0.51994228	      0.10698928	      0.13429388	      0.03045702	      0.11339770
      0.52004698	      0.10698902	      0.13429321	      0.03045684	      0.11339845
      0.52015168	      0.10698876	      0.13429255	      0.03045666	      0.11339919
      0.52025639	      0.10698850	      0.13429188	      0.03045648	      0.11339993
      0.52036109	      0.10698824	      0.13429121	      0.03045630	      0.11340068
      0.52046580	      0.10698798	      0.13429054	      0.03045611	      0.11340142
      0.52057050	      0.10698773	      0.13428987	      0.03045593	      0.11340217
      0.52067520	      0.10698747	      0.13428921	      0.03045575	      0.11340291
      0.52077991	      0.10698721	      0.13428854	      0.03045557	      0.11340366
      0.52088461	      0.10698695	      0.13428787	      0.03045539	      0.11340441
      0.52098932	      0.10698669	      0.13428720	      0.03045521	      0.11340516
      0.52108307	      0.10698646	      0.13428660	      0.03045505	      0.11340583
      0.52117682	      0.10698623	      0.13428601	      0.03045489	      0.11340650
      0.52129098	      0.10698594	      0.13428528	      0.03045469	      0.11340731
      0.52140515	      0.10698566	      0.13428455	      0.03045449	      0.11340813
      0.52149975	      0.10698543	      0.13428394	      0.03045433	      0.11340881
      0.52159436	      0.10698520	      0.13428334	      0.03045417	      0.11340949
      0.52170969	      0.10698491	      0.13428260	      0.03045397	      0.11341032
      0.52182502	      0.10698463	      0.13428186	      0.03045377	      0.11341115
      0.52191557	      0.10698441	      0.13428129	      0.03045362	      0.11341180
      0.52200612	      0.10698418	      0.13428071	      0.03045346	      0.11341245
      0.52212674	      0.10698389	      0.13427994	      0.03045326	      0.11341332
      0.52224736	      0.10698359	      0.13427917	      0.03045305	      0.11341419
      0.52233400	      0.10698338	      0.13427861	      0.03045291	      0.11341481
      0.52242064	      0.10698316	      0.13427806	      0.03045276	      0.11341544
      0.52254865	      0.10698285	      0.13427724	      0.03045254	      0.11341636
      0.52265572	      0.10698259	      0.13427655	      0.03045236	      0.11341714
      0.52276279	      0.10698233	      0.13427587	      0.03045218	      0.11341791
      0.52286985	      0.10698206	      0.13427518	      0.03045199	      0.11341869
      0.52297692	      0.10698180	      0.13427450	      0.03045181	      0.11341947
      0.52306945	      0.10698157	      0.13427390	      0.03045166	      0.11342014
      0.52316197	      0.10698135	      0.13427331	      0.03045150	      0.11342081
      0.52327662	      0.10698107	      0.13427258	      0.03045131	      0.11342164
      0.52339127	      0.10698079	      0.13427184	      0.03045111	      0.11342248
      0.52348405	      0.10698056	      0.13427125	      0.03045096	      0.11342315
      0.52357684	      0.10698033	      0.13427065	      0.03045080	      0.11342383
      0.52369285	      0.10698005	      0.13426991	      0.03045060	      0.11342467
      0.52380886	      0.10697977	      0.13426917	      0.03045041	      0.11342552
      0.52389814	      0.10697955	      0.13426859	      0.03045026	      0.11342617
      0.52398742	      0.10697933	      0.13426802	      0.03045011	      0.11342683
      0.52410825	      0.10697904	      0.13426725	      0.03044991	      0.11342771
      0.52422907	      0.10697874	      0.13426647	      0.03044970	      0.11342860
      0.52431487	      0.10697853	      0.13426592	      0.03044956	      0.11342922
      0.52440067	      0.10697833	      0.13426537	      0.03044942	      0.11342985
      0.52452819	      0.10697802	      0.13426455	      0.03044920	      0.11343079
      0.52463522	      0.10697776	      0.13426386	      0.03044902	      0.11343158
      0.52474226	      0.10697750	      0.13426318	      0.03044885	      0.11343236
      0.52484929	      0.10697724	      0.13426249	      0.03044867	      0.11343315
      0.52494503	      0.10697700	      0.13426187	      0.03044851	      0.11343386
      0.52504076	      0.10697677	      0.13426126	      0.03044835	      0.11343456
      0.52513650	      0.10697654	      0.13426064	      0.03044819	      0.11343527
      0.52525895	      0.10697624	      0.13425985	      0.03044799	      0.11343617
      0.52535596	      0.10697601	      0.13425923	      0.03044782	      0.11343689
      0.52545297	      0.10697577	      0.13425861	      0.03044766	      0.11343761
      0.52554997	      0.10697554	      0.13425798	      0.03044750	      0.11343833
      0.52567178	      0.10697524	      0.13425720	      0.03044730	      0.11343923
      0.52576697	      0.10697501	      0.13425658	      0.03044714	      0.11343993
      0.52586216	      0.10697478	      0.13425597	      0.03044699	      0.11344064
      0.52595734	      0.10697455	      0.13425536	      0.03044683	      0.11344135
      0.52608455	      0.10697424	      0.13425454	      0.03044662	      0.11344229
      0.52617879	      0.10697402	      0.13425393	      0.03044646	      0.11344300
      0.52627304	      0.10697379	      0.13425332	      0.03044631	      0.11344370
      0.52638856	      0.10697351	      0.13425258	      0.03044612	      0.11344456
      0.52649116	      0.10697326	      0.13425192	      0.03044595	      0.11344533
      0.52659375	      0.10697301	      0.13425125	      0.03044578	      0.11344609
      0.52669635	      0.10697277	      0.13425059	      0.03044561	      0.11344686
      0.52679894	      0.10697252	      0.13424993	      0.03044544	      0.11344763
      0.52690154	      0.10697227	      0.13424927	      0.03044528	      0.11344840
      0.52700413	      0.10697203	      0.13424860	      0.03044511	      0.11344917
      0.52710673	      0.10697178	      0.13424794	      0.03044494	      0.11344993
      0.52720932	      0.10697153	      0.13424728	      0.03044477	      0.11345071
      0.52731192	      0.10697129	      0.13424662	      0.03044461	      0.11345148
      0.52741452	      0.10697104	      0.13424595	      0.03044444	      0.11345225
      0.52750573	      0.10697082	      0.13424536	      0.03044429	      0.11345294
      0.52759695	      0.10697060	      0.13424477	      0.03044414	      0.11345362
      0.52770915	      0.10697033	      0.13424405	      0.03044396	      0.11345447
      0.52782134	      0.10697006	      0.13424332	      0.03044378	      0.11345532
      0.52791397	      0.10696984	      0.13424272	      0.03044363	      0.11345602
      0.52800661	      0.10696962	      0.13424212	      0.03044348	      0.11345672
      0.52811933	      0.10696935	      0.13424139	      0.03044329	      0.11345757
      0.52823205	      0.10696908	      0.13424066	      0.03044311	      0.11345843
      0.52832104	      0.10696887	      0.13424008	      0.03044297	      0.11345910
      0.52841003	      0.10696865	      0.13423950	      0.03044282	      0.11345978
      0.52852729	      0.10696837	      0.13423874	      0.03044263	      0.11346067
      0.52864455	      0.10696809	      0.13423798	      0.03044244	      0.11346156
      0.52873041	      0.10696789	      0.13423743	      0.03044231	      0.11346222
      0.52881626	      0.10696768	      0.13423687	      0.03044217	      0.11346287
      0.52893920	      0.10696739	      0.13423607	      0.03044197	      0.11346381
      0.52904408	      0.10696714	      0.13423539	      0.03044180	      0.11346461
      0.52914896	      0.10696689	      0.13423471	      0.03044163	      0.11346541
      0.52925385	      0.10696664	      0.13423402	      0.03044146	      0.11346621
      0.52935873	      0.10696639	      0.13423334	      0.03044130	      0.11346702
      0.52944839	      0.10696618	      0.13423276	      0.03044115	      0.11346770
      0.52953805	      0.10696596	      0.13423217	      0.03044101	      0.11346839
      0.52965167	      0.10696569	      0.13423143	      0.03044083	      0.11346927
      0.52976528	      0.10696542	      0.13423069	      0.03044064	      0.11347014
      0.52985476	      0.10696521	      0.13423011	      0.03044050	      0.11347083
      0.52994424	      0.10696500	      0.13422953	      0.03044036	      0.11347152
      0.53006015	      0.10696472	      0.13422877	      0.03044017	      0.11347241
      0.53017605	      0.10696445	      0.13422802	      0.03043999	      0.11347331
      0.53026123	      0.10696425	      0.13422746	      0.03043985	      0.11347396
      0.53034640	      0.10696404	      0.13422690	      0.03043972	      0.11347462
      0.53046917	      0.10696375	      0.13422610	      0.03043952	      0.11347557
      0.53057344	      0.10696350	      0.13422542	      0.03043936	      0.11347638
      0.53067772	      0.10696326	      0.13422474	      0.03043919	      0.11347719
      0.53078199	      0.10696301	      0.13422406	      0.03043903	      0.11347800
      0.53088627	      0.10696276	      0.13422338	      0.03043886	      0.11347881
      0.53097595	      0.10696255	      0.13422279	      0.03043872	      0.11347951
      0.53106563	      0.10696234	      0.13422220	      0.03043858	      0.11348021
      0.53117789	      0.10696207	      0.13422147	      0.03043840	      0.11348108
      0.53129014	      0.10696181	      0.13422073	      0.03043822	      0.11348196
      0.53138021	      0.10696160	      0.13422014	      0.03043808	      0.11348266
      0.53147027	      0.10696138	      0.13421955	      0.03043794	      0.11348337
      0.53158385	      0.10696112	      0.13421881	      0.03043776	      0.11348426
      0.53169743	      0.10696085	      0.13421806	      0.03043758	      0.11348515
      0.53178401	      0.10696064	      0.13421750	      0.03043744	      0.11348583
      0.53187060	      0.10696044	      0.13421693	      0.03043731	      0.11348651
      0.53198905	      0.10696016	      0.13421615	      0.03043712	      0.11348744
      0.53210750	      0.10695988	      0.13421537	      0.03043694	      0.11348837
      0.53219074	      0.10695969	      0.13421482	      0.03043681	      0.11348903
      0.53227399	      0.10695949	      0.13421428	      0.03043668	      0.11348968
      0.53239904	      0.10695920	      0.13421345	      0.03043648	      0.11349067
      0.53250373	      0.10695895	      0.13421276	      0.03043632	      0.11349150
      0.53260842	      0.10695870	      0.13421208	      0.03043615	      0.11349233
      0.53271312	      0.10695846	      0.13421139	      0.03043599	      0.11349316
      0.53280561	      0.10695824	      0.13421078	      0.03043585	      0.11349389
      0.53289809	      0.10695802	      0.13421017	      0.03043570	      0.11349462
      0.53299058	      0.10695781	      0.13420956	      0.03043556	      0.11349536
      0.53311300	      0.10695752	      0.13420875	      0.03043537	      0.11349633
      0.53320683	      0.10695730	      0.13420813	      0.03043522	      0.11349708
      0.53330066	      0.10695708	      0.13420751	      0.03043508	      0.11349783
      0.53339450	      0.10695686	      0.13420689	      0.03043493	      0.11349858
      0.53351654	      0.10695657	      0.13420608	      0.03043474	      0.11349955
      0.53360830	      0.10695636	      0.13420548	      0.03043460	      0.11350029
      0.53370006	      0.10695614	      0.13420487	      0.03043446	      0.11350102
      0.53381248	      0.10695588	      0.13420413	      0.03043428	      0.11350192
      0.53391349	      0.10695565	      0.13420346	      0.03043413	      0.11350273
      0.53401450	      0.10695541	      0.13420279	      0.03043397	      0.11350354
      0.53411551	      0.10695517	      0.13420212	      0.03043382	      0.11350436
      0.53421652	      0.10695494	      0.13420145	      0.03043366	      0.11350517
      0.53431753	      0.10695470	      0.13420078	      0.03043350	      0.11350598
      0.53441853	      0.10695447	      0.13420011	      0.03043335	      0.11350680
      0.53450701	      0.10695426	      0.13419952	      0.03043321	      0.11350751
      0.53459549	      0.10695405	      0.13419893	      0.03043308	      0.11350823
      0.53470655	      0.10695380	      0.13419820	      0.03043291	      0.11350913
      0.53481761	      0.10695354	      0.13419746	      0.03043274	      0.11351003
      0.53490653	      0.10695333	      0.13419687	      0.03043260	      0.11351075
      0.53499545	      0.10695312	      0.13419628	      0.03043246	      0.11351147
      0.53510839	      0.10695286	      0.13419552	      0.03043229	      0.11351239
      0.53522133	      0.10695260	      0.13419477	      0.03043212	      0.11351331
      0.53530570	      0.10695240	      0.13419421	      0.03043199	      0.11351400
      0.53539008	      0.10695221	      0.13419365	      0.03043186	      0.11351469
      0.53550993	      0.10695193	      0.13419285	      0.03043168	      0.11351567
      0.53561676	      0.10695168	      0.13419213	      0.03043152	      0.11351654
      0.53572359	      0.10695143	      0.13419142	      0.03043135	      0.11351742
      0.53580976	      0.10695123	      0.13419084	      0.03043122	      0.11351812
      0.53589593	      0.10695103	      0.13419027	      0.03043109	      0.11351883
      0.53601039	      0.10695077	      0.13418950	      0.03043092	      0.11351977
      0.53612485	      0.10695050	      0.13418874	      0.03043074	      0.11352071
      0.53621039	      0.10695030	      0.13418816	      0.03043061	      0.11352142
      0.53629592	      0.10695011	      0.13418759	      0.03043048	      0.11352212
      0.53641301	      0.10694983	      0.13418681	      0.03043031	      0.11352309
      0.53653009	      0.10694956	      0.13418602	      0.03043013	      0.11352406
      0.53661190	      0.10694937	      0.13418547	      0.03043001	      0.11352473
      0.53669372	      0.10694919	      0.13418492	      0.03042988	      0.11352541
      0.53681750	      0.10694890	      0.13418409	      0.03042970	      0.11352644
      0.53692145	      0.10694866	      0.13418339	      0.03042954	      0.11352730
      0.53702541	      0.10694842	      0.13418270	      0.03042938	      0.11352817
      0.53712936	      0.10694818	      0.13418200	      0.03042923	      0.11352903
      0.53721879	      0.10694797	      0.13418139	      0.03042909	      0.11352978
      0.53730822	      0.10694777	      0.13418079	      0.03042896	      0.11353052
      0.53741679	      0.10694752	      0.13418006	      0.03042879	      0.11353143
      0.53752536	      0.10694727	      0.13417933	      0.03042863	      0.11353234
      0.53761463	      0.10694706	      0.13417873	      0.03042850	      0.11353309
      0.53770391	      0.10694686	      0.13417812	      0.03042836	      0.11353384
      0.53781360	      0.10694660	      0.13417738	      0.03042820	      0.11353476
      0.53792328	      0.10694635	      0.13417664	      0.03042804	      0.11353568
      0.53801022	      0.10694615	      0.13417606	      0.03042791	      0.11353641
      0.53809717	      0.10694595	      0.13417547	      0.03042778	      0.11353715
      0.53820985	      0.10694569	      0.13417470	      0.03042761	      0.11353810
      0.53832253	      0.10694544	      0.13417394	      0.03042744	      0.11353905
      0.53840725	      0.10694524	      0.13417337	      0.03042731	      0.11353977
      0.53849196	      0.10694505	      0.13417279	      0.03042719	      0.11354048
      0.53860832	      0.10694478	      0.13417200	      0.03042701	      0.11354147
      0.53872468	      0.10694451	      0.13417121	      0.03042684	      0.11354246
      0.53880646	      0.10694433	      0.13417066	      0.03042672	      0.11354315
      0.53888824	      0.10694414	      0.13417010	      0.03042660	      0.11354385
      0.53901016	      0.10694386	      0.13416927	      0.03042642	      0.11354489
      0.53911330	      0.10694362	      0.13416857	      0.03042627	      0.11354577
      0.53921644	      0.10694339	      0.13416787	      0.03042611	      0.11354665
      0.53931958	      0.10694315	      0.13416717	      0.03042596	      0.11354753
      0.53940862	      0.10694295	      0.13416656	      0.03042583	      0.11354830
      0.53949765	      0.10694274	      0.13416595	      0.03042570	      0.11354906
      0.53960519	      0.10694250	      0.13416522	      0.03042554	      0.11354999
      0.53971273	      0.10694225	      0.13416449	      0.03042538	      0.11355091
      0.53980186	      0.10694205	      0.13416388	      0.03042525	      0.11355168
      0.53989100	      0.10694185	      0.13416327	      0.03042512	      0.11355245
      0.53999931	      0.10694160	      0.13416253	      0.03042496	      0.11355338
      0.54010762	      0.10694135	      0.13416179	      0.03042480	      0.11355432
      0.54019469	      0.10694115	      0.13416119	      0.03042467	      0.11355507
      0.54028175	      0.10694096	      0.13416059	      0.03042454	      0.11355583
      0.54039256	      0.10694070	      0.13415983	      0.03042438	      0.11355679
      0.54050338	      0.10694045	      0.13415907	      0.03042422	      0.11355775
      0.54058860	      0.10694026	      0.13415849	      0.03042409	      0.11355849
      0.54067382	      0.10694006	      0.13415790	      0.03042397	      0.11355924
      0.54078751	      0.10693981	      0.13415712	      0.03042380	      0.11356023
      0.54090121	      0.10693955	      0.13415634	      0.03042364	      0.11356122
      0.54098401	      0.10693936	      0.13415577	      0.03042352	      0.11356195
      0.54106681	      0.10693917	      0.13415520	      0.03042339	      0.11356267
      0.54118466	      0.10693890	      0.13415438	      0.03042322	      0.11356371
      0.54128650	      0.10693867	      0.13415368	      0.03042307	      0.11356460
      0.54138833	      0.10693844	      0.13415298	      0.03042293	      0.11356550
      0.54149017	      0.10693821	      0.13415228	      0.03042278	      0.11356640
      0.54157975	      0.10693801	      0.13415166	      0.03042265	      0.11356719
      0.54166932	      0.10693781	      0.13415104	      0.03042252	      0.11356798
      0.54175890	      0.10693760	      0.13415042	      0.03042239	      0.11356877
      0.54188014	      0.10693733	      0.13414958	      0.03042221	      0.11356985
      0.54197065	      0.10693712	      0.13414895	      0.03042208	      0.11357065
      0.54206117	      0.10693692	      0.13414832	      0.03042195	      0.11357145
      0.54216987	      0.10693667	      0.13414757	      0.03042179	      0.11357242
      0.54226767	      0.10693645	      0.13414689	      0.03042165	      0.11357329
      0.54236548	      0.10693623	      0.13414621	      0.03042151	      0.11357416
      0.54246329	      0.10693601	      0.13414553	      0.03042137	      0.11357504
      0.54256110	      0.10693579	      0.13414485	      0.03042123	      0.11357591
      0.54265890	      0.10693557	      0.13414417	      0.03042109	      0.11357679
      0.54275671	      0.10693535	      0.13414349	      0.03042095	      0.11357767
      0.54285452	      0.10693513	      0.13414280	      0.03042081	      0.11357855
      0.54295233	      0.10693491	      0.13414212	      0.03042067	      0.11357943
      0.54305013	      0.10693469	      0.13414144	      0.03042053	      0.11358031
      0.54313783	      0.10693449	      0.13414082	      0.03042040	      0.11358110
      0.54322554	      0.10693429	      0.13414021	      0.03042027	      0.11358189
      0.54333115	      0.10693405	      0.13413947	      0.03042012	      0.11358285
      0.54343676	      0.10693382	      0.13413873	      0.03041997	      0.11358380
      0.54352721	      0.10693361	      0.13413810	      0.03041984	      0.11358462
      0.54361766	      0.10693341	      0.13413746	      0.03041971	      0.11358545
      0.54370810	      0.10693321	      0.13413683	      0.03041958	      0.11358627
      0.54382512	      0.10693294	      0.13413601	      0.03041942	      0.11358734
      0.54391527	      0.10693274	      0.13413537	      0.03041929	      0.11358816
      0.54400542	      0.10693254	      0.13413474	      0.03041916	      0.11358898
      0.54409557	      0.10693234	      0.13413410	      0.03041903	      0.11358981
      0.54421628	      0.10693207	      0.13413325	      0.03041886	      0.11359091
      0.54430429	      0.10693187	      0.13413263	      0.03041873	      0.11359172
      0.54439230	      0.10693167	      0.13413201	      0.03041861	      0.11359253
      0.54450245	      0.10693143	      0.13413123	      0.03041845	      0.11359355
      0.54460140	      0.10693120	      0.13413054	      0.03041831	      0.11359446
      0.54470034	      0.10693098	      0.13412984	      0.03041817	      0.11359537
      0.54479928	      0.10693076	      0.13412914	      0.03041803	      0.11359629
      0.54489822	      0.10693054	      0.13412843	      0.03041789	      0.11359721
      0.54498389	      0.10693035	      0.13412783	      0.03041777	      0.11359800
      0.54506955	      0.10693016	      0.13412722	      0.03041765	      0.11359880
      0.54517809	      0.10692992	      0.13412645	      0.03041749	      0.11359981
      0.54528664	      0.10692967	      0.13412568	      0.03041734	      0.11360082
      0.54537112	      0.10692948	      0.13412508	      0.03041722	      0.11360161
      0.54545561	      0.10692930	      0.13412448	      0.03041710	      0.11360240
      0.54556821	      0.10692904	      0.13412367	      0.03041694	      0.11360345
      0.54566913	      0.10692882	      0.13412295	      0.03041680	      0.11360440
      0.54577006	      0.10692859	      0.13412223	      0.03041666	      0.11360534
      0.54585863	      0.10692840	      0.13412160	      0.03041654	      0.11360618
      0.54594720	      0.10692820	      0.13412097	      0.03041641	      0.11360701
      0.54603577	      0.10692800	      0.13412034	      0.03041629	      0.11360785
      0.54615554	      0.10692774	      0.13411948	      0.03041612	      0.11360898
      0.54624464	      0.10692754	      0.13411884	      0.03041599	      0.11360982
      0.54633374	      0.10692734	      0.13411820	      0.03041587	      0.11361067
      0.54644134	      0.10692710	      0.13411743	      0.03041572	      0.11361169
      0.54654894	      0.10692686	      0.13411666	      0.03041557	      0.11361271
      0.54663024	      0.10692668	      0.13411607	      0.03041546	      0.11361349
      0.54671154	      0.10692650	      0.13411549	      0.03041534	      0.11361426
      0.54682647	      0.10692625	      0.13411466	      0.03041518	      0.11361536
      0.54692795	      0.10692602	      0.13411393	      0.03041504	      0.11361633
      0.54702942	      0.10692580	      0.13411320	      0.03041490	      0.11361731
      0.54713089	      0.10692557	      0.13411246	      0.03041476	      0.11361828
      0.54721515	      0.10692538	      0.13411186	      0.03041464	      0.11361909
      0.54729940	      0.10692520	      0.13411125	      0.03041452	      0.11361990
      0.54740802	      0.10692496	      0.13411046	      0.03041437	      0.11362095
      0.54751664	      0.10692472	      0.13410967	      0.03041422	      0.11362200
      0.54760240	      0.10692453	      0.13410905	      0.03041410	      0.11362283
      0.54768817	      0.10692434	      0.13410843	      0.03041398	      0.11362366
      0.54779641	      0.10692410	      0.13410764	      0.03041383	      0.11362471
      0.54790464	      0.10692386	      0.13410686	      0.03041368	      0.11362577
      0.54798825	      0.10692367	      0.13410625	      0.03041357	      0.11362658
      0.54807186	      0.10692349	      0.13410564	      0.03041345	      0.11362740
      0.54818264	      0.10692325	      0.13410483	      0.03041330	      0.11362848
      0.54829341	      0.10692300	      0.13410403	      0.03041315	      0.11362957
      0.54837575	      0.10692282	      0.13410342	      0.03041303	      0.11363037
      0.54845810	      0.10692264	      0.13410282	      0.03041292	      0.11363118
      0.54857109	      0.10692239	      0.13410200	      0.03041276	      0.11363230
      0.54867065	      0.10692217	      0.13410127	      0.03041263	      0.11363328
      0.54877021	      0.10692195	      0.13410054	      0.03041249	      0.11363426
      0.54886976	      0.10692173	      0.13409981	      0.03041235	      0.11363525
      0.54895767	      0.10692154	      0.13409916	      0.03041223	      0.11363612
      0.54904558	      0.10692134	      0.13409852	      0.03041211	      0.11363699
      0.54913349	      0.10692115	      0.13409787	      0.03041199	      0.11363786
      0.54925188	      0.10692089	      0.13409700	      0.03041183	      0.11363904
      0.54934017	      0.10692070	      0.13409635	      0.03041171	      0.11363992
      0.54942846	      0.10692050	      0.13409570	      0.03041159	      0.11364081
      0.54953504	      0.10692027	      0.13409491	      0.03041144	      0.11364187
      0.54964162	      0.10692004	      0.13409412	      0.03041130	      0.11364294
      0.54972267	      0.10691986	      0.13409352	      0.03041119	      0.11364376
      0.54980373	      0.10691968	      0.13409292	      0.03041108	      0.11364457
      0.54991683	      0.10691943	      0.13409208	      0.03041092	      0.11364571
      0.55001739	      0.10691921	      0.13409134	      0.03041078	      0.11364673
      0.55011796	      0.10691899	      0.13409059	      0.03041065	      0.11364775
      0.55021852	      0.10691877	      0.13408984	      0.03041051	      0.11364877
      0.55030213	      0.10691859	      0.13408922	      0.03041040	      0.11364962
      0.55038574	      0.10691841	      0.13408860	      0.03041028	      0.11365047
      0.55049326	      0.10691817	      0.13408780	      0.03041014	      0.11365156
      0.55060077	      0.10691794	      0.13408700	      0.03040999	      0.11365266
      0.55068630	      0.10691775	      0.13408636	      0.03040988	      0.11365354
      0.55077183	      0.10691756	      0.13408572	      0.03040976	      0.11365441
      0.55087844	      0.10691733	      0.13408492	      0.03040962	      0.11365551
      0.55098505	      0.10691710	      0.13408412	      0.03040947	      0.11365660
      0.55106871	      0.10691691	      0.13408349	      0.03040936	      0.11365747
      0.55115238	      0.10691673	      0.13408286	      0.03040925	      0.11365833
      0.55126093	      0.10691649	      0.13408205	      0.03040910	      0.11365945
      0.55136948	      0.10691626	      0.13408123	      0.03040895	      0.11366058
      0.55145234	      0.10691608	      0.13408061	      0.03040884	      0.11366144
      0.55153520	      0.10691590	      0.13407998	      0.03040873	      0.11366230
      0.55164511	      0.10691566	      0.13407915	      0.03040858	      0.11366344
      0.55175503	      0.10691542	      0.13407832	      0.03040843	      0.11366459
      0.55183657	      0.10691524	      0.13407771	      0.03040832	      0.11366544
      0.55191811	      0.10691506	      0.13407709	      0.03040821	      0.11366630
      0.55203004	      0.10691482	      0.13407624	      0.03040806	      0.11366747
      0.55212895	      0.10691461	      0.13407549	      0.03040793	      0.11366851
      0.55222787	      0.10691439	      0.13407474	      0.03040780	      0.11366955
      0.55232678	      0.10691418	      0.13407399	      0.03040767	      0.11367060
      0.55241318	      0.10691399	      0.13407333	      0.03040755	      0.11367151
      0.55249958	      0.10691380	      0.13407267	      0.03040744	      0.11367243
      0.55258598	      0.10691361	      0.13407201	      0.03040732	      0.11367334
      0.55270619	      0.10691335	      0.13407110	      0.03040716	      0.11367462
      0.55279270	      0.10691317	      0.13407044	      0.03040704	      0.11367554
      0.55287922	      0.10691298	      0.13406977	      0.03040693	      0.11367647
      0.55298645	      0.10691275	      0.13406895	      0.03040679	      0.11367762
      0.55308294	      0.10691254	      0.13406821	      0.03040666	      0.11367865
      0.55317943	      0.10691233	      0.13406747	      0.03040653	      0.11367969
      0.55327593	      0.10691212	      0.13406673	      0.03040640	      0.11368072
      0.55337242	      0.10691191	      0.13406599	      0.03040627	      0.11368177
      0.55345725	      0.10691173	      0.13406533	      0.03040616	      0.11368268
      0.55354207	      0.10691154	      0.13406468	      0.03040605	      0.11368360
      0.55364702	      0.10691132	      0.13406387	      0.03040591	      0.11368474
      0.55375198	      0.10691109	      0.13406306	      0.03040577	      0.11368588
      0.55383485	      0.10691091	      0.13406242	      0.03040566	      0.11368678
      0.55391772	      0.10691073	      0.13406178	      0.03040555	      0.11368768
      0.55402748	      0.10691050	      0.13406092	      0.03040540	      0.11368888
      0.55412550	      0.10691029	      0.13406016	      0.03040528	      0.11368996
      0.55422353	      0.10691008	      0.13405940	      0.03040515	      0.11369103
      0.55431144	      0.10690989	      0.13405872	      0.03040503	      0.11369200
      0.55439934	      0.10690970	      0.13405803	      0.03040491	      0.11369297
      0.55448725	      0.10690951	      0.13405735	      0.03040480	      0.11369394
      0.55459973	      0.10690927	      0.13405647	      0.03040465	      0.11369518
      0.55468762	      0.10690908	      0.13405578	      0.03040453	      0.11369616
      0.55477551	      0.10690889	      0.13405509	      0.03040442	      0.11369713
      0.55486340	      0.10690870	      0.13405441	      0.03040430	      0.11369811
      0.55497955	      0.10690845	      0.13405350	      0.03040415	      0.11369941
      0.55506486	      0.10690827	      0.13405283	      0.03040404	      0.11370036
      0.55515017	      0.10690808	      0.13405215	      0.03040393	      0.11370132
      0.55525681	      0.10690785	      0.13405131	      0.03040379	      0.11370251
      0.55536346	      0.10690763	      0.13405047	      0.03040365	      0.11370371
      0.55544313	      0.10690745	      0.13404985	      0.03040354	      0.11370461
      0.55552280	      0.10690728	      0.13404922	      0.03040344	      0.11370551
      0.55563475	      0.10690704	      0.13404833	      0.03040329	      0.11370678
      0.55573417	      0.10690683	      0.13404754	      0.03040316	      0.11370790
      0.55583358	      0.10690662	      0.13404675	      0.03040303	      0.11370903
      0.55593300	      0.10690641	      0.13404597	      0.03040290	      0.11371017
      0.55601477	      0.10690623	      0.13404531	      0.03040280	      0.11371110
      0.55609655	      0.10690606	      0.13404466	      0.03040269	      0.11371203
      0.55620325	      0.10690583	      0.13404381	      0.03040255	      0.11371326
      0.55630177	      0.10690562	      0.13404303	      0.03040242	      0.11371439
      0.55640029	      0.10690541	      0.13404224	      0.03040230	      0.11371552
      0.55649881	      0.10690520	      0.13404145	      0.03040217	      0.11371666
      0.55658102	      0.10690502	      0.13404079	      0.03040206	      0.11371761
      0.55666324	      0.10690485	      0.13404013	      0.03040195	      0.11371856
      0.55676884	      0.10690462	      0.13403929	      0.03040182	      0.11371979
      0.55687444	      0.10690440	      0.13403844	      0.03040168	      0.11372102
      0.55695934	      0.10690422	      0.13403775	      0.03040157	      0.11372201
      0.55704424	      0.10690403	      0.13403707	      0.03040146	      0.11372300
      0.55714808	      0.10690381	      0.13403623	      0.03040133	      0.11372422
      0.55725192	      0.10690359	      0.13403539	      0.03040119	      0.11372543
      0.55733527	      0.10690342	      0.13403472	      0.03040108	      0.11372641
      0.55741861	      0.10690324	      0.13403404	      0.03040098	      0.11372740
      0.55752374	      0.10690301	      0.13403319	      0.03040084	      0.11372864
      0.55762888	      0.10690279	      0.13403234	      0.03040071	      0.11372988
      0.55771197	      0.10690261	      0.13403166	      0.03040060	      0.11373087
      0.55779507	      0.10690244	      0.13403098	      0.03040049	      0.11373186
      0.55790066	      0.10690221	      0.13403012	      0.03040036	      0.11373312
      0.55800624	      0.10690199	      0.13402926	      0.03040022	      0.11373438
      0.55808857	      0.10690182	      0.13402859	      0.03040011	      0.11373537
      0.55817090	      0.10690164	      0.13402791	      0.03040001	      0.11373635
      0.55827741	      0.10690142	      0.13402704	      0.03039987	      0.11373763
      0.55838392	      0.10690119	      0.13402616	      0.03039974	      0.11373892
      0.55846554	      0.10690102	      0.13402549	      0.03039963	      0.11373991
      0.55854716	      0.10690084	      0.13402482	      0.03039953	      0.11374089
      0.55865467	      0.10690062	      0.13402393	      0.03039939	      0.11374220
      0.55876218	      0.10690039	      0.13402305	      0.03039925	      0.11374351
      0.55884293	      0.10690022	      0.13402238	      0.03039915	      0.11374449
      0.55892369	      0.10690005	      0.13402171	      0.03039905	      0.11374548
      0.55903248	      0.10689982	      0.13402081	      0.03039891	      0.11374681
      0.55912945	      0.10689961	      0.13402000	      0.03039878	      0.11374800
      0.55922641	      0.10689941	      0.13401920	      0.03039866	      0.11374920
      0.55932338	      0.10689920	      0.13401839	      0.03039854	      0.11375040
      0.55940869	      0.10689903	      0.13401768	      0.03039843	      0.11375145
      0.55949400	      0.10689885	      0.13401697	      0.03039832	      0.11375251
      0.55957931	      0.10689867	      0.13401625	      0.03039821	      0.11375357
      0.55969585	      0.10689842	      0.13401528	      0.03039806	      0.11375502
      0.55978118	      0.10689824	      0.13401456	      0.03039796	      0.11375609
      0.55986651	      0.10689806	      0.13401384	      0.03039785	      0.11375715
      0.55997113	      0.10689784	      0.13401296	      0.03039771	      0.11375847
      0.56007575	      0.10689762	      0.13401208	      0.03039758	      0.11375978
      0.56015439	      0.10689746	      0.13401142	      0.03039748	      0.11376077
      0.56023303	      0.10689729	      0.13401076	      0.03039738	      0.11376177
      0.56034371	      0.10689706	      0.13400982	      0.03039724	      0.11376317
      0.56044214	      0.10689685	      0.13400899	      0.03039712	      0.11376442
      0.56054057	      0.10689664	      0.13400815	      0.03039699	      0.11376567
      0.56062899	      0.10689646	      0.13400740	      0.03039688	      0.11376680
      0.56071740	      0.10689627	      0.13400665	      0.03039677	      0.11376793
      0.56080582	      0.10689609	      0.13400589	      0.03039666	      0.11376907
      0.56089424	      0.10689590	      0.13400514	      0.03039655	      0.11377020
      0.56100807	      0.10689566	      0.13400417	      0.03039641	      0.11377167
      0.56109024	      0.10689549	      0.13400346	      0.03039630	      0.11377273
      0.56117241	      0.10689532	      0.13400276	      0.03039620	      0.11377380
      0.56127979	      0.10689510	      0.13400184	      0.03039606	      0.11377519
      0.56138717	      0.10689487	      0.13400091	      0.03039593	      0.11377659
      0.56146469	      0.10689471	      0.13400024	      0.03039583	      0.11377760
      0.56154222	      0.10689455	      0.13399958	      0.03039574	      0.11377861
      0.56165486	      0.10689431	      0.13399860	      0.03039559	      0.11378009
      0.56175325	      0.10689411	      0.13399775	      0.03039547	      0.11378138
      0.56185163	      0.10689390	      0.13399690	      0.03039535	      0.11378268
      0.56194006	      0.10689372	      0.13399613	      0.03039524	      0.11378385
      0.56202849	      0.10689353	      0.13399536	      0.03039513	      0.11378502
      0.56211692	      0.10689335	      0.13399459	      0.03039502	      0.11378620
      0.56220535	      0.10689316	      0.13399382	      0.03039491	      0.11378737
      0.56231721	      0.10689293	      0.13399284	      0.03039477	      0.11378887
      0.56239983	      0.10689276	      0.13399212	      0.03039466	      0.11378997
      0.56248245	      0.10689259	      0.13399140	      0.03039456	      0.11379108
      0.56258833	      0.10689237	      0.13399047	      0.03039443	      0.11379251
      0.56269421	      0.10689215	      0.13398954	      0.03039430	      0.11379394
      0.56277217	      0.10689199	      0.13398885	      0.03039420	      0.11379499
      0.56285013	      0.10689182	      0.13398816	      0.03039410	      0.11379605
      0.56296114	      0.10689159	      0.13398718	      0.03039397	      0.11379756
      0.56305850	      0.10689139	      0.13398632	      0.03039385	      0.11379888
      0.56315585	      0.10689119	      0.13398546	      0.03039373	      0.11380022
      0.56325321	      0.10689099	      0.13398459	      0.03039361	      0.11380155
      0.56333459	      0.10689082	      0.13398387	      0.03039350	      0.11380267
      0.56341597	      0.10689065	      0.13398315	      0.03039340	      0.11380379
      0.56351961	      0.10689044	      0.13398222	      0.03039328	      0.11380522
      0.56362326	      0.10689022	      0.13398129	      0.03039315	      0.11380666
      0.56370602	      0.10689005	      0.13398055	      0.03039305	      0.11380781
      0.56378878	      0.10688988	      0.13397981	      0.03039294	      0.11380896
      0.56389214	      0.10688966	      0.13397888	      0.03039282	      0.11381040
      0.56399551	      0.10688945	      0.13397795	      0.03039269	      0.11381185
      0.56407619	      0.10688928	      0.13397723	      0.03039259	      0.11381298
      0.56415687	      0.10688912	      0.13397650	      0.03039249	      0.11381412
      0.56426276	      0.10688890	      0.13397554	      0.03039236	      0.11381561
      0.56436864	      0.10688868	      0.13397458	      0.03039223	      0.11381711
      0.56444782	      0.10688852	      0.13397386	      0.03039213	      0.11381824
      0.56452700	      0.10688835	      0.13397314	      0.03039204	      0.11381936
      0.56463557	      0.10688813	      0.13397216	      0.03039190	      0.11382091
      0.56473091	      0.10688793	      0.13397129	      0.03039179	      0.11382228
      0.56482625	      0.10688774	      0.13397042	      0.03039167	      0.11382365
      0.56492159	      0.10688754	      0.13396954	      0.03039155	      0.11382502
      0.56500687	      0.10688737	      0.13396876	      0.03039145	      0.11382625
      0.56509215	      0.10688719	      0.13396798	      0.03039134	      0.11382748
      0.56517743	      0.10688702	      0.13396719	      0.03039124	      0.11382872
      0.56528804	      0.10688679	      0.13396617	      0.03039110	      0.11383033
      0.56537422	      0.10688661	      0.13396538	      0.03039100	      0.11383159
      0.56546040	      0.10688643	      0.13396458	      0.03039089	      0.11383285
      0.56554657	      0.10688626	      0.13396378	      0.03039079	      0.11383411
      0.56565790	      0.10688603	      0.13396275	      0.03039065	      0.11383575
      0.56574226	      0.10688586	      0.13396196	      0.03039055	      0.11383700
      0.56582662	      0.10688568	      0.13396118	      0.03039045	      0.11383825
      0.56592942	      0.10688547	      0.13396022	      0.03039032	      0.11383977
      0.56603223	      0.10688526	      0.13395926	      0.03039020	      0.11384130
      0.56610944	      0.10688510	      0.13395853	      0.03039010	      0.11384245
      0.56618665	      0.10688495	      0.13395781	      0.03039001	      0.11384361
      0.56629720	      0.10688472	      0.13395677	      0.03038988	      0.11384527
      0.56639296	      0.10688453	      0.13395587	      0.03038976	      0.11384671
      0.56648871	      0.10688433	      0.13395497	      0.03038965	      0.11384816
      0.56658446	      0.10688413	      0.13395406	      0.03038953	      0.11384961
      0.56666738	      0.10688396	      0.13395328	      0.03038943	      0.11385087
      0.56675031	      0.10688380	      0.13395249	      0.03038933	      0.11385213
      0.56685083	      0.10688359	      0.13395153	      0.03038921	      0.11385367
      0.56695135	      0.10688339	      0.13395058	      0.03038909	      0.11385521
      0.56703368	      0.10688322	      0.13394979	      0.03038899	      0.11385647
      0.56711601	      0.10688305	      0.13394900	      0.03038889	      0.11385774
      0.56721844	      0.10688284	      0.13394802	      0.03038876	      0.11385932
      0.56732087	      0.10688263	      0.13394704	      0.03038864	      0.11386091
      0.56740011	      0.10688247	      0.13394628	      0.03038855	      0.11386214
      0.56747936	      0.10688231	      0.13394551	      0.03038845	      0.11386338
      0.56758642	      0.10688209	      0.13394448	      0.03038832	      0.11386505
      0.56769348	      0.10688188	      0.13394344	      0.03038819	      0.11386673
      0.56776891	      0.10688172	      0.13394271	      0.03038810	      0.11386792
      0.56784434	      0.10688157	      0.13394198	      0.03038801	      0.11386911
      0.56795917	      0.10688134	      0.13394087	      0.03038787	      0.11387093
      0.56805327	      0.10688115	      0.13393995	      0.03038776	      0.11387242
      0.56814737	      0.10688096	      0.13393903	      0.03038765	      0.11387392
      0.56824146	      0.10688076	      0.13393811	      0.03038754	      0.11387543
      0.56833556	      0.10688057	      0.13393719	      0.03038742	      0.11387694
      0.56841871	      0.10688041	      0.13393637	      0.03038732	      0.11387827
      0.56850186	      0.10688024	      0.13393555	      0.03038723	      0.11387961
      0.56858501	      0.10688007	      0.13393473	      0.03038713	      0.11388096
      0.56870013	      0.10687984	      0.13393359	      0.03038699	      0.11388282
      0.56878423	      0.10687967	      0.13393276	      0.03038689	      0.11388419
      0.56886834	      0.10687950	      0.13393193	      0.03038679	      0.11388557
      0.56897067	      0.10687929	      0.13393091	      0.03038667	      0.11388724
      0.56906256	      0.10687911	      0.13392999	      0.03038656	      0.11388875
      0.56915446	      0.10687892	      0.13392908	      0.03038645	      0.11389026
      0.56924635	      0.10687873	      0.13392816	      0.03038634	      0.11389178
      0.56933825	      0.10687855	      0.13392723	      0.03038623	      0.11389331
      0.56943014	      0.10687836	      0.13392631	      0.03038612	      0.11389484
      0.56952204	      0.10687818	      0.13392539	      0.03038601	      0.11389637
      0.56960460	      0.10687801	      0.13392455	      0.03038591	      0.11389775
      0.56968716	      0.10687785	      0.13392372	      0.03038582	      0.11389914
      0.56978687	      0.10687765	      0.13392271	      0.03038570	      0.11390081
      0.56988657	      0.10687745	      0.13392170	      0.03038558	      0.11390250
      0.56996735	      0.10687728	      0.13392088	      0.03038548	      0.11390387
      0.57004813	      0.10687712	      0.13392005	      0.03038539	      0.11390524
      0.57015232	      0.10687691	      0.13391899	      0.03038527	      0.11390701
      0.57024573	      0.10687673	      0.13391803	      0.03038516	      0.11390861
      0.57033914	      0.10687654	      0.13391708	      0.03038505	      0.11391022
      0.57043255	      0.10687635	      0.13391612	      0.03038494	      0.11391182
      0.57051403	      0.10687619	      0.13391528	      0.03038484	      0.11391323
      0.57059550	      0.10687603	      0.13391444	      0.03038474	      0.11391464
      0.57069705	      0.10687582	      0.13391339	      0.03038462	      0.11391641
      0.57079861	      0.10687562	      0.13391233	      0.03038450	      0.11391818
      0.57087619	      0.10687546	      0.13391153	      0.03038441	      0.11391953
      0.57095378	      0.10687531	      0.13391072	      0.03038432	      0.11392089
      0.57106354	      0.10687509	      0.13390958	      0.03038419	      0.11392282
      0.57115640	      0.10687490	      0.13390861	      0.03038408	      0.11392446
      0.57124925	      0.10687472	      0.13390763	      0.03038398	      0.11392611
      0.57134211	      0.10687453	      0.13390666	      0.03038387	      0.11392776
      0.57142551	      0.10687437	      0.13390578	      0.03038377	      0.11392925
      0.57150892	      0.10687420	      0.13390490	      0.03038367	      0.11393074
      0.57159232	      0.10687404	      0.13390402	      0.03038357	      0.11393224
      0.57170185	      0.10687382	      0.13390286	      0.03038345	      0.11393421
      0.57179100	      0.10687364	      0.13390191	      0.03038334	      0.11393582
      0.57188015	      0.10687346	      0.13390097	      0.03038324	      0.11393743
      0.57196930	      0.10687329	      0.13390002	      0.03038313	      0.11393905
      0.57205844	      0.10687311	      0.13389906	      0.03038303	      0.11394068
      0.57214759	      0.10687293	      0.13389811	      0.03038293	      0.11394231
      0.57223674	      0.10687275	      0.13389715	      0.03038282	      0.11394395
      0.57232589	      0.10687258	      0.13389619	      0.03038272	      0.11394559
      0.57241503	      0.10687240	      0.13389523	      0.03038261	      0.11394724
      0.57252309	      0.10687219	      0.13389407	      0.03038249	      0.11394924
      0.57260001	      0.10687203	      0.13389323	      0.03038240	      0.11395067
      0.57267693	      0.10687188	      0.13389240	      0.03038231	      0.11395211
      0.57278312	      0.10687167	      0.13389124	      0.03038219	      0.11395410
      0.57288092	      0.10687148	      0.13389018	      0.03038207	      0.11395594
      0.57297871	      0.10687129	      0.13388911	      0.03038196	      0.11395778
      0.57306235	      0.10687112	      0.13388819	      0.03038186	      0.11395936
      0.57314598	      0.10687095	      0.13388727	      0.03038177	      0.11396095
      0.57324657	      0.10687076	      0.13388617	      0.03038165	      0.11396287
      0.57333510	      0.10687058	      0.13388519	      0.03038155	      0.11396456
      0.57342363	      0.10687041	      0.13388421	      0.03038145	      0.11396626
      0.57351216	      0.10687023	      0.13388323	      0.03038134	      0.11396796
      0.57360069	      0.10687006	      0.13388225	      0.03038124	      0.11396967
      0.57368922	      0.10686988	      0.13388126	      0.03038114	      0.11397138
      0.57377775	      0.10686971	      0.13388027	      0.03038104	      0.11397310
      0.57386628	      0.10686953	      0.13387928	      0.03038094	      0.11397483
      0.57395481	      0.10686936	      0.13387829	      0.03038083	      0.11397656
      0.57404334	      0.10686919	      0.13387730	      0.03038073	      0.11397830
      0.57415408	      0.10686897	      0.13387605	      0.03038060	      0.11398048
      0.57422821	      0.10686882	      0.13387521	      0.03038052	      0.11398195
      0.57430234	      0.10686868	      0.13387437	      0.03038043	      0.11398342
      0.57441130	      0.10686846	      0.13387314	      0.03038031	      0.11398558
      0.57451527	      0.10686826	      0.13387196	      0.03038019	      0.11398766
      0.57461924	      0.10686806	      0.13387077	      0.03038007	      0.11398974
      0.57469862	      0.10686790	      0.13386986	      0.03037998	      0.11399134
      0.57477800	      0.10686775	      0.13386895	      0.03037989	      0.11399294
      0.57488716	      0.10686753	      0.13386770	      0.03037976	      0.11399515
      0.57497153	      0.10686737	      0.13386673	      0.03037967	      0.11399687
      0.57505589	      0.10686720	      0.13386576	      0.03037957	      0.11399859
      0.57514026	      0.10686704	      0.13386478	      0.03037947	      0.11400031
      0.57525157	      0.10686682	      0.13386349	      0.03037935	      0.11400260
      0.57532817	      0.10686667	      0.13386260	      0.03037926	      0.11400418
      0.57540476	      0.10686652	      0.13386171	      0.03037917	      0.11400576
      0.57550882	      0.10686632	      0.13386049	      0.03037905	      0.11400792
      0.57560788	      0.10686612	      0.13385933	      0.03037894	      0.11400998
      0.57570694	      0.10686593	      0.13385817	      0.03037883	      0.11401205
      0.57578946	      0.10686577	      0.13385720	      0.03037873	      0.11401378
      0.57587198	      0.10686561	      0.13385622	      0.03037864	      0.11401552
      0.57597530	      0.10686541	      0.13385500	      0.03037852	      0.11401770
      0.57605979	      0.10686524	      0.13385400	      0.03037843	      0.11401949
      0.57614428	      0.10686508	      0.13385300	      0.03037833	      0.11402129
      0.57622877	      0.10686492	      0.13385199	      0.03037824	      0.11402309
      0.57633729	      0.10686471	      0.13385069	      0.03037811	      0.11402541
      0.57641471	      0.10686456	      0.13384977	      0.03037802	      0.11402708
      0.57649212	      0.10686441	      0.13384884	      0.03037794	      0.11402875
      0.57659349	      0.10686421	      0.13384762	      0.03037782	      0.11403094
      0.57669118	      0.10686402	      0.13384644	      0.03037771	      0.11403306
      0.57678887	      0.10686383	      0.13384526	      0.03037760	      0.11403519
      0.57687228	      0.10686367	      0.13384424	      0.03037751	      0.11403701
      0.57695570	      0.10686351	      0.13384323	      0.03037741	      0.11403884
      0.57705763	      0.10686331	      0.13384199	      0.03037730	      0.11404109
      0.57714123	      0.10686315	      0.13384097	      0.03037720	      0.11404293
      0.57722484	      0.10686299	      0.13383994	      0.03037711	      0.11404479
      0.57730844	      0.10686283	      0.13383891	      0.03037702	      0.11404665
      0.57741952	      0.10686261	      0.13383755	      0.03037689	      0.11404912
      0.57749467	      0.10686247	      0.13383662	      0.03037681	      0.11405081
      0.57756982	      0.10686232	      0.13383569	      0.03037672	      0.11405250
      0.57767361	      0.10686212	      0.13383440	      0.03037660	      0.11405484
      0.57777388	      0.10686193	      0.13383315	      0.03037649	      0.11405711
      0.57787415	      0.10686173	      0.13383190	      0.03037638	      0.11405939
      0.57795995	      0.10686157	      0.13383083	      0.03037628	      0.11406134
      0.57804576	      0.10686140	      0.13382975	      0.03037619	      0.11406331
      0.57813157	      0.10686124	      0.13382867	      0.03037609	      0.11406528
      0.57821737	      0.10686107	      0.13382759	      0.03037599	      0.11406725
      0.57831848	      0.10686088	      0.13382632	      0.03037588	      0.11406959
      0.57840746	      0.10686071	      0.13382519	      0.03037578	      0.11407166
      0.57849644	      0.10686054	      0.13382406	      0.03037568	      0.11407373
      0.57858542	      0.10686037	      0.13382292	      0.03037558	      0.11407581
      0.57867441	      0.10686020	      0.13382179	      0.03037548	      0.11407789
      0.57876339	      0.10686003	      0.13382065	      0.03037538	      0.11407999
      0.57885237	      0.10685986	      0.13381951	      0.03037529	      0.11408209
      0.57894135	      0.10685969	      0.13381836	      0.03037519	      0.11408420
      0.57903033	      0.10685952	      0.13381721	      0.03037509	      0.11408631
      0.57911931	      0.10685935	      0.13381606	      0.03037499	      0.11408843
      0.57920830	      0.10685917	      0.13381491	      0.03037489	      0.11409057
      0.57929728	      0.10685900	      0.13381375	      0.03037479	      0.11409270
      0.57938626	      0.10685883	      0.13381259	      0.03037469	      0.11409485
      0.57947524	      0.10685866	      0.13381143	      0.03037459	      0.11409700
      0.57956422	      0.10685850	      0.13381026	      0.03037449	      0.11409916
      0.57965321	      0.10685833	      0.13380909	      0.03037439	      0.11410133
      0.57974219	      0.10685816	      0.13380792	      0.03037430	      0.11410350
      0.57983117	      0.10685799	      0.13380674	      0.03037420	      0.11410568
      0.57992015	      0.10685782	      0.13380556	      0.03037410	      0.11410787
      0.58000913	      0.10685765	      0.13380438	      0.03037400	      0.11411007
      0.58008917	      0.10685749	      0.13380331	      0.03037391	      0.11411205
      0.58016920	      0.10685734	      0.13380225	      0.03037382	      0.11411404
      0.58027175	      0.10685715	      0.13380087	      0.03037371	      0.11411660
      0.58035685	      0.10685699	      0.13379973	      0.03037362	      0.11411873
      0.58044195	      0.10685682	      0.13379859	      0.03037352	      0.11412087
      0.58052706	      0.10685666	      0.13379744	      0.03037343	      0.11412301
      0.58062934	      0.10685647	      0.13379605	      0.03037332	      0.11412560
      0.58070877	      0.10685632	      0.13379498	      0.03037323	      0.11412761
      0.58078820	      0.10685617	      0.13379390	      0.03037314	      0.11412963
      0.58088473	      0.10685598	      0.13379258	      0.03037303	      0.11413210
      0.58097852	      0.10685581	      0.13379130	      0.03037293	      0.11413450
      0.58107231	      0.10685563	      0.13379001	      0.03037283	      0.11413691
      0.58115643	      0.10685547	      0.13378885	      0.03037274	      0.11413909
      0.58124055	      0.10685531	      0.13378770	      0.03037264	      0.11414126
      0.58132467	      0.10685515	      0.13378653	      0.03037255	      0.11414345
      0.58140878	      0.10685499	      0.13378537	      0.03037246	      0.11414564
      0.58152472	      0.10685477	      0.13378376	      0.03037233	      0.11414867
      0.58159545	      0.10685464	      0.13378277	      0.03037225	      0.11415053
      0.58166618	      0.10685451	      0.13378178	      0.03037218	      0.11415239
      0.58177889	      0.10685429	      0.13378020	      0.03037205	      0.11415537
      0.58187995	      0.10685410	      0.13377878	      0.03037194	      0.11415805
      0.58201978	      0.10685384	      0.13377681	      0.03037179	      0.11416177
      0.58209065	      0.10685370	      0.13377581	      0.03037171	      0.11416367
      0.58216152	      0.10685357	      0.13377481	      0.03037163	      0.11416557
      0.58229489	      0.10685332	      0.13377291	      0.03037149	      0.11416916
      0.58236804	      0.10685318	      0.13377187	      0.03037141	      0.11417114
      0.58244118	      0.10685304	      0.13377082	      0.03037133	      0.11417312
      0.58255506	      0.10685283	      0.13376919	      0.03037121	      0.11417622
      0.58265213	      0.10685265	      0.13376779	      0.03037110	      0.11417887
      0.58274920	      0.10685247	      0.13376639	      0.03037099	      0.11418153
      0.58283128	      0.10685231	      0.13376520	      0.03037091	      0.11418378
      0.58291336	      0.10685216	      0.13376401	      0.03037082	      0.11418605
      0.58299544	      0.10685200	      0.13376282	      0.03037073	      0.11418832
      0.58310294	      0.10685180	      0.13376125	      0.03037061	      0.11419130
      0.58318586	      0.10685165	      0.13376004	      0.03037052	      0.11419361
      0.58326878	      0.10685149	      0.13375882	      0.03037043	      0.11419593
      0.58335170	      0.10685134	      0.13375760	      0.03037034	      0.11419825
      0.58345876	      0.10685114	      0.13375602	      0.03037022	      0.11420126
      0.58354044	      0.10685098	      0.13375482	      0.03037014	      0.11420357
      0.58362213	      0.10685083	      0.13375361	      0.03037005	      0.11420588
      0.58372081	      0.10685064	      0.13375214	      0.03036994	      0.11420868
      0.58380913	      0.10685048	      0.13375082	      0.03036985	      0.11421120
      0.58389746	      0.10685031	      0.13374950	      0.03036975	      0.11421372
      0.58398579	      0.10685015	      0.13374818	      0.03036966	      0.11421626
      0.58407411	      0.10684998	      0.13374685	      0.03036956	      0.11421880
      0.58416244	      0.10684982	      0.13374552	      0.03036946	      0.11422135
      0.58425076	      0.10684966	      0.13374418	      0.03036937	      0.11422390
      0.58433909	      0.10684949	      0.13374285	      0.03036927	      0.11422647
      0.58442742	      0.10684933	      0.13374150	      0.03036918	      0.11422904
      0.58451574	      0.10684916	      0.13374016	      0.03036908	      0.11423162
      0.58460407	      0.10684900	      0.13373881	      0.03036899	      0.11423421
      0.58469239	      0.10684883	      0.13373746	      0.03036889	      0.11423681
      0.58478072	      0.10684867	      0.13373610	      0.03036880	      0.11423942
      0.58486905	      0.10684850	      0.13373474	      0.03036870	      0.11424203
      0.58494757	      0.10684836	      0.13373353	      0.03036862	      0.11424436
      0.58502609	      0.10684821	      0.13373231	      0.03036854	      0.11424670
      0.58512332	      0.10684803	      0.13373080	      0.03036843	      0.11424961
      0.58522055	      0.10684785	      0.13372929	      0.03036833	      0.11425252
      0.58530010	      0.10684770	      0.13372805	      0.03036824	      0.11425491
      0.58537966	      0.10684755	      0.13372680	      0.03036816	      0.11425731
      0.58547784	      0.10684737	      0.13372526	      0.03036805	      0.11426028
      0.58557601	      0.10684719	      0.13372372	      0.03036795	      0.11426326
      0.58565203	      0.10684705	      0.13372252	      0.03036787	      0.11426557
      0.58572805	      0.10684691	      0.13372132	      0.03036779	      0.11426789
      0.58583111	      0.10684672	      0.13371968	      0.03036768	      0.11427104
      0.58593417	      0.10684653	      0.13371804	      0.03036757	      0.11427421
      0.58600677	      0.10684639	      0.13371688	      0.03036749	      0.11427645
      0.58607936	      0.10684626	      0.13371572	      0.03036741	      0.11427869
      0.58618942	      0.10684605	      0.13371396	      0.03036729	      0.11428210
      0.58628029	      0.10684589	      0.13371250	      0.03036720	      0.11428492
      0.58637117	      0.10684572	      0.13371103	      0.03036710	      0.11428776
      0.58646204	      0.10684555	      0.13370956	      0.03036700	      0.11429060
      0.58655291	      0.10684538	      0.13370809	      0.03036691	      0.11429345
      0.58663105	      0.10684524	      0.13370682	      0.03036682	      0.11429591
      0.58670920	      0.10684509	      0.13370555	      0.03036674	      0.11429838
      0.58680671	      0.10684491	      0.13370395	      0.03036664	      0.11430146
      0.58690423	      0.10684473	      0.13370235	      0.03036653	      0.11430456
      0.58698284	      0.10684459	      0.13370106	      0.03036645	      0.11430706
      0.58706146	      0.10684444	      0.13369977	      0.03036637	      0.11430957
      0.58715997	      0.10684426	      0.13369814	      0.03036626	      0.11431273
      0.58725849	      0.10684408	      0.13369651	      0.03036616	      0.11431589
      0.58733431	      0.10684394	      0.13369525	      0.03036608	      0.11431833
      0.58741014	      0.10684380	      0.13369398	      0.03036600	      0.11432078
      0.58751256	      0.10684361	      0.13369227	      0.03036589	      0.11432410
      0.58761499	      0.10684342	      0.13369056	      0.03036578	      0.11432743
      0.58768817	      0.10684329	      0.13368933	      0.03036571	      0.11432982
      0.58776136	      0.10684315	      0.13368810	      0.03036563	      0.11433221
      0.58786893	      0.10684296	      0.13368628	      0.03036552	      0.11433573
      0.58795995	      0.10684279	      0.13368474	      0.03036542	      0.11433873
      0.58805097	      0.10684262	      0.13368319	      0.03036532	      0.11434173
      0.58814199	      0.10684245	      0.13368165	      0.03036523	      0.11434474
      0.58822305	      0.10684231	      0.13368026	      0.03036514	      0.11434743
      0.58830411	      0.10684216	      0.13367887	      0.03036506	      0.11435012
      0.58838517	      0.10684201	      0.13367748	      0.03036497	      0.11435282
      0.58849051	      0.10684182	      0.13367567	      0.03036486	      0.11435635
      0.58857274	      0.10684166	      0.13367425	      0.03036478	      0.11435911
      0.58865497	      0.10684151	      0.13367283	      0.03036469	      0.11436187
      0.58873720	      0.10684136	      0.13367141	      0.03036460	      0.11436464
      0.58884218	      0.10684117	      0.13366958	      0.03036449	      0.11436819
      0.58892279	      0.10684102	      0.13366817	      0.03036441	      0.11437093
      0.58900340	      0.10684088	      0.13366677	      0.03036433	      0.11437367
      0.58910067	      0.10684070	      0.13366506	      0.03036422	      0.11437699
      0.58919794	      0.10684052	      0.13366335	      0.03036412	      0.11438031
      0.58927174	      0.10684038	      0.13366205	      0.03036404	      0.11438284
      0.58934555	      0.10684025	      0.13366075	      0.03036397	      0.11438538
      0.58945003	      0.10684006	      0.13365890	      0.03036386	      0.11438898
      0.58954095	      0.10683989	      0.13365728	      0.03036376	      0.11439213
      0.58963186	      0.10683973	      0.13365566	      0.03036367	      0.11439528
      0.58972278	      0.10683956	      0.13365404	      0.03036357	      0.11439844
      0.58980210	      0.10683942	      0.13365262	      0.03036349	      0.11440120
      0.58988143	      0.10683927	      0.13365119	      0.03036341	      0.11440398
      0.58996076	      0.10683913	      0.13364977	      0.03036333	      0.11440676
      0.59007111	      0.10683893	      0.13364778	      0.03036321	      0.11441063
      0.59015216	      0.10683878	      0.13364631	      0.03036313	      0.11441349
      0.59023320	      0.10683863	      0.13364484	      0.03036304	      0.11441635
      0.59033078	      0.10683845	      0.13364307	      0.03036294	      0.11441981
      0.59041724	      0.10683830	      0.13364149	      0.03036285	      0.11442288
      0.59050371	      0.10683814	      0.13363991	      0.03036276	      0.11442596
      0.59059017	      0.10683798	      0.13363832	      0.03036267	      0.11442904
      0.59067663	      0.10683782	      0.13363673	      0.03036258	      0.11443214
      0.59076309	      0.10683767	      0.13363514	      0.03036249	      0.11443524
      0.59084955	      0.10683751	      0.13363354	      0.03036241	      0.11443835
      0.59093601	      0.10683735	      0.13363194	      0.03036232	      0.11444147
      0.59102247	      0.10683719	      0.13363034	      0.03036223	      0.11444460
      0.59110893	      0.10683704	      0.13362873	      0.03036214	      0.11444774
      0.59119539	      0.10683688	      0.13362711	      0.03036205	      0.11445088
      0.59128185	      0.10683672	      0.13362549	      0.03036196	      0.11445403
      0.59136831	      0.10683657	      0.13362387	      0.03036187	      0.11445719
      0.59145478	      0.10683641	      0.13362225	      0.03036178	      0.11446036
      0.59154124	      0.10683625	      0.13362061	      0.03036169	      0.11446353
      0.59162770	      0.10683610	      0.13361898	      0.03036160	      0.11446672
      0.59171416	      0.10683594	      0.13361734	      0.03036151	      0.11446991
      0.59180062	      0.10683578	      0.13361570	      0.03036142	      0.11447311
      0.59188708	      0.10683563	      0.13361405	      0.03036134	      0.11447631
      0.59197354	      0.10683547	      0.13361240	      0.03036125	      0.11447953
      0.59206000	      0.10683531	      0.13361074	      0.03036116	      0.11448275
      0.59214646	      0.10683516	      0.13360908	      0.03036107	      0.11448598
      0.59223292	      0.10683500	      0.13360742	      0.03036098	      0.11448922
      0.59231939	      0.10683484	      0.13360575	      0.03036089	      0.11449247
      0.59240585	      0.10683469	      0.13360408	      0.03036080	      0.11449573
      0.59249231	      0.10683453	      0.13360240	      0.03036072	      0.11449899
      0.59257877	      0.10683438	      0.13360072	      0.03036063	      0.11450226
      0.59266523	      0.10683422	      0.13359903	      0.03036054	      0.11450554
      0.59275169	      0.10683406	      0.13359734	      0.03036045	      0.11450883
      0.59283815	      0.10683391	      0.13359565	      0.03036036	      0.11451212
      0.59292461	      0.10683375	      0.13359395	      0.03036027	      0.11451543
      0.59301107	      0.10683360	      0.13359225	      0.03036018	      0.11451874
      0.59309753	      0.10683344	      0.13359054	      0.03036010	      0.11452206
      0.59318400	      0.10683328	      0.13358883	      0.03036001	      0.11452539
      0.59327046	      0.10683313	      0.13358712	      0.03035992	      0.11452872
      0.59335692	      0.10683297	      0.13358540	      0.03035983	      0.11453207
      0.59344338	      0.10683282	      0.13358367	      0.03035974	      0.11453542
      0.59352984	      0.10683266	      0.13358194	      0.03035966	      0.11453878
      0.59361630	      0.10683250	      0.13358021	      0.03035957	      0.11454215
      0.59370276	      0.10683235	      0.13357847	      0.03035948	      0.11454552
      0.59378922	      0.10683219	      0.13357673	      0.03035939	      0.11454890
      0.59387568	      0.10683204	      0.13357499	      0.03035930	      0.11455230
      0.59396214	      0.10683188	      0.13357324	      0.03035922	      0.11455570
      0.59404860	      0.10683173	      0.13357148	      0.03035913	      0.11455910
      0.59413507	      0.10683157	      0.13356972	      0.03035904	      0.11456252
      0.59422153	      0.10683142	      0.13356796	      0.03035895	      0.11456594
      0.59429925	      0.10683128	      0.13356637	      0.03035888	      0.11456903
      0.59437698	      0.10683114	      0.13356478	      0.03035880	      0.11457212
      0.59447124	      0.10683097	      0.13356284	      0.03035870	      0.11457588
      0.59456550	      0.10683080	      0.13356090	      0.03035861	      0.11457964
      0.59464506	      0.10683066	      0.13355926	      0.03035853	      0.11458283
      0.59472462	      0.10683051	      0.13355761	      0.03035845	      0.11458602
      0.59480419	      0.10683037	      0.13355596	      0.03035836	      0.11458922
      0.59491107	      0.10683018	      0.13355374	      0.03035826	      0.11459353
      0.59499126	      0.10683004	      0.13355206	      0.03035818	      0.11459677
      0.59507145	      0.10682989	      0.13355039	      0.03035810	      0.11460002
      0.59515165	      0.10682975	      0.13354871	      0.03035801	      0.11460328
      0.59525942	      0.10682955	      0.13354644	      0.03035791	      0.11460766
      0.59533805	      0.10682941	      0.13354479	      0.03035783	      0.11461087
      0.59541668	      0.10682927	      0.13354313	      0.03035775	      0.11461408
      0.59551479	      0.10682910	      0.13354105	      0.03035765	      0.11461810
      0.59560185	      0.10682894	      0.13353920	      0.03035756	      0.11462168
      0.59568891	      0.10682879	      0.13353735	      0.03035747	      0.11462526
      0.59577597	      0.10682863	      0.13353550	      0.03035739	      0.11462885
      0.59586303	      0.10682848	      0.13353364	      0.03035730	      0.11463245
      0.59595009	      0.10682832	      0.13353177	      0.03035721	      0.11463606
      0.59603715	      0.10682816	      0.13352990	      0.03035712	      0.11463968
      0.59611436	      0.10682803	      0.13352824	      0.03035705	      0.11464289
      0.59619158	      0.10682789	      0.13352657	      0.03035697	      0.11464611
      0.59628627	      0.10682772	      0.13352452	      0.03035688	      0.11465007
      0.59638096	      0.10682755	      0.13352247	      0.03035678	      0.11465404
      0.59645884	      0.10682741	      0.13352078	      0.03035670	      0.11465731
      0.59653672	      0.10682727	      0.13351908	      0.03035662	      0.11466058
      0.59663250	      0.10682710	      0.13351699	      0.03035653	      0.11466462
      0.59672829	      0.10682693	      0.13351489	      0.03035643	      0.11466867
      0.59680293	      0.10682680	      0.13351325	      0.03035636	      0.11467183
      0.59687757	      0.10682667	      0.13351161	      0.03035628	      0.11467500
      0.59697783	      0.10682649	      0.13350940	      0.03035618	      0.11467926
      0.59707809	      0.10682631	      0.13350718	      0.03035608	      0.11468353
      0.59714953	      0.10682618	      0.13350560	      0.03035601	      0.11468658
      0.59722097	      0.10682605	      0.13350401	      0.03035594	      0.11468964
      0.59732758	      0.10682586	      0.13350164	      0.03035584	      0.11469421
      0.59741638	      0.10682571	      0.13349966	      0.03035575	      0.11469803
      0.59750518	      0.10682555	      0.13349767	      0.03035566	      0.11470186
      0.59759399	      0.10682539	      0.13349568	      0.03035557	      0.11470569
      0.59768279	      0.10682523	      0.13349368	      0.03035548	      0.11470954
      0.59775928	      0.10682510	      0.13349196	      0.03035541	      0.11471285
      0.59783576	      0.10682496	      0.13349023	      0.03035533	      0.11471617
      0.59793107	      0.10682479	      0.13348807	      0.03035524	      0.11472032
      0.59802638	      0.10682462	      0.13348591	      0.03035514	      0.11472448
      0.59810332	      0.10682449	      0.13348416	      0.03035507	      0.11472785
      0.59818026	      0.10682435	      0.13348241	      0.03035499	      0.11473122
      0.59827658	      0.10682418	      0.13348020	      0.03035490	      0.11473545
      0.59837290	      0.10682401	      0.13347800	      0.03035480	      0.11473968
      0.59844709	      0.10682388	      0.13347629	      0.03035473	      0.11474295
      0.59852128	      0.10682375	      0.13347459	      0.03035465	      0.11474623
      0.59862147	      0.10682357	      0.13347227	      0.03035455	      0.11475067
      0.59872165	      0.10682339	      0.13346996	      0.03035446	      0.11475511
      0.59879323	      0.10682326	      0.13346830	      0.03035439	      0.11475829
      0.59886480	      0.10682314	      0.13346663	      0.03035431	      0.11476148
      0.59897011	      0.10682295	      0.13346418	      0.03035421	      0.11476618
      0.59905914	      0.10682279	      0.13346210	      0.03035412	      0.11477016
      0.59914816	      0.10682264	      0.13346002	      0.03035404	      0.11477415
      0.59923718	      0.10682248	      0.13345793	      0.03035395	      0.11477815
      0.59931659	      0.10682234	      0.13345606	      0.03035387	      0.11478172
      0.59939600	      0.10682220	      0.13345419	      0.03035379	      0.11478530
      0.59947541	      0.10682206	      0.13345232	      0.03035371	      0.11478889
      0.59957812	      0.10682188	      0.13344989	      0.03035361	      0.11479354
      0.59965869	      0.10682173	      0.13344797	      0.03035353	      0.11479719
      0.59973925	      0.10682159	      0.13344606	      0.03035346	      0.11480085
      0.59981982	      0.10682145	      0.13344414	      0.03035338	      0.11480452
      0.59992211	      0.10682127	      0.13344169	      0.03035328	      0.11480919
      0.60000113	      0.10682113	      0.13343980	      0.03035320	      0.11481280
      0.60008015	      0.10682099	      0.13343790	      0.03035312	      0.11481642
      0.60017509	      0.10682082	      0.13343562	      0.03035303	      0.11482077
      0.60027004	      0.10682066	      0.13343333	      0.03035294	      0.11482514
      0.60034249	      0.10682053	      0.13343158	      0.03035286	      0.11482848
      0.60041495	      0.10682040	      0.13342982	      0.03035279	      0.11483182
      0.60051679	      0.10682022	      0.13342735	      0.03035269	      0.11483653
      0.60060563	      0.10682006	      0.13342519	      0.03035261	      0.11484065
      0.60069447	      0.10681991	      0.13342302	      0.03035252	      0.11484478
      0.60078332	      0.10681975	      0.13342085	      0.03035243	      0.11484891
      0.60086123	      0.10681961	      0.13341894	      0.03035236	      0.11485254
      0.60093914	      0.10681948	      0.13341703	      0.03035228	      0.11485618
      0.60101705	      0.10681934	      0.13341511	      0.03035221	      0.11485982
      0.60112399	      0.10681915	      0.13341247	      0.03035210	      0.11486484
      0.60120355	      0.10681901	      0.13341051	      0.03035203	      0.11486857
      0.60128312	      0.10681887	      0.13340854	      0.03035195	      0.11487232
      0.60136268	      0.10681873	      0.13340656	      0.03035187	      0.11487607
      0.60146841	      0.10681855	      0.13340393	      0.03035177	      0.11488106
      0.60154613	      0.10681841	      0.13340199	      0.03035169	      0.11488474
      0.60162385	      0.10681827	      0.13340005	      0.03035162	      0.11488843
      0.60172062	      0.10681810	      0.13339762	      0.03035152	      0.11489302
      0.60180676	      0.10681795	      0.13339546	      0.03035144	      0.11489712
      0.60189289	      0.10681780	      0.13339329	      0.03035136	      0.11490123
      0.60197903	      0.10681765	      0.13339112	      0.03035127	      0.11490534
      0.60206516	      0.10681750	      0.13338894	      0.03035119	      0.11490947
      0.60215130	      0.10681735	      0.13338676	      0.03035111	      0.11491360
      0.60223743	      0.10681720	      0.13338457	      0.03035102	      0.11491774
      0.60231300	      0.10681707	      0.13338265	      0.03035095	      0.11492137
      0.60238857	      0.10681693	      0.13338072	      0.03035088	      0.11492502
      0.60248312	      0.10681677	      0.13337830	      0.03035079	      0.11492958
      0.60257767	      0.10681660	      0.13337588	      0.03035070	      0.11493416
      0.60265398	      0.10681647	      0.13337392	      0.03035062	      0.11493786
      0.60273029	      0.10681633	      0.13337196	      0.03035055	      0.11494156
      0.60282602	      0.10681617	      0.13336949	      0.03035046	      0.11494622
      0.60292174	      0.10681600	      0.13336701	      0.03035036	      0.11495088
      0.60299460	      0.10681587	      0.13336513	      0.03035029	      0.11495444
      0.60306745	      0.10681575	      0.13336324	      0.03035022	      0.11495801
      0.60316821	      0.10681557	      0.13336062	      0.03035013	      0.11496294
      0.60326897	      0.10681539	      0.13335799	      0.03035003	      0.11496789
      0.60333835	      0.10681527	      0.13335618	      0.03034996	      0.11497130
      0.60340773	      0.10681515	      0.13335436	      0.03034990	      0.11497472
      0.60351601	      0.10681496	      0.13335152	      0.03034979	      0.11498006
      0.60360421	      0.10681481	      0.13334920	      0.03034971	      0.11498443
      0.60369241	      0.10681465	      0.13334687	      0.03034962	      0.11498880
      0.60378061	      0.10681450	      0.13334454	      0.03034954	      0.11499317
      0.60386880	      0.10681435	      0.13334221	      0.03034945	      0.11499756
      0.60394341	      0.10681422	      0.13334023	      0.03034938	      0.11500127
      0.60401801	      0.10681409	      0.13333825	      0.03034931	      0.11500500
      0.60411366	      0.10681392	      0.13333570	      0.03034922	      0.11500978
      0.60420930	      0.10681375	      0.13333314	      0.03034913	      0.11501457
      0.60428431	      0.10681362	      0.13333114	      0.03034906	      0.11501833
      0.60435931	      0.10681349	      0.13332913	      0.03034899	      0.11502210
      0.60445626	      0.10681332	      0.13332652	      0.03034889	      0.11502697
      0.60455321	      0.10681315	      0.13332391	      0.03034880	      0.11503186
      0.60462511	      0.10681303	      0.13332197	      0.03034873	      0.11503549
      0.60469701	      0.10681290	      0.13332003	      0.03034866	      0.11503913
      0.60479875	      0.10681273	      0.13331727	      0.03034857	      0.11504429
      0.60488645	      0.10681257	      0.13331489	      0.03034848	      0.11504874
      0.60497415	      0.10681242	      0.13331250	      0.03034840	      0.11505320
      0.60506185	      0.10681227	      0.13331011	      0.03034832	      0.11505767
      0.60514955	      0.10681212	      0.13330771	      0.03034823	      0.11506214
      0.60522357	      0.10681199	      0.13330568	      0.03034816	      0.11506593
      0.60529759	      0.10681186	      0.13330365	      0.03034809	      0.11506972
      0.60539373	      0.10681169	      0.13330101	      0.03034800	      0.11507465
      0.60548986	      0.10681153	      0.13329836	      0.03034791	      0.11507959
      0.60556375	      0.10681140	      0.13329631	      0.03034784	      0.11508339
      0.60563763	      0.10681127	      0.13329427	      0.03034777	      0.11508720
      0.60573609	      0.10681110	      0.13329154	      0.03034768	      0.11509228
      0.60583456	      0.10681093	      0.13328880	      0.03034758	      0.11509738
      0.60590448	      0.10681081	      0.13328685	      0.03034752	      0.11510100
      0.60597441	      0.10681068	      0.13328490	      0.03034745	      0.11510463
      0.60607993	      0.10681050	      0.13328195	      0.03034735	      0.11511011
      0.60616756	      0.10681035	      0.13327950	      0.03034727	      0.11511468
      0.60625519	      0.10681020	      0.13327703	      0.03034719	      0.11511925
      0.60634282	      0.10681005	      0.13327457	      0.03034710	      0.11512383
      0.60643045	      0.10680989	      0.13327209	      0.03034702	      0.11512841
      0.60650476	      0.10680977	      0.13326999	      0.03034695	      0.11513231
      0.60657906	      0.10680964	      0.13326789	      0.03034688	      0.11513621
      0.60667416	      0.10680947	      0.13326519	      0.03034679	      0.11514121
      0.60676926	      0.10680931	      0.13326249	      0.03034670	      0.11514622
      0.60684403	      0.10680918	      0.13326036	      0.03034663	      0.11515017
      0.60691879	      0.10680905	      0.13325822	      0.03034656	      0.11515412
      0.60701513	      0.10680888	      0.13325547	      0.03034647	      0.11515922
      0.60711147	      0.10680872	      0.13325270	      0.03034638	      0.11516433
      0.60718315	      0.10680859	      0.13325064	      0.03034631	      0.11516813
      0.60725484	      0.10680847	      0.13324858	      0.03034625	      0.11517195
      0.60735589	      0.10680829	      0.13324566	      0.03034615	      0.11517733
      0.60744314	      0.10680814	      0.13324314	      0.03034607	      0.11518199
      0.60753038	      0.10680799	      0.13324062	      0.03034599	      0.11518665
      0.60761763	      0.10680784	      0.13323808	      0.03034591	      0.11519132
      0.60770488	      0.10680769	      0.13323554	      0.03034582	      0.11519600
      0.60777871	      0.10680756	      0.13323339	      0.03034575	      0.11519997
      0.60785254	      0.10680744	      0.13323124	      0.03034569	      0.11520394
      0.60794801	      0.10680727	      0.13322844	      0.03034560	      0.11520908
      0.60804348	      0.10680711	      0.13322564	      0.03034551	      0.11521424
      0.60811720	      0.10680698	      0.13322348	      0.03034544	      0.11521822
      0.60819092	      0.10680685	      0.13322131	      0.03034537	      0.11522221
      0.60828863	      0.10680669	      0.13321843	      0.03034528	      0.11522751
      0.60838633	      0.10680652	      0.13321554	      0.03034519	      0.11523282
      0.60845620	      0.10680640	      0.13321347	      0.03034512	      0.11523662
      0.60852606	      0.10680628	      0.13321140	      0.03034506	      0.11524042
      0.60863052	      0.10680610	      0.13320829	      0.03034496	      0.11524612
      0.60871768	      0.10680595	      0.13320570	      0.03034488	      0.11525089
      0.60880484	      0.10680580	      0.13320309	      0.03034480	      0.11525566
      0.60889200	      0.10680565	      0.13320049	      0.03034472	      0.11526044
      0.60897917	      0.10680550	      0.13319787	      0.03034463	      0.11526522
      0.60905329	      0.10680537	      0.13319565	      0.03034457	      0.11526930
      0.60912741	      0.10680524	      0.13319342	      0.03034450	      0.11527338
      0.60922186	      0.10680508	      0.13319057	      0.03034441	      0.11527859
      0.60931632	      0.10680492	      0.13318772	      0.03034432	      0.11528381
      0.60939089	      0.10680479	      0.13318546	      0.03034425	      0.11528794
      0.60946547	      0.10680466	      0.13318320	      0.03034418	      0.11529207
      0.60956112	      0.10680450	      0.13318029	      0.03034409	      0.11529738
      0.60965678	      0.10680433	      0.13317738	      0.03034401	      0.11530269
      0.60972834	      0.10680421	      0.13317520	      0.03034394	      0.11530668
      0.60979990	      0.10680409	      0.13317301	      0.03034387	      0.11531067
      0.60990012	      0.10680392	      0.13316994	      0.03034378	      0.11531626
      0.60998689	      0.10680377	      0.13316728	      0.03034370	      0.11532112
      0.61007366	      0.10680362	      0.13316461	      0.03034362	      0.11532598
      0.61016043	      0.10680347	      0.13316194	      0.03034354	      0.11533084
      0.61024721	      0.10680332	      0.13315926	      0.03034346	      0.11533572
      0.61032096	      0.10680319	      0.13315698	      0.03034339	      0.11533987
      0.61039471	      0.10680307	      0.13315469	      0.03034332	      0.11534402
      0.61048938	      0.10680291	      0.13315176	      0.03034324	      0.11534937
      0.61058406	      0.10680274	      0.13314881	      0.03034315	      0.11535472
      0.61065773	      0.10680262	      0.13314652	      0.03034308	      0.11535889
      0.61073140	      0.10680249	      0.13314422	      0.03034301	      0.11536306
      0.61082818	      0.10680233	      0.13314119	      0.03034292	      0.11536856
      0.61092496	      0.10680216	      0.13313815	      0.03034284	      0.11537406
      0.61099492	      0.10680204	      0.13313596	      0.03034277	      0.11537804
      0.61106488	      0.10680192	      0.13313376	      0.03034271	      0.11538203
      0.61116798	      0.10680175	      0.13313051	      0.03034261	      0.11538792
      0.61125463	      0.10680160	      0.13312777	      0.03034253	      0.11539287
      0.61134129	      0.10680145	      0.13312503	      0.03034245	      0.11539783
      0.61142794	      0.10680130	      0.13312228	      0.03034237	      0.11540280
      0.61151460	      0.10680115	      0.13311953	      0.03034229	      0.11540778
      0.61158867	      0.10680103	      0.13311717	      0.03034223	      0.11541204
      0.61166274	      0.10680090	      0.13311481	      0.03034216	      0.11541631
      0.61175638	      0.10680074	      0.13311182	      0.03034207	      0.11542171
      0.61185003	      0.10680058	      0.13310882	      0.03034199	      0.11542712
      0.61192455	      0.10680045	      0.13310643	      0.03034192	      0.11543143
      0.61199908	      0.10680033	      0.13310404	      0.03034185	      0.11543575
      0.61209385	      0.10680017	      0.13310099	      0.03034176	      0.11544125
      0.61218863	      0.10680000	      0.13309793	      0.03034168	      0.11544676
      0.61226025	      0.10679988	      0.13309562	      0.03034161	      0.11545092
      0.61233187	      0.10679976	      0.13309330	      0.03034155	      0.11545510
      0.61243094	      0.10679959	      0.13309009	      0.03034146	      0.11546088
      0.61253000	      0.10679942	      0.13308687	      0.03034137	      0.11546667
      0.61259880	      0.10679930	      0.13308463	      0.03034130	      0.11547069
      0.61266759	      0.10679919	      0.13308239	      0.03034124	      0.11547472
      0.61277262	      0.10679901	      0.13307896	      0.03034115	      0.11548089
      0.61285986	      0.10679886	      0.13307610	      0.03034107	      0.11548601
      0.61294710	      0.10679871	      0.13307324	      0.03034099	      0.11549115
      0.61303434	      0.10679856	      0.13307038	      0.03034091	      0.11549629
      0.61311120	      0.10679843	      0.13306785	      0.03034084	      0.11550083
      0.61318807	      0.10679830	      0.13306531	      0.03034077	      0.11550537
      0.61326494	      0.10679817	      0.13306277	      0.03034070	      0.11550992
      0.61336732	      0.10679800	      0.13305938	      0.03034061	      0.11551599
      0.61344553	      0.10679786	      0.13305679	      0.03034053	      0.11552063
      0.61352374	      0.10679773	      0.13305419	      0.03034046	      0.11552528
      0.61360195	      0.10679760	      0.13305159	      0.03034039	      0.11552993
      0.61370357	      0.10679743	      0.13304820	      0.03034030	      0.11553599
      0.61378017	      0.10679730	      0.13304565	      0.03034023	      0.11554056
      0.61385676	      0.10679717	      0.13304308	      0.03034016	      0.11554513
      0.61395041	      0.10679701	      0.13303994	      0.03034008	      0.11555074
      0.61403450	      0.10679687	      0.13303712	      0.03034000	      0.11555578
      0.61411860	      0.10679672	      0.13303429	      0.03033993	      0.11556082
      0.61420270	      0.10679658	      0.13303146	      0.03033985	      0.11556588
      0.61428680	      0.10679644	      0.13302862	      0.03033977	      0.11557094
      0.61437089	      0.10679629	      0.13302577	      0.03033970	      0.11557601
      0.61445499	      0.10679615	      0.13302292	      0.03033962	      0.11558108
      0.61453021	      0.10679603	      0.13302037	      0.03033955	      0.11558562
      0.61460543	      0.10679590	      0.13301781	      0.03033949	      0.11559017
      0.61469631	      0.10679574	      0.13301472	      0.03033940	      0.11559568
      0.61478720	      0.10679559	      0.13301162	      0.03033932	      0.11560119
      0.61486313	      0.10679546	      0.13300902	      0.03033925	      0.11560580
      0.61493906	      0.10679533	      0.13300642	      0.03033919	      0.11561042
      0.61503079	      0.10679518	      0.13300327	      0.03033910	      0.11561601
      0.61512253	      0.10679502	      0.13300012	      0.03033902	      0.11562160
      0.61519561	      0.10679490	      0.13299760	      0.03033896	      0.11562606
      0.61526870	      0.10679478	      0.13299508	      0.03033889	      0.11563053
      0.61536417	      0.10679461	      0.13299178	      0.03033880	      0.11563638
      0.61545964	      0.10679445	      0.13298848	      0.03033872	      0.11564223
      0.61553002	      0.10679433	      0.13298604	      0.03033866	      0.11564655
      0.61560041	      0.10679421	      0.13298360	      0.03033859	      0.11565088
      0.61570086	      0.10679405	      0.13298010	      0.03033850	      0.11565706
      0.61578646	      0.10679390	      0.13297712	      0.03033843	      0.11566233
      0.61587205	      0.10679376	      0.13297413	      0.03033835	      0.11566762
      0.61595765	      0.10679361	      0.13297113	      0.03033827	      0.11567291
      0.61604325	      0.10679347	      0.13296813	      0.03033820	      0.11567820
      0.61611795	      0.10679334	      0.13296551	      0.03033813	      0.11568283
      0.61619265	      0.10679322	      0.13296288	      0.03033806	      0.11568747
      0.61628397	      0.10679306	      0.13295967	      0.03033798	      0.11569314
      0.61637528	      0.10679291	      0.13295645	      0.03033790	      0.11569882
      0.61645039	      0.10679278	      0.13295379	      0.03033783	      0.11570349
      0.61652551	      0.10679265	      0.13295113	      0.03033777	      0.11570818
      0.61661771	      0.10679250	      0.13294786	      0.03033768	      0.11571393
      0.61670992	      0.10679234	      0.13294458	      0.03033760	      0.11571970
      0.61678257	      0.10679222	      0.13294200	      0.03033754	      0.11572425
      0.61685522	      0.10679210	      0.13293941	      0.03033747	      0.11572880
      0.61695074	      0.10679194	      0.13293600	      0.03033739	      0.11573479
      0.61704627	      0.10679178	      0.13293258	      0.03033730	      0.11574080
      0.61711659	      0.10679166	      0.13293006	      0.03033724	      0.11574522
      0.61718691	      0.10679154	      0.13292753	      0.03033718	      0.11574965
      0.61728672	      0.10679137	      0.13292395	      0.03033709	      0.11575595
      0.61737242	      0.10679123	      0.13292086	      0.03033701	      0.11576136
      0.61745812	      0.10679108	      0.13291776	      0.03033694	      0.11576678
      0.61754383	      0.10679094	      0.13291467	      0.03033686	      0.11577221
      0.61762953	      0.10679080	      0.13291156	      0.03033678	      0.11577764
      0.61770254	      0.10679067	      0.13290891	      0.03033672	      0.11578228
      0.61777556	      0.10679055	      0.13290626	      0.03033665	      0.11578692
      0.61786880	      0.10679039	      0.13290287	      0.03033657	      0.11579285
      0.61796204	      0.10679024	      0.13289947	      0.03033649	      0.11579879
      0.61803498	      0.10679012	      0.13289680	      0.03033643	      0.11580345
      0.61810792	      0.10678999	      0.13289414	      0.03033636	      0.11580811
      0.61820316	      0.10678983	      0.13289065	      0.03033628	      0.11581420
      0.61829840	      0.10678967	      0.13288715	      0.03033619	      0.11582030
      0.61836779	      0.10678956	      0.13288460	      0.03033613	      0.11582475
      0.61843718	      0.10678944	      0.13288204	      0.03033607	      0.11582920
      0.61853835	      0.10678927	      0.13287831	      0.03033598	      0.11583570
      0.61862386	      0.10678913	      0.13287515	      0.03033591	      0.11584121
      0.61870937	      0.10678898	      0.13287199	      0.03033583	      0.11584672
      0.61879487	      0.10678884	      0.13286882	      0.03033576	      0.11585223
      0.61888038	      0.10678870	      0.13286564	      0.03033568	      0.11585776
      0.61895369	      0.10678858	      0.13286291	      0.03033562	      0.11586250
      0.61902699	      0.10678845	      0.13286018	      0.03033555	      0.11586725
      0.61911927	      0.10678830	      0.13285674	      0.03033547	      0.11587323
      0.61921155	      0.10678814	      0.13285329	      0.03033539	      0.11587922
      0.61928530	      0.10678802	      0.13285053	      0.03033532	      0.11588401
      0.61935905	      0.10678790	      0.13284776	      0.03033526	      0.11588881
      0.61945243	      0.10678774	      0.13284425	      0.03033518	      0.11589489
      0.61954581	      0.10678758	      0.13284074	      0.03033510	      0.11590099
      0.61961673	      0.10678747	      0.13283806	      0.03033503	      0.11590562
      0.61968765	      0.10678735	      0.13283538	      0.03033497	      0.11591025
      0.61978518	      0.10678718	      0.13283170	      0.03033489	      0.11591664
      0.61988271	      0.10678702	      0.13282800	      0.03033480	      0.11592303
      0.61995087	      0.10678691	      0.13282541	      0.03033474	      0.11592750
      0.62001903	      0.10678679	      0.13282282	      0.03033468	      0.11593198
      0.62012229	      0.10678662	      0.13281889	      0.03033459	      0.11593877
      0.62020835	      0.10678648	      0.13281561	      0.03033452	      0.11594444
      0.62029440	      0.10678633	      0.13281232	      0.03033444	      0.11595012
      0.62038046	      0.10678619	      0.13280903	      0.03033437	      0.11595580
      0.62045661	      0.10678606	      0.13280611	      0.03033430	      0.11596083
      0.62053277	      0.10678594	      0.13280319	      0.03033423	      0.11596587
      0.62060892	      0.10678581	      0.13280026	      0.03033417	      0.11597092
      0.62070922	      0.10678564	      0.13279640	      0.03033408	      0.11597757
      0.62078665	      0.10678551	      0.13279341	      0.03033401	      0.11598272
      0.62086408	      0.10678538	      0.13279042	      0.03033394	      0.11598786
      0.62094151	      0.10678526	      0.13278742	      0.03033388	      0.11599302
      0.62104111	      0.10678509	      0.13278356	      0.03033379	      0.11599966
      0.62111701	      0.10678496	      0.13278062	      0.03033372	      0.11600472
      0.62119291	      0.10678484	      0.13277766	      0.03033366	      0.11600979
      0.62128498	      0.10678468	      0.13277408	      0.03033358	      0.11601595
      0.62137705	      0.10678453	      0.13277049	      0.03033350	      0.11602211
      0.62144625	      0.10678441	      0.13276778	      0.03033344	      0.11602675
      0.62151545	      0.10678430	      0.13276507	      0.03033338	      0.11603140
      0.62161487	      0.10678413	      0.13276118	      0.03033329	      0.11603808
      0.62170074	      0.10678399	      0.13275781	      0.03033322	      0.11604385
      0.62178662	      0.10678385	      0.13275443	      0.03033314	      0.11604964
      0.62187250	      0.10678371	      0.13275105	      0.03033307	      0.11605543
      0.62194725	      0.10678358	      0.13274810	      0.03033300	      0.11606048
      0.62202201	      0.10678346	      0.13274514	      0.03033294	      0.11606553
      0.62211184	      0.10678331	      0.13274159	      0.03033286	      0.11607161
      0.62220166	      0.10678316	      0.13273803	      0.03033278	      0.11607769
      0.62227609	      0.10678304	      0.13273507	      0.03033272	      0.11608274
      0.62235053	      0.10678291	      0.13273211	      0.03033265	      0.11608779
      0.62244167	      0.10678276	      0.13272848	      0.03033258	      0.11609399
      0.62253281	      0.10678261	      0.13272485	      0.03033250	      0.11610019
      0.62260506	      0.10678249	      0.13272196	      0.03033243	      0.11610511
      0.62267731	      0.10678237	      0.13271907	      0.03033237	      0.11611004
      0.62277149	      0.10678221	      0.13271530	      0.03033229	      0.11611647
      0.62286567	      0.10678206	      0.13271152	      0.03033221	      0.11612291
      0.62293562	      0.10678194	      0.13270870	      0.03033215	      0.11612769
      0.62300557	      0.10678183	      0.13270589	      0.03033209	      0.11613248
      0.62310384	      0.10678166	      0.13270193	      0.03033201	      0.11613922
      0.62318862	      0.10678152	      0.13269850	      0.03033193	      0.11614505
      0.62327340	      0.10678138	      0.13269507	      0.03033186	      0.11615087
      0.62335817	      0.10678124	      0.13269164	      0.03033179	      0.11615671
      0.62344295	      0.10678110	      0.13268820	      0.03033171	      0.11616255
      0.62351561	      0.10678098	      0.13268524	      0.03033165	      0.11616756
      0.62358827	      0.10678086	      0.13268229	      0.03033159	      0.11617258
      0.62368016	      0.10678071	      0.13267854	      0.03033151	      0.11617893
      0.62377204	      0.10678056	      0.13267479	      0.03033143	      0.11618529
      0.62384467	      0.10678044	      0.13267182	      0.03033137	      0.11619032
      0.62391730	      0.10678032	      0.13266884	      0.03033131	      0.11619536
      0.62401101	      0.10678016	      0.13266500	      0.03033123	      0.11620186
      0.62410472	      0.10678001	      0.13266115	      0.03033115	      0.11620838
      0.62417400	      0.10677989	      0.13265830	      0.03033109	      0.11621320
      0.62424328	      0.10677978	      0.13265545	      0.03033103	      0.11621802
      0.62434239	      0.10677961	      0.13265136	      0.03033094	      0.11622493
      0.62442694	      0.10677947	      0.13264786	      0.03033087	      0.11623084
      0.62451149	      0.10677933	      0.13264436	      0.03033080	      0.11623675
      0.62459604	      0.10677919	      0.13264085	      0.03033073	      0.11624266
      0.62468059	      0.10677905	      0.13263734	      0.03033065	      0.11624859
      0.62475360	      0.10677893	      0.13263431	      0.03033059	      0.11625370
      0.62482660	      0.10677881	      0.13263127	      0.03033053	      0.11625883
      0.62491750	      0.10677866	      0.13262748	      0.03033045	      0.11626522
      0.62500839	      0.10677851	      0.13262368	      0.03033038	      0.11627161
      0.62508184	      0.10677839	      0.13262061	      0.03033031	      0.11627678
      0.62515528	      0.10677827	      0.13261753	      0.03033025	      0.11628196
      0.62524719	      0.10677812	      0.13261367	      0.03033017	      0.11628845
      0.62533910	      0.10677797	      0.13260981	      0.03033009	      0.11629494
      0.62540987	      0.10677785	      0.13260683	      0.03033003	      0.11629994
      0.62548063	      0.10677774	      0.13260385	      0.03032997	      0.11630495
      0.62557635	      0.10677758	      0.13259981	      0.03032989	      0.11631174
      0.62567207	      0.10677742	      0.13259576	      0.03032981	      0.11631853
      0.62574026	      0.10677731	      0.13259287	      0.03032975	      0.11632337
      0.62580844	      0.10677720	      0.13258998	      0.03032970	      0.11632822
      0.62590929	      0.10677703	      0.13258570	      0.03032961	      0.11633540
      0.62599426	      0.10677689	      0.13258209	      0.03032954	      0.11634145
      0.62607922	      0.10677675	      0.13257847	      0.03032947	      0.11634752
      0.62616419	      0.10677661	      0.13257484	      0.03032939	      0.11635358
      0.62624014	      0.10677649	      0.13257159	      0.03032933	      0.11635901
      0.62631609	      0.10677636	      0.13256835	      0.03032927	      0.11636445
      0.62639204	      0.10677624	      0.13256509	      0.03032920	      0.11636989
      0.62648963	      0.10677608	      0.13256090	      0.03032912	      0.11637689
      0.62656670	      0.10677595	      0.13255759	      0.03032905	      0.11638242
      0.62664378	      0.10677582	      0.13255427	      0.03032899	      0.11638796
      0.62672085	      0.10677570	      0.13255095	      0.03032892	      0.11639350
      0.62681793	      0.10677554	      0.13254676	      0.03032884	      0.11640049
      0.62689360	      0.10677541	      0.13254349	      0.03032878	      0.11640595
      0.62696927	      0.10677529	      0.13254021	      0.03032871	      0.11641141
      0.62704494	      0.10677516	      0.13253693	      0.03032865	      0.11641687
      0.62714647	      0.10677500	      0.13253253	      0.03032856	      0.11642421
      0.62722142	      0.10677487	      0.13252927	      0.03032850	      0.11642964
      0.62729637	      0.10677475	      0.13252600	      0.03032844	      0.11643507
      0.62738847	      0.10677460	      0.13252199	      0.03032836	      0.11644175
      0.62747039	      0.10677447	      0.13251841	      0.03032829	      0.11644770
      0.62755232	      0.10677433	      0.13251483	      0.03032822	      0.11645365
      0.62763424	      0.10677420	      0.13251124	      0.03032815	      0.11645961
      0.62771616	      0.10677406	      0.13250764	      0.03032809	      0.11646558
      0.62779809	      0.10677393	      0.13250405	      0.03032802	      0.11647155
      0.62788001	      0.10677379	      0.13250044	      0.03032795	      0.11647753
      0.62796193	      0.10677366	      0.13249683	      0.03032788	      0.11648351
      0.62804386	      0.10677353	      0.13249322	      0.03032781	      0.11648951
      0.62812578	      0.10677339	      0.13248960	      0.03032774	      0.11649550
      0.62819859	      0.10677327	      0.13248638	      0.03032768	      0.11650084
      0.62827140	      0.10677315	      0.13248315	      0.03032762	      0.11650618
      0.62836098	      0.10677301	      0.13247918	      0.03032755	      0.11651275
      0.62845056	      0.10677286	      0.13247520	      0.03032747	      0.11651934
      0.62852487	      0.10677274	      0.13247189	      0.03032741	      0.11652480
      0.62859919	      0.10677262	      0.13246858	      0.03032735	      0.11653028
      0.62868888	      0.10677247	      0.13246458	      0.03032727	      0.11653689
      0.62877857	      0.10677232	      0.13246057	      0.03032720	      0.11654351
      0.62885026	      0.10677221	      0.13245736	      0.03032714	      0.11654880
      0.62892196	      0.10677209	      0.13245415	      0.03032708	      0.11655410
      0.62901488	      0.10677194	      0.13244998	      0.03032700	      0.11656098
      0.62910780	      0.10677179	      0.13244581	      0.03032692	      0.11656786
      0.62917741	      0.10677167	      0.13244267	      0.03032686	      0.11657303
      0.62924703	      0.10677156	      0.13243954	      0.03032681	      0.11657819
      0.62934371	      0.10677140	      0.13243517	      0.03032673	      0.11658538
      0.62944040	      0.10677124	      0.13243080	      0.03032664	      0.11659257
      0.62950693	      0.10677114	      0.13242779	      0.03032659	      0.11659752
      0.62957345	      0.10677103	      0.13242478	      0.03032653	      0.11660248
      0.62967657	      0.10677086	      0.13242010	      0.03032645	      0.11661017
      0.62976162	      0.10677072	      0.13241623	      0.03032638	      0.11661652
      0.62984667	      0.10677058	      0.13241236	      0.03032631	      0.11662288
      0.62993171	      0.10677044	      0.13240849	      0.03032624	      0.11662924
      0.63000625	      0.10677032	      0.13240508	      0.03032617	      0.11663483
      0.63008079	      0.10677020	      0.13240168	      0.03032611	      0.11664041
      0.63015533	      0.10677008	      0.13239827	      0.03032605	      0.11664601
      0.63025591	      0.10676992	      0.13239366	      0.03032597	      0.11665356
      0.63033188	      0.10676979	      0.13239017	      0.03032590	      0.11665928
      0.63040785	      0.10676967	      0.13238668	      0.03032584	      0.11666499
      0.63048382	      0.10676954	      0.13238318	      0.03032578	      0.11667072
      0.63058341	      0.10676938	      0.13237859	      0.03032570	      0.11667823
      0.63065778	      0.10676926	      0.13237516	      0.03032564	      0.11668384
      0.63073215	      0.10676914	      0.13237172	      0.03032557	      0.11668946
      0.63082366	      0.10676899	      0.13236749	      0.03032550	      0.11669638
      0.63090552	      0.10676886	      0.13236370	      0.03032543	      0.11670258
      0.63098738	      0.10676873	      0.13235990	      0.03032536	      0.11670878
      0.63106923	      0.10676859	      0.13235609	      0.03032530	      0.11671499
      0.63115109	      0.10676846	      0.13235228	      0.03032523	      0.11672120
      0.63123295	      0.10676833	      0.13234847	      0.03032516	      0.11672742
      0.63131480	      0.10676819	      0.13234465	      0.03032509	      0.11673365
      0.63138806	      0.10676807	      0.13234123	      0.03032503	      0.11673923
      0.63146131	      0.10676796	      0.13233780	      0.03032497	      0.11674481
      0.63154971	      0.10676781	      0.13233366	      0.03032490	      0.11675155
      0.63163812	      0.10676767	      0.13232951	      0.03032483	      0.11675830
      0.63171212	      0.10676755	      0.13232603	      0.03032477	      0.11676396
      0.63178612	      0.10676743	      0.13232255	      0.03032471	      0.11676962
      0.63187528	      0.10676728	      0.13231835	      0.03032463	      0.11677644
      0.63196445	      0.10676714	      0.13231415	      0.03032456	      0.11678328
      0.63203575	      0.10676702	      0.13231078	      0.03032450	      0.11678875
      0.63210705	      0.10676691	      0.13230741	      0.03032444	      0.11679422
      0.63219973	      0.10676676	      0.13230302	      0.03032437	      0.11680134
      0.63229241	      0.10676661	      0.13229862	      0.03032429	      0.11680847
      0.63236119	      0.10676650	      0.13229536	      0.03032423	      0.11681377
      0.63242997	      0.10676638	      0.13229209	      0.03032418	      0.11681907
      0.63252725	      0.10676623	      0.13228746	      0.03032410	      0.11682657
      0.63261440	      0.10676609	      0.13228330	      0.03032403	      0.11683330
      0.63270156	      0.10676594	      0.13227914	      0.03032395	      0.11684004
      0.63277131	      0.10676583	      0.13227580	      0.03032390	      0.11684543
      0.63284106	      0.10676572	      0.13227247	      0.03032384	      0.11685083
      0.63293505	      0.10676557	      0.13226796	      0.03032376	      0.11685812
      0.63302905	      0.10676542	      0.13226345	      0.03032369	      0.11686541
      0.63309787	      0.10676530	      0.13226014	      0.03032363	      0.11687075
      0.63316669	      0.10676519	      0.13225683	      0.03032357	      0.11687610
      0.63326384	      0.10676504	      0.13225215	      0.03032350	      0.11688366
      0.63334711	      0.10676490	      0.13224813	      0.03032343	      0.11689014
      0.63343038	      0.10676477	      0.13224411	      0.03032336	      0.11689663
      0.63351364	      0.10676463	      0.13224008	      0.03032329	      0.11690312
      0.63359691	      0.10676450	      0.13223604	      0.03032322	      0.11690963
      0.63366943	      0.10676438	      0.13223252	      0.03032316	      0.11691529
      0.63374194	      0.10676426	      0.13222900	      0.03032311	      0.11692096
      0.63383109	      0.10676412	      0.13222467	      0.03032303	      0.11692794
      0.63392024	      0.10676398	      0.13222032	      0.03032296	      0.11693493
      0.63399271	      0.10676386	      0.13221679	      0.03032290	      0.11694061
      0.63406518	      0.10676374	      0.13221325	      0.03032284	      0.11694630
      0.63415585	      0.10676360	      0.13220882	      0.03032277	      0.11695342
      0.63424652	      0.10676345	      0.13220438	      0.03032270	      0.11696055
      0.63431611	      0.10676334	      0.13220097	      0.03032264	      0.11696603
      0.63438571	      0.10676322	      0.13219755	      0.03032258	      0.11697151
      0.63448065	      0.10676307	      0.13219289	      0.03032251	      0.11697900
      0.63457559	      0.10676292	      0.13218821	      0.03032243	      0.11698649
      0.63464210	      0.10676281	      0.13218493	      0.03032238	      0.11699174
      0.63470860	      0.10676270	      0.13218165	      0.03032232	      0.11699700
      0.63480991	      0.10676254	      0.13217665	      0.03032224	      0.11700502
      0.63489360	      0.10676241	      0.13217251	      0.03032217	      0.11701164
      0.63497730	      0.10676227	      0.13216836	      0.03032210	      0.11701828
      0.63506099	      0.10676214	      0.13216421	      0.03032204	      0.11702492
      0.63514468	      0.10676200	      0.13216005	      0.03032197	      0.11703157
      0.63521550	      0.10676189	      0.13215653	      0.03032191	      0.11703719
      0.63528633	      0.10676177	      0.13215300	      0.03032185	      0.11704283
      0.63537726	      0.10676163	      0.13214847	      0.03032178	      0.11705007
      0.63546819	      0.10676148	      0.13214393	      0.03032171	      0.11705731
      0.63553936	      0.10676137	      0.13214037	      0.03032165	      0.11706299
      0.63561053	      0.10676125	      0.13213681	      0.03032159	      0.11706867
      0.63570281	      0.10676110	      0.13213219	      0.03032152	      0.11707604
      0.63579509	      0.10676096	      0.13212755	      0.03032144	      0.11708342
      0.63586322	      0.10676085	      0.13212413	      0.03032139	      0.11708887
      0.63593136	      0.10676074	      0.13212070	      0.03032133	      0.11709433
      0.63602844	      0.10676058	      0.13211581	      0.03032126	      0.11710211
      0.63611179	      0.10676045	      0.13211161	      0.03032119	      0.11710880
      0.63619515	      0.10676031	      0.13210740	      0.03032112	      0.11711550
      0.63627850	      0.10676018	      0.13210318	      0.03032106	      0.11712220
      0.63636186	      0.10676005	      0.13209896	      0.03032099	      0.11712890
      0.63643228	      0.10675993	      0.13209539	      0.03032093	      0.11713457
      0.63650269	      0.10675982	      0.13209182	      0.03032088	      0.11714025
      0.63659394	      0.10675967	      0.13208718	      0.03032080	      0.11714761
      0.63668520	      0.10675953	      0.13208254	      0.03032073	      0.11715497
      0.63675561	      0.10675941	      0.13207895	      0.03032067	      0.11716066
      0.63682603	      0.10675930	      0.13207536	      0.03032062	      0.11716635
      0.63691930	      0.10675915	      0.13207059	      0.03032054	      0.11717390
      0.63701257	      0.10675900	      0.13206582	      0.03032047	      0.11718145
      0.63707939	      0.10675890	      0.13206240	      0.03032041	      0.11718687
      0.63714621	      0.10675879	      0.13205898	      0.03032036	      0.11719229
      0.63724574	      0.10675863	      0.13205387	      0.03032028	      0.11720037
      0.63732905	      0.10675850	      0.13204958	      0.03032021	      0.11720714
      0.63741236	      0.10675836	      0.13204530	      0.03032015	      0.11721392
      0.63749567	      0.10675823	      0.13204100	      0.03032008	      0.11722070
      0.63757898	      0.10675810	      0.13203670	      0.03032001	      0.11722749
      0.63764951	      0.10675798	      0.13203306	      0.03031996	      0.11723324
      0.63772004	      0.10675787	      0.13202941	      0.03031990	      0.11723899
      0.63781069	      0.10675773	      0.13202472	      0.03031983	      0.11724639
      0.63790133	      0.10675758	      0.13202002	      0.03031976	      0.11725380
      0.63797225	      0.10675747	      0.13201634	      0.03031970	      0.11725960
      0.63804316	      0.10675735	      0.13201265	      0.03031964	      0.11726541
      0.63813513	      0.10675721	      0.13200786	      0.03031957	      0.11727294
      0.63822709	      0.10675706	      0.13200307	      0.03031950	      0.11728048
      0.63829497	      0.10675695	      0.13199953	      0.03031944	      0.11728605
      0.63836284	      0.10675684	      0.13199598	      0.03031939	      0.11729163
      0.63845962	      0.10675669	      0.13199092	      0.03031931	      0.11729958
      0.63854268	      0.10675656	      0.13198657	      0.03031925	      0.11730641
      0.63862575	      0.10675642	      0.13198222	      0.03031918	      0.11731325
      0.63870882	      0.10675629	      0.13197786	      0.03031912	      0.11732010
      0.63879189	      0.10675616	      0.13197349	      0.03031905	      0.11732695
      0.63886204	      0.10675605	      0.13196980	      0.03031899	      0.11733274
      0.63893219	      0.10675593	      0.13196610	      0.03031894	      0.11733853
      0.63902315	      0.10675579	      0.13196130	      0.03031887	      0.11734605
      0.63911410	      0.10675564	      0.13195650	      0.03031879	      0.11735357
      0.63918426	      0.10675553	      0.13195279	      0.03031874	      0.11735938
      0.63925442	      0.10675542	      0.13194908	      0.03031868	      0.11736519
      0.63934738	      0.10675527	      0.13194415	      0.03031861	      0.11737290
      0.63944034	      0.10675512	      0.13193921	      0.03031854	      0.11738061
      0.63950691	      0.10675502	      0.13193568	      0.03031848	      0.11738614
      0.63957349	      0.10675491	      0.13193213	      0.03031843	      0.11739167
      0.63967269	      0.10675475	      0.13192685	      0.03031835	      0.11739992
      0.63975572	      0.10675462	      0.13192242	      0.03031829	      0.11740683
      0.63983875	      0.10675449	      0.13191799	      0.03031822	      0.11741375
      0.63992177	      0.10675436	      0.13191355	      0.03031816	      0.11742067
      0.64000480	      0.10675423	      0.13190910	      0.03031809	      0.11742760
      0.64007506	      0.10675411	      0.13190534	      0.03031804	      0.11743347
      0.64014532	      0.10675400	      0.13190157	      0.03031798	      0.11743934
      0.64023569	      0.10675386	      0.13189671	      0.03031791	      0.11744689
      0.64032606	      0.10675371	      0.13189185	      0.03031784	      0.11745446
      0.64039670	      0.10675360	      0.13188805	      0.03031778	      0.11746037
      0.64046734	      0.10675349	      0.13188424	      0.03031773	      0.11746629
      0.64055904	      0.10675334	      0.13187929	      0.03031765	      0.11747398
      0.64065074	      0.10675320	      0.13187434	      0.03031758	      0.11748168
      0.64071833	      0.10675309	      0.13187068	      0.03031753	      0.11748736
      0.64078592	      0.10675298	      0.13186702	      0.03031748	      0.11749304
      0.64088246	      0.10675283	      0.13186178	      0.03031740	      0.11750116
      0.64096525	      0.10675270	      0.13185729	      0.03031734	      0.11750813
      0.64104805	      0.10675257	      0.13185278	      0.03031727	      0.11751511
      0.64113085	      0.10675244	      0.13184828	      0.03031721	      0.11752209
      0.64121364	      0.10675231	      0.13184376	      0.03031714	      0.11752907
      0.64128352	      0.10675219	      0.13183995	      0.03031709	      0.11753497
      0.64135339	      0.10675208	      0.13183614	      0.03031703	      0.11754088
      0.64144408	      0.10675194	      0.13183118	      0.03031696	      0.11754854
      0.64153478	      0.10675180	      0.13182621	      0.03031689	      0.11755622
      0.64160466	      0.10675169	      0.13182238	      0.03031683	      0.11756214
      0.64167454	      0.10675157	      0.13181855	      0.03031678	      0.11756806
      0.64176724	      0.10675143	      0.13181345	      0.03031671	      0.11757592
      0.64185994	      0.10675128	      0.13180835	      0.03031664	      0.11758379
      0.64192625	      0.10675118	      0.13180470	      0.03031658	      0.11758942
      0.64199255	      0.10675107	      0.13180105	      0.03031653	      0.11759505
      0.64209151	      0.10675091	      0.13179558	      0.03031645	      0.11760347
      0.64217427	      0.10675078	      0.13179101	      0.03031639	      0.11761051
      0.64225704	      0.10675065	      0.13178643	      0.03031633	      0.11761756
      0.64233980	      0.10675052	      0.13178184	      0.03031626	      0.11762461
      0.64242256	      0.10675039	      0.13177725	      0.03031620	      0.11763167
      0.64249253	      0.10675028	      0.13177337	      0.03031614	      0.11763764
      0.64256249	      0.10675017	      0.13176948	      0.03031609	      0.11764362
      0.64265263	      0.10675003	      0.13176446	      0.03031602	      0.11765132
      0.64274278	      0.10674988	      0.13175944	      0.03031595	      0.11765903
      0.64281311	      0.10674977	      0.13175552	      0.03031589	      0.11766505
      0.64288345	      0.10674966	      0.13175159	      0.03031584	      0.11767107
      0.64297495	      0.10674952	      0.13174647	      0.03031577	      0.11767891
      0.64306644	      0.10674937	      0.13174135	      0.03031570	      0.11768676
      0.64313372	      0.10674927	      0.13173758	      0.03031564	      0.11769254
      0.64320099	      0.10674916	      0.13173381	      0.03031559	      0.11769831
      0.64329738	      0.10674901	      0.13172839	      0.03031552	      0.11770659
      0.64337993	      0.10674888	      0.13172375	      0.03031545	      0.11771369
      0.64346247	      0.10674875	      0.13171910	      0.03031539	      0.11772080
      0.64354502	      0.10674862	      0.13171445	      0.03031532	      0.11772790
      0.64361928	      0.10674850	      0.13171026	      0.03031527	      0.11773430
      0.64369354	      0.10674838	      0.13170606	      0.03031521	      0.11774071
      0.64376779	      0.10674827	      0.13170186	      0.03031515	      0.11774711
      0.64386206	      0.10674812	      0.13169653	      0.03031508	      0.11775525
      0.64393739	      0.10674800	      0.13169226	      0.03031502	      0.11776176
      0.64401272	      0.10674788	      0.13168798	      0.03031496	      0.11776827
      0.64408805	      0.10674776	      0.13168370	      0.03031490	      0.11777479
      0.64418180	      0.10674761	      0.13167837	      0.03031483	      0.11778290
      0.64425582	      0.10674750	      0.13167416	      0.03031478	      0.11778931
      0.64432985	      0.10674738	      0.13166994	      0.03031472	      0.11779573
      0.64440387	      0.10674726	      0.13166571	      0.03031466	      0.11780215
      0.64450170	      0.10674711	      0.13166012	      0.03031459	      0.11781064
      0.64457507	      0.10674699	      0.13165593	      0.03031453	      0.11781701
      0.64464843	      0.10674688	      0.13165173	      0.03031447	      0.11782339
      0.64473762	      0.10674674	      0.13164661	      0.03031440	      0.11783114
      0.64481741	      0.10674661	      0.13164203	      0.03031434	      0.11783808
      0.64489719	      0.10674649	      0.13163745	      0.03031428	      0.11784501
      0.64497698	      0.10674636	      0.13163286	      0.03031422	      0.11785193
      0.64505676	      0.10674624	      0.13162827	      0.03031416	      0.11785885
      0.64513655	      0.10674611	      0.13162367	      0.03031410	      0.11786575
      0.64521633	      0.10674598	      0.13161906	      0.03031404	      0.11787264
      0.64529612	      0.10674586	      0.13161445	      0.03031397	      0.11787951
      0.64537591	      0.10674573	      0.13160984	      0.03031391	      0.11788636
      0.64545569	      0.10674561	      0.13160522	      0.03031385	      0.11789319
      0.64553548	      0.10674548	      0.13160059	      0.03031379	      0.11789999
      0.64560628	      0.10674537	      0.13159648	      0.03031374	      0.11790600
      0.64567709	      0.10674526	      0.13159237	      0.03031368	      0.11791199
      0.64576476	      0.10674512	      0.13158727	      0.03031362	      0.11791938
      0.64585242	      0.10674498	      0.13158217	      0.03031355	      0.11792672
      0.64592436	      0.10674487	      0.13157797	      0.03031349	      0.11793271
      0.64599630	      0.10674476	      0.13157378	      0.03031344	      0.11793868
      0.64608458	      0.10674462	      0.13156862	      0.03031337	      0.11794596
      0.64617287	      0.10674448	      0.13156346	      0.03031330	      0.11795319
      0.64624185	      0.10674437	      0.13155942	      0.03031325	      0.11795880
      0.64631083	      0.10674427	      0.13155538	      0.03031320	      0.11796438
      0.64640310	      0.10674412	      0.13154996	      0.03031313	      0.11797180
      0.64649537	      0.10674398	      0.13154454	      0.03031306	      0.11797915
      0.64656166	      0.10674387	      0.13154065	      0.03031301	      0.11798440
      0.64662795	      0.10674377	      0.13153674	      0.03031296	      0.11798961
      0.64672555	      0.10674362	      0.13153099	      0.03031288	      0.11799723
      0.64680756	      0.10674349	      0.13152616	      0.03031282	      0.11800357
      0.64688957	      0.10674336	      0.13152131	      0.03031276	      0.11800986
      0.64697157	      0.10674323	      0.13151646	      0.03031269	      0.11801610
      0.64705358	      0.10674310	      0.13151161	      0.03031263	      0.11802229
      0.64712390	      0.10674299	      0.13150744	      0.03031258	      0.11802755
      0.64719421	      0.10674288	      0.13150327	      0.03031252	      0.11803276
      0.64728267	      0.10674274	      0.13149802	      0.03031246	      0.11803927
      0.64737112	      0.10674261	      0.13149276	      0.03031239	      0.11804571
      0.64744177	      0.10674249	      0.13148856	      0.03031234	      0.11805081
      0.64751243	      0.10674238	      0.13148435	      0.03031228	      0.11805587
      0.64760206	      0.10674224	      0.13147900	      0.03031221	      0.11806222
      0.64769170	      0.10674210	      0.13147365	      0.03031215	      0.11806850
      0.64775959	      0.10674200	      0.13146959	      0.03031209	      0.11807322
      0.64782748	      0.10674189	      0.13146553	      0.03031204	      0.11807789
      0.64792124	      0.10674175	      0.13145992	      0.03031197	      0.11808428
      0.64801501	      0.10674160	      0.13145429	      0.03031190	      0.11809060
      0.64808013	      0.10674150	      0.13145039	      0.03031185	      0.11809494
      0.64814525	      0.10674140	      0.13144647	      0.03031180	      0.11809924
      0.64824489	      0.10674124	      0.13144048	      0.03031173	      0.11810576
      0.64832743	      0.10674111	      0.13143551	      0.03031166	      0.11811109
      0.64840997	      0.10674098	      0.13143053	      0.03031160	      0.11811636
      0.64849252	      0.10674085	      0.13142555	      0.03031154	      0.11812158
      0.64856569	      0.10674074	      0.13142113	      0.03031148	      0.11812615
      0.64863886	      0.10674062	      0.13141671	      0.03031143	      0.11813068
      0.64871203	      0.10674051	      0.13141228	      0.03031137	      0.11813517
      0.64880779	      0.10674036	      0.13140647	      0.03031130	      0.11814097
      0.64888221	      0.10674025	      0.13140196	      0.03031125	      0.11814542
      0.64895664	      0.10674013	      0.13139744	      0.03031119	      0.11814983
      0.64903107	      0.10674001	      0.13139291	      0.03031113	      0.11815420
      0.64912599	      0.10673987	      0.13138714	      0.03031106	      0.11815970
      0.64919902	      0.10673975	      0.13138269	      0.03031101	      0.11816388
      0.64927206	      0.10673964	      0.13137823	      0.03031095	      0.11816801
      0.64936004	      0.10673950	      0.13137286	      0.03031089	      0.11817294
      0.64944802	      0.10673936	      0.13136748	      0.03031082	      0.11817781
      0.64951470	      0.10673926	      0.13136340	      0.03031077	      0.11818146
      0.64958139	      0.10673916	      0.13135932	      0.03031072	      0.11818507
      0.64967627	      0.10673901	      0.13135350	      0.03031065	      0.11819015
      0.64975845	      0.10673888	      0.13134846	      0.03031059	      0.11819449
      0.64984063	      0.10673875	      0.13134341	      0.03031052	      0.11819879
      0.64992282	      0.10673863	      0.13133835	      0.03031046	      0.11820303
      0.64999505	      0.10673851	      0.13133390	      0.03031041	      0.11820672
      0.65006729	      0.10673840	      0.13132945	      0.03031035	      0.11821037
      0.65013953	      0.10673829	      0.13132500	      0.03031030	      0.11821398
      0.65023785	      0.10673814	      0.13131892	      0.03031023	      0.11821884
      0.65031176	      0.10673802	      0.13131436	      0.03031017	      0.11822244
      0.65038567	      0.10673791	      0.13130978	      0.03031012	      0.11822601
      0.65045958	      0.10673779	      0.13130520	      0.03031006	      0.11822954
      0.65055624	      0.10673764	      0.13129921	      0.03030999	      0.11823410
      0.65062858	      0.10673753	      0.13129472	      0.03030993	      0.11823747
      0.65070091	      0.10673742	      0.13129022	      0.03030988	      0.11824080
      0.65078983	      0.10673728	      0.13128469	      0.03030981	      0.11824485
      0.65086930	      0.10673715	      0.13127974	      0.03030975	      0.11824843
      0.65094877	      0.10673703	      0.13127479	      0.03030969	      0.11825197
      0.65102823	      0.10673691	      0.13126983	      0.03030963	      0.11825547
      0.65110770	      0.10673679	      0.13126486	      0.03030958	      0.11825893
      0.65118717	      0.10673666	      0.13125989	      0.03030952	      0.11826235
      0.65126663	      0.10673654	      0.13125492	      0.03030946	      0.11826573
      0.65134610	      0.10673642	      0.13124994	      0.03030940	      0.11826908
      0.65141661	      0.10673631	      0.13124552	      0.03030934	      0.11827201
      0.65148711	      0.10673620	      0.13124109	      0.03030929	      0.11827492
      0.65157379	      0.10673606	      0.13123564	      0.03030923	      0.11827846
      0.65166047	      0.10673593	      0.13123019	      0.03030916	      0.11828195
      0.65173214	      0.10673582	      0.13122568	      0.03030911	      0.11828481
      0.65180380	      0.10673571	      0.13122116	      0.03030906	      0.11828764
      0.65189091	      0.10673557	      0.13121566	      0.03030899	      0.11829104
      0.65197802	      0.10673544	      0.13121016	      0.03030893	      0.11829441
      0.65204703	      0.10673533	      0.13120580	      0.03030888	      0.11829704
      0.65211604	      0.10673522	      0.13120143	      0.03030882	      0.11829966
      0.65220658	      0.10673508	      0.13119569	      0.03030876	      0.11830305
      0.65229713	      0.10673494	      0.13118995	      0.03030869	      0.11830640
      0.65236384	      0.10673484	      0.13118572	      0.03030864	      0.11830884
      0.65243056	      0.10673474	      0.13118148	      0.03030859	      0.11831126
      0.65252541	      0.10673459	      0.13117544	      0.03030852	      0.11831467
      0.65260661	      0.10673446	      0.13117027	      0.03030846	      0.11831756
      0.65268781	      0.10673434	      0.13116510	      0.03030840	      0.11832041
      0.65276901	      0.10673421	      0.13115992	      0.03030834	      0.11832324
      0.65285021	      0.10673409	      0.13115473	      0.03030828	      0.11832603
      0.65292020	      0.10673398	      0.13115025	      0.03030823	      0.11832842
      0.65299019	      0.10673387	      0.13114577	      0.03030818	      0.11833079
      0.65307770	      0.10673374	      0.13114017	      0.03030811	      0.11833372
      0.65316521	      0.10673360	      0.13113456	      0.03030805	      0.11833662
      0.65323540	      0.10673349	      0.13113005	      0.03030800	      0.11833892
      0.65330559	      0.10673339	      0.13112554	      0.03030794	      0.11834121
      0.65339443	      0.10673325	      0.13111983	      0.03030788	      0.11834407
      0.65348327	      0.10673311	      0.13111411	      0.03030781	      0.11834690
      0.65355064	      0.10673301	      0.13110977	      0.03030776	      0.11834903
      0.65361801	      0.10673290	      0.13110542	      0.03030771	      0.11835115
      0.65371110	      0.10673276	      0.13109941	      0.03030764	      0.11835404
      0.65380419	      0.10673262	      0.13109339	      0.03030758	      0.11835690
      0.65386864	      0.10673252	      0.13108922	      0.03030753	      0.11835886
      0.65393310	      0.10673242	      0.13108505	      0.03030748	      0.11836081
      0.65403241	      0.10673227	      0.13107861	      0.03030741	      0.11836379
      0.65411424	      0.10673214	      0.13107330	      0.03030735	      0.11836622
      0.65419607	      0.10673201	      0.13106799	      0.03030729	      0.11836862
      0.65427789	      0.10673189	      0.13106266	      0.03030723	      0.11837101
      0.65435087	      0.10673178	      0.13105791	      0.03030717	      0.11837312
      0.65442384	      0.10673166	      0.13105316	      0.03030712	      0.11837521
      0.65449682	      0.10673155	      0.13104840	      0.03030707	      0.11837729
      0.65459057	      0.10673141	      0.13104228	      0.03030700	      0.11837993
      0.65466473	      0.10673129	      0.13103744	      0.03030694	      0.11838201
      0.65473889	      0.10673118	      0.13103259	      0.03030689	      0.11838407
      0.65481305	      0.10673107	      0.13102773	      0.03030684	      0.11838611
      0.65490390	      0.10673093	      0.13102178	      0.03030679	      0.11838859
      0.65498007	      0.10673081	      0.13101678	      0.03030677	      0.11839066
      0.65499568	      0.10673079	      0.13101576	      0.03030678	      0.11839108
      0.65500568	      0.10673077	      0.13101510	      0.03030678	      0.11839135
      0.65501568	      0.10673075	      0.13101444	      0.03030678	      0.11839162
      0.65502852	      0.10673073	      0.13101360	      0.03030678	      0.11839196
      0.65504135	      0.10673071	      0.13101276	      0.03030679	      0.11839231
      0.65505786	      0.10673069	      0.13101167	      0.03030680	      0.11839275
      0.65507437	      0.10673066	      0.13101059	      0.03030681	      0.11839319
      0.65509088	      0.10673064	      0.13100950	      0.03030683	      0.11839363
      0.65510739	      0.10673061	      0.13100842	      0.03030685	      0.11839408
      0.65512390	      0.10673059	      0.13100733	      0.03030687	      0.11839452
      0.65514041	      0.10673056	      0.13100625	      0.03030689	      0.11839496
      0.65516041	      0.10673053	      0.13100493	      0.03030693	      0.11839549
      0.65518042	      0.10673050	      0.13100362	      0.03030697	      0.11839602
      0.65520042	      0.10673047	      0.13100230	      0.03030702	      0.11839655
      0.65522042	      0.10673044	      0.13100098	      0.03030708	      0.11839707
      0.65524043	      0.10673041	      0.13099967	      0.03030714	      0.11839760
      0.65526043	      0.10673038	      0.13099835	      0.03030722	      0.11839813
      0.65528043	      0.10673035	      0.13099703	      0.03030730	      0.11839865
      0.65530044	      0.10673032	      0.13099571	      0.03030739	      0.11839918
      0.65532044	      0.10673029	      0.13099440	      0.03030748	      0.11839970
      0.65534044	      0.10673026	      0.13099308	      0.03030759	      0.11840022
      0.65536044	      0.10673023	      0.13099176	      0.03030771	      0.11840074
      0.65538045	      0.10673020	      0.13099044	      0.03030784	      0.11840126
      0.65540045	      0.10673016	      0.13098912	      0.03030798	      0.11840178
      0.65542045	      0.10673013	      0.13098780	      0.03030813	      0.11840230
      0.65544046	      0.10673010	      0.13098648	      0.03030829	      0.11840282
      0.65546046	      0.10673007	      0.13098516	      0.03030846	      0.11840334
      0.65548046	      0.10673004	      0.13098384	      0.03030865	      0.11840385
      0.65550047	      0.10673001	      0.13098252	      0.03030885	      0.11840436
      0.65552047	      0.10672998	      0.13098120	      0.03030906	      0.11840488
      0.65554047	      0.10672995	      0.13097988	      0.03030928	      0.11840539
      0.65556462	      0.10672991	      0.13097828	      0.03030957	      0.11840601
      0.65558876	      0.10672988	      0.13097669	      0.03030988	      0.11840662
      0.65561291	      0.10672984	      0.13097509	      0.03031021	      0.11840723
      0.65563706	      0.10672981	      0.13097349	      0.03031055	      0.11840785
      0.65566120	      0.10672977	      0.13097190	      0.03031092	      0.11840846
      0.65568535	      0.10672973	      0.13097030	      0.03031131	      0.11840907
      0.65570949	      0.10672970	      0.13096870	      0.03031172	      0.11840967
      0.65573364	      0.10672966	      0.13096710	      0.03031216	      0.11841028
      0.65575779	      0.10672962	      0.13096551	      0.03031261	      0.11841088
      0.65578193	      0.10672959	      0.13096391	      0.03031309	      0.11841148
      0.65580608	      0.10672955	      0.13096231	      0.03031358	      0.11841208
      0.65583023	      0.10672952	      0.13096071	      0.03031410	      0.11841268
      0.65585437	      0.10672948	      0.13095911	      0.03031464	      0.11841328
      0.65587852	      0.10672944	      0.13095751	      0.03031521	      0.11841387
      0.65590266	      0.10672941	      0.13095591	      0.03031579	      0.11841447
      0.65592681	      0.10672937	      0.13095431	      0.03031639	      0.11841506
      0.65595096	      0.10672934	      0.13095270	      0.03031702	      0.11841565
      0.65597510	      0.10672930	      0.13095110	      0.03031767	      0.11841624
      0.65599925	      0.10672927	      0.13094950	      0.03031834	      0.11841682
      0.65602340	      0.10672923	      0.13094790	      0.03031903	      0.11841741
      0.65604754	      0.10672920	      0.13094630	      0.03031974	      0.11841799
      0.65607169	      0.10672916	      0.13094469	      0.03032047	      0.11841857
      0.65609583	      0.10672913	      0.13094309	      0.03032122	      0.11841915
      0.65611998	      0.10672909	      0.13094149	      0.03032199	      0.11841972
      0.65614413	      0.10672906	      0.13093989	      0.03032278	      0.11842030
      0.65616827	      0.10672903	      0.13093828	      0.03032359	      0.11842087
      0.65619242	      0.10672899	      0.13093668	      0.03032442	      0.11842144
      0.65621657	      0.10672896	      0.13093507	      0.03032527	      0.11842200
      0.65624071	      0.10672892	      0.13093347	      0.03032614	      0.11842257
      0.65626486	      0.10672889	      0.13093187	      0.03032702	      0.11842313
      0.65629399	      0.10672885	      0.13092993	      0.03032811	      0.11842381
      0.65632312	      0.10672881	      0.13092800	      0.03032923	      0.11842448
      0.65635225	      0.10672877	      0.13092606	      0.03033037	      0.11842515
      0.65638138	      0.10672873	      0.13092412	      0.03033153	      0.11842581
      0.65641051	      0.10672869	      0.13092219	      0.03033271	      0.11842647
      0.65643964	      0.10672865	      0.13092025	      0.03033392	      0.11842713
      0.65646877	      0.10672861	      0.13091832	      0.03033515	      0.11842778
      0.65649790	      0.10672857	      0.13091638	      0.03033640	      0.11842843
      0.65652703	      0.10672854	      0.13091445	      0.03033766	      0.11842907
      0.65655616	      0.10672850	      0.13091251	      0.03033895	      0.11842971
      0.65658529	      0.10672846	      0.13091057	      0.03034025	      0.11843035
      0.65661441	      0.10672842	      0.13090864	      0.03034158	      0.11843098
      0.65664354	      0.10672839	      0.13090670	      0.03034291	      0.11843161
      0.65667267	      0.10672835	      0.13090477	      0.03034427	      0.11843223
      0.65670180	      0.10672831	      0.13090283	      0.03034563	      0.11843285
      0.65673093	      0.10672828	      0.13090090	      0.03034702	      0.11843346
      0.65675710	      0.10672824	      0.13089916	      0.03034827	      0.11843401
      0.65678326	      0.10672821	      0.13089742	      0.03034953	      0.11843455
      0.65680943	      0.10672818	      0.13089569	      0.03035080	      0.11843509
      0.65683559	      0.10672815	      0.13089395	      0.03035208	      0.11843562
      0.65686175	      0.10672812	      0.13089221	      0.03035336	      0.11843615
      0.65688792	      0.10672809	      0.13089048	      0.03035466	      0.11843668
      0.65691084	      0.10672806	      0.13088896	      0.03035579	      0.11843713
      0.65693375	      0.10672804	      0.13088744	      0.03035694	      0.11843759
      0.65695667	      0.10672801	      0.13088592	      0.03035808	      0.11843803
      0.65697959	      0.10672798	      0.13088440	      0.03035923	      0.11843848
      0.65700251	      0.10672796	      0.13088288	      0.03036039	      0.11843892
      0.65702295	      0.10672794	      0.13088153	      0.03036142	      0.11843931
      0.65704339	      0.10672791	      0.13088017	      0.03036245	      0.11843970
      0.65706382	      0.10672789	      0.13087882	      0.03036349	      0.11844008
      0.65708426	      0.10672787	      0.13087747	      0.03036452	      0.11844047
      0.65710470	      0.10672785	      0.13087612	      0.03036556	      0.11844084
      0.65712289	      0.10672783	      0.13087491	      0.03036648	      0.11844118
      0.65714109	      0.10672781	      0.13087371	      0.03036741	      0.11844151
      0.65715928	      0.10672779	      0.13087251	      0.03036833	      0.11844184
      0.65717748	      0.10672777	      0.13087130	      0.03036926	      0.11844216
      0.65719567	      0.10672776	      0.13087010	      0.03037018	      0.11844249
      0.65721191	      0.10672774	      0.13086903	      0.03037101	      0.11844277
      0.65722816	      0.10672772	      0.13086796	      0.03037183	      0.11844306
      0.65724440	      0.10672771	      0.13086689	      0.03037265	      0.11844334
      0.65726064	      0.10672769	      0.13086581	      0.03037348	      0.11844362
      0.65727688	      0.10672768	      0.13086474	      0.03037430	      0.11844390
      0.65729140	      0.10672766	      0.13086379	      0.03037503	      0.11844414
      0.65730591	      0.10672765	      0.13086283	      0.03037576	      0.11844439
      0.65732043	      0.10672764	      0.13086187	      0.03037649	      0.11844463
      0.65733494	      0.10672762	      0.13086092	      0.03037722	      0.11844487
      0.65734946	      0.10672761	      0.13085996	      0.03037795	      0.11844511
      0.65736245	      0.10672760	      0.13085911	      0.03037860	      0.11844532
      0.65737544	      0.10672759	      0.13085825	      0.03037925	      0.11844553
      0.65738843	      0.10672758	      0.13085740	      0.03037990	      0.11844574
      0.65740142	      0.10672756	      0.13085654	      0.03038055	      0.11844595
      0.65741441	      0.10672755	      0.13085569	      0.03038119	      0.11844615
      0.65742603	      0.10672754	      0.13085492	      0.03038177	      0.11844633
      0.65743764	      0.10672753	      0.13085416	      0.03038234	      0.11844651
      0.65744926	      0.10672752	      0.13085340	      0.03038292	      0.11844669
      0.65746087	      0.10672751	      0.13085264	      0.03038349	      0.11844687
      0.65747249	      0.10672750	      0.13085187	      0.03038406	      0.11844705
      0.65748286	      0.10672750	      0.13085119	      0.03038457	      0.11844721
      0.65749323	      0.10672749	      0.13085051	      0.03038507	      0.11844736
      0.65750359	      0.10672748	      0.13084983	      0.03038558	      0.11844752
      0.65751396	      0.10672747	      0.13084915	      0.03038608	      0.11844767
      0.65752433	      0.10672746	      0.13084847	      0.03038658	      0.11844782
      0.65753433	      0.10672746	      0.13084782	      0.03038707	      0.11844797
      0.65754433	      0.10672745	      0.13084716	      0.03038755	      0.11844811
      0.65755433	      0.10672744	      0.13084651	      0.03038803	      0.11844826
      0.65756433	      0.10672743	      0.13084585	      0.03038851	      0.11844840
      0.65757433	      0.10672743	      0.13084520	      0.03038898	      0.11844854
      0.65758433	      0.10672742	      0.13084455	      0.03038946	      0.11844868
      0.65759433	      0.10672741	      0.13084389	      0.03038993	      0.11844882
      0.65760433	      0.10672741	      0.13084324	      0.03039041	      0.11844896
      0.65761433	      0.10672740	      0.13084259	      0.03039088	      0.11844909
      0.65762433	      0.10672739	      0.13084193	      0.03039134	      0.11844923
      0.65763433	      0.10672739	      0.13084128	      0.03039181	      0.11844936
      0.65764433	      0.10672738	      0.13084063	      0.03039228	      0.11844950
      0.65765433	      0.10672737	      0.13083998	      0.03039274	      0.11844963
      0.65766433	      0.10672737	      0.13083932	      0.03039320	      0.11844976
      0.65767433	      0.10672736	      0.13083867	      0.03039366	      0.11844989
      0.65768433	      0.10672736	      0.13083802	      0.03039412	      0.11845001
      0.65769433	      0.10672735	      0.13083737	      0.03039457	      0.11845014
      0.65770433	      0.10672734	      0.13083672	      0.03039502	      0.11845027
      0.65771433	      0.10672734	      0.13083607	      0.03039547	      0.11845039
      0.65772433	      0.10672733	      0.13083542	      0.03039592	      0.11845051
      0.65773433	      0.10672733	      0.13083477	      0.03039637	      0.11845064
      0.65774433	      0.10672732	      0.13083412	      0.03039681	      0.11845076
      0.65775433	      0.10672732	      0.13083347	      0.03039725	      0.11845088
      0.65776433	      0.10672731	      0.13083282	      0.03039769	      0.11845099
      0.65777433	      0.10672731	      0.13083217	      0.03039813	      0.11845111
      0.65778433	      0.10672730	      0.13083152	      0.03039856	      0.11845122
      0.65779433	      0.10672730	      0.13083088	      0.03039899	      0.11845134
      0.65780433	      0.10672729	      0.13083023	      0.03039942	      0.11845145
      0.65781433	      0.10672729	      0.13082958	      0.03039984	      0.11845156
      0.65782433	      0.10672728	      0.13082893	      0.03040026	      0.11845167
      0.65783433	      0.10672728	      0.13082829	      0.03040068	      0.11845178
      0.65784433	      0.10672727	      0.13082764	      0.03040110	      0.11845189
      0.65785433	      0.10672727	      0.13082699	      0.03040151	      0.11845199
      0.65786433	      0.10672727	      0.13082635	      0.03040193	      0.11845210
      0.65787433	      0.10672726	      0.13082570	      0.03040234	      0.11845220
      0.65788433	      0.10672726	      0.13082506	      0.03040274	      0.11845230
      0.65789433	      0.10672725	      0.13082441	      0.03040314	      0.11845241
      0.65790433	      0.10672725	      0.13082377	      0.03040355	      0.11845251
      0.65791433	      0.10672724	      0.13082312	      0.03040394	      0.11845260
      0.65792433	      0.10672724	      0.13082248	      0.03040434	      0.11845270
      0.65793433	      0.10672724	      0.13082183	      0.03040473	      0.11845280
      0.65794433	      0.10672723	      0.13082119	      0.03040512	      0.11845289
      0.65795433	      0.10672723	      0.13082055	      0.03040551	      0.11845298
      0.65796433	      0.10672722	      0.13081990	      0.03040589	      0.11845308
      0.65797433	      0.10672722	      0.13081926	      0.03040627	      0.11845317
      0.65798433	      0.10672721	      0.13081862	      0.03040665	      0.11845326
      0.65799638	      0.10672721	      0.13081784	      0.03040711	      0.11845336
      0.65800843	      0.10672720	      0.13081707	      0.03040756	      0.11845347
      0.65802048	      0.10672720	      0.13081630	      0.03040800	      0.11845357
      0.65803253	      0.10672719	      0.13081553	      0.03040844	      0.11845367
      0.65804458	      0.10672719	      0.13081475	      0.03040888	      0.11845377
      0.65805663	      0.10672718	      0.13081398	      0.03040932	      0.11845387
      0.65806868	      0.10672718	      0.13081321	      0.03040975	      0.11845396
      0.65808073	      0.10672717	      0.13081244	      0.03041017	      0.11845406
      0.65809530	      0.10672717	      0.13081151	      0.03041068	      0.11845417
      0.65810986	      0.10672716	      0.13081058	      0.03041119	      0.11845427
      0.65812443	      0.10672715	      0.13080965	      0.03041169	      0.11845438
      0.65813899	      0.10672715	      0.13080872	      0.03041219	      0.11845448
      0.65815356	      0.10672714	      0.13080779	      0.03041268	      0.11845458
      0.65816812	      0.10672714	      0.13080686	      0.03041316	      0.11845468
      0.65818269	      0.10672713	      0.13080593	      0.03041364	      0.11845478
      0.65819726	      0.10672712	      0.13080501	      0.03041412	      0.11845487
      0.65821518	      0.10672712	      0.13080387	      0.03041470	      0.11845498
      0.65823310	      0.10672711	      0.13080273	      0.03041527	      0.11845509
      0.65825102	      0.10672710	      0.13080159	      0.03041583	      0.11845519
      0.65826894	      0.10672709	      0.13080045	      0.03041639	      0.11845529
      0.65828686	      0.10672709	      0.13079932	      0.03041694	      0.11845538
      0.65830479	      0.10672708	      0.13079818	      0.03041748	      0.11845548
      0.65832271	      0.10672707	      0.13079705	      0.03041802	      0.11845556
      0.65834487	      0.10672706	      0.13079564	      0.03041868	      0.11845567
      0.65836703	      0.10672705	      0.13079424	      0.03041932	      0.11845576
      0.65838919	      0.10672704	      0.13079285	      0.03041996	      0.11845586
      0.65841135	      0.10672703	      0.13079145	      0.03042058	      0.11845594
      0.65843351	      0.10672702	      0.13079005	      0.03042120	      0.11845602
      0.65845567	      0.10672701	      0.13078866	      0.03042180	      0.11845610
      0.65848334	      0.10672700	      0.13078692	      0.03042255	      0.11845619
      0.65851101	      0.10672698	      0.13078518	      0.03042328	      0.11845627
      0.65853867	      0.10672697	      0.13078345	      0.03042400	      0.11845633
      0.65856634	      0.10672696	      0.13078172	      0.03042470	      0.11845640
      0.65859963	      0.10672694	      0.13077963	      0.03042554	      0.11845646
      0.65863292	      0.10672693	      0.13077755	      0.03042635	      0.11845651
      0.65867314	      0.10672691	      0.13077505	      0.03042731	      0.11845655
      0.65871336	      0.10672689	      0.13077254	      0.03042825	      0.11845658
      0.65874689	      0.10672687	      0.13077046	      0.03042901	      0.11845659
      0.65878041	      0.10672685	      0.13076838	      0.03042976	      0.11845659
      0.65881600	      0.10672683	      0.13076618	      0.03043053	      0.11845658
      0.65886184	      0.10672681	      0.13076334	      0.03043150	      0.11845654
      0.65891768	      0.10672678	      0.13075990	      0.03043265	      0.11845646
      0.65895325	      0.10672676	      0.13075771	      0.03043337	      0.11845640
      0.65898881	      0.10672674	      0.13075552	      0.03043406	      0.11845632
      0.65902438	      0.10672672	      0.13075334	      0.03043475	      0.11845623
      0.65905994	      0.10672670	      0.13075116	      0.03043541	      0.11845613
      0.65909551	      0.10672669	      0.13074898	      0.03043607	      0.11845601
      0.65913107	      0.10672667	      0.13074681	      0.03043671	      0.11845589
      0.65916664	      0.10672665	      0.13074464	      0.03043734	      0.11845575
      0.65920221	      0.10672663	      0.13074248	      0.03043795	      0.11845559
      0.65923777	      0.10672661	      0.13074031	      0.03043855	      0.11845543
      0.65927334	      0.10672658	      0.13073816	      0.03043914	      0.11845525
      0.65930890	      0.10672656	      0.13073600	      0.03043972	      0.11845507
      0.65934447	      0.10672654	      0.13073385	      0.03044029	      0.11845487
      0.65938003	      0.10672652	      0.13073170	      0.03044085	      0.11845466
      0.65941033	      0.10672650	      0.13072987	      0.03044131	      0.11845447
      0.65944062	      0.10672649	      0.13072805	      0.03044177	      0.11845427
      0.65947847	      0.10672646	      0.13072577	      0.03044233	      0.11845401
      0.65951633	      0.10672644	      0.13072350	      0.03044288	      0.11845374
      0.65954673	      0.10672642	      0.13072167	      0.03044331	      0.11845351
      0.65957714	      0.10672640	      0.13071985	      0.03044374	      0.11845327
      0.65961389	      0.10672638	      0.13071766	      0.03044425	      0.11845298
      0.65965064	      0.10672636	      0.13071546	      0.03044474	      0.11845267
      0.65968102	      0.10672634	      0.13071365	      0.03044515	      0.11845241
      0.65971141	      0.10672632	      0.13071184	      0.03044555	      0.11845214
      0.65974179	      0.10672630	      0.13071004	      0.03044594	      0.11845186
      0.65978414	      0.10672627	      0.13070752	      0.03044647	      0.11845145
      0.65981142	      0.10672625	      0.13070590	      0.03044681	      0.11845119
      0.65983870	      0.10672624	      0.13070429	      0.03044714	      0.11845091
      0.65987773	      0.10672621	      0.13070198	      0.03044761	      0.11845051
      0.65991403	      0.10672619	      0.13069984	      0.03044804	      0.11845013
      0.65995032	      0.10672616	      0.13069770	      0.03044846	      0.11844973
      0.65998023	      0.10672614	      0.13069594	      0.03044880	      0.11844939
      0.66001014	      0.10672612	      0.13069419	      0.03044914	      0.11844905
      0.66004698	      0.10672609	      0.13069202	      0.03044955	      0.11844862
      0.66007638	      0.10672607	      0.13069030	      0.03044987	      0.11844827
      0.66010578	      0.10672605	      0.13068858	      0.03045018	      0.11844791
      0.66013517	      0.10672603	      0.13068686	      0.03045049	      0.11844754
      0.66017639	      0.10672600	      0.13068446	      0.03045092	      0.11844702
      0.66020162	      0.10672599	      0.13068299	      0.03045118	      0.11844669
      0.66022686	      0.10672597	      0.13068152	      0.03045143	      0.11844636
      0.66026567	      0.10672594	      0.13067927	      0.03045182	      0.11844584
      0.66032773	      0.10672590	      0.13067567	      0.03045242	      0.11844498
      0.66035434	      0.10672588	      0.13067413	      0.03045268	      0.11844460
      0.66039192	      0.10672585	      0.13067195	      0.03045303	      0.11844406
      0.66042511	      0.10672582	      0.13067004	      0.03045334	      0.11844357
      0.66046926	      0.10672579	      0.13066750	      0.03045374	      0.11844291
      0.66049422	      0.10672577	      0.13066606	      0.03045396	      0.11844253
      0.66051919	      0.10672575	      0.13066463	      0.03045418	      0.11844215
      0.66055844	      0.10672572	      0.13066237	      0.03045452	      0.11844153
      0.66058901	      0.10672570	      0.13066062	      0.03045478	      0.11844105
      0.66061958	      0.10672568	      0.13065887	      0.03045504	      0.11844055
      0.66065014	      0.10672565	      0.13065713	      0.03045529	      0.11844006
      0.66068071	      0.10672563	      0.13065538	      0.03045554	      0.11843955
      0.66071128	      0.10672560	      0.13065364	      0.03045579	      0.11843904
      0.66074184	      0.10672558	      0.13065190	      0.03045604	      0.11843852
      0.66077241	      0.10672556	      0.13065016	      0.03045628	      0.11843799
      0.66080298	      0.10672553	      0.13064843	      0.03045652	      0.11843746
      0.66083354	      0.10672551	      0.13064670	      0.03045675	      0.11843692
      0.66086411	      0.10672548	      0.13064496	      0.03045698	      0.11843637
      0.66089468	      0.10672546	      0.13064324	      0.03045721	      0.11843582
      0.66092524	      0.10672543	      0.13064151	      0.03045744	      0.11843526
      0.66095581	      0.10672541	      0.13063979	      0.03045766	      0.11843470
      0.66098638	      0.10672538	      0.13063807	      0.03045788	      0.11843412
      0.66101694	      0.10672536	      0.13063635	      0.03045810	      0.11843355
      0.66104751	      0.10672533	      0.13063463	      0.03045831	      0.11843296
      0.66107808	      0.10672531	      0.13063292	      0.03045852	      0.11843237
      0.66110461	      0.10672529	      0.13063143	      0.03045870	      0.11843185
      0.66113114	      0.10672526	      0.13062994	      0.03045888	      0.11843133
      0.66116830	      0.10672523	      0.13062787	      0.03045913	      0.11843059
      0.66119519	      0.10672521	      0.13062637	      0.03045931	      0.11843005
      0.66122208	      0.10672519	      0.13062487	      0.03045948	      0.11842951
      0.66125487	      0.10672516	      0.13062304	      0.03045969	      0.11842884
      0.66128701	      0.10672513	      0.13062126	      0.03045989	      0.11842817
      0.66131914	      0.10672510	      0.13061947	      0.03046010	      0.11842750
      0.66135128	      0.10672507	      0.13061769	      0.03046029	      0.11842682
      0.66137875	      0.10672505	      0.13061617	      0.03046046	      0.11842624
      0.66140622	      0.10672503	      0.13061465	      0.03046063	      0.11842565
      0.66143369	      0.10672500	      0.13061313	      0.03046079	      0.11842506
      0.66146914	      0.10672497	      0.13061118	      0.03046100	      0.11842428
      0.66149942	      0.10672494	      0.13060951	      0.03046118	      0.11842362
      0.66152970	      0.10672492	      0.13060785	      0.03046135	      0.11842295
      0.66155998	      0.10672489	      0.13060618	      0.03046152	      0.11842227
      0.66159026	      0.10672486	      0.13060452	      0.03046169	      0.11842158
      0.66162054	      0.10672483	      0.13060286	      0.03046186	      0.11842090
      0.66165082	      0.10672481	      0.13060120	      0.03046202	      0.11842020
      0.66168110	      0.10672478	      0.13059955	      0.03046219	      0.11841950
      0.66171138	      0.10672475	      0.13059790	      0.03046235	      0.11841880
      0.66174166	      0.10672472	      0.13059625	      0.03046251	      0.11841809
      0.66177194	      0.10672470	      0.13059460	      0.03046267	      0.11841737
      0.66180222	      0.10672467	      0.13059295	      0.03046282	      0.11841665
      0.66183250	      0.10672464	      0.13059131	      0.03046298	      0.11841592
      0.66186278	      0.10672461	      0.13058967	      0.03046313	      0.11841519
      0.66189306	      0.10672458	      0.13058803	      0.03046328	      0.11841445
      0.66192333	      0.10672455	      0.13058639	      0.03046343	      0.11841371
      0.66195361	      0.10672453	      0.13058475	      0.03046358	      0.11841296
      0.66198389	      0.10672450	      0.13058312	      0.03046372	      0.11841221
      0.66201417	      0.10672447	      0.13058149	      0.03046387	      0.11841145
      0.66204445	      0.10672444	      0.13057986	      0.03046401	      0.11841068
      0.66207473	      0.10672441	      0.13057823	      0.03046415	      0.11840992
      0.66210501	      0.10672438	      0.13057661	      0.03046429	      0.11840914
      0.66213529	      0.10672435	      0.13057498	      0.03046442	      0.11840836
      0.66216557	      0.10672432	      0.13057336	      0.03046456	      0.11840758
      0.66219585	      0.10672429	      0.13057174	      0.03046469	      0.11840679
      0.66222613	      0.10672426	      0.13057013	      0.03046483	      0.11840600
      0.66225641	      0.10672423	      0.13056851	      0.03046496	      0.11840520
      0.66228669	      0.10672420	      0.13056690	      0.03046509	      0.11840439
      0.66231697	      0.10672417	      0.13056529	      0.03046522	      0.11840359
      0.66234725	      0.10672414	      0.13056368	      0.03046534	      0.11840277
      0.66237752	      0.10672411	      0.13056207	      0.03046547	      0.11840195
      0.66240780	      0.10672408	      0.13056047	      0.03046559	      0.11840113
      0.66244429	      0.10672404	      0.13055854	      0.03046574	      0.11840013
      0.66247041	      0.10672402	      0.13055716	      0.03046585	      0.11839941
      0.66249652	      0.10672399	      0.13055578	      0.03046595	      0.11839869
      0.66253169	      0.10672396	      0.13055393	      0.03046609	      0.11839771
      0.66256554	      0.10672392	      0.13055215	      0.03046622	      0.11839677
      0.66260843	      0.10672388	      0.13054989	      0.03046638	      0.11839556
      0.66263311	      0.10672385	      0.13054860	      0.03046647	      0.11839486
      0.66265778	      0.10672383	      0.13054731	      0.03046657	      0.11839415
      0.66269725	      0.10672378	      0.13054524	      0.03046671	      0.11839302
      0.66272957	      0.10672375	      0.13054355	      0.03046683	      0.11839209
      0.66276188	      0.10672372	      0.13054187	      0.03046695	      0.11839116
      0.66279419	      0.10672368	      0.13054018	      0.03046706	      0.11839021
      0.66282269	      0.10672365	      0.13053870	      0.03046716	      0.11838938
      0.66285118	      0.10672362	      0.13053722	      0.03046726	      0.11838854
      0.66288856	      0.10672358	      0.13053528	      0.03046739	      0.11838743
      0.66291802	      0.10672355	      0.13053375	      0.03046749	      0.11838656
      0.66294748	      0.10672352	      0.13053222	      0.03046759	      0.11838568
      0.66297694	      0.10672349	      0.13053070	      0.03046769	      0.11838479
      0.66301439	      0.10672345	      0.13052877	      0.03046781	      0.11838366
      0.66304597	      0.10672342	      0.13052714	      0.03046791	      0.11838270
      0.66307756	      0.10672338	      0.13052551	      0.03046802	      0.11838174
      0.66310914	      0.10672335	      0.13052389	      0.03046812	      0.11838077
      0.66314073	      0.10672331	      0.13052227	      0.03046822	      0.11837980
      0.66317231	      0.10672328	      0.13052065	      0.03046831	      0.11837882
      0.66320390	      0.10672324	      0.13051903	      0.03046841	      0.11837784
      0.66323548	      0.10672321	      0.13051741	      0.03046851	      0.11837685
      0.66327158	      0.10672317	      0.13051557	      0.03046862	      0.11837572
      0.66330768	      0.10672313	      0.13051373	      0.03046872	      0.11837458
      0.66333532	      0.10672310	      0.13051232	      0.03046880	      0.11837371
      0.66336295	      0.10672307	      0.13051091	      0.03046889	      0.11837283
      0.66340617	      0.10672302	      0.13050872	      0.03046901	      0.11837145
      0.66343450	      0.10672299	      0.13050728	      0.03046909	      0.11837054
      0.66346283	      0.10672296	      0.13050585	      0.03046917	      0.11836962
      0.66350080	      0.10672291	      0.13050393	      0.03046928	      0.11836839
      0.66353774	      0.10672287	      0.13050206	      0.03046938	      0.11836719
      0.66357469	      0.10672283	      0.13050020	      0.03046948	      0.11836598
      0.66360640	      0.10672280	      0.13049860	      0.03046956	      0.11836494
      0.66363811	      0.10672276	      0.13049701	      0.03046965	      0.11836389
      0.66366983	      0.10672272	      0.13049541	      0.03046973	      0.11836284
      0.66370838	      0.10672268	      0.13049348	      0.03046983	      0.11836156
      0.66374692	      0.10672263	      0.13049155	      0.03046993	      0.11836027
      0.66377597	      0.10672260	      0.13049010	      0.03047000	      0.11835929
      0.66380501	      0.10672257	      0.13048865	      0.03047007	      0.11835831
      0.66384339	      0.10672252	      0.13048674	      0.03047017	      0.11835701
      0.66388169	      0.10672248	      0.13048483	      0.03047026	      0.11835571
      0.66391999	      0.10672243	      0.13048292	      0.03047035	      0.11835440
      0.66395127	      0.10672240	      0.13048137	      0.03047043	      0.11835333
      0.66398256	      0.10672236	      0.13047982	      0.03047050	      0.11835225
      0.66402335	      0.10672231	      0.13047780	      0.03047060	      0.11835084
      0.66405618	      0.10672227	      0.13047618	      0.03047067	      0.11834970
      0.66408901	      0.10672224	      0.13047456	      0.03047075	      0.11834856
      0.66412183	      0.10672220	      0.13047294	      0.03047082	      0.11834741
      0.66416481	      0.10672215	      0.13047083	      0.03047092	      0.11834590
      0.66419549	      0.10672211	      0.13046932	      0.03047098	      0.11834482
      0.66422616	      0.10672207	      0.13046782	      0.03047105	      0.11834374
      0.66426632	      0.10672203	      0.13046585	      0.03047114	      0.11834231
      0.66430526	      0.10672198	      0.13046395	      0.03047122	      0.11834092
      0.66434420	      0.10672193	      0.13046205	      0.03047130	      0.11833953
      0.66437730	      0.10672189	      0.13046043	      0.03047137	      0.11833834
      0.66441040	      0.10672185	      0.13045882	      0.03047144	      0.11833714
      0.66445137	      0.10672180	      0.13045683	      0.03047152	      0.11833566
      0.66448668	      0.10672176	      0.13045512	      0.03047159	      0.11833437
      0.66452200	      0.10672172	      0.13045341	      0.03047166	      0.11833309
      0.66455732	      0.10672167	      0.13045170	      0.03047173	      0.11833179
      0.66459264	      0.10672163	      0.13044999	      0.03047180	      0.11833050
      0.66462795	      0.10672159	      0.13044829	      0.03047186	      0.11832919
      0.66467359	      0.10672153	      0.13044609	      0.03047195	      0.11832750
      0.66470512	      0.10672149	      0.13044457	      0.03047201	      0.11832633
      0.66473664	      0.10672145	      0.13044306	      0.03047207	      0.11832516
      0.66478051	      0.10672140	      0.13044096	      0.03047215	      0.11832352
      0.66482212	      0.10672135	      0.13043896	      0.03047222	      0.11832196
      0.66486374	      0.10672130	      0.13043698	      0.03047229	      0.11832039
      0.66489777	      0.10672126	      0.13043535	      0.03047235	      0.11831910
      0.66493181	      0.10672121	      0.13043373	      0.03047241	      0.11831781
      0.66497561	      0.10672116	      0.13043165	      0.03047249	      0.11831614
      0.66501404	      0.10672111	      0.13042983	      0.03047255	      0.11831467
      0.66505247	      0.10672106	      0.13042800	      0.03047261	      0.11831320
      0.66509089	      0.10672101	      0.13042619	      0.03047268	      0.11831172
      0.66512932	      0.10672096	      0.13042437	      0.03047274	      0.11831024
      0.66516774	      0.10672092	      0.13042256	      0.03047280	      0.11830875
      0.66520617	      0.10672087	      0.13042075	      0.03047286	      0.11830726
      0.66524460	      0.10672082	      0.13041894	      0.03047292	      0.11830576
      0.66528302	      0.10672077	      0.13041714	      0.03047298	      0.11830426
      0.66532145	      0.10672072	      0.13041534	      0.03047304	      0.11830275
      0.66535987	      0.10672067	      0.13041354	      0.03047310	      0.11830124
      0.66539830	      0.10672062	      0.13041175	      0.03047315	      0.11829972
      0.66544763	      0.10672056	      0.13040945	      0.03047323	      0.11829777
      0.66548273	      0.10672052	      0.13040781	      0.03047328	      0.11829637
      0.66551782	      0.10672047	      0.13040618	      0.03047333	      0.11829498
      0.66556540	      0.10672041	      0.13040397	      0.03047339	      0.11829307
      0.66561297	      0.10672035	      0.13040177	      0.03047346	      0.11829117
      0.66564763	      0.10672030	      0.13040017	      0.03047351	      0.11828977
      0.66568229	      0.10672026	      0.13039857	      0.03047355	      0.11828837
      0.66573204	      0.10672019	      0.13039628	      0.03047362	      0.11828636
      0.66577537	      0.10672014	      0.13039428	      0.03047368	      0.11828460
      0.66581869	      0.10672008	      0.13039229	      0.03047373	      0.11828283
      0.66586202	      0.10672002	      0.13039031	      0.03047379	      0.11828106
      0.66590071	      0.10671997	      0.13038854	      0.03047384	      0.11827948
      0.66593939	      0.10671992	      0.13038677	      0.03047388	      0.11827789
      0.66597808	      0.10671987	      0.13038501	      0.03047393	      0.11827629
      0.66602999	      0.10671980	      0.13038264	      0.03047399	      0.11827415
      0.66607213	      0.10671975	      0.13038073	      0.03047404	      0.11827240
      0.66611427	      0.10671969	      0.13037882	      0.03047409	      0.11827064
      0.66615641	      0.10671964	      0.13037691	      0.03047414	      0.11826889
      0.66619855	      0.10671958	      0.13037501	      0.03047419	      0.11826712
      0.66624070	      0.10671952	      0.13037311	      0.03047424	      0.11826536
      0.66628284	      0.10671947	      0.13037121	      0.03047428	      0.11826358
      0.66633735	      0.10671940	      0.13036876	      0.03047434	      0.11826128
      0.66637479	      0.10671935	      0.13036708	      0.03047438	      0.11825970
      0.66641223	      0.10671930	      0.13036540	      0.03047442	      0.11825811
      0.66646460	      0.10671923	      0.13036306	      0.03047448	      0.11825588
      0.66651407	      0.10671916	      0.13036086	      0.03047453	      0.11825377
      0.66656353	      0.10671909	      0.13035865	      0.03047458	      0.11825165
      0.66660453	      0.10671904	      0.13035683	      0.03047462	      0.11824989
      0.66664553	      0.10671898	      0.13035501	      0.03047466	      0.11824813
      0.66669797	      0.10671891	      0.13035269	      0.03047471	      0.11824587
      0.66674242	      0.10671885	      0.13035073	      0.03047476	      0.11824394
      0.66678688	      0.10671879	      0.13034877	      0.03047480	      0.11824201
      0.66683134	      0.10671873	      0.13034681	      0.03047484	      0.11824008
      0.66687579	      0.10671867	      0.13034486	      0.03047488	      0.11823814
      0.66692025	      0.10671861	      0.13034291	      0.03047492	      0.11823620
      0.66697385	      0.10671854	      0.13034056	      0.03047497	      0.11823385
      0.66702025	      0.10671848	      0.13033853	      0.03047501	      0.11823181
      0.66706666	      0.10671841	      0.13033651	      0.03047505	      0.11822976
      0.66711306	      0.10671835	      0.13033449	      0.03047509	      0.11822771
      0.66715946	      0.10671829	      0.13033248	      0.03047513	      0.11822566
      0.66720587	      0.10671822	      0.13033046	      0.03047516	      0.11822360
      0.66725227	      0.10671816	      0.13032846	      0.03047520	      0.11822153
      0.66729868	      0.10671809	      0.13032645	      0.03047524	      0.11821946
      0.66735264	      0.10671802	      0.13032413	      0.03047528	      0.11821705
      0.66740661	      0.10671795	      0.13032181	      0.03047532	      0.11821463
      0.66744806	      0.10671789	      0.13032003	      0.03047535	      0.11821276
      0.66748950	      0.10671783	      0.13031825	      0.03047538	      0.11821090
      0.66754895	      0.10671775	      0.13031571	      0.03047543	      0.11820821
      0.66759776	      0.10671768	      0.13031363	      0.03047546	      0.11820600
      0.66764657	      0.10671761	      0.13031155	      0.03047550	      0.11820378
      0.66769538	      0.10671755	      0.13030948	      0.03047553	      0.11820156
      0.66774418	      0.10671748	      0.13030741	      0.03047557	      0.11819934
      0.66779299	      0.10671741	      0.13030534	      0.03047560	      0.11819711
      0.66784612	      0.10671734	      0.13030310	      0.03047563	      0.11819467
      0.66789924	      0.10671726	      0.13030086	      0.03047567	      0.11819223
      0.66795237	      0.10671719	      0.13029863	      0.03047570	      0.11818978
      0.66800549	      0.10671711	      0.13029640	      0.03047574	      0.11818733
      0.66804886	      0.10671705	      0.13029458	      0.03047576	      0.11818533
      0.66809223	      0.10671699	      0.13029277	      0.03047579	      0.11818332
      0.66815168	      0.10671691	      0.13029029	      0.03047582	      0.11818056
      0.66821112	      0.10671683	      0.13028782	      0.03047586	      0.11817779
      0.66825501	      0.10671677	      0.13028600	      0.03047588	      0.11817574
      0.66829889	      0.10671670	      0.13028418	      0.03047591	      0.11817369
      0.66835778	      0.10671662	      0.13028174	      0.03047594	      0.11817093
      0.66841667	      0.10671654	      0.13027931	      0.03047597	      0.11816816
      0.66846572	      0.10671647	      0.13027729	      0.03047600	      0.11816585
      0.66851476	      0.10671640	      0.13027528	      0.03047602	      0.11816354
      0.66857208	      0.10671632	      0.13027293	      0.03047605	      0.11816083
      0.66862940	      0.10671624	      0.13027059	      0.03047608	      0.11815812
      0.66868040	      0.10671617	      0.13026851	      0.03047611	      0.11815569
      0.66873140	      0.10671609	      0.13026643	      0.03047613	      0.11815327
      0.66878800	      0.10671601	      0.13026413	      0.03047616	      0.11815057
      0.66884460	      0.10671593	      0.13026183	      0.03047619	      0.11814787
      0.66890120	      0.10671585	      0.13025955	      0.03047621	      0.11814516
      0.66895781	      0.10671577	      0.13025726	      0.03047624	      0.11814244
      0.66900802	      0.10671570	      0.13025524	      0.03047626	      0.11814003
      0.66905824	      0.10671563	      0.13025322	      0.03047628	      0.11813761
      0.66911700	      0.10671555	      0.13025087	      0.03047630	      0.11813478
      0.66917575	      0.10671546	      0.13024852	      0.03047633	      0.11813194
      0.66923450	      0.10671538	      0.13024617	      0.03047635	      0.11812909
      0.66929326	      0.10671529	      0.13024383	      0.03047638	      0.11812624
      0.66934249	      0.10671522	      0.13024188	      0.03047639	      0.11812384
      0.66939172	      0.10671515	      0.13023993	      0.03047641	      0.11812144
      0.66945139	      0.10671507	      0.13023757	      0.03047644	      0.11811853
      0.66951105	      0.10671498	      0.13023521	      0.03047646	      0.11811561
      0.66956673	      0.10671490	      0.13023302	      0.03047648	      0.11811289
      0.66962240	      0.10671482	      0.13023084	      0.03047650	      0.11811016
      0.66968060	      0.10671474	      0.13022856	      0.03047652	      0.11810729
      0.66973881	      0.10671466	      0.13022628	      0.03047653	      0.11810443
      0.66979639	      0.10671457	      0.13022404	      0.03047655	      0.11810158
      0.66985397	      0.10671449	      0.13022180	      0.03047657	      0.11809874
      0.66991217	      0.10671441	      0.13021954	      0.03047659	      0.11809586
      0.66997037	      0.10671432	      0.13021728	      0.03047661	      0.11809297
      0.67002858	      0.10671424	      0.13021503	      0.03047662	      0.11809008
      0.67008680	      0.10671416	      0.13021279	      0.03047664	      0.11808718
      0.67014465	      0.10671407	      0.13021057	      0.03047666	      0.11808429
      0.67020250	      0.10671399	      0.13020835	      0.03047667	      0.11808140
      0.67025305	      0.10671392	      0.13020641	      0.03047668	      0.11807887
      0.67032687	      0.10671381	      0.13020360	      0.03047670	      0.11807517
      0.67038842	      0.10671372	      0.13020125	      0.03047672	      0.11807208
      0.67044374	      0.10671364	      0.13019915	      0.03047673	      0.11806930
      0.67049906	      0.10671356	      0.13019705	      0.03047674	      0.11806652
      0.67056057	      0.10671347	      0.13019473	      0.03047676	      0.11806341
      0.67062208	      0.10671338	      0.13019241	      0.03047677	      0.11806030
      0.67068144	      0.10671330	      0.13019018	      0.03047679	      0.11805730
      0.67074080	      0.10671321	      0.13018795	      0.03047680	      0.11805429
      0.67080117	      0.10671312	      0.13018569	      0.03047681	      0.11805123
      0.67086154	      0.10671303	      0.13018343	      0.03047682	      0.11804816
      0.67092061	      0.10671295	      0.13018123	      0.03047683	      0.11804515
      0.67099207	      0.10671285	      0.13017858	      0.03047685	      0.11804151
      0.67105721	      0.10671275	      0.13017616	      0.03047686	      0.11803818
      0.67113690	      0.10671264	      0.13017322	      0.03047687	      0.11803410
      0.67119712	      0.10671255	      0.13017100	      0.03047688	      0.11803101
      0.67127786	      0.10671243	      0.13016803	      0.03047690	      0.11802687
      0.67134698	      0.10671233	      0.13016550	      0.03047691	      0.11802331
      0.67140252	      0.10671225	      0.13016347	      0.03047691	      0.11802045
      0.67145807	      0.10671217	      0.13016145	      0.03047692	      0.11801759
      0.67152179	      0.10671208	      0.13015913	      0.03047693	      0.11801429
      0.67158552	      0.10671198	      0.13015682	      0.03047694	      0.11801100
      0.67164728	      0.10671189	      0.13015458	      0.03047695	      0.11800780
      0.67170903	      0.10671180	      0.13015235	      0.03047696	      0.11800460
      0.67176754	      0.10671172	      0.13015025	      0.03047696	      0.11800156
      0.67184439	      0.10671161	      0.13014749	      0.03047697	      0.11799756
      0.67193700	      0.10671147	      0.13014417	      0.03047698	      0.11799274
      0.67199012	      0.10671139	      0.13014228	      0.03047699	      0.11798997
      0.67204324	      0.10671132	      0.13014039	      0.03047699	      0.11798720
      0.67210732	      0.10671122	      0.13013811	      0.03047700	      0.11798385
      0.67218641	      0.10671111	      0.13013531	      0.03047700	      0.11797970
      0.67225270	      0.10671101	      0.13013297	      0.03047701	      0.11797623
      0.67233792	      0.10671089	      0.13012997	      0.03047702	      0.11797175
      0.67245126	      0.10671072	      0.13012599	      0.03047703	      0.11796579
      0.67251230	      0.10671063	      0.13012386	      0.03047703	      0.11796258
      0.67257334	      0.10671054	      0.13012173	      0.03047703	      0.11795936
      0.67263437	      0.10671045	      0.13011961	      0.03047704	      0.11795613
      0.67270190	      0.10671035	      0.13011727	      0.03047704	      0.11795256
      0.67276942	      0.10671026	      0.13011493	      0.03047704	      0.11794899
      0.67283459	      0.10671016	      0.13011268	      0.03047705	      0.11794553
      0.67289977	      0.10671006	      0.13011044	      0.03047705	      0.11794208
      0.67296662	      0.10670997	      0.13010814	      0.03047705	      0.11793853
      0.67303348	      0.10670987	      0.13010586	      0.03047706	      0.11793497
      0.67309938	      0.10670977	      0.13010361	      0.03047706	      0.11793146
      0.67316528	      0.10670968	      0.13010136	      0.03047706	      0.11792795
      0.67323217	      0.10670958	      0.13009909	      0.03047706	      0.11792438
      0.67329906	      0.10670948	      0.13009682	      0.03047706	      0.11792081
      0.67336537	      0.10670938	      0.13009458	      0.03047706	      0.11791727
      0.67343168	      0.10670929	      0.13009235	      0.03047706	      0.11791372
      0.67349884	      0.10670919	      0.13009009	      0.03047707	      0.11791012
      0.67356600	      0.10670909	      0.13008784	      0.03047707	      0.11790652
      0.67363265	      0.10670899	      0.13008562	      0.03047707	      0.11790294
      0.67369930	      0.10670889	      0.13008339	      0.03047707	      0.11789936
      0.67376682	      0.10670880	      0.13008115	      0.03047707	      0.11789573
      0.67383434	      0.10670870	      0.13007891	      0.03047707	      0.11789209
      0.67390187	      0.10670860	      0.13007668	      0.03047707	      0.11788845
      0.67396939	      0.10670850	      0.13007445	      0.03047707	      0.11788481
      0.67403691	      0.10670840	      0.13007223	      0.03047707	      0.11788117
      0.67410443	      0.10670830	      0.13007002	      0.03047707	      0.11787752
      0.67417195	      0.10670820	      0.13006781	      0.03047706	      0.11787387
      0.67423947	      0.10670810	      0.13006560	      0.03047706	      0.11787021
      0.67430700	      0.10670800	      0.13006341	      0.03047706	      0.11786655
      0.67437452	      0.10670791	      0.13006122	      0.03047706	      0.11786289
      0.67444204	      0.10670781	      0.13005903	      0.03047706	      0.11785923
      0.67450956	      0.10670771	      0.13005685	      0.03047706	      0.11785556
      0.67457708	      0.10670761	      0.13005468	      0.03047705	      0.11785189
      0.67464460	      0.10670751	      0.13005251	      0.03047705	      0.11784821
      0.67471213	      0.10670741	      0.13005035	      0.03047705	      0.11784453
      0.67477965	      0.10670731	      0.13004819	      0.03047705	      0.11784085
      0.67485078	      0.10670721	      0.13004593	      0.03047705	      0.11783697
      0.67492191	      0.10670710	      0.13004367	      0.03047704	      0.11783309
      0.67499305	      0.10670700	      0.13004142	      0.03047704	      0.11782920
      0.67506418	      0.10670689	      0.13003917	      0.03047704	      0.11782531
[truncated: 425,171 more chars]
