# Supplementary material for: Musculoskeletal simulations to examine the effects of accentuated eccentric loading (AEL) on jump height
Source: PeerJ. 2023 Jan 23;11:e14687. doi: 10.7717/peerj.14687 (PMC9879160; doi:10.7717/peerj.14687)
Supplement: Supplemental Information 2 — Added15 folder contains the code and simulation results for a complete jump with an additional 15% model mass. Dropped15 folder contains the code and simulation results for the push-off phase with the original model mass. [file peerj-11-14687-s002.zip › Supplementary Simulation code and output results AEL15/Dropped15/Optimized_for_J_Results/TwoSegment_Two_Segment_FiberVelocity.sto]

FiberVelocity
version=1
nRows=9704
nColumns=5
inDegrees=no

This analysis gathers basic information about muscles during a simulation (e.g., forces, tendon lengths, moment arms, etc).
Units are S.I. units (second, meters, Newtons, ...)
Angles are in degrees.

endheader
time	vastus	recfem	glut	ham
      0.00000000	      0.00000000	     -0.00000000	      0.00000000	      0.00000000
      0.00005767	     -0.00005066	     -0.00001792	     -0.00002374	      0.00000000
      0.00011533	     -0.00010139	     -0.00003587	     -0.00004752	      0.00000000
      0.00019509	     -0.00017165	     -0.00006075	     -0.00008045	      0.00000000
      0.00027484	     -0.00024205	     -0.00008570	     -0.00011345	      0.00000000
      0.00038895	     -0.00034300	     -0.00012153	     -0.00016075	      0.00000000
      0.00050306	     -0.00044423	     -0.00015753	     -0.00020815	      0.00000000
      0.00069203	     -0.00061244	     -0.00021750	     -0.00028683	      0.00000000
      0.00088100	     -0.00078134	     -0.00027793	     -0.00036570	      0.00000000
      0.00120986	     -0.00107689	     -0.00038419	     -0.00050331	      0.00000000
      0.00146005	     -0.00130304	     -0.00046599	     -0.00060824	      0.00000000
      0.00171025	     -0.00153029	     -0.00054860	     -0.00071332	      0.00000000
      0.00196044	     -0.00175859	     -0.00063203	     -0.00081851	      0.00000000
      0.00224938	     -0.00202353	     -0.00072940	     -0.00094011	      0.00000000
      0.00253831	     -0.00228980	     -0.00082786	     -0.00106180	      0.00000000
      0.00281375	     -0.00254485	     -0.00092272	     -0.00117787	      0.00000000
      0.00308919	     -0.00280106	     -0.00101856	     -0.00129399	      0.00000000
      0.00336877	     -0.00306228	     -0.00111682	     -0.00141189	      0.00000000
      0.00364834	     -0.00332463	     -0.00121607	     -0.00152982	      0.00000000
      0.00392387	     -0.00358430	     -0.00131484	     -0.00164607	      0.00000000
      0.00419941	     -0.00384504	     -0.00141455	     -0.00176234	      0.00000000
      0.00447587	     -0.00410770	     -0.00151553	     -0.00187900	      0.00000000
      0.00475232	     -0.00437139	     -0.00161742	     -0.00199568	      0.00000000
      0.00502733	     -0.00463471	     -0.00171970	     -0.00211176	      0.00000000
      0.00530234	     -0.00489902	     -0.00182286	     -0.00222783	      0.00000000
      0.00557642	     -0.00516340	     -0.00192656	     -0.00234352	      0.00000000
      0.00585050	     -0.00542872	     -0.00203113	     -0.00245921	      0.00000000
      0.00612117	     -0.00569166	     -0.00213525	     -0.00257345	      0.00000000
      0.00639185	     -0.00595548	     -0.00224019	     -0.00268769	      0.00000000
      0.00663628	     -0.00619447	     -0.00233566	     -0.00279086	      0.00000000
      0.00697277	     -0.00652460	     -0.00246817	     -0.00293286	      0.00000000
      0.00730925	     -0.00685603	     -0.00260192	     -0.00307485	      0.00000000
      0.00753245	     -0.00707657	     -0.00269131	     -0.00316903	      0.00000000
      0.00775566	     -0.00729767	     -0.00278124	     -0.00326320	      0.00000000
      0.00803029	     -0.00757045	     -0.00289261	     -0.00337906	      0.00000000
      0.00836149	     -0.00790047	     -0.00302796	     -0.00351876	      0.00000000
      0.00865561	     -0.00819449	     -0.00314911	     -0.00364281	      0.00000000
      0.00901341	     -0.00855337	     -0.00329768	     -0.00379368	      0.00000000
      0.00931248	     -0.00885430	     -0.00342284	     -0.00391977	      0.00000000
      0.00968272	     -0.00922805	     -0.00357901	     -0.00407583	      0.00000000
      0.01015583	     -0.00970751	     -0.00378052	     -0.00427518	      0.00000000
      0.01038979	     -0.00994538	     -0.00388096	     -0.00437374	      0.00000000
      0.01062376	     -0.01018374	     -0.00398192	     -0.00447229	      0.00000000
      0.01091692	     -0.01048308	     -0.00410914	     -0.00459574	      0.00000000
      0.01129539	     -0.01087062	     -0.00427456	     -0.00475507	      0.00000000
      0.01156863	     -0.01115116	     -0.00439479	     -0.00487007	      0.00000000
      0.01184188	     -0.01143231	     -0.00451569	     -0.00498504	      0.00000000
      0.01211512	     -0.01171406	     -0.00463726	     -0.00509998	      0.00000000
      0.01238836	     -0.01199639	     -0.00475948	     -0.00521489	      0.00000000
      0.01266160	     -0.01227930	     -0.00488234	     -0.00532977	      0.00000000
      0.01292167	     -0.01254909	     -0.00499987	     -0.00543907	      0.00000000
      0.01318173	     -0.01281938	     -0.00511797	     -0.00554835	      0.00000000
      0.01344051	     -0.01308882	     -0.00523605	     -0.00565705	      0.00000000
      0.01369929	     -0.01335874	     -0.00535468	     -0.00576572	      0.00000000
      0.01398496	     -0.01365724	     -0.00548627	     -0.00588565	      0.00000000
      0.01427064	     -0.01395631	     -0.00561851	     -0.00600554	      0.00000000
      0.01447948	     -0.01417528	     -0.00571560	     -0.00609315	      0.00000000
      0.01481029	     -0.01452271	     -0.00587009	     -0.00623189	      0.00000000
      0.01507121	     -0.01479724	     -0.00599254	     -0.00634128	      0.00000000
      0.01533214	     -0.01507219	     -0.00611552	     -0.00645063	      0.00000000
      0.01559306	     -0.01534756	     -0.00623901	     -0.00655994	      0.00000000
      0.01585734	     -0.01562687	     -0.00636459	     -0.00667062	      0.00000000
      0.01612161	     -0.01590659	     -0.00649070	     -0.00678125	      0.00000000
      0.01632266	     -0.01611966	     -0.00658697	     -0.00686539	      0.00000000
      0.01665420	     -0.01647151	     -0.00674637	     -0.00700408	      0.00000000
      0.01690580	     -0.01673892	     -0.00686786	     -0.00710929	      0.00000000
      0.01715739	     -0.01700667	     -0.00698979	     -0.00721446	      0.00000000
      0.01740899	     -0.01727475	     -0.00711216	     -0.00731959	      0.00000000
      0.01764663	     -0.01752824	     -0.00722813	     -0.00741885	      0.00000000
      0.01796039	     -0.01786337	     -0.00738184	     -0.00754984	      0.00000000
      0.01827415	     -0.01819898	     -0.00753621	     -0.00768077	      0.00000000
      0.01852604	     -0.01846874	     -0.00766060	     -0.00778584	      0.00000000
      0.01877792	     -0.01873880	     -0.00778541	     -0.00789086	      0.00000000
      0.01896797	     -0.01894273	     -0.00787984	     -0.00797006	      0.00000000
      0.01925995	     -0.01925637	     -0.00802537	     -0.00809170	      0.00000000
      0.01955192	     -0.01957036	     -0.00817143	     -0.00821328	      0.00000000
      0.01980099	     -0.01983849	     -0.00829644	     -0.00831694	      0.00000000
      0.02005005	     -0.02010687	     -0.00842182	     -0.00842056	      0.00000000
      0.02032203	     -0.02040023	     -0.00855917	     -0.00853366	      0.00000000
      0.02059400	     -0.02069386	     -0.00869695	     -0.00864670	      0.00000000
      0.02086915	     -0.02099120	     -0.00883678	     -0.00876100	      0.00000000
      0.02114429	     -0.02128882	     -0.00897705	     -0.00887525	      0.00000000
      0.02142102	     -0.02158842	     -0.00911855	     -0.00899009	      0.00000000
      0.02169774	     -0.02188828	     -0.00926048	     -0.00910487	      0.00000000
      0.02197239	     -0.02218614	     -0.00940177	     -0.00921874	      0.00000000
      0.02224704	     -0.02248426	     -0.00954347	     -0.00933254	      0.00000000
      0.02252673	     -0.02278808	     -0.00968818	     -0.00944837	      0.00000000
      0.02280642	     -0.02309215	     -0.00983331	     -0.00956414	      0.00000000
      0.02307314	     -0.02338232	     -0.00997209	     -0.00967447	      0.00000000
      0.02333986	     -0.02367271	     -0.01011123	     -0.00978475	      0.00000000
      0.02363274	     -0.02399180	     -0.01026443	     -0.00990578	      0.00000000
      0.02392562	     -0.02431112	     -0.01041806	     -0.01002674	      0.00000000
      0.02416237	     -0.02456941	     -0.01054256	     -0.01012446	      0.00000000
      0.02446967	     -0.02490486	     -0.01070455	     -0.01025123	      0.00000000
      0.02477696	     -0.02524055	     -0.01086699	     -0.01037791	      0.00000000
      0.02502257	     -0.02550901	     -0.01099715	     -0.01047911	      0.00000000
      0.02526818	     -0.02577761	     -0.01112758	     -0.01058026	      0.00000000
      0.02555393	     -0.02609026	     -0.01127967	     -0.01069787	      0.00000000
      0.02583967	     -0.02640308	     -0.01143213	     -0.01081540	      0.00000000
      0.02606326	     -0.02664797	     -0.01155168	     -0.01090732	      0.00000000
      0.02637974	     -0.02699477	     -0.01172126	     -0.01103735	      0.00000000
      0.02669622	     -0.02734175	     -0.01189127	     -0.01116729	      0.00000000
      0.02692262	     -0.02759008	     -0.01201315	     -0.01126018	      0.00000000
      0.02714902	     -0.02783849	     -0.01213523	     -0.01135303	      0.00000000
      0.02742271	     -0.02813891	     -0.01228311	     -0.01146522	      0.00000000
      0.02769640	     -0.02843944	     -0.01243128	     -0.01157733	      0.00000000
      0.02795892	     -0.02872781	     -0.01257369	     -0.01168480	      0.00000000
      0.02827795	     -0.02907839	     -0.01274710	     -0.01181532	      0.00000000
      0.02859697	     -0.02942911	     -0.01292091	     -0.01194574	      0.00000000
      0.02885240	     -0.02971000	     -0.01306035	     -0.01205010	      0.00000000
      0.02917936	     -0.03006967	     -0.01323918	     -0.01218358	      0.00000000
      0.02950632	     -0.03042945	     -0.01341840	     -0.01231697	      0.00000000
      0.02974244	     -0.03068934	     -0.01354806	     -0.01241323	      0.00000000
      0.02997855	     -0.03094929	     -0.01367791	     -0.01250943	      0.00000000
      0.03024340	     -0.03124093	     -0.01382379	     -0.01261728	      0.00000000
      0.03050824	     -0.03153262	     -0.01396991	     -0.01272505	      0.00000000
      0.03079617	     -0.03184981	     -0.01412903	     -0.01284215	      0.00000000
      0.03108410	     -0.03216705	     -0.01428842	     -0.01295916	      0.00000000
      0.03129109	     -0.03239515	     -0.01440317	     -0.01304323	      0.00000000
      0.03161680	     -0.03275414	     -0.01458401	     -0.01317543	      0.00000000
      0.03188366	     -0.03304831	     -0.01473241	     -0.01328366	      0.00000000
      0.03215053	     -0.03334252	     -0.01488104	     -0.01339183	      0.00000000
      0.03241739	     -0.03363675	     -0.01502988	     -0.01349992	      0.00000000
      0.03267696	     -0.03392298	     -0.01517485	     -0.01360499	      0.00000000
      0.03293654	     -0.03420924	     -0.01532002	     -0.01370999	      0.00000000
      0.03317352	     -0.03447059	     -0.01545272	     -0.01380580	      0.00000000
      0.03348818	     -0.03481764	     -0.01562915	     -0.01393292	      0.00000000
      0.03380284	     -0.03516470	     -0.01580586	     -0.01405993	      0.00000000
      0.03405362	     -0.03544131	     -0.01594688	     -0.01416109	      0.00000000
      0.03430440	     -0.03571792	     -0.01608806	     -0.01426218	      0.00000000
      0.03452599	     -0.03596235	     -0.01621295	     -0.01435145	      0.00000000
      0.03484815	     -0.03631769	     -0.01639473	     -0.01448114	      0.00000000
      0.03517030	     -0.03667303	     -0.01657677	     -0.01461073	      0.00000000
      0.03538311	     -0.03690775	     -0.01669716	     -0.01469627	      0.00000000
      0.03559592	     -0.03714246	     -0.01681766	     -0.01478176	      0.00000000
      0.03588075	     -0.03745660	     -0.01697910	     -0.01489612	      0.00000000
      0.03616559	     -0.03777072	     -0.01714073	     -0.01501039	      0.00000000
      0.03641202	     -0.03804246	     -0.01728071	     -0.01510918	      0.00000000
      0.03671826	     -0.03838014	     -0.01745485	     -0.01523186	      0.00000000
      0.03702451	     -0.03871777	     -0.01762920	     -0.01535445	      0.00000000
      0.03728911	     -0.03900946	     -0.01777999	     -0.01546028	      0.00000000
      0.03761727	     -0.03937117	     -0.01796720	     -0.01559143	      0.00000000
      0.03794543	     -0.03973281	     -0.01815462	     -0.01572246	      0.00000000
      0.03818795	     -0.04000005	     -0.01829327	     -0.01581923	      0.00000000
      0.03843048	     -0.04026726	     -0.01843203	     -0.01591593	      0.00000000
      0.03872005	     -0.04058623	     -0.01859785	     -0.01603131	      0.00000000
      0.03900961	     -0.04090514	     -0.01876381	     -0.01614659	      0.00000000
      0.03925700	     -0.04117755	     -0.01890572	     -0.01624501	      0.00000000
      0.03956219	     -0.04151353	     -0.01908093	     -0.01636633	      0.00000000
      0.03992934	     -0.04191764	     -0.01929191	     -0.01651215	      0.00000000
      0.04029650	     -0.04232162	     -0.01950312	     -0.01665783	      0.00000000
      0.04052899	     -0.04257736	     -0.01963696	     -0.01674999	      0.00000000
      0.04082823	     -0.04290646	     -0.01980936	     -0.01686854	      0.00000000
      0.04112747	     -0.04323546	     -0.01998189	     -0.01698698	      0.00000000
      0.04135189	     -0.04348215	     -0.02011137	     -0.01707575	      0.00000000
      0.04167993	     -0.04384262	     -0.02030075	     -0.01720539	      0.00000000
      0.04195970	     -0.04414996	     -0.02046238	     -0.01731587	      0.00000000
      0.04220832	     -0.04442300	     -0.02060610	     -0.01741397	      0.00000000
      0.04245694	     -0.04469597	     -0.02074990	     -0.01751200	      0.00000000
      0.04271137	     -0.04497525	     -0.02089714	     -0.01761226	      0.00000000
      0.04302124	     -0.04531525	     -0.02107656	     -0.01773425	      0.00000000
      0.04340230	     -0.04573321	     -0.02129737	     -0.01788414	      0.00000000
      0.04371220	     -0.04607296	     -0.02147705	     -0.01800591	      0.00000000
      0.04395093	     -0.04633461	     -0.02161554	     -0.01809964	      0.00000000
      0.04418967	     -0.04659618	     -0.02175410	     -0.01819332	      0.00000000
      0.04443602	     -0.04686600	     -0.02189713	     -0.01828991	      0.00000000
      0.04475720	     -0.04721765	     -0.02208369	     -0.01841574	      0.00000000
      0.04507838	     -0.04756915	     -0.02227036	     -0.01854145	      0.00000000
      0.04532790	     -0.04784212	     -0.02241544	     -0.01863904	      0.00000000
      0.04557743	     -0.04811498	     -0.02256057	     -0.01873656	      0.00000000
      0.04578917	     -0.04834645	     -0.02268377	     -0.01881925	      0.00000000
      0.04611836	     -0.04870618	     -0.02287537	     -0.01894772	      0.00000000
      0.04638564	     -0.04899811	     -0.02303100	     -0.01905193	      0.00000000
      0.04665291	     -0.04928991	     -0.02318668	     -0.01915606	      0.00000000
      0.04692018	     -0.04958160	     -0.02334240	     -0.01926011	      0.00000000
      0.04718241	     -0.04986766	     -0.02349524	     -0.01936211	      0.00000000
      0.04744464	     -0.05015360	     -0.02364812	     -0.01946404	      0.00000000
      0.04769449	     -0.05042593	     -0.02379382	     -0.01956109	      0.00000000
      0.04800637	     -0.05076570	     -0.02397573	     -0.01968212	      0.00000000
      0.04831825	     -0.05110529	     -0.02415770	     -0.01980305	      0.00000000
      0.04855660	     -0.05136470	     -0.02429681	     -0.01989539	      0.00000000
      0.04888575	     -0.05172276	     -0.02448895	     -0.02002281	      0.00000000
      0.04921491	     -0.05208060	     -0.02468113	     -0.02015010	      0.00000000
      0.04942809	     -0.05231225	     -0.02480563	     -0.02023247	      0.00000000
      0.04964127	     -0.05254381	     -0.02493014	     -0.02031480	      0.00000000
      0.04992845	     -0.05285560	     -0.02509790	     -0.02042561	      0.00000000
      0.05021563	     -0.05316723	     -0.02526568	     -0.02053634	      0.00000000
      0.05046732	     -0.05344020	     -0.02541275	     -0.02063330	      0.00000000
      0.05077240	     -0.05377090	     -0.02559104	     -0.02075073	      0.00000000
      0.05115827	     -0.05418890	     -0.02581657	     -0.02089912	      0.00000000
      0.05141606	     -0.05446797	     -0.02596726	     -0.02099815	      0.00000000
      0.05167386	     -0.05474690	     -0.02611796	     -0.02109711	      0.00000000
      0.05193165	     -0.05502569	     -0.02626867	     -0.02119599	      0.00000000
      0.05219123	     -0.05530626	     -0.02642044	     -0.02129549	      0.00000000
      0.05245081	     -0.05558669	     -0.02657221	     -0.02139490	      0.00000000
      0.05273638	     -0.05589500	     -0.02673917	     -0.02150418	      0.00000000
      0.05302194	     -0.05620313	     -0.02690614	     -0.02161336	      0.00000000
      0.05323212	     -0.05642980	     -0.02702903	     -0.02169366	      0.00000000
      0.05356535	     -0.05678895	     -0.02722387	     -0.02182087	      0.00000000
      0.05382496	     -0.05706859	     -0.02737566	     -0.02191989	      0.00000000
      0.05408458	     -0.05734806	     -0.02752745	     -0.02201884	      0.00000000
      0.05434419	     -0.05762738	     -0.02767923	     -0.02211770	      0.00000000
      0.05460980	     -0.05791298	     -0.02783451	     -0.02221877	      0.00000000
      0.05487542	     -0.05819841	     -0.02798978	     -0.02231976	      0.00000000
      0.05512617	     -0.05846771	     -0.02813635	     -0.02241503	      0.00000000
      0.05545043	     -0.05881573	     -0.02832588	     -0.02253812	      0.00000000
      0.05577469	     -0.05916349	     -0.02851538	     -0.02266108	      0.00000000
      0.05602660	     -0.05943347	     -0.02866258	     -0.02275653	      0.00000000
      0.05627850	     -0.05970328	     -0.02880976	     -0.02285190	      0.00000000
      0.05650657	     -0.05994743	     -0.02894300	     -0.02293819	      0.00000000
      0.05683169	     -0.06029524	     -0.02913291	     -0.02306109	      0.00000000
      0.05715682	     -0.06064277	     -0.02932279	     -0.02318387	      0.00000000
      0.05737491	     -0.06087575	     -0.02945014	     -0.02326617	      0.00000000
      0.05759300	     -0.06110859	     -0.02957747	     -0.02334841	      0.00000000
      0.05787782	     -0.06141249	     -0.02974372	     -0.02345573	      0.00000000
      0.05816263	     -0.06171617	     -0.02990995	     -0.02356296	      0.00000000
      0.05840365	     -0.06197298	     -0.03005058	     -0.02365363	      0.00000000
      0.05872045	     -0.06231030	     -0.03023539	     -0.02377270	      0.00000000
      0.05903724	     -0.06264735	     -0.03042016	     -0.02389166	      0.00000000
      0.05928409	     -0.06290978	     -0.03056409	     -0.02398428	      0.00000000
      0.05953093	     -0.06317205	     -0.03070799	     -0.02407682	      0.00000000
      0.05980559	     -0.06346367	     -0.03086807	     -0.02417972	      0.00000000
      0.06008025	     -0.06375509	     -0.03102810	     -0.02428253	      0.00000000
      0.06035656	     -0.06404803	     -0.03118905	     -0.02438587	      0.00000000
      0.06063286	     -0.06434076	     -0.03134995	     -0.02448912	      0.00000000
      0.06091509	     -0.06463955	     -0.03151425	     -0.02459450	      0.00000000
      0.06119732	     -0.06493811	     -0.03167850	     -0.02469979	      0.00000000
      0.06146377	     -0.06521976	     -0.03183352	     -0.02479911	      0.00000000
      0.06179068	     -0.06556505	     -0.03202365	     -0.02492086	      0.00000000
      0.06211759	     -0.06591003	     -0.03221371	     -0.02504249	      0.00000000
      0.06235123	     -0.06615640	     -0.03234949	     -0.02512935	      0.00000000
      0.06268413	     -0.06650716	     -0.03254289	     -0.02525300	      0.00000000
      0.06296931	     -0.06680738	     -0.03270850	     -0.02535883	      0.00000000
      0.06321868	     -0.06706969	     -0.03285326	     -0.02545129	      0.00000000
      0.06346804	     -0.06733182	     -0.03299797	     -0.02554369	      0.00000000
      0.06372248	     -0.06759909	     -0.03314557	     -0.02563789	      0.00000000
      0.06403694	     -0.06792916	     -0.03332792	     -0.02575422	      0.00000000
      0.06435141	     -0.06825892	     -0.03351019	     -0.02587044	      0.00000000
      0.06462205	     -0.06854250	     -0.03366699	     -0.02597038	      0.00000000
      0.06495661	     -0.06889273	     -0.03386073	     -0.02609381	      0.00000000
      0.06529117	     -0.06924263	     -0.03405436	     -0.02621712	      0.00000000
      0.06553581	     -0.06949827	     -0.03419589	     -0.02630721	      0.00000000
      0.06583197	     -0.06980748	     -0.03436715	     -0.02641618	      0.00000000
      0.06621361	     -0.07020557	     -0.03458772	     -0.02655647	      0.00000000
      0.06646306	     -0.07046552	     -0.03473181	     -0.02664808	      0.00000000
      0.06671251	     -0.07072527	     -0.03487583	     -0.02673963	      0.00000000
      0.06696196	     -0.07098483	     -0.03501980	     -0.02683110	      0.00000000
      0.06722280	     -0.07125603	     -0.03517027	     -0.02692668	      0.00000000
      0.06754563	     -0.07159139	     -0.03535641	     -0.02704488	      0.00000000
      0.06786845	     -0.07192643	     -0.03554243	     -0.02716296	      0.00000000
      0.06806167	     -0.07212679	     -0.03565372	     -0.02723359	      0.00000000
      0.06836182	     -0.07243780	     -0.03582651	     -0.02734321	      0.00000000
      0.06866196	     -0.07274852	     -0.03599920	     -0.02745274	      0.00000000
      0.06891436	     -0.07300959	     -0.03614434	     -0.02754477	      0.00000000
      0.06916676	     -0.07327046	     -0.03628942	     -0.02763674	      0.00000000
      0.06942372	     -0.07353583	     -0.03643704	     -0.02773030	      0.00000000
      0.06974734	     -0.07386974	     -0.03662285	     -0.02784803	      0.00000000
      0.07007096	     -0.07420331	     -0.03680853	     -0.02796565	      0.00000000
      0.07031892	     -0.07445866	     -0.03695072	     -0.02805570	      0.00000000
      0.07056688	     -0.07471382	     -0.03709284	     -0.02814569	      0.00000000
      0.07086121	     -0.07501642	     -0.03726144	     -0.02825241	      0.00000000
      0.07115553	     -0.07531874	     -0.03742992	     -0.02835905	      0.00000000
      0.07140729	     -0.07557711	     -0.03757396	     -0.02845020	      0.00000000
      0.07171492	     -0.07589255	     -0.03774986	     -0.02856148	      0.00000000
      0.07209348	     -0.07628027	     -0.03796615	     -0.02869829	      0.00000000
      0.07241301	     -0.07660718	     -0.03814858	     -0.02881366	      0.00000000
      0.07265145	     -0.07685089	     -0.03828461	     -0.02889968	      0.00000000
      0.07288988	     -0.07709442	     -0.03842058	     -0.02898564	      0.00000000
      0.07315330	     -0.07736323	     -0.03857070	     -0.02908053	      0.00000000
      0.07347505	     -0.07769127	     -0.03875395	     -0.02919635	      0.00000000
      0.07379680	     -0.07801896	     -0.03893705	     -0.02931207	      0.00000000
      0.07407408	     -0.07830109	     -0.03909474	     -0.02941171	      0.00000000
      0.07441231	     -0.07864487	     -0.03928695	     -0.02953315	      0.00000000
      0.07475053	     -0.07898827	     -0.03947900	     -0.02965448	      0.00000000
      0.07498584	     -0.07922695	     -0.03961252	     -0.02973882	      0.00000000
      0.07530154	     -0.07954688	     -0.03979153	     -0.02985189	      0.00000000
      0.07561723	     -0.07986648	     -0.03997041	     -0.02996486	      0.00000000
      0.07586548	     -0.08011755	     -0.04011096	     -0.03005363	      0.00000000
      0.07611373	     -0.08036842	     -0.04025143	     -0.03014234	      0.00000000
      0.07638891	     -0.08064625	     -0.04040704	     -0.03024060	      0.00000000
      0.07666409	     -0.08092383	     -0.04056253	     -0.03033879	      0.00000000
      0.07694715	     -0.08120910	     -0.04072237	     -0.03043972	      0.00000000
      0.07723022	     -0.08149409	     -0.04088210	     -0.03054058	      0.00000000
      0.07750266	     -0.08176813	     -0.04103571	     -0.03063757	      0.00000000
      0.07783048	     -0.08209753	     -0.04122040	     -0.03075419	      0.00000000
      0.07823102	     -0.08249952	     -0.04144585	     -0.03089655	      0.00000000
      0.07853160	     -0.08280082	     -0.04161488	     -0.03100327	      0.00000000
      0.07878087	     -0.08305045	     -0.04175495	     -0.03109172	      0.00000000
      0.07903015	     -0.08329988	     -0.04189492	     -0.03118011	      0.00000000
      0.07924732	     -0.08351701	     -0.04201680	     -0.03125707	      0.00000000
      0.07957842	     -0.08384774	     -0.04220247	     -0.03137433	      0.00000000
      0.07985744	     -0.08412615	     -0.04235880	     -0.03147306	      0.00000000
      0.08013646	     -0.08440429	     -0.04251501	     -0.03157172	      0.00000000
      0.08041548	     -0.08468216	     -0.04267109	     -0.03167031	      0.00000000
      0.08069449	     -0.08495977	     -0.04282706	     -0.03176883	      0.00000000
      0.08097351	     -0.08523711	     -0.04298290	     -0.03186728	      0.00000000
      0.08125253	     -0.08551418	     -0.04313862	     -0.03196566	      0.00000000
      0.08153155	     -0.08579098	     -0.04329422	     -0.03206397	      0.00000000
      0.08181056	     -0.08606752	     -0.04344969	     -0.03216222	      0.00000000
      0.08208958	     -0.08634379	     -0.04360503	     -0.03226039	      0.00000000
      0.08235192	     -0.08660330	     -0.04375098	     -0.03235264	      0.00000000
      0.08261426	     -0.08686257	     -0.04389681	     -0.03244483	      0.00000000
      0.08282742	     -0.08707306	     -0.04401522	     -0.03251969	      0.00000000
      0.08316111	     -0.08740227	     -0.04420044	     -0.03263681	      0.00000000
      0.08343167	     -0.08766891	     -0.04435048	     -0.03273170	      0.00000000
      0.08370224	     -0.08793530	     -0.04450041	     -0.03282652	      0.00000000
      0.08397280	     -0.08820144	     -0.04465021	     -0.03292129	      0.00000000
      0.08423917	     -0.08846321	     -0.04479758	     -0.03301453	      0.00000000
      0.08450554	     -0.08872474	     -0.04494482	     -0.03310771	      0.00000000
      0.08471322	     -0.08892847	     -0.04505954	     -0.03318032	      0.00000000
      0.08504715	     -0.08925574	     -0.04524384	     -0.03329699	      0.00000000
      0.08531447	     -0.08951746	     -0.04539125	     -0.03339032	      0.00000000
      0.08558179	     -0.08977893	     -0.04553854	     -0.03348360	      0.00000000
      0.08584911	     -0.09004016	     -0.04568570	     -0.03357682	      0.00000000
      0.08611679	     -0.09030149	     -0.04583294	     -0.03367011	      0.00000000
      0.08638447	     -0.09056257	     -0.04598006	     -0.03376334	      0.00000000
      0.08663406	     -0.09080579	     -0.04611713	     -0.03385022	      0.00000000
      0.08695946	     -0.09112256	     -0.04629566	     -0.03396341	      0.00000000
      0.08728485	     -0.09143897	     -0.04647401	     -0.03407652	      0.00000000
      0.08753760	     -0.09168449	     -0.04661242	     -0.03416432	      0.00000000
      0.08779035	     -0.09192979	     -0.04675072	     -0.03425207	      0.00000000
      0.08803324	     -0.09216531	     -0.04688352	     -0.03433635	      0.00000000
      0.08835881	     -0.09248069	     -0.04706136	     -0.03444925	      0.00000000
      0.08868437	     -0.09279571	     -0.04723901	     -0.03456206	      0.00000000
      0.08892659	     -0.09302985	     -0.04737106	     -0.03464595	      0.00000000
      0.08916880	     -0.09326379	     -0.04750301	     -0.03472979	      0.00000000
      0.08943843	     -0.09352396	     -0.04764977	     -0.03482306	      0.00000000
      0.08970805	     -0.09378388	     -0.04779639	     -0.03491628	      0.00000000
      0.09000552	     -0.09407037	     -0.04795802	     -0.03501907	      0.00000000
      0.09030299	     -0.09435656	     -0.04811949	     -0.03512180	      0.00000000
      0.09053552	     -0.09458006	     -0.04824559	     -0.03520205	      0.00000000
      0.09085752	     -0.09488926	     -0.04842006	     -0.03531312	      0.00000000
      0.09117952	     -0.09519810	     -0.04859435	     -0.03542411	      0.00000000
      0.09142193	     -0.09543038	     -0.04872543	     -0.03550762	      0.00000000
      0.09166434	     -0.09566246	     -0.04885641	     -0.03559109	      0.00000000
      0.09193403	     -0.09592043	     -0.04900201	     -0.03568391	      0.00000000
      0.09220372	     -0.09617816	     -0.04914748	     -0.03577667	      0.00000000
      0.09250180	     -0.09646273	     -0.04930810	     -0.03587914	      0.00000000
      0.09279988	     -0.09674700	     -0.04946857	     -0.03598155	      0.00000000
      0.09303165	     -0.09696784	     -0.04959323	     -0.03606114	      0.00000000
      0.09335378	     -0.09727447	     -0.04976633	     -0.03617170	      0.00000000
      0.09367592	     -0.09758075	     -0.04993924	     -0.03628218	      0.00000000
      0.09391787	     -0.09781058	     -0.05006899	     -0.03636512	      0.00000000
      0.09415982	     -0.09804021	     -0.05019863	     -0.03644802	      0.00000000
      0.09443181	     -0.09829812	     -0.05034424	     -0.03654117	      0.00000000
      0.09470379	     -0.09855577	     -0.05048971	     -0.03663426	      0.00000000
      0.09499912	     -0.09883528	     -0.05064752	     -0.03673530	      0.00000000
      0.09529446	     -0.09911450	     -0.05080517	     -0.03683627	      0.00000000
      0.09551688	     -0.09932459	     -0.05092380	     -0.03691229	      0.00000000
      0.09584783	     -0.09963690	     -0.05110014	     -0.03702533	      0.00000000
      0.09613706	     -0.09990955	     -0.05125408	     -0.03712406	      0.00000000
      0.09638873	     -0.10014657	     -0.05138791	     -0.03720993	      0.00000000
      0.09664040	     -0.10038338	     -0.05152162	     -0.03729576	      0.00000000
      0.09684411	     -0.10057491	     -0.05162977	     -0.03736521	      0.00000000
      0.09717940	     -0.10088988	     -0.05180761	     -0.03747945	      0.00000000
      0.09744538	     -0.10113947	     -0.05194853	     -0.03757003	      0.00000000
      0.09771136	     -0.10138883	     -0.05208933	     -0.03766057	      0.00000000
      0.09797734	     -0.10163797	     -0.05223000	     -0.03775106	      0.00000000
      0.09824173	     -0.10188538	     -0.05236969	     -0.03784097	      0.00000000
      0.09850611	     -0.10213257	     -0.05250925	     -0.03793083	      0.00000000
      0.09879408	     -0.10240157	     -0.05266112	     -0.03802867	      0.00000000
      0.09908205	     -0.10267030	     -0.05281284	     -0.03812645	      0.00000000
      0.09934884	     -0.10291902	     -0.05295326	     -0.03821700	      0.00000000
      0.09967462	     -0.10322244	     -0.05312455	     -0.03832751	      0.00000000
      0.10000040	     -0.10352552	     -0.05329564	     -0.03843796	      0.00000000
      0.10021426	     -0.10372430	     -0.05340786	     -0.03851044	      0.00000000
      0.10054304	     -0.10402961	     -0.05358020	     -0.03862180	      0.00000000
      0.10083305	     -0.10429864	     -0.05373205	     -0.03871998	      0.00000000
      0.10108467	     -0.10453185	     -0.05386368	     -0.03880513	      0.00000000
      0.10133630	     -0.10476486	     -0.05399519	     -0.03889024	      0.00000000
      0.10157166	     -0.10498263	     -0.05411810	     -0.03896982	      0.00000000
      0.10189722	     -0.10528358	     -0.05428794	     -0.03907984	      0.00000000
      0.10222279	     -0.10558420	     -0.05445758	     -0.03918980	      0.00000000
      0.10246000	     -0.10580304	     -0.05458107	     -0.03926989	      0.00000000
      0.10269722	     -0.10602170	     -0.05470445	     -0.03934994	      0.00000000
      0.10297899	     -0.10628121	     -0.05485086	     -0.03944499	      0.00000000
      0.10326076	     -0.10654047	     -0.05499714	     -0.03953999	      0.00000000
      0.10353812	     -0.10679544	     -0.05514097	     -0.03963346	      0.00000000
      0.10381547	     -0.10705017	     -0.05528467	     -0.03972689	      0.00000000
      0.10411405	     -0.10732414	     -0.05543920	     -0.03982742	      0.00000000
      0.10441263	     -0.10759783	     -0.05559357	     -0.03992790	      0.00000000
      0.10464497	     -0.10781061	     -0.05571357	     -0.04000605	      0.00000000
      0.10497265	     -0.10811045	     -0.05588265	     -0.04011623	      0.00000000
      0.10530033	     -0.10840996	     -0.05605154	     -0.04022635	      0.00000000
      0.10552998	     -0.10861967	     -0.05616978	     -0.04030349	      0.00000020
      0.10575963	     -0.10882923	     -0.05628792	     -0.04038060	      0.00000102
      0.10604738	     -0.10909158	     -0.05643581	     -0.04047717	      0.00000371
      0.10633512	     -0.10935367	     -0.05658355	     -0.04057370	      0.00000922
      0.10658822	     -0.10958402	     -0.05671338	     -0.04065857	      0.00001728
      0.10691264	     -0.10987899	     -0.05687961	     -0.04076730	      0.00003338
      0.10723706	     -0.11017366	     -0.05704565	     -0.04087598	      0.00005767
      0.10748580	     -0.11039937	     -0.05717283	     -0.04095926	      0.00008304
      0.10773453	     -0.11062490	     -0.05729989	     -0.04104251	      0.00011530
      0.10802527	     -0.11088829	     -0.05744826	     -0.04113978	      0.00016301
      0.10831601	     -0.11115143	     -0.05759648	     -0.04123700	      0.00022302
      0.10856977	     -0.11138090	     -0.05772571	     -0.04132181	      0.00028674
      0.10889474	     -0.11167450	     -0.05789104	     -0.04143038	      0.00038561
      0.10921971	     -0.11196779	     -0.05805618	     -0.04153889	      0.00050607
      0.10946873	     -0.11219234	     -0.05818259	     -0.04162200	      0.00061447
      0.10971775	     -0.11241670	     -0.05830889	     -0.04170508	      0.00073796
      0.11000901	     -0.11267890	     -0.05845646	     -0.04180220	      0.00090295
      0.11030026	     -0.11294085	     -0.05860388	     -0.04189928	      0.00109157
      0.11055407	     -0.11316892	     -0.05873222	     -0.04198384	      0.00127638
      0.11087946	     -0.11346106	     -0.05889658	     -0.04209219	      0.00154268
      0.11120485	     -0.11375289	     -0.05906074	     -0.04220049	      0.00184359
      0.11145412	     -0.11397625	     -0.05918637	     -0.04228342	      0.00209843
      0.11170339	     -0.11419944	     -0.05931189	     -0.04236631	      0.00237501
      0.11199488	     -0.11446022	     -0.05945852	     -0.04246320	      0.00272657
      0.11228637	     -0.11472075	     -0.05960500	     -0.04256004	      0.00310894
      0.11254196	     -0.11494900	     -0.05973330	     -0.04264491	      0.00346977
      0.11286752	     -0.11523947	     -0.05989656	     -0.04275297	      0.00396403
      0.11319308	     -0.11552966	     -0.06005963	     -0.04286098	      0.00449679
      0.11344331	     -0.11575250	     -0.06018483	     -0.04294396	      0.00493203
      0.11369353	     -0.11597516	     -0.06030992	     -0.04302690	      0.00538917
      0.11398729	     -0.11623634	     -0.06045662	     -0.04312422	      0.00595301
      0.11428105	     -0.11649729	     -0.06060317	     -0.04322151	      0.00654507
      0.11452781	     -0.11671631	     -0.06072615	     -0.04330319	      0.00706325
      0.11485383	     -0.11700542	     -0.06088846	     -0.04341106	      0.00777539
      0.11517985	     -0.11729424	     -0.06105058	     -0.04351887	      0.00851674
      0.11543311	     -0.11751840	     -0.06117638	     -0.04360259	      0.00911121
      0.11568637	     -0.11774240	     -0.06130207	     -0.04368627	      0.00972054
      0.11595916	     -0.11798347	     -0.06143731	     -0.04377636	      0.01039199
      0.11623195	     -0.11822434	     -0.06157243	     -0.04386642	      0.01107753
      0.11653441	     -0.11849118	     -0.06172208	     -0.04396623	      0.01185206
      0.11683688	     -0.11875777	     -0.06187156	     -0.04406600	      0.01263953
      0.11705190	     -0.11894715	     -0.06197773	     -0.04413689	      0.01320595
      0.11738305	     -0.11923857	     -0.06214108	     -0.04424603	      0.01408696
      0.11767541	     -0.11949560	     -0.06228513	     -0.04434234	      0.01487145
      0.11792876	     -0.11971815	     -0.06240983	     -0.04442577	      0.01555476
      0.11818210	     -0.11994053	     -0.06253441	     -0.04450916	      0.01624009
      0.11844320	     -0.12016954	     -0.06266269	     -0.04459507	      0.01694730
      0.11876278	     -0.12044960	     -0.06281952	     -0.04470018	      0.01781239
      0.11908235	     -0.12072939	     -0.06297618	     -0.04480525	      0.01867503
      0.11930984	     -0.12092840	     -0.06308758	     -0.04488001	      0.01928658
      0.11963824	     -0.12121545	     -0.06324824	     -0.04498790	      0.02016424
      0.11996664	     -0.12150221	     -0.06340870	     -0.04509574	      0.02103427
      0.12019738	     -0.12170353	     -0.06352133	     -0.04517148	      0.02164018
      0.12042812	     -0.12190471	     -0.06363386	     -0.04524721	      0.02224108
      0.12071837	     -0.12215758	     -0.06377528	     -0.04534243	      0.02298917
      0.12100861	     -0.12241024	     -0.06391655	     -0.04543761	      0.02372786
      0.12127010	     -0.12263768	     -0.06404370	     -0.04552334	      0.02438479
      0.12159256	     -0.12291791	     -0.06420033	     -0.04562903	      0.02518301
      0.12191502	     -0.12319787	     -0.06435677	     -0.04573468	      0.02596753
      0.12215631	     -0.12340720	     -0.06447371	     -0.04581372	      0.02654529
      0.12246604	     -0.12367567	     -0.06462367	     -0.04591515	      0.02727496
      0.12277577	     -0.12394391	     -0.06477346	     -0.04601655	      0.02799093
      0.12299694	     -0.12413531	     -0.06488033	     -0.04608894	      0.02849369
      0.12331949	     -0.12441421	     -0.06503601	     -0.04619450	      0.02921411
      0.12364204	     -0.12469286	     -0.06519152	     -0.04630003	      0.02991931
      0.12388534	     -0.12490287	     -0.06530870	     -0.04637962	      0.03044118
      0.12412863	     -0.12511274	     -0.06542577	     -0.04645920	      0.03095444
      0.12441368	     -0.12535843	     -0.06556280	     -0.04655242	      0.03154489
      0.12469872	     -0.12560392	     -0.06569969	     -0.04664563	      0.03212374
      0.12498344	     -0.12584894	     -0.06583629	     -0.04673873	      0.03269051
      0.12526817	     -0.12609376	     -0.06597275	     -0.04683182	      0.03324604
      0.12556613	     -0.12634975	     -0.06611540	     -0.04692924	      0.03381561
      0.12586409	     -0.12660553	     -0.06625790	     -0.04702665	      0.03437337
      0.12614014	     -0.12684231	     -0.06638977	     -0.04711690	      0.03487983
      0.12641618	     -0.12707890	     -0.06652152	     -0.04720715	      0.03537664
      0.12672427	     -0.12734274	     -0.06666841	     -0.04730789	      0.03592006
      0.12703236	     -0.12760636	     -0.06681514	     -0.04740863	      0.03645215
      0.12724838	     -0.12779106	     -0.06691792	     -0.04747928	      0.03681868
      0.12757545	     -0.12807051	     -0.06707339	     -0.04758626	      0.03736368
      0.12790252	     -0.12834971	     -0.06722867	     -0.04769326	      0.03789711
      0.12813330	     -0.12854657	     -0.06733814	     -0.04776877	      0.03826679
      0.12836408	     -0.12874330	     -0.06744751	     -0.04784430	      0.03863110
      0.12865496	     -0.12899108	     -0.06758524	     -0.04793952	      0.03908287
      0.12894583	     -0.12923867	     -0.06772282	     -0.04803477	      0.03952670
      0.12921369	     -0.12946650	     -0.06784938	     -0.04812250	      0.03992866
      0.12948155	     -0.12969417	     -0.06797583	     -0.04821026	      0.04032441
      0.12979131	     -0.12995725	     -0.06812191	     -0.04831180	      0.04077464
      0.13010108	     -0.13022012	     -0.06826784	     -0.04841338	      0.04121726
      0.13031770	     -0.13040382	     -0.06836978	     -0.04848444	      0.04152246
      0.13063991	     -0.13067687	     -0.06852128	     -0.04859019	      0.04197013
      0.13096212	     -0.13094970	     -0.06867261	     -0.04869600	      0.04241063
      0.13120628	     -0.13115628	     -0.06878716	     -0.04877622	      0.04273986
      0.13145044	     -0.13136274	     -0.06890162	     -0.04885647	      0.04306535
      0.13173722	     -0.13160508	     -0.06903593	     -0.04895080	      0.04344311
      0.13202401	     -0.13184724	     -0.06917011	     -0.04904518	      0.04381616
      0.13230942	     -0.13208807	     -0.06930352	     -0.04913917	      0.04418301
      0.13259483	     -0.13232873	     -0.06943678	     -0.04923322	      0.04454566
      0.13289487	     -0.13258154	     -0.06957674	     -0.04933216	      0.04492264
      0.13319491	     -0.13283416	     -0.06971655	     -0.04943119	      0.04529547
      0.13347339	     -0.13306847	     -0.06984618	     -0.04952316	      0.04563804
      0.13375187	     -0.13330262	     -0.06997569	     -0.04961521	      0.04597743
      0.13405984	     -0.13356139	     -0.07011876	     -0.04971710	      0.04634929
      0.13436781	     -0.13381998	     -0.07026169	     -0.04981908	      0.04671772
      0.13461771	     -0.13402966	     -0.07037755	     -0.04990190	      0.04701430
      0.13493813	     -0.13429834	     -0.07052595	     -0.05000819	      0.04739167
      0.13525855	     -0.13456682	     -0.07067420	     -0.05011459	      0.04776598
      0.13550870	     -0.13477629	     -0.07078982	     -0.05019774	      0.04805623
      0.13575886	     -0.13498564	     -0.07090534	     -0.05028097	      0.04834485
      0.13605827	     -0.13523607	     -0.07104348	     -0.05038067	      0.04868829
      0.13635768	     -0.13548633	     -0.07118148	     -0.05048049	      0.04902969
      0.13661613	     -0.13570222	     -0.07130048	     -0.05056674	      0.04932286
      0.13693507	     -0.13596847	     -0.07144719	     -0.05067329	      0.04968284
      0.13725400	     -0.13623455	     -0.07159374	     -0.05077998	      0.05004099
      0.13748272	     -0.13642525	     -0.07169873	     -0.05085657	      0.05029678
      0.13779683	     -0.13668701	     -0.07184280	     -0.05096187	      0.05064677
      0.13811094	     -0.13694860	     -0.07198671	     -0.05106731	      0.05099539
      0.13836294	     -0.13715834	     -0.07210205	     -0.05115200	      0.05127415
      0.13861493	     -0.13736798	     -0.07221728	     -0.05123678	      0.05155216
      0.13891313	     -0.13761592	     -0.07235353	     -0.05133722	      0.05188029
      0.13921132	     -0.13786372	     -0.07248963	     -0.05143780	      0.05220756
      0.13947880	     -0.13808588	     -0.07261160	     -0.05152813	      0.05250047
      0.13974628	     -0.13830794	     -0.07273346	     -0.05161857	      0.05279283
      0.14005597	     -0.13856490	     -0.07287440	     -0.05172342	      0.05313072
      0.14036566	     -0.13882171	     -0.07301521	     -0.05182842	      0.05346806
      0.14060362	     -0.13901897	     -0.07312330	     -0.05190921	      0.05372694
      0.14092300	     -0.13928357	     -0.07326824	     -0.05201778	      0.05407401
      0.14124237	     -0.13954804	     -0.07341302	     -0.05212652	      0.05442072
      0.14149281	     -0.13975532	     -0.07352644	     -0.05221191	      0.05469240
      0.14174324	     -0.13996253	     -0.07363976	     -0.05229740	      0.05496394
      0.14203938	     -0.14020744	     -0.07377365	     -0.05239862	      0.05528493
      0.14233552	     -0.14045226	     -0.07390740	     -0.05250000	      0.05560583
      0.14261045	     -0.14067944	     -0.07403145	     -0.05259425	      0.05590371
      0.14288537	     -0.14090653	     -0.07415539	     -0.05268863	      0.05620161
      0.14319391	     -0.14116128	     -0.07429435	     -0.05279471	      0.05653600
      0.14350245	     -0.14141594	     -0.07443317	     -0.05290095	      0.05687050
      0.14376257	     -0.14163056	     -0.07455009	     -0.05299066	      0.05715264
      0.14408080	     -0.14189302	     -0.07469299	     -0.05310056	      0.05749800
      0.14439902	     -0.14215539	     -0.07483575	     -0.05321065	      0.05784362
      0.14460025	     -0.14232125	     -0.07492594	     -0.05328036	      0.05806232
      0.14489314	     -0.14256259	     -0.07505711	     -0.05338195	      0.05838088
      0.14518602	     -0.14280386	     -0.07518815	     -0.05348369	      0.05869976
      0.14544652	     -0.14301839	     -0.07530459	     -0.05357432	      0.05898366
      0.14576202	     -0.14327815	     -0.07544549	     -0.05368425	      0.05932789
      0.14607753	     -0.14353784	     -0.07558624	     -0.05379437	      0.05967258
      0.14633267	     -0.14374780	     -0.07569996	     -0.05388356	      0.05995168
      0.14665066	     -0.14400943	     -0.07584156	     -0.05399489	      0.06030001
      0.14696866	     -0.14427099	     -0.07598301	     -0.05410641	      0.06064889
      0.14720146	     -0.14446244	     -0.07608647	     -0.05418817	      0.06090466
      0.14751036	     -0.14471644	     -0.07622364	     -0.05429683	      0.06124453
      0.14781927	     -0.14497040	     -0.07636067	     -0.05440566	      0.06158498
      0.14804322	     -0.14515449	     -0.07645993	     -0.05448468	      0.06183218
      0.14835691	     -0.14541231	     -0.07659884	     -0.05459552	      0.06217897
      0.14867060	     -0.14567010	     -0.07673760	     -0.05470656	      0.06252641
      0.14892148	     -0.14587626	     -0.07684849	     -0.05479550	      0.06280476
      0.14917236	     -0.14608240	     -0.07695928	     -0.05488456	      0.06308356
      0.14947099	     -0.14632776	     -0.07709104	     -0.05499073	      0.06341598
      0.14976961	     -0.14657310	     -0.07722268	     -0.05509707	      0.06374904
      0.15004533	     -0.14679962	     -0.07734410	     -0.05519542	      0.06405714
      0.15032106	     -0.14702613	     -0.07746542	     -0.05529391	      0.06436580
      0.15062944	     -0.14727948	     -0.07760099	     -0.05540425	      0.06471170
      0.15093782	     -0.14753283	     -0.07773641	     -0.05551477	      0.06505833
      0.15120899	     -0.14775561	     -0.07785539	     -0.05561212	      0.06536374
      0.15148016	     -0.14797841	     -0.07797427	     -0.05570961	      0.06566972
      0.15178947	     -0.14823255	     -0.07810973	     -0.05582099	      0.06601944
      0.15209877	     -0.14848672	     -0.07824507	     -0.05593256	      0.06636992
      0.15236551	     -0.14870593	     -0.07836167	     -0.05602893	      0.06667278
      0.15263224	     -0.14892516	     -0.07847817	     -0.05612543	      0.06697622
      0.15294082	     -0.14917883	     -0.07861282	     -0.05623726	      0.06732798
      0.15324941	     -0.14943254	     -0.07874735	     -0.05634929	      0.06768053
      0.15351582	     -0.14965161	     -0.07886338	     -0.05644615	      0.06798553
      0.15378224	     -0.14987072	     -0.07897932	     -0.05654316	      0.06829111
      0.15412418	     -0.15015202	     -0.07912799	     -0.05666788	      0.06868420
      0.15446612	     -0.15043339	     -0.07927649	     -0.05679284	      0.06907825
      0.15469286	     -0.15062001	     -0.07937488	     -0.05687583	      0.06934010
      0.15491960	     -0.15080667	     -0.07947319	     -0.05695893	      0.06960237
      0.15521082	     -0.15104647	     -0.07959936	     -0.05706580	      0.06993985
      0.15550204	     -0.15128634	     -0.07972541	     -0.05717285	      0.07027804
      0.15578571	     -0.15152006	     -0.07984809	     -0.05727729	      0.07060816
      0.15606938	     -0.15175387	     -0.07997065	     -0.05738190	      0.07093896
      0.15637511	     -0.15200594	     -0.08010263	     -0.05749482	      0.07129624
      0.15668084	     -0.15225812	     -0.08023448	     -0.05760793	      0.07165430
      0.15696720	     -0.15249441	     -0.08035786	     -0.05771405	      0.07199040
      0.15725356	     -0.15273079	     -0.08048114	     -0.05782034	      0.07232718
      0.15756168	     -0.15298525	     -0.08061365	     -0.05793489	      0.07269033
      0.15786980	     -0.15323982	     -0.08074604	     -0.05804964	      0.07305426
      0.15815519	     -0.15347574	     -0.08086855	     -0.05815610	      0.07339208
      0.15844059	     -0.15371176	     -0.08099095	     -0.05826273	      0.07373057
      0.15874935	     -0.15396724	     -0.08112326	     -0.05837827	      0.07409753
      0.15905812	     -0.15422286	     -0.08125543	     -0.05849402	      0.07446529
      0.15934297	     -0.15445882	     -0.08137726	     -0.05860097	      0.07480526
      0.15962782	     -0.15469489	     -0.08149898	     -0.05870809	      0.07514591
      0.15993673	     -0.15495107	     -0.08163086	     -0.05882445	      0.07551608
      0.16024565	     -0.15520741	     -0.08176261	     -0.05894101	      0.07588704
      0.16053092	     -0.15544427	     -0.08188417	     -0.05904882	      0.07623029
      0.16081619	     -0.15568127	     -0.08200562	     -0.05915680	      0.07657420
      0.16112509	     -0.15593807	     -0.08213701	     -0.05927392	      0.07694733
      0.16143398	     -0.15619505	     -0.08226827	     -0.05939123	      0.07732122
      0.16172048	     -0.15643356	     -0.08238990	     -0.05950022	      0.07766868
      0.16200697	     -0.15667223	     -0.08251142	     -0.05960937	      0.07801679
      0.16231578	     -0.15692968	     -0.08264229	     -0.05972722	      0.07839273
      0.16262458	     -0.15718732	     -0.08277303	     -0.05984527	      0.07876942
      0.16291281	     -0.15742798	     -0.08289494	     -0.05995563	      0.07912167
      0.16320104	     -0.15766881	     -0.08301675	     -0.06006616	      0.07947457
      0.16350970	     -0.15792693	     -0.08314707	     -0.06018473	      0.07985320
      0.16381837	     -0.15818527	     -0.08327727	     -0.06030350	      0.08023256
      0.16410859	     -0.15842837	     -0.08339957	     -0.06041535	      0.08058990
      0.16439880	     -0.15867166	     -0.08352177	     -0.06052738	      0.08094788
      0.16470729	     -0.15893049	     -0.08365153	     -0.06064666	      0.08132909
      0.16501577	     -0.15918956	     -0.08378117	     -0.06076613	      0.08171100
      0.16530807	     -0.15943525	     -0.08390390	     -0.06087953	      0.08207354
      0.16560037	     -0.15968116	     -0.08402651	     -0.06099311	      0.08243670
      0.16590862	     -0.15994073	     -0.08415570	     -0.06111308	      0.08282036
      0.16621687	     -0.16020055	     -0.08428476	     -0.06123325	      0.08320472
      0.16651125	     -0.16044892	     -0.08440790	     -0.06134821	      0.08357243
      0.16680563	     -0.16069752	     -0.08453092	     -0.06146334	      0.08394076
      0.16711360	     -0.16095786	     -0.08465951	     -0.06158400	      0.08432679
      0.16742158	     -0.16121847	     -0.08478797	     -0.06170486	      0.08471350
      0.16771795	     -0.16146951	     -0.08491148	     -0.06182136	      0.08508629
      0.16801433	     -0.16172081	     -0.08503487	     -0.06193805	      0.08545972
      0.16832200	     -0.16198197	     -0.08516285	     -0.06205939	      0.08584806
      0.16862967	     -0.16224340	     -0.08529071	     -0.06218093	      0.08623709
      0.16892791	     -0.16249709	     -0.08541452	     -0.06229894	      0.08661484
      0.16922615	     -0.16275105	     -0.08553822	     -0.06241714	      0.08699325
      0.16953352	     -0.16301307	     -0.08566559	     -0.06253917	      0.08738392
      0.16984089	     -0.16327539	     -0.08579283	     -0.06266139	      0.08777530
      0.17014082	     -0.16353165	     -0.08591688	     -0.06278087	      0.08815789
      0.17044076	     -0.16378821	     -0.08604081	     -0.06290054	      0.08854115
      0.17074784	     -0.16405117	     -0.08616757	     -0.06302326	      0.08893426
      0.17105493	     -0.16431445	     -0.08629421	     -0.06314620	      0.08932810
      0.17135637	     -0.16457319	     -0.08641840	     -0.06326707	      0.08971541
      0.17165781	     -0.16483224	     -0.08654248	     -0.06338815	      0.09010344
      0.17196466	     -0.16509625	     -0.08666865	     -0.06351160	      0.09049917
      0.17227151	     -0.16536059	     -0.08679471	     -0.06363527	      0.09089567
      0.17257425	     -0.16562170	     -0.08691895	     -0.06375748	      0.09128763
      0.17287699	     -0.16588313	     -0.08704307	     -0.06387990	      0.09168036
      0.17317973	     -0.16614489	     -0.08716708	     -0.06400253	      0.09207386
      0.17348248	     -0.16640697	     -0.08729096	     -0.06412536	      0.09246817
      0.17378522	     -0.16666938	     -0.08741472	     -0.06424839	      0.09286328
      0.17408796	     -0.16693212	     -0.08753836	     -0.06437164	      0.09325922
      0.17439070	     -0.16719520	     -0.08766188	     -0.06449509	      0.09365600
      0.17469344	     -0.16745861	     -0.08778527	     -0.06461874	      0.09405364
      0.17499619	     -0.16772236	     -0.08790854	     -0.06474261	      0.09445216
      0.17529893	     -0.16798645	     -0.08803170	     -0.06486668	      0.09485156
      0.17560167	     -0.16825089	     -0.08815472	     -0.06499097	      0.09525188
      0.17590441	     -0.16851568	     -0.08827763	     -0.06511546	      0.09565311
      0.17620716	     -0.16878081	     -0.08840041	     -0.06524017	      0.09605529
      0.17650990	     -0.16904630	     -0.08852306	     -0.06536509	      0.09645842
      0.17681264	     -0.16931214	     -0.08864560	     -0.06549022	      0.09686253
      0.17711538	     -0.16957835	     -0.08876800	     -0.06561556	      0.09726763
      0.17741813	     -0.16984491	     -0.08889029	     -0.06574112	      0.09767373
      0.17772087	     -0.17011183	     -0.08901244	     -0.06586689	      0.09808086
      0.17802361	     -0.17037912	     -0.08913447	     -0.06599288	      0.09848902
      0.17832635	     -0.17064677	     -0.08925638	     -0.06611908	      0.09889823
      0.17862910	     -0.17091480	     -0.08937816	     -0.06624550	      0.09930851
      0.17893184	     -0.17118322	     -0.08949981	     -0.06637214	      0.09971987
      0.17923458	     -0.17145203	     -0.08962133	     -0.06649899	      0.10013232
      0.17953732	     -0.17172124	     -0.08974272	     -0.06662607	      0.10054587
      0.17984006	     -0.17199086	     -0.08986399	     -0.06675336	      0.10096054
      0.18014281	     -0.17226090	     -0.08998513	     -0.06688088	      0.10137633
      0.18044555	     -0.17253137	     -0.09010613	     -0.06700862	      0.10179327
      0.18074829	     -0.17280228	     -0.09022701	     -0.06713658	      0.10221134
      0.18105103	     -0.17307364	     -0.09034775	     -0.06726476	      0.10263058
      0.18135378	     -0.17334547	     -0.09046837	     -0.06739317	      0.10305097
      0.18165652	     -0.17361777	     -0.09058885	     -0.06752180	      0.10347254
      0.18195926	     -0.17389057	     -0.09070920	     -0.06765066	      0.10389528
      0.18226200	     -0.17416387	     -0.09082941	     -0.06777974	      0.10431920
      0.18256475	     -0.17443769	     -0.09094949	     -0.06790906	      0.10474431
      0.18286749	     -0.17471204	     -0.09106944	     -0.06803860	      0.10517061
      0.18317023	     -0.17498695	     -0.09118925	     -0.06816837	      0.10559810
      0.18347297	     -0.17526242	     -0.09130892	     -0.06829838	      0.10602679
      0.18377572	     -0.17553849	     -0.09142846	     -0.06842861	      0.10645669
      0.18407846	     -0.17581516	     -0.09154786	     -0.06855908	      0.10688778
      0.18438120	     -0.17609245	     -0.09166712	     -0.06868978	      0.10732008
      0.18468394	     -0.17637039	     -0.09178625	     -0.06882072	      0.10775359
      0.18498668	     -0.17664899	     -0.09190523	     -0.06895189	      0.10818830
      0.18528943	     -0.17692829	     -0.09202407	     -0.06908331	      0.10862421
      0.18559217	     -0.17720828	     -0.09214277	     -0.06921495	      0.10906133
      0.18589491	     -0.17748901	     -0.09226133	     -0.06934684	      0.10949966
      0.18619765	     -0.17777048	     -0.09237975	     -0.06947897	      0.10993918
      0.18650040	     -0.17805273	     -0.09249802	     -0.06961134	      0.11037991
      0.18680314	     -0.17833576	     -0.09261614	     -0.06974396	      0.11082184
      0.18710588	     -0.17861960	     -0.09273413	     -0.06987682	      0.11126496
      0.18740862	     -0.17890426	     -0.09285196	     -0.07000992	      0.11170928
      0.18771137	     -0.17918976	     -0.09296965	     -0.07014327	      0.11215480
      0.18801411	     -0.17947611	     -0.09308719	     -0.07027687	      0.11260150
      0.18831685	     -0.17976333	     -0.09320458	     -0.07041072	      0.11304939
      0.18861959	     -0.18005143	     -0.09332182	     -0.07054482	      0.11349846
      0.18892234	     -0.18034041	     -0.09343891	     -0.07067917	      0.11394872
      0.18922508	     -0.18063027	     -0.09355585	     -0.07081377	      0.11440015
      0.18952782	     -0.18092103	     -0.09367264	     -0.07094863	      0.11485276
      0.18983056	     -0.18121268	     -0.09378928	     -0.07108374	      0.11530654
      0.19013330	     -0.18150522	     -0.09390576	     -0.07121911	      0.11576149
      0.19043605	     -0.18179864	     -0.09402208	     -0.07135474	      0.11621760
      0.19073879	     -0.18209294	     -0.09413826	     -0.07149063	      0.11667487
      0.19104153	     -0.18238811	     -0.09425427	     -0.07162678	      0.11713330
      0.19134427	     -0.18268415	     -0.09437013	     -0.07176319	      0.11759289
      0.19164702	     -0.18298103	     -0.09448583	     -0.07189987	      0.11805362
      0.19194976	     -0.18327875	     -0.09460137	     -0.07203682	      0.11851551
      0.19225250	     -0.18357730	     -0.09471675	     -0.07217403	      0.11897853
      0.19255524	     -0.18387667	     -0.09483197	     -0.07231151	      0.11944270
      0.19285799	     -0.18417684	     -0.09494704	     -0.07244926	      0.11990801
      0.19316073	     -0.18447780	     -0.09506194	     -0.07258728	      0.12037445
      0.19346347	     -0.18477954	     -0.09517668	     -0.07272558	      0.12084202
      0.19376621	     -0.18508205	     -0.09529125	     -0.07286416	      0.12131072
      0.19406896	     -0.18538532	     -0.09540567	     -0.07300301	      0.12178055
      0.19437170	     -0.18568934	     -0.09551992	     -0.07314214	      0.12225150
      0.19467444	     -0.18599411	     -0.09563400	     -0.07328155	      0.12272356
      0.19497718	     -0.18629961	     -0.09574792	     -0.07342124	      0.12319675
      0.19527992	     -0.18660586	     -0.09586168	     -0.07356122	      0.12367105
      0.19558267	     -0.18691284	     -0.09597527	     -0.07370148	      0.12414646
      0.19588541	     -0.18722055	     -0.09608870	     -0.07384203	      0.12462298
      0.19618815	     -0.18752900	     -0.09620196	     -0.07398287	      0.12510061
      0.19649089	     -0.18783819	     -0.09631505	     -0.07412400	      0.12557934
      0.19679364	     -0.18814811	     -0.09642798	     -0.07426542	      0.12605918
      0.19709638	     -0.18845879	     -0.09654075	     -0.07440714	      0.12654011
      0.19739912	     -0.18877021	     -0.09665334	     -0.07454916	      0.12702215
      0.19770186	     -0.18908240	     -0.09676578	     -0.07469147	      0.12750528
      0.19800461	     -0.18939535	     -0.09687804	     -0.07483409	      0.12798951
      0.19830735	     -0.18970908	     -0.09699014	     -0.07497700	      0.12847483
      0.19861009	     -0.19002359	     -0.09710208	     -0.07512023	      0.12896124
      0.19891283	     -0.19033888	     -0.09721385	     -0.07526376	      0.12944874
      0.19921558	     -0.19065498	     -0.09732546	     -0.07540759	      0.12993734
      0.19951832	     -0.19097187	     -0.09743690	     -0.07555174	      0.13042702
      0.19982106	     -0.19128957	     -0.09754818	     -0.07569621	      0.13091778
      0.20012380	     -0.19160808	     -0.09765930	     -0.07584098	      0.13140963
      0.20042654	     -0.19192739	     -0.09777026	     -0.07598608	      0.13190257
      0.20072929	     -0.19224750	     -0.09788106	     -0.07613149	      0.13239659
      0.20103203	     -0.19256841	     -0.09799170	     -0.07627722	      0.13289169
      0.20133477	     -0.19289011	     -0.09810218	     -0.07642328	      0.13338787
      0.20163751	     -0.19321259	     -0.09821251	     -0.07656966	      0.13388513
      0.20194026	     -0.19353582	     -0.09832268	     -0.07671637	      0.13438348
      0.20224300	     -0.19385980	     -0.09843270	     -0.07686342	      0.13488290
      0.20254574	     -0.19418450	     -0.09854256	     -0.07701079	      0.13538340
      0.20284848	     -0.19450990	     -0.09865228	     -0.07715850	      0.13588498
      0.20315123	     -0.19483597	     -0.09876185	     -0.07730654	      0.13638764
      0.20345397	     -0.19516268	     -0.09887127	     -0.07745493	      0.13689138
      0.20375671	     -0.19549001	     -0.09898055	     -0.07760365	      0.13739620
      0.20405945	     -0.19581793	     -0.09908968	     -0.07775273	      0.13790209
      0.20436220	     -0.19614640	     -0.09919868	     -0.07790214	      0.13840906
      0.20466494	     -0.19647539	     -0.09930754	     -0.07805191	      0.13891711
      0.20496768	     -0.19680488	     -0.09941627	     -0.07820202	      0.13942623
      0.20527042	     -0.19713484	     -0.09952487	     -0.07835249	      0.13993644
      0.20557316	     -0.19746523	     -0.09963334	     -0.07850332	      0.14044772
      0.20587591	     -0.19779604	     -0.09974168	     -0.07865451	      0.14096008
      0.20617865	     -0.19812724	     -0.09984990	     -0.07880605	      0.14147351
      0.20648139	     -0.19845879	     -0.09995800	     -0.07895796	      0.14198803
      0.20678413	     -0.19879070	     -0.10006599	     -0.07911024	      0.14250362
      0.20708688	     -0.19912293	     -0.10017386	     -0.07926288	      0.14302030
      0.20738962	     -0.19945546	     -0.10028163	     -0.07941590	      0.14353805
      0.20769236	     -0.19978830	     -0.10038929	     -0.07956929	      0.14405688
      0.20799510	     -0.20012141	     -0.10049685	     -0.07972306	      0.14457680
      0.20829785	     -0.20045480	     -0.10060431	     -0.07987720	      0.14509779
      0.20860059	     -0.20078845	     -0.10071168	     -0.08003173	      0.14561987
      0.20890333	     -0.20112236	     -0.10081897	     -0.08018664	      0.14614303
      0.20920607	     -0.20145652	     -0.10092616	     -0.08034194	      0.14666727
      0.20950882	     -0.20179092	     -0.10103328	     -0.08049763	      0.14719259
      0.20981156	     -0.20212558	     -0.10114032	     -0.08065371	      0.14771900
      0.21011430	     -0.20246049	     -0.10124729	     -0.08081019	      0.14824649
      0.21041704	     -0.20279564	     -0.10135420	     -0.08096707	      0.14877507
      0.21071978	     -0.20313104	     -0.10146104	     -0.08112434	      0.14930474
      0.21102253	     -0.20346670	     -0.10156782	     -0.08128202	      0.14983549
      0.21132527	     -0.20380262	     -0.10167456	     -0.08144011	      0.15036733
      0.21162801	     -0.20413880	     -0.10178124	     -0.08159861	      0.15090026
      0.21193075	     -0.20447527	     -0.10188788	     -0.08175751	      0.15143428
      0.21223350	     -0.20481203	     -0.10199449	     -0.08191684	      0.15196939
      0.21253624	     -0.20514909	     -0.10210106	     -0.08207658	      0.15250559
      0.21283898	     -0.20548646	     -0.10220760	     -0.08223674	      0.15304289
      0.21314172	     -0.20582416	     -0.10231413	     -0.08239732	      0.15358128
      0.21344447	     -0.20616220	     -0.10242063	     -0.08255833	      0.15412076
      0.21374721	     -0.20650058	     -0.10252713	     -0.08271977	      0.15466133
      0.21404995	     -0.20683932	     -0.10263361	     -0.08288165	      0.15520301
      0.21435269	     -0.20717843	     -0.10274010	     -0.08304396	      0.15574578
      0.21465544	     -0.20751791	     -0.10284659	     -0.08320670	      0.15628965
      0.21495818	     -0.20785778	     -0.10295309	     -0.08336989	      0.15683462
      0.21526092	     -0.20819804	     -0.10305961	     -0.08353352	      0.15738068
      0.21556366	     -0.20853871	     -0.10316614	     -0.08369760	      0.15792786
      0.21586640	     -0.20887979	     -0.10327271	     -0.08386213	      0.15847613
      0.21616915	     -0.20922129	     -0.10337930	     -0.08402711	      0.15902551
      0.21647189	     -0.20956323	     -0.10348593	     -0.08419255	      0.15957599
      0.21677463	     -0.20990560	     -0.10359260	     -0.08435845	      0.16012758
      0.21707737	     -0.21024843	     -0.10369932	     -0.08452481	      0.16068027
      0.21738012	     -0.21059171	     -0.10380609	     -0.08469164	      0.16123408
      0.21768286	     -0.21093546	     -0.10391292	     -0.08485894	      0.16178899
      0.21798560	     -0.21127968	     -0.10401982	     -0.08502671	      0.16234501
      0.21828834	     -0.21162438	     -0.10412678	     -0.08519495	      0.16290215
      0.21859109	     -0.21196957	     -0.10423382	     -0.08536367	      0.16346040
      0.21889383	     -0.21231526	     -0.10434093	     -0.08553287	      0.16401976
      0.21919657	     -0.21266145	     -0.10444814	     -0.08570256	      0.16458024
      0.21949931	     -0.21300816	     -0.10455543	     -0.08587273	      0.16514184
      0.21980206	     -0.21335538	     -0.10466281	     -0.08604340	      0.16570455
      0.22010480	     -0.21370312	     -0.10477030	     -0.08621456	      0.16626839
      0.22040754	     -0.21405140	     -0.10487789	     -0.08638622	      0.16683334
      0.22071028	     -0.21440022	     -0.10498560	     -0.08655838	      0.16739942
      0.22101302	     -0.21474958	     -0.10509342	     -0.08673104	      0.16796662
      0.22131577	     -0.21509950	     -0.10520136	     -0.08690421	      0.16853494
      0.22161851	     -0.21544997	     -0.10530943	     -0.08707789	      0.16910439
      0.22192125	     -0.21580100	     -0.10541762	     -0.08725209	      0.16967497
      0.22222399	     -0.21615261	     -0.10552596	     -0.08742680	      0.17024668
      0.22252674	     -0.21650479	     -0.10563443	     -0.08760203	      0.17081951
      0.22282948	     -0.21685755	     -0.10574305	     -0.08777779	      0.17139348
      0.22313222	     -0.21721090	     -0.10585182	     -0.08795408	      0.17196858
      0.22343496	     -0.21756484	     -0.10596074	     -0.08813089	      0.17254481
      0.22373771	     -0.21791938	     -0.10606983	     -0.08830824	      0.17312218
      0.22404045	     -0.21827452	     -0.10617908	     -0.08848613	      0.17370069
      0.22434319	     -0.21863027	     -0.10628850	     -0.08866456	      0.17428033
      0.22464593	     -0.21898663	     -0.10639809	     -0.08884354	      0.17486112
      0.22494868	     -0.21934361	     -0.10650786	     -0.08902306	      0.17544304
      0.22525142	     -0.21970121	     -0.10661781	     -0.08920314	      0.17602611
      0.22555416	     -0.22005943	     -0.10672795	     -0.08938377	      0.17661032
      0.22585690	     -0.22041828	     -0.10683828	     -0.08956496	      0.17719568
      0.22615965	     -0.22077776	     -0.10694880	     -0.08974671	      0.17778218
      0.22646239	     -0.22113788	     -0.10705953	     -0.08992903	      0.17836983
      0.22676513	     -0.22149865	     -0.10717046	     -0.09011192	      0.17895864
      0.22706787	     -0.22186005	     -0.10728159	     -0.09029538	      0.17954859
      0.22737061	     -0.22222210	     -0.10739294	     -0.09047942	      0.18013969
      0.22767336	     -0.22258480	     -0.10750451	     -0.09066404	      0.18073195
      0.22797610	     -0.22294815	     -0.10761629	     -0.09084924	      0.18132537
      0.22827884	     -0.22331215	     -0.10772830	     -0.09103503	      0.18191994
      0.22858158	     -0.22367681	     -0.10784054	     -0.09122142	      0.18251567
      0.22888433	     -0.22404213	     -0.10795301	     -0.09140840	      0.18311256
      0.22918707	     -0.22440810	     -0.10806572	     -0.09159598	      0.18371061
      0.22948981	     -0.22477474	     -0.10817867	     -0.09178416	      0.18430982
      0.22979255	     -0.22514204	     -0.10829186	     -0.09197295	      0.18491020
      0.23009530	     -0.22551000	     -0.10840530	     -0.09216235	      0.18551175
      0.23039804	     -0.22587862	     -0.10851899	     -0.09235236	      0.18611446
      0.23070078	     -0.22624791	     -0.10863293	     -0.09254300	      0.18671834
      0.23100352	     -0.22661786	     -0.10874713	     -0.09273425	      0.18732340
      0.23130627	     -0.22698847	     -0.10886160	     -0.09292614	      0.18792962
      0.23160901	     -0.22735974	     -0.10897633	     -0.09311865	      0.18853702
      0.23191175	     -0.22773167	     -0.10909133	     -0.09331180	      0.18914559
      0.23221449	     -0.22810426	     -0.10920660	     -0.09350558	      0.18975534
      0.23251723	     -0.22847751	     -0.10932214	     -0.09370001	      0.19036627
      0.23281998	     -0.22885141	     -0.10943797	     -0.09389508	      0.19097838
      0.23312272	     -0.22922595	     -0.10955408	     -0.09409081	      0.19159167
      0.23342546	     -0.22960115	     -0.10967048	     -0.09428718	      0.19220615
      0.23372820	     -0.22997698	     -0.10978716	     -0.09448422	      0.19282180
      0.23403095	     -0.23035345	     -0.10990414	     -0.09468192	      0.19343865
      0.23433369	     -0.23073056	     -0.11002141	     -0.09488029	      0.19405668
      0.23463643	     -0.23110829	     -0.11013899	     -0.09507932	      0.19467590
      0.23493917	     -0.23148664	     -0.11025686	     -0.09527903	      0.19529631
      0.23524192	     -0.23186560	     -0.11037504	     -0.09547942	      0.19591792
      0.23554466	     -0.23224517	     -0.11049353	     -0.09568049	      0.19654071
      0.23584740	     -0.23262534	     -0.11061234	     -0.09588225	      0.19716471
      0.23615014	     -0.23300609	     -0.11073146	     -0.09608470	      0.19778990
      0.23645289	     -0.23338742	     -0.11085089	     -0.09628784	      0.19841629
      0.23675563	     -0.23376931	     -0.11097065	     -0.09649169	      0.19904388
      0.23705837	     -0.23415176	     -0.11109073	     -0.09669624	      0.19967267
      0.23736111	     -0.23453476	     -0.11121114	     -0.09690149	      0.20030266
      0.23766385	     -0.23491828	     -0.11133188	     -0.09710746	      0.20093386
      0.23796660	     -0.23530232	     -0.11145296	     -0.09731414	      0.20156627
      0.23826934	     -0.23568686	     -0.11157437	     -0.09752155	      0.20219988
      0.23857208	     -0.23607188	     -0.11169612	     -0.09772968	      0.20283470
      0.23887482	     -0.23645737	     -0.11181821	     -0.09793854	      0.20347074
      0.23917757	     -0.23684331	     -0.11194065	     -0.09814813	      0.20410798
      0.23948031	     -0.23722968	     -0.11206344	     -0.09835846	      0.20474644
      0.23978305	     -0.23761646	     -0.11218658	     -0.09856954	      0.20538612
      0.24008579	     -0.23800364	     -0.11231007	     -0.09878136	      0.20602701
      0.24038854	     -0.23839118	     -0.11243392	     -0.09899394	      0.20666912
      0.24069128	     -0.23877906	     -0.11255813	     -0.09920727	      0.20731245
      0.24099402	     -0.23916727	     -0.11268271	     -0.09942136	      0.20795701
      0.24129676	     -0.23955577	     -0.11280765	     -0.09963622	      0.20860278
      0.24159951	     -0.23994455	     -0.11293296	     -0.09985185	      0.20924978
      0.24190225	     -0.24033357	     -0.11305864	     -0.10006825	      0.20989800
      0.24220499	     -0.24072281	     -0.11318470	     -0.10028543	      0.21054745
      0.24250773	     -0.24111225	     -0.11331114	     -0.10050340	      0.21119813
      0.24281047	     -0.24150185	     -0.11343795	     -0.10072216	      0.21185004
      0.24311322	     -0.24189158	     -0.11356515	     -0.10094171	      0.21250318
      0.24341596	     -0.24228143	     -0.11369274	     -0.10116206	      0.21315756
      0.24371870	     -0.24267136	     -0.11382072	     -0.10138321	      0.21381316
      0.24402144	     -0.24306135	     -0.11394909	     -0.10160517	      0.21447000
      0.24432419	     -0.24345136	     -0.11407785	     -0.10182795	      0.21512808
      0.24462693	     -0.24384138	     -0.11420701	     -0.10205154	      0.21578739
      0.24492967	     -0.24423138	     -0.11433658	     -0.10227596	      0.21644794
      0.24523241	     -0.24462134	     -0.11446655	     -0.10250120	      0.21710973
      0.24553516	     -0.24501124	     -0.11459692	     -0.10272728	      0.21777277
      0.24583790	     -0.24540107	     -0.11472771	     -0.10295419	      0.21843704
      0.24614064	     -0.24579079	     -0.11485891	     -0.10318195	      0.21910255
      0.24644338	     -0.24618042	     -0.11499052	     -0.10341056	      0.21976931
      0.24674613	     -0.24656994	     -0.11512255	     -0.10364001	      0.22043732
      0.24704887	     -0.24695934	     -0.11525501	     -0.10387033	      0.22110656
      0.24735161	     -0.24734862	     -0.11538788	     -0.10410151	      0.22177706
      0.24765435	     -0.24773781	     -0.11552119	     -0.10433356	      0.22244880
      0.24795709	     -0.24812689	     -0.11565493	     -0.10456648	      0.22312179
      0.24825984	     -0.24851590	     -0.11578910	     -0.10480028	      0.22379603
      0.24856258	     -0.24890485	     -0.11592370	     -0.10503497	      0.22447152
      0.24886532	     -0.24929378	     -0.11605875	     -0.10527054	      0.22514825
      0.24916806	     -0.24968272	     -0.11619424	     -0.10550701	      0.22582624
      0.24947081	     -0.25007170	     -0.11633017	     -0.10574438	      0.22650548
      0.24977355	     -0.25046078	     -0.11646655	     -0.10598265	      0.22718597
      0.25007629	     -0.25085000	     -0.11660338	     -0.10622184	      0.22786771
      0.25037903	     -0.25123943	     -0.11674067	     -0.10646194	      0.22855071
      0.25068178	     -0.25162913	     -0.11687841	     -0.10670296	      0.22923496
      0.25098452	     -0.25201916	     -0.11701662	     -0.10694490	      0.22992046
      0.25128726	     -0.25240960	     -0.11715528	     -0.10718778	      0.23060721
      0.25159000	     -0.25280052	     -0.11729442	     -0.10743160	      0.23129522
      0.25189275	     -0.25319201	     -0.11743402	     -0.10767636	      0.23198448
      0.25219549	     -0.25358414	     -0.11757410	     -0.10792206	      0.23267500
      0.25249823	     -0.25397699	     -0.11771465	     -0.10816873	      0.23336677
      0.25280097	     -0.25437066	     -0.11785568	     -0.10841635	      0.23405980
      0.25310371	     -0.25476523	     -0.11799719	     -0.10866493	      0.23475408
      0.25340646	     -0.25516079	     -0.11813919	     -0.10891449	      0.23544961
      0.25370920	     -0.25555742	     -0.11828167	     -0.10916502	      0.23614640
      0.25401194	     -0.25595521	     -0.11842465	     -0.10941654	      0.23684444
      0.25431468	     -0.25635424	     -0.11856812	     -0.10966904	      0.23754374
      0.25461743	     -0.25675461	     -0.11871209	     -0.10992254	      0.23824429
      0.25492017	     -0.25715638	     -0.11885656	     -0.11017703	      0.23894610
      0.25522291	     -0.25755965	     -0.11900154	     -0.11043253	      0.23964916
      0.25549532	     -0.25792384	     -0.11913242	     -0.11066330	      0.24028284
      0.25576772	     -0.25828935	     -0.11926371	     -0.11089488	      0.24091754
      0.25604013	     -0.25865624	     -0.11939542	     -0.11112729	      0.24155325
      0.25631253	     -0.25902456	     -0.11952755	     -0.11136054	      0.24218998
      0.25658494	     -0.25939435	     -0.11966010	     -0.11159462	      0.24282773
      0.25685734	     -0.25976566	     -0.11979307	     -0.11182954	      0.24346648
      0.25712975	     -0.26013853	     -0.11992647	     -0.11206530	      0.24410626
      0.25740215	     -0.26051301	     -0.12006030	     -0.11230192	      0.24474705
      0.25767456	     -0.26088914	     -0.12019456	     -0.11253939	      0.24538885
      0.25794696	     -0.26126695	     -0.12032925	     -0.11277771	      0.24603167
      0.25821937	     -0.26164648	     -0.12046437	     -0.11301690	      0.24667551
      0.25849178	     -0.26202776	     -0.12059994	     -0.11325696	      0.24732036
      0.25876418	     -0.26241083	     -0.12073594	     -0.11349789	      0.24796623
      0.25903659	     -0.26279571	     -0.12087239	     -0.11373970	      0.24861312
      0.25930899	     -0.26318243	     -0.12100929	     -0.11398239	      0.24926103
      0.25958140	     -0.26357103	     -0.12114663	     -0.11422596	      0.24990995
      0.25985380	     -0.26396151	     -0.12128443	     -0.11447043	      0.25055990
      0.26012621	     -0.26435392	     -0.12142268	     -0.11471579	      0.25121086
      0.26039861	     -0.26474826	     -0.12156139	     -0.11496205	      0.25186284
      0.26067102	     -0.26514455	     -0.12170056	     -0.11520922	      0.25251584
      0.26094342	     -0.26554283	     -0.12184019	     -0.11545730	      0.25316985
      0.26121583	     -0.26594309	     -0.12198029	     -0.11570630	      0.25382489
      0.26148823	     -0.26634537	     -0.12212086	     -0.11595622	      0.25448095
      0.26176064	     -0.26674967	     -0.12226189	     -0.11620706	      0.25513803
      0.26203304	     -0.26715600	     -0.12240340	     -0.11645883	      0.25579613
      0.26230545	     -0.26756439	     -0.12254539	     -0.11671154	      0.25645525
      0.26257785	     -0.26797484	     -0.12268786	     -0.11696519	      0.25711539
      0.26285026	     -0.26838736	     -0.12283081	     -0.11721979	      0.25777655
      0.26312267	     -0.26880196	     -0.12297425	     -0.11747534	      0.25843874
      0.26339507	     -0.26921865	     -0.12311818	     -0.11773184	      0.25910195
      0.26366748	     -0.26963745	     -0.12326260	     -0.11798931	      0.25976618
      0.26393988	     -0.27005835	     -0.12340752	     -0.11824775	      0.26043143
      0.26421229	     -0.27048136	     -0.12355293	     -0.11850716	      0.26109771
      0.26448469	     -0.27090650	     -0.12369885	     -0.11876754	      0.26176502
      0.26475710	     -0.27133377	     -0.12384527	     -0.11902892	      0.26243335
      0.26502950	     -0.27176317	     -0.12399220	     -0.11929128	      0.26310271
      0.26530191	     -0.27219471	     -0.12413964	     -0.11955464	      0.26377309
      0.26557431	     -0.27262839	     -0.12428759	     -0.11981900	      0.26444450
      0.26584672	     -0.27306422	     -0.12443607	     -0.12008436	      0.26511694
      0.26611912	     -0.27350221	     -0.12458506	     -0.12035075	      0.26579040
      0.26639153	     -0.27394235	     -0.12473458	     -0.12061814	      0.26646490
      0.26666393	     -0.27438466	     -0.12488463	     -0.12088657	      0.26714043
      0.26693634	     -0.27482913	     -0.12503521	     -0.12115602	      0.26781699
      0.26720875	     -0.27527578	     -0.12518633	     -0.12142651	      0.26849458
      0.26748115	     -0.27572459	     -0.12533799	     -0.12169805	      0.26917320
      0.26775356	     -0.27617559	     -0.12549018	     -0.12197063	      0.26985286
      0.26802596	     -0.27662876	     -0.12564293	     -0.12224427	      0.27053355
      0.26829837	     -0.27708412	     -0.12579623	     -0.12251897	      0.27121528
      0.26857077	     -0.27754167	     -0.12595007	     -0.12279473	      0.27189804
      0.26884318	     -0.27800140	     -0.12610448	     -0.12307157	      0.27258185
      0.26911558	     -0.27846333	     -0.12625945	     -0.12334949	      0.27326669
      0.26938799	     -0.27892746	     -0.12641498	     -0.12362850	      0.27395257
      0.26966039	     -0.27939380	     -0.12657109	     -0.12390860	      0.27463949
      0.26993280	     -0.27986233	     -0.12672776	     -0.12418980	      0.27532746
      0.27020520	     -0.28033308	     -0.12688501	     -0.12447211	      0.27601647
      0.27047761	     -0.28080604	     -0.12704285	     -0.12475553	      0.27670653
      0.27075001	     -0.28128122	     -0.12720127	     -0.12504007	      0.27739763
      0.27102242	     -0.28175862	     -0.12736028	     -0.12532574	      0.27808979
      0.27129483	     -0.28223824	     -0.12751988	     -0.12561254	      0.27878299
      0.27156723	     -0.28272009	     -0.12768008	     -0.12590048	      0.27947724
      0.27183964	     -0.28320418	     -0.12784088	     -0.12618957	      0.28017255
      0.27211204	     -0.28369051	     -0.12800229	     -0.12647981	      0.28086891
      0.27238445	     -0.28417909	     -0.12816430	     -0.12677121	      0.28156633
      0.27265685	     -0.28466991	     -0.12832693	     -0.12706378	      0.28226481
      0.27292926	     -0.28516299	     -0.12849018	     -0.12735753	      0.28296435
      0.27320166	     -0.28565833	     -0.12865405	     -0.12765246	      0.28366495
      0.27347407	     -0.28615594	     -0.12881854	     -0.12794858	      0.28436662
      0.27374647	     -0.28665582	     -0.12898367	     -0.12824590	      0.28506935
      0.27401888	     -0.28715798	     -0.12914943	     -0.12854442	      0.28577316
      0.27429128	     -0.28766242	     -0.12931583	     -0.12884415	      0.28647803
      0.27456369	     -0.28816916	     -0.12948288	     -0.12914511	      0.28718398
      0.27483609	     -0.28867819	     -0.12965057	     -0.12944729	      0.28789101
      0.27510850	     -0.28918953	     -0.12981892	     -0.12975071	      0.28859911
      0.27538091	     -0.28970319	     -0.12998793	     -0.13005537	      0.28930830
      0.27565331	     -0.29021916	     -0.13015759	     -0.13036128	      0.29001857
      0.27592572	     -0.29073747	     -0.13032793	     -0.13066845	      0.29072993
      0.27619812	     -0.29125811	     -0.13049894	     -0.13097689	      0.29144238
      0.27647053	     -0.29178110	     -0.13067063	     -0.13128660	      0.29215592
      0.27674293	     -0.29230644	     -0.13084300	     -0.13159759	      0.29287056
      0.27701534	     -0.29283414	     -0.13101606	     -0.13190987	      0.29358630
      0.27728774	     -0.29336422	     -0.13118981	     -0.13222345	      0.29430315
      0.27756015	     -0.29389668	     -0.13136425	     -0.13253834	      0.29502110
      0.27783255	     -0.29443153	     -0.13153940	     -0.13285454	      0.29574016
      0.27810496	     -0.29496878	     -0.13171526	     -0.13317207	      0.29646034
      0.27837736	     -0.29550844	     -0.13189184	     -0.13349092	      0.29718164
      0.27864977	     -0.29605052	     -0.13206913	     -0.13381112	      0.29790407
      0.27892217	     -0.29659504	     -0.13224714	     -0.13413266	      0.29862762
      0.27919458	     -0.29714200	     -0.13242589	     -0.13445557	      0.29935231
      0.27946699	     -0.29769142	     -0.13260537	     -0.13477983	      0.30007814
      0.27973939	     -0.29824330	     -0.13278560	     -0.13510547	      0.30080511
      0.27998450	     -0.29874201	     -0.13294840	     -0.13539966	      0.30146022
      0.28022962	     -0.29924273	     -0.13311181	     -0.13569498	      0.30211627
      0.28047473	     -0.29974548	     -0.13327584	     -0.13599144	      0.30277326
      0.28071984	     -0.30025027	     -0.13344049	     -0.13628903	      0.30343120
      0.28096496	     -0.30075709	     -0.13360575	     -0.13658776	      0.30409008
      0.28121007	     -0.30126597	     -0.13377164	     -0.13688765	      0.30474992
      0.28145518	     -0.30177691	     -0.13393817	     -0.13718869	      0.30541071
      0.28170030	     -0.30228993	     -0.13410533	     -0.13749089	      0.30607247
      0.28194541	     -0.30280502	     -0.13427312	     -0.13779427	      0.30673520
      0.28219052	     -0.30332221	     -0.13444157	     -0.13809882	      0.30739890
      0.28243564	     -0.30384150	     -0.13461066	     -0.13840456	      0.30806358
      0.28268075	     -0.30436291	     -0.13478040	     -0.13871149	      0.30872925
      0.28292586	     -0.30488644	     -0.13495081	     -0.13901961	      0.30939591
      0.28317098	     -0.30541211	     -0.13512187	     -0.13932893	      0.31006357
      0.28341609	     -0.30593993	     -0.13529361	     -0.13963947	      0.31073224
      0.28366120	     -0.30646990	     -0.13546601	     -0.13995122	      0.31140193
      0.28390632	     -0.30700204	     -0.13563910	     -0.14026419	      0.31207263
      0.28415143	     -0.30753637	     -0.13581287	     -0.14057839	      0.31274437
      0.28439654	     -0.30807289	     -0.13598732	     -0.14089383	      0.31341715
      0.28464166	     -0.30861162	     -0.13616247	     -0.14121051	      0.31409098
      0.28488677	     -0.30915257	     -0.13633831	     -0.14152843	      0.31476587
      0.28513188	     -0.30969574	     -0.13651486	     -0.14184762	      0.31544182
      0.28537700	     -0.31024117	     -0.13669212	     -0.14216806	      0.31611885
      0.28562211	     -0.31078884	     -0.13687009	     -0.14248978	      0.31679697
      0.28586723	     -0.31133879	     -0.13704878	     -0.14281277	      0.31747620
      0.28611234	     -0.31189103	     -0.13722819	     -0.14313704	      0.31815653
      0.28635745	     -0.31244556	     -0.13740834	     -0.14346260	      0.31883799
      0.28660257	     -0.31300240	     -0.13758922	     -0.14378945	      0.31952059
      0.28684768	     -0.31356157	     -0.13777084	     -0.14411761	      0.32020434
      0.28709279	     -0.31412308	     -0.13795320	     -0.14444707	      0.32088926
      0.28733791	     -0.31468694	     -0.13813632	     -0.14477785	      0.32157536
      0.28758302	     -0.31525317	     -0.13832020	     -0.14510995	      0.32226266
      0.28782813	     -0.31582179	     -0.13850484	     -0.14544337	      0.32295117
      0.28807325	     -0.31639280	     -0.13869025	     -0.14577813	      0.32364091
      0.28831836	     -0.31696623	     -0.13887644	     -0.14611422	      0.32433190
      0.28856347	     -0.31754208	     -0.13906341	     -0.14645166	      0.32502416
      0.28880859	     -0.31812038	     -0.13925117	     -0.14679046	      0.32571771
      0.28905370	     -0.31870115	     -0.13943972	     -0.14713061	      0.32641257
      0.28929881	     -0.31928438	     -0.13962907	     -0.14747212	      0.32710876
      0.28954393	     -0.31987012	     -0.13981923	     -0.14781500	      0.32780631
      0.28978904	     -0.32045836	     -0.14001020	     -0.14815926	      0.32850523
      0.29003415	     -0.32104913	     -0.14020199	     -0.14850489	      0.32920555
      0.29027927	     -0.32164244	     -0.14039461	     -0.14885191	      0.32990731
      0.29052438	     -0.32223831	     -0.14058805	     -0.14920032	      0.33061052
      0.29076949	     -0.32283676	     -0.14078234	     -0.14955013	      0.33131521
      0.29101461	     -0.32343781	     -0.14097748	     -0.14990134	      0.33202141
      0.29125972	     -0.32404147	     -0.14117346	     -0.15025396	      0.33272915
      0.29150483	     -0.32464777	     -0.14137031	     -0.15060798	      0.33343846
      0.29174995	     -0.32525671	     -0.14156802	     -0.15096342	      0.33414938
      0.29199506	     -0.32586833	     -0.14176660	     -0.15132028	      0.33486193
      0.29224017	     -0.32648263	     -0.14196607	     -0.15167857	      0.33557614
      0.29248529	     -0.32709964	     -0.14216642	     -0.15203828	      0.33629205
      0.29273040	     -0.32771937	     -0.14236767	     -0.15239942	      0.33700969
      0.29297551	     -0.32834185	     -0.14256982	     -0.15276199	      0.33772910
      0.29322063	     -0.32896710	     -0.14277288	     -0.15312600	      0.33845030
      0.29346574	     -0.32959513	     -0.14297685	     -0.15349145	      0.33917333
      0.29371085	     -0.33022597	     -0.14318176	     -0.15385835	      0.33989822
      0.29395597	     -0.33085963	     -0.14338759	     -0.15422668	      0.34062501
      0.29420108	     -0.33149614	     -0.14359436	     -0.15459647	      0.34135371
      0.29444619	     -0.33213553	     -0.14380208	     -0.15496770	      0.34208436
      0.29469131	     -0.33277780	     -0.14401076	     -0.15534038	      0.34281698
      0.29493642	     -0.33342298	     -0.14422040	     -0.15571450	      0.34355159
      0.29518153	     -0.33407110	     -0.14443101	     -0.15609008	      0.34428821
      0.29542665	     -0.33472217	     -0.14464260	     -0.15646710	      0.34502686
      0.29567176	     -0.33537622	     -0.14485518	     -0.15684557	      0.34576754
      0.29591687	     -0.33603327	     -0.14506876	     -0.15722548	      0.34651027
      0.29616199	     -0.33669334	     -0.14528334	     -0.15760684	      0.34725503
      0.29640710	     -0.33735647	     -0.14549893	     -0.15798964	      0.34800183
      0.29665221	     -0.33802266	     -0.14571555	     -0.15837387	      0.34875065
      0.29689733	     -0.33869194	     -0.14593320	     -0.15875953	      0.34950148
      0.29714244	     -0.33936435	     -0.14615189	     -0.15914663	      0.35025429
      0.29738755	     -0.34003990	     -0.14637162	     -0.15953514	      0.35100904
      0.29763267	     -0.34071862	     -0.14659242	     -0.15992507	      0.35176569
      0.29787778	     -0.34140052	     -0.14681428	     -0.16031640	      0.35252421
      0.29812289	     -0.34208565	     -0.14703722	     -0.16070913	      0.35328452
      0.29836801	     -0.34277402	     -0.14726124	     -0.16110325	      0.35404659
      0.29861312	     -0.34346566	     -0.14748636	     -0.16149875	      0.35481033
      0.29885823	     -0.34416060	     -0.14771258	     -0.16189562	      0.35557568
      0.29910335	     -0.34485886	     -0.14793992	     -0.16229384	      0.35634255
      0.29934846	     -0.34556047	     -0.14816838	     -0.16269340	      0.35711087
      0.29959357	     -0.34626546	     -0.14839798	     -0.16309429	      0.35788056
      0.29983869	     -0.34697385	     -0.14862871	     -0.16349648	      0.35865151
      0.30008380	     -0.34768567	     -0.14886061	     -0.16389997	      0.35942366
      0.30032891	     -0.34840095	     -0.14909367	     -0.16430473	      0.36019690
      0.30057403	     -0.34911972	     -0.14932790	     -0.16471073	      0.36097114
      0.30081914	     -0.34984201	     -0.14956332	     -0.16511797	      0.36174630
      0.30106425	     -0.35056785	     -0.14979993	     -0.16552641	      0.36252228
      0.30130937	     -0.35129726	     -0.15003775	     -0.16593603	      0.36329901
      0.30155448	     -0.35203028	     -0.15027679	     -0.16634680	      0.36407641
      0.30179959	     -0.35276694	     -0.15051706	     -0.16675869	      0.36485438
      0.30204471	     -0.35350726	     -0.15075857	     -0.16717168	      0.36563287
      0.30228982	     -0.35425129	     -0.15100133	     -0.16758573	      0.36641180
      0.30253493	     -0.35499904	     -0.15124535	     -0.16800080	      0.36719110
      0.30278005	     -0.35575055	     -0.15149064	     -0.16841686	      0.36797072
      0.30302516	     -0.35650586	     -0.15173722	     -0.16883388	      0.36875061
      0.30327027	     -0.35726500	     -0.15198510	     -0.16925180	      0.36953072
      0.30351539	     -0.35802799	     -0.15223429	     -0.16967061	      0.37031100
      0.30376050	     -0.35879488	     -0.15248480	     -0.17009024	      0.37109142
      0.30400561	     -0.35956570	     -0.15273664	     -0.17051065	      0.37187195
      0.30422620	     -0.36026277	     -0.15296444	     -0.17088964	      0.37257445
      0.30444679	     -0.36096309	     -0.15319334	     -0.17126919	      0.37327699
      0.30466738	     -0.36166666	     -0.15342334	     -0.17164927	      0.37397957
      0.30488797	     -0.36237351	     -0.15365447	     -0.17202985	      0.37468218
      0.30510856	     -0.36308367	     -0.15388672	     -0.17241089	      0.37538480
      0.30532915	     -0.36379717	     -0.15412011	     -0.17279235	      0.37608743
      0.30554974	     -0.36451404	     -0.15435464	     -0.17317420	      0.37679006
      0.30577033	     -0.36523429	     -0.15459034	     -0.17355640	      0.37749270
      0.30599092	     -0.36595796	     -0.15482719	     -0.17393892	      0.37819535
      0.30621151	     -0.36668507	     -0.15506523	     -0.17432172	      0.37889801
      0.30643210	     -0.36741565	     -0.15530445	     -0.17470477	      0.37960068
      0.30665269	     -0.36814974	     -0.15554487	     -0.17508803	      0.38030337
      0.30687328	     -0.36888735	     -0.15578649	     -0.17547148	      0.38100609
      0.30709387	     -0.36962851	     -0.15602934	     -0.17585508	      0.38170885
      0.30731446	     -0.37037326	     -0.15627341	     -0.17623880	      0.38241165
      0.30753505	     -0.37112163	     -0.15651872	     -0.17662263	      0.38311451
      0.30775564	     -0.37187364	     -0.15676528	     -0.17700654	      0.38381743
      0.30797623	     -0.37262932	     -0.15701310	     -0.17739051	      0.38452043
      0.30819682	     -0.37338871	     -0.15726219	     -0.17777453	      0.38522352
      0.30841741	     -0.37415183	     -0.15751256	     -0.17815859	      0.38592672
      0.30863800	     -0.37491871	     -0.15776423	     -0.17854267	      0.38663003
      0.30885859	     -0.37568939	     -0.15801720	     -0.17892679	      0.38733348
      0.30907918	     -0.37646390	     -0.15827149	     -0.17931093	      0.38803706
      0.30929977	     -0.37724227	     -0.15852711	     -0.17969512	      0.38874081
      0.30952036	     -0.37802452	     -0.15878407	     -0.18007936	      0.38944472
      0.30974095	     -0.37881070	     -0.15904238	     -0.18046368	      0.39014882
      0.30996154	     -0.37960084	     -0.15930205	     -0.18084809	      0.39085311
      0.31018213	     -0.38039497	     -0.15956311	     -0.18123264	      0.39155762
      0.31040272	     -0.38119312	     -0.15982555	     -0.18161735	      0.39226235
      0.31062331	     -0.38199532	     -0.16008939	     -0.18200228	      0.39296732
      0.31084390	     -0.38280162	     -0.16035465	     -0.18238746	      0.39367254
      0.31106449	     -0.38361204	     -0.16062133	     -0.18277296	      0.39437802
      0.31128508	     -0.38442662	     -0.16088945	     -0.18315883	      0.39508377
      0.31150566	     -0.38524540	     -0.16115903	     -0.18354515	      0.39578981
      0.31172625	     -0.38606840	     -0.16143007	     -0.18393197	      0.39649614
      0.31194684	     -0.38689568	     -0.16170260	     -0.18431937	      0.39720279
      0.31216743	     -0.38772726	     -0.16197662	     -0.18470743	      0.39790975
      0.31238802	     -0.38856318	     -0.16225214	     -0.18509624	      0.39861705
      0.31260861	     -0.38940348	     -0.16252919	     -0.18548588	      0.39932468
      0.31282920	     -0.39024820	     -0.16280777	     -0.18587644	      0.40003266
      0.31304979	     -0.39109737	     -0.16308790	     -0.18626801	      0.40074100
      0.31327038	     -0.39195103	     -0.16336960	     -0.18666069	      0.40144971
      0.31349097	     -0.39280923	     -0.16365287	     -0.18705457	      0.40215879
      0.31371156	     -0.39367200	     -0.16393774	     -0.18744974	      0.40286826
      0.31393215	     -0.39453937	     -0.16422422	     -0.18784632	      0.40357811
      0.31415274	     -0.39541140	     -0.16451232	     -0.18824440	      0.40428837
      0.31437333	     -0.39628812	     -0.16480206	     -0.18864409	      0.40499903
      0.31459392	     -0.39716957	     -0.16509346	     -0.18904548	      0.40571010
      0.31481451	     -0.39805579	     -0.16538653	     -0.18944869	      0.40642159
      0.31503510	     -0.39894682	     -0.16568128	     -0.18985382	      0.40713350
      0.31525569	     -0.39984272	     -0.16597774	     -0.19026097	      0.40784584
      0.31547628	     -0.40074351	     -0.16627592	     -0.19067026	      0.40855862
      0.31569687	     -0.40164925	     -0.16657584	     -0.19108180	      0.40927183
      0.31591746	     -0.40255997	     -0.16687751	     -0.19149570	      0.40998548
      0.31613805	     -0.40347573	     -0.16718095	     -0.19191208	      0.41069958
      0.31635864	     -0.40439656	     -0.16748617	     -0.19233104	      0.41141414
      0.31657923	     -0.40532251	     -0.16779321	     -0.19275272	      0.41212914
      0.31679982	     -0.40625363	     -0.16810206	     -0.19317724	      0.41284460
      0.31702041	     -0.40718997	     -0.16841276	     -0.19360471	      0.41356052
      0.31724100	     -0.40813156	     -0.16872532	     -0.19403528	      0.41427690
      0.31746159	     -0.40907847	     -0.16903976	     -0.19446907	      0.41499375
      0.31768218	     -0.41003074	     -0.16935610	     -0.19490623	      0.41571105
      0.31790277	     -0.41098841	     -0.16967435	     -0.19534690	      0.41642883
      0.31812336	     -0.41195153	     -0.16999454	     -0.19579123	      0.41714707
      0.31834395	     -0.41292017	     -0.17031668	     -0.19623938	      0.41786579
      0.31856454	     -0.41389436	     -0.17064080	     -0.19669149	      0.41858497
      0.31878513	     -0.41487415	     -0.17096692	     -0.19714775	      0.41930462
      0.31900571	     -0.41585961	     -0.17129505	     -0.19760831	      0.42002475
      0.31922630	     -0.41685078	     -0.17162522	     -0.19807336	      0.42074534
      0.31944689	     -0.41784771	     -0.17195745	     -0.19854308	      0.42146640
      0.31966748	     -0.41885047	     -0.17229177	     -0.19901765	      0.42218793
      0.31988807	     -0.41985909	     -0.17262818	     -0.19949727	      0.42290994
      0.32010866	     -0.42087365	     -0.17296672	     -0.19998213	      0.42363240
      0.32032925	     -0.42189419	     -0.17330740	     -0.20047243	      0.42435534
      0.32054984	     -0.42292077	     -0.17365025	     -0.20096838	      0.42507874
      0.32077043	     -0.42395345	     -0.17399530	     -0.20147019	      0.42580260
      0.32099102	     -0.42499228	     -0.17434257	     -0.20197805	      0.42652693
      0.32121161	     -0.42603733	     -0.17469207	     -0.20249219	      0.42725172
      0.32143220	     -0.42708865	     -0.17504384	     -0.20301282	      0.42797696
      0.32163069	     -0.42804004	     -0.17536232	     -0.20348700	      0.42862992
      0.32182917	     -0.42899660	     -0.17568267	     -0.20396676	      0.42928325
      0.32202766	     -0.42995837	     -0.17600491	     -0.20445225	      0.42993694
      0.32222615	     -0.43092541	     -0.17632906	     -0.20494362	      0.43059100
      0.32242463	     -0.43189775	     -0.17665514	     -0.20544103	      0.43124542
      0.32262312	     -0.43287544	     -0.17698317	     -0.20594462	      0.43190020
      0.32282161	     -0.43385854	     -0.17731316	     -0.20645454	      0.43255533
      0.32302009	     -0.43484707	     -0.17764514	     -0.20697093	      0.43321082
      0.32321858	     -0.43584111	     -0.17797913	     -0.20749393	      0.43386666
      0.32341707	     -0.43684068	     -0.17831515	     -0.20802369	      0.43452285
      0.32361555	     -0.43784584	     -0.17865322	     -0.20856033	      0.43517938
      0.32381404	     -0.43885664	     -0.17899336	     -0.20910398	      0.43583626
      0.32401252	     -0.43987313	     -0.17933559	     -0.20965477	      0.43649348
      0.32421101	     -0.44089536	     -0.17967994	     -0.21021281	      0.43715103
      0.32440950	     -0.44192338	     -0.18002642	     -0.21077822	      0.43780893
      0.32460798	     -0.44295724	     -0.18037506	     -0.21135099	      0.43846715
      0.32480647	     -0.44399699	     -0.18072588	     -0.21193108	      0.43912571
      0.32500496	     -0.44504268	     -0.18107891	     -0.21251841	      0.43978459
      0.32520344	     -0.44609437	     -0.18143416	     -0.21311293	      0.44044380
      0.32540193	     -0.44715212	     -0.18179167	     -0.21371457	      0.44110333
      0.32560041	     -0.44821596	     -0.18215146	     -0.21432327	      0.44176318
      0.32579890	     -0.44928597	     -0.18251355	     -0.21493894	      0.44242335
      0.32599739	     -0.45036219	     -0.18287797	     -0.21556153	      0.44308383
      0.32619587	     -0.45144468	     -0.18324474	     -0.21619095	      0.44374462
      0.32639436	     -0.45253350	     -0.18361389	     -0.21682713	      0.44440573
      0.32659285	     -0.45362870	     -0.18398545	     -0.21747000	      0.44506714
      0.32679133	     -0.45473034	     -0.18435944	     -0.21811946	      0.44572885
      0.32698982	     -0.45583849	     -0.18473590	     -0.21877544	      0.44639087
      0.32718831	     -0.45695319	     -0.18511484	     -0.21943784	      0.44705319
      0.32738679	     -0.45807452	     -0.18549631	     -0.22010657	      0.44771581
      0.32758528	     -0.45920252	     -0.18588032	     -0.22078155	      0.44837874
      0.32778376	     -0.46033727	     -0.18626691	     -0.22146267	      0.44904196
      0.32798225	     -0.46147882	     -0.18665611	     -0.22214984	      0.44970548
      0.32818074	     -0.46262724	     -0.18704795	     -0.22284296	      0.45036929
      0.32837922	     -0.46378259	     -0.18744245	     -0.22354191	      0.45103341
      0.32857771	     -0.46494493	     -0.18783967	     -0.22424660	      0.45169782
      0.32877620	     -0.46611432	     -0.18823961	     -0.22495691	      0.45236253
      0.32897468	     -0.46729085	     -0.18864233	     -0.22567275	      0.45302754
      0.32917317	     -0.46847456	     -0.18904785	     -0.22639398	      0.45369285
      0.32937166	     -0.46966554	     -0.18945621	     -0.22712052	      0.45435847
      0.32957014	     -0.47086384	     -0.18986744	     -0.22785223	      0.45502439
      0.32976863	     -0.47206953	     -0.19028158	     -0.22858902	      0.45569062
      0.32996711	     -0.47328269	     -0.19069867	     -0.22933077	      0.45635717
      0.33016560	     -0.47450339	     -0.19111875	     -0.23007737	      0.45702404
      0.33036409	     -0.47573169	     -0.19154185	     -0.23082873	      0.45769123
      0.33056257	     -0.47696768	     -0.19196801	     -0.23158473	      0.45835875
      0.33076106	     -0.47821141	     -0.19239728	     -0.23234528	      0.45902660
      0.33095955	     -0.47946298	     -0.19282970	     -0.23311029	      0.45969480
      0.33115803	     -0.48072244	     -0.19326530	     -0.23387968	      0.46036336
      0.33133621	     -0.48185983	     -0.19365908	     -0.23457401	      0.46096381
      0.33151439	     -0.48300371	     -0.19405551	     -0.23527174	      0.46156457
      0.33169256	     -0.48415413	     -0.19445460	     -0.23597285	      0.46216564
      0.33187074	     -0.48531114	     -0.19485639	     -0.23667728	      0.46276703
      0.33204892	     -0.48647481	     -0.19526092	     -0.23738502	      0.46336875
      0.33222710	     -0.48764520	     -0.19566822	     -0.23809603	      0.46397082
      0.33240527	     -0.48882236	     -0.19607833	     -0.23881030	      0.46457323
      0.33258345	     -0.49000635	     -0.19649129	     -0.23952783	      0.46517602
      0.33276163	     -0.49119724	     -0.19690712	     -0.24024861	      0.46577919
      0.33293981	     -0.49239508	     -0.19732588	     -0.24097266	      0.46638275
      0.33311798	     -0.49359994	     -0.19774760	     -0.24170000	      0.46698674
      0.33329616	     -0.49481188	     -0.19817232	     -0.24243065	      0.46759116
      0.33347434	     -0.49603096	     -0.19860008	     -0.24316467	      0.46819603
      0.33365251	     -0.49725725	     -0.19903092	     -0.24390209	      0.46880138
      0.33383069	     -0.49849081	     -0.19946490	     -0.24464298	      0.46940723
      0.33400887	     -0.49973172	     -0.19990204	     -0.24538740	      0.47001361
      0.33418705	     -0.50098003	     -0.20034241	     -0.24613543	      0.47062054
      0.33436522	     -0.50223582	     -0.20078604	     -0.24688716	      0.47122806
      0.33454340	     -0.50349915	     -0.20123298	     -0.24764269	      0.47183618
      0.33472158	     -0.50477010	     -0.20168329	     -0.24840211	      0.47244496
      0.33489976	     -0.50604874	     -0.20213701	     -0.24916555	      0.47305442
      0.33507793	     -0.50733514	     -0.20259419	     -0.24993311	      0.47366460
      0.33525611	     -0.50862937	     -0.20305490	     -0.25070492	      0.47427555
      0.33543429	     -0.50993151	     -0.20351918	     -0.25148113	      0.47488730
      0.33561247	     -0.51124164	     -0.20398710	     -0.25226185	      0.47549898
      0.33579064	     -0.51255983	     -0.20445871	     -0.25304725	      0.47610584
      0.33596882	     -0.51388617	     -0.20493407	     -0.25383746	      0.47670759
      0.33614700	     -0.51522073	     -0.20541325	     -0.25463265	      0.47730467
      0.33630719	     -0.51642764	     -0.20584736	     -0.25535192	      0.47783780
      0.33646737	     -0.51764133	     -0.20628465	     -0.25607545	      0.47836776
      0.33662756	     -0.51886187	     -0.20672518	     -0.25680336	      0.47889483
      0.33678775	     -0.52008930	     -0.20716900	     -0.25753576	      0.47941926
      0.33694794	     -0.52132371	     -0.20761615	     -0.25827278	      0.47994131
      0.33710813	     -0.52256515	     -0.20806670	     -0.25901452	      0.48046123
      0.33726832	     -0.52381370	     -0.20852069	     -0.25976112	      0.48097925
      0.33742850	     -0.52506942	     -0.20897819	     -0.26051268	      0.48149560
      0.33758869	     -0.52633239	     -0.20943926	     -0.26126932	      0.48201051
      0.33774888	     -0.52760268	     -0.20990395	     -0.26203117	      0.48252421
      0.33790907	     -0.52888036	     -0.21037233	     -0.26279833	      0.48303690
      0.33806926	     -0.53016551	     -0.21084447	     -0.26357092	      0.48354880
      0.33822945	     -0.53145822	     -0.21132043	     -0.26434905	      0.48406013
      0.33838963	     -0.53275855	     -0.21180029	     -0.26513283	      0.48457109
      0.33854982	     -0.53406660	     -0.21228411	     -0.26592236	      0.48508188
      0.33871001	     -0.53538244	     -0.21277197	     -0.26671775	      0.48559272
      0.33887020	     -0.53670618	     -0.21326394	     -0.26751909	      0.48610381
      0.33903039	     -0.53803789	     -0.21376011	     -0.26832649	      0.48661536
      0.33919058	     -0.53937768	     -0.21426056	     -0.26914003	      0.48712758
      0.33935076	     -0.54072564	     -0.21476537	     -0.26995980	      0.48764067
      0.33949403	     -0.54193816	     -0.21522061	     -0.27069830	      0.48810045
      0.33963729	     -0.54315737	     -0.21567947	     -0.27144191	      0.48856126
      0.33978055	     -0.54438335	     -0.21614202	     -0.27219067	      0.48902325
      0.33992381	     -0.54561617	     -0.21660834	     -0.27294465	      0.48948658
      0.34006707	     -0.54685592	     -0.21707849	     -0.27370388	      0.48995140
      0.34021033	     -0.54810267	     -0.21755255	     -0.27446842	      0.49041789
      0.34035359	     -0.54935653	     -0.21803058	     -0.27523828	      0.49088620
      0.34049686	     -0.55061757	     -0.21851268	     -0.27601353	      0.49135652
      0.34064012	     -0.55188589	     -0.21899893	     -0.27679417	      0.49182901
      0.34078338	     -0.55316159	     -0.21948940	     -0.27758023	      0.49230385
      0.34092664	     -0.55444477	     -0.21998418	     -0.27837175	      0.49278123
      0.34106990	     -0.55573553	     -0.22048336	     -0.27916872	      0.49326134
      0.34121316	     -0.55703397	     -0.22098703	     -0.27997116	      0.49374436
      0.34135642	     -0.55834022	     -0.22149529	     -0.28077907	      0.49423049
      0.34149969	     -0.55965438	     -0.22200824	     -0.28159245	      0.49471994
      0.34164295	     -0.56097658	     -0.22252597	     -0.28241129	      0.49521291
      0.34178621	     -0.56230694	     -0.22304860	     -0.28323558	      0.49570963
      0.34191435	     -0.56350394	     -0.22352030	     -0.28397747	      0.49615727
      0.34204250	     -0.56470767	     -0.22399609	     -0.28472368	      0.49660824
      0.34217064	     -0.56591823	     -0.22447603	     -0.28547418	      0.49706271
      0.34229878	     -0.56713573	     -0.22496022	     -0.28622892	      0.49752084
      0.34242693	     -0.56836027	     -0.22544873	     -0.28698788	      0.49798281
      0.34255507	     -0.56959197	     -0.22594166	     -0.28775100	      0.49844879
      0.34268322	     -0.57083094	     -0.22643910	     -0.28851823	      0.49891896
      0.34281136	     -0.57207730	     -0.22694114	     -0.28928952	      0.49939352
      0.34293950	     -0.57333118	     -0.22744788	     -0.29006479	      0.49987265
      0.34306765	     -0.57459270	     -0.22795941	     -0.29084397	      0.50035654
      0.34319579	     -0.57586200	     -0.22847583	     -0.29162698	      0.50084539
      0.34332394	     -0.57713922	     -0.22899726	     -0.29241372	      0.50133942
      0.34345208	     -0.57842450	     -0.22952379	     -0.29320409	      0.50183882
      0.34358023	     -0.57971800	     -0.23005553	     -0.29399797	      0.50234381
      0.34370837	     -0.58101987	     -0.23059260	     -0.29479524	      0.50285460
      0.34383651	     -0.58233027	     -0.23113511	     -0.29559576	      0.50337141
      0.34396466	     -0.58364937	     -0.23168318	     -0.29639938	      0.50389448
      0.34409280	     -0.58497735	     -0.23223693	     -0.29720592	      0.50442403
      0.34420742	     -0.58617287	     -0.23273715	     -0.29792968	      0.50490337
      0.34432205	     -0.58737576	     -0.23324211	     -0.29865549	      0.50538826
      0.34443667	     -0.58858618	     -0.23375190	     -0.29938320	      0.50587886
      0.34455129	     -0.58980426	     -0.23426660	     -0.30011262	      0.50637536
      0.34466591	     -0.59103016	     -0.23478633	     -0.30084359	      0.50687793
      0.34478053	     -0.59226403	     -0.23531117	     -0.30157588	      0.50738674
      0.34489515	     -0.59350603	     -0.23584122	     -0.30230929	      0.50790200
      0.34500978	     -0.59475633	     -0.23637659	     -0.30304357	      0.50842388
      0.34512440	     -0.59601509	     -0.23691739	     -0.30377846	      0.50895257
      0.34523902	     -0.59728250	     -0.23746372	     -0.30451368	      0.50948827
      0.34535364	     -0.59855873	     -0.23801570	     -0.30524890	      0.51003117
      0.34546826	     -0.59984398	     -0.23857342	     -0.30598380	      0.51058147
      0.34558288	     -0.60113845	     -0.23913702	     -0.30671799	      0.51113937
      0.34569751	     -0.60244233	     -0.23970660	     -0.30745107	      0.51170508
      0.34581213	     -0.60375583	     -0.24028228	     -0.30818258	      0.51227881
      0.34592675	     -0.60507918	     -0.24086419	     -0.30891202	      0.51286075
      0.34604137	     -0.60641260	     -0.24145245	     -0.30963885	      0.51345114
      0.34611084	     -0.60722575	     -0.24181213	     -0.31007783	      0.51381318
      0.34618031	     -0.60804281	     -0.24217425	     -0.31051551	      0.51417867
      0.34628988	     -0.60933975	     -0.24275051	     -0.31120283	      0.51476256
      0.34639946	     -0.61064694	     -0.24333311	     -0.31188583	      0.51535584
      0.34650904	     -0.61196460	     -0.24392219	     -0.31256378	      0.51595874
      0.34661861	     -0.61329298	     -0.24451789	     -0.31323584	      0.51657148
      0.34672819	     -0.61463232	     -0.24512032	     -0.31390110	      0.51719428
      0.34683777	     -0.61598285	     -0.24572963	     -0.31455854	      0.51782732
      0.34694734	     -0.61734484	     -0.24634594	     -0.31520703	      0.51847082
      0.34705692	     -0.61871854	     -0.24696940	     -0.31584533	      0.51912497
      0.34716649	     -0.62010421	     -0.24760013	     -0.31647204	      0.51978998
      0.34727607	     -0.62150214	     -0.24823829	     -0.31708559	      0.52046604
      0.34738565	     -0.62291260	     -0.24888402	     -0.31768423	      0.52115335
      0.34749522	     -0.62433587	     -0.24953745	     -0.31826601	      0.52185213
      0.34760480	     -0.62577227	     -0.25019874	     -0.31882872	      0.52256256
      0.34771438	     -0.62722209	     -0.25086804	     -0.31936989	      0.52328487
      0.34782395	     -0.62868564	     -0.25154549	     -0.31988672	      0.52401924
      0.34793353	     -0.63016325	     -0.25223125	     -0.32037610	      0.52476589
      0.34804310	     -0.63165524	     -0.25292548	     -0.32083448	      0.52552502
      0.34815268	     -0.63316196	     -0.25362834	     -0.32125794	      0.52629684
      0.34826226	     -0.63468374	     -0.25433998	     -0.32164206	      0.52708157
      0.34837183	     -0.63622096	     -0.25506058	     -0.32198193	      0.52787942
      0.34848141	     -0.63777397	     -0.25579030	     -0.32227218	      0.52869061
      0.34859098	     -0.63934315	     -0.25652931	     -0.32250690	      0.52951535
      0.34870056	     -0.64092888	     -0.25727778	     -0.32267983	      0.53035386
      0.34881014	     -0.64253156	     -0.25803590	     -0.32278440	      0.53120638
      0.34891971	     -0.64415159	     -0.25880384	     -0.32281398	      0.53207314
      0.34902929	     -0.64578939	     -0.25958178	     -0.32276227	      0.53295437
      0.34913887	     -0.64744539	     -0.26036992	     -0.32262373	      0.53385030
      0.34924844	     -0.64912001	     -0.26116844	     -0.32239426	      0.53476120
      0.34935802	     -0.65081372	     -0.26197755	     -0.32207189	      0.53568730
      0.34946759	     -0.65252696	     -0.26279744	     -0.32165756	      0.53662886
      0.34957717	     -0.65426021	     -0.26362831	     -0.32115578	      0.53758616
      0.34968675	     -0.65601396	     -0.26447038	     -0.32057491	      0.53855945
      0.34979632	     -0.65778870	     -0.26532386	     -0.31992716	      0.53954902
      0.34990590	     -0.65958494	     -0.26618896	     -0.31922799	      0.54055516
      0.35001547	     -0.66140320	     -0.26706591	     -0.31849509	      0.54157816
      0.35012505	     -0.66324401	     -0.26795495	     -0.31774704	      0.54261832
      0.35023463	     -0.66510793	     -0.26885630	     -0.31699506	      0.54367597
      0.35034420	     -0.66699552	     -0.26977020	     -0.31623991	      0.54475141
      0.35045378	     -0.66890735	     -0.27069691	     -0.31548157	      0.54584500
      0.35056336	     -0.67084397	     -0.27163667	     -0.31472001	      0.54695708
      0.35067293	     -0.67280579	     -0.27258975	     -0.31395521	      0.54808801
      0.35078251	     -0.67479324	     -0.27355641	     -0.31318715	      0.54923817
      0.35089208	     -0.67680677	     -0.27453694	     -0.31241581	      0.55040795
      0.35100166	     -0.67884682	     -0.27553161	     -0.31164115	      0.55159775
      0.35105589	     -0.67986645	     -0.27602922	     -0.31125652	      0.55219415
      0.35111012	     -0.68089270	     -0.27653037	     -0.31087108	      0.55279548
      0.35138128	     -0.68612103	     -0.27908890	     -0.30893146	      0.55586747
      0.35273708	     -0.71442264	     -0.29313455	     -0.29891201	      0.57199100
      0.35409288	     -0.74545375	     -0.30906551	     -0.28832193	      0.58734700
      0.35544867	     -0.77790945	     -0.32658676	     -0.27711237	      0.59994959
      0.35680447	     -0.81054343	     -0.34538395	     -0.26523550	      0.60853316
      0.35798110	     -0.83830567	     -0.36247818	     -0.25435395	      0.61212137
      0.35915773	     -0.86517652	     -0.38007026	     -0.24291627	      0.61181491
      0.36033436	     -0.89093690	     -0.39794376	     -0.23091215	      0.60747529
      0.36151099	     -0.91544355	     -0.41588611	     -0.21834796	      0.59907545
      0.36268762	     -0.93861416	     -0.43369201	     -0.20525396	      0.58666830
      0.36386425	     -0.96036984	     -0.45116697	     -0.19169248	      0.57033795
      0.36504088	     -0.98055391	     -0.46813114	     -0.17776606	      0.55017963
      0.36621751	     -0.99888676	     -0.48442327	     -0.16362355	      0.52634101
      0.36739414	     -1.01495074	     -0.49990457	     -0.14946135	      0.49904012
      0.36857077	     -1.02815086	     -0.51446237	     -0.13551633	      0.46854867
      0.36868844	     -1.02928228	     -0.51586388	     -0.13414371	      0.46533575
      0.36874727	     -1.02983364	     -0.51656083	     -0.13345927	      0.46371858
      0.36875727	     -1.02992640	     -0.51667904	     -0.13334306	      0.46344299
      0.36876727	     -1.03001886	     -0.51679717	     -0.13322688	      0.46316719
      0.36877727	     -1.03011102	     -0.51691523	     -0.13311075	      0.46289117
      0.36878727	     -1.03020283	     -0.51703318	     -0.13299465	      0.46261487
      0.36879727	     -1.03029423	     -0.51715101	     -0.13287859	      0.46233823
      0.36880727	     -1.03038508	     -0.51726866	     -0.13276257	      0.46206113
      0.36881727	     -1.03047523	     -0.51738607	     -0.13264658	      0.46178339
      0.36882727	     -1.03056444	     -0.51750314	     -0.13253064	      0.46150477
      0.36883727	     -1.03065242	     -0.51761976	     -0.13241473	      0.46122498
      0.36884727	     -1.03073880	     -0.51773578	     -0.13229886	      0.46094362
      0.36885727	     -1.03082312	     -0.51785100	     -0.13218303	      0.46066023
      0.36886727	     -1.03090484	     -0.51796521	     -0.13206724	      0.46037424
      0.36887727	     -1.03098332	     -0.51807816	     -0.13195149	      0.46008501
      0.36888727	     -1.03105782	     -0.51818953	     -0.13183578	      0.45979176
      0.36889727	     -1.03112752	     -0.51829898	     -0.13172011	      0.45949364
      0.36890727	     -1.03119147	     -0.51840613	     -0.13160448	      0.45918968
      0.36891727	     -1.03124861	     -0.51851055	     -0.13148889	      0.45887878
      0.36892727	     -1.03129779	     -0.51861175	     -0.13137334	      0.45855977
      0.36893727	     -1.03133774	     -0.51870922	     -0.13125782	      0.45823133
      0.36894727	     -1.03136711	     -0.51880239	     -0.13114235	      0.45789208
      0.36895727	     -1.03138442	     -0.51889065	     -0.13102692	      0.45754049
      0.36896727	     -1.03138810	     -0.51897336	     -0.13091153	      0.45717497
      0.36897727	     -1.03137650	     -0.51904982	     -0.13079618	      0.45679384
      0.36898727	     -1.03134789	     -0.51911933	     -0.13068087	      0.45639533
      0.36899727	     -1.03130045	     -0.51918112	     -0.13056561	      0.45597762
      0.36900727	     -1.03123232	     -0.51923444	     -0.13045038	      0.45553883
      0.36901727	     -1.03114158	     -0.51927848	     -0.13033520	      0.45507704
      0.36902727	     -1.03102627	     -0.51931245	     -0.13022006	      0.45459032
      0.36903727	     -1.03088441	     -0.51933553	     -0.13010496	      0.45407672
      0.36904727	     -1.03071401	     -0.51934692	     -0.12998990	      0.45353434
      0.36905727	     -1.03051310	     -0.51934582	     -0.12987488	      0.45296127
      0.36906727	     -1.03027971	     -0.51933145	     -0.12975991	      0.45235567
      0.36907727	     -1.03001192	     -0.51930305	     -0.12964497	      0.45171579
      0.36908966	     -1.02962973	     -0.51924734	     -0.12950267	      0.45087314
      0.36910204	     -1.02918852	     -0.51916769	     -0.12936043	      0.44997238
      0.36911745	     -1.02855263	     -0.51903346	     -0.12918362	      0.44876699
      0.36913604	     -1.02764924	     -0.51881693	     -0.12897038	      0.44718112
      0.36915201	     -1.02674833	     -0.51858126	     -0.12878731	      0.44569994
      0.36916798	     -1.02572743	     -0.51829830	     -0.12860435	      0.44410635
      0.36918395	     -1.02458321	     -0.51796720	     -0.12842151	      0.44239911
      0.36919831	     -1.02344795	     -0.51762832	     -0.12825731	      0.44076804
      0.36921266	     -1.02221036	     -0.51725031	     -0.12809320	      0.43904592
      0.36922701	     -1.02087024	     -0.51683352	     -0.12792918	      0.43723424
      0.36924136	     -1.01942809	     -0.51637855	     -0.12776526	      0.43533513
      0.36925571	     -1.01788508	     -0.51588624	     -0.12760143	      0.43335131
      0.36927006	     -1.01624300	     -0.51535764	     -0.12743769	      0.43128601
      0.36928441	     -1.01450420	     -0.51479399	     -0.12727405	      0.42914290
      0.36929877	     -1.01267156	     -0.51419668	     -0.12711050	      0.42692598
      0.36931312	     -1.01074842	     -0.51356722	     -0.12694705	      0.42463951
      0.36932747	     -1.00873848	     -0.51290720	     -0.12678369	      0.42228795
      0.36934182	     -1.00664578	     -0.51221828	     -0.12662043	      0.41987585
      0.36935617	     -1.00447458	     -0.51150214	     -0.12645726	      0.41740783
      0.36937052	     -1.00222933	     -0.51076049	     -0.12629420	      0.41488849
      0.36938487	     -0.99991460	     -0.50999501	     -0.12613122	      0.41232236
      0.36939923	     -0.99753501	     -0.50920738	     -0.12596835	      0.40971386
      0.36941358	     -0.99509518	     -0.50839921	     -0.12580558	      0.40706730
      0.36942793	     -0.99259971	     -0.50757208	     -0.12564290	      0.40438681
      0.36944228	     -0.99005310	     -0.50672749	     -0.12548032	      0.40167631
      0.36945663	     -0.98745972	     -0.50586688	     -0.12531785	      0.39893956
      0.36947098	     -0.98482383	     -0.50499164	     -0.12515547	      0.39618009
      0.36948533	     -0.98214950	     -0.50410304	     -0.12499319	      0.39340122
      0.36949968	     -0.97944063	     -0.50320230	     -0.12483102	      0.39060604
      0.36951404	     -0.97670092	     -0.50229058	     -0.12466894	      0.38779745
      0.36952839	     -0.97393387	     -0.50136892	     -0.12450697	      0.38497812
      0.36954274	     -0.97114279	     -0.50043832	     -0.12434510	      0.38215054
      0.36956008	     -0.96774305	     -0.49930340	     -0.12414967	      0.37872662
      0.36957742	     -0.96431778	     -0.49815826	     -0.12395440	      0.37529764
      0.36959476	     -0.96087164	     -0.49700425	     -0.12375927	      0.37186692
      0.36961209	     -0.95740885	     -0.49584261	     -0.12356430	      0.36843741
      0.36962943	     -0.95393326	     -0.49467443	     -0.12336948	      0.36501174
      0.36964677	     -0.95044836	     -0.49350070	     -0.12317482	      0.36159229
      0.36966411	     -0.94695729	     -0.49232234	     -0.12298031	      0.35818112
      0.36968145	     -0.94346289	     -0.49114014	     -0.12278595	      0.35478010
      0.36969879	     -0.93996769	     -0.48995481	     -0.12259176	      0.35139084
      0.36971978	     -0.93573766	     -0.48851630	     -0.12235682	      0.34730472
      0.36974078	     -0.93151330	     -0.48707517	     -0.12212212	      0.34324013
      0.36976177	     -0.92729770	     -0.48563230	     -0.12188765	      0.33919896
      0.36978277	     -0.92309349	     -0.48418846	     -0.12165341	      0.33518275
      0.36980818	     -0.91802282	     -0.48244038	     -0.12137019	      0.33035650
      0.36983359	     -0.91297552	     -0.48069288	     -0.12108731	      0.32557067
      0.36985901	     -0.90795434	     -0.47894680	     -0.12080479	      0.32082676
      0.36988442	     -0.90296150	     -0.47720289	     -0.12052262	      0.31612596
      0.36991531	     -0.89693336	     -0.47508692	     -0.12018012	      0.31047138
      0.36994620	     -0.89095213	     -0.47297594	     -0.11983815	      0.30488292
      0.36997709	     -0.88501953	     -0.47087068	     -0.11949671	      0.29936129
      0.37000798	     -0.87913676	     -0.46877173	     -0.11915581	      0.29390688
      0.37004570	     -0.87202253	     -0.46621820	     -0.11874032	      0.28733846
      0.37008342	     -0.86498418	     -0.46367550	     -0.11832564	      0.28087028
      0.37012114	     -0.85802160	     -0.46114418	     -0.11791178	      0.27450185
      0.37015885	     -0.85113422	     -0.45862464	     -0.11749876	      0.26823239
      0.37020588	     -0.84265129	     -0.45550046	     -0.11698500	      0.26055321
      0.37025290	     -0.83428121	     -0.45239557	     -0.11647256	      0.25302428
      0.37029992	     -0.82602103	     -0.44931035	     -0.11596146	      0.24564328
      0.37034695	     -0.81786744	     -0.44624502	     -0.11545170	      0.23840775
      0.37040806	     -0.80742327	     -0.44229087	     -0.11479117	      0.22921660
      0.37046918	     -0.79714528	     -0.43837089	     -0.11413298	      0.22026137
      0.37053030	     -0.78702544	     -0.43448524	     -0.11347714	      0.21153649
      0.37060667	     -0.77459020	     -0.42967819	     -0.11266100	      0.20094962
      0.37068305	     -0.76237460	     -0.42492487	     -0.11184863	      0.19070354
      0.37075942	     -0.75036465	     -0.42022518	     -0.11104012	      0.18078826
      0.37085901	     -0.73499052	     -0.41417668	     -0.10999160	      0.16833905
      0.37095861	     -0.71991981	     -0.40821864	     -0.10894984	      0.15641621
      0.37105821	     -0.70513263	     -0.40235046	     -0.10791494	      0.14500108
      0.37117912	     -0.68754118	     -0.39534612	     -0.10666793	      0.13180051
      0.37130003	     -0.67033115	     -0.38847172	     -0.10543139	      0.11929494
      0.37142094	     -0.65349850	     -0.38172571	     -0.10420550	      0.10745972
      0.37154185	     -0.63704840	     -0.37510638	     -0.10299045	      0.09627369
      0.37166277	     -0.62099218	     -0.36861196	     -0.10178638	      0.08571937
      0.37178368	     -0.60534391	     -0.36224059	     -0.10059347	      0.07578308
      0.37193004	     -0.58696750	     -0.35469025	     -0.09916464	      0.06456835
      0.37207639	     -0.56922681	     -0.34731389	     -0.09775261	      0.05423190
      0.37222275	     -0.55213112	     -0.34010794	     -0.09635761	      0.04476143
      0.37243109	     -0.52890542	     -0.33013689	     -0.09440154	      0.03272254
      0.37260731	     -0.51026078	     -0.32195968	     -0.09277478	      0.02374805
      0.37278352	     -0.49250057	     -0.31401036	     -0.09117364	      0.01568802
      0.37295973	     -0.47558281	     -0.30628255	     -0.08959834	      0.00832529
      0.37313594	     -0.45943035	     -0.29876992	     -0.08804905	      0.00147661
      0.37331216	     -0.44395887	     -0.29146621	     -0.08652593	     -0.00497407
      0.37348837	     -0.42909330	     -0.28436523	     -0.08502907	     -0.01107223
      0.37372316	     -0.41011828	     -0.27520818	     -0.08307553	     -0.01868947
      0.37391045	     -0.39559189	     -0.26814432	     -0.08155070	     -0.02437712
      0.37409775	     -0.38156098	     -0.26128656	     -0.08005559	     -0.02973963
      0.37428505	     -0.36799935	     -0.25462801	     -0.07859013	     -0.03479093
      0.37447234	     -0.35489334	     -0.24816192	     -0.07715420	     -0.03954145
      0.37465964	     -0.34223821	     -0.24188171	     -0.07574763	     -0.04399893
      0.37484693	     -0.33003436	     -0.23578095	     -0.07437021	     -0.04816921
      0.37503423	     -0.31828411	     -0.22985335	     -0.07302171	     -0.05205703
      0.37522152	     -0.30698933	     -0.22409283	     -0.07170185	     -0.05566666
      0.37540882	     -0.29614990	     -0.21849346	     -0.07041033	     -0.05900239
      0.37559611	     -0.28576302	     -0.21304946	     -0.06914682	     -0.06206891
      0.37578341	     -0.27582296	     -0.20775528	     -0.06791096	     -0.06487155
      0.37603681	     -0.26307027	     -0.20082141	     -0.06628223	     -0.06825444
      0.37629021	     -0.25109192	     -0.19413915	     -0.06470239	     -0.07118367
      0.37653597	     -0.24018272	     -0.18788738	     -0.06321593	     -0.07361143
      0.37678172	     -0.22993561	     -0.18185041	     -0.06177344	     -0.07565554
      0.37702748	     -0.22031401	     -0.17601842	     -0.06037388	     -0.07734220
      0.37724823	     -0.21217376	     -0.17094692	     -0.05915241	     -0.07857674
      0.37746898	     -0.20448094	     -0.16602715	     -0.05796391	     -0.07957006
      0.37768974	     -0.19720892	     -0.16125326	     -0.05680757	     -0.08034734
      0.37791049	     -0.19033185	     -0.15661982	     -0.05568259	     -0.08093507
      0.37813124	     -0.18382489	     -0.15212177	     -0.05458814	     -0.08136055
      0.37835200	     -0.17766431	     -0.14775439	     -0.05352342	     -0.08165141
      0.37857275	     -0.17182764	     -0.14351329	     -0.05248761	     -0.08183489
      0.37879350	     -0.16629364	     -0.13939437	     -0.05147993	     -0.08193735
      0.37901426	     -0.16104236	     -0.13539376	     -0.05049956	     -0.08198368
      0.37923501	     -0.15605513	     -0.13150778	     -0.04954574	     -0.08199687
      0.37945576	     -0.15131449	     -0.12773293	     -0.04861768	     -0.08199758
      0.37967651	     -0.14680416	     -0.12406582	     -0.04771463	     -0.08199746
      0.37976492	     -0.14505909	     -0.12262674	     -0.04735983	     -0.08199741
      0.37985332	     -0.14334759	     -0.12120420	     -0.04700888	     -0.08199736
      0.37994173	     -0.14166874	     -0.11979798	     -0.04666173	     -0.08199731
      0.38001441	     -0.14031225	     -0.11865389	     -0.04637912	     -0.08199727
      0.38008709	     -0.13897671	     -0.11752056	     -0.04609902	     -0.08199723
      0.38015086	     -0.13782190	     -0.11653506	     -0.04585533	     -0.08199720
      0.38021462	     -0.13668246	     -0.11555766	     -0.04561354	     -0.08199716
      0.38027839	     -0.13555806	     -0.11458827	     -0.04537363	     -0.08199712
      0.38034215	     -0.13444834	     -0.11362681	     -0.04513558	     -0.08199708
      0.38039832	     -0.13348272	     -0.11278639	     -0.04492742	     -0.08199705
      0.38045449	     -0.13252798	     -0.11195199	     -0.04472068	     -0.08199702
      0.38051066	     -0.13158388	     -0.11112356	     -0.04451535	     -0.08199698
      0.38056683	     -0.13065018	     -0.11030103	     -0.04431142	     -0.08199695
      0.38062299	     -0.12972665	     -0.10948435	     -0.04410887	     -0.08199692
      0.38067916	     -0.12881305	     -0.10867347	     -0.04390770	     -0.08199688
      0.38073533	     -0.12790915	     -0.10786832	     -0.04370790	     -0.08199685
      0.38079150	     -0.12701471	     -0.10706885	     -0.04350945	     -0.08199681
      0.38084191	     -0.12621979	     -0.10635612	     -0.04333248	     -0.08199678
      0.38089232	     -0.12543215	     -0.10564788	     -0.04315658	     -0.08199675
      0.38094273	     -0.12465160	     -0.10494410	     -0.04298175	     -0.08199672
      0.38099315	     -0.12387800	     -0.10424475	     -0.04280798	     -0.08199669
      0.38104356	     -0.12311117	     -0.10354980	     -0.04263526	     -0.08199665
      0.38109397	     -0.12235096	     -0.10285921	     -0.04246359	     -0.08199662
      0.38114438	     -0.12159721	     -0.10217295	     -0.04229295	     -0.08199659
      0.38119479	     -0.12084976	     -0.10149099	     -0.04212334	     -0.08199656
      0.38124521	     -0.12010845	     -0.10081331	     -0.04195475	     -0.08199652
      0.38129562	     -0.11937314	     -0.10013988	     -0.04178718	     -0.08199649
      0.38134603	     -0.11864367	     -0.09947066	     -0.04162061	     -0.08199646
      0.38139644	     -0.11791991	     -0.09880565	     -0.04145504	     -0.08199643
      0.38144685	     -0.11720169	     -0.09814481	     -0.04129047	     -0.08199639
      0.38149727	     -0.11648888	     -0.09748813	     -0.04112688	     -0.08199636
      0.38154768	     -0.11578134	     -0.09683559	     -0.04096426	     -0.08199633
      0.38159809	     -0.11507893	     -0.09618717	     -0.04080262	     -0.08199629
      0.38164850	     -0.11438153	     -0.09554285	     -0.04064195	     -0.08199626
      0.38169891	     -0.11368899	     -0.09490262	     -0.04048223	     -0.08199622
      0.38174933	     -0.11300119	     -0.09426647	     -0.04032346	     -0.08199619
      0.38179974	     -0.11231800	     -0.09363438	     -0.04016563	     -0.08199615
      0.38185015	     -0.11163931	     -0.09300636	     -0.04000874	     -0.08199612
      0.38190056	     -0.11096499	     -0.09238238	     -0.03985278	     -0.08199608
      0.38195097	     -0.11029493	     -0.09176245	     -0.03969774	     -0.08199605
      0.38200138	     -0.10962902	     -0.09114656	     -0.03954362	     -0.08199601
      0.38205180	     -0.10896716	     -0.09053470	     -0.03939041	     -0.08199598
      0.38210221	     -0.10830924	     -0.08992689	     -0.03923810	     -0.08199594
      0.38215262	     -0.10765515	     -0.08932310	     -0.03908669	     -0.08199591
      0.38220303	     -0.10700481	     -0.08872336	     -0.03893617	     -0.08199587
      0.38225344	     -0.10635812	     -0.08812766	     -0.03878654	     -0.08199584
      0.38230386	     -0.10571499	     -0.08753600	     -0.03863778	     -0.08199580
      0.38235427	     -0.10507535	     -0.08694839	     -0.03848989	     -0.08199576
      0.38240468	     -0.10443910	     -0.08636484	     -0.03834286	     -0.08199573
      0.38245509	     -0.10380618	     -0.08578535	     -0.03819670	     -0.08199569
      0.38250550	     -0.10317650	     -0.08520994	     -0.03805139	     -0.08199565
      0.38255592	     -0.10255002	     -0.08463861	     -0.03790692	     -0.08199561
      0.38260633	     -0.10192665	     -0.08407138	     -0.03776329	     -0.08199558
      0.38265674	     -0.10130634	     -0.08350826	     -0.03762050	     -0.08199554
      0.38270715	     -0.10068904	     -0.08294925	     -0.03747853	     -0.08199550
      0.38275756	     -0.10007469	     -0.08239438	     -0.03733739	     -0.08199546
      0.38280798	     -0.09946324	     -0.08184366	     -0.03719707	     -0.08199543
      0.38285839	     -0.09885466	     -0.08129710	     -0.03705755	     -0.08199539
      0.38290880	     -0.09824891	     -0.08075471	     -0.03691884	     -0.08199535
      0.38295921	     -0.09764594	     -0.08021653	     -0.03678092	     -0.08199531
      0.38300962	     -0.09704572	     -0.07968255	     -0.03664380	     -0.08199527
      0.38307040	     -0.09632571	     -0.07904438	     -0.03647953	     -0.08199522
      0.38313118	     -0.09560961	     -0.07841238	     -0.03631639	     -0.08199518
      0.38319196	     -0.09489741	     -0.07778658	     -0.03615438	     -0.08199513
      0.38325274	     -0.09418907	     -0.07716699	     -0.03599348	     -0.08199508
      0.38331352	     -0.09348458	     -0.07655365	     -0.03583368	     -0.08199503
      0.38339051	     -0.09259768	     -0.07578573	     -0.03563284	     -0.08199497
      0.38346750	     -0.09171694	     -0.07502790	     -0.03543374	     -0.08199491
      0.38357969	     -0.09044454	     -0.07394178	     -0.03514668	     -0.08199482
      0.38365596	     -0.08958694	     -0.07321571	     -0.03495357	     -0.08199475
      0.38373224	     -0.08873546	     -0.07249970	     -0.03476210	     -0.08199469
      0.38379944	     -0.08799035	     -0.07187722	     -0.03459475	     -0.08199463
      0.38386665	     -0.08725007	     -0.07126259	     -0.03442866	     -0.08199458
      0.38393385	     -0.08651466	     -0.07065583	     -0.03426380	     -0.08199452
      0.38400106	     -0.08578418	     -0.07005697	     -0.03410016	     -0.08199446
      0.38406004	     -0.08514717	     -0.06953788	     -0.03395755	     -0.08199441
      0.38411902	     -0.08451404	     -0.06902488	     -0.03381586	     -0.08199436
      0.38417801	     -0.08388484	     -0.06851799	     -0.03367509	     -0.08199431
      0.38423699	     -0.08325961	     -0.06801720	     -0.03353524	     -0.08199426
      0.38429597	     -0.08263841	     -0.06752251	     -0.03339629	     -0.08199421
      0.38435496	     -0.08202128	     -0.06703393	     -0.03325824	     -0.08199415
      0.38441394	     -0.08140826	     -0.06655145	     -0.03312108	     -0.08199410
      0.38447292	     -0.08079942	     -0.06607506	     -0.03298480	     -0.08199405
      0.38453191	     -0.08019480	     -0.06560476	     -0.03284940	     -0.08199400
      0.38459089	     -0.07959445	     -0.06514054	     -0.03271487	     -0.08199394
      0.38464368	     -0.07906077	     -0.06473017	     -0.03259518	     -0.08199390
      0.38469648	     -0.07853058	     -0.06432465	     -0.03247618	     -0.08199385
      0.38474927	     -0.07800393	     -0.06392396	     -0.03235786	     -0.08199380
      0.38480207	     -0.07748085	     -0.06352809	     -0.03224022	     -0.08199375
      0.38485486	     -0.07696137	     -0.06313703	     -0.03212325	     -0.08199370
      0.38490765	     -0.07644553	     -0.06275075	     -0.03200694	     -0.08199365
      0.38496045	     -0.07593335	     -0.06236924	     -0.03189129	     -0.08199360
      0.38501324	     -0.07542488	     -0.06199248	     -0.03177630	     -0.08199355
      0.38506603	     -0.07492013	     -0.06162045	     -0.03166196	     -0.08199350
      0.38511883	     -0.07441915	     -0.06125313	     -0.03154826	     -0.08199345
      0.38517162	     -0.07392195	     -0.06089048	     -0.03143520	     -0.08199340
      0.38522441	     -0.07342857	     -0.06053249	     -0.03132279	     -0.08199335
      0.38527721	     -0.07293903	     -0.06017913	     -0.03121100	     -0.08199330
      0.38533000	     -0.07245336	     -0.05983038	     -0.03109984	     -0.08199325
      0.38538279	     -0.07197157	     -0.05948619	     -0.03098931	     -0.08199320
      0.38543559	     -0.07149370	     -0.05914655	     -0.03087939	     -0.08199315
      0.38548838	     -0.07101975	     -0.05881142	     -0.03077008	     -0.08199309
      0.38554117	     -0.07054975	     -0.05848077	     -0.03066139	     -0.08199304
      0.38559397	     -0.07008371	     -0.05815456	     -0.03055330	     -0.08199299
      0.38564676	     -0.06962165	     -0.05783277	     -0.03044581	     -0.08199294
      0.38569956	     -0.06916358	     -0.05751535	     -0.03033892	     -0.08199288
      0.38575235	     -0.06870952	     -0.05720227	     -0.03023262	     -0.08199283
      0.38580514	     -0.06825946	     -0.05689349	     -0.03012691	     -0.08199278
      0.38585794	     -0.06781343	     -0.05658898	     -0.03002178	     -0.08199272
      0.38591073	     -0.06737142	     -0.05628869	     -0.02991723	     -0.08199267
      0.38596352	     -0.06693344	     -0.05599259	     -0.02981326	     -0.08199262
      0.38601632	     -0.06649950	     -0.05570063	     -0.02970985	     -0.08199256
      0.38606911	     -0.06606960	     -0.05541277	     -0.02960702	     -0.08199251
      0.38612190	     -0.06564372	     -0.05512898	     -0.02950475	     -0.08199245
      0.38617470	     -0.06522189	     -0.05484921	     -0.02940303	     -0.08199240
      0.38622749	     -0.06480408	     -0.05457341	     -0.02930187	     -0.08199234
      0.38628028	     -0.06439029	     -0.05430155	     -0.02920127	     -0.08199228
      0.38633308	     -0.06398052	     -0.05403357	     -0.02910121	     -0.08199223
      0.38638587	     -0.06357477	     -0.05376945	     -0.02900169	     -0.08199217
      0.38643867	     -0.06317301	     -0.05350912	     -0.02890271	     -0.08199211
      0.38649146	     -0.06277523	     -0.05325255	     -0.02880427	     -0.08199206
      0.38654425	     -0.06238144	     -0.05299969	     -0.02870636	     -0.08199200
      0.38659705	     -0.06199160	     -0.05275050	     -0.02860898	     -0.08199194
      0.38664984	     -0.06160571	     -0.05250492	     -0.02851212	     -0.08199188
      0.38670263	     -0.06122375	     -0.05226292	     -0.02841579	     -0.08199183
      0.38675543	     -0.06084570	     -0.05202445	     -0.02831997	     -0.08199177
      0.38680822	     -0.06047154	     -0.05178946	     -0.02822466	     -0.08199171
      0.38686101	     -0.06010124	     -0.05155791	     -0.02812987	     -0.08199165
      0.38691381	     -0.05973480	     -0.05132974	     -0.02803558	     -0.08199159
      0.38696660	     -0.05937218	     -0.05110492	     -0.02794179	     -0.08199153
      0.38701939	     -0.05901336	     -0.05088339	     -0.02784851	     -0.08199147
      0.38707219	     -0.05865832	     -0.05066512	     -0.02775572	     -0.08199141
      0.38712498	     -0.05830703	     -0.05045004	     -0.02766342	     -0.08199135
      0.38717777	     -0.05795946	     -0.05023813	     -0.02757161	     -0.08199129
      0.38723057	     -0.05761559	     -0.05002933	     -0.02748028	     -0.08199123
      0.38728336	     -0.05727538	     -0.04982359	     -0.02738944	     -0.08199117
      0.38734717	     -0.05686901	     -0.04957894	     -0.02728028	     -0.08199109
      0.38741099	     -0.05646790	     -0.04933862	     -0.02717180	     -0.08199102
      0.38747480	     -0.05607199	     -0.04910256	     -0.02706402	     -0.08199094
      0.38753861	     -0.05568123	     -0.04887066	     -0.02695692	     -0.08199087
      0.38760243	     -0.05529556	     -0.04864286	     -0.02685050	     -0.08199079
      0.38766624	     -0.05491491	     -0.04841907	     -0.02674474	     -0.08199071
      0.38773005	     -0.05453923	     -0.04819922	     -0.02663966	     -0.08199064
      0.38779387	     -0.05416846	     -0.04798323	     -0.02653523	     -0.08199056
      0.38785768	     -0.05380254	     -0.04777103	     -0.02643146	     -0.08199048
      0.38792149	     -0.05344139	     -0.04756253	     -0.02632833	     -0.08199040
      0.38798530	     -0.05308496	     -0.04735766	     -0.02622585	     -0.08199032
      0.38804912	     -0.05273318	     -0.04715635	     -0.02612401	     -0.08199024
      0.38811293	     -0.05238599	     -0.04695853	     -0.02602280	     -0.08199016
      0.38817674	     -0.05204332	     -0.04676412	     -0.02592222	     -0.08199008
      0.38824056	     -0.05170511	     -0.04657305	     -0.02582227	     -0.08199000
      0.38831755	     -0.05130285	     -0.04634685	     -0.02570248	     -0.08198990
      0.38839455	     -0.05090686	     -0.04612529	     -0.02558358	     -0.08198981
      0.38847155	     -0.05051703	     -0.04590824	     -0.02546556	     -0.08198971
      0.38854855	     -0.05013324	     -0.04569560	     -0.02534842	     -0.08198961
      0.38862555	     -0.04975537	     -0.04548724	     -0.02523214	     -0.08198950
      0.38870255	     -0.04938331	     -0.04528304	     -0.02511672	     -0.08198940
      0.38877955	     -0.04901694	     -0.04508291	     -0.02500215	     -0.08198930
      0.38885654	     -0.04865615	     -0.04488672	     -0.02488841	     -0.08198920
      0.38893354	     -0.04830082	     -0.04469437	     -0.02477551	     -0.08198909
      0.38901054	     -0.04795083	     -0.04450576	     -0.02466343	     -0.08198899
      0.38910485	     -0.04752926	     -0.04427966	     -0.02452726	     -0.08198886
      0.38919917	     -0.04711534	     -0.04405883	     -0.02439230	     -0.08198873
      0.38929348	     -0.04670887	     -0.04384307	     -0.02425854	     -0.08198860
      0.38938779	     -0.04630965	     -0.04363222	     -0.02412595	     -0.08198847
      0.38948211	     -0.04591748	     -0.04342610	     -0.02399454	     -0.08198833
      0.38957642	     -0.04553217	     -0.04322455	     -0.02386427	     -0.08198820
      0.38969213	     -0.04506853	     -0.04298327	     -0.02370601	     -0.08198803
      0.38980784	     -0.04461460	     -0.04274834	     -0.02354945	     -0.08198786
      0.38992355	     -0.04417004	     -0.04251946	     -0.02339455	     -0.08198769
      0.39003927	     -0.04373453	     -0.04229639	     -0.02324129	     -0.08198752
      0.39019365	     -0.04316703	     -0.04200735	     -0.02303934	     -0.08198729
      0.39034803	     -0.04261436	     -0.04172759	     -0.02284023	     -0.08198706
      0.39050480	     -0.04206763	     -0.04145243	     -0.02264088	     -0.08198681
      0.39066156	     -0.04153481	     -0.04118573	     -0.02244434	     -0.08198657
      0.39081833	     -0.04101524	     -0.04092697	     -0.02225057	     -0.08198632
      0.39095771	     -0.04056394	     -0.04070319	     -0.02208057	     -0.08198610
      0.39109709	     -0.04012221	     -0.04048498	     -0.02191267	     -0.08198587
      0.39123646	     -0.03968965	     -0.04027203	     -0.02174684	     -0.08198564
      0.39137584	     -0.03926589	     -0.04006406	     -0.02158305	     -0.08198541
      0.39151522	     -0.03885057	     -0.03986079	     -0.02142126	     -0.08198517
      0.39165460	     -0.03844335	     -0.03966196	     -0.02126145	     -0.08198494
      0.39179398	     -0.03804390	     -0.03946733	     -0.02110358	     -0.08198470
      0.39193335	     -0.03765192	     -0.03927667	     -0.02094761	     -0.08198445
      0.39207273	     -0.03726712	     -0.03908976	     -0.02079352	     -0.08198421
      0.39221211	     -0.03688921	     -0.03890640	     -0.02064128	     -0.08198396
      0.39235149	     -0.03651795	     -0.03872639	     -0.02049085	     -0.08198370
      0.39249086	     -0.03615307	     -0.03854956	     -0.02034221	     -0.08198345
      0.39263024	     -0.03579434	     -0.03837572	     -0.02019534	     -0.08198319
      0.39276962	     -0.03544155	     -0.03820472	     -0.02005019	     -0.08198293
      0.39290900	     -0.03509448	     -0.03803642	     -0.01990675	     -0.08198266
      0.39304838	     -0.03475294	     -0.03787065	     -0.01976499	     -0.08198240
      0.39318775	     -0.03441673	     -0.03770730	     -0.01962488	     -0.08198213
      0.39332713	     -0.03408567	     -0.03754624	     -0.01948640	     -0.08198185
      0.39346651	     -0.03375961	     -0.03738735	     -0.01934951	     -0.08198157
      0.39360589	     -0.03343837	     -0.03723051	     -0.01921421	     -0.08198129
      0.39374527	     -0.03312182	     -0.03707563	     -0.01908045	     -0.08198101
      0.39388464	     -0.03280980	     -0.03692260	     -0.01894822	     -0.08198072
      0.39402402	     -0.03250218	     -0.03677134	     -0.01881750	     -0.08198043
      0.39416340	     -0.03219884	     -0.03662176	     -0.01868826	     -0.08198014
      0.39433263	     -0.03183610	     -0.03644228	     -0.01853329	     -0.08197978
      0.39450186	     -0.03147927	     -0.03626503	     -0.01838044	     -0.08197941
      0.39467109	     -0.03112818	     -0.03608988	     -0.01822966	     -0.08197784
      0.39484032	     -0.03078263	     -0.03591671	     -0.01808091	     -0.08197076
      0.39500955	     -0.03044247	     -0.03574542	     -0.01793416	     -0.08195302
      0.39521504	     -0.03003643	     -0.03553982	     -0.01775861	     -0.08190923
      0.39542053	     -0.02963783	     -0.03533670	     -0.01758588	     -0.08183118
      0.39562602	     -0.02924643	     -0.03513590	     -0.01741592	     -0.08170801
      0.39591322	     -0.02871100	     -0.03485890	     -0.01718290	     -0.08143927
      0.39612524	     -0.02832411	     -0.03465697	     -0.01701418	     -0.08115310
      0.39635517	     -0.02791233	     -0.03444030	     -0.01683430	     -0.08074407
      0.39658510	     -0.02750840	     -0.03422590	     -0.01665756	     -0.08022016
      0.39681503	     -0.02711209	     -0.03401367	     -0.01648389	     -0.07957110
      0.39701526	     -0.02677298	     -0.03383053	     -0.01633509	     -0.07889802
      0.39721550	     -0.02643934	     -0.03364888	     -0.01618851	     -0.07812132
      0.39741573	     -0.02611103	     -0.03346867	     -0.01604412	     -0.07723992
      0.39761597	     -0.02578794	     -0.03328984	     -0.01590186	     -0.07625467
      0.39781620	     -0.02546995	     -0.03311236	     -0.01576169	     -0.07516820
      0.39801643	     -0.02515695	     -0.03293617	     -0.01562358	     -0.07398482
      0.39821667	     -0.02484883	     -0.03276124	     -0.01548747	     -0.07271029
      0.39839567	     -0.02457743	     -0.03260590	     -0.01536747	     -0.07149937
      0.39857467	     -0.02430978	     -0.03245150	     -0.01524902	     -0.07022667
      0.39875367	     -0.02404582	     -0.03229804	     -0.01513209	     -0.06889816
      0.39893267	     -0.02378547	     -0.03214549	     -0.01501666	     -0.06752009
      0.39911167	     -0.02352869	     -0.03199383	     -0.01490269	     -0.06609880
      0.39929067	     -0.02327540	     -0.03184305	     -0.01479016	     -0.06464067
      0.39946967	     -0.02302555	     -0.03169312	     -0.01467905	     -0.06315194
      0.39964867	     -0.02277909	     -0.03154404	     -0.01456934	     -0.06163867
      0.39982767	     -0.02253595	     -0.03139580	     -0.01446099	     -0.06010666
      0.40000667	     -0.02229610	     -0.03124837	     -0.01435399	     -0.05856137
      0.40018567	     -0.02205947	     -0.03110176	     -0.01424832	     -0.05700795
      0.40036467	     -0.02182602	     -0.03095594	     -0.01414394	     -0.05545112
      0.40054367	     -0.02159569	     -0.03081091	     -0.01404085	     -0.05389525
      0.40072267	     -0.02136845	     -0.03066666	     -0.01393901	     -0.05234429
      0.40090167	     -0.02114424	     -0.03052318	     -0.01383841	     -0.05080184
      0.40108067	     -0.02092303	     -0.03038046	     -0.01373903	     -0.04927108
      0.40125967	     -0.02070476	     -0.03023850	     -0.01364084	     -0.04775487
      0.40143868	     -0.02048940	     -0.03009729	     -0.01354383	     -0.04625571
      0.40161768	     -0.02027690	     -0.02995683	     -0.01344798	     -0.04477579
      0.40179668	     -0.02006722	     -0.02981710	     -0.01335327	     -0.04331699
      0.40197568	     -0.01986032	     -0.02967810	     -0.01325967	     -0.04188095
      0.40215468	     -0.01965617	     -0.02953983	     -0.01316718	     -0.04046903
      0.40233368	     -0.01945472	     -0.02940228	     -0.01307577	     -0.03908238
      0.40251268	     -0.01925594	     -0.02926544	     -0.01298543	     -0.03772195
      0.40269168	     -0.01905978	     -0.02912932	     -0.01289614	     -0.03638850
      0.40287068	     -0.01886622	     -0.02899391	     -0.01280788	     -0.03508261
      0.40304968	     -0.01867522	     -0.02885920	     -0.01272064	     -0.03380475
      0.40322868	     -0.01848674	     -0.02872520	     -0.01263440	     -0.03255522
      0.40340768	     -0.01830075	     -0.02859189	     -0.01254914	     -0.03133423
      0.40358668	     -0.01811721	     -0.02845927	     -0.01246486	     -0.03014188
      0.40376568	     -0.01793609	     -0.02832735	     -0.01238152	     -0.02897818
      0.40394468	     -0.01775736	     -0.02819611	     -0.01229913	     -0.02784306
      0.40412368	     -0.01758099	     -0.02806556	     -0.01221766	     -0.02673639
      0.40430268	     -0.01740694	     -0.02793568	     -0.01213710	     -0.02565796
      0.40448168	     -0.01723518	     -0.02780649	     -0.01205744	     -0.02460753
      0.40466068	     -0.01706568	     -0.02767797	     -0.01197866	     -0.02358481
      0.40483968	     -0.01689841	     -0.02755013	     -0.01190075	     -0.02258946
      0.40501868	     -0.01673334	     -0.02742295	     -0.01182370	     -0.02162111
      0.40519768	     -0.01657045	     -0.02729645	     -0.01174749	     -0.02067936
      0.40537668	     -0.01640969	     -0.02717060	     -0.01167211	     -0.01976381
      0.40555568	     -0.01625105	     -0.02704542	     -0.01159754	     -0.01887400
      0.40573468	     -0.01609450	     -0.02692090	     -0.01152379	     -0.01800949
      0.40591369	     -0.01594000	     -0.02679704	     -0.01145083	     -0.01716980
      0.40609269	     -0.01578753	     -0.02667383	     -0.01137864	     -0.01635445
      0.40627169	     -0.01563706	     -0.02655128	     -0.01130723	     -0.01556294
      0.40645069	     -0.01548857	     -0.02642937	     -0.01123658	     -0.01479479
      0.40662969	     -0.01534202	     -0.02630812	     -0.01116668	     -0.01404949
      0.40680869	     -0.01519740	     -0.02618750	     -0.01109751	     -0.01332654
      0.40698769	     -0.01505467	     -0.02606753	     -0.01102907	     -0.01262543
      0.40716669	     -0.01491382	     -0.02594820	     -0.01096135	     -0.01194565
      0.40734569	     -0.01477481	     -0.02582951	     -0.01089433	     -0.01128670
      0.40752469	     -0.01463762	     -0.02571145	     -0.01082800	     -0.01064808
      0.40770369	     -0.01450223	     -0.02559403	     -0.01076236	     -0.01002929
      0.40788269	     -0.01436861	     -0.02547723	     -0.01069740	     -0.00942983
      0.40806169	     -0.01423674	     -0.02536107	     -0.01063310	     -0.00884921
      0.40824069	     -0.01410659	     -0.02524553	     -0.01056946	     -0.00828694
      0.40841969	     -0.01397814	     -0.02513061	     -0.01050647	     -0.00774255
      0.40859869	     -0.01385138	     -0.02501632	     -0.01044411	     -0.00721556
      0.40877769	     -0.01372627	     -0.02490264	     -0.01038238	     -0.00670550
      0.40895669	     -0.01360279	     -0.02478958	     -0.01032128	     -0.00621191
      0.40913569	     -0.01348093	     -0.02467713	     -0.01026078	     -0.00573435
      0.40931469	     -0.01336065	     -0.02456529	     -0.01020089	     -0.00527237
      0.40949369	     -0.01324194	     -0.02445407	     -0.01014159	     -0.00482552
      0.40967269	     -0.01312478	     -0.02434344	     -0.01008288	     -0.00439339
      0.40985169	     -0.01300915	     -0.02423343	     -0.01002475	     -0.00397554
      0.41003069	     -0.01289502	     -0.02412401	     -0.00996718	     -0.00357158
      0.41020969	     -0.01278238	     -0.02401519	     -0.00991019	     -0.00318109
      0.41038869	     -0.01267120	     -0.02390697	     -0.00985374	     -0.00280369
      0.41056770	     -0.01256146	     -0.02379934	     -0.00979785	     -0.00243898
      0.41074670	     -0.01245315	     -0.02369230	     -0.00974249	     -0.00208659
      0.41092570	     -0.01234625	     -0.02358585	     -0.00968767	     -0.00174615
      0.41110470	     -0.01224073	     -0.02347999	     -0.00963337	     -0.00141730
      0.41128370	     -0.01213658	     -0.02337471	     -0.00957959	     -0.00109969
      0.41146270	     -0.01203378	     -0.02327001	     -0.00952633	     -0.00079298
      0.41164170	     -0.01193232	     -0.02316589	     -0.00947356	     -0.00049682
      0.41182070	     -0.01183216	     -0.02306235	     -0.00942130	     -0.00021091
      0.41199970	     -0.01173330	     -0.02295938	     -0.00936953	      0.00006508
      0.41217870	     -0.01163571	     -0.02285698	     -0.00931825	      0.00033147
      0.41235770	     -0.01153939	     -0.02275515	     -0.00926744	      0.00058855
      0.41253670	     -0.01144430	     -0.02265388	     -0.00921711	      0.00083662
      0.41271570	     -0.01135045	     -0.02255318	     -0.00916724	      0.00107596
      0.41289470	     -0.01125780	     -0.02245304	     -0.00911784	      0.00130686
      0.41307370	     -0.01116634	     -0.02235346	     -0.00906889	      0.00152959
      0.41325270	     -0.01107606	     -0.02225443	     -0.00902039	      0.00174440
      0.41343170	     -0.01098694	     -0.02215596	     -0.00897233	      0.00195156
      0.41361070	     -0.01089896	     -0.02205803	     -0.00892471	      0.00215131
      0.41378970	     -0.01081211	     -0.02196065	     -0.00887753	      0.00234388
      0.41396870	     -0.01072637	     -0.02186382	     -0.00883076	      0.00252952
      0.41414770	     -0.01064173	     -0.02176753	     -0.00878443	      0.00270845
      0.41432670	     -0.01055817	     -0.02167178	     -0.00873850	      0.00288089
      0.41450570	     -0.01047568	     -0.02157657	     -0.00869299	      0.00304704
      0.41468470	     -0.01039424	     -0.02148190	     -0.00864788	      0.00320713
      0.41486370	     -0.01031384	     -0.02138775	     -0.00860318	      0.00336134
      0.41504271	     -0.01023446	     -0.02129414	     -0.00855886	      0.00350988
      0.41522171	     -0.01015610	     -0.02120105	     -0.00851494	      0.00365292
      0.41540071	     -0.01007873	     -0.02110849	     -0.00847141	      0.00379066
      0.41557971	     -0.01000234	     -0.02101645	     -0.00842826	      0.00392326
      0.41575871	     -0.00992692	     -0.02092493	     -0.00838548	      0.00405091
      0.41593771	     -0.00985245	     -0.02083393	     -0.00834308	      0.00417376
      0.41611671	     -0.00977893	     -0.02074344	     -0.00830104	      0.00429198
      0.41629571	     -0.00970633	     -0.02065346	     -0.00825936	      0.00440572
      0.41647471	     -0.00963465	     -0.02056399	     -0.00821805	      0.00451513
      0.41665371	     -0.00956388	     -0.02047503	     -0.00817709	      0.00462037
      0.41683271	     -0.00949399	     -0.02038657	     -0.00813648	      0.00472157
      0.41701171	     -0.00942499	     -0.02029862	     -0.00809621	      0.00481886
      0.41719071	     -0.00935685	     -0.02021116	     -0.00805629	      0.00491239
      0.41736971	     -0.00928957	     -0.02012420	     -0.00801670	      0.00500227
      0.41754871	     -0.00922313	     -0.02003774	     -0.00797745	      0.00508865
      0.41772771	     -0.00915752	     -0.01995177	     -0.00793853	      0.00517162
      0.41790671	     -0.00909273	     -0.01986628	     -0.00789993	      0.00525132
      0.41808571	     -0.00902874	     -0.01978129	     -0.00786166	      0.00532786
      0.41826471	     -0.00896556	     -0.01969677	     -0.00782370	      0.00540133
      0.41844371	     -0.00890316	     -0.01961274	     -0.00778606	      0.00547186
      0.41862271	     -0.00884154	     -0.01952919	     -0.00774873	      0.00553954
      0.41880171	     -0.00878068	     -0.01944611	     -0.00771170	      0.00560447
      0.41898071	     -0.00872058	     -0.01936351	     -0.00767498	      0.00566675
      0.41915971	     -0.00866122	     -0.01928138	     -0.00763857	      0.00572647
      0.41933871	     -0.00860259	     -0.01919972	     -0.00760244	      0.00578372
      0.41951771	     -0.00854469	     -0.01911853	     -0.00756661	      0.00583858
      0.41969672	     -0.00848750	     -0.01903780	     -0.00753108	      0.00589114
      0.41987572	     -0.00843101	     -0.01895754	     -0.00749582	      0.00594148
      0.42005472	     -0.00837522	     -0.01887773	     -0.00746085	      0.00598969
      0.42023372	     -0.00832011	     -0.01879838	     -0.00742617	      0.00603582
      0.42041272	     -0.00826568	     -0.01871949	     -0.00739176	      0.00607997
      0.42059172	     -0.00821191	     -0.01864104	     -0.00735762	      0.00612219
      0.42077072	     -0.00815880	     -0.01856305	     -0.00732375	      0.00616256
      0.42094972	     -0.00810633	     -0.01848551	     -0.00729016	      0.00620115
      0.42112872	     -0.00805451	     -0.01840841	     -0.00725682	      0.00623801
      0.42130772	     -0.00800331	     -0.01833175	     -0.00722375	      0.00627321
      0.42148672	     -0.00795273	     -0.01825553	     -0.00719094	      0.00630681
      0.42166572	     -0.00790277	     -0.01817976	     -0.00715839	      0.00633886
      0.42184472	     -0.00785341	     -0.01810442	     -0.00712609	      0.00636943
      0.42202372	     -0.00780464	     -0.01802951	     -0.00709404	      0.00639856
      0.42220272	     -0.00775647	     -0.01795503	     -0.00706223	      0.00642632
      0.42238172	     -0.00770887	     -0.01788098	     -0.00703068	      0.00645274
      0.42256072	     -0.00766184	     -0.01780736	     -0.00699936	      0.00647787
      0.42273972	     -0.00761538	     -0.01773416	     -0.00696829	      0.00650177
      0.42291872	     -0.00756947	     -0.01766139	     -0.00693745	      0.00652448
      0.42309772	     -0.00752411	     -0.01758903	     -0.00690685	      0.00654604
      0.42327672	     -0.00747928	     -0.01751709	     -0.00687648	      0.00656650
      0.42345572	     -0.00743500	     -0.01744557	     -0.00684634	      0.00658589
      0.42363472	     -0.00739123	     -0.01737446	     -0.00681643	      0.00660426
      0.42381372	     -0.00734799	     -0.01730376	     -0.00678674	      0.00662164
      0.42399272	     -0.00730526	     -0.01723347	     -0.00675728	      0.00663807
      0.42420785	     -0.00725457	     -0.01714953	     -0.00672216	      0.00665661
      0.42442297	     -0.00720459	     -0.01706618	     -0.00668736	      0.00667388
      0.42458193	     -0.00716812	     -0.01700496	     -0.00666184	      0.00668587
      0.42477452	     -0.00712444	     -0.01693120	     -0.00663115	      0.00669955
      0.42496711	     -0.00708131	     -0.01685791	     -0.00660070	      0.00671233
      0.42516410	     -0.00703775	     -0.01678342	     -0.00656980	      0.00672451
      0.42536108	     -0.00699475	     -0.01670940	     -0.00653916	      0.00673583
      0.42555506	     -0.00695295	     -0.01663697	     -0.00650922	      0.00674617
      0.42574904	     -0.00691166	     -0.01656500	     -0.00647952	      0.00675574
      0.42594606	     -0.00687026	     -0.01649236	     -0.00644959	      0.00676472
      0.42614309	     -0.00682939	     -0.01642018	     -0.00641990	      0.00677296
      0.42633405	     -0.00679027	     -0.01635066	     -0.00639135	      0.00678029
      0.42652502	     -0.00675162	     -0.01628158	     -0.00636302	      0.00678699
      0.42672190	     -0.00671228	     -0.01621080	     -0.00633404	      0.00679327
      0.42691879	     -0.00667342	     -0.01614047	     -0.00630528	      0.00679894
      0.42710376	     -0.00663736	     -0.01607480	     -0.00627847	      0.00680374
      0.42728873	     -0.00660173	     -0.01600953	     -0.00625185	      0.00680804
      0.42748765	     -0.00656387	     -0.01593978	     -0.00622345	      0.00681214
      0.42768657	     -0.00652649	     -0.01587048	     -0.00619527	      0.00681571
      0.42785513	     -0.00649519	     -0.01581210	     -0.00617156	      0.00681835
      0.42806334	     -0.00645697	     -0.01574043	     -0.00614249	      0.00682113
      0.42827155	     -0.00641926	     -0.01566925	     -0.00611366	      0.00682340
      0.42843078	     -0.00639075	     -0.01561514	     -0.00609177	      0.00682482
      0.42862588	     -0.00635620	     -0.01554922	     -0.00606513	      0.00682619
      0.42882098	     -0.00632207	     -0.01548372	     -0.00603869	      0.00682718
      0.42900904	     -0.00628956	     -0.01542098	     -0.00601339	      0.00682777
      0.42919709	     -0.00625744	     -0.01535862	     -0.00598828	      0.00682804
      0.42938587	     -0.00622557	     -0.01529641	     -0.00596325	      0.00682800
      0.42957465	     -0.00619406	     -0.01523457	     -0.00593841	      0.00682765
      0.42975615	     -0.00616412	     -0.01517548	     -0.00591469	      0.00682705
      0.42993765	     -0.00613451	     -0.01511675	     -0.00589113	      0.00682619
      0.43012989	     -0.00610351	     -0.01505491	     -0.00586636	      0.00682501
      0.43032213	     -0.00607287	     -0.01499346	     -0.00584176	      0.00682358
      0.43047579	     -0.00604863	     -0.01494462	     -0.00582223	      0.00682225
      0.43068658	     -0.00601576	     -0.01487802	     -0.00579563	      0.00682018
      0.43089737	     -0.00598330	     -0.01481187	     -0.00576923	      0.00681785
      0.43104603	     -0.00596066	     -0.01476550	     -0.00575074	      0.00681604
      0.43119468	     -0.00593822	     -0.01471935	     -0.00573235	      0.00681411
      0.43137690	     -0.00591099	     -0.01466309	     -0.00570995	      0.00681159
      0.43155912	     -0.00588406	     -0.01460716	     -0.00568769	      0.00680890
      0.43172060	     -0.00586044	     -0.01455788	     -0.00566810	      0.00680637
      0.43193103	     -0.00582999	     -0.01449405	     -0.00564274	      0.00680291
      0.43214146	     -0.00579993	     -0.01443065	     -0.00561758	      0.00679925
      0.43229900	     -0.00577767	     -0.01438348	     -0.00559887	      0.00679638
      0.43245653	     -0.00575562	     -0.01433655	     -0.00558027	      0.00679342
      0.43261361	     -0.00573383	     -0.01428999	     -0.00556183	      0.00679038
      0.43282379	     -0.00570500	     -0.01422808	     -0.00553732	      0.00678617
      0.43303397	     -0.00567651	     -0.01416658	     -0.00551299	      0.00678180
      0.43318381	     -0.00565642	     -0.01412300	     -0.00549576	      0.00677861
      0.43333364	     -0.00563651	     -0.01407964	     -0.00547863	      0.00677534
      0.43350222	     -0.00561431	     -0.01403110	     -0.00545946	      0.00677159
      0.43371066	     -0.00558716	     -0.01397146	     -0.00543592	      0.00676684
      0.43396871	     -0.00555401	     -0.01389818	     -0.00540702	      0.00676081
      0.43422676	     -0.00552134	     -0.01382553	     -0.00537838	      0.00675463
      0.43435631	     -0.00550513	     -0.01378928	     -0.00536411	      0.00675146
      0.43448585	     -0.00548903	     -0.01375319	     -0.00534990	      0.00674827
      0.43467636	     -0.00546558	     -0.01370040	     -0.00532912	      0.00674351
      0.43486686	     -0.00544238	     -0.01364794	     -0.00530848	      0.00673868
      0.43502751	     -0.00542301	     -0.01360395	     -0.00529118	      0.00673456
      0.43518815	     -0.00540382	     -0.01356020	     -0.00527398	      0.00673040
      0.43535399	     -0.00538418	     -0.01351527	     -0.00525633	      0.00672606
      0.43555759	     -0.00536033	     -0.01346045	     -0.00523479	      0.00672068
      0.43577009	     -0.00533573	     -0.01340362	     -0.00521248	      0.00671501
      0.43598258	     -0.00531142	     -0.01334719	     -0.00519033	      0.00670929
      0.43613035	     -0.00529468	     -0.01330818	     -0.00517503	      0.00670528
      0.43627812	     -0.00527808	     -0.01326936	     -0.00515980	      0.00670125
      0.43643411	     -0.00526071	     -0.01322858	     -0.00514381	      0.00669697
      0.43664512	     -0.00523744	     -0.01317376	     -0.00512231	      0.00669115
      0.43685613	     -0.00521445	     -0.01311931	     -0.00510097	      0.00668530
      0.43699924	     -0.00519900	     -0.01308260	     -0.00508659	      0.00668131
      0.43714235	     -0.00518368	     -0.01304606	     -0.00507227	      0.00667731
      0.43728984	     -0.00516801	     -0.01300858	     -0.00505760	      0.00667318
      0.43750518	     -0.00514536	     -0.01295419	     -0.00503629	      0.00666712
      0.43767663	     -0.00512752	     -0.01291116	     -0.00501945	      0.00666229
      0.43784808	     -0.00510984	     -0.01286837	     -0.00500269	      0.00665745
      0.43801953	     -0.00509233	     -0.01282583	     -0.00498604	      0.00665259
      0.43819098	     -0.00507497	     -0.01278352	     -0.00496948	      0.00664773
      0.43836243	     -0.00505778	     -0.01274145	     -0.00495302	      0.00664287
      0.43851051	     -0.00504305	     -0.01270531	     -0.00493888	      0.00663866
      0.43865860	     -0.00502844	     -0.01266934	     -0.00492480	      0.00663446
      0.43883773	     -0.00501092	     -0.01262607	     -0.00490787	      0.00662937
      0.43901686	     -0.00499357	     -0.01258305	     -0.00489104	      0.00662428
      0.43919600	     -0.00497638	     -0.01254028	     -0.00487431	      0.00661919
      0.43935611	     -0.00496115	     -0.01250227	     -0.00485944	      0.00661464
      0.43951623	     -0.00494605	     -0.01246446	     -0.00484465	      0.00661010
      0.43967634	     -0.00493108	     -0.01242685	     -0.00482994	      0.00660556
      0.43984450	     -0.00491549	     -0.01238756	     -0.00481457	      0.00660081
      0.44001266	     -0.00490003	     -0.01234849	     -0.00479928	      0.00659605
      0.44018082	     -0.00488471	     -0.01230964	     -0.00478408	      0.00659131
      0.44034898	     -0.00486953	     -0.01227100	     -0.00476896	      0.00658657
      0.44051714	     -0.00485447	     -0.01223258	     -0.00475393	      0.00658185
      0.44068530	     -0.00483954	     -0.01219437	     -0.00473897	      0.00657713
      0.44085346	     -0.00482474	     -0.01215637	     -0.00472410	      0.00657243
      0.44102162	     -0.00481007	     -0.01211859	     -0.00470931	      0.00656774
      0.44116587	     -0.00479758	     -0.01208634	     -0.00469669	      0.00656373
      0.44131012	     -0.00478519	     -0.01205425	     -0.00468412	      0.00655972
      0.44149065	     -0.00476981	     -0.01201430	     -0.00466848	      0.00655473
      0.44167117	     -0.00475456	     -0.01197459	     -0.00465293	      0.00654975
      0.44181801	     -0.00474226	     -0.01194246	     -0.00464034	      0.00654572
      0.44196486	     -0.00473005	     -0.01191049	     -0.00462782	      0.00654169
      0.44214337	     -0.00471533	     -0.01187183	     -0.00461267	      0.00653682
      0.44232188	     -0.00470074	     -0.01183341	     -0.00459761	      0.00653197
      0.44246827	     -0.00468887	     -0.01180206	     -0.00458532	      0.00652800
      0.44261467	     -0.00467709	     -0.01177087	     -0.00457309	      0.00652405
      0.44279274	     -0.00466287	     -0.01173313	     -0.00455829	      0.00651927
      0.44297081	     -0.00464877	     -0.01169561	     -0.00454357	      0.00651450
      0.44311412	     -0.00463752	     -0.01166558	     -0.00453178	      0.00651069
      0.44325744	     -0.00462634	     -0.01163568	     -0.00452005	      0.00650688
      0.44343728	     -0.00461242	     -0.01159838	     -0.00450540	      0.00650213
      0.44361712	     -0.00459863	     -0.01156129	     -0.00449083	      0.00649741
      0.44375550	     -0.00458810	     -0.01153290	     -0.00447968	      0.00649379
      0.44389388	     -0.00457763	     -0.01150465	     -0.00446858	      0.00649018
      0.44407651	     -0.00456393	     -0.01146755	     -0.00445399	      0.00648545
      0.44425914	     -0.00455035	     -0.01143068	     -0.00443949	      0.00648074
      0.44439279	     -0.00454048	     -0.01140385	     -0.00442893	      0.00647731
      0.44452643	     -0.00453068	     -0.01137713	     -0.00441842	      0.00647390
      0.44471051	     -0.00451728	     -0.01134052	     -0.00440400	      0.00646922
      0.44489459	     -0.00450400	     -0.01130413	     -0.00438967	      0.00646457
      0.44502649	     -0.00449455	     -0.01127820	     -0.00437945	      0.00646126
      0.44515839	     -0.00448516	     -0.01125238	     -0.00436927	      0.00645796
      0.44534295	     -0.00447212	     -0.01121644	     -0.00435510	      0.00645337
      0.44552751	     -0.00445919	     -0.01118071	     -0.00434101	      0.00644881
      0.44565675	     -0.00445020	     -0.01115583	     -0.00433119	      0.00644563
      0.44578599	     -0.00444127	     -0.01113106	     -0.00432140	      0.00644247
      0.44597090	     -0.00442858	     -0.01109579	     -0.00430747	      0.00643798
      0.44615581	     -0.00441600	     -0.01106074	     -0.00429362	      0.00643351
      0.44628359	     -0.00440737	     -0.01103665	     -0.00428409	      0.00643044
      0.44641137	     -0.00439878	     -0.01101266	     -0.00427460	      0.00642739
      0.44659674	     -0.00438642	     -0.01097804	     -0.00426090	      0.00642299
      0.44678210	     -0.00437417	     -0.01094363	     -0.00424727	      0.00641862
      0.44690714	     -0.00436595	     -0.01092054	     -0.00423812	      0.00641569
      0.44703217	     -0.00435779	     -0.01089755	     -0.00422900	      0.00641277
      0.44721725	     -0.00434579	     -0.01086369	     -0.00421557	      0.00640849
      0.44740232	     -0.00433389	     -0.01083004	     -0.00420222	      0.00640423
      0.44752756	     -0.00432589	     -0.01080738	     -0.00419322	      0.00640137
      0.44765280	     -0.00431794	     -0.01078482	     -0.00418426	      0.00639852
      0.44783915	     -0.00430619	     -0.01075143	     -0.00417098	      0.00639431
      0.44800343	     -0.00429591	     -0.01072217	     -0.00415934	      0.00639063
      0.44814859	     -0.00428689	     -0.01069644	     -0.00414910	      0.00638739
      0.44829376	     -0.00427792	     -0.01067084	     -0.00413890	      0.00638418
      0.44847329	     -0.00426691	     -0.01063934	     -0.00412635	      0.00638024
      0.44860905	     -0.00425865	     -0.01061566	     -0.00411690	      0.00637727
      0.44874481	     -0.00425043	     -0.01059207	     -0.00410749	      0.00637433
      0.44891013	     -0.00424048	     -0.01056350	     -0.00409609	      0.00637076
      0.44907451	     -0.00423067	     -0.01053525	     -0.00408480	      0.00636725
      0.44923889	     -0.00422092	     -0.01050715	     -0.00407356	      0.00636376
      0.44940327	     -0.00421124	     -0.01047921	     -0.00406238	      0.00636029
      0.44954097	     -0.00420319	     -0.01045592	     -0.00405306	      0.00635741
      0.44967868	     -0.00419518	     -0.01043273	     -0.00404377	      0.00635455
      0.44981638	     -0.00418722	     -0.01040965	     -0.00403452	      0.00635170
      0.44999599	     -0.00417690	     -0.01037971	     -0.00402250	      0.00634802
      0.45015072	     -0.00416808	     -0.01035407	     -0.00401221	      0.00634487
      0.45030544	     -0.00415931	     -0.01032855	     -0.00400195	      0.00634175
      0.45046017	     -0.00415061	     -0.01030317	     -0.00399175	      0.00633865
      0.45059769	     -0.00414291	     -0.01028072	     -0.00398271	      0.00633591
      0.45073520	     -0.00413526	     -0.01025837	     -0.00397371	      0.00633319
      0.45091367	     -0.00412540	     -0.01022952	     -0.00396209	      0.00632969
      0.45105024	     -0.00411790	     -0.01020756	     -0.00395323	      0.00632703
      0.45118681	     -0.00411045	     -0.01018571	     -0.00394441	      0.00632439
      0.45132338	     -0.00410303	     -0.01016395	     -0.00393562	      0.00632177
      0.45150272	     -0.00409336	     -0.01013553	     -0.00392414	      0.00631835
      0.45165362	     -0.00408528	     -0.01011175	     -0.00391451	      0.00631550
      0.45180451	     -0.00407724	     -0.01008808	     -0.00390493	      0.00631268
      0.45195541	     -0.00406926	     -0.01006454	     -0.00389539	      0.00630987
      0.45210631	     -0.00406132	     -0.01004112	     -0.00388590	      0.00630709
      0.45225721	     -0.00405343	     -0.01001782	     -0.00387644	      0.00630433
      0.45240811	     -0.00404559	     -0.00999463	     -0.00386702	      0.00630159
      0.45255901	     -0.00403780	     -0.00997156	     -0.00385764	      0.00629887
      0.45269096	     -0.00403102	     -0.00995149	     -0.00384947	      0.00629651
      0.45282291	     -0.00402428	     -0.00993150	     -0.00384133	      0.00629417
      0.45300169	     -0.00401520	     -0.00990456	     -0.00383035	      0.00629102
      0.45313732	     -0.00400836	     -0.00988424	     -0.00382206	      0.00628866
      0.45327294	     -0.00400155	     -0.00986400	     -0.00381379	      0.00628631
      0.45340856	     -0.00399478	     -0.00984386	     -0.00380556	      0.00628398
      0.45358537	     -0.00398601	     -0.00981774	     -0.00379488	      0.00628097
      0.45373044	     -0.00397885	     -0.00979642	     -0.00378615	      0.00627852
      0.45387550	     -0.00397174	     -0.00977521	     -0.00377746	      0.00627609
      0.45402057	     -0.00396467	     -0.00975411	     -0.00376880	      0.00627368
      0.45416564	     -0.00395763	     -0.00973310	     -0.00376018	      0.00627129
      0.45431071	     -0.00395064	     -0.00971220	     -0.00375159	      0.00626892
      0.45445578	     -0.00394368	     -0.00969140	     -0.00374303	      0.00626657
      0.45460085	     -0.00393677	     -0.00967070	     -0.00373451	      0.00626424
      0.45474591	     -0.00392989	     -0.00965011	     -0.00372602	      0.00626193
      0.45489098	     -0.00392305	     -0.00962961	     -0.00371757	      0.00625964
      0.45504842	     -0.00391567	     -0.00960748	     -0.00370843	      0.00625718
      0.45520585	     -0.00390833	     -0.00958547	     -0.00369933	      0.00625474
      0.45533504	     -0.00390234	     -0.00956750	     -0.00369190	      0.00625276
      0.45546422	     -0.00389638	     -0.00954960	     -0.00368449	      0.00625079
      0.45564128	     -0.00388826	     -0.00952520	     -0.00367437	      0.00624812
      0.45577395	     -0.00388221	     -0.00950701	     -0.00366682	      0.00624614
      0.45590661	     -0.00387619	     -0.00948891	     -0.00365930	      0.00624417
      0.45603928	     -0.00387019	     -0.00947088	     -0.00365181	      0.00624222
      0.45621585	     -0.00386227	     -0.00944702	     -0.00364187	      0.00623965
      0.45635500	     -0.00385605	     -0.00942832	     -0.00363408	      0.00623764
      0.45649414	     -0.00384987	     -0.00940970	     -0.00362632	      0.00623566
      0.45663328	     -0.00384373	     -0.00939117	     -0.00361858	      0.00623369
      0.45680119	     -0.00383635	     -0.00936893	     -0.00360928	      0.00623134
      0.45692821	     -0.00383079	     -0.00935219	     -0.00360228	      0.00622957
      0.45705522	     -0.00382527	     -0.00933552	     -0.00359529	      0.00622783
      0.45721408	     -0.00381839	     -0.00931477	     -0.00358659	      0.00622566
      0.45736833	     -0.00381175	     -0.00929474	     -0.00357818	      0.00622358
      0.45752258	     -0.00380515	     -0.00927480	     -0.00356980	      0.00622152
      0.45765758	     -0.00379940	     -0.00925744	     -0.00356250	      0.00621974
      0.45779258	     -0.00379368	     -0.00924017	     -0.00355522	      0.00621797
      0.45792758	     -0.00378799	     -0.00922297	     -0.00354797	      0.00621622
      0.45809230	     -0.00378108	     -0.00920209	     -0.00353915	      0.00621411
      0.45823698	     -0.00377504	     -0.00918384	     -0.00353144	      0.00621227
      0.45838165	     -0.00376903	     -0.00916569	     -0.00352376	      0.00621045
      0.45852633	     -0.00376306	     -0.00914763	     -0.00351611	      0.00620865
      0.45867101	     -0.00375711	     -0.00912966	     -0.00350848	      0.00620688
      0.45881568	     -0.00375120	     -0.00911177	     -0.00350089	      0.00620511
      0.45896036	     -0.00374531	     -0.00909397	     -0.00349332	      0.00620337
      0.45908613	     -0.00374022	     -0.00907857	     -0.00348677	      0.00620187
      0.45921190	     -0.00373515	     -0.00906324	     -0.00348024	      0.00620039
      0.45937877	     -0.00372845	     -0.00904300	     -0.00347160	      0.00619844
      0.45951476	     -0.00372302	     -0.00902659	     -0.00346459	      0.00619687
      0.45965075	     -0.00371762	     -0.00901025	     -0.00345760	      0.00619531
      0.45978675	     -0.00371225	     -0.00899399	     -0.00345064	      0.00619378
      0.45992274	     -0.00370689	     -0.00897781	     -0.00344371	      0.00619226
      0.46005873	     -0.00370157	     -0.00896170	     -0.00343679	      0.00619075
      0.46022254	     -0.00369518	     -0.00894240	     -0.00342850	      0.00618896
      0.46035948	     -0.00368987	     -0.00892635	     -0.00342159	      0.00618748
      0.46049642	     -0.00368458	     -0.00891037	     -0.00341471	      0.00618602
      0.46063336	     -0.00367932	     -0.00889446	     -0.00340785	      0.00618457
      0.46077031	     -0.00367408	     -0.00887864	     -0.00340102	      0.00618314
      0.46090725	     -0.00366887	     -0.00886288	     -0.00339420	      0.00618173
      0.46107411	     -0.00366255	     -0.00884379	     -0.00338594	      0.00618003
      0.46119309	     -0.00365806	     -0.00883024	     -0.00338006	      0.00617883
      0.46131208	     -0.00365359	     -0.00881674	     -0.00337421	      0.00617765
      0.46147365	     -0.00364755	     -0.00879851	     -0.00336628	      0.00617606
      0.46162833	     -0.00364180	     -0.00878114	     -0.00335873	      0.00617456
      0.46178302	     -0.00363607	     -0.00876387	     -0.00335120	      0.00617307
      0.46190934	     -0.00363142	     -0.00874984	     -0.00334507	      0.00617188
      0.46203567	     -0.00362678	     -0.00873586	     -0.00333897	      0.00617070
      0.46219780	     -0.00362086	     -0.00871802	     -0.00333116	      0.00616921
      0.46232968	     -0.00361607	     -0.00870357	     -0.00332483	      0.00616801
      0.46246157	     -0.00361129	     -0.00868919	     -0.00331852	      0.00616682
      0.46259346	     -0.00360654	     -0.00867488	     -0.00331224	      0.00616565
      0.46275719	     -0.00360067	     -0.00865720	     -0.00330446	      0.00616422
      0.46287974	     -0.00359629	     -0.00864404	     -0.00329866	      0.00616316
      0.46300229	     -0.00359193	     -0.00863093	     -0.00329288	      0.00616212
      0.46315612	     -0.00358649	     -0.00861455	     -0.00328565	      0.00616083
      0.46330192	     -0.00358135	     -0.00859911	     -0.00327882	      0.00615962
      0.46344772	     -0.00357623	     -0.00858375	     -0.00327202	      0.00615843
      0.46359352	     -0.00357114	     -0.00856846	     -0.00326524	      0.00615726
      0.46371462	     -0.00356693	     -0.00855582	     -0.00325962	      0.00615630
      0.46383572	     -0.00356273	     -0.00854324	     -0.00325403	      0.00615536
      0.46398621	     -0.00355754	     -0.00852767	     -0.00324710	      0.00615420
      0.46413310	     -0.00355249	     -0.00851256	     -0.00324036	      0.00615308
      0.46427999	     -0.00354747	     -0.00849752	     -0.00323364	      0.00615199
      0.46440637	     -0.00354317	     -0.00848465	     -0.00322788	      0.00615106
      0.46453276	     -0.00353888	     -0.00847183	     -0.00322214	      0.00615015
      0.46468680	     -0.00353368	     -0.00845628	     -0.00321516	      0.00614905
      0.46481914	     -0.00352923	     -0.00844299	     -0.00320919	      0.00614812
      0.46495147	     -0.00352480	     -0.00842976	     -0.00320324	      0.00614721
      0.46508381	     -0.00352039	     -0.00841659	     -0.00319731	      0.00614631
      0.46521615	     -0.00351599	     -0.00840349	     -0.00319140	      0.00614543
      0.46534849	     -0.00351161	     -0.00839044	     -0.00318550	      0.00614456
      0.46551272	     -0.00350621	     -0.00837434	     -0.00317821	      0.00614350
      0.46562800	     -0.00350242	     -0.00836309	     -0.00317312	      0.00614277
      0.46574327	     -0.00349866	     -0.00835188	     -0.00316803	      0.00614205
      0.46590220	     -0.00349348	     -0.00833651	     -0.00316105	      0.00614108
      0.46605136	     -0.00348865	     -0.00832216	     -0.00315451	      0.00614019
      0.46620053	     -0.00348384	     -0.00830788	     -0.00314800	      0.00613931
      0.46632350	     -0.00347989	     -0.00829617	     -0.00314266	      0.00613860
      0.46644648	     -0.00347595	     -0.00828451	     -0.00313732	      0.00613791
      0.46660174	     -0.00347100	     -0.00826986	     -0.00313061	      0.00613704
      0.46673244	     -0.00346685	     -0.00825758	     -0.00312498	      0.00613633
      0.46686314	     -0.00346271	     -0.00824537	     -0.00311937	      0.00613564
      0.46699384	     -0.00345860	     -0.00823321	     -0.00311377	      0.00613495
      0.46712455	     -0.00345449	     -0.00822111	     -0.00310820	      0.00613429
      0.46725525	     -0.00345041	     -0.00820906	     -0.00310264	      0.00613363
      0.46741813	     -0.00344533	     -0.00819412	     -0.00309573	      0.00613283
      0.46753189	     -0.00344181	     -0.00818374	     -0.00309092	      0.00613229
      0.46764566	     -0.00343829	     -0.00817341	     -0.00308613	      0.00613176
      0.46780344	     -0.00343343	     -0.00815914	     -0.00307950	      0.00613103
      0.46795034	     -0.00342893	     -0.00814592	     -0.00307336	      0.00613038
      0.46809724	     -0.00342444	     -0.00813278	     -0.00306723	      0.00612974
      0.46821910	     -0.00342073	     -0.00812192	     -0.00306216	      0.00612923
      0.46834096	     -0.00341704	     -0.00811112	     -0.00305711	      0.00612872
      0.46849325	     -0.00341244	     -0.00809768	     -0.00305082	      0.00612811
      0.46862323	     -0.00340853	     -0.00808627	     -0.00304546	      0.00612760
      0.46875322	     -0.00340464	     -0.00807491	     -0.00304013	      0.00612710
      0.46888320	     -0.00340076	     -0.00806360	     -0.00303481	      0.00612662
      0.46901319	     -0.00339689	     -0.00805235	     -0.00302950	      0.00612615
      0.46914317	     -0.00339304	     -0.00804115	     -0.00302421	      0.00612570
      0.46927316	     -0.00338920	     -0.00803000	     -0.00301894	      0.00612526
      0.46940314	     -0.00338538	     -0.00801890	     -0.00301368	      0.00612483
      0.46956640	     -0.00338059	     -0.00800504	     -0.00300710	      0.00612431
      0.46967623	     -0.00337739	     -0.00799575	     -0.00300269	      0.00612397
      0.46978607	     -0.00337419	     -0.00798651	     -0.00299829	      0.00612365
      0.46994651	     -0.00336954	     -0.00797307	     -0.00299188	      0.00612318
      0.47009531	     -0.00336524	     -0.00796067	     -0.00298596	      0.00612277
      0.47024412	     -0.00336096	     -0.00794834	     -0.00298005	      0.00612238
      0.47036066	     -0.00335762	     -0.00793873	     -0.00297544	      0.00612209
      0.47047721	     -0.00335429	     -0.00792916	     -0.00297085	      0.00612180
      0.47063341	     -0.00334984	     -0.00791639	     -0.00296471	      0.00612144
      0.47076209	     -0.00334620	     -0.00790593	     -0.00295966	      0.00612115
      0.47089078	     -0.00334256	     -0.00789552	     -0.00295464	      0.00612088
      0.47101946	     -0.00333894	     -0.00788515	     -0.00294962	      0.00612062
      0.47114815	     -0.00333533	     -0.00787484	     -0.00294462	      0.00612037
      0.47127683	     -0.00333173	     -0.00786457	     -0.00293964	      0.00612014
      0.47140552	     -0.00332814	     -0.00785435	     -0.00293467	      0.00611992
      0.47153420	     -0.00332457	     -0.00784418	     -0.00292972	      0.00611971
      0.47169184	     -0.00332021	     -0.00783178	     -0.00292367	      0.00611947
      0.47180244	     -0.00331716	     -0.00782313	     -0.00291944	      0.00611932
      0.47191304	     -0.00331412	     -0.00781451	     -0.00291522	      0.00611917
      0.47206775	     -0.00330988	     -0.00780251	     -0.00290933	      0.00611898
      0.47220988	     -0.00330600	     -0.00779154	     -0.00290394	      0.00611883
      0.47235201	     -0.00330214	     -0.00778063	     -0.00289857	      0.00611869
      0.47247154	     -0.00329890	     -0.00777150	     -0.00289406	      0.00611858
      0.47259107	     -0.00329567	     -0.00776241	     -0.00288957	      0.00611849
      0.47273726	     -0.00329174	     -0.00775135	     -0.00288409	      0.00611839
      0.47286530	     -0.00328830	     -0.00774171	     -0.00287931	      0.00611832
      0.47299334	     -0.00328488	     -0.00773212	     -0.00287454	      0.00611825
      0.47312138	     -0.00328147	     -0.00772257	     -0.00286979	      0.00611820
      0.47324942	     -0.00327807	     -0.00771306	     -0.00286504	      0.00611817
      0.47337746	     -0.00327468	     -0.00770360	     -0.00286032	      0.00611815
      0.47350551	     -0.00327130	     -0.00769419	     -0.00285560	      0.00611813
      0.47363355	     -0.00326794	     -0.00768482	     -0.00285090	      0.00611814
      0.47376159	     -0.00326458	     -0.00767549	     -0.00284621	      0.00611815
      0.47388963	     -0.00326123	     -0.00766621	     -0.00284154	      0.00611818
      0.47401767	     -0.00325790	     -0.00765697	     -0.00283688	      0.00611822
      0.47414571	     -0.00325458	     -0.00764777	     -0.00283223	      0.00611827
      0.47427375	     -0.00325126	     -0.00763862	     -0.00282759	      0.00611834
      0.47440179	     -0.00324796	     -0.00762951	     -0.00282297	      0.00611842
      0.47452983	     -0.00324467	     -0.00762045	     -0.00281837	      0.00611851
      0.47465788	     -0.00324139	     -0.00761143	     -0.00281377	      0.00611861
      0.47478592	     -0.00323812	     -0.00760245	     -0.00280919	      0.00611873
      0.47491396	     -0.00323486	     -0.00759351	     -0.00280462	      0.00611886
      0.47504200	     -0.00323161	     -0.00758462	     -0.00280006	      0.00611900
      0.47517004	     -0.00322837	     -0.00757577	     -0.00279552	      0.00611915
      0.47529808	     -0.00322514	     -0.00756696	     -0.00279099	      0.00611932
      0.47542612	     -0.00322192	     -0.00755820	     -0.00278647	      0.00611950
      0.47555416	     -0.00321871	     -0.00754948	     -0.00278196	      0.00611969
      0.47568221	     -0.00321552	     -0.00754080	     -0.00277747	      0.00611990
      0.47581025	     -0.00321233	     -0.00753216	     -0.00277299	      0.00612011
      0.47593829	     -0.00320915	     -0.00752356	     -0.00276852	      0.00612034
      0.47606633	     -0.00320598	     -0.00751500	     -0.00276407	      0.00612059
      0.47619437	     -0.00320282	     -0.00750649	     -0.00275963	      0.00612084
      0.47632241	     -0.00319967	     -0.00749801	     -0.00275520	      0.00612111
      0.47645045	     -0.00319653	     -0.00748958	     -0.00275078	      0.00612139
      0.47657849	     -0.00319340	     -0.00748119	     -0.00274637	      0.00612168
      0.47670654	     -0.00319028	     -0.00747284	     -0.00274198	      0.00612199
      0.47683458	     -0.00318717	     -0.00746453	     -0.00273760	      0.00612231
      0.47696262	     -0.00318407	     -0.00745626	     -0.00273323	      0.00612264
      0.47707664	     -0.00318132	     -0.00744893	     -0.00272935	      0.00612294
      0.47719067	     -0.00317857	     -0.00744163	     -0.00272548	      0.00612326
      0.47733232	     -0.00317517	     -0.00743261	     -0.00272068	      0.00612367
      0.47747398	     -0.00317178	     -0.00742364	     -0.00271590	      0.00612409
      0.47758061	     -0.00316924	     -0.00741691	     -0.00271231	      0.00612442
      0.47768723	     -0.00316670	     -0.00741022	     -0.00270873	      0.00612475
      0.47784380	     -0.00316299	     -0.00740044	     -0.00270349	      0.00612526
      0.47797069	     -0.00315999	     -0.00739255	     -0.00269925	      0.00612569
      0.47809757	     -0.00315699	     -0.00738471	     -0.00269503	      0.00612613
      0.47822446	     -0.00315401	     -0.00737690	     -0.00269082	      0.00612658
      0.47835135	     -0.00315104	     -0.00736913	     -0.00268661	      0.00612704
      0.47847823	     -0.00314807	     -0.00736140	     -0.00268242	      0.00612752
      0.47860512	     -0.00314512	     -0.00735371	     -0.00267825	      0.00612801
      0.47873200	     -0.00314217	     -0.00734606	     -0.00267408	      0.00612851
      0.47884603	     -0.00313953	     -0.00733921	     -0.00267034	      0.00612897
      0.47896006	     -0.00313689	     -0.00733239	     -0.00266661	      0.00612944
      0.47909870	     -0.00313370	     -0.00732415	     -0.00266210	      0.00613003
      0.47923735	     -0.00313052	     -0.00731595	     -0.00265759	      0.00613063
      0.47934472	     -0.00312806	     -0.00730962	     -0.00265411	      0.00613111
      0.47945210	     -0.00312561	     -0.00730333	     -0.00265064	      0.00613159
      0.47960312	     -0.00312217	     -0.00729452	     -0.00264577	      0.00613229
      0.47972983	     -0.00311929	     -0.00728717	     -0.00264169	      0.00613289
      0.47985653	     -0.00311642	     -0.00727986	     -0.00263763	      0.00613350
      0.47998324	     -0.00311356	     -0.00727258	     -0.00263358	      0.00613412
      0.48010995	     -0.00311071	     -0.00726534	     -0.00262953	      0.00613476
      0.48023666	     -0.00310787	     -0.00725813	     -0.00262550	      0.00613541
      0.48034764	     -0.00310539	     -0.00725185	     -0.00262198	      0.00613599
      0.48045861	     -0.00310291	     -0.00724560	     -0.00261847	      0.00613658
      0.48059898	     -0.00309978	     -0.00723773	     -0.00261403	      0.00613733
      0.48073934	     -0.00309667	     -0.00722991	     -0.00260961	      0.00613811
      0.48084349	     -0.00309436	     -0.00722413	     -0.00260634	      0.00613869
      0.48094764	     -0.00309206	     -0.00721838	     -0.00260308	      0.00613928
      0.48110234	     -0.00308866	     -0.00720987	     -0.00259825	      0.00614017
      0.48122804	     -0.00308590	     -0.00720301	     -0.00259433	      0.00614091
      0.48135374	     -0.00308315	     -0.00719617	     -0.00259042	      0.00614167
      0.48147944	     -0.00308041	     -0.00718937	     -0.00258653	      0.00614243
      0.48160514	     -0.00307767	     -0.00718261	     -0.00258264	      0.00614321
      0.48173084	     -0.00307494	     -0.00717587	     -0.00257876	      0.00614400
      0.48184178	     -0.00307254	     -0.00716996	     -0.00257535	      0.00614471
      0.48195272	     -0.00307014	     -0.00716408	     -0.00257195	      0.00614542
      0.48209067	     -0.00306717	     -0.00715679	     -0.00256772	      0.00614633
      0.48222862	     -0.00306421	     -0.00714955	     -0.00256351	      0.00614725
      0.48233335	     -0.00306197	     -0.00714408	     -0.00256032	      0.00614796
      0.48243808	     -0.00305973	     -0.00713864	     -0.00255714	      0.00614867
      0.48258831	     -0.00305653	     -0.00713086	     -0.00255259	      0.00614972
      0.48271378	     -0.00305387	     -0.00712441	     -0.00254880	      0.00615060
      0.48283926	     -0.00305121	     -0.00711799	     -0.00254502	      0.00615150
      0.48296473	     -0.00304856	     -0.00711160	     -0.00254124	      0.00615241
      0.48309021	     -0.00304591	     -0.00710524	     -0.00253748	      0.00615333
      0.48320069	     -0.00304359	     -0.00709967	     -0.00253418	      0.00615416
      0.48331117	     -0.00304127	     -0.00709413	     -0.00253088	      0.00615499
      0.48342165	     -0.00303896	     -0.00708861	     -0.00252759	      0.00615583
      0.48358239	     -0.00303561	     -0.00708063	     -0.00252282	      0.00615707
      0.48369018	     -0.00303337	     -0.00707531	     -0.00251963	      0.00615792
      0.48379798	     -0.00303113	     -0.00707001	     -0.00251644	      0.00615877
      0.48394123	     -0.00302817	     -0.00706300	     -0.00251222	      0.00615992
      0.48408447	     -0.00302521	     -0.00705604	     -0.00250801	      0.00616108
      0.48418607	     -0.00302312	     -0.00705113	     -0.00250503	      0.00616192
      0.48428766	     -0.00302104	     -0.00704623	     -0.00250206	      0.00616276
      0.48443564	     -0.00301801	     -0.00703915	     -0.00249774	      0.00616401
      0.48456781	     -0.00301531	     -0.00703285	     -0.00249390	      0.00616513
      0.48469999	     -0.00301262	     -0.00702659	     -0.00249006	      0.00616627
      0.48481215	     -0.00301034	     -0.00702131	     -0.00248681	      0.00616725
      0.48492432	     -0.00300807	     -0.00701605	     -0.00248358	      0.00616824
      0.48503648	     -0.00300580	     -0.00701082	     -0.00248034	      0.00616924
      0.48518496	     -0.00300281	     -0.00700393	     -0.00247608	      0.00617057
      0.48530200	     -0.00300045	     -0.00699853	     -0.00247272	      0.00617164
      0.48541904	     -0.00299811	     -0.00699316	     -0.00246937	      0.00617272
      0.48553608	     -0.00299577	     -0.00698782	     -0.00246604	      0.00617381
      0.48565312	     -0.00299343	     -0.00698250	     -0.00246270	      0.00617491
      0.48579941	     -0.00299052	     -0.00697589	     -0.00245855	      0.00617630
      0.48590485	     -0.00298842	     -0.00697115	     -0.00245557	      0.00617731
      0.48601028	     -0.00298634	     -0.00696643	     -0.00245259	      0.00617833
      0.48615095	     -0.00298356	     -0.00696018	     -0.00244862	      0.00617971
      0.48627613	     -0.00298109	     -0.00695464	     -0.00244510	      0.00618095
      0.48640132	     -0.00297863	     -0.00694913	     -0.00244159	      0.00618220
      0.48652650	     -0.00297618	     -0.00694366	     -0.00243809	      0.00618346
      0.48663846	     -0.00297399	     -0.00693879	     -0.00243497	      0.00618461
      0.48675042	     -0.00297180	     -0.00693394	     -0.00243185	      0.00618576
      0.48686238	     -0.00296962	     -0.00692911	     -0.00242874	      0.00618692
      0.48700723	     -0.00296681	     -0.00692291	     -0.00242473	      0.00618844
      0.48711785	     -0.00296467	     -0.00691819	     -0.00242167	      0.00618961
      0.48722848	     -0.00296253	     -0.00691351	     -0.00241862	      0.00619079
      0.48733910	     -0.00296040	     -0.00690884	     -0.00241557	      0.00619198
      0.48749330	     -0.00295743	     -0.00690237	     -0.00241134	      0.00619366
      0.48759882	     -0.00295541	     -0.00689798	     -0.00240845	      0.00619482
      0.48770434	     -0.00295339	     -0.00689360	     -0.00240557	      0.00619599
      0.48784465	     -0.00295071	     -0.00688781	     -0.00240175	      0.00619755
      0.48798496	     -0.00294804	     -0.00688206	     -0.00239793	      0.00619914
      0.48808444	     -0.00294615	     -0.00687800	     -0.00239524	      0.00620027
      0.48818393	     -0.00294426	     -0.00687396	     -0.00239254	      0.00620141
      0.48832962	     -0.00294151	     -0.00686808	     -0.00238861	      0.00620310
      0.48845857	     -0.00293908	     -0.00686291	     -0.00238514	      0.00620460
      0.48858751	     -0.00293665	     -0.00685777	     -0.00238168	      0.00620613
      0.48869846	     -0.00293457	     -0.00685337	     -0.00237870	      0.00620744
      0.48880942	     -0.00293249	     -0.00684899	     -0.00237574	      0.00620877
      0.48892037	     -0.00293042	     -0.00684464	     -0.00237278	      0.00621011
      0.48906287	     -0.00292776	     -0.00683908	     -0.00236898	      0.00621185
      0.48917710	     -0.00292564	     -0.00683465	     -0.00236595	      0.00621326
      0.48929134	     -0.00292352	     -0.00683024	     -0.00236293	      0.00621467
      0.48940557	     -0.00292141	     -0.00682586	     -0.00235991	      0.00621610
      0.48951981	     -0.00291930	     -0.00682150	     -0.00235690	      0.00621753
      0.48966513	     -0.00291662	     -0.00681599	     -0.00235307	      0.00621938
      0.48976839	     -0.00291473	     -0.00681209	     -0.00235036	      0.00622070
      0.48987165	     -0.00291283	     -0.00680822	     -0.00234766	      0.00622203
      0.49001062	     -0.00291029	     -0.00680304	     -0.00234403	      0.00622383
      0.49013294	     -0.00290806	     -0.00679850	     -0.00234084	      0.00622544
      0.49025525	     -0.00290583	     -0.00679399	     -0.00233766	      0.00622705
      0.49037757	     -0.00290361	     -0.00678951	     -0.00233449	      0.00622868
      0.49049988	     -0.00290139	     -0.00678506	     -0.00233132	      0.00623032
      0.49060415	     -0.00289951	     -0.00678128	     -0.00232863	      0.00623173
      0.49070842	     -0.00289763	     -0.00677752	     -0.00232595	      0.00623314
      0.49084277	     -0.00289521	     -0.00677271	     -0.00232249	      0.00623498
      0.49097712	     -0.00289280	     -0.00676792	     -0.00231905	      0.00623684
      0.49107632	     -0.00289102	     -0.00676441	     -0.00231651	      0.00623822
      0.49117553	     -0.00288925	     -0.00676092	     -0.00231398	      0.00623961
      0.49132079	     -0.00288665	     -0.00675583	     -0.00231028	      0.00624166
      0.49144306	     -0.00288448	     -0.00675158	     -0.00230717	      0.00624340
      0.49156533	     -0.00288231	     -0.00674735	     -0.00230407	      0.00624515
      0.49168759	     -0.00288014	     -0.00674315	     -0.00230098	      0.00624691
      0.49179043	     -0.00287832	     -0.00673964	     -0.00229838	      0.00624841
      0.49189326	     -0.00287651	     -0.00673615	     -0.00229579	      0.00624991
      0.49202815	     -0.00287414	     -0.00673159	     -0.00229240	      0.00625190
      0.49216304	     -0.00287177	     -0.00672706	     -0.00228902	      0.00625390
      0.49226068	     -0.00287006	     -0.00672381	     -0.00228658	      0.00625536
      0.49235831	     -0.00286835	     -0.00672056	     -0.00228414	      0.00625682
      0.49250495	     -0.00286579	     -0.00671573	     -0.00228049	      0.00625904
      0.49262686	     -0.00286367	     -0.00671173	     -0.00227746	      0.00626090
      0.49274878	     -0.00286155	     -0.00670777	     -0.00227444	      0.00626278
      0.49287070	     -0.00285944	     -0.00670382	     -0.00227142	      0.00626466
      0.49297227	     -0.00285769	     -0.00670056	     -0.00226892	      0.00626624
      0.49307384	     -0.00285593	     -0.00669731	     -0.00226641	      0.00626784
      0.49320901	     -0.00285361	     -0.00669301	     -0.00226309	      0.00626997
      0.49334418	     -0.00285129	     -0.00668874	     -0.00225978	      0.00627211
      0.49344057	     -0.00284963	     -0.00668572	     -0.00225742	      0.00627366
      0.49353696	     -0.00284798	     -0.00668271	     -0.00225507	      0.00627521
      0.49368438	     -0.00284547	     -0.00667814	     -0.00225148	      0.00627759
      0.49380592	     -0.00284340	     -0.00667439	     -0.00224852	      0.00627957
      0.49392746	     -0.00284133	     -0.00667068	     -0.00224558	      0.00628157
      0.49403650	     -0.00283949	     -0.00666736	     -0.00224294	      0.00628337
      0.49414554	     -0.00283764	     -0.00666406	     -0.00224031	      0.00628518
      0.49425458	     -0.00283580	     -0.00666079	     -0.00223768	      0.00628701
      0.49439083	     -0.00283350	     -0.00665672	     -0.00223440	      0.00628930
      0.49449916	     -0.00283168	     -0.00665351	     -0.00223181	      0.00629114
      0.49460749	     -0.00282987	     -0.00665032	     -0.00222921	      0.00629298
      0.49471582	     -0.00282805	     -0.00664714	     -0.00222663	      0.00629484
      0.49485752	     -0.00282569	     -0.00664302	     -0.00222325	      0.00629728
      0.49496255	     -0.00282393	     -0.00663999	     -0.00222075	      0.00629911
      0.49506758	     -0.00282219	     -0.00663697	     -0.00221826	      0.00630094
      0.49519807	     -0.00282002	     -0.00663325	     -0.00221517	      0.00630324
      0.49532855	     -0.00281786	     -0.00662955	     -0.00221209	      0.00630555
      0.49542703	     -0.00281623	     -0.00662678	     -0.00220977	      0.00630730
      0.49552551	     -0.00281461	     -0.00662402	     -0.00220745	      0.00630906
      0.49566165	     -0.00281237	     -0.00662024	     -0.00220425	      0.00631151
      0.49578319	     -0.00281037	     -0.00661689	     -0.00220141	      0.00631372
      0.49590472	     -0.00280838	     -0.00661356	     -0.00219857	      0.00631593
      0.49602625	     -0.00280639	     -0.00661025	     -0.00219573	      0.00631816
      0.49612725	     -0.00280474	     -0.00660752	     -0.00219338	      0.00632003
      0.49622825	     -0.00280310	     -0.00660480	     -0.00219104	      0.00632190
      0.49635782	     -0.00280099	     -0.00660135	     -0.00218804	      0.00632432
      0.49648740	     -0.00279889	     -0.00659791	     -0.00218504	      0.00632675
      0.49659117	     -0.00279721	     -0.00659518	     -0.00218265	      0.00632871
      0.49669494	     -0.00279553	     -0.00659247	     -0.00218026	      0.00633068
      0.49682259	     -0.00279347	     -0.00658916	     -0.00217732	      0.00633312
      0.49695024	     -0.00279142	     -0.00658587	     -0.00217440	      0.00633558
      0.49705189	     -0.00278978	     -0.00658327	     -0.00217207	      0.00633754
      0.49715354	     -0.00278815	     -0.00658068	     -0.00216975	      0.00633952
      0.49728290	     -0.00278609	     -0.00657742	     -0.00216680	      0.00634205
      0.49741225	     -0.00278402	     -0.00657418	     -0.00216386	      0.00634459
      0.49751318	     -0.00278241	     -0.00657167	     -0.00216157	      0.00634659
      0.49761412	     -0.00278081	     -0.00656917	     -0.00215929	      0.00634859
      0.49774436	     -0.00277874	     -0.00656598	     -0.00215635	      0.00635120
      0.49787459	     -0.00277668	     -0.00656281	     -0.00215341	      0.00635382
      0.49797413	     -0.00277511	     -0.00656041	     -0.00215117	      0.00635583
      0.49807367	     -0.00277354	     -0.00655802	     -0.00214894	      0.00635786
      0.49820555	     -0.00277146	     -0.00655487	     -0.00214598	      0.00636055
      0.49833743	     -0.00276939	     -0.00655176	     -0.00214303	      0.00636327
      0.49843552	     -0.00276785	     -0.00654946	     -0.00214084	      0.00636529
      0.49853361	     -0.00276632	     -0.00654717	     -0.00213866	      0.00636733
      0.49866749	     -0.00276423	     -0.00654407	     -0.00213569	      0.00637013
      0.49878596	     -0.00276238	     -0.00654136	     -0.00213306	      0.00637262
      0.49890444	     -0.00276054	     -0.00653866	     -0.00213044	      0.00637513
      0.49902292	     -0.00275870	     -0.00653599	     -0.00212782	      0.00637765
      0.49912668	     -0.00275709	     -0.00653366	     -0.00212554	      0.00637986
      0.49923044	     -0.00275549	     -0.00653135	     -0.00212325	      0.00638209
      0.49933420	     -0.00275388	     -0.00652906	     -0.00212098	      0.00638433
      0.49947720	     -0.00275168	     -0.00652592	     -0.00211784	      0.00638744
      0.49958095	     -0.00275009	     -0.00652367	     -0.00211558	      0.00638970
      0.49968470	     -0.00274849	     -0.00652143	     -0.00211331	      0.00639198
      0.49981267	     -0.00274653	     -0.00651869	     -0.00211053	      0.00639480
      0.49994064	     -0.00274458	     -0.00651598	     -0.00210775	      0.00639764
      0.50003538	     -0.00274313	     -0.00651399	     -0.00210570	      0.00639975
      0.50013012	     -0.00274169	     -0.00651200	     -0.00210365	      0.00640187
      0.50026663	     -0.00273962	     -0.00650917	     -0.00210070	      0.00640495
      0.50038674	     -0.00273780	     -0.00650671	     -0.00209811	      0.00640767
      0.50050685	     -0.00273598	     -0.00650426	     -0.00209553	      0.00641040
      0.50061407	     -0.00273436	     -0.00650210	     -0.00209323	      0.00641286
      0.50072129	     -0.00273274	     -0.00649995	     -0.00209093	      0.00641532
      0.50082852	     -0.00273113	     -0.00649782	     -0.00208864	      0.00641780
      0.50093574	     -0.00272952	     -0.00649570	     -0.00208635	      0.00642029
      0.50107497	     -0.00272743	     -0.00649298	     -0.00208339	      0.00642355
      0.50117433	     -0.00272594	     -0.00649105	     -0.00208128	      0.00642588
      0.50127369	     -0.00272446	     -0.00648914	     -0.00207917	      0.00642822
      0.50140482	     -0.00272250	     -0.00648665	     -0.00207640	      0.00643133
      0.50153595	     -0.00272055	     -0.00648417	     -0.00207363	      0.00643446
      0.50162881	     -0.00271917	     -0.00648244	     -0.00207167	      0.00643669
      0.50172168	     -0.00271780	     -0.00648071	     -0.00206972	      0.00643892
      0.50186058	     -0.00271574	     -0.00647816	     -0.00206681	      0.00644228
      0.50198037	     -0.00271397	     -0.00647598	     -0.00206430	      0.00644520
      0.50210015	     -0.00271221	     -0.00647381	     -0.00206179	      0.00644813
      0.50220683	     -0.00271064	     -0.00647191	     -0.00205957	      0.00645075
      0.50231351	     -0.00270907	     -0.00647002	     -0.00205735	      0.00645338
      0.50242019	     -0.00270751	     -0.00646814	     -0.00205513	      0.00645603
      0.50252687	     -0.00270594	     -0.00646629	     -0.00205292	      0.00645869
      0.50266419	     -0.00270394	     -0.00646392	     -0.00205008	      0.00646213
      0.50276330	     -0.00270249	     -0.00646223	     -0.00204803	      0.00646463
      0.50286241	     -0.00270105	     -0.00646055	     -0.00204599	      0.00646714
      0.50299195	     -0.00269917	     -0.00645838	     -0.00204332	      0.00647043
      0.50312150	     -0.00269729	     -0.00645623	     -0.00204066	      0.00647374
      0.50321410	     -0.00269595	     -0.00645471	     -0.00203876	      0.00647612
      0.50330671	     -0.00269461	     -0.00645321	     -0.00203687	      0.00647851
      0.50344393	     -0.00269264	     -0.00645099	     -0.00203407	      0.00648207
      0.50356244	     -0.00269093	     -0.00644911	     -0.00203165	      0.00648516
      0.50368095	     -0.00268923	     -0.00644724	     -0.00202924	      0.00648827
      0.50378746	     -0.00268770	     -0.00644558	     -0.00202708	      0.00649107
      0.50389397	     -0.00268618	     -0.00644393	     -0.00202493	      0.00649389
      0.50400048	     -0.00268465	     -0.00644230	     -0.00202277	      0.00649672
      0.50410699	     -0.00268314	     -0.00644069	     -0.00202062	      0.00649956
      0.50424025	     -0.00268124	     -0.00643869	     -0.00201794	      0.00650314
      0.50433998	     -0.00267982	     -0.00643721	     -0.00201594	      0.00650582
      0.50443971	     -0.00267841	     -0.00643575	     -0.00201393	      0.00650853
      0.50456612	     -0.00267662	     -0.00643391	     -0.00201140	      0.00651196
      0.50469253	     -0.00267483	     -0.00643210	     -0.00200888	      0.00651542
      0.50478626	     -0.00267351	     -0.00643077	     -0.00200701	      0.00651800
      0.50487998	     -0.00267219	     -0.00642945	     -0.00200514	      0.00652058
      0.50501285	     -0.00267032	     -0.00642761	     -0.00200250	      0.00652427
      0.50512922	     -0.00266869	     -0.00642601	     -0.00200020	      0.00652751
      0.50524560	     -0.00266705	     -0.00642443	     -0.00199789	      0.00653077
      0.50536197	     -0.00266543	     -0.00642287	     -0.00199560	      0.00653404
      0.50546029	     -0.00266406	     -0.00642157	     -0.00199366	      0.00653682
      0.50555861	     -0.00266268	     -0.00642028	     -0.00199172	      0.00653961
      0.50568171	     -0.00266097	     -0.00641869	     -0.00198931	      0.00654312
      0.50580481	     -0.00265926	     -0.00641712	     -0.00198689	      0.00654665
      0.50590429	     -0.00265788	     -0.00641586	     -0.00198495	      0.00654952
      0.50600377	     -0.00265651	     -0.00641462	     -0.00198300	      0.00655239
      0.50612675	     -0.00265481	     -0.00641310	     -0.00198061	      0.00655597
      0.50624973	     -0.00265311	     -0.00641161	     -0.00197822	      0.00655956
      0.50634674	     -0.00265178	     -0.00641044	     -0.00197633	      0.00656240
      0.50644374	     -0.00265044	     -0.00640929	     -0.00197445	      0.00656526
      0.50656946	     -0.00264872	     -0.00640782	     -0.00197202	      0.00656898
      0.50669517	     -0.00264700	     -0.00640637	     -0.00196959	      0.00657271
      0.50679038	     -0.00264570	     -0.00640529	     -0.00196776	      0.00657556
      0.50688558	     -0.00264440	     -0.00640421	     -0.00196593	      0.00657841
      0.50701409	     -0.00264265	     -0.00640279	     -0.00196346	      0.00658229
      0.50714260	     -0.00264090	     -0.00640138	     -0.00196100	      0.00658618
      0.50723526	     -0.00263964	     -0.00640039	     -0.00195923	      0.00658900
      0.50732792	     -0.00263838	     -0.00639940	     -0.00195746	      0.00659183
      0.50746065	     -0.00263659	     -0.00639801	     -0.00195493	      0.00659590
      0.50757532	     -0.00263504	     -0.00639683	     -0.00195275	      0.00659943
      0.50768998	     -0.00263349	     -0.00639566	     -0.00195057	      0.00660299
      0.50780465	     -0.00263195	     -0.00639451	     -0.00194840	      0.00660656
      0.50790401	     -0.00263061	     -0.00639354	     -0.00194652	      0.00660966
      0.50800337	     -0.00262928	     -0.00639257	     -0.00194465	      0.00661278
      0.50812277	     -0.00262768	     -0.00639143	     -0.00194240	      0.00661654
      0.50824217	     -0.00262608	     -0.00639031	     -0.00194015	      0.00662033
      0.50834212	     -0.00262475	     -0.00638938	     -0.00193827	      0.00662351
      0.50844206	     -0.00262342	     -0.00638847	     -0.00193640	      0.00662670
      0.50854201	     -0.00262209	     -0.00638757	     -0.00193453	      0.00662991
      0.50868054	     -0.00262025	     -0.00638635	     -0.00193195	      0.00663437
      0.50878038	     -0.00261892	     -0.00638549	     -0.00193009	      0.00663761
      0.50888021	     -0.00261760	     -0.00638464	     -0.00192823	      0.00664085
      0.50900399	     -0.00261597	     -0.00638361	     -0.00192593	      0.00664490
      0.50911421	     -0.00261451	     -0.00638270	     -0.00192389	      0.00664851
      0.50922442	     -0.00261306	     -0.00638182	     -0.00192185	      0.00665215
      0.50933464	     -0.00261161	     -0.00638095	     -0.00191981	      0.00665580
      0.50944485	     -0.00261016	     -0.00638009	     -0.00191778	      0.00665946
      0.50955506	     -0.00260872	     -0.00637926	     -0.00191576	      0.00666314
      0.50966528	     -0.00260728	     -0.00637844	     -0.00191373	      0.00666684
      0.50976142	     -0.00260602	     -0.00637773	     -0.00191197	      0.00667008
      0.50985756	     -0.00260477	     -0.00637705	     -0.00191021	      0.00667333
      0.50997933	     -0.00260318	     -0.00637619	     -0.00190799	      0.00667747
      0.51010110	     -0.00260160	     -0.00637536	     -0.00190577	      0.00668162
      0.51019660	     -0.00260036	     -0.00637472	     -0.00190403	      0.00668490
      0.51029210	     -0.00259912	     -0.00637409	     -0.00190229	      0.00668818
      0.51041750	     -0.00259750	     -0.00637328	     -0.00190002	      0.00669252
      0.51054289	     -0.00259588	     -0.00637250	     -0.00189775	      0.00669687
      0.51063227	     -0.00259472	     -0.00637195	     -0.00189614	      0.00669999
      0.51072164	     -0.00259357	     -0.00637142	     -0.00189452	      0.00670312
      0.51085777	     -0.00259182	     -0.00637062	     -0.00189207	      0.00670791
      0.51096883	     -0.00259040	     -0.00637000	     -0.00189008	      0.00671183
      0.51107989	     -0.00258897	     -0.00636938	     -0.00188809	      0.00671577
      0.51119095	     -0.00258755	     -0.00636879	     -0.00188610	      0.00671973
      0.51130201	     -0.00258614	     -0.00636821	     -0.00188411	      0.00672371
      0.51141307	     -0.00258472	     -0.00636765	     -0.00188213	      0.00672771
      0.51150796	     -0.00258351	     -0.00636718	     -0.00188044	      0.00673113
      0.51160286	     -0.00258230	     -0.00636673	     -0.00187876	      0.00673457
      0.51172500	     -0.00258075	     -0.00636616	     -0.00187659	      0.00673902
      0.51184713	     -0.00257921	     -0.00636562	     -0.00187442	      0.00674349
      0.51194080	     -0.00257802	     -0.00636521	     -0.00187277	      0.00674693
      0.51203448	     -0.00257684	     -0.00636482	     -0.00187111	      0.00675038
      0.51216097	     -0.00257524	     -0.00636431	     -0.00186889	      0.00675506
      0.51227419	     -0.00257382	     -0.00636387	     -0.00186689	      0.00675928
      0.51238741	     -0.00257239	     -0.00636344	     -0.00186491	      0.00676351
      0.51248494	     -0.00257117	     -0.00636309	     -0.00186320	      0.00676717
      0.51258247	     -0.00256995	     -0.00636276	     -0.00186149	      0.00677084
      0.51270012	     -0.00256847	     -0.00636237	     -0.00185944	      0.00677529
      0.51281777	     -0.00256700	     -0.00636200	     -0.00185739	      0.00677976
      0.51291519	     -0.00256579	     -0.00636171	     -0.00185569	      0.00678348
      0.51301261	     -0.00256458	     -0.00636143	     -0.00185400	      0.00678721
      0.51313119	     -0.00256310	     -0.00636110	     -0.00185194	      0.00679178
      0.51324977	     -0.00256163	     -0.00636080	     -0.00184989	      0.00679636
      0.51334484	     -0.00256045	     -0.00636057	     -0.00184824	      0.00680005
      0.51343992	     -0.00255927	     -0.00636036	     -0.00184660	      0.00680375
      0.51356130	     -0.00255777	     -0.00636010	     -0.00184451	      0.00680850
      0.51368269	     -0.00255627	     -0.00635986	     -0.00184243	      0.00681327
      0.51377551	     -0.00255513	     -0.00635969	     -0.00184083	      0.00681694
      0.51386834	     -0.00255399	     -0.00635953	     -0.00183924	      0.00682061
      0.51399317	     -0.00255245	     -0.00635934	     -0.00183711	      0.00682558
      0.51411800	     -0.00255092	     -0.00635917	     -0.00183498	      0.00683057
      0.51420783	     -0.00254982	     -0.00635906	     -0.00183345	      0.00683418
      0.51429767	     -0.00254872	     -0.00635896	     -0.00183192	      0.00683780
      0.51442771	     -0.00254714	     -0.00635883	     -0.00182971	      0.00684306
      0.51453902	     -0.00254578	     -0.00635875	     -0.00182782	      0.00684758
      0.51465033	     -0.00254442	     -0.00635868	     -0.00182594	      0.00685213
      0.51476164	     -0.00254307	     -0.00635862	     -0.00182406	      0.00685669
      0.51485936	     -0.00254189	     -0.00635859	     -0.00182241	      0.00686072
      0.51495707	     -0.00254070	     -0.00635857	     -0.00182076	      0.00686476
      0.51505478	     -0.00253952	     -0.00635856	     -0.00181912	      0.00686881
      0.51518728	     -0.00253792	     -0.00635857	     -0.00181690	      0.00687433
      0.51528621	     -0.00253672	     -0.00635860	     -0.00181524	      0.00687847
      0.51538514	     -0.00253553	     -0.00635864	     -0.00181359	      0.00688263
      0.51548407	     -0.00253434	     -0.00635869	     -0.00181194	      0.00688680
      0.51561726	     -0.00253274	     -0.00635878	     -0.00180972	      0.00689245
      0.51571362	     -0.00253159	     -0.00635886	     -0.00180811	      0.00689655
      0.51580998	     -0.00253043	     -0.00635895	     -0.00180651	      0.00690066
      0.51593142	     -0.00252898	     -0.00635909	     -0.00180450	      0.00690588
      0.51603938	     -0.00252769	     -0.00635922	     -0.00180271	      0.00691053
      0.51614733	     -0.00252641	     -0.00635938	     -0.00180093	      0.00691520
      0.51625529	     -0.00252512	     -0.00635955	     -0.00179915	      0.00691989
      0.51636325	     -0.00252384	     -0.00635974	     -0.00179737	      0.00692460
      0.51645956	     -0.00252269	     -0.00635991	     -0.00179579	      0.00692882
      0.51655586	     -0.00252155	     -0.00636011	     -0.00179421	      0.00693306
      0.51665217	     -0.00252041	     -0.00636031	     -0.00179263	      0.00693731
      0.51678557	     -0.00251884	     -0.00636062	     -0.00179045	      0.00694322
      0.51688552	     -0.00251766	     -0.00636086	     -0.00178881	      0.00694768
      0.51698547	     -0.00251648	     -0.00636112	     -0.00178718	      0.00695214
      0.51708541	     -0.00251530	     -0.00636140	     -0.00178556	      0.00695663
      0.51721245	     -0.00251381	     -0.00636176	     -0.00178349	      0.00696236
      0.51730995	     -0.00251267	     -0.00636206	     -0.00178191	      0.00696677
      0.51740745	     -0.00251152	     -0.00636237	     -0.00178033	      0.00697121
      0.51752565	     -0.00251014	     -0.00636276	     -0.00177842	      0.00697660
      0.51763136	     -0.00250891	     -0.00636313	     -0.00177672	      0.00698145
      0.51773707	     -0.00250767	     -0.00636352	     -0.00177501	      0.00698631
      0.51784278	     -0.00250644	     -0.00636392	     -0.00177331	      0.00699120
      0.51794849	     -0.00250521	     -0.00636433	     -0.00177162	      0.00699610
      0.51805420	     -0.00250398	     -0.00636476	     -0.00176992	      0.00700103
      0.51815991	     -0.00250276	     -0.00636521	     -0.00176823	      0.00700598
      0.51826562	     -0.00250153	     -0.00636567	     -0.00176654	      0.00701094
      0.51837133	     -0.00250031	     -0.00636615	     -0.00176485	      0.00701593
      0.51847704	     -0.00249909	     -0.00636665	     -0.00176317	      0.00702094
      0.51858275	     -0.00249787	     -0.00636716	     -0.00176149	      0.00702597
      0.51867750	     -0.00249678	     -0.00636763	     -0.00175999	      0.00703049
      0.51877225	     -0.00249569	     -0.00636811	     -0.00175848	      0.00703503
      0.51888679	     -0.00249437	     -0.00636871	     -0.00175667	      0.00704054
      0.51900132	     -0.00249306	     -0.00636933	     -0.00175486	      0.00704608
      0.51909810	     -0.00249195	     -0.00636987	     -0.00175334	      0.00705077
      0.51919488	     -0.00249084	     -0.00637042	     -0.00175181	      0.00705549
      0.51929165	     -0.00248974	     -0.00637098	     -0.00175029	      0.00706022
      0.51942142	     -0.00248826	     -0.00637176	     -0.00174825	      0.00706659
      0.51951865	     -0.00248715	     -0.00637236	     -0.00174673	      0.00707139
      0.51961588	     -0.00248604	     -0.00637297	     -0.00174521	      0.00707620
      0.51973287	     -0.00248471	     -0.00637372	     -0.00174338	      0.00708202
      0.51983757	     -0.00248353	     -0.00637441	     -0.00174175	      0.00708725
      0.51994228	     -0.00248234	     -0.00637512	     -0.00174012	      0.00709250
      0.52004698	     -0.00248116	     -0.00637584	     -0.00173849	      0.00709777
      0.52015168	     -0.00247997	     -0.00637658	     -0.00173687	      0.00710306
      0.52025639	     -0.00247879	     -0.00637734	     -0.00173525	      0.00710838
      0.52036109	     -0.00247761	     -0.00637811	     -0.00173363	      0.00711371
      0.52046580	     -0.00247643	     -0.00637889	     -0.00173201	      0.00711907
      0.52057050	     -0.00247526	     -0.00637969	     -0.00173040	      0.00712445
      0.52067520	     -0.00247408	     -0.00638051	     -0.00172879	      0.00712985
      0.52077991	     -0.00247291	     -0.00638134	     -0.00172718	      0.00713528
      0.52088461	     -0.00247174	     -0.00638219	     -0.00172557	      0.00714072
      0.52098932	     -0.00247057	     -0.00638306	     -0.00172397	      0.00714619
      0.52108307	     -0.00246952	     -0.00638384	     -0.00172253	      0.00715110
      0.52117682	     -0.00246847	     -0.00638464	     -0.00172110	      0.00715604
      0.52129098	     -0.00246720	     -0.00638564	     -0.00171936	      0.00716207
      0.52140515	     -0.00246593	     -0.00638665	     -0.00171763	      0.00716812
      0.52149975	     -0.00246488	     -0.00638750	     -0.00171619	      0.00717317
      0.52159436	     -0.00246383	     -0.00638836	     -0.00171475	      0.00717822
      0.52170969	     -0.00246256	     -0.00638944	     -0.00171301	      0.00718442
      0.52182502	     -0.00246128	     -0.00639053	     -0.00171126	      0.00719064
      0.52191557	     -0.00246028	     -0.00639140	     -0.00170989	      0.00719554
      0.52200612	     -0.00245928	     -0.00639228	     -0.00170853	      0.00720046
      0.52212674	     -0.00245795	     -0.00639348	     -0.00170671	      0.00720704
      0.52224736	     -0.00245663	     -0.00639469	     -0.00170490	      0.00721366
      0.52233400	     -0.00245567	     -0.00639558	     -0.00170360	      0.00721843
      0.52242064	     -0.00245472	     -0.00639648	     -0.00170230	      0.00722321
      0.52254865	     -0.00245332	     -0.00639783	     -0.00170039	      0.00723031
      0.52265572	     -0.00245215	     -0.00639897	     -0.00169879	      0.00723628
      0.52276279	     -0.00245098	     -0.00640013	     -0.00169720	      0.00724227
      0.52286985	     -0.00244981	     -0.00640131	     -0.00169560	      0.00724829
      0.52297692	     -0.00244864	     -0.00640251	     -0.00169401	      0.00725433
      0.52306945	     -0.00244764	     -0.00640356	     -0.00169264	      0.00725957
      0.52316197	     -0.00244663	     -0.00640462	     -0.00169127	      0.00726483
      0.52327662	     -0.00244538	     -0.00640595	     -0.00168957	      0.00727137
      0.52339127	     -0.00244414	     -0.00640730	     -0.00168788	      0.00727795
      0.52348405	     -0.00244314	     -0.00640841	     -0.00168651	      0.00728329
      0.52357684	     -0.00244213	     -0.00640953	     -0.00168515	      0.00728865
      0.52369285	     -0.00244088	     -0.00641095	     -0.00168344	      0.00729538
      0.52380886	     -0.00243963	     -0.00641239	     -0.00168174	      0.00730214
      0.52389814	     -0.00243866	     -0.00641352	     -0.00168043	      0.00730737
      0.52398742	     -0.00243770	     -0.00641465	     -0.00167913	      0.00731261
      0.52410825	     -0.00243640	     -0.00641621	     -0.00167736	      0.00731974
      0.52422907	     -0.00243511	     -0.00641778	     -0.00167560	      0.00732689
      0.52431487	     -0.00243419	     -0.00641892	     -0.00167435	      0.00733200
      0.52440067	     -0.00243327	     -0.00642006	     -0.00167310	      0.00733712
      0.52452819	     -0.00243191	     -0.00642179	     -0.00167125	      0.00734476
      0.52463522	     -0.00243076	     -0.00642325	     -0.00166970	      0.00735121
      0.52474226	     -0.00242962	     -0.00642473	     -0.00166815	      0.00735768
      0.52484929	     -0.00242848	     -0.00642623	     -0.00166661	      0.00736418
      0.52494503	     -0.00242746	     -0.00642759	     -0.00166523	      0.00737002
      0.52504076	     -0.00242644	     -0.00642896	     -0.00166385	      0.00737588
      0.52513650	     -0.00242543	     -0.00643035	     -0.00166247	      0.00738176
      0.52525895	     -0.00242413	     -0.00643214	     -0.00166071	      0.00738932
      0.52535596	     -0.00242310	     -0.00643358	     -0.00165932	      0.00739533
      0.52545297	     -0.00242208	     -0.00643503	     -0.00165794	      0.00740136
      0.52554997	     -0.00242105	     -0.00643649	     -0.00165655	      0.00740742
      0.52567178	     -0.00241977	     -0.00643836	     -0.00165481	      0.00741506
      0.52576697	     -0.00241876	     -0.00643983	     -0.00165346	      0.00742106
      0.52586216	     -0.00241776	     -0.00644131	     -0.00165210	      0.00742707
      0.52595734	     -0.00241676	     -0.00644281	     -0.00165075	      0.00743312
      0.52608455	     -0.00241543	     -0.00644484	     -0.00164895	      0.00744122
      0.52617879	     -0.00241444	     -0.00644636	     -0.00164761	      0.00744726
      0.52627304	     -0.00241345	     -0.00644789	     -0.00164628	      0.00745332
      0.52638856	     -0.00241224	     -0.00644979	     -0.00164465	      0.00746077
      0.52649116	     -0.00241117	     -0.00645149	     -0.00164320	      0.00746742
      0.52659375	     -0.00241010	     -0.00645321	     -0.00164176	      0.00747410
      0.52669635	     -0.00240903	     -0.00645495	     -0.00164032	      0.00748080
      0.52679894	     -0.00240796	     -0.00645670	     -0.00163888	      0.00748753
      0.52690154	     -0.00240690	     -0.00645847	     -0.00163744	      0.00749429
      0.52700413	     -0.00240583	     -0.00646026	     -0.00163601	      0.00750108
      0.52710673	     -0.00240477	     -0.00646206	     -0.00163458	      0.00750790
      0.52720932	     -0.00240370	     -0.00646388	     -0.00163314	      0.00751474
      0.52731192	     -0.00240264	     -0.00646572	     -0.00163172	      0.00752161
      0.52741452	     -0.00240158	     -0.00646758	     -0.00163029	      0.00752851
      0.52750573	     -0.00240064	     -0.00646924	     -0.00162902	      0.00753467
      0.52759695	     -0.00239970	     -0.00647092	     -0.00162776	      0.00754085
      0.52770915	     -0.00239854	     -0.00647300	     -0.00162621	      0.00754848
      0.52782134	     -0.00239739	     -0.00647511	     -0.00162466	      0.00755615
      0.52791397	     -0.00239643	     -0.00647686	     -0.00162338	      0.00756251
      0.52800661	     -0.00239548	     -0.00647863	     -0.00162210	      0.00756889
      0.52811933	     -0.00239433	     -0.00648079	     -0.00162055	      0.00757668
      0.52823205	     -0.00239317	     -0.00648298	     -0.00161900	      0.00758451
      0.52832104	     -0.00239226	     -0.00648473	     -0.00161778	      0.00759072
      0.52841003	     -0.00239135	     -0.00648649	     -0.00161656	      0.00759695
      0.52852729	     -0.00239016	     -0.00648882	     -0.00161496	      0.00760520
      0.52864455	     -0.00238896	     -0.00649118	     -0.00161336	      0.00761348
      0.52873041	     -0.00238809	     -0.00649292	     -0.00161219	      0.00761957
      0.52881626	     -0.00238721	     -0.00649467	     -0.00161102	      0.00762568
      0.52893920	     -0.00238596	     -0.00649721	     -0.00160935	      0.00763447
      0.52904408	     -0.00238490	     -0.00649939	     -0.00160793	      0.00764200
      0.52914896	     -0.00238384	     -0.00650159	     -0.00160651	      0.00764956
      0.52925385	     -0.00238277	     -0.00650381	     -0.00160509	      0.00765715
      0.52935873	     -0.00238171	     -0.00650605	     -0.00160367	      0.00766478
      0.52944839	     -0.00238081	     -0.00650797	     -0.00160246	      0.00767133
      0.52953805	     -0.00237990	     -0.00650992	     -0.00160125	      0.00767790
      0.52965167	     -0.00237876	     -0.00651240	     -0.00159972	      0.00768626
      0.52976528	     -0.00237761	     -0.00651490	     -0.00159820	      0.00769466
      0.52985476	     -0.00237671	     -0.00651689	     -0.00159700	      0.00770130
      0.52994424	     -0.00237581	     -0.00651889	     -0.00159580	      0.00770796
      0.53006015	     -0.00237465	     -0.00652150	     -0.00159425	      0.00771664
      0.53017605	     -0.00237349	     -0.00652414	     -0.00159270	      0.00772535
      0.53026123	     -0.00237264	     -0.00652609	     -0.00159157	      0.00773178
      0.53034640	     -0.00237178	     -0.00652805	     -0.00159043	      0.00773823
      0.53046917	     -0.00237056	     -0.00653091	     -0.00158880	      0.00774757
      0.53057344	     -0.00236952	     -0.00653335	     -0.00158742	      0.00775553
      0.53067772	     -0.00236848	     -0.00653582	     -0.00158604	      0.00776354
      0.53078199	     -0.00236744	     -0.00653830	     -0.00158466	      0.00777157
      0.53088627	     -0.00236640	     -0.00654080	     -0.00158328	      0.00777964
      0.53097595	     -0.00236551	     -0.00654297	     -0.00158209	      0.00778661
      0.53106563	     -0.00236462	     -0.00654516	     -0.00158091	      0.00779361
      0.53117789	     -0.00236350	     -0.00654791	     -0.00157944	      0.00780240
      0.53129014	     -0.00236239	     -0.00655069	     -0.00157796	      0.00781123
      0.53138021	     -0.00236150	     -0.00655293	     -0.00157678	      0.00781835
      0.53147027	     -0.00236061	     -0.00655519	     -0.00157560	      0.00782549
      0.53158385	     -0.00235949	     -0.00655806	     -0.00157411	      0.00783454
      0.53169743	     -0.00235837	     -0.00656095	     -0.00157263	      0.00784363
      0.53178401	     -0.00235751	     -0.00656317	     -0.00157150	      0.00785058
      0.53187060	     -0.00235666	     -0.00656541	     -0.00157037	      0.00785756
      0.53198905	     -0.00235550	     -0.00656849	     -0.00156883	      0.00786716
      0.53210750	     -0.00235433	     -0.00657159	     -0.00156730	      0.00787680
      0.53219074	     -0.00235352	     -0.00657379	     -0.00156622	      0.00788360
      0.53227399	     -0.00235270	     -0.00657600	     -0.00156514	      0.00789042
      0.53239904	     -0.00235147	     -0.00657935	     -0.00156352	      0.00790072
      0.53250373	     -0.00235045	     -0.00658217	     -0.00156217	      0.00790939
      0.53260842	     -0.00234943	     -0.00658501	     -0.00156082	      0.00791809
      0.53271312	     -0.00234841	     -0.00658788	     -0.00155947	      0.00792683
      0.53280561	     -0.00234750	     -0.00659043	     -0.00155829	      0.00793458
      0.53289809	     -0.00234660	     -0.00659299	     -0.00155710	      0.00794236
      0.53299058	     -0.00234570	     -0.00659557	     -0.00155591	      0.00795018
      0.53311300	     -0.00234451	     -0.00659901	     -0.00155435	      0.00796056
      0.53320683	     -0.00234360	     -0.00660167	     -0.00155315	      0.00796856
      0.53330066	     -0.00234269	     -0.00660434	     -0.00155195	      0.00797659
      0.53339450	     -0.00234178	     -0.00660704	     -0.00155075	      0.00798465
      0.53351654	     -0.00234060	     -0.00661056	     -0.00154920	      0.00799519
      0.53360830	     -0.00233971	     -0.00661323	     -0.00154804	      0.00800314
      0.53370006	     -0.00233882	     -0.00661592	     -0.00154687	      0.00801113
      0.53381248	     -0.00233774	     -0.00661923	     -0.00154545	      0.00802095
      0.53391349	     -0.00233676	     -0.00662223	     -0.00154417	      0.00802982
      0.53401450	     -0.00233579	     -0.00662525	     -0.00154289	      0.00803873
      0.53411551	     -0.00233481	     -0.00662828	     -0.00154162	      0.00804767
      0.53421652	     -0.00233384	     -0.00663134	     -0.00154035	      0.00805665
      0.53431753	     -0.00233287	     -0.00663442	     -0.00153908	      0.00806567
      0.53441853	     -0.00233190	     -0.00663752	     -0.00153781	      0.00807473
      0.53450701	     -0.00233105	     -0.00664025	     -0.00153670	      0.00808270
      0.53459549	     -0.00233021	     -0.00664300	     -0.00153559	      0.00809070
      0.53470655	     -0.00232914	     -0.00664647	     -0.00153420	      0.00810078
      0.53481761	     -0.00232808	     -0.00664997	     -0.00153281	      0.00811091
      0.53490653	     -0.00232723	     -0.00665278	     -0.00153170	      0.00811906
      0.53499545	     -0.00232638	     -0.00665562	     -0.00153060	      0.00812723
      0.53510839	     -0.00232530	     -0.00665924	     -0.00152919	      0.00813766
      0.53522133	     -0.00232423	     -0.00666289	     -0.00152779	      0.00814814
      0.53530570	     -0.00232342	     -0.00666563	     -0.00152674	      0.00815600
      0.53539008	     -0.00232262	     -0.00666839	     -0.00152570	      0.00816389
      0.53550993	     -0.00232148	     -0.00667233	     -0.00152421	      0.00817515
      0.53561676	     -0.00232047	     -0.00667587	     -0.00152289	      0.00818523
      0.53572359	     -0.00231945	     -0.00667943	     -0.00152158	      0.00819536
      0.53580976	     -0.00231864	     -0.00668232	     -0.00152052	      0.00820357
      0.53589593	     -0.00231782	     -0.00668523	     -0.00151946	      0.00821180
      0.53601039	     -0.00231674	     -0.00668911	     -0.00151805	      0.00822279
      0.53612485	     -0.00231566	     -0.00669303	     -0.00151665	      0.00823383
      0.53621039	     -0.00231485	     -0.00669597	     -0.00151560	      0.00824211
      0.53629592	     -0.00231404	     -0.00669893	     -0.00151455	      0.00825043
      0.53641301	     -0.00231294	     -0.00670300	     -0.00151312	      0.00826187
      0.53653009	     -0.00231184	     -0.00670711	     -0.00151169	      0.00827336
      0.53661190	     -0.00231107	     -0.00670999	     -0.00151070	      0.00828142
      0.53669372	     -0.00231030	     -0.00671289	     -0.00150970	      0.00828952
      0.53681750	     -0.00230913	     -0.00671731	     -0.00150820	      0.00830182
      0.53692145	     -0.00230816	     -0.00672104	     -0.00150694	      0.00831220
      0.53702541	     -0.00230718	     -0.00672480	     -0.00150568	      0.00832263
      0.53712936	     -0.00230621	     -0.00672858	     -0.00150442	      0.00833310
      0.53721879	     -0.00230537	     -0.00673185	     -0.00150334	      0.00834215
      0.53730822	     -0.00230454	     -0.00673514	     -0.00150226	      0.00835124
      0.53741679	     -0.00230352	     -0.00673916	     -0.00150096	      0.00836232
      0.53752536	     -0.00230251	     -0.00674320	     -0.00149965	      0.00837345
      0.53761463	     -0.00230167	     -0.00674655	     -0.00149858	      0.00838264
      0.53770391	     -0.00230084	     -0.00674991	     -0.00149751	      0.00839187
      0.53781360	     -0.00229982	     -0.00675407	     -0.00149619	      0.00840326
      0.53792328	     -0.00229880	     -0.00675825	     -0.00149488	      0.00841470
      0.53801022	     -0.00229799	     -0.00676159	     -0.00149384	      0.00842381
      0.53809717	     -0.00229718	     -0.00676494	     -0.00149281	      0.00843296
      0.53820985	     -0.00229614	     -0.00676931	     -0.00149147	      0.00844486
      0.53832253	     -0.00229509	     -0.00677371	     -0.00149013	      0.00845683
      0.53840725	     -0.00229431	     -0.00677704	     -0.00148912	      0.00846586
      0.53849196	     -0.00229352	     -0.00678039	     -0.00148811	      0.00847493
      0.53860832	     -0.00229245	     -0.00678501	     -0.00148674	      0.00848744
      0.53872468	     -0.00229137	     -0.00678966	     -0.00148536	      0.00850002
      0.53880646	     -0.00229062	     -0.00679295	     -0.00148439	      0.00850890
      0.53888824	     -0.00228986	     -0.00679626	     -0.00148343	      0.00851781
      0.53901016	     -0.00228874	     -0.00680122	     -0.00148199	      0.00853115
      0.53911330	     -0.00228778	     -0.00680544	     -0.00148078	      0.00854249
      0.53921644	     -0.00228684	     -0.00680968	     -0.00147957	      0.00855389
      0.53931958	     -0.00228589	     -0.00681396	     -0.00147836	      0.00856534
      0.53940862	     -0.00228507	     -0.00681767	     -0.00147731	      0.00857527
      0.53949765	     -0.00228425	     -0.00682139	     -0.00147627	      0.00858524
      0.53960519	     -0.00228326	     -0.00682592	     -0.00147502	      0.00859733
      0.53971273	     -0.00228228	     -0.00683048	     -0.00147376	      0.00860948
      0.53980186	     -0.00228146	     -0.00683428	     -0.00147272	      0.00861959
      0.53989100	     -0.00228064	     -0.00683810	     -0.00147168	      0.00862975
      0.53999931	     -0.00227965	     -0.00684276	     -0.00147043	      0.00864214
      0.54010762	     -0.00227866	     -0.00684746	     -0.00146917	      0.00865460
      0.54019469	     -0.00227786	     -0.00685125	     -0.00146816	      0.00866466
      0.54028175	     -0.00227707	     -0.00685507	     -0.00146715	      0.00867475
      0.54039256	     -0.00227606	     -0.00685995	     -0.00146587	      0.00868766
      0.54050338	     -0.00227505	     -0.00686486	     -0.00146459	      0.00870064
      0.54058860	     -0.00227427	     -0.00686866	     -0.00146361	      0.00871066
      0.54067382	     -0.00227349	     -0.00687248	     -0.00146263	      0.00872072
      0.54078751	     -0.00227246	     -0.00687760	     -0.00146132	      0.00873420
      0.54090121	     -0.00227142	     -0.00688276	     -0.00146002	      0.00874776
      0.54098401	     -0.00227067	     -0.00688654	     -0.00145907	      0.00875767
      0.54106681	     -0.00226992	     -0.00689033	     -0.00145812	      0.00876762
      0.54118466	     -0.00226885	     -0.00689576	     -0.00145677	      0.00878186
      0.54128650	     -0.00226793	     -0.00690048	     -0.00145561	      0.00879421
      0.54138833	     -0.00226700	     -0.00690523	     -0.00145445	      0.00880663
      0.54149017	     -0.00226608	     -0.00691001	     -0.00145329	      0.00881911
      0.54157975	     -0.00226527	     -0.00691424	     -0.00145227	      0.00883013
      0.54166932	     -0.00226446	     -0.00691848	     -0.00145125	      0.00884119
      0.54175890	     -0.00226365	     -0.00692275	     -0.00145023	      0.00885231
      0.54188014	     -0.00226255	     -0.00692856	     -0.00144886	      0.00886742
      0.54197065	     -0.00226174	     -0.00693292	     -0.00144784	      0.00887876
      0.54206117	     -0.00226092	     -0.00693731	     -0.00144681	      0.00889015
      0.54216987	     -0.00225994	     -0.00694260	     -0.00144559	      0.00890388
      0.54226767	     -0.00225906	     -0.00694740	     -0.00144449	      0.00891631
      0.54236548	     -0.00225818	     -0.00695222	     -0.00144338	      0.00892878
      0.54246329	     -0.00225730	     -0.00695706	     -0.00144229	      0.00894132
      0.54256110	     -0.00225642	     -0.00696193	     -0.00144119	      0.00895391
      0.54265890	     -0.00225554	     -0.00696683	     -0.00144009	      0.00896656
      0.54275671	     -0.00225466	     -0.00697176	     -0.00143900	      0.00897926
      0.54285452	     -0.00225378	     -0.00697671	     -0.00143790	      0.00899203
      0.54295233	     -0.00225290	     -0.00698169	     -0.00143681	      0.00900485
      0.54305013	     -0.00225203	     -0.00698670	     -0.00143572	      0.00901773
      0.54313783	     -0.00225124	     -0.00699121	     -0.00143474	      0.00902933
      0.54322554	     -0.00225046	     -0.00699575	     -0.00143377	      0.00904098
      0.54333115	     -0.00224951	     -0.00700124	     -0.00143260	      0.00905508
      0.54343676	     -0.00224857	     -0.00700676	     -0.00143142	      0.00906924
      0.54352721	     -0.00224776	     -0.00701151	     -0.00143042	      0.00908142
      0.54361766	     -0.00224695	     -0.00701629	     -0.00142942	      0.00909366
      0.54370810	     -0.00224614	     -0.00702110	     -0.00142842	      0.00910595
      0.54382512	     -0.00224510	     -0.00702735	     -0.00142713	      0.00912193
      0.54391527	     -0.00224429	     -0.00703219	     -0.00142614	      0.00913430
      0.54400542	     -0.00224349	     -0.00703705	     -0.00142514	      0.00914672
      0.54409557	     -0.00224268	     -0.00704194	     -0.00142415	      0.00915920
      0.54421628	     -0.00224161	     -0.00704853	     -0.00142283	      0.00917599
      0.54430429	     -0.00224082	     -0.00705336	     -0.00142186	      0.00918829
      0.54439230	     -0.00224004	     -0.00705821	     -0.00142090	      0.00920064
      0.54450245	     -0.00223906	     -0.00706432	     -0.00141969	      0.00921618
      0.54460140	     -0.00223818	     -0.00706984	     -0.00141861	      0.00923020
      0.54470034	     -0.00223730	     -0.00707539	     -0.00141753	      0.00924429
      0.54479928	     -0.00223642	     -0.00708096	     -0.00141646	      0.00925845
      0.54489822	     -0.00223555	     -0.00708657	     -0.00141538	      0.00927268
      0.54498389	     -0.00223479	     -0.00709145	     -0.00141445	      0.00928505
      0.54506955	     -0.00223403	     -0.00709636	     -0.00141352	      0.00929747
      0.54517809	     -0.00223306	     -0.00710260	     -0.00141234	      0.00931328
      0.54528664	     -0.00223210	     -0.00710888	     -0.00141117	      0.00932918
      0.54537112	     -0.00223135	     -0.00711380	     -0.00141026	      0.00934161
      0.54545561	     -0.00223061	     -0.00711874	     -0.00140934	      0.00935409
      0.54556821	     -0.00222961	     -0.00712536	     -0.00140813	      0.00937081
      0.54566913	     -0.00222872	     -0.00713132	     -0.00140704	      0.00938587
      0.54577006	     -0.00222782	     -0.00713732	     -0.00140596	      0.00940100
      0.54585863	     -0.00222704	     -0.00714262	     -0.00140501	      0.00941435
      0.54594720	     -0.00222626	     -0.00714793	     -0.00140406	      0.00942775
      0.54603577	     -0.00222548	     -0.00715328	     -0.00140311	      0.00944120
      0.54615554	     -0.00222442	     -0.00716054	     -0.00140183	      0.00945950
      0.54624464	     -0.00222363	     -0.00716598	     -0.00140087	      0.00947317
      0.54633374	     -0.00222285	     -0.00717144	     -0.00139992	      0.00948691
      0.54644134	     -0.00222190	     -0.00717808	     -0.00139878	      0.00950358
      0.54654894	     -0.00222095	     -0.00718475	     -0.00139763	      0.00952034
      0.54663024	     -0.00222024	     -0.00718982	     -0.00139677	      0.00953306
      0.54671154	     -0.00221952	     -0.00719491	     -0.00139590	      0.00954583
      0.54682647	     -0.00221851	     -0.00720214	     -0.00139469	      0.00956397
      0.54692795	     -0.00221762	     -0.00720857	     -0.00139361	      0.00958008
      0.54702942	     -0.00221672	     -0.00721503	     -0.00139254	      0.00959626
      0.54713089	     -0.00221583	     -0.00722152	     -0.00139147	      0.00961253
      0.54721515	     -0.00221509	     -0.00722694	     -0.00139058	      0.00962609
      0.54729940	     -0.00221435	     -0.00723239	     -0.00138969	      0.00963972
      0.54740802	     -0.00221340	     -0.00723944	     -0.00138855	      0.00965737
      0.54751664	     -0.00221244	     -0.00724654	     -0.00138741	      0.00967511
      0.54760240	     -0.00221169	     -0.00725218	     -0.00138651	      0.00968919
      0.54768817	     -0.00221094	     -0.00725784	     -0.00138561	      0.00970333
      0.54779641	     -0.00220999	     -0.00726502	     -0.00138447	      0.00972126
      0.54790464	     -0.00220904	     -0.00727225	     -0.00138334	      0.00973929
      0.54798825	     -0.00220831	     -0.00727786	     -0.00138247	      0.00975329
      0.54807186	     -0.00220757	     -0.00728349	     -0.00138160	      0.00976734
      0.54818264	     -0.00220660	     -0.00729100	     -0.00138044	      0.00978605
      0.54829341	     -0.00220563	     -0.00729855	     -0.00137929	      0.00980486
      0.54837575	     -0.00220491	     -0.00730419	     -0.00137843	      0.00981891
      0.54845810	     -0.00220419	     -0.00730986	     -0.00137758	      0.00983302
      0.54857109	     -0.00220320	     -0.00731768	     -0.00137641	      0.00985248
      0.54867065	     -0.00220233	     -0.00732461	     -0.00137538	      0.00986972
      0.54877021	     -0.00220146	     -0.00733157	     -0.00137435	      0.00988704
      0.54886976	     -0.00220059	     -0.00733858	     -0.00137332	      0.00990446
      0.54895767	     -0.00219982	     -0.00734479	     -0.00137241	      0.00991990
      0.54904558	     -0.00219905	     -0.00735104	     -0.00137151	      0.00993542
      0.54913349	     -0.00219828	     -0.00735731	     -0.00137061	      0.00995101
      0.54925188	     -0.00219725	     -0.00736581	     -0.00136939	      0.00997211
      0.54934017	     -0.00219648	     -0.00737219	     -0.00136848	      0.00998793
      0.54942846	     -0.00219570	     -0.00737859	     -0.00136758	      0.01000382
      0.54953504	     -0.00219477	     -0.00738636	     -0.00136649	      0.01002310
      0.54964162	     -0.00219384	     -0.00739418	     -0.00136540	      0.01004249
      0.54972267	     -0.00219314	     -0.00740015	     -0.00136457	      0.01005730
      0.54980373	     -0.00219243	     -0.00740615	     -0.00136374	      0.01007218
      0.54991683	     -0.00219144	     -0.00741457	     -0.00136259	      0.01009304
      0.55001739	     -0.00219056	     -0.00742210	     -0.00136157	      0.01011169
      0.55011796	     -0.00218969	     -0.00742967	     -0.00136055	      0.01013043
      0.55021852	     -0.00218881	     -0.00743728	     -0.00135953	      0.01014928
      0.55030213	     -0.00218808	     -0.00744364	     -0.00135868	      0.01016502
      0.55038574	     -0.00218735	     -0.00745003	     -0.00135783	      0.01018083
      0.55049326	     -0.00218641	     -0.00745829	     -0.00135675	      0.01020127
      0.55060077	     -0.00218547	     -0.00746660	     -0.00135566	      0.01022181
      0.55068630	     -0.00218473	     -0.00747324	     -0.00135480	      0.01023824
      0.55077183	     -0.00218398	     -0.00747991	     -0.00135394	      0.01025474
      0.55087844	     -0.00218305	     -0.00748827	     -0.00135287	      0.01027541
      0.55098505	     -0.00218212	     -0.00749668	     -0.00135179	      0.01029620
      0.55106871	     -0.00218139	     -0.00750332	     -0.00135096	      0.01031259
      0.55115238	     -0.00218067	     -0.00750998	     -0.00135012	      0.01032906
      0.55126093	     -0.00217972	     -0.00751868	     -0.00134903	      0.01035053
      0.55136948	     -0.00217877	     -0.00752742	     -0.00134795	      0.01037212
      0.55145234	     -0.00217805	     -0.00753413	     -0.00134712	      0.01038869
      0.55153520	     -0.00217733	     -0.00754087	     -0.00134629	      0.01040532
      0.55164511	     -0.00217637	     -0.00754986	     -0.00134520	      0.01042751
      0.55175503	     -0.00217541	     -0.00755890	     -0.00134410	      0.01044982
      0.55183657	     -0.00217470	     -0.00756564	     -0.00134329	      0.01046646
      0.55191811	     -0.00217399	     -0.00757241	     -0.00134248	      0.01048316
      0.55203004	     -0.00217302	     -0.00758176	     -0.00134137	      0.01050622
      0.55212895	     -0.00217215	     -0.00759006	     -0.00134040	      0.01052670
      0.55222787	     -0.00217129	     -0.00759841	     -0.00133942	      0.01054730
      0.55232678	     -0.00217043	     -0.00760681	     -0.00133844	      0.01056800
      0.55241318	     -0.00216968	     -0.00761418	     -0.00133759	      0.01058617
      0.55249958	     -0.00216892	     -0.00762159	     -0.00133674	      0.01060443
      0.55258598	     -0.00216817	     -0.00762903	     -0.00133589	      0.01062277
      0.55270619	     -0.00216712	     -0.00763944	     -0.00133471	      0.01064843
      0.55279270	     -0.00216637	     -0.00764697	     -0.00133386	      0.01066700
      0.55287922	     -0.00216561	     -0.00765454	     -0.00133301	      0.01068566
      0.55298645	     -0.00216468	     -0.00766398	     -0.00133196	      0.01070890
      0.55308294	     -0.00216384	     -0.00767251	     -0.00133102	      0.01072993
      0.55317943	     -0.00216300	     -0.00768110	     -0.00133007	      0.01075107
      0.55327593	     -0.00216215	     -0.00768972	     -0.00132913	      0.01077232
      0.55337242	     -0.00216131	     -0.00769840	     -0.00132819	      0.01079368
      0.55345725	     -0.00216057	     -0.00770606	     -0.00132737	      0.01081255
      0.55354207	     -0.00215983	     -0.00771376	     -0.00132654	      0.01083151
      0.55364702	     -0.00215892	     -0.00772333	     -0.00132552	      0.01085508
      0.55375198	     -0.00215800	     -0.00773296	     -0.00132451	      0.01087879
      0.55383485	     -0.00215728	     -0.00774060	     -0.00132370	      0.01089761
      0.55391772	     -0.00215655	     -0.00774828	     -0.00132290	      0.01091651
      0.55402748	     -0.00215559	     -0.00775850	     -0.00132184	      0.01094168
      0.55412550	     -0.00215474	     -0.00776768	     -0.00132089	      0.01096428
      0.55422353	     -0.00215388	     -0.00777691	     -0.00131995	      0.01098701
      0.55431144	     -0.00215311	     -0.00778523	     -0.00131910	      0.01100749
      0.55439934	     -0.00215234	     -0.00779359	     -0.00131826	      0.01102807
      0.55448725	     -0.00215158	     -0.00780200	     -0.00131741	      0.01104875
      0.55459973	     -0.00215059	     -0.00781280	     -0.00131633	      0.01107536
      0.55468762	     -0.00214982	     -0.00782130	     -0.00131549	      0.01109626
      0.55477551	     -0.00214905	     -0.00782983	     -0.00131465	      0.01111727
      0.55486340	     -0.00214828	     -0.00783841	     -0.00131381	      0.01113838
      0.55497955	     -0.00214727	     -0.00784980	     -0.00131270	      0.01116643
      0.55506486	     -0.00214652	     -0.00785822	     -0.00131189	      0.01118715
      0.55515017	     -0.00214577	     -0.00786668	     -0.00131108	      0.01120797
      0.55525681	     -0.00214484	     -0.00787731	     -0.00131006	      0.01123413
      0.55536346	     -0.00214390	     -0.00788800	     -0.00130905	      0.01126045
      0.55544313	     -0.00214321	     -0.00789603	     -0.00130829	      0.01128021
      0.55552280	     -0.00214251	     -0.00790409	     -0.00130754	      0.01130006
      0.55563475	     -0.00214152	     -0.00791548	     -0.00130648	      0.01132810
      0.55573417	     -0.00214065	     -0.00792566	     -0.00130554	      0.01135314
      0.55583358	     -0.00213978	     -0.00793589	     -0.00130460	      0.01137833
      0.55593300	     -0.00213891	     -0.00794618	     -0.00130366	      0.01140366
      0.55601477	     -0.00213819	     -0.00795468	     -0.00130289	      0.01142460
      0.55609655	     -0.00213747	     -0.00796323	     -0.00130212	      0.01144563
      0.55620325	     -0.00213653	     -0.00797443	     -0.00130112	      0.01147322
      0.55630177	     -0.00213566	     -0.00798484	     -0.00130019	      0.01149884
      0.55640029	     -0.00213480	     -0.00799530	     -0.00129927	      0.01152461
      0.55649881	     -0.00213393	     -0.00800582	     -0.00129834	      0.01155052
      0.55658102	     -0.00213321	     -0.00801465	     -0.00129758	      0.01157225
      0.55666324	     -0.00213248	     -0.00802351	     -0.00129681	      0.01159408
      0.55676884	     -0.00213155	     -0.00803496	     -0.00129582	      0.01162227
      0.55687444	     -0.00213062	     -0.00804647	     -0.00129484	      0.01165062
      0.55695934	     -0.00212987	     -0.00805577	     -0.00129405	      0.01167354
      0.55704424	     -0.00212912	     -0.00806512	     -0.00129326	      0.01169657
      0.55714808	     -0.00212820	     -0.00807662	     -0.00129229	      0.01172490
      0.55725192	     -0.00212728	     -0.00808818	     -0.00129133	      0.01175339
      0.55733527	     -0.00212655	     -0.00809751	     -0.00129056	      0.01177637
      0.55741861	     -0.00212581	     -0.00810688	     -0.00128978	      0.01179947
      0.55752374	     -0.00212488	     -0.00811877	     -0.00128881	      0.01182876
      0.55762888	     -0.00212395	     -0.00813072	     -0.00128784	      0.01185823
      0.55771197	     -0.00212321	     -0.00814022	     -0.00128707	      0.01188164
      0.55779507	     -0.00212248	     -0.00814977	     -0.00128631	      0.01190517
      0.55790066	     -0.00212154	     -0.00816196	     -0.00128534	      0.01193522
      0.55800624	     -0.00212060	     -0.00817422	     -0.00128437	      0.01196546
      0.55808857	     -0.00211987	     -0.00818384	     -0.00128361	      0.01198917
      0.55817090	     -0.00211914	     -0.00819349	     -0.00128285	      0.01201299
      0.55827741	     -0.00211819	     -0.00820605	     -0.00128188	      0.01204396
      0.55838392	     -0.00211725	     -0.00821869	     -0.00128090	      0.01207513
      0.55846554	     -0.00211652	     -0.00822842	     -0.00128016	      0.01209915
      0.55854716	     -0.00211579	     -0.00823820	     -0.00127941	      0.01212328
      0.55865467	     -0.00211483	     -0.00825115	     -0.00127843	      0.01215523
      0.55876218	     -0.00211388	     -0.00826418	     -0.00127745	      0.01218739
      0.55884293	     -0.00211315	     -0.00827402	     -0.00127672	      0.01221167
      0.55892369	     -0.00211243	     -0.00828390	     -0.00127598	      0.01223607
      0.55903248	     -0.00211146	     -0.00829729	     -0.00127500	      0.01226912
      0.55912945	     -0.00211059	     -0.00830929	     -0.00127412	      0.01229875
      0.55922641	     -0.00210973	     -0.00832136	     -0.00127324	      0.01232855
      0.55932338	     -0.00210886	     -0.00833349	     -0.00127236	      0.01235852
      0.55940869	     -0.00210809	     -0.00834422	     -0.00127159	      0.01238503
      0.55949400	     -0.00210733	     -0.00835500	     -0.00127082	      0.01241166
      0.55957931	     -0.00210656	     -0.00836584	     -0.00127005	      0.01243843
      0.55969585	     -0.00210552	     -0.00838072	     -0.00126900	      0.01247522
      0.55978118	     -0.00210475	     -0.00839168	     -0.00126824	      0.01250231
      0.55986651	     -0.00210398	     -0.00840270	     -0.00126747	      0.01252954
      0.55997113	     -0.00210304	     -0.00841628	     -0.00126653	      0.01256311
      0.56007575	     -0.00210210	     -0.00842993	     -0.00126559	      0.01259689
      0.56015439	     -0.00210139	     -0.00844026	     -0.00126489	      0.01262242
      0.56023303	     -0.00210068	     -0.00845062	     -0.00126419	      0.01264806
      0.56034371	     -0.00209968	     -0.00846529	     -0.00126320	      0.01268435
      0.56044214	     -0.00209879	     -0.00847841	     -0.00126232	      0.01271682
      0.56054057	     -0.00209790	     -0.00849161	     -0.00126144	      0.01274949
      0.56062899	     -0.00209710	     -0.00850353	     -0.00126066	      0.01277899
      0.56071740	     -0.00209630	     -0.00851551	     -0.00125987	      0.01280864
      0.56080582	     -0.00209550	     -0.00852755	     -0.00125908	      0.01283845
      0.56089424	     -0.00209469	     -0.00853965	     -0.00125830	      0.01286842
      0.56100807	     -0.00209366	     -0.00855532	     -0.00125729	      0.01290723
      0.56109024	     -0.00209291	     -0.00856669	     -0.00125656	      0.01293541
      0.56117241	     -0.00209217	     -0.00857812	     -0.00125584	      0.01296373
      0.56127979	     -0.00209119	     -0.00859313	     -0.00125489	      0.01300094
      0.56138717	     -0.00209021	     -0.00860824	     -0.00125394	      0.01303838
      0.56146469	     -0.00208950	     -0.00861921	     -0.00125326	      0.01306557
      0.56154222	     -0.00208879	     -0.00863022	     -0.00125258	      0.01309288
      0.56165486	     -0.00208776	     -0.00864631	     -0.00125159	      0.01313279
      0.56175325	     -0.00208686	     -0.00866045	     -0.00125072	      0.01316786
      0.56185163	     -0.00208596	     -0.00867467	     -0.00124986	      0.01320314
      0.56194006	     -0.00208515	     -0.00868752	     -0.00124909	      0.01323503
      0.56202849	     -0.00208434	     -0.00870044	     -0.00124831	      0.01326708
      0.56211692	     -0.00208353	     -0.00871342	     -0.00124754	      0.01329931
      0.56220535	     -0.00208272	     -0.00872647	     -0.00124677	      0.01333170
      0.56231721	     -0.00208169	     -0.00874307	     -0.00124579	      0.01337293
      0.56239983	     -0.00208093	     -0.00875540	     -0.00124507	      0.01340355
      0.56248245	     -0.00208016	     -0.00876778	     -0.00124435	      0.01343433
      0.56258833	     -0.00207919	     -0.00878375	     -0.00124343	      0.01347399
      0.56269421	     -0.00207821	     -0.00879981	     -0.00124251	      0.01351391
      0.56277217	     -0.00207749	     -0.00881170	     -0.00124184	      0.01354346
      0.56285013	     -0.00207677	     -0.00882364	     -0.00124116	      0.01357315
      0.56296114	     -0.00207574	     -0.00884074	     -0.00124020	      0.01361567
      0.56305850	     -0.00207483	     -0.00885582	     -0.00123936	      0.01365320
      0.56315585	     -0.00207393	     -0.00887099	     -0.00123852	      0.01369094
      0.56325321	     -0.00207302	     -0.00888625	     -0.00123768	      0.01372890
      0.56333459	     -0.00207227	     -0.00889907	     -0.00123698	      0.01376081
      0.56341597	     -0.00207151	     -0.00891195	     -0.00123628	      0.01379287
      0.56351961	     -0.00207054	     -0.00892844	     -0.00123539	      0.01383393
      0.56362326	     -0.00206957	     -0.00894503	     -0.00123450	      0.01387525
      0.56370602	     -0.00206880	     -0.00895835	     -0.00123379	      0.01390842
      0.56378878	     -0.00206802	     -0.00897174	     -0.00123308	      0.01394177
      0.56389214	     -0.00206706	     -0.00898855	     -0.00123220	      0.01398365
      0.56399551	     -0.00206609	     -0.00900545	     -0.00123131	      0.01402579
      0.56407619	     -0.00206533	     -0.00901872	     -0.00123062	      0.01405886
      0.56415687	     -0.00206457	     -0.00903205	     -0.00122994	      0.01409210
      0.56426276	     -0.00206357	     -0.00904965	     -0.00122903	      0.01413597
      0.56436864	     -0.00206258	     -0.00906735	     -0.00122813	      0.01418012
      0.56444782	     -0.00206183	     -0.00908065	     -0.00122746	      0.01421332
      0.56452700	     -0.00206108	     -0.00909402	     -0.00122679	      0.01424667
      0.56463557	     -0.00206005	     -0.00911245	     -0.00122587	      0.01429267
      0.56473091	     -0.00205915	     -0.00912873	     -0.00122506	      0.01433332
      0.56482625	     -0.00205825	     -0.00914511	     -0.00122425	      0.01437419
      0.56492159	     -0.00205734	     -0.00916157	     -0.00122345	      0.01441531
      0.56500687	     -0.00205653	     -0.00917637	     -0.00122273	      0.01445229
      0.56509215	     -0.00205572	     -0.00919125	     -0.00122201	      0.01448946
      0.56517743	     -0.00205491	     -0.00920621	     -0.00122129	      0.01452682
      0.56528804	     -0.00205386	     -0.00922571	     -0.00122036	      0.01457557
      0.56537422	     -0.00205303	     -0.00924100	     -0.00121964	      0.01461378
      0.56546040	     -0.00205221	     -0.00925636	     -0.00121891	      0.01465219
      0.56554657	     -0.00205138	     -0.00927180	     -0.00121819	      0.01469079
      0.56565790	     -0.00205032	     -0.00929186	     -0.00121726	      0.01474097
      0.56574226	     -0.00204951	     -0.00930715	     -0.00121655	      0.01477922
      0.56582662	     -0.00204870	     -0.00932251	     -0.00121585	      0.01481766
      0.56592942	     -0.00204771	     -0.00934133	     -0.00121499	      0.01486477
      0.56603223	     -0.00204672	     -0.00936027	     -0.00121413	      0.01491218
      0.56610944	     -0.00204598	     -0.00937457	     -0.00121349	      0.01494798
      0.56618665	     -0.00204523	     -0.00938894	     -0.00121284	      0.01498395
      0.56629720	     -0.00204416	     -0.00940962	     -0.00121193	      0.01503575
      0.56639296	     -0.00204324	     -0.00942764	     -0.00121113	      0.01508089
      0.56648871	     -0.00204231	     -0.00944576	     -0.00121034	      0.01512629
      0.56658446	     -0.00204138	     -0.00946399	     -0.00120954	      0.01517196
      0.56666738	     -0.00204057	     -0.00947985	     -0.00120886	      0.01521173
      0.56675031	     -0.00203977	     -0.00949579	     -0.00120817	      0.01525169
      0.56685083	     -0.00203879	     -0.00951522	     -0.00120734	      0.01530041
      0.56695135	     -0.00203781	     -0.00953477	     -0.00120651	      0.01534942
      0.56703368	     -0.00203700	     -0.00955086	     -0.00120583	      0.01538979
      0.56711601	     -0.00203620	     -0.00956703	     -0.00120515	      0.01543036
      0.56721844	     -0.00203520	     -0.00958726	     -0.00120431	      0.01548111
      0.56732087	     -0.00203419	     -0.00960761	     -0.00120347	      0.01553218
      0.56740011	     -0.00203342	     -0.00962344	     -0.00120282	      0.01557191
      0.56747936	     -0.00203264	     -0.00963935	     -0.00120217	      0.01561183
      0.56758642	     -0.00203159	     -0.00966095	     -0.00120129	      0.01566607
      0.56769348	     -0.00203053	     -0.00968269	     -0.00120042	      0.01572066
      0.56776891	     -0.00202979	     -0.00969808	     -0.00119980	      0.01575933
      0.56784434	     -0.00202904	     -0.00971355	     -0.00119919	      0.01579818
      0.56795917	     -0.00202791	     -0.00973722	     -0.00119825	      0.01585766
      0.56805327	     -0.00202698	     -0.00975674	     -0.00119749	      0.01590671
      0.56814737	     -0.00202604	     -0.00977637	     -0.00119672	      0.01595604
      0.56824146	     -0.00202511	     -0.00979611	     -0.00119596	      0.01600565
      0.56833556	     -0.00202418	     -0.00981596	     -0.00119519	      0.01605554
      0.56841871	     -0.00202335	     -0.00983358	     -0.00119452	      0.01609986
      0.56850186	     -0.00202252	     -0.00985130	     -0.00119384	      0.01614440
      0.56858501	     -0.00202169	     -0.00986910	     -0.00119317	      0.01618917
      0.56870013	     -0.00202054	     -0.00989389	     -0.00119224	      0.01625152
      0.56878423	     -0.00201970	     -0.00991211	     -0.00119156	      0.01629734
      0.56886834	     -0.00201886	     -0.00993041	     -0.00119088	      0.01634339
      0.56897067	     -0.00201783	     -0.00995281	     -0.00119006	      0.01639974
      0.56906256	     -0.00201691	     -0.00997303	     -0.00118932	      0.01645064
      0.56915446	     -0.00201599	     -0.00999337	     -0.00118858	      0.01650182
      0.56924635	     -0.00201506	     -0.01001381	     -0.00118784	      0.01655328
      0.56933825	     -0.00201414	     -0.01003437	     -0.00118711	      0.01660502
      0.56943014	     -0.00201321	     -0.01005503	     -0.00118637	      0.01665704
      0.56952204	     -0.00201228	     -0.01007581	     -0.00118563	      0.01670935
      0.56960460	     -0.00201145	     -0.01009457	     -0.00118497	      0.01675660
      0.56968716	     -0.00201061	     -0.01011342	     -0.00118432	      0.01680407
      0.56978687	     -0.00200960	     -0.01013631	     -0.00118352	      0.01686171
      0.56988657	     -0.00200859	     -0.01015933	     -0.00118273	      0.01691970
      0.56996735	     -0.00200777	     -0.01017808	     -0.00118208	      0.01696693
      0.57004813	     -0.00200695	     -0.01019692	     -0.00118144	      0.01701438
      0.57015232	     -0.00200589	     -0.01022135	     -0.00118061	      0.01707592
      0.57024573	     -0.00200494	     -0.01024337	     -0.00117987	      0.01713142
      0.57033914	     -0.00200399	     -0.01026552	     -0.00117913	      0.01718723
      0.57043255	     -0.00200303	     -0.01028779	     -0.00117839	      0.01724334
      0.57051403	     -0.00200220	     -0.01030731	     -0.00117775	      0.01729253
      0.57059550	     -0.00200137	     -0.01032693	     -0.00117710	      0.01734196
      0.57069705	     -0.00200033	     -0.01035150	     -0.00117630	      0.01740390
      0.57079861	     -0.00199929	     -0.01037623	     -0.00117550	      0.01746621
      0.57087619	     -0.00199849	     -0.01039521	     -0.00117489	      0.01751406
      0.57095378	     -0.00199769	     -0.01041429	     -0.00117428	      0.01756213
      0.57106354	     -0.00199656	     -0.01044141	     -0.00117341	      0.01763051
      0.57115640	     -0.00199561	     -0.01046450	     -0.00117269	      0.01768869
      0.57124925	     -0.00199465	     -0.01048771	     -0.00117196	      0.01774719
      0.57134211	     -0.00199369	     -0.01051104	     -0.00117123	      0.01780600
      0.57142551	     -0.00199283	     -0.01053210	     -0.00117058	      0.01785910
      0.57150892	     -0.00199197	     -0.01055327	     -0.00116992	      0.01791245
      0.57159232	     -0.00199111	     -0.01057454	     -0.00116927	      0.01796605
      0.57170185	     -0.00198997	     -0.01060262	     -0.00116842	      0.01803685
      0.57179100	     -0.00198905	     -0.01062561	     -0.00116772	      0.01809479
      0.57188015	     -0.00198812	     -0.01064872	     -0.00116703	      0.01815303
      0.57196930	     -0.00198720	     -0.01067195	     -0.00116634	      0.01821156
      0.57205844	     -0.00198627	     -0.01069529	     -0.00116564	      0.01827040
      0.57214759	     -0.00198534	     -0.01071876	     -0.00116495	      0.01832953
      0.57223674	     -0.00198442	     -0.01074234	     -0.00116426	      0.01838896
      0.57232589	     -0.00198349	     -0.01076604	     -0.00116357	      0.01844869
      0.57241503	     -0.00198256	     -0.01078987	     -0.00116288	      0.01850871
      0.57252309	     -0.00198143	     -0.01081891	     -0.00116204	      0.01858188
      0.57260001	     -0.00198063	     -0.01083969	     -0.00116145	      0.01863423
      0.57267693	     -0.00197982	     -0.01086056	     -0.00116086	      0.01868681
      0.57278312	     -0.00197871	     -0.01088952	     -0.00116004	      0.01875976
      0.57288092	     -0.00197769	     -0.01091635	     -0.00115928	      0.01882733
      0.57297871	     -0.00197667	     -0.01094333	     -0.00115853	      0.01889527
      0.57306235	     -0.00197579	     -0.01096652	     -0.00115789	      0.01895366
      0.57314598	     -0.00197491	     -0.01098982	     -0.00115725	      0.01901232
      0.57324657	     -0.00197386	     -0.01101799	     -0.00115648	      0.01908322
      0.57333510	     -0.00197293	     -0.01104291	     -0.00115580	      0.01914595
      0.57342363	     -0.00197200	     -0.01106796	     -0.00115512	      0.01920898
      0.57351216	     -0.00197107	     -0.01109313	     -0.00115445	      0.01927231
      0.57360069	     -0.00197014	     -0.01111843	     -0.00115377	      0.01933595
      0.57368922	     -0.00196921	     -0.01114385	     -0.00115309	      0.01939990
      0.57377775	     -0.00196828	     -0.01116940	     -0.00115242	      0.01946414
      0.57386628	     -0.00196735	     -0.01119507	     -0.00115175	      0.01952870
      0.57395481	     -0.00196641	     -0.01122087	     -0.00115107	      0.01959355
      0.57404334	     -0.00196548	     -0.01124680	     -0.00115040	      0.01965872
      0.57415408	     -0.00196432	     -0.01127941	     -0.00114956	      0.01974066
      0.57422821	     -0.00196353	     -0.01130135	     -0.00114900	      0.01979578
      0.57430234	     -0.00196275	     -0.01132338	     -0.00114844	      0.01985111
      0.57441130	     -0.00196161	     -0.01135592	     -0.00114761	      0.01993283
      0.57451527	     -0.00196051	     -0.01138716	     -0.00114683	      0.02001125
      0.57461924	     -0.00195941	     -0.01141858	     -0.00114604	      0.02009008
      0.57469862	     -0.00195858	     -0.01144268	     -0.00114544	      0.02015056
      0.57477800	     -0.00195774	     -0.01146689	     -0.00114485	      0.02021128
      0.57488716	     -0.00195659	     -0.01150036	     -0.00114402	      0.02029519
      0.57497153	     -0.00195570	     -0.01152635	     -0.00114339	      0.02036035
      0.57505589	     -0.00195481	     -0.01155247	     -0.00114276	      0.02042580
      0.57514026	     -0.00195392	     -0.01157871	     -0.00114212	      0.02049152
      0.57525157	     -0.00195275	     -0.01161351	     -0.00114129	      0.02057866
      0.57532817	     -0.00195194	     -0.01163758	     -0.00114072	      0.02063890
      0.57540476	     -0.00195113	     -0.01166174	     -0.00114014	      0.02069938
      0.57550882	     -0.00195003	     -0.01169473	     -0.00113937	      0.02078190
      0.57560788	     -0.00194899	     -0.01172631	     -0.00113863	      0.02086085
      0.57570694	     -0.00194795	     -0.01175805	     -0.00113789	      0.02094019
      0.57578946	     -0.00194708	     -0.01178462	     -0.00113727	      0.02100656
      0.57587198	     -0.00194621	     -0.01181131	     -0.00113666	      0.02107321
      0.57597530	     -0.00194512	     -0.01184488	     -0.00113589	      0.02115701
      0.57605979	     -0.00194424	     -0.01187248	     -0.00113527	      0.02122586
      0.57614428	     -0.00194335	     -0.01190019	     -0.00113464	      0.02129498
      0.57622877	     -0.00194246	     -0.01192803	     -0.00113401	      0.02136437
      0.57633729	     -0.00194132	     -0.01196397	     -0.00113321	      0.02145392
      0.57641471	     -0.00194051	     -0.01198973	     -0.00113264	      0.02151806
      0.57649212	     -0.00193970	     -0.01201559	     -0.00113207	      0.02158244
      0.57659349	     -0.00193864	     -0.01204962	     -0.00113132	      0.02166709
      0.57669118	     -0.00193762	     -0.01208257	     -0.00113060	      0.02174903
      0.57678887	     -0.00193659	     -0.01211570	     -0.00112988	      0.02183133
      0.57687228	     -0.00193572	     -0.01214411	     -0.00112926	      0.02190189
      0.57695570	     -0.00193485	     -0.01217264	     -0.00112865	      0.02197272
      0.57705763	     -0.00193379	     -0.01220768	     -0.00112790	      0.02205962
      0.57714123	     -0.00193292	     -0.01223654	     -0.00112729	      0.02213119
      0.57722484	     -0.00193205	     -0.01226554	     -0.00112668	      0.02220302
      0.57730844	     -0.00193118	     -0.01229465	     -0.00112607	      0.02227511
      0.57741952	     -0.00193003	     -0.01233352	     -0.00112525	      0.02237129
      0.57749467	     -0.00192925	     -0.01235994	     -0.00112470	      0.02243662
      0.57756982	     -0.00192847	     -0.01238646	     -0.00112416	      0.02250216
      0.57767361	     -0.00192740	     -0.01242324	     -0.00112340	      0.02259301
      0.57777388	     -0.00192636	     -0.01245896	     -0.00112267	      0.02268115
      0.57787415	     -0.00192533	     -0.01249485	     -0.00112194	      0.02276966
      0.57795995	     -0.00192445	     -0.01252571	     -0.00112132	      0.02284568
      0.57804576	     -0.00192357	     -0.01255670	     -0.00112069	      0.02292198
      0.57813157	     -0.00192269	     -0.01258781	     -0.00112007	      0.02299853
      0.57821737	     -0.00192181	     -0.01261906	     -0.00111945	      0.02307534
      0.57831848	     -0.00192077	     -0.01265604	     -0.00111872	      0.02316618
      0.57840746	     -0.00191987	     -0.01268873	     -0.00111807	      0.02324642
      0.57849644	     -0.00191896	     -0.01272157	     -0.00111743	      0.02332694
      0.57858542	     -0.00191805	     -0.01275454	     -0.00111679	      0.02340773
      0.57867441	     -0.00191715	     -0.01278765	     -0.00111615	      0.02348880
      0.57876339	     -0.00191625	     -0.01282090	     -0.00111551	      0.02357013
      0.57885237	     -0.00191535	     -0.01285429	     -0.00111487	      0.02365172
      0.57894135	     -0.00191445	     -0.01288782	     -0.00111423	      0.02373359
      0.57903033	     -0.00191356	     -0.01292148	     -0.00111359	      0.02381571
      0.57911931	     -0.00191267	     -0.01295529	     -0.00111295	      0.02389810
      0.57920830	     -0.00191177	     -0.01298923	     -0.00111231	      0.02398074
      0.57929728	     -0.00191089	     -0.01302331	     -0.00111167	      0.02406364
      0.57938626	     -0.00191000	     -0.01305753	     -0.00111104	      0.02414680
      0.57947524	     -0.00190911	     -0.01309189	     -0.00111040	      0.02423021
      0.57956422	     -0.00190823	     -0.01312639	     -0.00110977	      0.02431386
      0.57965321	     -0.00190735	     -0.01316102	     -0.00110913	      0.02439777
      0.57974219	     -0.00190647	     -0.01319579	     -0.00110850	      0.02448191
      0.57983117	     -0.00190560	     -0.01323070	     -0.00110787	      0.02456630
      0.57992015	     -0.00190472	     -0.01326575	     -0.00110723	      0.02465093
      0.58000913	     -0.00190385	     -0.01330093	     -0.00110660	      0.02473580
      0.58008917	     -0.00190307	     -0.01333269	     -0.00110603	      0.02481233
      0.58016920	     -0.00190229	     -0.01336457	     -0.00110547	      0.02488906
      0.58027175	     -0.00190130	     -0.01340556	     -0.00110474	      0.02498762
      0.58035685	     -0.00190047	     -0.01343973	     -0.00110414	      0.02506966
      0.58044195	     -0.00189965	     -0.01347401	     -0.00110354	      0.02515189
      0.58052706	     -0.00189883	     -0.01350842	     -0.00110294	      0.02523433
      0.58062934	     -0.00189785	     -0.01354995	     -0.00110221	      0.02533368
      0.58070877	     -0.00189709	     -0.01358231	     -0.00110165	      0.02541102
      0.58078820	     -0.00189634	     -0.01361478	     -0.00110109	      0.02548853
      0.58088473	     -0.00189542	     -0.01365439	     -0.00110042	      0.02558296
      0.58097852	     -0.00189453	     -0.01369303	     -0.00109976	      0.02567494
      0.58107231	     -0.00189365	     -0.01373182	     -0.00109910	      0.02576715
      0.58115643	     -0.00189286	     -0.01376673	     -0.00109851	      0.02585004
      0.58124055	     -0.00189207	     -0.01380176	     -0.00109792	      0.02593310
      0.58132467	     -0.00189129	     -0.01383691	     -0.00109733	      0.02601633
      0.58140878	     -0.00189050	     -0.01387218	     -0.00109674	      0.02609974
      0.58152472	     -0.00188943	     -0.01392098	     -0.00109593	      0.02621497
      0.58159545	     -0.00188878	     -0.01395086	     -0.00109544	      0.02628542
      0.58166618	     -0.00188813	     -0.01398083	     -0.00109495	      0.02635599
      0.58177889	     -0.00188709	     -0.01402875	     -0.00109416	      0.02646868
      0.58187995	     -0.00188617	     -0.01407190	     -0.00109346	      0.02656996
      0.58201978	     -0.00188490	     -0.01413187	     -0.00109249	      0.02671046
      0.58209065	     -0.00188426	     -0.01416240	     -0.00109199	      0.02678183
      0.58216152	     -0.00188362	     -0.01419300	     -0.00109150	      0.02685330
      0.58229489	     -0.00188243	     -0.01425081	     -0.00109058	      0.02698808
      0.58236804	     -0.00188177	     -0.01428264	     -0.00109007	      0.02706215
      0.58244118	     -0.00188112	     -0.01431455	     -0.00108957	      0.02713633
      0.58255506	     -0.00188011	     -0.01436441	     -0.00108878	      0.02725201
      0.58265213	     -0.00187926	     -0.01440707	     -0.00108811	      0.02735082
      0.58274920	     -0.00187840	     -0.01444989	     -0.00108744	      0.02744979
      0.58283128	     -0.00187769	     -0.01448621	     -0.00108688	      0.02753361
      0.58291336	     -0.00187697	     -0.01452263	     -0.00108631	      0.02761755
      0.58299544	     -0.00187626	     -0.01455916	     -0.00108575	      0.02770161
      0.58310294	     -0.00187533	     -0.01460717	     -0.00108501	      0.02781187
      0.58318586	     -0.00187461	     -0.01464433	     -0.00108444	      0.02789705
      0.58326878	     -0.00187390	     -0.01468159	     -0.00108387	      0.02798234
      0.58335170	     -0.00187319	     -0.01471896	     -0.00108330	      0.02806774
      0.58345876	     -0.00187228	     -0.01476736	     -0.00108257	      0.02817816
      0.58354044	     -0.00187159	     -0.01480441	     -0.00108201	      0.02826252
      0.58362213	     -0.00187089	     -0.01484157	     -0.00108146	      0.02834698
      0.58372081	     -0.00187006	     -0.01488659	     -0.00108078	      0.02844914
      0.58380913	     -0.00186932	     -0.01492701	     -0.00108018	      0.02854070
      0.58389746	     -0.00186858	     -0.01496755	     -0.00107958	      0.02863236
      0.58398579	     -0.00186785	     -0.01500821	     -0.00107898	      0.02872414
      0.58407411	     -0.00186712	     -0.01504899	     -0.00107838	      0.02881601
      0.58416244	     -0.00186639	     -0.01508989	     -0.00107778	      0.02890798
      0.58425076	     -0.00186566	     -0.01513091	     -0.00107718	      0.02900006
      0.58433909	     -0.00186493	     -0.01517204	     -0.00107658	      0.02909222
      0.58442742	     -0.00186421	     -0.01521328	     -0.00107599	      0.02918448
      0.58451574	     -0.00186349	     -0.01525465	     -0.00107539	      0.02927684
      0.58460407	     -0.00186278	     -0.01529613	     -0.00107479	      0.02936928
      0.58469239	     -0.00186206	     -0.01533772	     -0.00107420	      0.02946180
      0.58478072	     -0.00186135	     -0.01537943	     -0.00107360	      0.02955442
      0.58486905	     -0.00186064	     -0.01542125	     -0.00107301	      0.02964711
      0.58494757	     -0.00186001	     -0.01545853	     -0.00107248	      0.02972958
      0.58502609	     -0.00185938	     -0.01549590	     -0.00107195	      0.02981212
      0.58512332	     -0.00185861	     -0.01554229	     -0.00107130	      0.02991440
      0.58522055	     -0.00185784	     -0.01558882	     -0.00107065	      0.03001678
      0.58530010	     -0.00185721	     -0.01562699	     -0.00107011	      0.03010061
      0.58537966	     -0.00185659	     -0.01566526	     -0.00106958	      0.03018450
      0.58547784	     -0.00185582	     -0.01571260	     -0.00106892	      0.03028810
      0.58557601	     -0.00185505	     -0.01576008	     -0.00106827	      0.03039178
      0.58565203	     -0.00185446	     -0.01579694	     -0.00106776	      0.03047212
      0.58572805	     -0.00185387	     -0.01583389	     -0.00106725	      0.03055251
      0.58583111	     -0.00185307	     -0.01588410	     -0.00106657	      0.03066156
      0.58593417	     -0.00185228	     -0.01593446	     -0.00106588	      0.03077070
      0.58600677	     -0.00185172	     -0.01597003	     -0.00106540	      0.03084763
      0.58607936	     -0.00185116	     -0.01600567	     -0.00106491	      0.03092459
      0.58618942	     -0.00185032	     -0.01605984	     -0.00106418	      0.03104134
      0.58628029	     -0.00184963	     -0.01610469	     -0.00106358	      0.03113780
      0.58637117	     -0.00184894	     -0.01614965	     -0.00106298	      0.03123432
      0.58646204	     -0.00184826	     -0.01619473	     -0.00106238	      0.03133089
      0.58655291	     -0.00184757	     -0.01623993	     -0.00106178	      0.03142751
      0.58663105	     -0.00184698	     -0.01627888	     -0.00106126	      0.03151063
      0.58670920	     -0.00184640	     -0.01631792	     -0.00106074	      0.03159380
      0.58680671	     -0.00184567	     -0.01636675	     -0.00106010	      0.03169762
      0.58690423	     -0.00184495	     -0.01641570	     -0.00105946	      0.03180150
      0.58698284	     -0.00184436	     -0.01645527	     -0.00105894	      0.03188529
      0.58706146	     -0.00184378	     -0.01649491	     -0.00105842	      0.03196910
      0.58715997	     -0.00184306	     -0.01654471	     -0.00105778	      0.03207418
      0.58725849	     -0.00184233	     -0.01659464	     -0.00105713	      0.03217930
      0.58733431	     -0.00184178	     -0.01663315	     -0.00105663	      0.03226025
      0.58741014	     -0.00184123	     -0.01667174	     -0.00105614	      0.03234121
      0.58751256	     -0.00184048	     -0.01672399	     -0.00105547	      0.03245062
      0.58761499	     -0.00183974	     -0.01677638	     -0.00105480	      0.03256007
      0.58768817	     -0.00183921	     -0.01681390	     -0.00105432	      0.03263831
      0.58776136	     -0.00183868	     -0.01685149	     -0.00105384	      0.03271657
      0.58786893	     -0.00183791	     -0.01690686	     -0.00105314	      0.03283162
      0.58795995	     -0.00183725	     -0.01695383	     -0.00105255	      0.03292901
      0.58805097	     -0.00183660	     -0.01700090	     -0.00105195	      0.03302642
      0.58814199	     -0.00183596	     -0.01704809	     -0.00105136	      0.03312386
      0.58822305	     -0.00183538	     -0.01709020	     -0.00105084	      0.03321066
      0.58830411	     -0.00183481	     -0.01713239	     -0.00105031	      0.03329748
      0.58838517	     -0.00183423	     -0.01717467	     -0.00104979	      0.03338432
      0.58849051	     -0.00183349	     -0.01722973	     -0.00104910	      0.03349719
      0.58857274	     -0.00183292	     -0.01727282	     -0.00104857	      0.03358532
      0.58865497	     -0.00183234	     -0.01731598	     -0.00104804	      0.03367347
      0.58873720	     -0.00183177	     -0.01735924	     -0.00104751	      0.03376164
      0.58884218	     -0.00183104	     -0.01741458	     -0.00104683	      0.03387421
      0.58892279	     -0.00183048	     -0.01745716	     -0.00104631	      0.03396067
      0.58900340	     -0.00182992	     -0.01749983	     -0.00104579	      0.03404713
      0.58910067	     -0.00182925	     -0.01755142	     -0.00104517	      0.03415149
      0.58919794	     -0.00182858	     -0.01760314	     -0.00104454	      0.03425586
      0.58927174	     -0.00182807	     -0.01764245	     -0.00104407	      0.03433507
      0.58934555	     -0.00182757	     -0.01768183	     -0.00104359	      0.03441428
      0.58945003	     -0.00182685	     -0.01773769	     -0.00104292	      0.03452643
      0.58954095	     -0.00182623	     -0.01778641	     -0.00104234	      0.03462403
      0.58963186	     -0.00182562	     -0.01783523	     -0.00104176	      0.03472163
      0.58972278	     -0.00182500	     -0.01788414	     -0.00104118	      0.03481924
      0.58980210	     -0.00182447	     -0.01792691	     -0.00104067	      0.03490442
      0.58988143	     -0.00182393	     -0.01796974	     -0.00104017	      0.03498960
      0.58996076	     -0.00182340	     -0.01801266	     -0.00103966	      0.03507479
      0.59007111	     -0.00182266	     -0.01807248	     -0.00103896	      0.03519330
      0.59015216	     -0.00182212	     -0.01811651	     -0.00103844	      0.03528034
      0.59023320	     -0.00182158	     -0.01816061	     -0.00103793	      0.03536738
      0.59033078	     -0.00182093	     -0.01821382	     -0.00103731	      0.03547218
      0.59041724	     -0.00182036	     -0.01826105	     -0.00103676	      0.03556505
      0.59050371	     -0.00181979	     -0.01830837	     -0.00103621	      0.03565791
      0.59059017	     -0.00181922	     -0.01835578	     -0.00103566	      0.03575077
      0.59067663	     -0.00181865	     -0.01840328	     -0.00103511	      0.03584363
      0.59076309	     -0.00181808	     -0.01845086	     -0.00103457	      0.03593649
      0.59084955	     -0.00181752	     -0.01849853	     -0.00103402	      0.03602935
      0.59093601	     -0.00181695	     -0.01854629	     -0.00103348	      0.03612220
      0.59102247	     -0.00181639	     -0.01859413	     -0.00103293	      0.03621505
      0.59110893	     -0.00181583	     -0.01864206	     -0.00103239	      0.03630790
      0.59119539	     -0.00181527	     -0.01869007	     -0.00103184	      0.03640074
      0.59128185	     -0.00181471	     -0.01873816	     -0.00103130	      0.03649358
      0.59136831	     -0.00181415	     -0.01878634	     -0.00103076	      0.03658641
      0.59145478	     -0.00181360	     -0.01883461	     -0.00103021	      0.03667924
      0.59154124	     -0.00181304	     -0.01888296	     -0.00102967	      0.03677206
      0.59162770	     -0.00181249	     -0.01893139	     -0.00102913	      0.03686487
      0.59171416	     -0.00181193	     -0.01897991	     -0.00102859	      0.03695767
      0.59180062	     -0.00181138	     -0.01902850	     -0.00102805	      0.03705047
      0.59188708	     -0.00181083	     -0.01907718	     -0.00102751	      0.03714325
      0.59197354	     -0.00181029	     -0.01912595	     -0.00102697	      0.03723603
      0.59206000	     -0.00180974	     -0.01917479	     -0.00102643	      0.03732880
      0.59214646	     -0.00180919	     -0.01922372	     -0.00102589	      0.03742155
      0.59223292	     -0.00180865	     -0.01927273	     -0.00102535	      0.03751430
      0.59231939	     -0.00180811	     -0.01932182	     -0.00102481	      0.03760703
      0.59240585	     -0.00180756	     -0.01937099	     -0.00102428	      0.03769975
      0.59249231	     -0.00180702	     -0.01942024	     -0.00102374	      0.03779246
      0.59257877	     -0.00180648	     -0.01946958	     -0.00102320	      0.03788515
      0.59266523	     -0.00180595	     -0.01951899	     -0.00102267	      0.03797783
      0.59275169	     -0.00180541	     -0.01956848	     -0.00102213	      0.03807050
      0.59283815	     -0.00180487	     -0.01961805	     -0.00102160	      0.03816316
      0.59292461	     -0.00180434	     -0.01966770	     -0.00102106	      0.03825579
      0.59301107	     -0.00180381	     -0.01971743	     -0.00102053	      0.03834842
      0.59309753	     -0.00180327	     -0.01976724	     -0.00102000	      0.03844103
      0.59318400	     -0.00180274	     -0.01981713	     -0.00101946	      0.03853362
      0.59327046	     -0.00180221	     -0.01986710	     -0.00101893	      0.03862619
      0.59335692	     -0.00180168	     -0.01991714	     -0.00101840	      0.03871875
      0.59344338	     -0.00180116	     -0.01996726	     -0.00101787	      0.03881129
      0.59352984	     -0.00180063	     -0.02001746	     -0.00101734	      0.03890382
      0.59361630	     -0.00180011	     -0.02006774	     -0.00101681	      0.03899632
      0.59370276	     -0.00179958	     -0.02011809	     -0.00101628	      0.03908881
      0.59378922	     -0.00179906	     -0.02016852	     -0.00101575	      0.03918128
      0.59387568	     -0.00179854	     -0.02021902	     -0.00101522	      0.03927373
      0.59396214	     -0.00179802	     -0.02026961	     -0.00101469	      0.03936616
      0.59404860	     -0.00179750	     -0.02032026	     -0.00101416	      0.03945857
      0.59413507	     -0.00179698	     -0.02037100	     -0.00101363	      0.03955096
      0.59422153	     -0.00179646	     -0.02042181	     -0.00101311	      0.03964333
      0.59429925	     -0.00179599	     -0.02046754	     -0.00101263	      0.03972635
      0.59437698	     -0.00179553	     -0.02051334	     -0.00101216	      0.03980935
      0.59447124	     -0.00179497	     -0.02056897	     -0.00101159	      0.03990999
      0.59456550	     -0.00179441	     -0.02062468	     -0.00101101	      0.04001060
      0.59464506	     -0.00179394	     -0.02067178	     -0.00101053	      0.04009550
      0.59472462	     -0.00179347	     -0.02071893	     -0.00101005	      0.04018038
      0.59480419	     -0.00179300	     -0.02076615	     -0.00100957	      0.04026525
      0.59491107	     -0.00179237	     -0.02082968	     -0.00100892	      0.04037922
      0.59499126	     -0.00179190	     -0.02087742	     -0.00100843	      0.04046471
      0.59507145	     -0.00179143	     -0.02092522	     -0.00100795	      0.04055018
      0.59515165	     -0.00179096	     -0.02097308	     -0.00100747	      0.04063563
      0.59525942	     -0.00179033	     -0.02103750	     -0.00100682	      0.04075044
      0.59533805	     -0.00178987	     -0.02108458	     -0.00100634	      0.04083417
      0.59541668	     -0.00178941	     -0.02113171	     -0.00100587	      0.04091789
      0.59551479	     -0.00178884	     -0.02119060	     -0.00100528	      0.04102232
      0.59560185	     -0.00178833	     -0.02124293	     -0.00100475	      0.04111496
      0.59568891	     -0.00178783	     -0.02129534	     -0.00100423	      0.04120757
      0.59577597	     -0.00178733	     -0.02134782	     -0.00100371	      0.04130016
      0.59586303	     -0.00178682	     -0.02140037	     -0.00100319	      0.04139272
      0.59595009	     -0.00178632	     -0.02145300	     -0.00100267	      0.04148526
      0.59603715	     -0.00178582	     -0.02150569	     -0.00100215	      0.04157777
      0.59611436	     -0.00178538	     -0.02155248	     -0.00100168	      0.04165980
      0.59619158	     -0.00178494	     -0.02159933	     -0.00100122	      0.04174180
      0.59628627	     -0.00178440	     -0.02165686	     -0.00100066	      0.04184234
      0.59638096	     -0.00178386	     -0.02171447	     -0.00100009	      0.04194284
      0.59645884	     -0.00178341	     -0.02176192	     -0.00099963	      0.04202547
      0.59653672	     -0.00178297	     -0.02180942	     -0.00099917	      0.04210809
      0.59663250	     -0.00178243	     -0.02186791	     -0.00099860	      0.04220966
      0.59672829	     -0.00178188	     -0.02192649	     -0.00099803	      0.04231120
      0.59680293	     -0.00178146	     -0.02197220	     -0.00099758	      0.04239030
      0.59687757	     -0.00178104	     -0.02201796	     -0.00099714	      0.04246938
      0.59697783	     -0.00178048	     -0.02207950	     -0.00099655	      0.04257557
      0.59707809	     -0.00177991	     -0.02214113	     -0.00099595	      0.04268172
      0.59714953	     -0.00177951	     -0.02218510	     -0.00099553	      0.04275734
      0.59722097	     -0.00177911	     -0.02222912	     -0.00099511	      0.04283293
      0.59732758	     -0.00177851	     -0.02229489	     -0.00099448	      0.04294571
      0.59741638	     -0.00177802	     -0.02234975	     -0.00099395	      0.04303961
      0.59750518	     -0.00177752	     -0.02240468	     -0.00099343	      0.04313348
      0.59759399	     -0.00177703	     -0.02245968	     -0.00099291	      0.04322732
      0.59768279	     -0.00177654	     -0.02251475	     -0.00099239	      0.04332112
      0.59775928	     -0.00177611	     -0.02256224	     -0.00099194	      0.04340190
      0.59783576	     -0.00177569	     -0.02260978	     -0.00099149	      0.04348264
      0.59793107	     -0.00177516	     -0.02266908	     -0.00099093	      0.04358323
      0.59802638	     -0.00177464	     -0.02272847	     -0.00099037	      0.04368378
      0.59810332	     -0.00177421	     -0.02277647	     -0.00098992	      0.04376492
      0.59818026	     -0.00177379	     -0.02282451	     -0.00098947	      0.04384604
      0.59827658	     -0.00177326	     -0.02288474	     -0.00098891	      0.04394756
      0.59837290	     -0.00177273	     -0.02294504	     -0.00098834	      0.04404904
      0.59844709	     -0.00177232	     -0.02299154	     -0.00098791	      0.04412718
      0.59852128	     -0.00177192	     -0.02303809	     -0.00098748	      0.04420529
      0.59862147	     -0.00177137	     -0.02310102	     -0.00098689	      0.04431074
      0.59872165	     -0.00177083	     -0.02316404	     -0.00098631	      0.04441614
      0.59879323	     -0.00177044	     -0.02320911	     -0.00098589	      0.04449142
      0.59886480	     -0.00177005	     -0.02325422	     -0.00098548	      0.04456667
      0.59897011	     -0.00176948	     -0.02332068	     -0.00098487	      0.04467736
      0.59905914	     -0.00176900	     -0.02337693	     -0.00098435	      0.04477089
      0.59914816	     -0.00176851	     -0.02343325	     -0.00098383	      0.04486439
      0.59923718	     -0.00176803	     -0.02348963	     -0.00098332	      0.04495785
      0.59931659	     -0.00176761	     -0.02353997	     -0.00098286	      0.04504119
      0.59939600	     -0.00176718	     -0.02359037	     -0.00098240	      0.04512450
      0.59947541	     -0.00176675	     -0.02364082	     -0.00098194	      0.04520779
      0.59957812	     -0.00176620	     -0.02370615	     -0.00098135	      0.04531547
      0.59965869	     -0.00176577	     -0.02375746	     -0.00098088	      0.04539990
      0.59973925	     -0.00176534	     -0.02380881	     -0.00098042	      0.04548430
      0.59981982	     -0.00176491	     -0.02386022	     -0.00097996	      0.04556867
      0.59992211	     -0.00176436	     -0.02392557	     -0.00097937	      0.04567576
      0.60000113	     -0.00176394	     -0.02397610	     -0.00097891	      0.04575845
      0.60008015	     -0.00176352	     -0.02402669	     -0.00097846	      0.04584112
      0.60017509	     -0.00176302	     -0.02408754	     -0.00097792	      0.04594041
      0.60027004	     -0.00176252	     -0.02414846	     -0.00097737	      0.04603965
      0.60034249	     -0.00176213	     -0.02419500	     -0.00097696	      0.04611536
      0.60041495	     -0.00176175	     -0.02424157	     -0.00097654	      0.04619105
      0.60051679	     -0.00176121	     -0.02430711	     -0.00097596	      0.04629739
      0.60060563	     -0.00176074	     -0.02436435	     -0.00097545	      0.04639012
      0.60069447	     -0.00176028	     -0.02442165	     -0.00097495	      0.04648282
      0.60078332	     -0.00175981	     -0.02447901	     -0.00097444	      0.04657548
      0.60086123	     -0.00175940	     -0.02452937	     -0.00097400	      0.04665671
      0.60093914	     -0.00175899	     -0.02457977	     -0.00097355	      0.04673791
      0.60101705	     -0.00175858	     -0.02463022	     -0.00097311	      0.04681908
      0.60112399	     -0.00175802	     -0.02469954	     -0.00097250	      0.04693046
      0.60120355	     -0.00175761	     -0.02475117	     -0.00097205	      0.04701328
      0.60128312	     -0.00175720	     -0.02480284	     -0.00097160	      0.04709608
      0.60136268	     -0.00175678	     -0.02485457	     -0.00097115	      0.04717884
      0.60146841	     -0.00175623	     -0.02492338	     -0.00097055	      0.04728879
      0.60154613	     -0.00175583	     -0.02497401	     -0.00097011	      0.04736957
      0.60162385	     -0.00175543	     -0.02502469	     -0.00096967	      0.04745033
      0.60172062	     -0.00175492	     -0.02508787	     -0.00096912	      0.04755085
      0.60180676	     -0.00175448	     -0.02514415	     -0.00096864	      0.04764027
      0.60189289	     -0.00175403	     -0.02520049	     -0.00096815	      0.04772967
      0.60197903	     -0.00175359	     -0.02525688	     -0.00096767	      0.04781903
      0.60206516	     -0.00175315	     -0.02531333	     -0.00096718	      0.04790835
      0.60215130	     -0.00175270	     -0.02536983	     -0.00096670	      0.04799764
      0.60223743	     -0.00175226	     -0.02542638	     -0.00096621	      0.04808689
      0.60231300	     -0.00175187	     -0.02547605	     -0.00096579	      0.04816517
      0.60238857	     -0.00175149	     -0.02552575	     -0.00096537	      0.04824342
      0.60248312	     -0.00175100	     -0.02558799	     -0.00096484	      0.04834128
      0.60257767	     -0.00175052	     -0.02565030	     -0.00096431	      0.04843910
      0.60265398	     -0.00175013	     -0.02570064	     -0.00096388	      0.04851802
      0.60273029	     -0.00174974	     -0.02575102	     -0.00096345	      0.04859691
      0.60282602	     -0.00174926	     -0.02581428	     -0.00096292	      0.04869584
      0.60292174	     -0.00174877	     -0.02587760	     -0.00096239	      0.04879472
      0.60299460	     -0.00174840	     -0.02592584	     -0.00096198	      0.04886995
      0.60306745	     -0.00174803	     -0.02597411	     -0.00096157	      0.04894516
      0.60316821	     -0.00174752	     -0.02604093	     -0.00096101	      0.04904912
      0.60326897	     -0.00174701	     -0.02610783	     -0.00096045	      0.04915304
      0.60333835	     -0.00174666	     -0.02615393	     -0.00096007	      0.04922456
      0.60340773	     -0.00174631	     -0.02620007	     -0.00095968	      0.04929606
      0.60351601	     -0.00174576	     -0.02627214	     -0.00095908	      0.04940762
      0.60360421	     -0.00174532	     -0.02633091	     -0.00095859	      0.04949843
      0.60369241	     -0.00174488	     -0.02638973	     -0.00095810	      0.04958921
      0.60378061	     -0.00174443	     -0.02644860	     -0.00095762	      0.04967995
      0.60386880	     -0.00174399	     -0.02650753	     -0.00095713	      0.04977066
      0.60394341	     -0.00174362	     -0.02655741	     -0.00095672	      0.04984735
      0.60401801	     -0.00174324	     -0.02660734	     -0.00095631	      0.04992402
      0.60411366	     -0.00174277	     -0.02667140	     -0.00095578	      0.05002227
      0.60420930	     -0.00174229	     -0.02673552	     -0.00095525	      0.05012048
      0.60428431	     -0.00174192	     -0.02678584	     -0.00095484	      0.05019746
      0.60435931	     -0.00174154	     -0.02683620	     -0.00095443	      0.05027441
      0.60445626	     -0.00174106	     -0.02690136	     -0.00095389	      0.05037384
      0.60455321	     -0.00174058	     -0.02696658	     -0.00095336	      0.05047323
      0.60462511	     -0.00174022	     -0.02701499	     -0.00095297	      0.05054691
      0.60469701	     -0.00173987	     -0.02706343	     -0.00095257	      0.05062056
      0.60479875	     -0.00173936	     -0.02713203	     -0.00095202	      0.05072474
      0.60488645	     -0.00173893	     -0.02719123	     -0.00095154	      0.05081450
      0.60497415	     -0.00173849	     -0.02725047	     -0.00095106	      0.05090422
      0.60506185	     -0.00173806	     -0.02730976	     -0.00095058	      0.05099390
      0.60514955	     -0.00173763	     -0.02736910	     -0.00095010	      0.05108355
      0.60522357	     -0.00173727	     -0.02741923	     -0.00094970	      0.05115918
      0.60529759	     -0.00173690	     -0.02746938	     -0.00094929	      0.05123478
      0.60539373	     -0.00173643	     -0.02753458	     -0.00094877	      0.05133294
      0.60548986	     -0.00173596	     -0.02759984	     -0.00094825	      0.05143105
      0.60556375	     -0.00173560	     -0.02765004	     -0.00094784	      0.05150642
      0.60563763	     -0.00173523	     -0.02770027	     -0.00094744	      0.05158176
      0.60573609	     -0.00173475	     -0.02776726	     -0.00094691	      0.05168213
      0.60583456	     -0.00173427	     -0.02783431	     -0.00094638	      0.05178245
      0.60590448	     -0.00173393	     -0.02788197	     -0.00094600	      0.05185367
      0.60597441	     -0.00173359	     -0.02792966	     -0.00094562	      0.05192486
      0.60607993	     -0.00173308	     -0.02800168	     -0.00094505	      0.05203224
      0.60616756	     -0.00173265	     -0.02806154	     -0.00094457	      0.05212138
      0.60625519	     -0.00173222	     -0.02812145	     -0.00094410	      0.05221048
      0.60634282	     -0.00173180	     -0.02818141	     -0.00094363	      0.05229954
      0.60643045	     -0.00173137	     -0.02824142	     -0.00094316	      0.05238856
      0.60650476	     -0.00173101	     -0.02829234	     -0.00094276	      0.05246402
      0.60657906	     -0.00173066	     -0.02834329	     -0.00094236	      0.05253945
      0.60667416	     -0.00173020	     -0.02840856	     -0.00094185	      0.05263595
      0.60676926	     -0.00172974	     -0.02847387	     -0.00094134	      0.05273240
      0.60684403	     -0.00172938	     -0.02852526	     -0.00094093	      0.05280820
      0.60691879	     -0.00172902	     -0.02857668	     -0.00094053	      0.05288396
      0.60701513	     -0.00172855	     -0.02864299	     -0.00094002	      0.05298156
      0.60711147	     -0.00172809	     -0.02870936	     -0.00093950	      0.05307910
      0.60718315	     -0.00172774	     -0.02875878	     -0.00093912	      0.05315166
      0.60725484	     -0.00172740	     -0.02880823	     -0.00093874	      0.05322419
      0.60735589	     -0.00172692	     -0.02887799	     -0.00093820	      0.05332638
      0.60744314	     -0.00172650	     -0.02893827	     -0.00093773	      0.05341458
      0.60753038	     -0.00172608	     -0.02899859	     -0.00093727	      0.05350274
      0.60761763	     -0.00172566	     -0.02905896	     -0.00093680	      0.05359086
      0.60770488	     -0.00172525	     -0.02911937	     -0.00093634	      0.05367894
      0.60777871	     -0.00172490	     -0.02917053	     -0.00093594	      0.05375345
      0.60785254	     -0.00172454	     -0.02922172	     -0.00093555	      0.05382793
      0.60794801	     -0.00172409	     -0.02928796	     -0.00093505	      0.05392420
      0.60804348	     -0.00172364	     -0.02935426	     -0.00093454	      0.05402043
      0.60811720	     -0.00172329	     -0.02940548	     -0.00093415	      0.05409470
      0.60819092	     -0.00172294	     -0.02945674	     -0.00093376	      0.05416894
      0.60828863	     -0.00172247	     -0.02952472	     -0.00093324	      0.05426730
      0.60838633	     -0.00172201	     -0.02959276	     -0.00093272	      0.05436562
      0.60845620	     -0.00172168	     -0.02964145	     -0.00093236	      0.05443589
      0.60852606	     -0.00172135	     -0.02969016	     -0.00093199	      0.05450613
      0.60863052	     -0.00172086	     -0.02976304	     -0.00093144	      0.05461111
      0.60871768	     -0.00172044	     -0.02982390	     -0.00093098	      0.05469867
      0.60880484	     -0.00172003	     -0.02988481	     -0.00093052	      0.05478619
      0.60889200	     -0.00171962	     -0.02994576	     -0.00093006	      0.05487367
      0.60897917	     -0.00171921	     -0.03000675	     -0.00092960	      0.05496111
      0.60905329	     -0.00171886	     -0.03005865	     -0.00092921	      0.05503544
      0.60912741	     -0.00171852	     -0.03011058	     -0.00092882	      0.05510974
      0.60922186	     -0.00171807	     -0.03017679	     -0.00092833	      0.05520439
      0.60931632	     -0.00171763	     -0.03024306	     -0.00092783	      0.05529899
      0.60939089	     -0.00171728	     -0.03029542	     -0.00092744	      0.05537365
      0.60946547	     -0.00171693	     -0.03034780	     -0.00092705	      0.05544828
      0.60956112	     -0.00171649	     -0.03041504	     -0.00092655	      0.05554397
      0.60965678	     -0.00171604	     -0.03048233	     -0.00092605	      0.05563961
      0.60972834	     -0.00171570	     -0.03053270	     -0.00092568	      0.05571113
      0.60979990	     -0.00171537	     -0.03058310	     -0.00092531	      0.05578263
      0.60990012	     -0.00171490	     -0.03065373	     -0.00092479	      0.05588271
      0.60998689	     -0.00171450	     -0.03071492	     -0.00092433	      0.05596933
      0.61007366	     -0.00171410	     -0.03077616	     -0.00092388	      0.05605590
      0.61016043	     -0.00171369	     -0.03083744	     -0.00092343	      0.05614244
      0.61024721	     -0.00171329	     -0.03089875	     -0.00092298	      0.05622894
      0.61032096	     -0.00171295	     -0.03095090	     -0.00092260	      0.05630243
      0.61039471	     -0.00171261	     -0.03100307	     -0.00092222	      0.05637590
      0.61048938	     -0.00171217	     -0.03107009	     -0.00092173	      0.05647017
      0.61058406	     -0.00171173	     -0.03113716	     -0.00092124	      0.05656439
      0.61065773	     -0.00171139	     -0.03118938	     -0.00092086	      0.05663768
      0.61073140	     -0.00171105	     -0.03124163	     -0.00092048	      0.05671093
      0.61082818	     -0.00171061	     -0.03131031	     -0.00091998	      0.05680713
      0.61092496	     -0.00171016	     -0.03137904	     -0.00091948	      0.05690329
      0.61099492	     -0.00170984	     -0.03142875	     -0.00091912	      0.05697276
      0.61106488	     -0.00170952	     -0.03147849	     -0.00091876	      0.05704221
      0.61116798	     -0.00170904	     -0.03155184	     -0.00091823	      0.05714452
      0.61125463	     -0.00170864	     -0.03161352	     -0.00091778	      0.05723047
      0.61134129	     -0.00170825	     -0.03167525	     -0.00091734	      0.05731638
      0.61142794	     -0.00170785	     -0.03173701	     -0.00091689	      0.05740225
      0.61151460	     -0.00170745	     -0.03179882	     -0.00091645	      0.05748809
      0.61158867	     -0.00170711	     -0.03185167	     -0.00091607	      0.05756143
      0.61166274	     -0.00170677	     -0.03190456	     -0.00091569	      0.05763474
      0.61175638	     -0.00170635	     -0.03197146	     -0.00091521	      0.05772738
      0.61185003	     -0.00170592	     -0.03203840	     -0.00091473	      0.05781998
      0.61192455	     -0.00170558	     -0.03209171	     -0.00091435	      0.05789365
      0.61199908	     -0.00170524	     -0.03214504	     -0.00091397	      0.05796728
      0.61209385	     -0.00170481	     -0.03221290	     -0.00091349	      0.05806088
      0.61218863	     -0.00170438	     -0.03228081	     -0.00091300	      0.05815444
      0.61226025	     -0.00170405	     -0.03233216	     -0.00091264	      0.05822511
      0.61233187	     -0.00170373	     -0.03238354	     -0.00091228	      0.05829576
      0.61243094	     -0.00170328	     -0.03245464	     -0.00091177	      0.05839344
      0.61253000	     -0.00170283	     -0.03252578	     -0.00091127	      0.05849106
      0.61259880	     -0.00170251	     -0.03257522	     -0.00091092	      0.05855883
      0.61266759	     -0.00170220	     -0.03262468	     -0.00091057	      0.05862657
      0.61277262	     -0.00170173	     -0.03270023	     -0.00091004	      0.05872994
      0.61285986	     -0.00170133	     -0.03276302	     -0.00090960	      0.05881576
      0.61294710	     -0.00170094	     -0.03282586	     -0.00090916	      0.05890155
      0.61303434	     -0.00170055	     -0.03288872	     -0.00090872	      0.05898730
      0.61311120	     -0.00170020	     -0.03294415	     -0.00090833	      0.05906282
      0.61318807	     -0.00169985	     -0.03299960	     -0.00090794	      0.05913831
      0.61326494	     -0.00169951	     -0.03305508	     -0.00090755	      0.05921377
      0.61336732	     -0.00169905	     -0.03312901	     -0.00090704	      0.05931423
      0.61344553	     -0.00169870	     -0.03318553	     -0.00090664	      0.05939094
      0.61352374	     -0.00169834	     -0.03324207	     -0.00090625	      0.05946762
      0.61360195	     -0.00169799	     -0.03329864	     -0.00090586	      0.05954426
      0.61370357	     -0.00169754	     -0.03337219	     -0.00090535	      0.05964381
      0.61378017	     -0.00169719	     -0.03342766	     -0.00090496	      0.05971880
      0.61385676	     -0.00169685	     -0.03348315	     -0.00090458	      0.05979377
      0.61395041	     -0.00169643	     -0.03355103	     -0.00090411	      0.05988538
      0.61403450	     -0.00169606	     -0.03361203	     -0.00090369	      0.05996761
      0.61411860	     -0.00169568	     -0.03367306	     -0.00090327	      0.06004981
      0.61420270	     -0.00169531	     -0.03373412	     -0.00090285	      0.06013197
      0.61428680	     -0.00169493	     -0.03379521	     -0.00090243	      0.06021410
      0.61437089	     -0.00169456	     -0.03385634	     -0.00090201	      0.06029619
      0.61445499	     -0.00169418	     -0.03391749	     -0.00090159	      0.06037825
      0.61453021	     -0.00169385	     -0.03397222	     -0.00090122	      0.06045161
      0.61460543	     -0.00169351	     -0.03402697	     -0.00090084	      0.06052495
      0.61469631	     -0.00169311	     -0.03409316	     -0.00090039	      0.06061352
      0.61478720	     -0.00169270	     -0.03415939	     -0.00089994	      0.06070205
      0.61486313	     -0.00169237	     -0.03421474	     -0.00089956	      0.06077598
      0.61493906	     -0.00169203	     -0.03427012	     -0.00089918	      0.06084987
      0.61503079	     -0.00169162	     -0.03433707	     -0.00089873	      0.06093912
      0.61512253	     -0.00169122	     -0.03440405	     -0.00089828	      0.06102832
      0.61519561	     -0.00169090	     -0.03445743	     -0.00089791	      0.06109936
      0.61526870	     -0.00169057	     -0.03451085	     -0.00089755	      0.06117037
      0.61536417	     -0.00169015	     -0.03458065	     -0.00089708	      0.06126309
      0.61545964	     -0.00168973	     -0.03465050	     -0.00089661	      0.06135576
      0.61553002	     -0.00168942	     -0.03470202	     -0.00089626	      0.06142405
      0.61560041	     -0.00168911	     -0.03475356	     -0.00089591	      0.06149232
      0.61570086	     -0.00168867	     -0.03482715	     -0.00089542	      0.06158971
      0.61578646	     -0.00168829	     -0.03488990	     -0.00089500	      0.06167265
      0.61587205	     -0.00168791	     -0.03495268	     -0.00089458	      0.06175556
      0.61595765	     -0.00168754	     -0.03501548	     -0.00089416	      0.06183843
      0.61604325	     -0.00168716	     -0.03507832	     -0.00089374	      0.06192127
      0.61611795	     -0.00168683	     -0.03513319	     -0.00089337	      0.06199353
      0.61619265	     -0.00168651	     -0.03518808	     -0.00089300	      0.06206576
      0.61628397	     -0.00168611	     -0.03525520	     -0.00089256	      0.06215402
      0.61637528	     -0.00168571	     -0.03532236	     -0.00089211	      0.06224223
      0.61645039	     -0.00168538	     -0.03537763	     -0.00089174	      0.06231476
      0.61652551	     -0.00168505	     -0.03543293	     -0.00089138	      0.06238727
      0.61661771	     -0.00168465	     -0.03550084	     -0.00089093	      0.06247623
      0.61670992	     -0.00168424	     -0.03556878	     -0.00089048	      0.06256516
      0.61678257	     -0.00168393	     -0.03562234	     -0.00089012	      0.06263519
      0.61685522	     -0.00168361	     -0.03567592	     -0.00088977	      0.06270519
      0.61695074	     -0.00168319	     -0.03574640	     -0.00088930	      0.06279720
      0.61704627	     -0.00168278	     -0.03581692	     -0.00088884	      0.06288916
      0.61711659	     -0.00168247	     -0.03586886	     -0.00088850	      0.06295682
      0.61718691	     -0.00168217	     -0.03592082	     -0.00088816	      0.06302446
      0.61728672	     -0.00168173	     -0.03599459	     -0.00088767	      0.06312043
      0.61737242	     -0.00168136	     -0.03605798	     -0.00088726	      0.06320279
      0.61745812	     -0.00168099	     -0.03612139	     -0.00088684	      0.06328512
      0.61754383	     -0.00168062	     -0.03618483	     -0.00088643	      0.06336740
      0.61762953	     -0.00168025	     -0.03624830	     -0.00088601	      0.06344965
      0.61770254	     -0.00167993	     -0.03630240	     -0.00088566	      0.06351970
      0.61777556	     -0.00167961	     -0.03635652	     -0.00088531	      0.06358971
      0.61786880	     -0.00167921	     -0.03642566	     -0.00088486	      0.06367908
      0.61796204	     -0.00167881	     -0.03649483	     -0.00088441	      0.06376841
      0.61803498	     -0.00167849	     -0.03654897	     -0.00088405	      0.06383827
      0.61810792	     -0.00167818	     -0.03660313	     -0.00088370	      0.06390809
      0.61820316	     -0.00167777	     -0.03667387	     -0.00088325	      0.06399922
      0.61829840	     -0.00167736	     -0.03674465	     -0.00088279	      0.06409030
      0.61836779	     -0.00167706	     -0.03679624	     -0.00088245	      0.06415663
      0.61843718	     -0.00167676	     -0.03684786	     -0.00088212	      0.06422294
      0.61853835	     -0.00167633	     -0.03692314	     -0.00088164	      0.06431958
      0.61862386	     -0.00167596	     -0.03698679	     -0.00088123	      0.06440121
      0.61870937	     -0.00167559	     -0.03705048	     -0.00088082	      0.06448281
      0.61879487	     -0.00167522	     -0.03711419	     -0.00088041	      0.06456436
      0.61888038	     -0.00167486	     -0.03717793	     -0.00088000	      0.06464588
      0.61895369	     -0.00167454	     -0.03723259	     -0.00087965	      0.06471574
      0.61902699	     -0.00167423	     -0.03728728	     -0.00087930	      0.06478558
      0.61911927	     -0.00167383	     -0.03735615	     -0.00087886	      0.06487344
      0.61921155	     -0.00167344	     -0.03742505	     -0.00087842	      0.06496127
      0.61928530	     -0.00167312	     -0.03748013	     -0.00087807	      0.06503143
      0.61935905	     -0.00167281	     -0.03753524	     -0.00087772	      0.06510156
      0.61945243	     -0.00167241	     -0.03760505	     -0.00087727	      0.06519032
      0.61954581	     -0.00167201	     -0.03767489	     -0.00087683	      0.06527903
      0.61961673	     -0.00167171	     -0.03772795	     -0.00087649	      0.06534638
      0.61968765	     -0.00167141	     -0.03778102	     -0.00087616	      0.06541370
      0.61978518	     -0.00167099	     -0.03785405	     -0.00087569	      0.06550624
      0.61988271	     -0.00167058	     -0.03792711	     -0.00087523	      0.06559873
      0.61995087	     -0.00167029	     -0.03797819	     -0.00087491	      0.06566334
      0.62001903	     -0.00167000	     -0.03802929	     -0.00087459	      0.06572793
      0.62012229	     -0.00166956	     -0.03810673	     -0.00087410	      0.06582573
      0.62020835	     -0.00166920	     -0.03817129	     -0.00087369	      0.06590720
      0.62029440	     -0.00166883	     -0.03823588	     -0.00087329	      0.06598862
      0.62038046	     -0.00166847	     -0.03830050	     -0.00087288	      0.06607001
      0.62045661	     -0.00166814	     -0.03835771	     -0.00087252	      0.06614201
      0.62053277	     -0.00166782	     -0.03841494	     -0.00087217	      0.06621397
      0.62060892	     -0.00166750	     -0.03847218	     -0.00087181	      0.06628591
      0.62070922	     -0.00166708	     -0.03854761	     -0.00087134	      0.06638061
      0.62078665	     -0.00166675	     -0.03860587	     -0.00087097	      0.06645368
      0.62086408	     -0.00166642	     -0.03866414	     -0.00087061	      0.06652672
      0.62094151	     -0.00166610	     -0.03872244	     -0.00087025	      0.06659973
      0.62104111	     -0.00166568	     -0.03879745	     -0.00086978	      0.06669360
      0.62111701	     -0.00166536	     -0.03885464	     -0.00086942	      0.06676510
      0.62119291	     -0.00166504	     -0.03891185	     -0.00086907	      0.06683657
      0.62128498	     -0.00166465	     -0.03898127	     -0.00086864	      0.06692322
      0.62137705	     -0.00166426	     -0.03905073	     -0.00086821	      0.06700984
      0.62144625	     -0.00166397	     -0.03910295	     -0.00086789	      0.06707491
      0.62151545	     -0.00166368	     -0.03915518	     -0.00086756	      0.06713996
      0.62161487	     -0.00166326	     -0.03923026	     -0.00086710	      0.06723337
      0.62170074	     -0.00166290	     -0.03929514	     -0.00086670	      0.06731402
      0.62178662	     -0.00166254	     -0.03936004	     -0.00086630	      0.06739463
      0.62187250	     -0.00166218	     -0.03942497	     -0.00086590	      0.06747520
      0.62194725	     -0.00166187	     -0.03948150	     -0.00086555	      0.06754530
      0.62202201	     -0.00166156	     -0.03953806	     -0.00086521	      0.06761538
      0.62211184	     -0.00166118	     -0.03960604	     -0.00086479	      0.06769955
      0.62220166	     -0.00166081	     -0.03967405	     -0.00086437	      0.06778368
      0.62227609	     -0.00166050	     -0.03973042	     -0.00086403	      0.06785336
      0.62235053	     -0.00166019	     -0.03978681	     -0.00086369	      0.06792300
      0.62244167	     -0.00165981	     -0.03985589	     -0.00086326	      0.06800825
      0.62253281	     -0.00165943	     -0.03992500	     -0.00086284	      0.06809346
      0.62260506	     -0.00165913	     -0.03997979	     -0.00086251	      0.06816097
      0.62267731	     -0.00165883	     -0.04003461	     -0.00086218	      0.06822846
      0.62277149	     -0.00165843	     -0.04010609	     -0.00086174	      0.06831639
      0.62286567	     -0.00165804	     -0.04017759	     -0.00086131	      0.06840428
      0.62293562	     -0.00165775	     -0.04023072	     -0.00086099	      0.06846953
      0.62300557	     -0.00165746	     -0.04028387	     -0.00086066	      0.06853475
      0.62310384	     -0.00165705	     -0.04035856	     -0.00086021	      0.06862634
      0.62318862	     -0.00165670	     -0.04042302	     -0.00085982	      0.06870531
      0.62327340	     -0.00165635	     -0.04048750	     -0.00085943	      0.06878425
      0.62335817	     -0.00165600	     -0.04055200	     -0.00085905	      0.06886315
      0.62344295	     -0.00165565	     -0.04061652	     -0.00085866	      0.06894201
      0.62351561	     -0.00165535	     -0.04067184	     -0.00085832	      0.06900957
      0.62358827	     -0.00165505	     -0.04072718	     -0.00085799	      0.06907710
      0.62368016	     -0.00165467	     -0.04079718	     -0.00085757	      0.06916247
      0.62377204	     -0.00165429	     -0.04086721	     -0.00085715	      0.06924779
      0.62384467	     -0.00165399	     -0.04092258	     -0.00085682	      0.06931520
      0.62391730	     -0.00165369	     -0.04097797	     -0.00085649	      0.06938258
      0.62401101	     -0.00165330	     -0.04104945	     -0.00085606	      0.06946949
      0.62410472	     -0.00165292	     -0.04112096	     -0.00085564	      0.06955634
      0.62417400	     -0.00165263	     -0.04117385	     -0.00085532	      0.06962053
      0.62424328	     -0.00165235	     -0.04122675	     -0.00085501	      0.06968469
      0.62434239	     -0.00165194	     -0.04130246	     -0.00085456	      0.06977644
      0.62442694	     -0.00165159	     -0.04136707	     -0.00085417	      0.06985466
      0.62451149	     -0.00165124	     -0.04143170	     -0.00085379	      0.06993285
      0.62459604	     -0.00165090	     -0.04149635	     -0.00085340	      0.07001101
      0.62468059	     -0.00165055	     -0.04156102	     -0.00085302	      0.07008912
      0.62475360	     -0.00165025	     -0.04161688	     -0.00085269	      0.07015655
      0.62482660	     -0.00164995	     -0.04167275	     -0.00085236	      0.07022394
      0.62491750	     -0.00164958	     -0.04174234	     -0.00085195	      0.07030781
      0.62500839	     -0.00164921	     -0.04181195	     -0.00085154	      0.07039164
      0.62508184	     -0.00164891	     -0.04186822	     -0.00085121	      0.07045934
      0.62515528	     -0.00164861	     -0.04192449	     -0.00085088	      0.07052702
      0.62524719	     -0.00164823	     -0.04199495	     -0.00085046	      0.07061167
      0.62533910	     -0.00164786	     -0.04206543	     -0.00085005	      0.07069629
      0.62540987	     -0.00164757	     -0.04211971	     -0.00084973	      0.07076140
      0.62548063	     -0.00164728	     -0.04217400	     -0.00084941	      0.07082649
      0.62557635	     -0.00164689	     -0.04224747	     -0.00084898	      0.07091449
      0.62567207	     -0.00164650	     -0.04232096	     -0.00084855	      0.07100245
      0.62574026	     -0.00164622	     -0.04237332	     -0.00084825	      0.07106507
      0.62580844	     -0.00164595	     -0.04242570	     -0.00084794	      0.07112767
      0.62590929	     -0.00164554	     -0.04250320	     -0.00084749	      0.07122022
      0.62599426	     -0.00164519	     -0.04256851	     -0.00084711	      0.07129815
      0.62607922	     -0.00164485	     -0.04263384	     -0.00084673	      0.07137605
      0.62616419	     -0.00164450	     -0.04269919	     -0.00084635	      0.07145391
      0.62624014	     -0.00164419	     -0.04275763	     -0.00084601	      0.07152347
      0.62631609	     -0.00164388	     -0.04281608	     -0.00084567	      0.07159301
      0.62639204	     -0.00164358	     -0.04287455	     -0.00084533	      0.07166252
      0.62648963	     -0.00164318	     -0.04294970	     -0.00084490	      0.07175178
      0.62656670	     -0.00164287	     -0.04300907	     -0.00084456	      0.07182225
      0.62664378	     -0.00164256	     -0.04306845	     -0.00084421	      0.07189268
      0.62672085	     -0.00164225	     -0.04312786	     -0.00084387	      0.07196309
      0.62681793	     -0.00164186	     -0.04320270	     -0.00084344	      0.07205172
      0.62689360	     -0.00164155	     -0.04326105	     -0.00084310	      0.07212077
      0.62696927	     -0.00164124	     -0.04331942	     -0.00084277	      0.07218980
      0.62704494	     -0.00164094	     -0.04337781	     -0.00084243	      0.07225880
      0.62714647	     -0.00164053	     -0.04345618	     -0.00084198	      0.07235133
      0.62722142	     -0.00164023	     -0.04351405	     -0.00084165	      0.07241960
      0.62729637	     -0.00163993	     -0.04357193	     -0.00084132	      0.07248784
      0.62738847	     -0.00163956	     -0.04364308	     -0.00084091	      0.07257167
      0.62747039	     -0.00163923	     -0.04370638	     -0.00084055	      0.07264619
      0.62755232	     -0.00163890	     -0.04376970	     -0.00084019	      0.07272067
      0.62763424	     -0.00163857	     -0.04383304	     -0.00083983	      0.07279513
      0.62771616	     -0.00163824	     -0.04389640	     -0.00083947	      0.07286954
      0.62779809	     -0.00163791	     -0.04395977	     -0.00083911	      0.07294393
      0.62788001	     -0.00163758	     -0.04402317	     -0.00083874	      0.07301828
      0.62796193	     -0.00163725	     -0.04408658	     -0.00083838	      0.07309259
      0.62804386	     -0.00163693	     -0.04415000	     -0.00083802	      0.07316687
      0.62812578	     -0.00163660	     -0.04421345	     -0.00083767	      0.07324112
      0.62819859	     -0.00163631	     -0.04426985	     -0.00083735	      0.07330708
      0.62827140	     -0.00163602	     -0.04432627	     -0.00083703	      0.07337301
      0.62836098	     -0.00163566	     -0.04439569	     -0.00083663	      0.07345408
      0.62845056	     -0.00163530	     -0.04446514	     -0.00083624	      0.07353512
      0.62852487	     -0.00163500	     -0.04452277	     -0.00083592	      0.07360231
      0.62859919	     -0.00163471	     -0.04458041	     -0.00083559	      0.07366948
      0.62868888	     -0.00163435	     -0.04465000	     -0.00083520	      0.07375051
      0.62877857	     -0.00163399	     -0.04471961	     -0.00083481	      0.07383150
      0.62885026	     -0.00163371	     -0.04477526	     -0.00083450	      0.07389620
      0.62892196	     -0.00163342	     -0.04483093	     -0.00083418	      0.07396088
      0.62901488	     -0.00163305	     -0.04490310	     -0.00083378	      0.07404467
      0.62910780	     -0.00163268	     -0.04497529	     -0.00083338	      0.07412842
      0.62917741	     -0.00163241	     -0.04502939	     -0.00083307	      0.07419113
      0.62924703	     -0.00163213	     -0.04508350	     -0.00083277	      0.07425382
      0.62934371	     -0.00163175	     -0.04515867	     -0.00083235	      0.07434085
      0.62944040	     -0.00163136	     -0.04523386	     -0.00083193	      0.07442782
      0.62950693	     -0.00163110	     -0.04528561	     -0.00083164	      0.07448764
      0.62957345	     -0.00163084	     -0.04533738	     -0.00083135	      0.07454743
      0.62967657	     -0.00163043	     -0.04541763	     -0.00083091	      0.07464007
      0.62976162	     -0.00163009	     -0.04548384	     -0.00083054	      0.07471643
      0.62984667	     -0.00162976	     -0.04555007	     -0.00083017	      0.07479275
      0.62993171	     -0.00162942	     -0.04561632	     -0.00082981	      0.07486904
      0.63000625	     -0.00162913	     -0.04567439	     -0.00082948	      0.07493587
      0.63008079	     -0.00162883	     -0.04573248	     -0.00082916	      0.07500266
      0.63015533	     -0.00162854	     -0.04579058	     -0.00082884	      0.07506943
      0.63025591	     -0.00162814	     -0.04586899	     -0.00082841	      0.07515947
      0.63033188	     -0.00162784	     -0.04592824	     -0.00082808	      0.07522744
      0.63040785	     -0.00162754	     -0.04598750	     -0.00082775	      0.07529538
      0.63048382	     -0.00162724	     -0.04604678	     -0.00082743	      0.07536328
      0.63058341	     -0.00162685	     -0.04612450	     -0.00082700	      0.07545225
      0.63065778	     -0.00162656	     -0.04618255	     -0.00082668	      0.07551864
      0.63073215	     -0.00162627	     -0.04624062	     -0.00082636	      0.07558501
      0.63082366	     -0.00162591	     -0.04631209	     -0.00082597	      0.07566663
      0.63090552	     -0.00162559	     -0.04637604	     -0.00082562	      0.07573959
      0.63098738	     -0.00162526	     -0.04644000	     -0.00082527	      0.07581251
      0.63106923	     -0.00162494	     -0.04650398	     -0.00082492	      0.07588539
      0.63115109	     -0.00162462	     -0.04656797	     -0.00082457	      0.07595822
      0.63123295	     -0.00162430	     -0.04663197	     -0.00082422	      0.07603102
      0.63131480	     -0.00162398	     -0.04669599	     -0.00082387	      0.07610377
      0.63138806	     -0.00162369	     -0.04675330	     -0.00082356	      0.07616883
      0.63146131	     -0.00162341	     -0.04681062	     -0.00082325	      0.07623387
      0.63154971	     -0.00162306	     -0.04687981	     -0.00082287	      0.07631230
      0.63163812	     -0.00162272	     -0.04694901	     -0.00082249	      0.07639069
      0.63171212	     -0.00162243	     -0.04700695	     -0.00082218	      0.07645626
      0.63178612	     -0.00162214	     -0.04706491	     -0.00082187	      0.07652179
      0.63187528	     -0.00162179	     -0.04713476	     -0.00082149	      0.07660070
      0.63196445	     -0.00162144	     -0.04720462	     -0.00082111	      0.07667956
      0.63203575	     -0.00162117	     -0.04726050	     -0.00082081	      0.07674258
      0.63210705	     -0.00162089	     -0.04731639	     -0.00082050	      0.07680557
      0.63219973	     -0.00162053	     -0.04738906	     -0.00082011	      0.07688738
      0.63229241	     -0.00162017	     -0.04746174	     -0.00081972	      0.07696913
      0.63236119	     -0.00161990	     -0.04751569	     -0.00081943	      0.07702976
      0.63242997	     -0.00161963	     -0.04756966	     -0.00081914	      0.07709036
      0.63252725	     -0.00161926	     -0.04764600	     -0.00081873	      0.07717600
      0.63261440	     -0.00161892	     -0.04771441	     -0.00081836	      0.07725267
      0.63270156	     -0.00161858	     -0.04778284	     -0.00081799	      0.07732928
      0.63277131	     -0.00161831	     -0.04783761	     -0.00081770	      0.07739055
      0.63284106	     -0.00161804	     -0.04789240	     -0.00081741	      0.07745179
      0.63293505	     -0.00161768	     -0.04796624	     -0.00081701	      0.07753425
      0.63302905	     -0.00161731	     -0.04804010	     -0.00081662	      0.07761663
      0.63309787	     -0.00161705	     -0.04809419	     -0.00081633	      0.07767691
      0.63316669	     -0.00161678	     -0.04814829	     -0.00081604	      0.07773715
      0.63326384	     -0.00161640	     -0.04822468	     -0.00081563	      0.07782213
      0.63334711	     -0.00161608	     -0.04829017	     -0.00081528	      0.07789490
      0.63343038	     -0.00161576	     -0.04835568	     -0.00081493	      0.07796761
      0.63351364	     -0.00161544	     -0.04842119	     -0.00081459	      0.07804027
      0.63359691	     -0.00161512	     -0.04848672	     -0.00081424	      0.07811286
      0.63366943	     -0.00161484	     -0.04854380	     -0.00081394	      0.07817603
      0.63374194	     -0.00161456	     -0.04860089	     -0.00081363	      0.07823916
      0.63383109	     -0.00161422	     -0.04867109	     -0.00081326	      0.07831671
      0.63392024	     -0.00161387	     -0.04874131	     -0.00081289	      0.07839419
      0.63399271	     -0.00161360	     -0.04879840	     -0.00081259	      0.07845712
      0.63406518	     -0.00161332	     -0.04885550	     -0.00081229	      0.07852000
      0.63415585	     -0.00161297	     -0.04892696	     -0.00081191	      0.07859861
      0.63424652	     -0.00161262	     -0.04899843	     -0.00081153	      0.07867715
      0.63431611	     -0.00161235	     -0.04905330	     -0.00081124	      0.07873738
      0.63438571	     -0.00161209	     -0.04910818	     -0.00081095	      0.07879756
      0.63448065	     -0.00161172	     -0.04918306	     -0.00081056	      0.07887959
      0.63457559	     -0.00161136	     -0.04925796	     -0.00081017	      0.07896154
      0.63464210	     -0.00161111	     -0.04931044	     -0.00080989	      0.07901889
      0.63470860	     -0.00161085	     -0.04936293	     -0.00080962	      0.07907620
      0.63480991	     -0.00161046	     -0.04944290	     -0.00080920	      0.07916342
      0.63489360	     -0.00161014	     -0.04950898	     -0.00080885	      0.07923539
      0.63497730	     -0.00160982	     -0.04957507	     -0.00080851	      0.07930730
      0.63506099	     -0.00160951	     -0.04964117	     -0.00080816	      0.07937913
      0.63514468	     -0.00160919	     -0.04970729	     -0.00080782	      0.07945090
      0.63521550	     -0.00160892	     -0.04976325	     -0.00080752	      0.07951158
      0.63528633	     -0.00160865	     -0.04981922	     -0.00080723	      0.07957220
      0.63537726	     -0.00160830	     -0.04989110	     -0.00080686	      0.07964996
      0.63546819	     -0.00160795	     -0.04996299	     -0.00080648	      0.07972762
      0.63553936	     -0.00160768	     -0.05001926	     -0.00080619	      0.07978835
      0.63561053	     -0.00160741	     -0.05007555	     -0.00080590	      0.07984903
      0.63570281	     -0.00160706	     -0.05014855	     -0.00080552	      0.07992762
      0.63579509	     -0.00160671	     -0.05022156	     -0.00080514	      0.08000612
      0.63586322	     -0.00160645	     -0.05027548	     -0.00080486	      0.08006402
      0.63593136	     -0.00160619	     -0.05032941	     -0.00080458	      0.08012187
      0.63602844	     -0.00160583	     -0.05040626	     -0.00080419	      0.08020420
      0.63611179	     -0.00160551	     -0.05047226	     -0.00080385	      0.08027481
      0.63619515	     -0.00160519	     -0.05053827	     -0.00080351	      0.08034533
      0.63627850	     -0.00160488	     -0.05060430	     -0.00080317	      0.08041578
      0.63636186	     -0.00160456	     -0.05067033	     -0.00080283	      0.08048615
      0.63643228	     -0.00160430	     -0.05072613	     -0.00080254	      0.08054552
      0.63650269	     -0.00160403	     -0.05078193	     -0.00080225	      0.08060484
      0.63659394	     -0.00160369	     -0.05085426	     -0.00080188	      0.08068163
      0.63668520	     -0.00160334	     -0.05092661	     -0.00080151	      0.08075831
      0.63675561	     -0.00160307	     -0.05098244	     -0.00080122	      0.08081741
      0.63682603	     -0.00160281	     -0.05103829	     -0.00080094	      0.08087645
      0.63691930	     -0.00160246	     -0.05111227	     -0.00080056	      0.08095456
      0.63701257	     -0.00160211	     -0.05118627	     -0.00080018	      0.08103255
      0.63707939	     -0.00160185	     -0.05123929	     -0.00079991	      0.08108836
      0.63714621	     -0.00160160	     -0.05129232	     -0.00079964	      0.08114411
      0.63724574	     -0.00160123	     -0.05137132	     -0.00079923	      0.08122705
      0.63732905	     -0.00160092	     -0.05143746	     -0.00079890	      0.08129637
      0.63741236	     -0.00160060	     -0.05150362	     -0.00079856	      0.08136560
      0.63749567	     -0.00160029	     -0.05156978	     -0.00079822	      0.08143473
      0.63757898	     -0.00159998	     -0.05163596	     -0.00079789	      0.08150377
      0.63764951	     -0.00159971	     -0.05169199	     -0.00079760	      0.08156215
      0.63772004	     -0.00159945	     -0.05174804	     -0.00079732	      0.08162046
      0.63781069	     -0.00159911	     -0.05182007	     -0.00079695	      0.08169529
      0.63790133	     -0.00159877	     -0.05189212	     -0.00079659	      0.08177000
      0.63797225	     -0.00159850	     -0.05194850	     -0.00079630	      0.08182838
      0.63804316	     -0.00159824	     -0.05200489	     -0.00079602	      0.08188668
      0.63813513	     -0.00159789	     -0.05207802	     -0.00079565	      0.08196218
      0.63822709	     -0.00159755	     -0.05215117	     -0.00079528	      0.08203755
      0.63829497	     -0.00159730	     -0.05220516	     -0.00079501	      0.08209310
      0.63836284	     -0.00159704	     -0.05225917	     -0.00079474	      0.08214858
      0.63845962	     -0.00159668	     -0.05233618	     -0.00079435	      0.08222756
      0.63854268	     -0.00159637	     -0.05240229	     -0.00079402	      0.08229525
      0.63862575	     -0.00159606	     -0.05246842	     -0.00079368	      0.08236283
      0.63870882	     -0.00159575	     -0.05253455	     -0.00079335	      0.08243030
      0.63879189	     -0.00159544	     -0.05260070	     -0.00079302	      0.08249766
      0.63886204	     -0.00159518	     -0.05265657	     -0.00079274	      0.08255447
      0.63893219	     -0.00159492	     -0.05271245	     -0.00079246	      0.08261119
      0.63902315	     -0.00159458	     -0.05278491	     -0.00079210	      0.08268462
      0.63911410	     -0.00159424	     -0.05285738	     -0.00079174	      0.08275792
      0.63918426	     -0.00159398	     -0.05291329	     -0.00079146	      0.08281436
      0.63925442	     -0.00159372	     -0.05296921	     -0.00079118	      0.08287073
      0.63934738	     -0.00159338	     -0.05304331	     -0.00079081	      0.08294528
      0.63944034	     -0.00159303	     -0.05311743	     -0.00079044	      0.08301970
      0.63950691	     -0.00159279	     -0.05317052	     -0.00079017	      0.08307290
      0.63957349	     -0.00159254	     -0.05322361	     -0.00078991	      0.08312603
      0.63967269	     -0.00159217	     -0.05330274	     -0.00078952	      0.08320505
      0.63975572	     -0.00159187	     -0.05336898	     -0.00078919	      0.08327106
      0.63983875	     -0.00159156	     -0.05343523	     -0.00078886	      0.08333694
      0.63992177	     -0.00159125	     -0.05350148	     -0.00078853	      0.08340271
      0.64000480	     -0.00159094	     -0.05356775	     -0.00078820	      0.08346835
      0.64007506	     -0.00159068	     -0.05362384	     -0.00078793	      0.08352381
      0.64014532	     -0.00159043	     -0.05367993	     -0.00078765	      0.08357917
      0.64023569	     -0.00159009	     -0.05375209	     -0.00078729	      0.08365025
      0.64032606	     -0.00158976	     -0.05382425	     -0.00078694	      0.08372117
      0.64039670	     -0.00158950	     -0.05388068	     -0.00078666	      0.08377651
      0.64046734	     -0.00158924	     -0.05393711	     -0.00078638	      0.08383176
      0.64055904	     -0.00158890	     -0.05401037	     -0.00078602	      0.08390334
      0.64065074	     -0.00158856	     -0.05408364	     -0.00078566	      0.08397476
      0.64071833	     -0.00158831	     -0.05413766	     -0.00078539	      0.08402730
      0.64078592	     -0.00158807	     -0.05419169	     -0.00078513	      0.08407976
      0.64088246	     -0.00158771	     -0.05426886	     -0.00078475	      0.08415452
      0.64096525	     -0.00158741	     -0.05433506	     -0.00078443	      0.08421850
      0.64104805	     -0.00158710	     -0.05440126	     -0.00078410	      0.08428235
      0.64113085	     -0.00158680	     -0.05446748	     -0.00078378	      0.08434606
      0.64121364	     -0.00158650	     -0.05453371	     -0.00078345	      0.08440964
      0.64128352	     -0.00158624	     -0.05458960	     -0.00078318	      0.08446319
      0.64135339	     -0.00158598	     -0.05464550	     -0.00078291	      0.08451664
      0.64144408	     -0.00158565	     -0.05471808	     -0.00078255	      0.08458588
      0.64153478	     -0.00158532	     -0.05479066	     -0.00078220	      0.08465495
      0.64160466	     -0.00158506	     -0.05484659	     -0.00078193	      0.08470805
      0.64167454	     -0.00158481	     -0.05490253	     -0.00078165	      0.08476106
      0.64176724	     -0.00158447	     -0.05497675	     -0.00078129	      0.08483122
      0.64185994	     -0.00158413	     -0.05505098	     -0.00078093	      0.08490121
      0.64192625	     -0.00158389	     -0.05510408	     -0.00078068	      0.08495115
      0.64199255	     -0.00158365	     -0.05515718	     -0.00078042	      0.08500101
      0.64209151	     -0.00158329	     -0.05523645	     -0.00078003	      0.08507525
      0.64217427	     -0.00158299	     -0.05530276	     -0.00077971	      0.08513718
      0.64225704	     -0.00158268	     -0.05536907	     -0.00077939	      0.08519897
      0.64233980	     -0.00158238	     -0.05543540	     -0.00077907	      0.08526062
      0.64242256	     -0.00158208	     -0.05550173	     -0.00077875	      0.08532212
      0.64249253	     -0.00158183	     -0.05555781	     -0.00077848	      0.08537399
      0.64256249	     -0.00158157	     -0.05561389	     -0.00077821	      0.08542576
      0.64265263	     -0.00158125	     -0.05568617	     -0.00077786	      0.08549231
      0.64274278	     -0.00158092	     -0.05575845	     -0.00077751	      0.08555869
      0.64281311	     -0.00158066	     -0.05581486	     -0.00077724	      0.08561036
      0.64288345	     -0.00158041	     -0.05587127	     -0.00077697	      0.08566192
      0.64297495	     -0.00158008	     -0.05594467	     -0.00077662	      0.08572884
      0.64306644	     -0.00157974	     -0.05601808	     -0.00077627	      0.08579558
      0.64313372	     -0.00157950	     -0.05607205	     -0.00077601	      0.08584453
      0.64320099	     -0.00157926	     -0.05612604	     -0.00077575	      0.08589338
      0.64329738	     -0.00157891	     -0.05620339	     -0.00077538	      0.08596321
      0.64337993	     -0.00157861	     -0.05626965	     -0.00077506	      0.08602285
      0.64346247	     -0.00157831	     -0.05633592	     -0.00077475	      0.08608234
      0.64354502	     -0.00157801	     -0.05640219	     -0.00077443	      0.08614169
      0.64361928	     -0.00157775	     -0.05646182	     -0.00077414	      0.08619494
      0.64369354	     -0.00157748	     -0.05652145	     -0.00077386	      0.08624808
      0.64376779	     -0.00157721	     -0.05658109	     -0.00077358	      0.08630110
      0.64386206	     -0.00157687	     -0.05665680	     -0.00077322	      0.08636823
      0.64393739	     -0.00157660	     -0.05671732	     -0.00077293	      0.08642173
      0.64401272	     -0.00157633	     -0.05677784	     -0.00077264	      0.08647511
      0.64408805	     -0.00157606	     -0.05683837	     -0.00077235	      0.08652837
      0.64418180	     -0.00157572	     -0.05691370	     -0.00077200	      0.08659448
      0.64425582	     -0.00157545	     -0.05697320	     -0.00077171	      0.08664655
      0.64432985	     -0.00157519	     -0.05703269	     -0.00077143	      0.08669850
      0.64440387	     -0.00157492	     -0.05709220	     -0.00077115	      0.08675032
      0.64450170	     -0.00157457	     -0.05717085	     -0.00077078	      0.08681864
      0.64457507	     -0.00157431	     -0.05722984	     -0.00077050	      0.08686974
      0.64464843	     -0.00157404	     -0.05728883	     -0.00077022	      0.08691895
      0.64473762	     -0.00157372	     -0.05736056	     -0.00076988	      0.08694121
      0.64481741	     -0.00157344	     -0.05742474	     -0.00076958	      0.08691687
      0.64489719	     -0.00157315	     -0.05748892	     -0.00076928	      0.08685248
      0.64497698	     -0.00157287	     -0.05755310	     -0.00076897	      0.08674966
      0.64505676	     -0.00157258	     -0.05761730	     -0.00076867	      0.08661001
      0.64513655	     -0.00157229	     -0.05768150	     -0.00076837	      0.08643510
      0.64521633	     -0.00157201	     -0.05774570	     -0.00076807	      0.08622644
      0.64529612	     -0.00157172	     -0.05780992	     -0.00076777	      0.08598553
      0.64537591	     -0.00157144	     -0.05787414	     -0.00076747	      0.08571382
      0.64545569	     -0.00157115	     -0.05793836	     -0.00076717	      0.08541273
      0.64553548	     -0.00157087	     -0.05800260	     -0.00076687	      0.08508362
      0.64560628	     -0.00157062	     -0.05805961	     -0.00076660	      0.08476918
      0.64567709	     -0.00157036	     -0.05811663	     -0.00076633	      0.08443465
      0.64576476	     -0.00157005	     -0.05818723	     -0.00076600	      0.08399399
      0.64585242	     -0.00156974	     -0.05825783	     -0.00076567	      0.08352557
      0.64592436	     -0.00156948	     -0.05831578	     -0.00076540	      0.08312157
      0.64599630	     -0.00156923	     -0.05837373	     -0.00076513	      0.08270082
      0.64608458	     -0.00156891	     -0.05844485	     -0.00076480	      0.08216283
      0.64617287	     -0.00156860	     -0.05851598	     -0.00076447	      0.08160237
      0.64624185	     -0.00156835	     -0.05857157	     -0.00076421	      0.08114975
      0.64631083	     -0.00156811	     -0.05862716	     -0.00076395	      0.08068498
      0.64640310	     -0.00156778	     -0.05870152	     -0.00076361	      0.08004545
      0.64649537	     -0.00156745	     -0.05877590	     -0.00076326	      0.07938689
      0.64656166	     -0.00156721	     -0.05882933	     -0.00076302	      0.07890286
      0.64662795	     -0.00156698	     -0.05888277	     -0.00076277	      0.07841031
      0.64672555	     -0.00156663	     -0.05896146	     -0.00076240	      0.07767062
      0.64680756	     -0.00156634	     -0.05902758	     -0.00076210	      0.07703688
      0.64688957	     -0.00156605	     -0.05909371	     -0.00076179	      0.07639292
      0.64697157	     -0.00156575	     -0.05915985	     -0.00076149	      0.07573960
      0.64705358	     -0.00156546	     -0.05922599	     -0.00076118	      0.07507779
      0.64712390	     -0.00156521	     -0.05928270	     -0.00076092	      0.07450417
      0.64719421	     -0.00156496	     -0.05933943	     -0.00076066	      0.07392540
      0.64728267	     -0.00156464	     -0.05941078	     -0.00076033	      0.07319084
      0.64737112	     -0.00156433	     -0.05948215	     -0.00076000	      0.07244985
      0.64744177	     -0.00156408	     -0.05953915	     -0.00075974	      0.07185395
      0.64751243	     -0.00156383	     -0.05959617	     -0.00075948	      0.07125498
      0.64760206	     -0.00156351	     -0.05966850	     -0.00075915	      0.07049132
      0.64769170	     -0.00156319	     -0.05974084	     -0.00075881	      0.06972422
      0.64775959	     -0.00156294	     -0.05979563	     -0.00075856	      0.06914145
      0.64782748	     -0.00156270	     -0.05985043	     -0.00075831	      0.06855751
      0.64792124	     -0.00156236	     -0.05992612	     -0.00075797	      0.06774967
      0.64801501	     -0.00156203	     -0.06000182	     -0.00075762	      0.06694105
      0.64808013	     -0.00156180	     -0.06005439	     -0.00075738	      0.06637947
      0.64814525	     -0.00156156	     -0.06010696	     -0.00075714	      0.06581814
      0.64824489	     -0.00156120	     -0.06018741	     -0.00075677	      0.06496025
      0.64832743	     -0.00156091	     -0.06025407	     -0.00075647	      0.06425106
      0.64840997	     -0.00156061	     -0.06032073	     -0.00075617	      0.06354370
      0.64849252	     -0.00156031	     -0.06038739	     -0.00075586	      0.06283861
      0.64856569	     -0.00156005	     -0.06044648	     -0.00075559	      0.06221580
      0.64863886	     -0.00155979	     -0.06050558	     -0.00075532	      0.06159535
      0.64871203	     -0.00155952	     -0.06056469	     -0.00075506	      0.06097755
      0.64880779	     -0.00155918	     -0.06064203	     -0.00075470	      0.06017348
      0.64888221	     -0.00155891	     -0.06070216	     -0.00075443	      0.05955223
      0.64895664	     -0.00155864	     -0.06076229	     -0.00075416	      0.05893453
      0.64903107	     -0.00155837	     -0.06082242	     -0.00075389	      0.05832059
      0.64912599	     -0.00155803	     -0.06089910	     -0.00075354	      0.05754342
      0.64919902	     -0.00155776	     -0.06095811	     -0.00075327	      0.05695010
      0.64927206	     -0.00155750	     -0.06101712	     -0.00075301	      0.05636102
      0.64936004	     -0.00155718	     -0.06108822	     -0.00075269	      0.05565723
      0.64944802	     -0.00155686	     -0.06115932	     -0.00075236	      0.05496010
      0.64951470	     -0.00155661	     -0.06121320	     -0.00075212	      0.05443637
      0.64958139	     -0.00155637	     -0.06126709	     -0.00075188	      0.05391672
      0.64967627	     -0.00155602	     -0.06134377	     -0.00075153	      0.05318450
      0.64975845	     -0.00155572	     -0.06141019	     -0.00075123	      0.05255733
      0.64984063	     -0.00155542	     -0.06147661	     -0.00075094	      0.05193684
      0.64992282	     -0.00155512	     -0.06154303	     -0.00075064	      0.05132318
      0.64999505	     -0.00155486	     -0.06160142	     -0.00075037	      0.05078951
      0.65006729	     -0.00155459	     -0.06165981	     -0.00075011	      0.05026128
      0.65013953	     -0.00155432	     -0.06171820	     -0.00074985	      0.04973857
      0.65023785	     -0.00155396	     -0.06179767	     -0.00074949	      0.04903615
      0.65031176	     -0.00155369	     -0.06185741	     -0.00074923	      0.04851498
      0.65038567	     -0.00155342	     -0.06191715	     -0.00074896	      0.04799978
      0.65045958	     -0.00155314	     -0.06197690	     -0.00074869	      0.04749060
      0.65055624	     -0.00155278	     -0.06205504	     -0.00074834	      0.04683382
      0.65062858	     -0.00155252	     -0.06211351	     -0.00074808	      0.04634915
      0.65070091	     -0.00155225	     -0.06217198	     -0.00074782	      0.04587034
      0.65078983	     -0.00155191	     -0.06224387	     -0.00074750	      0.04528979
      0.65086930	     -0.00155162	     -0.06230810	     -0.00074721	      0.04477852
      0.65094877	     -0.00155132	     -0.06237234	     -0.00074693	      0.04427437
      0.65102823	     -0.00155102	     -0.06243658	     -0.00074664	      0.04377735
      0.65110770	     -0.00155073	     -0.06250082	     -0.00074636	      0.04328744
      0.65118717	     -0.00155043	     -0.06256506	     -0.00074607	      0.04280464
      0.65126663	     -0.00155013	     -0.06262929	     -0.00074578	      0.04232893
      0.65134610	     -0.00154983	     -0.06269353	     -0.00074550	      0.04186029
      0.65141661	     -0.00154956	     -0.06275052	     -0.00074525	      0.04145039
      0.65148711	     -0.00154930	     -0.06280751	     -0.00074499	      0.04104601
      0.65157379	     -0.00154897	     -0.06287758	     -0.00074468	      0.04055640
      0.65166047	     -0.00154864	     -0.06294764	     -0.00074437	      0.04007505
      0.65173214	     -0.00154837	     -0.06300556	     -0.00074412	      0.03968328
      0.65180380	     -0.00154809	     -0.06306349	     -0.00074386	      0.03929708
      0.65189091	     -0.00154776	     -0.06313389	     -0.00074355	      0.03883510
      0.65197802	     -0.00154743	     -0.06320429	     -0.00074324	      0.03838123
      0.65204703	     -0.00154717	     -0.06326006	     -0.00074299	      0.03802734
      0.65211604	     -0.00154690	     -0.06331583	     -0.00074274	      0.03767845
      0.65220658	     -0.00154655	     -0.06338900	     -0.00074242	      0.03722824
      0.65229713	     -0.00154621	     -0.06346217	     -0.00074210	      0.03678647
      0.65236384	     -0.00154595	     -0.06351608	     -0.00074186	      0.03646630
      0.65243056	     -0.00154569	     -0.06356998	     -0.00074162	      0.03615061
      0.65252541	     -0.00154533	     -0.06364662	     -0.00074129	      0.03570946
      0.65260661	     -0.00154501	     -0.06371222	     -0.00074100	      0.03533884
      0.65268781	     -0.00154470	     -0.06377782	     -0.00074071	      0.03497464
      0.65276901	     -0.00154438	     -0.06384342	     -0.00074042	      0.03461679
      0.65285021	     -0.00154406	     -0.06390901	     -0.00074013	      0.03426521
      0.65292020	     -0.00154379	     -0.06396554	     -0.00073989	      0.03396712
      0.65299019	     -0.00154352	     -0.06402207	     -0.00073964	      0.03367357
      0.65307770	     -0.00154318	     -0.06409275	     -0.00073933	      0.03331286
      0.65316521	     -0.00154283	     -0.06416342	     -0.00073902	      0.03295906
      0.65323540	     -0.00154256	     -0.06422010	     -0.00073877	      0.03268021
      0.65330559	     -0.00154228	     -0.06427677	     -0.00073852	      0.03240570
      0.65339443	     -0.00154193	     -0.06434850	     -0.00073821	      0.03206436
      0.65348327	     -0.00154158	     -0.06442023	     -0.00073790	      0.03172976
      0.65355064	     -0.00154131	     -0.06447461	     -0.00073766	      0.03148047
      0.65361801	     -0.00154105	     -0.06452899	     -0.00073742	      0.03123494
      0.65371110	     -0.00154068	     -0.06460413	     -0.00073709	      0.03090176
      0.65380419	     -0.00154031	     -0.06467925	     -0.00073677	      0.03057557
      0.65386864	     -0.00154005	     -0.06473126	     -0.00073654	      0.03035376
      0.65393310	     -0.00153979	     -0.06478327	     -0.00073631	      0.03013520
      0.65403241	     -0.00153940	     -0.06486340	     -0.00073596	      0.02980467
      0.65411424	     -0.00153907	     -0.06492941	     -0.00073568	      0.02953796
      0.65419607	     -0.00153874	     -0.06499541	     -0.00073539	      0.02927625
      0.65427789	     -0.00153841	     -0.06506141	     -0.00073510	      0.02901944
      0.65435087	     -0.00153812	     -0.06512026	     -0.00073485	      0.02879448
      0.65442384	     -0.00153782	     -0.06517910	     -0.00073459	      0.02857331
      0.65449682	     -0.00153753	     -0.06523794	     -0.00073434	      0.02835587
      0.65459057	     -0.00153715	     -0.06531351	     -0.00073401	      0.02808193
      0.65466473	     -0.00153685	     -0.06537329	     -0.00073342	      0.02786944
      0.65473889	     -0.00153654	     -0.06543307	     -0.00071598	      0.02766062
      0.65481305	     -0.00153624	     -0.06549283	     -0.00063886	      0.02745541
      0.65490390	     -0.00153587	     -0.06556603	     -0.00038994	      0.02720890
      0.65498007	     -0.00153556	     -0.06562740	      0.00001489	      0.02700623
      0.65499568	     -0.00153550	     -0.06563997	      0.00012522	      0.02696517
      0.65500568	     -0.00153546	     -0.06564802	      0.00020132	      0.02693893
      0.65501568	     -0.00153542	     -0.06565608	      0.00028175	      0.02691275
      0.65502852	     -0.00153536	     -0.06566642	      0.00039152	      0.02687924
      0.65504135	     -0.00153530	     -0.06567676	      0.00050880	      0.02684582
      0.65505786	     -0.00153522	     -0.06569005	      0.00067099	      0.02680298
      0.65507437	     -0.00153511	     -0.06570333	      0.00084631	      0.02676027
      0.65509088	     -0.00153499	     -0.06571660	      0.00103511	      0.02671769
      0.65510739	     -0.00153485	     -0.06572985	      0.00123768	      0.02667524
      0.65512390	     -0.00153468	     -0.06574309	      0.00145432	      0.02663289
      0.65514041	     -0.00153449	     -0.06575631	      0.00168523	      0.02659065
      0.65516041	     -0.00153421	     -0.06577230	      0.00198442	      0.02653959
      0.65518042	     -0.00153389	     -0.06578825	      0.00230510	      0.02648864
      0.65520042	     -0.00153352	     -0.06580417	      0.00264744	      0.02643779
      0.65522042	     -0.00153309	     -0.06582003	      0.00301151	      0.02638701
      0.65524043	     -0.00153261	     -0.06583585	      0.00339728	      0.02633629
      0.65526043	     -0.00153207	     -0.06585162	      0.00380464	      0.02628561
      0.65528043	     -0.00153146	     -0.06586732	      0.00423339	      0.02623494
      0.65530044	     -0.00153080	     -0.06588296	      0.00468323	      0.02618426
      0.65532044	     -0.00153006	     -0.06589853	      0.00515381	      0.02613355
      0.65534044	     -0.00152926	     -0.06591402	      0.00564468	      0.02608280
      0.65536044	     -0.00152839	     -0.06592944	      0.00615532	      0.02603196
      0.65538045	     -0.00152744	     -0.06594476	      0.00668516	      0.02598104
      0.65540045	     -0.00152642	     -0.06596000	      0.00723356	      0.02592999
      0.65542045	     -0.00152533	     -0.06597513	      0.00779983	      0.02587880
      0.65544046	     -0.00152415	     -0.06599016	      0.00838323	      0.02582744
      0.65546046	     -0.00152290	     -0.06600508	      0.00898298	      0.02577589
      0.65548046	     -0.00152156	     -0.06601989	      0.00959828	      0.02572412
      0.65550047	     -0.00152014	     -0.06603457	      0.01022827	      0.02567211
      0.65552047	     -0.00151863	     -0.06604913	      0.01087210	      0.02561984
      0.65554047	     -0.00151703	     -0.06606355	      0.01152887	      0.02556728
      0.65556462	     -0.00151499	     -0.06608077	      0.01233763	      0.02550341
      0.65558876	     -0.00151282	     -0.06609777	      0.01316235	      0.02543903
      0.65561291	     -0.00151051	     -0.06611454	      0.01400141	      0.02537410
      0.65563706	     -0.00150806	     -0.06613107	      0.01485321	      0.02530858
      0.65566120	     -0.00150548	     -0.06614735	      0.01571613	      0.02524241
      0.65568535	     -0.00150275	     -0.06616337	      0.01658862	      0.02517556
      0.65570949	     -0.00149989	     -0.06617910	      0.01746910	      0.02510797
      0.65573364	     -0.00149687	     -0.06619455	      0.01835605	      0.02503960
      0.65575779	     -0.00149371	     -0.06620970	      0.01924798	      0.02497041
      0.65578193	     -0.00149040	     -0.06622453	      0.02014344	      0.02490034
      0.65580608	     -0.00148694	     -0.06623904	      0.02104101	      0.02482934
      0.65583023	     -0.00148333	     -0.06625320	      0.02193935	      0.02475738
      0.65585437	     -0.00147956	     -0.06626702	      0.02283712	      0.02468441
      0.65587852	     -0.00147564	     -0.06628046	      0.02373306	      0.02461037
      0.65590266	     -0.00147156	     -0.06629353	      0.02462597	      0.02453522
      0.65592681	     -0.00146732	     -0.06630620	      0.02551466	      0.02445891
      0.65595096	     -0.00146292	     -0.06631847	      0.02639804	      0.02438140
      0.65597510	     -0.00145836	     -0.06633032	      0.02727503	      0.02430264
      0.65599925	     -0.00145364	     -0.06634173	      0.02814464	      0.02422258
      0.65602340	     -0.00144875	     -0.06635270	      0.02900589	      0.02414118
      0.65604754	     -0.00144370	     -0.06636321	      0.02985787	      0.02405838
      0.65607169	     -0.00143848	     -0.06637324	      0.03069972	      0.02397415
      0.65609583	     -0.00143310	     -0.06638278	      0.03153063	      0.02388843
      0.65611998	     -0.00142754	     -0.06639182	      0.03234982	      0.02380118
      0.65614413	     -0.00142182	     -0.06640035	      0.03315656	      0.02371236
      0.65616827	     -0.00141593	     -0.06640834	      0.03395018	      0.02362192
      0.65619242	     -0.00140987	     -0.06641579	      0.03473002	      0.02352981
      0.65621657	     -0.00140363	     -0.06642268	      0.03549548	      0.02343599
      0.65624071	     -0.00139723	     -0.06642899	      0.03624600	      0.02334042
      0.65626486	     -0.00139065	     -0.06643472	      0.03698105	      0.02324305
      0.65629399	     -0.00138248	     -0.06644083	      0.03784651	      0.02312312
      0.65632312	     -0.00137406	     -0.06644603	      0.03868794	      0.02300044
      0.65635225	     -0.00136539	     -0.06645031	      0.03950460	      0.02287492
      0.65638138	     -0.00135646	     -0.06645364	      0.04029581	      0.02274650
      0.65641051	     -0.00134727	     -0.06645598	      0.04106097	      0.02261509
      0.65643964	     -0.00133783	     -0.06645733	      0.04179953	      0.02248064
      0.65646877	     -0.00132813	     -0.06645764	      0.04251097	      0.02234306
      0.65649790	     -0.00131818	     -0.06645690	      0.04319486	      0.02220228
      0.65652703	     -0.00130796	     -0.06645507	      0.04385078	      0.02205825
      0.65655616	     -0.00129748	     -0.06645214	      0.04447838	      0.02191087
      0.65658529	     -0.00128675	     -0.06644808	      0.04507734	      0.02176010
      0.65661441	     -0.00127575	     -0.06644285	      0.04564738	      0.02160586
      0.65664354	     -0.00126449	     -0.06643644	      0.04618825	      0.02144808
      0.65667267	     -0.00125297	     -0.06642882	      0.04669975	      0.02128670
      0.65670180	     -0.00124118	     -0.06641995	      0.04718169	      0.02112166
      0.65673093	     -0.00122913	     -0.06640982	      0.04763393	      0.02095288
      0.65675710	     -0.00121808	     -0.06639962	      0.04801470	      0.02079806
      0.65678326	     -0.00120681	     -0.06638835	      0.04837133	      0.02064012
      0.65680943	     -0.00119532	     -0.06637600	      0.04870376	      0.02047904
      0.65683559	     -0.00118360	     -0.06636255	      0.04901196	      0.02031475
      0.65686175	     -0.00117167	     -0.06634797	      0.04929588	      0.02014721
      0.65688792	     -0.00115951	     -0.06633224	      0.04955551	      0.01997638
      0.65691084	     -0.00114867	     -0.06631751	      0.04976297	      0.01982399
      0.65693375	     -0.00113765	     -0.06630186	      0.04995177	      0.01966900
      0.65695667	     -0.00112645	     -0.06628529	      0.05012191	      0.01951138
      0.65697959	     -0.00111507	     -0.06626777	      0.05027341	      0.01935109
      0.65700251	     -0.00110350	     -0.06624930	      0.05040627	      0.01918810
      0.65702295	     -0.00109302	     -0.06623200	      0.05050904	      0.01904045
      0.65704339	     -0.00108239	     -0.06621392	      0.05059700	      0.01889060
      0.65706382	     -0.00107159	     -0.06619504	      0.05067015	      0.01873851
      0.65708426	     -0.00106064	     -0.06617535	      0.05072852	      0.01858416
      0.65710470	     -0.00104951	     -0.06615483	      0.05077211	      0.01842753
      0.65712289	     -0.00103947	     -0.06613586	      0.05079848	      0.01828613
      0.65714109	     -0.00102928	     -0.06611621	      0.05081314	      0.01814287
      0.65715928	     -0.00101894	     -0.06609587	      0.05081610	      0.01799772
      0.65717748	     -0.00100846	     -0.06607484	      0.05080735	      0.01785066
      0.65719567	     -0.00099781	     -0.06605310	      0.05078690	      0.01770166
      0.65721191	     -0.00098818	     -0.06603309	      0.05075875	      0.01756699
      0.65722816	     -0.00097841	     -0.06601249	      0.05072125	      0.01743073
      0.65724440	     -0.00096849	     -0.06599129	      0.05067442	      0.01729285
      0.65726064	     -0.00095844	     -0.06596949	      0.05061822	      0.01715333
      0.65727688	     -0.00094822	     -0.06594708	      0.05055265	      0.01701214
      0.65729140	     -0.00093896	     -0.06592651	      0.05048609	      0.01688452
      0.65730591	     -0.00092956	     -0.06590544	      0.05041202	      0.01675551
      0.65732043	     -0.00092002	     -0.06588384	      0.05033041	      0.01662510
      0.65733494	     -0.00091032	     -0.06586172	      0.05024124	      0.01649326
      0.65734946	     -0.00090047	     -0.06583905	      0.05014448	      0.01635995
      0.65736245	     -0.00089151	     -0.06581830	      0.05005141	      0.01623939
      0.65737544	     -0.00088241	     -0.06579709	      0.04995222	      0.01611760
      0.65738843	     -0.00087315	     -0.06577542	      0.04984687	      0.01599457
      0.65740142	     -0.00086374	     -0.06575328	      0.04973532	      0.01587026
      0.65741441	     -0.00085415	     -0.06573065	      0.04961754	      0.01574465
      0.65742603	     -0.00084542	     -0.06571000	      0.04950693	      0.01563122
      0.65743764	     -0.00083654	     -0.06568894	      0.04939127	      0.01551669
      0.65744926	     -0.00082749	     -0.06566746	      0.04927052	      0.01540103
      0.65746087	     -0.00081826	     -0.06564556	      0.04914463	      0.01528421
      0.65747249	     -0.00080883	     -0.06562320	      0.04901357	      0.01516619
      0.65748286	     -0.00080024	     -0.06560286	      0.04889214	      0.01505979
      0.65749323	     -0.00079147	     -0.06558215	      0.04876649	      0.01495238
      0.65750359	     -0.00078251	     -0.06556104	      0.04863658	      0.01484392
      0.65751396	     -0.00077333	     -0.06553954	      0.04850236	      0.01473436
      0.65752433	     -0.00076393	     -0.06551761	      0.04836377	      0.01462369
      0.65753433	     -0.00075463	     -0.06549606	      0.04822591	      0.01451583
      0.65754433	     -0.00074508	     -0.06547408	      0.04808386	      0.01440683
      0.65755433	     -0.00073525	     -0.06545167	      0.04793756	      0.01429664
      0.65756433	     -0.00072511	     -0.06542879	      0.04778693	      0.01418520
      0.65757433	     -0.00071463	     -0.06540543	      0.04763188	      0.01407243
      0.65758433	     -0.00070378	     -0.06538155	      0.04747231	      0.01395826
      0.65759433	     -0.00069250	     -0.06535712	      0.04730813	      0.01384259
      0.65760433	     -0.00068074	     -0.06533210	      0.04713921	      0.01372533
      0.65761433	     -0.00066843	     -0.06530645	      0.04696542	      0.01360634
      0.65762433	     -0.00065564	     -0.06528018	      0.04678642	      0.01348563
      0.65763433	     -0.00064263	     -0.06525340	      0.04660165	      0.01336347
      0.65764433	     -0.00062960	     -0.06522619	      0.04641078	      0.01324009
      0.65765433	     -0.00061671	     -0.06519863	      0.04621369	      0.01311564
      0.65766433	     -0.00060406	     -0.06517076	      0.04601039	      0.01299027
      0.65767433	     -0.00059172	     -0.06514263	      0.04580098	      0.01286410
      0.65768433	     -0.00057975	     -0.06511428	      0.04558562	      0.01273724
      0.65769433	     -0.00056820	     -0.06508573	      0.04536455	      0.01260976
      0.65770433	     -0.00055710	     -0.06505702	      0.04513799	      0.01248178
      0.65771433	     -0.00054648	     -0.06502817	      0.04490623	      0.01235336
      0.65772433	     -0.00053636	     -0.06499920	      0.04466957	      0.01222459
      0.65773433	     -0.00052675	     -0.06497015	      0.04442832	      0.01209553
      0.65774433	     -0.00051765	     -0.06494101	      0.04418281	      0.01196626
      0.65775433	     -0.00050908	     -0.06491182	      0.04393338	      0.01183681
      0.65776433	     -0.00050102	     -0.06488259	      0.04368035	      0.01170726
      0.65777433	     -0.00049347	     -0.06485332	      0.04342406	      0.01157764
      0.65778433	     -0.00048641	     -0.06482403	      0.04316485	      0.01144800
      0.65779433	     -0.00047984	     -0.06479472	      0.04290304	      0.01131838
      0.65780433	     -0.00047373	     -0.06476540	      0.04263893	      0.01118880
      0.65781433	     -0.00046807	     -0.06473609	      0.04237285	      0.01105930
      0.65782433	     -0.00046283	     -0.06470678	      0.04210506	      0.01092990
      0.65783433	     -0.00045801	     -0.06467747	      0.04183586	      0.01080063
      0.65784433	     -0.00045358	     -0.06464817	      0.04156551	      0.01067151
      0.65785433	     -0.00044951	     -0.06461889	      0.04129426	      0.01054255
      0.65786433	     -0.00044580	     -0.06458962	      0.04102234	      0.01041378
      0.65787433	     -0.00044242	     -0.06456037	      0.04074997	      0.01028520
      0.65788433	     -0.00043935	     -0.06453114	      0.04047737	      0.01015683
      0.65789433	     -0.00043657	     -0.06450193	      0.04020473	      0.01002868
      0.65790433	     -0.00043408	     -0.06447273	      0.03993222	      0.00990076
      0.65791433	     -0.00043184	     -0.06444356	      0.03966002	      0.00977308
      0.65792433	     -0.00042985	     -0.06441441	      0.03938828	      0.00964565
      0.65793433	     -0.00042809	     -0.06438528	      0.03911716	      0.00951848
      0.65794433	     -0.00042655	     -0.06435617	      0.03884677	      0.00939157
      0.65795433	     -0.00042520	     -0.06432708	      0.03857725	      0.00926493
      0.65796433	     -0.00042405	     -0.06429802	      0.03830870	      0.00913856
      0.65797433	     -0.00042307	     -0.06426898	      0.03804124	      0.00901246
      0.65798433	     -0.00042226	     -0.06423996	      0.03777495	      0.00888665
      0.65799638	     -0.00042148	     -0.06420502	      0.03745577	      0.00873544
      0.65800843	     -0.00042092	     -0.06417011	      0.03713857	      0.00858464
      0.65802048	     -0.00042054	     -0.06413524	      0.03682346	      0.00843426
      0.65803253	     -0.00042033	     -0.06410039	      0.03651055	      0.00828431
      0.65804458	     -0.00042029	     -0.06406558	      0.03619994	      0.00813479
      0.65805663	     -0.00042040	     -0.06403080	      0.03589172	      0.00798570
      0.65806868	     -0.00042064	     -0.06399605	      0.03558595	      0.00783704
      0.65808073	     -0.00042100	     -0.06396133	      0.03528271	      0.00768881
      0.65809530	     -0.00042160	     -0.06391939	      0.03491957	      0.00751022
      0.65810986	     -0.00042234	     -0.06387750	      0.03456028	      0.00733225
      0.65812443	     -0.00042322	     -0.06383566	      0.03420489	      0.00715493
      0.65813899	     -0.00042423	     -0.06379385	      0.03385345	      0.00697823
      0.65815356	     -0.00042534	     -0.06375209	      0.03350601	      0.00680217
      0.65816812	     -0.00042655	     -0.06371037	      0.03316259	      0.00662674
      0.65818269	     -0.00042785	     -0.06366869	      0.03282321	      0.00645194
      0.65819726	     -0.00042923	     -0.06362705	      0.03248786	      0.00627777
      0.65821518	     -0.00043102	     -0.06357588	      0.03208082	      0.00606433
      0.65823310	     -0.00043292	     -0.06352476	      0.03167989	      0.00585183
      0.65825102	     -0.00043489	     -0.06347370	      0.03128503	      0.00564025
      0.65826894	     -0.00043694	     -0.06342270	      0.03089621	      0.00542960
      0.65828686	     -0.00043905	     -0.06337176	      0.03051337	      0.00521987
      0.65830479	     -0.00044122	     -0.06332088	      0.03013648	      0.00501105
      0.65832271	     -0.00044343	     -0.06327006	      0.02976545	      0.00480312
      0.65834487	     -0.00044623	     -0.06320729	      0.02931464	      0.00454724
      0.65836703	     -0.00044909	     -0.06314460	      0.02887256	      0.00429271
      0.65838919	     -0.00045199	     -0.06308200	      0.02843906	      0.00403952
      0.65841135	     -0.00045494	     -0.06301949	      0.02801398	      0.00378765
      0.65843351	     -0.00045792	     -0.06295706	      0.02759717	      0.00353709
      0.65845567	     -0.00046092	     -0.06289471	      0.02718845	      0.00328781
      0.65848334	     -0.00046471	     -0.06281700	      0.02668935	      0.00297843
      0.65851101	     -0.00046853	     -0.06273942	      0.02620229	      0.00267100
      0.65853867	     -0.00047238	     -0.06266197	      0.02572696	      0.00236551
      0.65856634	     -0.00047624	     -0.06258464	      0.02526304	      0.00206193
      0.65859963	     -0.00048092	     -0.06249176	      0.02471944	      0.00169908
      0.65863292	     -0.00048562	     -0.06239906	      0.02419139	      0.00133891
      0.65867314	     -0.00049132	     -0.06228731	      0.02357340	      0.00090729
      0.65871336	     -0.00049704	     -0.06217582	      0.02297645	      0.00047944
      0.65874689	     -0.00050182	     -0.06208310	      0.02249435	      0.00012566
      0.65878041	     -0.00050661	     -0.06199057	      0.02202580	     -0.00022558
      0.65881600	     -0.00051171	     -0.06189254	      0.02154275	     -0.00059568
      0.65886184	     -0.00051828	     -0.06176656	      0.02094128	     -0.00106838
      0.65891768	     -0.00052630	     -0.06161356	      0.02023894	     -0.00163798
      0.65895325	     -0.00053142	     -0.06151637	      0.01980815	     -0.00199729
      0.65898881	     -0.00053654	     -0.06141939	      0.01938969	     -0.00235392
      0.65902438	     -0.00054167	     -0.06132261	      0.01898312	     -0.00270790
      0.65905994	     -0.00054680	     -0.06122602	      0.01858802	     -0.00305925
      0.65909551	     -0.00055193	     -0.06112964	      0.01820399	     -0.00340801
      0.65913107	     -0.00055707	     -0.06103345	      0.01783064	     -0.00375420
      0.65916664	     -0.00056221	     -0.06093747	      0.01746760	     -0.00409785
      0.65920221	     -0.00056736	     -0.06084168	      0.01711452	     -0.00443897
      0.65923777	     -0.00057250	     -0.06074609	      0.01677105	     -0.00477761
      0.65927334	     -0.00057765	     -0.06065069	      0.01643686	     -0.00511377
      0.65930890	     -0.00058280	     -0.06055549	      0.01611165	     -0.00544749
      0.65934447	     -0.00058796	     -0.06046049	      0.01579510	     -0.00577878
      0.65938003	     -0.00059311	     -0.06036568	      0.01548693	     -0.00610768
      0.65941033	     -0.00059750	     -0.06028508	      0.01523083	     -0.00638595
      0.65944062	     -0.00060189	     -0.06020462	      0.01498045	     -0.00666251
      0.65947847	     -0.00060738	     -0.06010427	      0.01467533	     -0.00700573
      0.65951633	     -0.00061287	     -0.06000414	      0.01437858	     -0.00734634
      0.65954673	     -0.00061728	     -0.05992388	      0.01414609	     -0.00761802
      0.65957714	     -0.00062169	     -0.05984375	      0.01391867	     -0.00788804
      0.65961389	     -0.00062702	     -0.05974709	      0.01365032	     -0.00821224
      0.65965064	     -0.00063235	     -0.05965063	      0.01338892	     -0.00853406
      0.65968102	     -0.00063675	     -0.05957103	      0.01317789	     -0.00879836
      0.65971141	     -0.00064116	     -0.05949156	      0.01297132	     -0.00906106
      0.65974179	     -0.00064556	     -0.05941224	      0.01276911	     -0.00932218
      0.65978414	     -0.00065169	     -0.05930189	      0.01249426	     -0.00968355
      0.65981142	     -0.00065564	     -0.05923097	      0.01232146	     -0.00991468
      0.65983870	     -0.00065959	     -0.05916015	      0.01215187	     -0.01014456
      0.65987773	     -0.00066524	     -0.05905901	      0.01191463	     -0.01047136
      0.65991403	     -0.00067049	     -0.05896515	      0.01169956	     -0.01077304
      0.65995032	     -0.00067573	     -0.05887149	      0.01148967	     -0.01107258
      0.65998023	     -0.00068005	     -0.05879445	      0.01132051	     -0.01131779
      0.66001014	     -0.00068437	     -0.05871755	      0.01115468	     -0.01156158
      0.66004698	     -0.00068968	     -0.05862299	      0.01095486	     -0.01185993
      0.66007638	     -0.00069392	     -0.05854769	      0.01079885	     -0.01209646
      0.66010578	     -0.00069815	     -0.05847251	      0.01064580	     -0.01233163
      0.66013517	     -0.00070238	     -0.05839745	      0.01049564	     -0.01256547
      0.66017639	     -0.00070830	     -0.05829242	      0.01028982	     -0.01289112
      0.66020162	     -0.00071193	     -0.05822824	      0.01016648	     -0.01308921
      0.66022686	     -0.00071555	     -0.05816415	      0.01004509	     -0.01328634
      0.66026567	     -0.00072111	     -0.05806574	      0.00986213	     -0.01358769
      0.66032773	     -0.00072999	     -0.05790885	      0.00957871	     -0.01406487
      0.66035434	     -0.00073379	     -0.05784173	      0.00946048	     -0.01426778
      0.66039192	     -0.00073915	     -0.05774712	      0.00929681	     -0.01455254
      0.66042511	     -0.00074388	     -0.05766371	      0.00915535	     -0.01480240
      0.66046926	     -0.00075016	     -0.05755304	      0.00897161	     -0.01513223
      0.66049422	     -0.00075370	     -0.05749056	      0.00886984	     -0.01531757
      0.66051919	     -0.00075725	     -0.05742816	      0.00876959	     -0.01550203
      0.66055844	     -0.00076280	     -0.05733025	      0.00861501	     -0.01579025
      0.66058901	     -0.00076713	     -0.05725415	      0.00849710	     -0.01601324
      0.66061958	     -0.00077144	     -0.05717817	      0.00838131	     -0.01623494
      0.66065014	     -0.00077575	     -0.05710233	      0.00826759	     -0.01645537
      0.66068071	     -0.00078005	     -0.05702661	      0.00815589	     -0.01667454
      0.66071128	     -0.00078434	     -0.05695101	      0.00804616	     -0.01689245
      0.66074184	     -0.00078863	     -0.05687555	      0.00793836	     -0.01710913
      0.66077241	     -0.00079291	     -0.05680021	      0.00783245	     -0.01732457
      0.66080298	     -0.00079718	     -0.05672499	      0.00772837	     -0.01753878
      0.66083354	     -0.00080144	     -0.05664990	      0.00762610	     -0.01775178
      0.66086411	     -0.00080570	     -0.05657494	      0.00752558	     -0.01796357
      0.66089468	     -0.00080994	     -0.05650010	      0.00742679	     -0.01817416
      0.66092524	     -0.00081418	     -0.05642539	      0.00732968	     -0.01838356
      0.66095581	     -0.00081841	     -0.05635080	      0.00723421	     -0.01859178
      0.66098638	     -0.00082263	     -0.05627633	      0.00714035	     -0.01879882
      0.66101694	     -0.00082684	     -0.05620199	      0.00704807	     -0.01900470
      0.66104751	     -0.00083104	     -0.05612777	      0.00695732	     -0.01920943
      0.66107808	     -0.00083523	     -0.05605368	      0.00686808	     -0.01941300
      0.66110461	     -0.00083886	     -0.05598946	      0.00679182	     -0.01958879
      0.66113114	     -0.00084248	     -0.05592533	      0.00671664	     -0.01976372
      0.66116830	     -0.00084755	     -0.05583568	      0.00661316	     -0.02000727
      0.66119519	     -0.00085120	     -0.05577091	      0.00653954	     -0.02018251
      0.66122208	     -0.00085485	     -0.05570623	      0.00646697	     -0.02035689
      0.66125487	     -0.00085928	     -0.05562750	      0.00637989	     -0.02056835
      0.66128701	     -0.00086361	     -0.05555047	      0.00629599	     -0.02077437
      0.66131914	     -0.00086793	     -0.05547358	      0.00621350	     -0.02097920
      0.66135128	     -0.00087224	     -0.05539681	      0.00613239	     -0.02118283
      0.66137875	     -0.00087592	     -0.05533130	      0.00606412	     -0.02135596
      0.66140622	     -0.00087958	     -0.05526588	      0.00599682	     -0.02152823
      0.66143369	     -0.00088324	     -0.05520055	      0.00593047	     -0.02169965
      0.66146914	     -0.00088794	     -0.05511638	      0.00584621	     -0.02191964
      0.66149942	     -0.00089195	     -0.05504463	      0.00577545	     -0.02210640
      0.66152970	     -0.00089594	     -0.05497299	      0.00570577	     -0.02229215
      0.66155998	     -0.00089992	     -0.05490146	      0.00563715	     -0.02247688
      0.66159026	     -0.00090389	     -0.05483005	      0.00556958	     -0.02266061
      0.66162054	     -0.00090785	     -0.05475876	      0.00550302	     -0.02284334
      0.66165082	     -0.00091179	     -0.05468758	      0.00543747	     -0.02302508
      0.66168110	     -0.00091573	     -0.05461651	      0.00537289	     -0.02320584
      0.66171138	     -0.00091965	     -0.05454556	      0.00530928	     -0.02338562
      0.66174166	     -0.00092355	     -0.05447472	      0.00524662	     -0.02356444
      0.66177194	     -0.00092745	     -0.05440400	      0.00518487	     -0.02374228
      0.66180222	     -0.00093133	     -0.05433338	      0.00512404	     -0.02391917
      0.66183250	     -0.00093520	     -0.05426288	      0.00506409	     -0.02409511
      0.66186278	     -0.00093905	     -0.05419250	      0.00500502	     -0.02427010
      0.66189306	     -0.00094289	     -0.05412222	      0.00494681	     -0.02444415
      0.66192333	     -0.00094672	     -0.05405206	      0.00488944	     -0.02461727
      0.66195361	     -0.00095053	     -0.05398201	      0.00483289	     -0.02478946
      0.66198389	     -0.00095433	     -0.05391206	      0.00477716	     -0.02496073
      0.66201417	     -0.00095812	     -0.05384223	      0.00472221	     -0.02513108
      0.66204445	     -0.00096189	     -0.05377252	      0.00466805	     -0.02530052
      0.66207473	     -0.00096565	     -0.05370291	      0.00461466	     -0.02546906
      0.66210501	     -0.00096939	     -0.05363341	      0.00456202	     -0.02563671
      0.66213529	     -0.00097312	     -0.05356402	      0.00451011	     -0.02580346
      0.66216557	     -0.00097683	     -0.05349474	      0.00445894	     -0.02596932
      0.66219585	     -0.00098053	     -0.05342557	      0.00440847	     -0.02613430
      0.66222613	     -0.00098422	     -0.05335651	      0.00435870	     -0.02629841
      0.66225641	     -0.00098789	     -0.05328755	      0.00430963	     -0.02646164
      0.66228669	     -0.00099155	     -0.05321871	      0.00426122	     -0.02662401
      0.66231697	     -0.00099519	     -0.05314997	      0.00421348	     -0.02678552
      0.66234725	     -0.00099881	     -0.05308135	      0.00416639	     -0.02694618
      0.66237752	     -0.00100242	     -0.05301282	      0.00411994	     -0.02710599
      0.66240780	     -0.00100602	     -0.05294441	      0.00407412	     -0.02726495
      0.66244429	     -0.00101033	     -0.05286212	      0.00401973	     -0.02745539
      0.66247041	     -0.00101340	     -0.05280331	      0.00398133	     -0.02759096
      0.66249652	     -0.00101646	     -0.05274457	      0.00394338	     -0.02772591
      0.66253169	     -0.00102056	     -0.05266560	      0.00389296	     -0.02790669
      0.66256554	     -0.00102449	     -0.05258974	      0.00384517	     -0.02807964
      0.66260843	     -0.00102944	     -0.05249380	      0.00378563	     -0.02829730
      0.66263311	     -0.00103228	     -0.05243870	      0.00375187	     -0.02842181
      0.66265778	     -0.00103510	     -0.05238367	      0.00371848	     -0.02854578
      0.66269725	     -0.00103959	     -0.05229579	      0.00366580	     -0.02874298
      0.66272957	     -0.00104325	     -0.05222397	      0.00362334	     -0.02890342
      0.66276188	     -0.00104689	     -0.05215228	      0.00358147	     -0.02906297
      0.66279419	     -0.00105051	     -0.05208070	      0.00354017	     -0.02922163
      0.66282269	     -0.00105369	     -0.05201768	      0.00350422	     -0.02936081
      0.66285118	     -0.00105685	     -0.05195475	      0.00346871	     -0.02949931
      0.66288856	     -0.00106098	     -0.05187233	      0.00342277	     -0.02967996
      0.66291802	     -0.00106421	     -0.05180749	      0.00338707	     -0.02982151
      0.66294748	     -0.00106743	     -0.05174275	      0.00335181	     -0.02996235
      0.66297694	     -0.00107064	     -0.05167811	      0.00331699	     -0.03010247
      0.66301439	     -0.00107469	     -0.05159607	      0.00327333	     -0.03027957
      0.66304597	     -0.00107808	     -0.05152700	      0.00323704	     -0.03042806
      0.66307756	     -0.00108146	     -0.05145804	      0.00320122	     -0.03057575
      0.66310914	     -0.00108482	     -0.05138919	      0.00316586	     -0.03072264
      0.66314073	     -0.00108816	     -0.05132045	      0.00313096	     -0.03086874
      0.66317231	     -0.00109148	     -0.05125182	      0.00309651	     -0.03101405
      0.66320390	     -0.00109478	     -0.05118329	      0.00306250	     -0.03115857
      0.66323548	     -0.00109807	     -0.05111488	      0.00302893	     -0.03130232
      0.66327158	     -0.00110180	     -0.05103682	      0.00299108	     -0.03146567
      0.66330768	     -0.00110551	     -0.05095890	      0.00295378	     -0.03162802
      0.66333532	     -0.00110833	     -0.05089936	      0.00292559	     -0.03175161
      0.66336295	     -0.00111114	     -0.05083990	      0.00289772	     -0.03187462
      0.66340617	     -0.00111550	     -0.05074705	      0.00285473	     -0.03206587
      0.66343450	     -0.00111834	     -0.05068630	      0.00282695	     -0.03219047
      0.66346283	     -0.00112117	     -0.05062564	      0.00279949	     -0.03231447
      0.66350080	     -0.00112493	     -0.05054448	      0.00276316	     -0.03247971
      0.66353774	     -0.00112857	     -0.05046566	      0.00272833	     -0.03263947
      0.66357469	     -0.00113218	     -0.05038698	      0.00269400	     -0.03279823
      0.66360640	     -0.00113526	     -0.05031956	      0.00266492	     -0.03293373
      0.66363811	     -0.00113832	     -0.05025224	      0.00263621	     -0.03306850
      0.66366983	     -0.00114136	     -0.05018503	      0.00260784	     -0.03320255
      0.66370838	     -0.00114503	     -0.05010348	      0.00257383	     -0.03336452
      0.66374692	     -0.00114867	     -0.05002208	      0.00254032	     -0.03352544
      0.66377597	     -0.00115140	     -0.04996086	      0.00251540	     -0.03364598
      0.66380501	     -0.00115411	     -0.04989973	      0.00249076	     -0.03376593
      0.66384339	     -0.00115766	     -0.04981907	      0.00245861	     -0.03392356
      0.66388169	     -0.00116118	     -0.04973874	      0.00242699	     -0.03407983
      0.66391999	     -0.00116468	     -0.04965856	      0.00239583	     -0.03423511
      0.66395127	     -0.00116751	     -0.04959318	      0.00237071	     -0.03436118
      0.66398256	     -0.00117033	     -0.04952791	      0.00234589	     -0.03448659
      0.66402335	     -0.00117397	     -0.04944293	      0.00231395	     -0.03464916
      0.66405618	     -0.00117688	     -0.04937468	      0.00228861	     -0.03477915
      0.66408901	     -0.00117977	     -0.04930654	      0.00226357	     -0.03490843
      0.66412183	     -0.00118264	     -0.04923851	      0.00223884	     -0.03503700
      0.66416481	     -0.00118636	     -0.04914962	      0.00220691	     -0.03520424
      0.66419549	     -0.00118900	     -0.04908628	      0.00218443	     -0.03532289
      0.66422616	     -0.00119162	     -0.04902303	      0.00216219	     -0.03544094
      0.66426632	     -0.00119503	     -0.04894039	      0.00213347	     -0.03559452
      0.66430526	     -0.00119830	     -0.04886041	      0.00210602	     -0.03574248
      0.66434420	     -0.00120154	     -0.04878058	      0.00207896	     -0.03588947
      0.66437730	     -0.00120428	     -0.04871284	      0.00205625	     -0.03601367
      0.66441040	     -0.00120699	     -0.04864520	      0.00203381	     -0.03613719
      0.66445137	     -0.00121032	     -0.04856165	      0.00200641	     -0.03628910
      0.66448668	     -0.00121317	     -0.04848976	      0.00198311	     -0.03641923
      0.66452200	     -0.00121600	     -0.04841799	      0.00196011	     -0.03654860
      0.66455732	     -0.00121880	     -0.04834634	      0.00193739	     -0.03667720
      0.66459264	     -0.00122158	     -0.04827482	      0.00191496	     -0.03680505
      0.66462795	     -0.00122434	     -0.04820342	      0.00189281	     -0.03693214
      0.66467359	     -0.00122787	     -0.04811134	      0.00186459	     -0.03709527
      0.66470512	     -0.00123028	     -0.04804785	      0.00184536	     -0.03720723
      0.66473664	     -0.00123268	     -0.04798446	      0.00182635	     -0.03731860
      0.66478051	     -0.00123599	     -0.04789641	      0.00180024	     -0.03747260
      0.66482212	     -0.00123909	     -0.04781307	      0.00177583	     -0.03761764
      0.66486374	     -0.00124217	     -0.04772989	      0.00175178	     -0.03776169
      0.66489777	     -0.00124466	     -0.04766198	      0.00173237	     -0.03787876
      0.66493181	     -0.00124713	     -0.04759419	      0.00171318	     -0.03799517
      0.66497561	     -0.00125028	     -0.04750709	      0.00168881	     -0.03814403
      0.66501404	     -0.00125302	     -0.04743085	      0.00166774	     -0.03827372
      0.66505247	     -0.00125573	     -0.04735475	      0.00164695	     -0.03840258
      0.66509089	     -0.00125841	     -0.04727878	      0.00162642	     -0.03853062
      0.66512932	     -0.00126107	     -0.04720296	      0.00160616	     -0.03865784
      0.66516774	     -0.00126370	     -0.04712728	      0.00158617	     -0.03878426
      0.66520617	     -0.00126631	     -0.04705175	      0.00156643	     -0.03890986
      0.66524460	     -0.00126890	     -0.04697635	      0.00154695	     -0.03903467
      0.66528302	     -0.00127145	     -0.04690109	      0.00152772	     -0.03915869
      0.66532145	     -0.00127399	     -0.04682597	      0.00150874	     -0.03928191
      0.66535987	     -0.00127649	     -0.04675099	      0.00149000	     -0.03940435
      0.66539830	     -0.00127898	     -0.04667614	      0.00147149	     -0.03952602
      0.66544763	     -0.00128213	     -0.04658027	      0.00144809	     -0.03968106
      0.66548273	     -0.00128435	     -0.04651219	      0.00143166	     -0.03979061
      0.66551782	     -0.00128654	     -0.04644423	      0.00141543	     -0.03989953
      0.66556540	     -0.00128949	     -0.04635230	      0.00139373	     -0.04004614
      0.66561297	     -0.00129240	     -0.04626058	      0.00137236	     -0.04019159
      0.66564763	     -0.00129450	     -0.04619387	      0.00135700	     -0.04029687
      0.66568229	     -0.00129658	     -0.04612728	      0.00134181	     -0.04040154
      0.66573204	     -0.00129952	     -0.04603191	      0.00132031	     -0.04055070
      0.66577537	     -0.00130206	     -0.04594902	      0.00130187	     -0.04067962
      0.66581869	     -0.00130457	     -0.04586631	      0.00128368	     -0.04080762
      0.66586202	     -0.00130704	     -0.04578377	      0.00126574	     -0.04093471
      0.66590071	     -0.00130923	     -0.04571021	      0.00124994	     -0.04104741
      0.66593939	     -0.00131139	     -0.04563679	      0.00123433	     -0.04115940
      0.66597808	     -0.00131353	     -0.04556350	      0.00121891	     -0.04127068
      0.66602999	     -0.00131637	     -0.04546538	      0.00119852	     -0.04141886
      0.66607213	     -0.00131864	     -0.04538591	      0.00118222	     -0.04153824
      0.66611427	     -0.00132089	     -0.04530659	      0.00116612	     -0.04165678
      0.66615641	     -0.00132311	     -0.04522743	      0.00115025	     -0.04177450
      0.66619855	     -0.00132530	     -0.04514842	      0.00113458	     -0.04189141
      0.66624070	     -0.00132747	     -0.04506958	      0.00111912	     -0.04200750
      0.66628284	     -0.00132961	     -0.04499090	      0.00110386	     -0.04212279
      0.66633735	     -0.00133234	     -0.04488934	      0.00108442	     -0.04227074
      0.66637479	     -0.00133420	     -0.04481974	      0.00107125	     -0.04237159
      0.66641223	     -0.00133603	     -0.04475027	      0.00105824	     -0.04247182
      0.66646460	     -0.00133856	     -0.04465331	      0.00104029	     -0.04261096
      0.66651407	     -0.00134091	     -0.04456194	      0.00102360	     -0.04274130
      0.66656353	     -0.00134323	     -0.04447078	      0.00100717	     -0.04287058
      0.66660453	     -0.00134513	     -0.04439539	      0.00099373	     -0.04297693
      0.66664553	     -0.00134700	     -0.04432015	      0.00098047	     -0.04308256
      0.66669797	     -0.00134937	     -0.04422412	      0.00096374	     -0.04321663
      0.66674242	     -0.00135134	     -0.04414290	      0.00094977	     -0.04332939
      0.66678688	     -0.00135329	     -0.04406184	      0.00093598	     -0.04344133
      0.66683134	     -0.00135522	     -0.04398096	      0.00092238	     -0.04355245
      0.66687579	     -0.00135712	     -0.04390024	      0.00090896	     -0.04366276
      0.66692025	     -0.00135899	     -0.04381970	      0.00089571	     -0.04377226
      0.66697385	     -0.00136122	     -0.04372281	      0.00087998	     -0.04390322
      0.66702025	     -0.00136311	     -0.04363912	      0.00086656	     -0.04401567
      0.66706666	     -0.00136498	     -0.04355563	      0.00085333	     -0.04412726
      0.66711306	     -0.00136683	     -0.04347231	      0.00084028	     -0.04423800
      0.66715946	     -0.00136864	     -0.04338917	      0.00082741	     -0.04434789
      0.66720587	     -0.00137043	     -0.04330622	      0.00081471	     -0.04445695
      0.66725227	     -0.00137220	     -0.04322345	      0.00080219	     -0.04456518
      0.66729868	     -0.00137394	     -0.04314085	      0.00078983	     -0.04467258
      0.66735264	     -0.00137593	     -0.04304502	      0.00077568	     -0.04479647
      0.66740661	     -0.00137789	     -0.04294943	      0.00076174	     -0.04491926
      0.66744806	     -0.00137937	     -0.04287618	      0.00075119	     -0.04501281
      0.66748950	     -0.00138083	     -0.04280308	      0.00074076	     -0.04510573
      0.66754895	     -0.00138289	     -0.04269848	      0.00072603	     -0.04523789
      0.66759776	     -0.00138456	     -0.04261281	      0.00071412	     -0.04534545
      0.66764657	     -0.00138620	     -0.04252734	      0.00070238	     -0.04545215
      0.66769538	     -0.00138781	     -0.04244206	      0.00069080	     -0.04555799
      0.66774418	     -0.00138939	     -0.04235697	      0.00067938	     -0.04566298
      0.66779299	     -0.00139096	     -0.04227208	      0.00066813	     -0.04576714
      0.66784612	     -0.00139263	     -0.04217991	      0.00065605	     -0.04587955
      0.66789924	     -0.00139427	     -0.04208796	      0.00064416	     -0.04599098
      0.66795237	     -0.00139588	     -0.04199624	      0.00063245	     -0.04610144
      0.66800549	     -0.00139747	     -0.04190474	      0.00062091	     -0.04621094
      0.66804886	     -0.00139874	     -0.04183022	      0.00061162	     -0.04629962
      0.66809223	     -0.00140000	     -0.04175585	      0.00060245	     -0.04638766
      0.66815168	     -0.00140169	     -0.04165414	      0.00059005	     -0.04650734
      0.66821112	     -0.00140335	     -0.04155272	      0.00057786	     -0.04662585
      0.66825501	     -0.00140455	     -0.04147804	      0.00056900	     -0.04671258
      0.66829889	     -0.00140573	     -0.04140350	      0.00056024	     -0.04679869
      0.66835778	     -0.00140729	     -0.04130371	      0.00054865	     -0.04691328
      0.66841667	     -0.00140882	     -0.04120419	      0.00053726	     -0.04702676
      0.66846572	     -0.00141007	     -0.04112153	      0.00052791	     -0.04712042
      0.66851476	     -0.00141130	     -0.04103905	      0.00051869	     -0.04721332
      0.66857208	     -0.00141271	     -0.04094289	      0.00050807	     -0.04732096
      0.66862940	     -0.00141409	     -0.04084698	      0.00049762	     -0.04742758
      0.66868040	     -0.00141530	     -0.04076186	      0.00048846	     -0.04752161
      0.66873140	     -0.00141648	     -0.04067694	      0.00047943	     -0.04761485
      0.66878800	     -0.00141777	     -0.04058294	      0.00046956	     -0.04771740
      0.66884460	     -0.00141903	     -0.04048918	      0.00045984	     -0.04781900
      0.66890120	     -0.00142027	     -0.04039567	      0.00045027	     -0.04791966
      0.66895781	     -0.00142148	     -0.04030240	      0.00044084	     -0.04801937
      0.66900802	     -0.00142254	     -0.04021985	      0.00043261	     -0.04810707
      0.66905824	     -0.00142357	     -0.04013749	      0.00042448	     -0.04819404
      0.66911700	     -0.00142476	     -0.04004138	      0.00041512	     -0.04829488
      0.66917575	     -0.00142592	     -0.03994553	      0.00040590	     -0.04839474
      0.66923450	     -0.00142706	     -0.03984994	      0.00039684	     -0.04849363
      0.66929326	     -0.00142817	     -0.03975461	      0.00038791	     -0.04859157
      0.66934249	     -0.00142908	     -0.03967492	      0.00038055	     -0.04867291
      0.66939172	     -0.00142998	     -0.03959542	      0.00037328	     -0.04875358
      0.66945139	     -0.00143104	     -0.03949931	      0.00036460	     -0.04885047
      0.66951105	     -0.00143208	     -0.03940346	      0.00035606	     -0.04894641
      0.66956673	     -0.00143303	     -0.03931427	      0.00034821	     -0.04903507
      0.66962240	     -0.00143396	     -0.03922531	      0.00034049	     -0.04912292
      0.66968060	     -0.00143491	     -0.03913254	      0.00033253	     -0.04921390
      0.66973881	     -0.00143584	     -0.03904001	      0.00032470	     -0.04930401
      0.66979639	     -0.00143674	     -0.03894873	      0.00031708	     -0.04939229
      0.66985397	     -0.00143762	     -0.03885769	      0.00030957	     -0.04947973
      0.66991217	     -0.00143848	     -0.03876591	      0.00030210	     -0.04956727
      0.66997037	     -0.00143933	     -0.03867437	      0.00029475	     -0.04965397
      0.67002858	     -0.00144016	     -0.03858306	      0.00028751	     -0.04973985
      0.67008680	     -0.00144096	     -0.03849200	      0.00028039	     -0.04982489
      0.67014465	     -0.00144175	     -0.03840174	      0.00027341	     -0.04990860
      0.67020250	     -0.00144251	     -0.03831172	      0.00026655	     -0.04999150
      0.67025305	     -0.00144317	     -0.03823325	      0.00026064	     -0.05006330
      0.67032687	     -0.00144410	     -0.03811900	      0.00025216	     -0.05016705
      0.67038842	     -0.00144485	     -0.03802403	      0.00024521	     -0.05025258
      0.67044374	     -0.00144551	     -0.03793890	      0.00023906	     -0.05032871
      0.67049906	     -0.00144616	     -0.03785398	      0.00023301	     -0.05040415
      0.67056057	     -0.00144686	     -0.03775982	      0.00022638	     -0.05048720
      0.67062208	     -0.00144754	     -0.03766592	      0.00021987	     -0.05056940
      0.67068144	     -0.00144818	     -0.03757556	      0.00021368	     -0.05064793
      0.67074080	     -0.00144881	     -0.03748544	      0.00020759	     -0.05072568
      0.67080117	     -0.00144943	     -0.03739404	      0.00020150	     -0.05080397
      0.67086154	     -0.00145003	     -0.03730288	      0.00019551	     -0.05088147
      0.67092061	     -0.00145060	     -0.03721393	      0.00018974	     -0.05095655
      0.67099207	     -0.00145128	     -0.03710666	      0.00018288	     -0.05104637
      0.67105721	     -0.00145187	     -0.03700917	      0.00017675	     -0.05112732
      0.67113690	     -0.00145257	     -0.03689029	      0.00016939	     -0.05122515
      0.67119712	     -0.00145309	     -0.03680075	      0.00016394	     -0.05129821
      0.67127786	     -0.00145375	     -0.03668109	      0.00015676	     -0.05139501
      0.67134698	     -0.00145430	     -0.03657898	      0.00015075	     -0.05147684
      0.67140252	     -0.00145473	     -0.03649717	      0.00014599	     -0.05154191
      0.67145807	     -0.00145515	     -0.03641557	      0.00014131	     -0.05160637
      0.67152179	     -0.00145562	     -0.03632219	      0.00013603	     -0.05167958
      0.67158552	     -0.00145607	     -0.03622909	      0.00013084	     -0.05175201
      0.67164728	     -0.00145649	     -0.03613913	      0.00012590	     -0.05182145
      0.67170903	     -0.00145690	     -0.03604941	      0.00012104	     -0.05189017
      0.67176754	     -0.00145728	     -0.03596465	      0.00011652	     -0.05195461
      0.67184439	     -0.00145775	     -0.03585366	      0.00011068	     -0.05203829
      0.67193700	     -0.00145830	     -0.03572041	      0.00010382	     -0.05213769
      0.67199012	     -0.00145860	     -0.03564424	      0.00009996	     -0.05219400
      0.67204324	     -0.00145890	     -0.03556825	      0.00009616	     -0.05224980
      0.67210732	     -0.00145924	     -0.03547682	      0.00009165	     -0.05231645
      0.67218641	     -0.00145965	     -0.03536435	      0.00008619	     -0.05239770
      0.67225270	     -0.00145997	     -0.03527038	      0.00008171	     -0.05246497
      0.67233792	     -0.00146037	     -0.03515001	      0.00007608	     -0.05255031
      0.67245126	     -0.00146087	     -0.03499061	      0.00006880	     -0.05266192
      0.67251230	     -0.00146113	     -0.03490512	      0.00006497	     -0.05272113
      0.67257334	     -0.00146138	     -0.03481986	      0.00006122	     -0.05277972
      0.67263437	     -0.00146161	     -0.03473483	      0.00005752	     -0.05283770
      0.67270190	     -0.00146186	     -0.03464105	      0.00005352	     -0.05290112
      0.67276942	     -0.00146210	     -0.03454755	      0.00004959	     -0.05296381
      0.67283459	     -0.00146232	     -0.03445757	      0.00004587	     -0.05302364
      0.67289977	     -0.00146253	     -0.03436786	      0.00004222	     -0.05308279
      0.67296662	     -0.00146274	     -0.03427610	      0.00003855	     -0.05314277
      0.67303348	     -0.00146294	     -0.03418462	      0.00003495	     -0.05320206
      0.67309938	     -0.00146312	     -0.03409472	      0.00003148	     -0.05325984
      0.67316528	     -0.00146329	     -0.03400508	      0.00002807	     -0.05331695
      0.67323217	     -0.00146346	     -0.03391437	      0.00002468	     -0.05337426
      0.67329906	     -0.00146362	     -0.03382394	      0.00002136	     -0.05343089
      0.67336537	     -0.00146376	     -0.03373456	      0.00001813	     -0.05348639
      0.67343168	     -0.00146390	     -0.03364545	      0.00001497	     -0.05354124
      0.67349884	     -0.00146403	     -0.03355546	      0.00001184	     -0.05359615
      0.67356600	     -0.00146416	     -0.03346574	      0.00000877	     -0.05365042
      0.67363265	     -0.00146427	     -0.03337697	      0.00000578	     -0.05370364
      0.67369930	     -0.00146438	     -0.03328847	      0.00000286	     -0.05375624
      0.67376682	     -0.00146448	     -0.03319908	     -0.00000004	     -0.05380890
      0.67383434	     -0.00146457	     -0.03310996	     -0.00000287	     -0.05386093
      0.67390187	     -0.00146465	     -0.03302111	     -0.00000565	     -0.05391234
      0.67396939	     -0.00146473	     -0.03293253	     -0.00000836	     -0.05396315
      0.67403691	     -0.00146480	     -0.03284421	     -0.00001102	     -0.05401334
      0.67410443	     -0.00146486	     -0.03275617	     -0.00001361	     -0.05406293
      0.67417195	     -0.00146491	     -0.03266839	     -0.00001615	     -0.05411193
      0.67423947	     -0.00146496	     -0.03258087	     -0.00001864	     -0.05416034
      0.67430700	     -0.00146500	     -0.03249362	     -0.00002107	     -0.05420816
      0.67437452	     -0.00146503	     -0.03240664	     -0.00002344	     -0.05425541
      0.67444204	     -0.00146506	     -0.03231991	     -0.00002576	     -0.05430209
      0.67450956	     -0.00146508	     -0.03223345	     -0.00002802	     -0.05434820
      0.67457708	     -0.00146510	     -0.03214724	     -0.00003024	     -0.05439375
      0.67464460	     -0.00146511	     -0.03206130	     -0.00003240	     -0.05443874
      0.67471213	     -0.00146511	     -0.03197561	     -0.00003451	     -0.05448319
      0.67477965	     -0.00146511	     -0.03189019	     -0.00003657	     -0.05452710
      0.67485078	     -0.00146510	     -0.03180047	     -0.00003869	     -0.05457277
      0.67492191	     -0.00146508	     -0.03171103	     -0.00004076	     -0.05461785
      0.67499305	     -0.00146506	     -0.03162188	     -0.00004277	     -0.05466234
      0.67506418	     -0.00146504	     -0.03153301	     -0.00004473	     -0.05470626
[truncated: 425,171 more chars]
