# Supplementary material for: Musculoskeletal simulations to examine the effects of accentuated eccentric loading (AEL) on jump height
Source: PeerJ. 2023 Jan 23;11:e14687. doi: 10.7717/peerj.14687 (PMC9879160; doi:10.7717/peerj.14687)
Supplement: Supplemental Information 2 — Added15 folder contains the code and simulation results for a complete jump with an additional 15% model mass. Dropped15 folder contains the code and simulation results for the push-off phase with the original model mass. [file peerj-11-14687-s002.zip › Supplementary Simulation code and output results AEL15/Dropped15/Optimized_for_J_Results/TwoSegment_Two_Segment_forces.sto]

ModelForces
version=1
nRows=9704
nColumns=21
inDegrees=no

This file contains the forces exerted on a model during a simulation.

A force is a generalized force, meaning that it can be either a force (N) or a torque (Nm).

Units are S.I. units (second, meters, Newtons, ...)
Angles are in degrees.

endheader
time	vastus	recfem	glut	ham	GRF_ContactForce.shank.force.X	GRF_ContactForce.shank.force.Y	GRF_ContactForce.shank.force.Z	GRF_ContactForce.shank.torque.X	GRF_ContactForce.shank.torque.Y	GRF_ContactForce.shank.torque.Z	GRF_ContactForce.Platform.force.X	GRF_ContactForce.Platform.force.Y	GRF_ContactForce.Platform.force.Z	GRF_ContactForce.Platform.torque.X	GRF_ContactForce.Platform.torque.Y	GRF_ContactForce.Platform.torque.Z	hipLimitTorque	PotentialEnergy	kneeLimitTorque	PotentialEnergy
      0.00000000	   8796.04427258	   2393.11186958	   3885.68725045	      0.00000000	   -257.72903847	   1424.26470958	      0.00000000	      0.00000000	      0.00000000	    230.98294031	    257.72903847	  -1424.26470958	      0.00000000	      0.00000000	      0.00000000	     25.35696994	      0.00000000	      0.00000000	      0.00000000	      0.00000000
      0.00005767	   8794.78659399	   2392.98805982	   3884.99275489	      0.00000000	   -259.98015430	   1423.07309039	      0.00000000	     -0.00000000	     -0.00000000	    230.54262200	    259.98015430	  -1423.07309039	     -0.00000000	      0.00000000	     -0.00000000	     25.35189832	      0.00000000	      0.00000000	      0.00000000	      0.00000000
      0.00011533	   8793.52759725	   2392.86404669	   3884.29718401	      0.00000000	   -261.98540709	   1422.99142301	      0.00000000	     -0.00000000	     -0.00000000	    230.32682235	    261.98540709	  -1422.99142301	     -0.00000000	      0.00000000	     -0.00000000	     25.36341172	      0.00000000	      0.00000000	      0.00000000	      0.00000000
      0.00019509	   8791.78382861	   2392.69212369	   3883.33350963	      0.00000000	   -264.47875512	   1423.62101864	      0.00000000	     -0.00000000	     -0.00000000	    230.19006570	    264.47875512	  -1423.62101864	     -0.00000000	      0.00000000	     -0.00000000	     25.38960212	      0.00000000	      0.00000000	      0.00000000	      0.00000000
      0.00027484	   8790.03705834	   2392.51969243	   3882.36807304	      0.00000000	   -266.72250375	   1424.52573713	      0.00000000	     -0.00000000	     -0.00000000	    230.12774585	    266.72250375	  -1424.52573713	     -0.00000000	      0.00000000	     -0.00000000	     25.41855158	      0.00000000	      0.00000000	      0.00000000	      0.00000000
      0.00038895	   8787.53271317	   2392.27207100	   3880.98404278	      0.00000000	   -269.57797643	   1425.84452135	      0.00000000	     -0.00000000	     -0.00000000	    230.07829740	    269.57797643	  -1425.84452135	     -0.00000000	      0.00000000	     -0.00000000	     25.45783269	      0.00000000	      0.00000000	      0.00000000	      0.00000000
      0.00050306	   8785.02230153	   2392.02333583	   3879.59707586	      0.00000000	   -272.07438709	   1427.02733162	      0.00000000	     -0.00000000	     -0.00000000	    230.04009509	    272.07438709	  -1427.02733162	     -0.00000000	      0.00000000	     -0.00000000	     25.49229530	      0.00000000	      0.00000000	      0.00000000	      0.00000000
      0.00069203	   8780.85192053	   2391.60891625	   3877.29456303	      0.00000000	   -275.53834265	   1428.61656690	      0.00000000	     -0.00000000	     -0.00000000	    229.97695597	    275.53834265	  -1428.61656690	     -0.00000000	      0.00000000	     -0.00000000	     25.53846064	      0.00000000	      0.00000000	      0.00000000	      0.00000000
      0.00088100	   8776.66596114	   2391.19134017	   3874.98616660	      0.00000000	   -278.30413946	   1429.79521864	      0.00000000	     -0.00000000	     -0.00000000	    229.90932063	    278.30413946	  -1429.79521864	     -0.00000000	      0.00000000	     -0.00000000	     25.57284202	      0.00000000	      0.00000000	      0.00000000	      0.00000000
      0.00120986	   8769.34581321	   2390.45701574	   3870.95789792	      0.00000000	   -281.82879261	   1431.06791101	      0.00000000	     -0.00000000	     -0.00000000	    229.77955940	    281.82879261	  -1431.06791101	     -0.00000000	      0.00000000	     -0.00000000	     25.61058441	      0.00000000	      0.00000000	      0.00000000	      0.00000000
      0.00146005	   8763.74780116	   2389.89179428	   3867.88593170	      0.00000000	   -283.68167700	   1431.54968441	      0.00000000	     -0.00000000	     -0.00000000	    229.67559892	    283.68167700	  -1431.54968441	     -0.00000000	      0.00000000	     -0.00000000	     25.62532584	      0.00000000	      0.00000000	      0.00000000	      0.00000000
      0.00171025	   8758.12588772	   2389.32088881	   3864.80919971	      0.00000000	   -285.01054781	   1431.70433378	      0.00000000	     -0.00000000	     -0.00000000	    229.56478235	    285.01054781	  -1431.70433378	     -0.00000000	      0.00000000	     -0.00000000	     25.63090923	      0.00000000	      0.00000000	      0.00000000	      0.00000000
      0.00196044	   8752.48088018	   2388.74429937	   3861.72872495	      0.00000000	   -285.94212943	   1431.62459652	      0.00000000	     -0.00000000	     -0.00000000	    229.45119406	    285.94212943	  -1431.62459652	     -0.00000000	      0.00000000	     -0.00000000	     25.62977340	      0.00000000	      0.00000000	      0.00000000	      0.00000000
      0.00224938	   8745.93403536	   2388.07138152	   3858.16766096	      0.00000000	   -286.65022003	   1431.30512787	     -0.00000000	      0.00000000	      0.00000000	    229.31553304	    286.65022003	  -1431.30512787	      0.00000000	     -0.00000000	      0.00000000	     25.62206908	      0.00000000	      0.00000000	      0.00000000	      0.00000000
      0.00253831	   8739.35829418	   2387.39093895	   3854.60356462	      0.00000000	   -287.06828839	   1430.81400439	      0.00000000	     -0.00000000	     -0.00000000	    229.17767423	    287.06828839	  -1430.81400439	     -0.00000000	      0.00000000	     -0.00000000	     25.60944813	      0.00000000	      0.00000000	      0.00000000	      0.00000000
      0.00281375	   8733.06349639	   2386.73531001	   3851.20370166	      0.00000000	   -287.27146276	   1430.22047669	      0.00000000	     -0.00000000	     -0.00000000	    229.04298073	    287.27146276	  -1430.22047669	     -0.00000000	      0.00000000	     -0.00000000	     25.59394296	      0.00000000	      0.00000000	      0.00000000	      0.00000000
      0.00308919	   8726.74391592	   2386.07294148	   3847.80215924	      0.00000000	   -287.33479059	   1429.54635906	      0.00000000	     -0.00000000	     -0.00000000	    228.90754859	    287.33479059	  -1429.54635906	     -0.00000000	      0.00000000	     -0.00000000	     25.57610025	      0.00000000	      0.00000000	      0.00000000	      0.00000000
      0.00336877	   8720.30486625	   2385.39380551	   3844.34824167	      0.00000000	   -287.29501451	   1428.79147155	     -0.00000000	      0.00000000	      0.00000000	    228.76756563	    287.29501451	  -1428.79147155	      0.00000000	     -0.00000000	      0.00000000	     25.55607282	      0.00000000	      0.00000000	      0.00000000	      0.00000000
      0.00364834	   8713.84158236	   2384.70785072	   3840.89324251	      0.00000000	   -287.17777678	   1427.99363656	      0.00000000	     -0.00000000	     -0.00000000	    228.62740502	    287.17777678	  -1427.99363656	     -0.00000000	      0.00000000	     -0.00000000	     25.53477553	      0.00000000	      0.00000000	      0.00000000	      0.00000000
      0.00392387	   8707.44847191	   2384.02519118	   3837.48728330	      0.00000000	   -287.00747198	   1427.16605683	      0.00000000	     -0.00000000	     -0.00000000	    228.48713496	    287.00747198	  -1427.16605683	     -0.00000000	      0.00000000	     -0.00000000	     25.51270682	      0.00000000	      0.00000000	      0.00000000	      0.00000000
      0.00419941	   8701.03296828	   2383.33604053	   3834.08067724	      0.00000000	   -286.79651295	   1426.31775778	      0.00000000	     -0.00000000	     -0.00000000	    228.34702891	    286.79651295	  -1426.31775778	     -0.00000000	      0.00000000	     -0.00000000	     25.48999874	      0.00000000	      0.00000000	      0.00000000	      0.00000000
      0.00447587	   8694.57410325	   2382.63813547	   3830.66221165	      0.00000000	   -286.55549500	   1425.44097735	      0.00000000	     -0.00000000	     -0.00000000	    228.20460436	    286.55549500	  -1425.44097735	     -0.00000000	      0.00000000	     -0.00000000	     25.46657563	      0.00000000	      0.00000000	      0.00000000	      0.00000000
      0.00475232	   8688.09377017	   2381.93383332	   3827.24337687	      0.00000000	   -286.29208002	   1424.55425548	      0.00000000	     -0.00000000	     -0.00000000	    228.06246561	    286.29208002	  -1424.55425548	     -0.00000000	      0.00000000	     -0.00000000	     25.44282165	      0.00000000	      0.00000000	      0.00000000	      0.00000000
      0.00502733	   8681.62653255	   2381.22693524	   3823.84216582	      0.00000000	   -286.01429333	   1423.65507730	      0.00000000	     -0.00000000	     -0.00000000	    227.91940654	    286.01429333	  -1423.65507730	     -0.00000000	      0.00000000	     -0.00000000	     25.41879137	      0.00000000	      0.00000000	      0.00000000	      0.00000000
      0.00530234	   8675.13906375	   2380.51384427	   3820.44080280	      0.00000000	   -285.72417354	   1422.75174819	      0.00000000	     -0.00000000	     -0.00000000	    227.77667578	    285.72417354	  -1422.75174819	     -0.00000000	      0.00000000	     -0.00000000	     25.39459793	      0.00000000	      0.00000000	      0.00000000	      0.00000000
      0.00557642	   8668.65391519	   2379.79707369	   3817.05089569	      0.00000000	   -285.42650373	   1421.83934938	      0.00000000	     -0.00000000	     -0.00000000	    227.63294189	    285.42650373	  -1421.83934938	     -0.00000000	      0.00000000	     -0.00000000	     25.37021964	      0.00000000	      0.00000000	      0.00000000	      0.00000000
      0.00585050	   8662.14963684	   2379.07428788	   3813.66101294	      0.00000000	   -285.12183335	   1420.92552479	     -0.00000000	      0.00000000	      0.00000000	    227.48949763	    285.12183335	  -1420.92552479	      0.00000000	     -0.00000000	      0.00000000	     25.34576146	      0.00000000	      0.00000000	      0.00000000	      0.00000000
      0.00612117	   8655.70785394	   2378.35464430	   3810.31334996	      0.00000000	   -284.81628110	   1420.01417132	     -0.00000000	      0.00000000	      0.00000000	    227.34655264	    284.81628110	  -1420.01417132	      0.00000000	     -0.00000000	      0.00000000	     25.32142183	      0.00000000	      0.00000000	      0.00000000	      0.00000000
      0.00639185	   8649.24831769	   2377.62926442	   3806.96586091	      0.00000000	   -284.50668509	   1419.10232182	     -0.00000000	      0.00000000	      0.00000000	    227.20377467	    284.50668509	  -1419.10232182	      0.00000000	     -0.00000000	      0.00000000	     25.29703913	      0.00000000	      0.00000000	      0.00000000	      0.00000000
      0.00663628	   8643.40008192	   2376.96932737	   3803.94308745	      0.00000000	   -284.22472140	   1418.27361868	      0.00000000	     -0.00000000	     -0.00000000	    227.07400380	    284.22472140	  -1418.27361868	     -0.00000000	      0.00000000	     -0.00000000	     25.27491191	      0.00000000	      0.00000000	      0.00000000	      0.00000000
      0.00697277	   8635.32703361	   2376.05339405	   3799.78242905	      0.00000000	   -283.83358182	   1417.12761897	      0.00000000	     -0.00000000	     -0.00000000	    226.89452699	    283.83358182	  -1417.12761897	     -0.00000000	      0.00000000	     -0.00000000	     25.24433726	      0.00000000	      0.00000000	      0.00000000	      0.00000000
      0.00730925	   8627.22865775	   2375.12890666	   3795.62236922	      0.00000000	   -283.43897566	   1415.98685015	      0.00000000	     -0.00000000	     -0.00000000	    226.71611349	    283.43897566	  -1415.98685015	     -0.00000000	      0.00000000	     -0.00000000	     25.21381468	      0.00000000	      0.00000000	      0.00000000	      0.00000000
      0.00753245	   8621.84306531	   2374.51099246	   3792.86320845	      0.00000000	   -283.17674306	   1415.21765903	      0.00000000	     -0.00000000	     -0.00000000	    226.59544196	    283.17674306	  -1415.21765903	     -0.00000000	      0.00000000	     -0.00000000	     25.19335526	      0.00000000	      0.00000000	      0.00000000	      0.00000000
      0.00775566	   8616.44691805	   2373.88940265	   3790.10440091	      0.00000000	   -282.91319478	   1414.45374073	      0.00000000	     -0.00000000	     -0.00000000	    226.47575325	    282.91319478	  -1414.45374073	     -0.00000000	      0.00000000	     -0.00000000	     25.17296905	      0.00000000	      0.00000000	      0.00000000	      0.00000000
      0.00803029	   8609.79320077	   2373.11958822	   3786.71042339	      0.00000000	   -282.58813979	   1413.50903596	      0.00000000	     -0.00000000	     -0.00000000	    226.32757133	    282.58813979	  -1413.50903596	     -0.00000000	      0.00000000	     -0.00000000	     25.14779672	      0.00000000	      0.00000000	      0.00000000	      0.00000000
      0.00836149	   8601.74882652	   2372.18397423	   3782.61826208	      0.00000000	   -282.19470661	   1412.36951194	     -0.00000000	      0.00000000	      0.00000000	    226.14877155	    282.19470661	  -1412.36951194	      0.00000000	     -0.00000000	      0.00000000	     25.11741817	      0.00000000	      0.00000000	      0.00000000	      0.00000000
      0.00865561	   8594.58733250	   2371.34658083	   3778.98523720	      0.00000000	   -281.84444651	   1411.35361100	     -0.00000000	      0.00000000	      0.00000000	    225.98918592	    281.84444651	  -1411.35361100	      0.00000000	     -0.00000000	      0.00000000	     25.09036334	      0.00000000	      0.00000000	      0.00000000	      0.00000000
      0.00901341	   8585.85301679	   2370.31965750	   3774.56672082	      0.00000000	   -281.41707056	   1410.11681811	     -0.00000000	      0.00000000	      0.00000000	    225.79478042	    281.41707056	  -1410.11681811	      0.00000000	     -0.00000000	      0.00000000	     25.05741776	      0.00000000	      0.00000000	      0.00000000	      0.00000000
      0.00931248	   8578.53455904	   2369.45450266	   3770.87466053	      0.00000000	   -281.05907200	   1409.07955596	      0.00000000	     -0.00000000	     -0.00000000	    225.63154616	    281.05907200	  -1409.07955596	     -0.00000000	      0.00000000	     -0.00000000	     25.02981080	      0.00000000	      0.00000000	      0.00000000	      0.00000000
      0.00968272	   8569.45259738	   2368.37499210	   3766.30548514	      0.00000000	   -280.61481168	   1407.79345343	      0.00000000	     -0.00000000	     -0.00000000	    225.42897458	    280.61481168	  -1407.79345343	     -0.00000000	      0.00000000	     -0.00000000	     24.99558519	      0.00000000	      0.00000000	      0.00000000	      0.00000000
      0.01015583	   8557.81394374	   2366.98219069	   3760.46967648	      0.00000000	   -280.04585252	   1406.14257899	     -0.00000000	      0.00000000	      0.00000000	    225.16852589	    280.04585252	  -1406.14257899	      0.00000000	     -0.00000000	      0.00000000	     24.95170669	      0.00000000	      0.00000000	      0.00000000	      0.00000000
      0.01038979	   8552.04480946	   2366.28793361	   3757.58486816	      0.00000000	   -279.76328848	   1405.33290041	     -0.00000000	      0.00000000	      0.00000000	    225.04089950	    279.76328848	  -1405.33290041	      0.00000000	     -0.00000000	      0.00000000	     24.93010318	      0.00000000	      0.00000000	      0.00000000	      0.00000000
      0.01062376	   8546.26712804	   2365.59010909	   3754.70091372	      0.00000000	   -279.48094641	   1404.51371610	     -0.00000000	      0.00000000	      0.00000000	    224.91143571	    279.48094641	  -1404.51371610	      0.00000000	     -0.00000000	      0.00000000	     24.90834256	      0.00000000	      0.00000000	      0.00000000	      0.00000000
      0.01091692	   8539.01593944	   2364.71075075	   3751.08855389	      0.00000000	   -279.12648072	   1403.48819472	     -0.00000000	      0.00000000	      0.00000000	    224.74930558	    279.12648072	  -1403.48819472	      0.00000000	     -0.00000000	      0.00000000	     24.88108155	      0.00000000	      0.00000000	      0.00000000	      0.00000000
      0.01129539	   8529.63613696	   2363.56742566	   3746.42720023	      0.00000000	   -278.66820745	   1402.15953234	      0.00000000	     -0.00000000	     -0.00000000	    224.53897358	    278.66820745	  -1402.15953234	     -0.00000000	     -0.00000000	     -0.00000000	     24.84579810	      0.00000000	      0.00000000	      0.00000000	      0.00000000
      0.01156863	   8522.85173187	   2362.73640396	   3743.06346495	      0.00000000	   -278.33617271	   1401.20738270	     -0.00000000	      0.00000000	      0.00000000	    224.38834987	    278.33617271	  -1401.20738270	      0.00000000	     -0.00000000	      0.00000000	     24.82042645	      0.00000000	      0.00000000	      0.00000000	      0.00000000
      0.01184188	   8516.05723735	   2361.90076724	   3739.70113828	      0.00000000	   -278.00453393	   1400.24178242	     -0.00000000	      0.00000000	      0.00000000	    224.23512597	    278.00453393	  -1400.24178242	      0.00000000	     -0.00000000	      0.00000000	     24.79483392	      0.00000000	      0.00000000	      0.00000000	      0.00000000
      0.01211512	   8509.25301298	   2361.06057375	   3736.34027525	      0.00000000	   -277.67162753	   1399.28653866	     -0.00000000	      0.00000000	      0.00000000	    224.08375428	    277.67162753	  -1399.28653866	      0.00000000	     -0.00000000	      0.00000000	     24.76939659	      0.00000000	      0.00000000	      0.00000000	      0.00000000
      0.01238836	   8502.43939922	   2360.21587871	   3732.98093081	      0.00000000	   -277.33901339	   1398.31962025	     -0.00000000	      0.00000000	      0.00000000	    223.93011366	    277.33901339	  -1398.31962025	      0.00000000	     -0.00000000	      0.00000000	     24.74376685	      0.00000000	      0.00000000	      0.00000000	      0.00000000
      0.01266160	   8495.61674610	   2359.36673929	   3729.62315902	      0.00000000	   -277.00525999	   1397.36159896	     -0.00000000	      0.00000000	      0.00000000	    223.77805065	    277.00525999	  -1397.36159896	      0.00000000	     -0.00000000	      0.00000000	     24.71826949	      0.00000000	      0.00000000	      0.00000000	      0.00000000
      0.01292167	   8489.11510326	   2358.55448134	   3726.42886478	      0.00000000	   -276.68776745	   1396.44077397	     -0.00000000	      0.00000000	      0.00000000	    223.63155635	    276.68776745	  -1396.44077397	      0.00000000	     -0.00000000	      0.00000000	     24.69385255	      0.00000000	      0.00000000	      0.00000000	      0.00000000
      0.01318173	   8482.60586744	   2357.73829517	   3723.23608987	      0.00000000	   -276.36946361	   1395.52515228	     -0.00000000	      0.00000000	      0.00000000	    223.48595584	    276.36946361	  -1395.52515228	      0.00000000	     -0.00000000	      0.00000000	     24.66951067	      0.00000000	      0.00000000	      0.00000000	      0.00000000
      0.01344051	   8476.12143540	   2356.92227605	   3720.06059417	      0.00000000	   -276.05262471	   1394.60926884	     -0.00000000	      0.00000000	      0.00000000	    223.34010151	    276.05262471	  -1394.60926884	      0.00000000	     -0.00000000	      0.00000000	     24.64520665	      0.00000000	      0.00000000	      0.00000000	      0.00000000
      0.01369929	   8469.63004497	   2356.10246001	   3716.88669256	      0.00000000	   -275.73522913	   1393.69526824	     -0.00000000	      0.00000000	      0.00000000	    223.19451995	    275.73522913	  -1393.69526824	      0.00000000	     -0.00000000	      0.00000000	     24.62092564	      0.00000000	      0.00000000	      0.00000000	      0.00000000
      0.01398496	   8462.45630784	   2355.19309292	   3713.38485886	      0.00000000	   -275.38461081	   1392.68275179	     -0.00000000	      0.00000000	      0.00000000	    223.03305680	    275.38461081	  -1392.68275179	      0.00000000	     -0.00000000	      0.00000000	     24.59405807	      0.00000000	      0.00000000	      0.00000000	      0.00000000
      0.01427064	   8455.27479167	   2354.27921571	   3709.88508047	      0.00000000	   -275.03330681	   1391.67296375	     -0.00000000	      0.00000000	      0.00000000	    222.87200599	    275.03330681	  -1391.67296375	      0.00000000	     -0.00000000	      0.00000000	     24.56722564	      0.00000000	      0.00000000	      0.00000000	      0.00000000
      0.01447948	   8450.02002439	   2353.60830617	   3707.32789941	      0.00000000	   -274.77632936	   1390.93257493	     -0.00000000	      0.00000000	      0.00000000	    222.75379974	    274.77632936	  -1390.93257493	      0.00000000	     -0.00000000	      0.00000000	     24.54757055	      0.00000000	      0.00000000	      0.00000000	      0.00000000
      0.01481029	   8441.68871923	   2352.54077867	   3703.27970222	      0.00000000	   -274.36912025	   1389.75455356	     -0.00000000	      0.00000000	      0.00000000	    222.56547308	    274.36912025	  -1389.75455356	      0.00000000	     -0.00000000	      0.00000000	     24.51634615	      0.00000000	      0.00000000	      0.00000000	      0.00000000
      0.01507121	   8435.11090975	   2351.69464947	   3700.08874362	      0.00000000	   -274.04675701	   1388.83600971	     -0.00000000	      0.00000000	      0.00000000	    222.41882128	    274.04675701	  -1388.83600971	      0.00000000	     -0.00000000	      0.00000000	     24.49187788	      0.00000000	      0.00000000	      0.00000000	      0.00000000
      0.01533214	   8428.52773048	   2350.84494697	   3696.89968243	      0.00000000	   -273.72491188	   1387.90444379	     -0.00000000	      0.00000000	      0.00000000	    222.26965360	    273.72491188	  -1387.90444379	      0.00000000	     -0.00000000	      0.00000000	     24.46719873	      0.00000000	      0.00000000	      0.00000000	      0.00000000
      0.01559306	   8421.93945045	   2349.99171714	   3693.71256137	      0.00000000	   -273.40213612	   1386.98102325	     -0.00000000	      0.00000000	      0.00000000	    222.12192404	    273.40213612	  -1386.98102325	      0.00000000	     -0.00000000	      0.00000000	     24.44264176	      0.00000000	      0.00000000	      0.00000000	      0.00000000
      0.01585734	   8415.26176903	   2349.12399799	   3690.48660229	      0.00000000	   -273.07530758	   1386.03914354	     -0.00000000	      0.00000000	      0.00000000	    221.97097844	    273.07530758	  -1386.03914354	      0.00000000	     -0.00000000	      0.00000000	     24.41765997	      0.00000000	      0.00000000	      0.00000000	      0.00000000
      0.01612161	   8408.57938584	   2348.25275163	   3687.26272089	      0.00000000	   -272.74783384	   1385.10137860	     -0.00000000	      0.00000000	      0.00000000	    221.82071496	    272.74783384	  -1385.10137860	      0.00000000	     -0.00000000	      0.00000000	     24.39273701	      0.00000000	      0.00000000	      0.00000000	      0.00000000
      0.01632266	   8403.49261711	   2347.58759579	   3684.81149560	      0.00000000	   -272.49859280	   1384.38604749	     -0.00000000	      0.00000000	      0.00000000	    221.70598472	    272.49859280	  -1384.38604749	      0.00000000	     -0.00000000	      0.00000000	     24.37374252	      0.00000000	      0.00000000	      0.00000000	      0.00000000
      0.01665420	   8395.09904272	   2346.48638071	   3680.77206914	      0.00000000	   -272.08753876	   1383.20069033	     -0.00000000	      0.00000000	      0.00000000	    221.51560661	    272.08753876	  -1383.20069033	      0.00000000	     -0.00000000	      0.00000000	     24.34232255	      0.00000000	      0.00000000	      0.00000000	      0.00000000
      0.01690580	   8388.72517478	   2345.64712261	   3677.70893748	      0.00000000	   -271.77444828	   1382.31277995	     -0.00000000	      0.00000000	      0.00000000	    221.37321271	    271.77444828	  -1382.31277995	      0.00000000	     -0.00000000	      0.00000000	     24.31865543	      0.00000000	      0.00000000	      0.00000000	      0.00000000
      0.01715739	   8382.34796973	   2344.80482819	   3674.64784327	      0.00000000	   -271.46188992	   1381.41266029	     -0.00000000	      0.00000000	      0.00000000	    221.22845969	    271.46188992	  -1381.41266029	      0.00000000	     -0.00000000	      0.00000000	     24.29479177	      0.00000000	      0.00000000	      0.00000000	      0.00000000
      0.01740899	   8375.96765025	   2343.95953651	   3671.58882255	      0.00000000	   -271.14861586	   1380.51876421	     -0.00000000	      0.00000000	      0.00000000	    221.08478856	    271.14861586	  -1380.51876421	      0.00000000	     -0.00000000	      0.00000000	     24.27102102	      0.00000000	      0.00000000	      0.00000000	      0.00000000
      0.01764663	   8369.93882795	   2343.15844759	   3668.70154221	      0.00000000	   -270.85268459	   1379.67131496	     -0.00000000	      0.00000000	      0.00000000	    220.94842658	    270.85268459	  -1379.67131496	      0.00000000	     -0.00000000	      0.00000000	     24.24851569	      0.00000000	      0.00000000	      0.00000000	      0.00000000
      0.01796039	   8361.97499215	   2342.09673646	   3664.89224683	      0.00000000	   -270.46165443	   1378.55114050	     -0.00000000	      0.00000000	      0.00000000	    220.76803872	    270.46165443	  -1378.55114050	      0.00000000	     -0.00000000	      0.00000000	     24.21877501	      0.00000000	      0.00000000	      0.00000000	      0.00000000
      0.01827415	   8354.00736287	   2341.03054988	   3661.08635247	      0.00000000	   -270.06975761	   1377.43756258	     -0.00000000	      0.00000000	      0.00000000	    220.58875607	    270.06975761	  -1377.43756258	      0.00000000	     -0.00000000	      0.00000000	     24.18913079	      0.00000000	      0.00000000	      0.00000000	      0.00000000
      0.01852604	   8347.60839629	   2340.17141414	   3658.03345137	      0.00000000	   -269.75537000	   1376.53577637	     -0.00000000	      0.00000000	      0.00000000	    220.44328018	    269.75537000	  -1376.53577637	      0.00000000	     -0.00000000	      0.00000000	     24.16520506	      0.00000000	      0.00000000	      0.00000000	      0.00000000
      0.01877792	   8341.20744845	   2339.30947681	   3654.98282048	      0.00000000	   -269.44032485	   1375.63994277	     -0.00000000	      0.00000000	      0.00000000	    220.29883326	    269.44032485	  -1375.63994277	      0.00000000	     -0.00000000	      0.00000000	     24.14136835	      0.00000000	      0.00000000	      0.00000000	      0.00000000
      0.01896797	   8336.37693572	   2338.65733860	   3652.68273463	      0.00000000	   -269.20258465	   1374.96232374	     -0.00000000	      0.00000000	      0.00000000	    220.18947357	    269.20258465	  -1374.96232374	      0.00000000	     -0.00000000	      0.00000000	     24.12335426	      0.00000000	      0.00000000	      0.00000000	      0.00000000
      0.01925995	   8328.95364913	   2337.65237408	   3649.15151589	      0.00000000	   -268.83723548	   1373.91855697	     -0.00000000	      0.00000000	      0.00000000	    220.02086317	    268.83723548	  -1373.91855697	      0.00000000	     -0.00000000	      0.00000000	     24.09563119	      0.00000000	      0.00000000	      0.00000000	      0.00000000
      0.01955192	   8321.52848431	   2336.64378668	   3645.62348084	      0.00000000	   -268.47111215	   1372.88158412	     -0.00000000	      0.00000000	      0.00000000	    219.85340916	    268.47111215	  -1372.88158412	      0.00000000	     -0.00000000	      0.00000000	     24.06800910	      0.00000000	      0.00000000	      0.00000000	      0.00000000
      0.01980099	   8315.19343885	   2335.78062296	   3642.61656484	      0.00000000	   -268.15896789	   1371.99093551	     -0.00000000	      0.00000000	      0.00000000	    219.70934353	    268.15896789	  -1371.99093551	      0.00000000	     -0.00000000	      0.00000000	     24.04434754	      0.00000000	      0.00000000	      0.00000000	      0.00000000
      0.02005005	   8308.85743560	   2334.91489756	   3639.61203540	      0.00000000	   -267.84632819	   1371.10443185	     -0.00000000	      0.00000000	      0.00000000	    219.56596970	    267.84632819	  -1371.10443185	      0.00000000	     -0.00000000	      0.00000000	     24.02074711	      0.00000000	      0.00000000	      0.00000000	      0.00000000
      0.02032203	   8301.93757262	   2333.96662940	   3636.33382016	      0.00000000	   -267.50487236	   1370.13349424	     -0.00000000	      0.00000000	      0.00000000	    219.40877631	    267.50487236	  -1370.13349424	      0.00000000	     -0.00000000	      0.00000000	     23.99492626	      0.00000000	      0.00000000	      0.00000000	      0.00000000
      0.02059400	   8295.01702572	   2333.01539055	   3633.05852975	      0.00000000	   -267.16297791	   1369.16546643	     -0.00000000	      0.00000000	      0.00000000	    219.25202796	    267.16297791	  -1369.16546643	      0.00000000	     -0.00000000	      0.00000000	     23.96914670	      0.00000000	      0.00000000	      0.00000000	      0.00000000
      0.02086915	   8288.01548950	   2332.05010379	   3629.74814348	      0.00000000	   -266.81703208	   1368.18365901	     -0.00000000	      0.00000000	      0.00000000	    219.09288707	    266.81703208	  -1368.18365901	      0.00000000	     -0.00000000	      0.00000000	     23.94302369	      0.00000000	      0.00000000	      0.00000000	      0.00000000
      0.02114429	   8281.01373503	   2331.08186586	   3626.44083369	      0.00000000	   -266.47066356	   1367.20468909	     -0.00000000	      0.00000000	      0.00000000	    218.93417470	    266.47066356	  -1367.20468909	      0.00000000	     -0.00000000	      0.00000000	     23.91694096	      0.00000000	      0.00000000	      0.00000000	      0.00000000
      0.02142102	   8273.97176270	   2330.10513162	   3623.11766279	      0.00000000	   -266.12223896	   1366.21765551	     -0.00000000	      0.00000000	      0.00000000	    218.77399411	    266.12223896	  -1366.21765551	      0.00000000	     -0.00000000	      0.00000000	     23.89066629	      0.00000000	      0.00000000	      0.00000000	      0.00000000
      0.02169774	   8266.93004940	   2329.12550163	   3619.79768704	      0.00000000	   -265.77339597	   1365.23360814	     -0.00000000	      0.00000000	      0.00000000	    218.61426785	    265.77339597	  -1365.23360814	      0.00000000	     -0.00000000	      0.00000000	     23.86443436	      0.00000000	      0.00000000	      0.00000000	      0.00000000
      0.02197239	   8259.94158073	   2328.15039122	   3616.50578480	      0.00000000	   -265.42711499	   1364.25454661	     -0.00000000	      0.00000000	      0.00000000	    218.45519196	    265.42711499	  -1364.25454661	      0.00000000	     -0.00000000	      0.00000000	     23.83835800	      0.00000000	      0.00000000	      0.00000000	      0.00000000
      0.02224704	   8252.95382807	   2327.17251486	   3613.21711031	      0.00000000	   -265.08044049	   1363.27839230	     -0.00000000	      0.00000000	      0.00000000	    218.29655647	    265.08044049	  -1363.27839230	      0.00000000	     -0.00000000	      0.00000000	     23.81232341	      0.00000000	      0.00000000	      0.00000000	      0.00000000
      0.02252673	   8245.83884871	   2326.17390006	   3609.87146128	      0.00000000	   -264.72736525	   1362.28194157	     -0.00000000	      0.00000000	      0.00000000	    218.13446116	    264.72736525	  -1362.28194157	      0.00000000	     -0.00000000	      0.00000000	     23.78577037	      0.00000000	      0.00000000	      0.00000000	      0.00000000
      0.02280642	   8238.72508097	   2325.17250570	   3606.52924153	      0.00000000	   -264.37387135	   1361.28891961	     -0.00000000	      0.00000000	      0.00000000	    217.97289893	    264.37387135	  -1361.28891961	      0.00000000	     -0.00000000	      0.00000000	     23.75926730	      0.00000000	      0.00000000	      0.00000000	      0.00000000
      0.02307314	   8231.94256014	   2324.21500293	   3603.34525188	      0.00000000	   -264.03674958	   1360.33966889	     -0.00000000	      0.00000000	      0.00000000	    217.81830549	    264.03674958	  -1360.33966889	      0.00000000	     -0.00000000	      0.00000000	     23.73395462	      0.00000000	      0.00000000	      0.00000000	      0.00000000
      0.02333986	   8225.16155129	   2323.25505069	   3600.16445290	      0.00000000	   -263.69930087	   1359.39294400	     -0.00000000	      0.00000000	      0.00000000	    217.66408585	    263.69930087	  -1359.39294400	      0.00000000	     -0.00000000	      0.00000000	     23.70867833	      0.00000000	      0.00000000	      0.00000000	      0.00000000
      0.02363274	   8217.71737829	   2322.19816125	   3596.67537121	      0.00000000	   -263.32873348	   1358.35095119	     -0.00000000	      0.00000000	      0.00000000	    217.49417928	    263.32873348	  -1358.35095119	      0.00000000	     -0.00000000	      0.00000000	     23.68088197	      0.00000000	      0.00000000	      0.00000000	      0.00000000
      0.02392562	   8210.27552359	   2321.13841345	   3593.19022396	      0.00000000	   -262.95764893	   1357.31415038	     -0.00000000	      0.00000000	      0.00000000	    217.32512243	    262.95764893	  -1357.31415038	      0.00000000	     -0.00000000	      0.00000000	     23.65316309	      0.00000000	      0.00000000	      0.00000000	      0.00000000
      0.02416237	   8204.26183479	   2320.27972020	   3590.37594356	      0.00000000	   -262.65775499	   1356.47313924	     -0.00000000	      0.00000000	      0.00000000	    217.18783656	    262.65775499	  -1356.47313924	      0.00000000	     -0.00000000	      0.00000000	     23.63070895	      0.00000000	      0.00000000	      0.00000000	      0.00000000
      0.02446967	   8196.45891287	   2319.16245843	   3586.72698180	      0.00000000	   -262.26833173	   1355.38169717	     -0.00000000	      0.00000000	      0.00000000	    217.00955968	    262.26833173	  -1355.38169717	      0.00000000	     -0.00000000	      0.00000000	     23.60156362	      0.00000000	      0.00000000	      0.00000000	      0.00000000
      0.02477696	   8188.65933277	   2318.04220343	   3583.08249100	      0.00000000	   -261.87832097	   1354.29669944	     -0.00000000	      0.00000000	      0.00000000	    216.83235253	    261.87832097	  -1354.29669944	      0.00000000	     -0.00000000	      0.00000000	     23.57251523	      0.00000000	      0.00000000	      0.00000000	      0.00000000
      0.02502257	   8182.42791310	   2317.14469591	   3580.17278930	      0.00000000	   -261.56680244	   1353.42458589	     -0.00000000	      0.00000000	      0.00000000	    216.68970873	    261.56680244	  -1353.42458589	      0.00000000	     -0.00000000	      0.00000000	     23.54921911	      0.00000000	      0.00000000	      0.00000000	      0.00000000
      0.02526818	   8176.19895154	   2316.24533958	   3577.26600129	      0.00000000	   -261.25492405	   1352.55653646	     -0.00000000	      0.00000000	      0.00000000	    216.54773798	    261.25492405	  -1352.55653646	      0.00000000	     -0.00000000	      0.00000000	     23.52598422	      0.00000000	      0.00000000	      0.00000000	      0.00000000
      0.02555393	   8168.95546250	   2315.19673924	   3573.88794745	      0.00000000	   -260.89214947	   1351.54393312	     -0.00000000	      0.00000000	      0.00000000	    216.38195842	    260.89214947	  -1351.54393312	      0.00000000	     -0.00000000	      0.00000000	     23.49890826	      0.00000000	      0.00000000	      0.00000000	      0.00000000
      0.02583967	   8161.71571085	   2314.14571761	   3570.51391045	      0.00000000	   -260.52890777	   1350.53676613	     -0.00000000	      0.00000000	      0.00000000	    216.21707706	    260.52890777	  -1350.53676613	      0.00000000	     -0.00000000	      0.00000000	     23.47191433	      0.00000000	      0.00000000	      0.00000000	      0.00000000
      0.02606326	   8156.05357157	   2313.32166439	   3567.87665610	      0.00000000	   -260.24474954	   1349.74651603	     -0.00000000	      0.00000000	      0.00000000	    216.08757858	    260.24474954	  -1349.74651603	      0.00000000	     -0.00000000	      0.00000000	     23.45075707	      0.00000000	      0.00000000	      0.00000000	      0.00000000
      0.02637974	   8148.04330544	   2312.15279001	   3564.14797587	      0.00000000	   -259.84255866	   1348.62592339	     -0.00000000	      0.00000000	      0.00000000	    215.90378251	    259.84255866	  -1348.62592339	      0.00000000	     -0.00000000	      0.00000000	     23.42077600	      0.00000000	      0.00000000	      0.00000000	      0.00000000
      0.02669622	   8140.03838555	   2310.98109731	   3560.42435883	      0.00000000	   -259.43936233	   1347.51912301	     -0.00000000	      0.00000000	      0.00000000	    215.72241243	    259.43936233	  -1347.51912301	      0.00000000	     -0.00000000	      0.00000000	     23.39100632	      0.00000000	      0.00000000	      0.00000000	      0.00000000
      0.02692262	   8134.31544544	   2310.14122073	   3557.76378012	      0.00000000	   -259.15164937	   1346.71534078	     -0.00000000	      0.00000000	      0.00000000	    215.59034426	    259.15164937	  -1346.71534078	      0.00000000	     -0.00000000	      0.00000000	     23.36952240	      0.00000000	      0.00000000	      0.00000000	      0.00000000
      0.02714902	   8128.59548952	   2309.29995192	   3555.10583688	      0.00000000	   -258.86334655	   1345.91992959	     -0.00000000	      0.00000000	      0.00000000	    215.45976141	    258.86334655	  -1345.91992959	      0.00000000	     -0.00000000	      0.00000000	     23.34816711	      0.00000000	      0.00000000	      0.00000000	      0.00000000
      0.02742271	   8121.68474457	   2308.28110955	   3551.89618722	      0.00000000	   -258.51495505	   1344.95530207	     -0.00000000	      0.00000000	      0.00000000	    215.30123495	    258.51495505	  -1344.95530207	      0.00000000	     -0.00000000	      0.00000000	     23.32230183	      0.00000000	      0.00000000	      0.00000000	      0.00000000
      0.02769640	   8114.77868438	   2307.26029823	   3548.69044779	      0.00000000	   -258.16620411	   1343.99534108	     -0.00000000	      0.00000000	      0.00000000	    215.14347065	    258.16620411	  -1343.99534108	      0.00000000	     -0.00000000	      0.00000000	     23.29650730	      0.00000000	      0.00000000	      0.00000000	      0.00000000
      0.02795892	   8108.15912978	   2306.27934482	   3545.61928758	      0.00000000	   -257.83178528	   1343.07235777	     -0.00000000	      0.00000000	      0.00000000	    214.99163575	    257.83178528	  -1343.07235777	      0.00000000	     -0.00000000	      0.00000000	     23.27173020	      0.00000000	      0.00000000	      0.00000000	      0.00000000
      0.02827795	   8100.12084610	   2305.08487608	   3541.89193126	      0.00000000	   -257.42520043	   1341.95256610	     -0.00000000	      0.00000000	      0.00000000	    214.80733366	    257.42520043	  -1341.95256610	      0.00000000	     -0.00000000	      0.00000000	     23.24164684	      0.00000000	      0.00000000	      0.00000000	      0.00000000
      0.02859697	   8092.08966209	   2303.88788246	   3538.17002029	      0.00000000	   -257.01830873	   1340.83674143	     -0.00000000	      0.00000000	      0.00000000	    214.62362444	    257.01830873	  -1340.83674143	      0.00000000	     -0.00000000	      0.00000000	     23.21162314	      0.00000000	      0.00000000	      0.00000000	      0.00000000
      0.02885240	   8085.66482921	   2302.92773213	   3535.19404775	      0.00000000	   -256.69259105	   1339.94198304	     -0.00000000	      0.00000000	      0.00000000	    214.47617749	    256.69259105	  -1339.94198304	      0.00000000	     -0.00000000	      0.00000000	     23.18756234	      0.00000000	      0.00000000	      0.00000000	      0.00000000
      0.02917936	   8077.44787684	   2301.69643333	   3531.38985473	      0.00000000	   -256.27564805	   1338.79633702	     -0.00000000	      0.00000000	      0.00000000	    214.28724411	    256.27564805	  -1338.79633702	      0.00000000	     -0.00000000	      0.00000000	     23.15675726	      0.00000000	      0.00000000	      0.00000000	      0.00000000
      0.02950632	   8069.23916634	   2300.46264525	   3527.59152230	      0.00000000	   -255.85795300	   1337.66203470	     -0.00000000	      0.00000000	      0.00000000	    214.10026645	    255.85795300	  -1337.66203470	      0.00000000	     -0.00000000	      0.00000000	     23.12612609	      0.00000000	      0.00000000	      0.00000000	      0.00000000
      0.02974244	   8063.31650585	   2299.57014660	   3524.85222182	      0.00000000	   -255.55694273	   1336.83293302	     -0.00000000	      0.00000000	      0.00000000	    213.96329264	    255.55694273	  -1336.83293302	      0.00000000	     -0.00000000	      0.00000000	     23.10385102	      0.00000000	      0.00000000	      0.00000000	      0.00000000
      0.02997855	   8057.39839106	   2298.67640164	   3522.11602222	      0.00000000	   -255.25539820	   1336.01211910	     -0.00000000	      0.00000000	      0.00000000	    213.82777924	    255.25539820	  -1336.01211910	      0.00000000	     -0.00000000	      0.00000000	     23.08170339	      0.00000000	      0.00000000	      0.00000000	      0.00000000
      0.03024340	   8050.76570612	   2297.67245088	   3519.05060155	      0.00000000	   -254.91734613	   1335.08857129	     -0.00000000	      0.00000000	      0.00000000	    213.67514989	    254.91734613	  -1335.08857129	      0.00000000	     -0.00000000	      0.00000000	     23.05681611	      0.00000000	      0.00000000	      0.00000000	      0.00000000
      0.03050824	   8044.13900789	   2296.66698863	   3515.98913104	      0.00000000	   -254.57904698	   1334.16898208	     -0.00000000	      0.00000000	      0.00000000	    213.52315504	    254.57904698	  -1334.16898208	      0.00000000	     -0.00000000	      0.00000000	     23.03198934	      0.00000000	      0.00000000	      0.00000000	      0.00000000
      0.03079617	   8036.94172760	   2295.57221701	   3512.66535586	      0.00000000	   -254.21142330	   1333.16695962	     -0.00000000	      0.00000000	      0.00000000	    213.35737311	    254.21142330	  -1333.16695962	      0.00000000	     -0.00000000	      0.00000000	     23.00496295	      0.00000000	      0.00000000	      0.00000000	      0.00000000
      0.03108410	   8029.75186674	   2294.47573207	   3509.34631139	      0.00000000	   -253.84343196	   1332.17101848	     -0.00000000	      0.00000000	      0.00000000	    213.19260112	    253.84343196	  -1332.17101848	      0.00000000	     -0.00000000	      0.00000000	     22.97802984	      0.00000000	      0.00000000	      0.00000000	      0.00000000
      0.03129109	   8024.58772192	   2293.68642591	   3506.96317503	      0.00000000	   -253.57899558	   1331.45349566	     -0.00000000	      0.00000000	      0.00000000	    213.07378604	    253.57899558	  -1331.45349566	      0.00000000	     -0.00000000	      0.00000000	     22.95864354	      0.00000000	      0.00000000	      0.00000000	      0.00000000
      0.03161680	   8016.46972452	   2292.44268364	   3503.21817634	      0.00000000	   -253.16320104	   1330.32006419	     -0.00000000	      0.00000000	      0.00000000	    212.88588625	    253.16320104	  -1330.32006419	      0.00000000	     -0.00000000	      0.00000000	     22.92807043	      0.00000000	      0.00000000	      0.00000000	      0.00000000
      0.03188366	   8009.82609775	   2291.42213699	   3500.15445175	      0.00000000	   -252.82153946	   1329.40767600	     -0.00000000	      0.00000000	      0.00000000	    212.73484053	    252.82153946	  -1329.40767600	      0.00000000	     -0.00000000	      0.00000000	     22.90327153	      0.00000000	      0.00000000	      0.00000000	      0.00000000
      0.03215053	   8003.18939658	   2290.40023775	   3497.09489208	      0.00000000	   -252.48096994	   1328.47873622	     -0.00000000	      0.00000000	      0.00000000	    212.58061641	    252.48096994	  -1328.47873622	      0.00000000	     -0.00000000	      0.00000000	     22.87821761	      0.00000000	      0.00000000	      0.00000000	      0.00000000
      0.03241739	   7996.55976429	   2289.37701661	   3494.03952111	      0.00000000	   -252.13946517	   1327.56521357	     -0.00000000	      0.00000000	      0.00000000	    212.42915189	    252.13946517	  -1327.56521357	      0.00000000	     -0.00000000	      0.00000000	     22.85340096	      0.00000000	      0.00000000	      0.00000000	      0.00000000
      0.03267696	   7990.11802271	   2288.38048750	   3491.07160438	      0.00000000	   -251.80793757	   1326.66708556	     -0.00000000	      0.00000000	      0.00000000	    212.27994972	    251.80793757	  -1326.66708556	      0.00000000	     -0.00000000	      0.00000000	     22.82911495	      0.00000000	      0.00000000	      0.00000000	      0.00000000
      0.03293654	   7983.68321119	   2287.38276069	   3488.10769475	      0.00000000	   -251.47591020	   1325.77764925	     -0.00000000	      0.00000000	      0.00000000	    212.13226301	    251.47591020	  -1325.77764925	      0.00000000	     -0.00000000	      0.00000000	     22.80496271	      0.00000000	      0.00000000	      0.00000000	      0.00000000
      0.03317352	   7977.81468241	   2286.47085917	   3485.40530333	      0.00000000	   -251.17301686	   1324.96275833	     -0.00000000	      0.00000000	      0.00000000	    211.99681132	    251.17301686	  -1324.96275833	      0.00000000	     -0.00000000	      0.00000000	     22.78286874	      0.00000000	      0.00000000	      0.00000000	      0.00000000
      0.03348818	   7970.03169547	   2285.25856296	   3481.82229278	      0.00000000	   -250.77090908	   1323.88083985	     -0.00000000	      0.00000000	      0.00000000	    211.81684846	    250.77090908	  -1323.88083985	      0.00000000	     -0.00000000	      0.00000000	     22.75353413	      0.00000000	      0.00000000	      0.00000000	      0.00000000
      0.03380284	   7962.25942666	   2284.04462499	   3478.24526676	      0.00000000	   -250.36818279	   1322.81023322	     -0.00000000	      0.00000000	      0.00000000	    211.63884003	    250.36818279	  -1322.81023322	      0.00000000	     -0.00000000	      0.00000000	     22.72437370	      0.00000000	      0.00000000	      0.00000000	      0.00000000
      0.03405362	   7956.07296325	   2283.07600597	   3475.39879278	      0.00000000	   -250.04789907	   1321.94748201	     -0.00000000	      0.00000000	      0.00000000	    211.49510269	    250.04789907	  -1321.94748201	      0.00000000	     -0.00000000	      0.00000000	     22.70098804	      0.00000000	      0.00000000	      0.00000000	      0.00000000
      0.03430440	   7949.89353790	   2282.10639557	   3472.55616110	      0.00000000	   -249.72708048	   1321.09431479	     -0.00000000	      0.00000000	      0.00000000	    211.35305164	    249.72708048	  -1321.09431479	      0.00000000	     -0.00000000	      0.00000000	     22.67774992	      0.00000000	      0.00000000	      0.00000000	      0.00000000
      0.03452599	   7944.43910115	   2281.24880402	   3470.04751780	      0.00000000	   -249.44379845	   1320.33816931	     -0.00000000	      0.00000000	      0.00000000	    211.22703407	    249.44379845	  -1320.33816931	      0.00000000	     -0.00000000	      0.00000000	     22.65718161	      0.00000000	      0.00000000	      0.00000000	      0.00000000
      0.03484815	   7936.51951584	   2280.00071853	   3466.40585298	      0.00000000	   -249.03223773	   1319.23628560	     -0.00000000	      0.00000000	      0.00000000	    211.04321774	    249.03223773	  -1319.23628560	      0.00000000	     -0.00000000	      0.00000000	     22.62724027	      0.00000000	      0.00000000	      0.00000000	      0.00000000
      0.03517030	   7928.61206216	   2278.75111361	   3462.77062108	      0.00000000	   -248.61951411	   1318.15502538	     -0.00000000	      0.00000000	      0.00000000	    210.86307486	    248.61951411	  -1318.15502538	      0.00000000	     -0.00000000	      0.00000000	     22.59761605	      0.00000000	      0.00000000	      0.00000000	      0.00000000
      0.03538311	   7923.39531183	   2277.92483906	   3460.37281101	      0.00000000	   -248.34802695	   1317.42382643	     -0.00000000	      0.00000000	      0.00000000	    210.74084797	    248.34802695	  -1317.42382643	      0.00000000	     -0.00000000	      0.00000000	     22.57778782	      0.00000000	      0.00000000	      0.00000000	      0.00000000
      0.03559592	   7918.18400284	   2277.09793512	   3457.97783414	      0.00000000	   -248.07589591	   1316.70389060	     -0.00000000	      0.00000000	      0.00000000	    210.62064382	    248.07589591	  -1316.70389060	      0.00000000	     -0.00000000	      0.00000000	     22.55813270	      0.00000000	      0.00000000	      0.00000000	      0.00000000
      0.03588075	   7911.21754867	   2275.99020452	   3454.77673541	      0.00000000	   -247.71197385	   1315.73708047	     -0.00000000	      0.00000000	      0.00000000	    210.45905513	    247.71197385	  -1315.73708047	      0.00000000	     -0.00000000	      0.00000000	     22.53177698	      0.00000000	      0.00000000	      0.00000000	      0.00000000
      0.03616559	   7904.26107699	   2274.88140062	   3451.58075458	      0.00000000	   -247.34766878	   1314.77840184	     -0.00000000	      0.00000000	      0.00000000	    210.29885419	    247.34766878	  -1314.77840184	      0.00000000	     -0.00000000	      0.00000000	     22.50554678	      0.00000000	      0.00000000	      0.00000000	      0.00000000
      0.03641202	   7898.25070010	   2273.92125401	   3448.81983524	      0.00000000	   -247.03282433	   1313.94528663	     -0.00000000	      0.00000000	      0.00000000	    210.15946997	    247.03282433	  -1313.94528663	      0.00000000	     -0.00000000	      0.00000000	     22.48279752	      0.00000000	      0.00000000	      0.00000000	      0.00000000
      0.03671826	   7890.79205808	   2272.72698614	   3445.39412275	      0.00000000	   -246.64151173	   1312.91295506	     -0.00000000	      0.00000000	      0.00000000	    209.98668433	    246.64151173	  -1312.91295506	      0.00000000	     -0.00000000	      0.00000000	     22.45457349	      0.00000000	      0.00000000	      0.00000000	      0.00000000
      0.03702451	   7883.34540402	   2271.53158187	   3441.97440589	      0.00000000	   -246.25004828	   1311.88569801	     -0.00000000	      0.00000000	      0.00000000	    209.81469964	    246.25004828	  -1311.88569801	      0.00000000	     -0.00000000	      0.00000000	     22.42642850	      0.00000000	      0.00000000	      0.00000000	      0.00000000
      0.03728911	   7876.92117074	   2270.49785018	   3439.02457481	      0.00000000	   -245.91204877	   1310.99671420	     -0.00000000	      0.00000000	      0.00000000	    209.66572609	    245.91204877	  -1310.99671420	      0.00000000	     -0.00000000	      0.00000000	     22.40209039	      0.00000000	      0.00000000	      0.00000000	      0.00000000
      0.03761727	   7868.96663643	   2269.21472064	   3435.37249101	      0.00000000	   -245.49293507	   1309.89607242	     -0.00000000	      0.00000000	      0.00000000	    209.48117107	    245.49293507	  -1309.89607242	      0.00000000	     -0.00000000	      0.00000000	     22.37193671	      0.00000000	      0.00000000	      0.00000000	      0.00000000
      0.03794543	   7861.02639869	   2267.93041185	   3431.72738422	      0.00000000	   -245.07348565	   1308.80421214	     -0.00000000	      0.00000000	      0.00000000	    209.29808267	    245.07348565	  -1308.80421214	      0.00000000	     -0.00000000	      0.00000000	     22.34191910	      0.00000000	      0.00000000	      0.00000000	      0.00000000
      0.03818795	   7855.16733791	   2266.98049152	   3429.03791473	      0.00000000	   -244.76395834	   1307.99200575	     -0.00000000	      0.00000000	      0.00000000	    209.16169082	    244.76395834	  -1307.99200575	      0.00000000	     -0.00000000	      0.00000000	     22.31965530	      0.00000000	      0.00000000	      0.00000000	      0.00000000
      0.03843048	   7849.31626409	   2266.02996961	   3426.35228700	      0.00000000	   -244.45419503	   1307.18555864	     -0.00000000	      0.00000000	      0.00000000	    209.02627825	    244.45419503	  -1307.18555864	      0.00000000	     -0.00000000	      0.00000000	     22.29748057	      0.00000000	      0.00000000	      0.00000000	      0.00000000
      0.03872005	   7842.34099273	   2264.89433973	   3423.15085774	      0.00000000	   -244.08469665	   1306.21997663	     -0.00000000	      0.00000000	      0.00000000	    208.86398111	    244.08469665	  -1306.21997663	      0.00000000	     -0.00000000	      0.00000000	     22.27096522	      0.00000000	      0.00000000	      0.00000000	      0.00000000
      0.03900961	   7835.37733634	   2263.75790776	   3419.95494436	      0.00000000	   -243.71485291	   1305.26291159	     -0.00000000	      0.00000000	      0.00000000	    208.70313629	    243.71485291	  -1305.26291159	      0.00000000	     -0.00000000	      0.00000000	     22.24458154	      0.00000000	      0.00000000	      0.00000000	      0.00000000
      0.03925700	   7829.43725302	   2262.78638807	   3417.22891335	      0.00000000	   -243.39927840	   1304.44132081	     -0.00000000	      0.00000000	      0.00000000	    208.56489111	    243.39927840	  -1304.44132081	      0.00000000	     -0.00000000	      0.00000000	     22.22198239	      0.00000000	      0.00000000	      0.00000000	      0.00000000
      0.03956219	   7822.12128466	   2261.58713993	   3413.87157900	      0.00000000	   -243.00994539	   1303.43145148	     -0.00000000	      0.00000000	      0.00000000	    208.39490046	    243.00994539	  -1303.43145148	      0.00000000	     -0.00000000	      0.00000000	     22.19416129	      0.00000000	      0.00000000	      0.00000000	      0.00000000
      0.03992934	   7813.33748756	   2260.14334182	   3409.84077296	      0.00000000	   -242.54167143	   1302.21958730	     -0.00000000	      0.00000000	      0.00000000	    208.19077322	    242.54167143	  -1302.21958730	      0.00000000	     -0.00000000	      0.00000000	     22.16074078	      0.00000000	      0.00000000	      0.00000000	      0.00000000
      0.04029650	   7804.57316422	   2258.69845099	   3405.81897101	      0.00000000	   -242.07322236	   1301.01593011	     -0.00000000	      0.00000000	      0.00000000	    207.98796243	    242.07322236	  -1301.01593011	      0.00000000	     -0.00000000	      0.00000000	     22.12744856	      0.00000000	      0.00000000	      0.00000000	      0.00000000
      0.04052899	   7799.03359783	   2257.78297907	   3403.27696161	      0.00000000	   -241.77698500	   1300.25034288	     -0.00000000	      0.00000000	      0.00000000	    207.85880140	    241.77698500	  -1300.25034288	      0.00000000	     -0.00000000	      0.00000000	     22.10631725	      0.00000000	      0.00000000	      0.00000000	      0.00000000
      0.04082823	   7791.91522805	   2256.60406863	   3400.01043977	      0.00000000	   -241.39571253	   1299.26796527	     -0.00000000	      0.00000000	      0.00000000	    207.69299535	    241.39571253	  -1299.26796527	      0.00000000	     -0.00000000	      0.00000000	     22.07916689	      0.00000000	      0.00000000	      0.00000000	      0.00000000
      0.04112747	   7784.81016976	   2255.42452647	   3396.74996165	      0.00000000	   -241.01426083	   1298.29231486	     -0.00000000	      0.00000000	      0.00000000	    207.52829941	    241.01426083	  -1298.29231486	      0.00000000	     -0.00000000	      0.00000000	     22.05212124	      0.00000000	      0.00000000	      0.00000000	      0.00000000
      0.04135189	   7779.49030673	   2254.53949412	   3394.30863823	      0.00000000	   -240.72842375	   1297.55927192	     -0.00000000	      0.00000000	      0.00000000	    207.40444592	    240.72842375	  -1297.55927192	      0.00000000	     -0.00000000	      0.00000000	     22.03181906	      0.00000000	      0.00000000	      0.00000000	      0.00000000
      0.04167993	   7771.72811293	   2253.24528622	   3390.74638059	      0.00000000	   -240.31108883	   1296.48446006	     -0.00000000	      0.00000000	      0.00000000	    207.22265543	    240.31108883	  -1296.48446006	      0.00000000	     -0.00000000	      0.00000000	     22.00209588	      0.00000000	      0.00000000	      0.00000000	      0.00000000
      0.04195970	   7765.12100430	   2252.14098911	   3387.71406222	      0.00000000	   -239.95423436	   1295.58648576	     -0.00000000	      0.00000000	      0.00000000	    207.07094557	    239.95423436	  -1295.58648576	      0.00000000	     -0.00000000	      0.00000000	     21.97703234	      0.00000000	      0.00000000	      0.00000000	      0.00000000
      0.04220832	   7759.25957720	   2251.15925703	   3385.02383179	      0.00000000	   -239.63832000	   1294.77223686	     -0.00000000	      0.00000000	      0.00000000	    206.93301632	    239.63832000	  -1294.77223686	      0.00000000	     -0.00000000	      0.00000000	     21.95451472	      0.00000000	      0.00000000	      0.00000000	      0.00000000
      0.04245694	   7753.40771577	   2250.17718542	   3382.33783413	      0.00000000	   -239.32176327	   1293.97119044	     -0.00000000	      0.00000000	      0.00000000	    206.79743768	    239.32176327	  -1293.97119044	      0.00000000	     -0.00000000	      0.00000000	     21.93219929	      0.00000000	      0.00000000	      0.00000000	      0.00000000
      0.04271137	   7747.42904987	   2249.17182593	   3379.59345259	      0.00000000	   -238.99828705	   1293.14686652	     -0.00000000	      0.00000000	      0.00000000	    206.65774882	    238.99828705	  -1293.14686652	      0.00000000	     -0.00000000	      0.00000000	     21.90929529	      0.00000000	      0.00000000	      0.00000000	      0.00000000
      0.04302124	   7740.16153751	   2247.94699931	   3376.25717460	      0.00000000	   -238.60433742	   1292.14722338	     -0.00000000	      0.00000000	      0.00000000	    206.48828399	    238.60433742	  -1292.14722338	      0.00000000	     -0.00000000	      0.00000000	     21.88146890	      0.00000000	      0.00000000	      0.00000000	      0.00000000
      0.04340230	   7731.24497589	   2246.44013748	   3372.16340180	      0.00000000	   -238.12022945	   1290.91874526	     -0.00000000	      0.00000000	      0.00000000	    206.27983756	    238.12022945	  -1290.91874526	      0.00000000	     -0.00000000	      0.00000000	     21.84726620	      0.00000000	      0.00000000	      0.00000000	      0.00000000
      0.04371220	   7724.01078713	   2245.21425043	   3368.84161145	      0.00000000	   -237.72590272	   1289.93528796	     -0.00000000	      0.00000000	      0.00000000	    206.11304248	    237.72590272	  -1289.93528796	      0.00000000	     -0.00000000	      0.00000000	     21.81969087	      0.00000000	      0.00000000	      0.00000000	      0.00000000
      0.04395093	   7718.44824114	   2244.26959617	   3366.28712148	      0.00000000	   -237.42321939	   1289.16353593	     -0.00000000	      0.00000000	      0.00000000	    205.98183314	    237.42321939	  -1289.16353593	      0.00000000	     -0.00000000	      0.00000000	     21.79823614	      0.00000000	      0.00000000	      0.00000000	      0.00000000
      0.04418967	   7712.89491457	   2243.32473510	   3363.73659668	      0.00000000	   -237.11997053	   1288.40382776	     -0.00000000	      0.00000000	      0.00000000	    205.85276570	    237.11997053	  -1288.40382776	      0.00000000	     -0.00000000	      0.00000000	     21.77696561	      0.00000000	      0.00000000	      0.00000000	      0.00000000
      0.04443602	   7707.17420183	   2242.34953874	   3361.10889837	      0.00000000	   -236.80742140	   1287.61717222	     -0.00000000	      0.00000000	      0.00000000	    205.71898692	    236.80742140	  -1287.61717222	      0.00000000	     -0.00000000	      0.00000000	     21.75497781	      0.00000000	      0.00000000	      0.00000000	      0.00000000
      0.04475720	   7699.73058799	   2241.07781763	   3357.68933653	      0.00000000	   -236.40018186	   1286.59243874	     -0.00000000	      0.00000000	      0.00000000	    205.54459376	    236.40018186	  -1286.59243874	      0.00000000	     -0.00000000	      0.00000000	     21.72632748	      0.00000000	      0.00000000	      0.00000000	      0.00000000
      0.04507838	   7692.30396898	   2239.80580702	   3354.27699805	      0.00000000	   -235.99243397	   1285.58150767	     -0.00000000	      0.00000000	      0.00000000	    205.37259606	    235.99243397	  -1285.58150767	      0.00000000	     -0.00000000	      0.00000000	     21.69788947	      0.00000000	      0.00000000	      0.00000000	      0.00000000
      0.04532790	   7686.54616865	   2238.81742633	   3351.63101361	      0.00000000	   -235.67660230	   1284.78511576	     -0.00000000	      0.00000000	      0.00000000	    205.23682554	    235.67660230	  -1284.78511576	      0.00000000	     -0.00000000	      0.00000000	     21.67563290	      0.00000000	      0.00000000	      0.00000000	      0.00000000
      0.04557743	   7680.79875388	   2237.82890670	   3348.98940729	      0.00000000	   -235.36026174	   1284.00037636	     -0.00000000	      0.00000000	      0.00000000	    205.10311521	    235.36026174	  -1284.00037636	      0.00000000	     -0.00000000	      0.00000000	     21.65355462	      0.00000000	      0.00000000	      0.00000000	      0.00000000
      0.04578917	   7675.92978503	   2236.98996881	   3346.75122807	      0.00000000	   -235.09212515	   1283.33240649	     -0.00000000	      0.00000000	      0.00000000	    204.98919557	    235.09212515	  -1283.33240649	      0.00000000	     -0.00000000	      0.00000000	     21.63479032	      0.00000000	      0.00000000	      0.00000000	      0.00000000
      0.04611836	   7668.37487137	   2235.68549412	   3343.27775537	      0.00000000	   -234.67586693	   1282.28916453	     -0.00000000	      0.00000000	      0.00000000	    204.81106891	    234.67586693	  -1282.28916453	      0.00000000	     -0.00000000	      0.00000000	     21.60554926	      0.00000000	      0.00000000	      0.00000000	      0.00000000
      0.04638564	   7662.25462137	   2234.62628671	   3340.46331243	      0.00000000	   -234.33689850	   1281.46299815	     -0.00000000	      0.00000000	      0.00000000	    204.67018025	    234.33689850	  -1281.46299815	      0.00000000	     -0.00000000	      0.00000000	     21.58212589	      0.00000000	      0.00000000	      0.00000000	      0.00000000
      0.04665291	   7656.14653364	   2233.56699171	   3337.65392893	      0.00000000	   -233.99946764	   1280.61656521	     -0.00000000	      0.00000000	      0.00000000	    204.52543201	    233.99946764	  -1280.61656521	      0.00000000	     -0.00000000	      0.00000000	     21.55840016	      0.00000000	      0.00000000	      0.00000000	      0.00000000
      0.04692018	   7650.05068338	   2232.50762951	   3334.84961312	      0.00000000	   -233.66107970	   1279.78968915	     -0.00000000	      0.00000000	      0.00000000	    204.38419082	    233.66107970	  -1279.78968915	      0.00000000	     -0.00000000	      0.00000000	     21.53497190	      0.00000000	      0.00000000	      0.00000000	      0.00000000
      0.04718241	   7644.08171483	   2231.46819228	   3332.10310671	      0.00000000	   -233.33005998	   1278.96688599	     -0.00000000	      0.00000000	      0.00000000	    204.24337482	    233.33005998	  -1278.96688599	      0.00000000	     -0.00000000	      0.00000000	     21.51181496	      0.00000000	      0.00000000	      0.00000000	      0.00000000
      0.04744464	   7638.12464018	   2230.42872420	   3329.36149407	      0.00000000	   -232.99857872	   1278.15566659	     -0.00000000	      0.00000000	      0.00000000	    204.10459473	    232.99857872	  -1278.15566659	      0.00000000	     -0.00000000	      0.00000000	     21.48883525	      0.00000000	      0.00000000	      0.00000000	      0.00000000
      0.04769449	   7632.45993094	   2229.43831881	   3326.75388182	      0.00000000	   -232.68325999	   1277.37856581	     -0.00000000	      0.00000000	      0.00000000	    203.97149434	    232.68325999	  -1277.37856581	      0.00000000	     -0.00000000	      0.00000000	     21.46688038	      0.00000000	      0.00000000	      0.00000000	      0.00000000
      0.04800637	   7625.40426537	   2228.20205150	   3323.50518997	      0.00000000	   -232.28978452	   1276.41214219	     -0.00000000	      0.00000000	      0.00000000	    203.80588026	    232.28978452	  -1276.41214219	      0.00000000	     -0.00000000	      0.00000000	     21.43953312	      0.00000000	      0.00000000	      0.00000000	      0.00000000
      0.04831825	   7618.36566409	   2226.96581366	   3320.26345114	      0.00000000	   -231.89625337	   1275.45278016	     -0.00000000	      0.00000000	      0.00000000	    203.64142095	    231.89625337	  -1275.45278016	      0.00000000	     -0.00000000	      0.00000000	     21.41229627	      0.00000000	      0.00000000	      0.00000000	      0.00000000
      0.04855660	   7612.99795842	   2226.02105330	   3317.79064090	      0.00000000	   -231.59584216	   1274.71829495	     -0.00000000	      0.00000000	      0.00000000	    203.51539204	    231.59584216	  -1274.71829495	      0.00000000	     -0.00000000	      0.00000000	     21.39146401	      0.00000000	      0.00000000	      0.00000000	      0.00000000
      0.04888575	   7605.60192011	   2224.71645497	   3314.38248823	      0.00000000	   -231.18148620	   1273.70211913	     -0.00000000	      0.00000000	      0.00000000	    203.34085829	    231.18148620	  -1273.70211913	      0.00000000	     -0.00000000	      0.00000000	     21.36267160	      0.00000000	      0.00000000	      0.00000000	      0.00000000
      0.04921491	   7598.22516802	   2223.41197541	   3310.98211275	      0.00000000	   -230.76601207	   1272.71080757	     -0.00000000	      0.00000000	      0.00000000	    203.17075263	    230.76601207	  -1272.71080757	      0.00000000	     -0.00000000	      0.00000000	     21.33425711	      0.00000000	      0.00000000	      0.00000000	      0.00000000
      0.04942809	   7593.45786226	   2222.56719162	   3308.78397855	      0.00000000	   -230.49843742	   1272.04858562	     -0.00000000	      0.00000000	      0.00000000	    203.05675988	    230.49843742	  -1272.04858562	      0.00000000	     -0.00000000	      0.00000000	     21.31555414	      0.00000000	      0.00000000	      0.00000000	      0.00000000
      0.04964127	   7588.69871481	   2221.72247931	   3306.58911411	      0.00000000	   -230.23016864	   1271.40042178	     -0.00000000	      0.00000000	      0.00000000	    202.94529510	    230.23016864	  -1271.40042178	      0.00000000	     -0.00000000	      0.00000000	     21.29706407	      0.00000000	      0.00000000	      0.00000000	      0.00000000
      0.04992845	   7582.30046050	   2220.58466848	   3303.63752123	      0.00000000	   -229.86931214	   1270.52357851	     -0.00000000	      0.00000000	      0.00000000	    202.79434504	    229.86931214	  -1270.52357851	      0.00000000	     -0.00000000	      0.00000000	     21.27210382	      0.00000000	      0.00000000	      0.00000000	      0.00000000
      0.05021563	   7575.91711497	   2219.44702181	   3300.69187370	      0.00000000	   -229.50813947	   1269.65734078	     -0.00000000	      0.00000000	      0.00000000	    202.64522664	    229.50813947	  -1269.65734078	      0.00000000	     -0.00000000	      0.00000000	     21.24730633	      0.00000000	      0.00000000	      0.00000000	      0.00000000
      0.05046732	   7570.33492435	   2218.45011530	   3298.11514231	      0.00000000	   -229.19220195	   1268.89324954	     -0.00000000	      0.00000000	      0.00000000	    202.51352437	    229.19220195	  -1268.89324954	      0.00000000	     -0.00000000	      0.00000000	     21.22550321	      0.00000000	      0.00000000	      0.00000000	      0.00000000
      0.05077240	   7563.58426118	   2217.24198051	   3294.99803891	      0.00000000	   -228.80927637	   1267.97263913	     -0.00000000	      0.00000000	      0.00000000	    202.35478019	    228.80927637	  -1267.97263913	      0.00000000	     -0.00000000	      0.00000000	     21.19916286	      0.00000000	      0.00000000	      0.00000000	      0.00000000
      0.05115827	   7555.06998593	   2215.71421796	   3291.06497195	      0.00000000	   -228.32566508	   1266.80580482	     -0.00000000	      0.00000000	      0.00000000	    202.15334128	    228.32566508	  -1266.80580482	      0.00000000	     -0.00000000	      0.00000000	     21.16581688	      0.00000000	      0.00000000	      0.00000000	      0.00000000
      0.05141606	   7549.39708606	   2214.69381100	   3288.44340686	      0.00000000	   -228.00174055	   1266.04535267	     -0.00000000	      0.00000000	      0.00000000	    202.02216089	    228.00174055	  -1266.04535267	      0.00000000	     -0.00000000	      0.00000000	     21.14382858	      0.00000000	      0.00000000	      0.00000000	      0.00000000
      0.05167386	   7543.73643143	   2213.67361643	   3285.82665513	      0.00000000	   -227.67925500	   1265.26684087	     -0.00000000	      0.00000000	      0.00000000	    201.88753989	    227.67925500	  -1265.26684087	      0.00000000	     -0.00000000	      0.00000000	     21.12157384	      0.00000000	      0.00000000	      0.00000000	      0.00000000
      0.05193165	   7538.08807125	   2212.65364975	   3283.21471975	      0.00000000	   -227.35616604	   1264.50260337	     -0.00000000	      0.00000000	      0.00000000	    201.75545224	    227.35616604	  -1264.50260337	      0.00000000	     -0.00000000	      0.00000000	     21.09953563	      0.00000000	      0.00000000	      0.00000000	      0.00000000
      0.05219123	   7532.41294154	   2211.62684295	   3280.58951583	      0.00000000	   -227.03150815	   1263.72721510	     -0.00000000	      0.00000000	      0.00000000	    201.62126277	    227.03150815	  -1263.72721510	      0.00000000	     -0.00000000	      0.00000000	     21.07726059	      0.00000000	      0.00000000	      0.00000000	      0.00000000
      0.05245081	   7526.75035156	   2210.60029430	   3277.96920112	      0.00000000	   -226.70671788	   1262.95878216	     -0.00000000	      0.00000000	      0.00000000	    201.48825275	    226.70671788	  -1262.95878216	      0.00000000	     -0.00000000	      0.00000000	     21.05509280	      0.00000000	      0.00000000	      0.00000000	      0.00000000
      0.05273638	   7520.53553864	   2209.47131584	   3275.09227909	      0.00000000	   -226.34995610	   1262.11064619	     -0.00000000	      0.00000000	      0.00000000	    201.34129246	    226.34995610	  -1262.11064619	      0.00000000	     -0.00000000	      0.00000000	     21.03066872	      0.00000000	      0.00000000	      0.00000000	      0.00000000
      0.05302194	   7514.33599422	   2208.34268420	   3272.22128003	      0.00000000	   -225.99301681	   1261.27127363	     -0.00000000	      0.00000000	      0.00000000	    201.19582316	    225.99301681	  -1261.27127363	      0.00000000	     -0.00000000	      0.00000000	     21.00637951	      0.00000000	      0.00000000	      0.00000000	      0.00000000
      0.05323212	   7509.78281806	   2207.51222627	   3270.11196815	      0.00000000	   -225.73063881	   1260.65204487	     -0.00000000	      0.00000000	      0.00000000	    201.08840838	    225.73063881	  -1260.65204487	      0.00000000	     -0.00000000	      0.00000000	     20.98848361	      0.00000000	      0.00000000	      0.00000000	      0.00000000
      0.05356535	   7502.58109505	   2206.19600992	   3266.77437192	      0.00000000	   -225.31546885	   1259.66420566	     -0.00000000	      0.00000000	      0.00000000	    200.91684239	    225.31546885	  -1259.66420566	      0.00000000	     -0.00000000	      0.00000000	     20.96002501	      0.00000000	      0.00000000	      0.00000000	      0.00000000
      0.05382496	   7496.98477821	   2205.17092249	   3264.17965123	      0.00000000	   -224.99088128	   1258.91807422	     -0.00000000	      0.00000000	      0.00000000	    200.78739331	    224.99088128	  -1258.91807422	      0.00000000	     -0.00000000	      0.00000000	     20.93820664	      0.00000000	      0.00000000	      0.00000000	      0.00000000
      0.05408458	   7491.40121443	   2204.14617528	   3261.58983326	      0.00000000	   -224.66794304	   1258.15106595	     -0.00000000	      0.00000000	      0.00000000	    200.65398343	    224.66794304	  -1258.15106595	      0.00000000	     -0.00000000	      0.00000000	     20.91608135	      0.00000000	      0.00000000	      0.00000000	      0.00000000
      0.05434419	   7485.83044767	   2203.12178319	   3259.00491898	      0.00000000	   -224.34426241	   1257.40079993	     -0.00000000	      0.00000000	      0.00000000	    200.52355931	    224.34426241	  -1257.40079993	      0.00000000	     -0.00000000	      0.00000000	     20.89420865	      0.00000000	      0.00000000	      0.00000000	      0.00000000
      0.05460980	   7480.14425022	   2202.07410443	   3256.36536265	      0.00000000	   -224.01395231	   1256.62516941	     -0.00000000	      0.00000000	      0.00000000	    200.38852972	    224.01395231	  -1256.62516941	      0.00000000	     -0.00000000	      0.00000000	     20.87171508	      0.00000000	      0.00000000	      0.00000000	      0.00000000
      0.05487542	   7474.47151001	   2201.02682371	   3253.73094090	      0.00000000	   -223.68338319	   1255.85897486	     -0.00000000	      0.00000000	      0.00000000	    200.25513157	    223.68338319	  -1255.85897486	      0.00000000	     -0.00000000	      0.00000000	     20.84936556	      0.00000000	      0.00000000	      0.00000000	      0.00000000
      0.05512617	   7469.12857528	   2200.03852278	   3251.24864678	      0.00000000	   -223.37179137	   1255.13309505	     -0.00000000	      0.00000000	      0.00000000	    200.12862388	    223.37179137	  -1255.13309505	      0.00000000	     -0.00000000	      0.00000000	     20.82823223	      0.00000000	      0.00000000	      0.00000000	      0.00000000
      0.05545043	   7462.23709498	   2198.76103902	   3248.04539524	      0.00000000	   -222.96921987	   1254.19577823	     -0.00000000	      0.00000000	      0.00000000	    199.96513441	    222.96921987	  -1254.19577823	      0.00000000	     -0.00000000	      0.00000000	     20.80092873	      0.00000000	      0.00000000	      0.00000000	      0.00000000
      0.05577469	   7455.36581513	   2197.48421078	   3244.84979723	      0.00000000	   -222.56618377	   1253.27385585	     -0.00000000	      0.00000000	      0.00000000	    199.80432144	    222.56618377	  -1253.27385585	      0.00000000	     -0.00000000	      0.00000000	     20.77385940	      0.00000000	      0.00000000	      0.00000000	      0.00000000
      0.05602660	   7450.04187736	   2196.49278195	   3242.37260144	      0.00000000	   -222.25423190	   1252.54543787	     -0.00000000	      0.00000000	      0.00000000	    199.67702376	    222.25423190	  -1252.54543787	      0.00000000	     -0.00000000	      0.00000000	     20.75265359	      0.00000000	      0.00000000	      0.00000000	      0.00000000
      0.05627850	   7444.73018649	   2195.50177400	   3239.90002365	      0.00000000	   -221.94173988	   1251.83041245	     -0.00000000	      0.00000000	      0.00000000	    199.55209827	    221.94173988	  -1251.83041245	      0.00000000	     -0.00000000	      0.00000000	     20.73164982	      0.00000000	      0.00000000	      0.00000000	      0.00000000
      0.05650657	   7439.93153024	   2194.60488113	   3237.66532080	      0.00000000	   -221.65927177	   1251.18007992	     -0.00000000	      0.00000000	      0.00000000	    199.43836053	    221.65927177	  -1251.18007992	      0.00000000	     -0.00000000	      0.00000000	     20.71259237	      0.00000000	      0.00000000	      0.00000000	      0.00000000
      0.05683169	   7433.10837697	   2193.32697107	   3234.48625578	      0.00000000	   -221.25720964	   1250.25074635	     -0.00000000	      0.00000000	      0.00000000	    199.27566462	    221.25720964	  -1250.25074635	      0.00000000	     -0.00000000	      0.00000000	     20.68539721	      0.00000000	      0.00000000	      0.00000000	      0.00000000
      0.05715682	   7426.30574389	   2192.04981921	   3231.31487892	      0.00000000	   -220.85396397	   1249.34818760	     -0.00000000	      0.00000000	      0.00000000	    199.11774332	    220.85396397	  -1249.34818760	      0.00000000	     -0.00000000	      0.00000000	     20.65860415	      0.00000000	      0.00000000	      0.00000000	      0.00000000
      0.05737491	   7421.75401029	   2191.19353290	   3229.19180927	      0.00000000	   -220.58515259	   1248.72120543	     -0.00000000	      0.00000000	      0.00000000	    199.00774082	    220.58515259	  -1248.72120543	      0.00000000	     -0.00000000	      0.00000000	     20.64031610	      0.00000000	      0.00000000	      0.00000000	      0.00000000
      0.05759300	   7417.21154414	   2190.33760475	   3227.07219693	      0.00000000	   -220.31560310	   1248.10949211	     -0.00000000	      0.00000000	      0.00000000	    198.90048093	    220.31560310	  -1248.10949211	      0.00000000	     -0.00000000	      0.00000000	     20.62225655	      0.00000000	      0.00000000	      0.00000000	      0.00000000
      0.05787782	   7411.29341831	   2189.22038101	   3224.30935946	      0.00000000	   -219.96422669	   1247.30654768	     -0.00000000	      0.00000000	      0.00000000	    198.75953974	    219.96422669	  -1247.30654768	      0.00000000	     -0.00000000	      0.00000000	     20.59861591	      0.00000000	      0.00000000	      0.00000000	      0.00000000
      0.05816263	   7405.39114037	   2188.10379326	   3221.55241372	      0.00000000	   -219.61258740	   1246.51419394	     -0.00000000	      0.00000000	      0.00000000	    198.62042484	    219.61258740	  -1246.51419394	      0.00000000	     -0.00000000	      0.00000000	     20.57513638	      0.00000000	      0.00000000	      0.00000000	      0.00000000
      0.05840365	   7400.40878057	   2187.15939681	   3219.22397103	      0.00000000	   -219.31557836	   1245.84005825	     -0.00000000	      0.00000000	      0.00000000	    198.50193373	    219.31557836	  -1245.84005825	      0.00000000	     -0.00000000	      0.00000000	     20.55521741	      0.00000000	      0.00000000	      0.00000000	      0.00000000
      0.05872045	   7393.87729032	   2185.91880690	   3216.16988238	      0.00000000	   -218.92555070	   1244.95555410	     -0.00000000	      0.00000000	      0.00000000	    198.34634142	    218.92555070	  -1244.95555410	      0.00000000	     -0.00000000	      0.00000000	     20.52906450	      0.00000000	      0.00000000	      0.00000000	      0.00000000
      0.05903724	   7387.36549768	   2184.67905645	   3213.12307113	      0.00000000	   -218.53509852	   1244.08575148	     -0.00000000	      0.00000000	      0.00000000	    198.19330298	    218.53509852	  -1244.08575148	      0.00000000	     -0.00000000	      0.00000000	     20.50313425	      0.00000000	      0.00000000	      0.00000000	      0.00000000
      0.05928409	   7382.30523338	   2183.71364702	   3210.75406386	      0.00000000	   -218.23187695	   1243.39800237	     -0.00000000	      0.00000000	      0.00000000	    198.07210147	    218.23187695	  -1243.39800237	      0.00000000	     -0.00000000	      0.00000000	     20.48278630	      0.00000000	      0.00000000	      0.00000000	      0.00000000
      0.05953093	   7377.25696134	   2182.74876810	   3208.38946906	      0.00000000	   -217.92830353	   1242.72065975	     -0.00000000	      0.00000000	      0.00000000	    197.95272345	    217.92830353	  -1242.72065975	      0.00000000	     -0.00000000	      0.00000000	     20.46259527	      0.00000000	      0.00000000	      0.00000000	      0.00000000
      0.05980559	   7371.65395769	   2181.67580043	   3205.76361519	      0.00000000	   -217.59113375	   1241.96346294	     -0.00000000	      0.00000000	      0.00000000	    197.81912985	    217.59113375	  -1241.96346294	      0.00000000	     -0.00000000	      0.00000000	     20.44008143	      0.00000000	      0.00000000	      0.00000000	      0.00000000
      0.06008025	   7366.06583325	   2180.60351252	   3203.14321648	      0.00000000	   -217.25386477	   1241.21398982	     -0.00000000	      0.00000000	      0.00000000	    197.68684187	    217.25386477	  -1241.21398982	      0.00000000	     -0.00000000	      0.00000000	     20.41768577	      0.00000000	      0.00000000	      0.00000000	      0.00000000
      0.06035656	   7360.45925988	   2179.52549861	   3200.51262025	      0.00000000	   -216.91516077	   1240.45730187	     -0.00000000	      0.00000000	      0.00000000	    197.55313896	    216.91516077	  -1240.45730187	      0.00000000	     -0.00000000	      0.00000000	     20.39512046	      0.00000000	      0.00000000	      0.00000000	      0.00000000
      0.06063286	   7354.86777683	   2178.44819692	   3197.88753547	      0.00000000	   -216.57639676	   1239.70784021	     -0.00000000	      0.00000000	      0.00000000	    197.42064834	    216.57639676	  -1239.70784021	      0.00000000	     -0.00000000	      0.00000000	     20.37266598	      0.00000000	      0.00000000	      0.00000000	      0.00000000
      0.06091509	   7349.17199486	   2177.34854339	   3195.21184948	      0.00000000	   -216.23096923	   1238.93963647	     -0.00000000	      0.00000000	      0.00000000	    197.28469997	    216.23096923	  -1238.93963647	      0.00000000	     -0.00000000	      0.00000000	     20.34969557	      0.00000000	      0.00000000	      0.00000000	      0.00000000
      0.06119732	   7343.49198788	   2176.24965816	   3192.54190292	      0.00000000	   -215.88544323	   1238.17955084	     -0.00000000	      0.00000000	      0.00000000	    197.15012294	    215.88544323	  -1238.17955084	      0.00000000	     -0.00000000	      0.00000000	     20.32684920	      0.00000000	      0.00000000	      0.00000000	      0.00000000
      0.06146377	   7338.14406944	   2175.21293383	   3190.02651056	      0.00000000	   -215.55980143	   1237.45942562	     -0.00000000	      0.00000000	      0.00000000	    197.02248733	    215.55980143	  -1237.45942562	      0.00000000	     -0.00000000	      0.00000000	     20.30524747	      0.00000000	      0.00000000	      0.00000000	      0.00000000
      0.06179068	   7331.60187390	   2173.94192823	   3186.94731480	      0.00000000	   -215.16052216	   1236.58009026	     -0.00000000	      0.00000000	      0.00000000	    196.86651028	    215.16052216	  -1236.58009026	      0.00000000	     -0.00000000	      0.00000000	     20.27881154	      0.00000000	      0.00000000	      0.00000000	      0.00000000
      0.06211759	   7325.08089591	   2172.67200465	   3183.87579370	      0.00000000	   -214.76128793	   1235.70899546	     -0.00000000	      0.00000000	      0.00000000	    196.71188398	    214.76128793	  -1235.70899546	      0.00000000	     -0.00000000	      0.00000000	     20.25250294	      0.00000000	      0.00000000	      0.00000000	      0.00000000
      0.06235123	   7320.43330716	   2171.76505277	   3181.68524891	      0.00000000	   -214.47639481	   1235.08515471	     -0.00000000	      0.00000000	      0.00000000	    196.60103541	    214.47639481	  -1235.08515471	      0.00000000	     -0.00000000	      0.00000000	     20.23368549	      0.00000000	      0.00000000	      0.00000000	      0.00000000
      0.06268413	   7313.83012577	   2170.47380369	   3178.57089619	      0.00000000	   -214.07124603	   1234.19252674	     -0.00000000	      0.00000000	      0.00000000	    196.44225320	    214.07124603	  -1234.19252674	      0.00000000	     -0.00000000	      0.00000000	     20.20682485	      0.00000000	      0.00000000	      0.00000000	      0.00000000
      0.06296931	   7308.19094600	   2169.36856957	   3175.90924298	      0.00000000	   -213.72307487	   1233.45185321	     -0.00000000	      0.00000000	      0.00000000	    196.31051657	    213.72307487	  -1233.45185321	      0.00000000	     -0.00000000	      0.00000000	     20.18417104	      0.00000000	      0.00000000	      0.00000000	      0.00000000
      0.06321868	   7303.27330590	   2168.40286772	   3173.58665626	      0.00000000	   -213.42038289	   1232.78330392	     -0.00000000	      0.00000000	      0.00000000	    196.19136809	    213.42038289	  -1232.78330392	      0.00000000	     -0.00000000	      0.00000000	     20.16406089	      0.00000000	      0.00000000	      0.00000000	      0.00000000
      0.06346804	   7298.36805019	   2167.43784260	   3171.26850616	      0.00000000	   -213.11690967	   1232.13183269	     -0.00000000	      0.00000000	      0.00000000	    196.07526920	    213.11690967	  -1232.13183269	      0.00000000	     -0.00000000	      0.00000000	     20.14420432	      0.00000000	      0.00000000	      0.00000000	      0.00000000
      0.06372248	   7293.37582362	   2166.45390124	   3168.90779125	      0.00000000	   -212.80799210	   1231.46154772	     -0.00000000	      0.00000000	      0.00000000	    195.95568264	    212.80799210	  -1231.46154772	      0.00000000	     -0.00000000	      0.00000000	     20.12386663	      0.00000000	      0.00000000	      0.00000000	      0.00000000
      0.06403694	   7287.22355025	   2165.23880451	   3165.99645389	      0.00000000	   -212.42637810	   1230.63781897	     -0.00000000	      0.00000000	      0.00000000	    195.80860666	    212.42637810	  -1230.63781897	      0.00000000	     -0.00000000	      0.00000000	     20.09880477	      0.00000000	      0.00000000	      0.00000000	      0.00000000
      0.06435141	   7281.09098323	   2164.02482326	   3163.09214206	      0.00000000	   -212.04483791	   1229.82134365	     -0.00000000	      0.00000000	      0.00000000	    195.66271150	    212.04483791	  -1229.82134365	      0.00000000	     -0.00000000	      0.00000000	     20.07385495	      0.00000000	      0.00000000	      0.00000000	      0.00000000
      0.06462205	   7275.82871070	   2162.98090304	   3160.59813438	      0.00000000	   -211.71701775	   1229.11697355	     -0.00000000	      0.00000000	      0.00000000	    195.53671428	    211.71701775	  -1229.11697355	      0.00000000	     -0.00000000	      0.00000000	     20.05236233	      0.00000000	      0.00000000	      0.00000000	      0.00000000
      0.06495661	   7269.34396751	   2161.69163934	   3157.52235103	      0.00000000	   -211.31214215	   1228.24949681	     -0.00000000	      0.00000000	      0.00000000	    195.38139857	    211.31214215	  -1228.24949681	      0.00000000	     -0.00000000	      0.00000000	     20.02584778	      0.00000000	      0.00000000	      0.00000000	      0.00000000
      0.06529117	   7262.88154045	   2160.40368789	   3154.45447778	      0.00000000	   -210.90709446	   1227.39409745	     -0.00000000	      0.00000000	      0.00000000	    195.22813170	    210.90709446	  -1227.39409745	      0.00000000	     -0.00000000	      0.00000000	     19.99951618	      0.00000000	      0.00000000	      0.00000000	      0.00000000
      0.06553581	   7258.17004711	   2159.46272035	   3152.21610990	      0.00000000	   -210.61174630	   1226.76201676	     -0.00000000	      0.00000000	      0.00000000	    195.11473328	    210.61174630	  -1226.76201676	      0.00000000	     -0.00000000	      0.00000000	     19.98017006	      0.00000000	      0.00000000	      0.00000000	      0.00000000
      0.06583197	   7252.48258089	   2158.32460649	   3149.51212400	      0.00000000	   -210.25418174	   1226.00420145	     -0.00000000	      0.00000000	      0.00000000	    194.97868676	    210.25418174	  -1226.00420145	      0.00000000	     -0.00000000	      0.00000000	     19.95686279	      0.00000000	      0.00000000	      0.00000000	      0.00000000
      0.06621361	   7245.17892206	   2156.85948882	   3146.03658711	      0.00000000	   -209.79446458	   1225.02256071	     -0.00000000	      0.00000000	      0.00000000	    194.80223087	    209.79446458	  -1225.02256071	      0.00000000	     -0.00000000	      0.00000000	     19.92676159	      0.00000000	      0.00000000	      0.00000000	      0.00000000
      0.06646306	   7240.42092064	   2155.90285076	   3143.77048506	      0.00000000	   -209.49282713	   1224.40500716	     -0.00000000	      0.00000000	      0.00000000	    194.69120484	    209.49282713	  -1224.40500716	      0.00000000	     -0.00000000	      0.00000000	     19.90744184	      0.00000000	      0.00000000	      0.00000000	      0.00000000
      0.06671251	   7235.67530861	   2154.94698334	   3141.50873778	      0.00000000	   -209.19294255	   1223.76665918	     -0.00000000	      0.00000000	      0.00000000	    194.57625057	    209.19294255	  -1223.76665918	      0.00000000	     -0.00000000	      0.00000000	     19.88782386	      0.00000000	      0.00000000	      0.00000000	      0.00000000
      0.06696196	   7230.94209369	   2153.99189520	   3139.25133759	      0.00000000	   -208.89256282	   1223.14097393	     -0.00000000	      0.00000000	      0.00000000	    194.46353071	    208.89256282	  -1223.14097393	      0.00000000	     -0.00000000	      0.00000000	     19.86839371	      0.00000000	      0.00000000	      0.00000000	      0.00000000
      0.06722280	   7226.00593019	   2152.99402147	   3136.89546758	      0.00000000	   -208.57909681	   1222.48296954	     -0.00000000	      0.00000000	      0.00000000	    194.34486863	    208.57909681	  -1222.48296954	      0.00000000	     -0.00000000	      0.00000000	     19.84802597	      0.00000000	      0.00000000	      0.00000000	      0.00000000
      0.06754563	   7219.91547262	   2151.76021022	   3133.98629741	      0.00000000	   -208.19140997	   1221.67259632	     -0.00000000	      0.00000000	      0.00000000	    194.19859607	    208.19140997	  -1221.67259632	      0.00000000	     -0.00000000	      0.00000000	     19.82288202	      0.00000000	      0.00000000	      0.00000000	      0.00000000
      0.06786845	   7213.84575050	   2150.52774054	   3131.08436384	      0.00000000	   -207.80368660	   1220.87163807	     -0.00000000	      0.00000000	      0.00000000	    194.05389341	    207.80368660	  -1220.87163807	      0.00000000	     -0.00000000	      0.00000000	     19.79788111	      0.00000000	      0.00000000	      0.00000000	      0.00000000
      0.06806167	   7210.22281775	   2149.79073104	   3129.35095531	      0.00000000	   -207.57199866	   1220.39100299	     -0.00000000	      0.00000000	      0.00000000	    193.96697816	    207.57199866	  -1220.39100299	      0.00000000	     -0.00000000	      0.00000000	     19.78290267	      0.00000000	      0.00000000	      0.00000000	      0.00000000
      0.06836182	   7204.60973418	   2148.64684366	   3126.66343013	      0.00000000	   -207.21276731	   1219.64086041	     -0.00000000	      0.00000000	      0.00000000	    193.83119869	    207.21276731	  -1219.64086041	      0.00000000	     -0.00000000	      0.00000000	     19.75958903	      0.00000000	      0.00000000	      0.00000000	      0.00000000
      0.06866196	   7199.01454872	   2147.50414669	   3123.98212040	      0.00000000	   -206.85278018	   1218.90950364	     -0.00000000	      0.00000000	      0.00000000	    193.69873670	    206.85278018	  -1218.90950364	      0.00000000	     -0.00000000	      0.00000000	     19.73655293	      0.00000000	      0.00000000	      0.00000000	      0.00000000
      0.06891436	   7194.32317257	   2146.54413558	   3121.73210141	      0.00000000	   -206.55135061	   1218.28134874	     -0.00000000	      0.00000000	      0.00000000	    193.58481732	    206.55135061	  -1218.28134874	      0.00000000	     -0.00000000	      0.00000000	     19.71699549	      0.00000000	      0.00000000	      0.00000000	      0.00000000
      0.06916676	   7189.64443631	   2145.58498026	   3119.48645791	      0.00000000	   -206.24941901	   1217.66598236	     -0.00000000	      0.00000000	      0.00000000	    193.47315246	    206.24941901	  -1217.66598236	      0.00000000	     -0.00000000	      0.00000000	     19.69762699	      0.00000000	      0.00000000	      0.00000000	      0.00000000
      0.06942372	   7184.89422326	   2144.60939778	   3117.20476785	      0.00000000	   -205.94267190	   1217.03579002	     -0.00000000	      0.00000000	      0.00000000	    193.35868458	    205.94267190	  -1217.03579002	      0.00000000	     -0.00000000	      0.00000000	     19.67785930	      0.00000000	      0.00000000	      0.00000000	      0.00000000
      0.06974734	   7178.93027294	   2143.38200125	   3114.33756409	      0.00000000	   -205.55669601	   1216.24498237	     -0.00000000	      0.00000000	      0.00000000	    193.21490218	    205.55669601	  -1216.24498237	      0.00000000	     -0.00000000	      0.00000000	     19.65301081	      0.00000000	      0.00000000	      0.00000000	      0.00000000
      0.07007096	   7172.98704858	   2142.15604459	   3111.47750174	      0.00000000	   -205.17045312	   1215.46695789	     -0.00000000	      0.00000000	      0.00000000	    193.07330858	    205.17045312	  -1215.46695789	      0.00000000	     -0.00000000	      0.00000000	     19.62835341	      0.00000000	      0.00000000	      0.00000000	      0.00000000
      0.07031892	   7168.44725888	   2141.21767800	   3109.29089487	      0.00000000	   -204.87541976	   1214.86355418	     -0.00000000	      0.00000000	      0.00000000	    192.96336794	    204.87541976	  -1214.86355418	      0.00000000	     -0.00000000	      0.00000000	     19.60936015	      0.00000000	      0.00000000	      0.00000000	      0.00000000
      0.07056688	   7163.91961384	   2140.28016981	   3107.10845895	      0.00000000	   -204.58018071	   1214.26835824	     -0.00000000	      0.00000000	      0.00000000	    192.85484168	    204.58018071	  -1214.26835824	      0.00000000	     -0.00000000	      0.00000000	     19.59048911	      0.00000000	      0.00000000	      0.00000000	      0.00000000
      0.07086121	   7158.56123492	   2139.16850850	   3104.52340085	      0.00000000	   -204.23048760	   1213.55786948	     -0.00000000	      0.00000000	      0.00000000	    192.72516111	    204.23048760	  -1213.55786948	      0.00000000	     -0.00000000	      0.00000000	     19.56803719	      0.00000000	      0.00000000	      0.00000000	      0.00000000
      0.07115553	   7153.21993181	   2138.05807357	   3101.94418917	      0.00000000	   -203.88041661	   1212.86018351	     -0.00000000	      0.00000000	      0.00000000	    192.59770116	    203.88041661	  -1212.86018351	      0.00000000	     -0.00000000	      0.00000000	     19.54577509	      0.00000000	      0.00000000	      0.00000000	      0.00000000
      0.07140729	   7148.66452158	   2137.10918881	   3099.74256354	      0.00000000	   -203.58179781	   1212.25717627	     -0.00000000	      0.00000000	      0.00000000	    192.48742174	    203.58179781	  -1212.25717627	      0.00000000	     -0.00000000	      0.00000000	     19.52664712	      0.00000000	      0.00000000	      0.00000000	      0.00000000
      0.07171492	   7143.11503314	   2135.95094955	   3097.05809887	      0.00000000	   -203.21699076	   1211.52638655	     -0.00000000	      0.00000000	      0.00000000	    192.35364534	    203.21699076	  -1211.52638655	      0.00000000	     -0.00000000	      0.00000000	     19.50336643	      0.00000000	      0.00000000	      0.00000000	      0.00000000
      0.07209348	   7136.31180191	   2134.52759529	   3093.76351333	      0.00000000	   -202.76879379	   1210.62796744	     -0.00000000	      0.00000000	      0.00000000	    192.18898050	    202.76879379	  -1210.62796744	      0.00000000	     -0.00000000	      0.00000000	     19.47473934	      0.00000000	      0.00000000	      0.00000000	      0.00000000
      0.07241301	   7130.59098206	   2133.32775012	   3090.98994994	      0.00000000	   -202.38959457	   1209.89147616	     -0.00000000	      0.00000000	      0.00000000	    192.05383573	    202.38959457	  -1209.89147616	      0.00000000	     -0.00000000	      0.00000000	     19.45089599	      0.00000000	      0.00000000	      0.00000000	      0.00000000
      0.07265145	   7126.33523334	   2132.43342401	   3088.92479289	      0.00000000	   -202.10842051	   1209.32203460	     -0.00000000	      0.00000000	      0.00000000	    191.94922973	    202.10842051	  -1209.32203460	      0.00000000	     -0.00000000	      0.00000000	     19.43282327	      0.00000000	      0.00000000	      0.00000000	      0.00000000
      0.07288988	   7122.09060362	   2131.53993777	   3086.86340392	      0.00000000	   -201.82643897	   1208.76893371	     -0.00000000	      0.00000000	      0.00000000	    191.84754166	    201.82643897	  -1208.76893371	      0.00000000	     -0.00000000	      0.00000000	     19.41498861	      0.00000000	      0.00000000	      0.00000000	      0.00000000
      0.07315330	   7117.41419828	   2130.55382791	   3084.59042773	      0.00000000	   -201.51561940	   1208.15338114	     -0.00000000	      0.00000000	      0.00000000	    191.73426767	    201.51561940	  -1208.15338114	      0.00000000	     -0.00000000	      0.00000000	     19.39522506	      0.00000000	      0.00000000	      0.00000000	      0.00000000
      0.07347505	   7111.72047571	   2129.35073201	   3081.82026591	      0.00000000	   -201.13617310	   1207.40640055	     -0.00000000	      0.00000000	      0.00000000	    191.59666096	    201.13617310	  -1207.40640055	      0.00000000	     -0.00000000	      0.00000000	     19.37116065	      0.00000000	      0.00000000	      0.00000000	      0.00000000
      0.07379680	   7106.04690390	   2128.14919122	   3079.05690431	      0.00000000	   -200.75681633	   1206.66679006	     -0.00000000	      0.00000000	      0.00000000	    191.46024838	    200.75681633	  -1206.66679006	      0.00000000	     -0.00000000	      0.00000000	     19.34720826	      0.00000000	      0.00000000	      0.00000000	      0.00000000
      0.07407408	   7101.17358445	   2127.11496465	   3076.68089044	      0.00000000	   -200.43050349	   1206.02759009	     -0.00000000	      0.00000000	      0.00000000	    191.34222637	    200.43050349	  -1206.02759009	      0.00000000	     -0.00000000	      0.00000000	     19.32654554	      0.00000000	      0.00000000	      0.00000000	      0.00000000
      0.07441231	   7095.24937669	   2125.85501516	   3073.78945742	      0.00000000	   -200.03281265	   1205.25175187	     -0.00000000	      0.00000000	      0.00000000	    191.19881029	    200.03281265	  -1205.25175187	      0.00000000	     -0.00000000	      0.00000000	     19.30140305	      0.00000000	      0.00000000	      0.00000000	      0.00000000
      0.07475053	   7089.34731377	   2124.59681660	   3070.90545862	      0.00000000	   -199.63502572	   1204.48675853	     -0.00000000	      0.00000000	      0.00000000	    191.05721062	    199.63502572	  -1204.48675853	      0.00000000	     -0.00000000	      0.00000000	     19.27642268	      0.00000000	      0.00000000	      0.00000000	      0.00000000
      0.07498584	   7085.25421798	   2123.72251229	   3068.90339854	      0.00000000	   -199.35895618	   1203.95060542	     -0.00000000	      0.00000000	      0.00000000	    190.95786824	    199.35895618	  -1203.95060542	      0.00000000	     -0.00000000	      0.00000000	     19.25899148	      0.00000000	      0.00000000	      0.00000000	      0.00000000
      0.07530154	   7079.77949934	   2122.55085073	   3066.22295321	      0.00000000	   -198.98902418	   1203.23206379	     -0.00000000	      0.00000000	      0.00000000	    190.82459489	    198.98902418	  -1203.23206379	      0.00000000	     -0.00000000	      0.00000000	     19.23562166	      0.00000000	      0.00000000	      0.00000000	      0.00000000
      0.07561723	   7074.32396576	   2121.38074052	   3063.54891597	      0.00000000	   -198.61838363	   1202.53167956	     -0.00000000	      0.00000000	      0.00000000	    190.69450598	    198.61838363	  -1202.53167956	      0.00000000	     -0.00000000	      0.00000000	     19.21251702	      0.00000000	      0.00000000	      0.00000000	      0.00000000
      0.07586548	   7070.04747627	   2120.46172471	   3061.45068610	      0.00000000	   -198.32828369	   1201.96775199	     -0.00000000	      0.00000000	      0.00000000	    190.58967711	    198.32828369	  -1201.96775199	      0.00000000	     -0.00000000	      0.00000000	     19.19416516	      0.00000000	      0.00000000	      0.00000000	      0.00000000
      0.07611373	   7065.78280366	   2119.54367778	   3059.35639083	      0.00000000	   -198.03765174	   1201.41633142	     -0.00000000	      0.00000000	      0.00000000	    190.48705263	    198.03765174	  -1201.41633142	      0.00000000	     -0.00000000	      0.00000000	     19.17599535	      0.00000000	      0.00000000	      0.00000000	      0.00000000
      0.07638891	   7061.06927912	   2118.52717776	   3057.03949054	      0.00000000	   -197.71624391	   1200.80049289	     -0.00000000	      0.00000000	      0.00000000	    190.37233726	    197.71624391	  -1200.80049289	      0.00000000	     -0.00000000	      0.00000000	     19.15579342	      0.00000000	      0.00000000	      0.00000000	      0.00000000
      0.07666409	   7056.37021675	   2117.51187838	   3054.72739247	      0.00000000	   -197.39467191	   1200.19312802	     -0.00000000	      0.00000000	      0.00000000	    190.25906245	    197.39467191	  -1200.19312802	      0.00000000	     -0.00000000	      0.00000000	     19.13571675	      0.00000000	      0.00000000	      0.00000000	      0.00000000
      0.07694715	   7051.55146644	   2116.46872377	   3052.35398916	      0.00000000	   -197.06460709	   1199.56466064	     -0.00000000	      0.00000000	      0.00000000	    190.14173860	    197.06460709	  -1199.56466064	      0.00000000	     -0.00000000	      0.00000000	     19.11501682	      0.00000000	      0.00000000	      0.00000000	      0.00000000
      0.07723022	   7046.74795460	   2115.42685115	   3049.98563022	      0.00000000	   -196.73436167	   1198.94521038	     -0.00000000	      0.00000000	      0.00000000	    190.02594838	    196.73436167	  -1198.94521038	      0.00000000	     -0.00000000	      0.00000000	     19.09444998	      0.00000000	      0.00000000	      0.00000000	      0.00000000
      0.07750266	   7042.13915929	   2114.42531388	   3047.71094386	      0.00000000	   -196.41720954	   1198.34554888	     -0.00000000	      0.00000000	      0.00000000	    189.91375004	    196.41720954	  -1198.34554888	      0.00000000	     -0.00000000	      0.00000000	     19.07461069	      0.00000000	      0.00000000	      0.00000000	      0.00000000
      0.07783048	   7036.61219847	   2113.22179082	   3044.98004803	      0.00000000	   -196.03577106	   1197.62949239	     -0.00000000	      0.00000000	      0.00000000	    189.77960337	    196.03577106	  -1197.62949239	      0.00000000	     -0.00000000	      0.00000000	     19.05082287	      0.00000000	      0.00000000	      0.00000000	      0.00000000
      0.07823102	   7029.88656816	   2111.75362156	   3041.65235019	      0.00000000	   -195.57053795	   1196.75488412	     -0.00000000	      0.00000000	      0.00000000	    189.61552596	    195.57053795	  -1196.75488412	      0.00000000	     -0.00000000	      0.00000000	     19.02177087	      0.00000000	      0.00000000	      0.00000000	      0.00000000
      0.07853160	   7024.85939206	   2110.65360373	   3039.16171593	      0.00000000	   -195.22041617	   1196.12079421	     -0.00000000	      0.00000000	      0.00000000	    189.49632350	    195.22041617	  -1196.12079421	      0.00000000	     -0.00000000	      0.00000000	     19.00029125	      0.00000000	      0.00000000	      0.00000000	      0.00000000
      0.07878087	   7020.70308030	   2109.74245119	   3037.10039025	      0.00000000	   -194.93203929	   1195.57313927	     -0.00000000	      0.00000000	      0.00000000	    189.39335354	    194.93203929	  -1195.57313927	      0.00000000	     -0.00000000	      0.00000000	     18.98217307	      0.00000000	      0.00000000	      0.00000000	      0.00000000
      0.07903015	   7016.55840960	   2108.83232068	   3035.04287768	      0.00000000	   -194.64269881	   1195.04363719	     -0.00000000	      0.00000000	      0.00000000	    189.29362484	    194.64269881	  -1195.04363719	      0.00000000	     -0.00000000	      0.00000000	     18.96431572	      0.00000000	      0.00000000	      0.00000000	      0.00000000
      0.07924732	   7012.95698863	   2108.04023958	   3033.25344708	      0.00000000	   -194.39118034	   1194.57872540	     -0.00000000	      0.00000000	      0.00000000	    189.20599904	    194.39118034	  -1194.57872540	      0.00000000	     -0.00000000	      0.00000000	     18.94871022	      0.00000000	      0.00000000	      0.00000000	      0.00000000
      0.07957842	   7007.48306545	   2106.83410910	   3030.53075397	      0.00000000	   -194.00872908	   1193.86320101	     -0.00000000	      0.00000000	      0.00000000	    189.07102880	    194.00872908	  -1193.86320101	      0.00000000	     -0.00000000	      0.00000000	     18.92482828	      0.00000000	      0.00000000	      0.00000000	      0.00000000
      0.07985744	   7002.88610676	   2105.81913589	   3028.24154472	      0.00000000	   -193.68478228	   1193.28953818	     -0.00000000	      0.00000000	      0.00000000	    188.96254589	    193.68478228	  -1193.28953818	      0.00000000	     -0.00000000	      0.00000000	     18.90512250	      0.00000000	      0.00000000	      0.00000000	      0.00000000
      0.08013646	   6998.30357012	   2104.80545828	   3025.95703679	      0.00000000	   -193.36365062	   1192.68380190	     -0.00000000	      0.00000000	      0.00000000	    188.84804641	    193.36365062	  -1192.68380190	      0.00000000	     -0.00000000	      0.00000000	     18.88496826	      0.00000000	      0.00000000	      0.00000000	      0.00000000
      0.08041548	   6993.73543882	   2103.79308453	   3023.67721002	      0.00000000	   -193.04038786	   1192.11303221	     -0.00000000	      0.00000000	      0.00000000	    188.73985438	    193.04038786	  -1192.11303221	      0.00000000	     -0.00000000	      0.00000000	     18.86531230	      0.00000000	      0.00000000	      0.00000000	      0.00000000
      0.08069449	   6989.18165238	   2102.78201550	   3021.40204417	      0.00000000	   -192.71968161	   1191.51381015	     -0.00000000	      0.00000000	      0.00000000	    188.62631193	    192.71968161	  -1191.51381015	      0.00000000	     -0.00000000	      0.00000000	     18.84525950	      0.00000000	      0.00000000	      0.00000000	      0.00000000
      0.08097351	   6984.64219058	   2101.77225888	   3019.13151877	      0.00000000	   -192.39709192	   1190.94604555	     -0.00000000	      0.00000000	      0.00000000	    188.51843163	    192.39709192	  -1190.94604555	      0.00000000	     -0.00000000	      0.00000000	     18.82565485	      0.00000000	      0.00000000	      0.00000000	      0.00000000
      0.08125253	   6980.11699408	   2100.76381574	   3016.86561324	      0.00000000	   -192.07681688	   1190.35319236	     -0.00000000	      0.00000000	      0.00000000	    188.40581969	    192.07681688	  -1190.35319236	      0.00000000	     -0.00000000	      0.00000000	     18.80570124	      0.00000000	      0.00000000	      0.00000000	      0.00000000
      0.08153155	   6975.60603934	   2099.75669322	   3014.60430681	      0.00000000	   -191.75488899	   1189.78854465	     -0.00000000	      0.00000000	      0.00000000	    188.29827193	    191.75488899	  -1189.78854465	      0.00000000	     -0.00000000	      0.00000000	     18.78614941	      0.00000000	      0.00000000	      0.00000000	      0.00000000
      0.08181056	   6971.10926797	   2098.75089260	   3012.34757855	      0.00000000	   -191.43505090	   1189.20191469	     -0.00000000	      0.00000000	      0.00000000	    188.18656392	    191.43505090	  -1189.20191469	      0.00000000	     -0.00000000	      0.00000000	     18.76629273	      0.00000000	      0.00000000	      0.00000000	      0.00000000
      0.08208958	   6966.62665335	   2097.74642050	   3010.09540738	      0.00000000	   -191.11377336	   1188.64049399	     -0.00000000	      0.00000000	      0.00000000	    188.07936924	    191.11377336	  -1188.64049399	      0.00000000	     -0.00000000	      0.00000000	     18.74679516	      0.00000000	      0.00000000	      0.00000000	      0.00000000
      0.08235192	   6962.42486355	   2096.80320720	   3007.98200501	      0.00000000	   -190.81332259	   1188.09644915	     -0.00000000	      0.00000000	      0.00000000	    187.97549860	    190.81332259	  -1188.09644915	      0.00000000	     -0.00000000	      0.00000000	     18.72823971	      0.00000000	      0.00000000	      0.00000000	      0.00000000
      0.08261426	   6958.23551218	   2095.86117456	   3005.87259461	      0.00000000	   -190.51214609	   1187.56730806	     -0.00000000	      0.00000000	      0.00000000	    187.87426110	    190.51214609	  -1187.56730806	      0.00000000	     -0.00000000	      0.00000000	     18.70989763	      0.00000000	      0.00000000	      0.00000000	      0.00000000
      0.08282742	   6954.84066411	   2095.09661468	   3004.16156067	      0.00000000	   -190.26795335	   1187.13427128	     -0.00000000	      0.00000000	      0.00000000	    187.79135611	    190.26795335	  -1187.13427128	      0.00000000	     -0.00000000	      0.00000000	     18.69495357	      0.00000000	      0.00000000	      0.00000000	      0.00000000
      0.08316111	   6949.54247526	   2093.90128150	   3001.48821303	      0.00000000	   -189.88683561	   1186.44790733	     -0.00000000	      0.00000000	      0.00000000	    187.65987638	    189.88683561	  -1186.44790733	      0.00000000	     -0.00000000	      0.00000000	     18.67144567	      0.00000000	      0.00000000	      0.00000000	      0.00000000
      0.08343167	   6945.26130058	   2092.93350807	   2999.32531477	      0.00000000	   -189.57594835	   1185.92229270	     -0.00000000	      0.00000000	      0.00000000	    187.55882332	    189.57594835	  -1185.92229270	      0.00000000	     -0.00000000	      0.00000000	     18.65282308	      0.00000000	      0.00000000	      0.00000000	      0.00000000
      0.08370224	   6940.99317858	   2091.96700109	   2997.16658352	      0.00000000	   -189.26780537	   1185.36598491	     -0.00000000	      0.00000000	      0.00000000	    187.45201779	    189.26780537	  -1185.36598491	      0.00000000	     -0.00000000	      0.00000000	     18.63377449	      0.00000000	      0.00000000	      0.00000000	      0.00000000
      0.08397280	   6936.73808667	   2091.00176696	   2995.01199910	      0.00000000	   -188.95800627	   1184.83693552	     -0.00000000	      0.00000000	      0.00000000	    187.35010883	    188.95800627	  -1184.83693552	      0.00000000	     -0.00000000	      0.00000000	     18.61511183	      0.00000000	      0.00000000	      0.00000000	      0.00000000
      0.08423917	   6932.56159714	   2090.05273228	   2992.89482926	      0.00000000	   -188.65465196	   1184.29981419	     -0.00000000	      0.00000000	      0.00000000	    187.24667985	    188.65465196	  -1184.29981419	      0.00000000	     -0.00000000	      0.00000000	     18.59651463	      0.00000000	      0.00000000	      0.00000000	      0.00000000
      0.08450554	   6928.39765149	   2089.10493650	   2990.78163952	      0.00000000	   -188.35054781	   1183.77777332	     -0.00000000	      0.00000000	      0.00000000	    187.14591314	    188.35054781	  -1183.77777332	      0.00000000	     -0.00000000	      0.00000000	     18.57813238	      0.00000000	      0.00000000	      0.00000000	      0.00000000
      0.08471322	   6925.15988276	   2088.36684352	   2989.13682964	      0.00000000	   -188.11397615	   1183.36753309	     -0.00000000	      0.00000000	      0.00000000	    187.06668133	    188.11397615	  -1183.36753309	      0.00000000	     -0.00000000	      0.00000000	     18.56375816	      0.00000000	      0.00000000	      0.00000000	      0.00000000
      0.08504715	   6919.96967857	   2087.18163181	   2986.49712761	      0.00000000	   -187.73481577	   1182.69856329	     -0.00000000	      0.00000000	      0.00000000	    186.93742931	    187.73481577	  -1182.69856329	      0.00000000	     -0.00000000	      0.00000000	     18.54052026	      0.00000000	      0.00000000	      0.00000000	      0.00000000
      0.08531447	   6915.82882458	   2086.23424443	   2984.38840212	      0.00000000	   -187.42928687	   1182.19488825	     -0.00000000	      0.00000000	      0.00000000	    186.83968898	    187.42928687	  -1182.19488825	      0.00000000	     -0.00000000	      0.00000000	     18.52236677	      0.00000000	      0.00000000	      0.00000000	      0.00000000
      0.08558179	   6911.70041885	   2085.28811321	   2982.28360450	      0.00000000	   -187.12650770	   1181.66072791	     -0.00000000	      0.00000000	      0.00000000	    186.73623869	    187.12650770	  -1181.66072791	      0.00000000	     -0.00000000	      0.00000000	     18.50379179	      0.00000000	      0.00000000	      0.00000000	      0.00000000
      0.08584911	   6907.58443653	   2084.34324383	   2980.18271439	      0.00000000	   -186.82220922	   1181.15142421	     -0.00000000	      0.00000000	      0.00000000	    186.63724595	    186.82220922	  -1181.15142421	      0.00000000	     -0.00000000	      0.00000000	     18.48556740	      0.00000000	      0.00000000	      0.00000000	      0.00000000
      0.08611679	   6903.47530621	   2083.39836745	   2978.08289152	      0.00000000	   -186.51897416	   1180.62757272	     -0.00000000	      0.00000000	      0.00000000	    186.53546408	    186.51897416	  -1180.62757272	      0.00000000	     -0.00000000	      0.00000000	     18.46712919	      0.00000000	      0.00000000	      0.00000000	      0.00000000
      0.08638447	   6899.37854079	   2082.45476061	   2975.98694543	      0.00000000	   -186.21510828	   1180.11700155	     -0.00000000	      0.00000000	      0.00000000	    186.43601272	    186.21510828	  -1180.11700155	      0.00000000	     -0.00000000	      0.00000000	     18.44887985	      0.00000000	      0.00000000	      0.00000000	      0.00000000
      0.08663406	   6895.56977624	   2081.57607840	   2974.03614152	      0.00000000	   -185.93247826	   1179.63658906	     -0.00000000	      0.00000000	      0.00000000	    186.34238572	    185.93247826	  -1179.63658906	      0.00000000	     -0.00000000	      0.00000000	     18.43180692	      0.00000000	      0.00000000	      0.00000000	      0.00000000
      0.08695946	   6890.62018593	   2080.43217483	   2971.49782176	      0.00000000	   -185.56454147	   1179.01004777	     -0.00000000	      0.00000000	      0.00000000	    186.22013992	    185.56454147	  -1179.01004777	      0.00000000	     -0.00000000	      0.00000000	     18.40955056	      0.00000000	      0.00000000	      0.00000000	      0.00000000
      0.08728485	   6885.68865822	   2079.29015818	   2968.96513323	      0.00000000	   -185.19551387	   1178.40493278	     -0.00000000	      0.00000000	      0.00000000	    186.10166894	    185.19551387	  -1178.40493278	      0.00000000	     -0.00000000	      0.00000000	     18.38759764	      0.00000000	      0.00000000	      0.00000000	      0.00000000
      0.08753760	   6881.87054403	   2078.40441099	   2967.00175441	      0.00000000	   -184.91071583	   1177.91657949	     -0.00000000	      0.00000000	      0.00000000	    186.00616866	    184.91071583	  -1177.91657949	      0.00000000	     -0.00000000	      0.00000000	     18.37029511	      0.00000000	      0.00000000	      0.00000000	      0.00000000
      0.08779035	   6878.06324010	   2077.51980662	   2965.04173205	      0.00000000	   -184.62492629	   1177.44533159	     -0.00000000	      0.00000000	      0.00000000	    185.91371340	    184.62492629	  -1177.44533159	      0.00000000	     -0.00000000	      0.00000000	     18.35323347	      0.00000000	      0.00000000	      0.00000000	      0.00000000
      0.08803324	   6874.41454629	   2076.67077507	   2963.16128744	      0.00000000	   -184.35097955	   1176.98778206	     -0.00000000	      0.00000000	      0.00000000	    185.82391288	    184.35097955	  -1176.98778206	      0.00000000	     -0.00000000	      0.00000000	     18.33677540	      0.00000000	      0.00000000	      0.00000000	      0.00000000
      0.08835881	   6869.53948315	   2075.53441881	   2960.64560587	      0.00000000	   -183.98443956	   1176.37270696	     -0.00000000	      0.00000000	      0.00000000	    185.70307811	    183.98443956	  -1176.37270696	      0.00000000	     -0.00000000	      0.00000000	     18.31469565	      0.00000000	      0.00000000	      0.00000000	      0.00000000
      0.08868437	   6864.68214189	   2074.39996767	   2958.13539520	      0.00000000	   -183.61643876	   1175.78337360	     -0.00000000	      0.00000000	      0.00000000	    185.58681074	    183.61643876	  -1175.78337360	      0.00000000	     -0.00000000	      0.00000000	     18.29297798	      0.00000000	      0.00000000	      0.00000000	      0.00000000
      0.08892659	   6861.07976898	   2073.55718483	   2956.27135316	      0.00000000	   -183.34475562	   1175.32309972	     -0.00000000	      0.00000000	      0.00000000	    185.49619818	    183.34475562	  -1175.32309972	      0.00000000	     -0.00000000	      0.00000000	     18.27652179	      0.00000000	      0.00000000	      0.00000000	      0.00000000
      0.08916880	   6857.48712322	   2072.71545992	   2954.41030125	      0.00000000	   -183.07199347	   1174.88041032	     -0.00000000	      0.00000000	      0.00000000	    185.40872652	    183.07199347	  -1174.88041032	      0.00000000	     -0.00000000	      0.00000000	     18.26031199	      0.00000000	      0.00000000	      0.00000000	      0.00000000
      0.08943843	   6853.49937998	   2071.77974354	   2952.34217988	      0.00000000	   -182.76921267	   1174.38174429	     -0.00000000	      0.00000000	      0.00000000	    185.31017220	    182.76921267	  -1174.38174429	      0.00000000	     -0.00000000	      0.00000000	     18.24219025	      0.00000000	      0.00000000	      0.00000000	      0.00000000
      0.08970805	   6849.52359031	   2070.84534059	   2950.27772045	      0.00000000	   -182.46620372	   1173.89084504	     -0.00000000	      0.00000000	      0.00000000	    185.21293453	    182.46620372	  -1173.89084504	      0.00000000	     -0.00000000	      0.00000000	     18.22417957	      0.00000000	      0.00000000	      0.00000000	      0.00000000
      0.09000552	   6845.15089998	   2069.81593758	   2948.00422058	      0.00000000	   -182.13272661	   1173.34450314	     -0.00000000	      0.00000000	      0.00000000	    185.10465588	    182.13272661	  -1173.34450314	      0.00000000	     -0.00000000	      0.00000000	     18.20424730	      0.00000000	      0.00000000	      0.00000000	      0.00000000
      0.09030299	   6840.79263231	   2068.78813782	   2945.73511953	      0.00000000	   -181.79868178	   1172.81113363	     -0.00000000	      0.00000000	      0.00000000	    184.99862617	    181.79868178	  -1172.81113363	      0.00000000	     -0.00000000	      0.00000000	     18.18449851	      0.00000000	      0.00000000	      0.00000000	      0.00000000
      0.09053552	   6837.39587473	   2067.98584874	   2943.96446144	      0.00000000	   -181.53828068	   1172.38943139	     -0.00000000	      0.00000000	      0.00000000	    184.91477471	    181.53828068	  -1172.38943139	      0.00000000	     -0.00000000	      0.00000000	     18.16899849	      0.00000000	      0.00000000	      0.00000000	      0.00000000
      0.09085752	   6832.70657477	   2066.87648651	   2941.51689273	      0.00000000	   -181.17838044	   1171.80278538	     -0.00000000	      0.00000000	      0.00000000	    184.79803242	    181.17838044	  -1171.80278538	      0.00000000	     -0.00000000	      0.00000000	     18.14750209	      0.00000000	      0.00000000	      0.00000000	      0.00000000
      0.09117952	   6828.03394578	   2065.76901024	   2939.07437300	      0.00000000	   -180.81681456	   1171.24349361	     -0.00000000	      0.00000000	      0.00000000	    184.68615734	    180.81681456	  -1171.24349361	      0.00000000	     -0.00000000	      0.00000000	     18.12638748	      0.00000000	      0.00000000	      0.00000000	      0.00000000
      0.09142193	   6824.52718526	   2064.93651303	   2937.23887935	      0.00000000	   -180.54685074	   1170.79937252	     -0.00000000	      0.00000000	      0.00000000	    184.59759561	    180.54685074	  -1170.79937252	      0.00000000	     -0.00000000	      0.00000000	     18.11017761	      0.00000000	      0.00000000	      0.00000000	      0.00000000
      0.09166434	   6821.02978543	   2064.10508716	   2935.40620722	      0.00000000	   -180.27572735	   1170.37333157	     -0.00000000	      0.00000000	      0.00000000	    184.51226567	    180.27572735	  -1170.37333157	      0.00000000	     -0.00000000	      0.00000000	     18.09421935	      0.00000000	      0.00000000	      0.00000000	      0.00000000
      0.09193403	   6817.14966602	   2063.18133536	   2933.37054586	      0.00000000	   -179.97494855	   1169.89320998	     -0.00000000	      0.00000000	      0.00000000	    184.41610280	    179.97494855	  -1169.89320998	      0.00000000	     -0.00000000	      0.00000000	     18.07638398	      0.00000000	      0.00000000	      0.00000000	      0.00000000
      0.09220372	   6813.28102762	   2062.25891119	   2931.33833150	      0.00000000	   -179.67391372	   1169.42088366	     -0.00000000	      0.00000000	      0.00000000	    184.32126235	    179.67391372	  -1169.42088366	      0.00000000	     -0.00000000	      0.00000000	     18.05865922	      0.00000000	      0.00000000	      0.00000000	      0.00000000
      0.09250180	   6809.01850744	   2061.24094815	   2929.09621005	      0.00000000	   -179.34204079	   1168.89391892	     -0.00000000	      0.00000000	      0.00000000	    184.21540895	    179.34204079	  -1168.89391892	      0.00000000	     -0.00000000	      0.00000000	     18.03900538	      0.00000000	      0.00000000	      0.00000000	      0.00000000
      0.09279988	   6804.76987543	   2060.22461008	   2926.85823713	      0.00000000	   -179.00954605	   1168.38013912	     -0.00000000	      0.00000000	      0.00000000	    184.11184360	    179.00954605	  -1168.38013912	      0.00000000	     -0.00000000	      0.00000000	     18.01953663	      0.00000000	      0.00000000	      0.00000000	      0.00000000
      0.09303165	   6801.47590561	   2059.43548140	   2925.12095122	      0.00000000	   -178.75173741	   1167.97573592	     -0.00000000	      0.00000000	      0.00000000	    184.03032256	    178.75173741	  -1167.97573592	      0.00000000	     -0.00000000	      0.00000000	     18.00433423	      0.00000000	      0.00000000	      0.00000000	      0.00000000
      0.09335378	   6796.91151741	   2058.34032858	   2922.71045297	      0.00000000	   -178.39413660	   1167.41054977	     -0.00000000	      0.00000000	      0.00000000	    183.91631342	    178.39413660	  -1167.41054977	      0.00000000	     -0.00000000	      0.00000000	     17.98316644	      0.00000000	      0.00000000	      0.00000000	      0.00000000
      0.09367592	   6792.36310791	   2057.24707886	   2920.30468907	      0.00000000	   -178.03472896	   1166.87359347	     -0.00000000	      0.00000000	      0.00000000	    183.80733249	    178.03472896	  -1166.87359347	      0.00000000	     -0.00000000	      0.00000000	     17.96238984	      0.00000000	      0.00000000	      0.00000000	      0.00000000
      0.09391787	   6788.95721680	   2056.42718477	   2918.50079817	      0.00000000	   -177.76710720	   1166.44641031	     -0.00000000	      0.00000000	      0.00000000	    183.72099207	    177.76710720	  -1166.44641031	      0.00000000	     -0.00000000	      0.00000000	     17.94646100	      0.00000000	      0.00000000	      0.00000000	      0.00000000
      0.09415982	   6785.56024797	   2055.60836595	   2916.69953623	      0.00000000	   -177.49825956	   1166.03755707	     -0.00000000	      0.00000000	      0.00000000	    183.63792978	    177.49825956	  -1166.03755707	      0.00000000	     -0.00000000	      0.00000000	     17.93078550	      0.00000000	      0.00000000	      0.00000000	      0.00000000
      0.09443181	   6781.75229023	   2054.68921035	   2914.67784442	      0.00000000	   -177.19693666	   1165.57154157	     -0.00000000	      0.00000000	      0.00000000	    183.54327637	    177.19693666	  -1165.57154157	      0.00000000	     -0.00000000	      0.00000000	     17.91308003	      0.00000000	      0.00000000	      0.00000000	      0.00000000
      0.09470379	   6777.95549350	   2053.77141416	   2912.65942569	      0.00000000	   -176.89529576	   1165.11380122	     -0.00000000	      0.00000000	      0.00000000	    183.45003237	    176.89529576	  -1165.11380122	      0.00000000	     -0.00000000	      0.00000000	     17.89549090	      0.00000000	      0.00000000	      0.00000000	      0.00000000
      0.09499912	   6773.84527284	   2052.77635591	   2910.47138268	      0.00000000	   -176.56860726	   1164.61163980	     -0.00000000	      0.00000000	      0.00000000	    183.34771849	    176.56860726	  -1164.61163980	      0.00000000	     -0.00000000	      0.00000000	     17.87632549	      0.00000000	      0.00000000	      0.00000000	      0.00000000
      0.09529446	   6769.74807045	   2051.78290239	   2908.28713460	      0.00000000	   -176.24132114	   1164.12178073	     -0.00000000	      0.00000000	      0.00000000	    183.24753386	    176.24132114	  -1164.12178073	      0.00000000	     -0.00000000	      0.00000000	     17.85733169	      0.00000000	      0.00000000	      0.00000000	      0.00000000
      0.09551688	   6766.67089426	   2051.03576312	   2906.64459920	      0.00000000	   -175.99541722	   1163.74931625	     -0.00000000	      0.00000000	      0.00000000	    183.17134739	    175.99541722	  -1163.74931625	      0.00000000	     -0.00000000	      0.00000000	     17.84298122	      0.00000000	      0.00000000	      0.00000000	      0.00000000
      0.09584783	   6762.10580941	   2049.92576338	   2904.20455234	      0.00000000	   -175.63066927	   1163.18706749	     -0.00000000	      0.00000000	      0.00000000	    183.05637487	    175.63066927	  -1163.18706749	      0.00000000	     -0.00000000	      0.00000000	     17.82152336	      0.00000000	      0.00000000	      0.00000000	      0.00000000
      0.09613706	   6758.12942570	   2048.95735620	   2902.07592892	      0.00000000	   -175.30956581	   1162.72852120	     -0.00000000	      0.00000000	      0.00000000	    182.96178903	    175.30956581	  -1162.72852120	      0.00000000	     -0.00000000	      0.00000000	     17.80322107	      0.00000000	      0.00000000	      0.00000000	      0.00000000
      0.09638873	   6754.67930084	   2048.11594972	   2900.22656909	      0.00000000	   -175.03298062	   1162.30022320	     -0.00000000	      0.00000000	      0.00000000	    182.87400772	    175.03298062	  -1162.30022320	      0.00000000	     -0.00000000	      0.00000000	     17.78689992	      0.00000000	      0.00000000	      0.00000000	      0.00000000
      0.09664040	   6751.23837560	   2047.27571152	   2898.37984817	      0.00000000	   -174.75492093	   1161.89289491	     -0.00000000	      0.00000000	      0.00000000	    182.78998229	    174.75492093	  -1161.89289491	      0.00000000	     -0.00000000	      0.00000000	     17.77086647	      0.00000000	      0.00000000	      0.00000000	      0.00000000
      0.09684411	   6748.45992413	   2046.59646164	   2896.88699534	      0.00000000	   -174.53041731	   1161.55923917	     -0.00000000	      0.00000000	      0.00000000	    182.72117607	    174.53041731	  -1161.55923917	      0.00000000	     -0.00000000	      0.00000000	     17.75783690	      0.00000000	      0.00000000	      0.00000000	      0.00000000
      0.09717940	   6743.89966268	   2045.48010436	   2894.43351341	      0.00000000	   -174.16236715	   1160.99797979	     -0.00000000	      0.00000000	      0.00000000	    182.60557465	    174.16236715	  -1160.99797979	      0.00000000	     -0.00000000	      0.00000000	     17.73623076	      0.00000000	      0.00000000	      0.00000000	      0.00000000
      0.09744538	   6740.29356493	   2044.59600483	   2892.49048076	      0.00000000	   -173.86773694	   1160.58830163	     -0.00000000	      0.00000000	      0.00000000	    182.52027956	    173.86773694	  -1160.58830163	      0.00000000	     -0.00000000	      0.00000000	     17.71957662	      0.00000000	      0.00000000	      0.00000000	      0.00000000
      0.09771136	   6736.69749966	   2043.71320813	   2890.55029354	      0.00000000	   -173.57632869	   1160.14510346	     -0.00000000	      0.00000000	      0.00000000	    182.42872842	    173.57632869	  -1160.14510346	      0.00000000	     -0.00000000	      0.00000000	     17.70247106	      0.00000000	      0.00000000	      0.00000000	      0.00000000
      0.09797734	   6733.11142954	   2042.83171773	   2888.61292583	      0.00000000	   -173.28315976	   1159.72625353	     -0.00000000	      0.00000000	      0.00000000	    182.34154263	    173.28315976	  -1159.72625353	      0.00000000	     -0.00000000	      0.00000000	     17.68569819	      0.00000000	      0.00000000	      0.00000000	      0.00000000
      0.09824173	   6729.55674800	   2041.95681770	   2886.68996986	      0.00000000	   -172.99315426	   1159.29756147	     -0.00000000	      0.00000000	      0.00000000	    182.25250990	    172.99315426	  -1159.29756147	      0.00000000	     -0.00000000	      0.00000000	     17.66886166	      0.00000000	      0.00000000	      0.00000000	      0.00000000
      0.09850611	   6726.01182433	   2041.08320778	   2884.76974780	      0.00000000	   -172.70257140	   1158.87935186	     -0.00000000	      0.00000000	      0.00000000	    182.16529902	    172.70257140	  -1158.87935186	      0.00000000	     -0.00000000	      0.00000000	     17.65216974	      0.00000000	      0.00000000	      0.00000000	      0.00000000
      0.09879408	   6722.16162578	   2040.13311469	   2882.68126899	      0.00000000	   -172.38694950	   1158.41790829	     -0.00000000	      0.00000000	      0.00000000	    182.06910437	    172.38694950	  -1158.41790829	      0.00000000	     -0.00000000	      0.00000000	     17.63391162	      0.00000000	      0.00000000	      0.00000000	      0.00000000
      0.09908205	   6718.32286294	   2039.18455221	   2880.59596895	      0.00000000	   -172.07075725	   1157.96746491	     -0.00000000	      0.00000000	      0.00000000	    181.97480779	    172.07075725	  -1157.96746491	      0.00000000	     -0.00000000	      0.00000000	     17.61580533	      0.00000000	      0.00000000	      0.00000000	      0.00000000
      0.09934884	   6714.77659479	   2038.30712598	   2878.66685947	      0.00000000	   -171.77861051	   1157.54507378	     -0.00000000	      0.00000000	      0.00000000	    181.88640721	    171.77861051	  -1157.54507378	      0.00000000	     -0.00000000	      0.00000000	     17.59896515	      0.00000000	      0.00000000	      0.00000000	      0.00000000
      0.09967462	   6710.45938039	   2037.23748124	   2876.31484341	      0.00000000	   -171.42207311	   1157.03208799	     -0.00000000	      0.00000000	      0.00000000	    181.77883423	    171.42207311	  -1157.03208799	      0.00000000	     -0.00000000	      0.00000000	     17.57844310	      0.00000000	      0.00000000	      0.00000000	      0.00000000
      0.10000040	   6706.15651053	   2036.16979492	   2873.96676111	      0.00000000	   -171.06496996	   1156.53108260	     -0.00000000	      0.00000000	      0.00000000	    181.67330594	    171.06496996	  -1156.53108260	      0.00000000	      0.00000000	      0.00000000	     17.55808651	      0.00000000	      0.00000000	      0.00000000	      0.00000000
      0.10021426	   6703.33954948	   2035.46995503	   2872.42743022	      0.00000000	   -170.83113687	   1156.19842783	     -0.00000000	      0.00000000	      0.00000000	    181.60325621	    170.83113687	  -1156.19842783	      0.00000000	     -0.00000000	      0.00000000	     17.54467453	      0.00000000	      0.00000000	      0.00000000	      0.00000000
      0.10054304	   6699.02083038	   2034.39571248	   2870.06419670	      0.00000000	   -170.47286010	   1155.67803976	     -0.00000000	      0.00000000	      0.00000000	    181.49378826	    170.47286010	  -1155.67803976	      0.00000000	     -0.00000000	      0.00000000	     17.52393840	      0.00000000	      0.00000000	      0.00000000	      0.00000000
      0.10083305	   6695.22329565	   2033.44980755	   2867.98286345	      0.00000000	   -170.15418193	   1155.25348911	     -0.00000000	      0.00000000	      0.00000000	    181.40342550	    170.15418193	  -1155.25348911	      0.00000000	     -0.00000000	      0.00000000	     17.50611431	      0.00000000	      0.00000000	      0.00000000	      0.00000000
      0.10108467	   6691.93729979	   2032.63034348	   2866.17939646	      0.00000000	   -169.88070111	   1154.85454678	     -0.00000000	      0.00000000	      0.00000000	    181.31931201	    169.88070111	  -1154.85454678	      0.00000000	      0.00000000	      0.00000000	     17.49024074	      0.00000000	      0.00000000	      0.00000000	      0.00000000
      0.10133630	   6688.65958456	   2031.81204744	   2864.37814435	      0.00000000	   -169.60560747	   1154.47689706	     -0.00000000	      0.00000000	      0.00000000	    181.23901470	    169.60560747	  -1154.47689706	      0.00000000	     -0.00000000	      0.00000000	     17.47465541	      0.00000000	      0.00000000	      0.00000000	      0.00000000
      0.10157166	   6685.60121787	   2031.04771046	   2862.69532813	      0.00000000	   -169.34905478	   1154.11803310	     -0.00000000	      0.00000000	      0.00000000	    181.16279320	    169.34905478	  -1154.11803310	      0.00000000	     -0.00000000	      0.00000000	     17.46000417	      0.00000000	      0.00000000	      0.00000000	      0.00000000
      0.10189722	   6681.38244549	   2029.99210651	   2860.37065932	      0.00000000	   -168.99501173	   1153.61677881	     -0.00000000	      0.00000000	      0.00000000	    181.05633745	    168.99501173	  -1153.61677881	      0.00000000	      0.00000000	      0.00000000	     17.43967586	      0.00000000	      0.00000000	      0.00000000	      0.00000000
      0.10222279	   6677.17725777	   2028.93845585	   2858.04956738	      0.00000000	   -168.63854802	   1153.14761199	     -0.00000000	      0.00000000	      0.00000000	    180.95561776	    168.63854802	  -1153.14761199	      0.00000000	      0.00000000	      0.00000000	     17.41978105	      0.00000000	      0.00000000	      0.00000000	      0.00000000
      0.10246000	   6674.12169912	   2028.17195930	   2856.36056785	      0.00000000	   -168.38157545	   1152.77834556	     -0.00000000	      0.00000000	      0.00000000	    180.87710373	    168.38157545	  -1152.77834556	      0.00000000	      0.00000000	      0.00000000	     17.40492029	      0.00000000	      0.00000000	      0.00000000	      0.00000000
      0.10269722	   6671.07325092	   2027.40649905	   2854.67341836	      0.00000000	   -168.12311189	   1152.42830687	     -0.00000000	      0.00000000	      0.00000000	    180.80203749	    168.12311189	  -1152.42830687	      0.00000000	      0.00000000	      0.00000000	     17.39031877	      0.00000000	      0.00000000	      0.00000000	      0.00000000
      0.10297899	   6667.46143820	   2026.49862099	   2852.67177837	      0.00000000	   -167.81709579	   1152.00505389	     -0.00000000	      0.00000000	      0.00000000	    180.71139734	    167.81709579	  -1152.00505389	      0.00000000	      0.00000000	      0.00000000	     17.37287748	      0.00000000	      0.00000000	      0.00000000	      0.00000000
      0.10326076	   6663.85951776	   2025.59220287	   2850.67268393	      0.00000000	   -167.51043806	   1151.59259851	     -0.00000000	      0.00000000	      0.00000000	    180.62262532	    167.51043806	  -1151.59259851	      0.00000000	      0.00000000	      0.00000000	     17.35558310	      0.00000000	      0.00000000	      0.00000000	      0.00000000
      0.10353812	   6660.32355274	   2024.70139461	   2848.70732742	      0.00000000	   -167.20943096	   1151.18084064	     -0.00000000	      0.00000000	      0.00000000	    180.53407583	    167.20943096	  -1151.18084064	      0.00000000	      0.00000000	      0.00000000	     17.33848506	      0.00000000	      0.00000000	      0.00000000	      0.00000000
      0.10381547	   6656.79703081	   2023.81199936	   2846.74436899	      0.00000000	   -166.90802307	   1150.77701472	     -0.00000000	      0.00000000	      0.00000000	    180.44687247	    166.90802307	  -1150.77701472	      0.00000000	      0.00000000	      0.00000000	     17.32149535	      0.00000000	      0.00000000	      0.00000000	      0.00000000
      0.10411405	   6653.01117500	   2022.85613693	   2844.63387195	      0.00000000	   -166.58442963	   1150.33665492	     -0.00000000	      0.00000000	      0.00000000	    180.35184096	    166.58442963	  -1150.33665492	      0.00000000	      0.00000000	      0.00000000	     17.30313341	      0.00000000	      0.00000000	      0.00000000	      0.00000000
      0.10441263	   6649.23609405	   2021.90191026	   2842.52607111	      0.00000000	   -166.26003280	   1149.90906004	     -0.00000000	      0.00000000	      0.00000000	    180.25902541	    166.26003280	  -1149.90906004	      0.00000000	      0.00000000	      0.00000000	     17.28494432	      0.00000000	      0.00000000	      0.00000000	      0.00000000
      0.10464497	   6646.30596430	   2021.16052322	   2840.88775479	      0.00000000	   -166.00827444	   1149.57183019	     -0.00000000	      0.00000000	      0.00000000	    180.18588893	    166.00827444	  -1149.57183019	      0.00000000	      0.00000000	      0.00000000	     17.27073269	      0.00000000	      0.00000000	      0.00000000	      0.00000000
      0.10497265	   6642.18422519	   2020.11655239	   2838.57976637	      0.00000000	   -165.65418675	   1149.08952419	     -0.00000000	      0.00000000	      0.00000000	    180.08138278	    165.65418675	  -1149.08952419	      0.00000000	      0.00000000	      0.00000000	     17.25060275	      0.00000000	      0.00000000	      0.00000000	      0.00000000
      0.10530033	   6638.07516418	   2019.07454906	   2836.27487378	      0.00000232	   -165.29710642	   1148.64419434	     -0.00000000	      0.00000000	      0.00000000	    179.98350970	    165.29710642	  -1148.64419434	      0.00000000	      0.00000000	      0.00000000	     17.23096734	      0.00000000	      0.00000000	      0.00000000	      0.00000000
      0.10552998	   6635.20289803	   2018.34545377	   2834.66135638	      0.00011389	   -165.05002727	   1148.30066218	     -0.00000000	      0.00000000	      0.00000000	    179.90906040	    165.05002727	  -1148.30066218	      0.00000000	      0.00000000	      0.00000000	     17.21679076	      0.00000000	      0.00000000	      0.00000000	      0.00000000
      0.10575963	   6632.33676083	   2017.61732358	   2833.04931022	      0.00059480	   -164.80127050	   1147.97747753	     -0.00000000	      0.00000000	      0.00000000	    179.83826995	    164.80127050	  -1147.97747753	      0.00000000	      0.00000000	      0.00000000	     17.20288590	      0.00000000	      0.00000000	      0.00000000	      0.00000000
      0.10604738	   6628.75417998	   2016.70636446	   2831.03152522	      0.00216180	   -164.49063244	   1147.56464554	     -0.00000000	      0.00000000	      0.00000000	    179.74801797	    164.49063244	  -1147.56464554	      0.00000000	      0.00000000	      0.00000000	     17.18536123	      0.00000000	      0.00000000	      0.00000000	      0.00000000
      0.10633512	   6625.18106976	   2015.79691722	   2829.01597687	      0.00537118	   -164.17914516	   1147.16471013	     -0.00000000	      0.00000000	      0.00000000	    179.66001254	    164.17914516	  -1147.16471013	      0.00000000	      0.00000000	      0.00000000	     17.16801010	      0.00000000	      0.00000000	      0.00000000	      0.00000000
      0.10658822	   6622.04585742	   2014.99819905	   2827.24488074	      0.01007045	   -163.90599839	   1146.80723869	     -0.00000000	      0.00000000	      0.00000000	    179.58145829	    163.90599839	  -1146.80723869	      0.00000000	      0.00000000	      0.00000000	     17.15267472	      0.00000000	      0.00000000	      0.00000000	      0.00000000
      0.10691264	   6618.03775864	   2013.97613095	   2824.97717716	      0.01945568	   -163.55647854	   1146.34759738	     -0.00000000	      0.00000000	      0.00000000	    179.48036339	    163.55647854	  -1146.34759738	      0.00000000	      0.00000000	      0.00000000	     17.13300253	      0.00000000	      0.00000000	      0.00000000	      0.00000000
      0.10723706	   6614.04139078	   2012.95598019	   2822.71215814	      0.03361009	   -163.20549665	   1145.90925905	     -0.00000000	      0.00000000	      0.00000000	    179.38301352	    163.20549665	  -1145.90925905	      0.00000000	      0.00000000	      0.00000000	     17.11361586	      0.00000000	      0.00000000	      0.00000000	      0.00000000
      0.10748580	   6610.98522676	   2012.17512364	   2820.97734261	      0.04840036	   -162.93842681	   1145.55597153	     -0.00000000	      0.00000000	      0.00000000	    179.30510321	    162.93842681	  -1145.55597153	      0.00000000	      0.00000000	      0.00000000	     17.09852751	      0.00000000	      0.00000000	      0.00000000	      0.00000000
      0.10773453	   6607.93583731	   2011.39539223	   2819.24404193	      0.06720055	   -162.67050746	   1145.21559739	     -0.00000000	      0.00000000	      0.00000000	    179.22946004	    162.67050746	  -1145.21559739	      0.00000000	      0.00000000	      0.00000000	     17.08361234	      0.00000000	      0.00000000	      0.00000000	      0.00000000
      0.10802527	   6604.37997547	   2010.48540350	   2817.21990437	      0.09500950	   -162.35857160	   1144.81015169	     -0.00000000	      0.00000000	      0.00000000	    179.13951670	    162.35857160	  -1144.81015169	      0.00000000	      0.00000000	      0.00000000	     17.06608181	      0.00000000	      0.00000000	      0.00000000	      0.00000000
      0.10831601	   6600.83321094	   2009.57694913	   2815.19775360	      0.12998884	   -162.04603635	   1144.41715818	     -0.00000000	      0.00000000	      0.00000000	    179.05170946	    162.04603635	  -1144.41715818	      0.00000000	      0.00000000	      0.00000000	     17.04871958	      0.00000000	      0.00000000	      0.00000000	      0.00000000
      0.10856977	   6597.74502613	   2008.78531958	   2813.43444758	      0.16712405	   -161.77434439	   1144.06822315	     -0.00000000	      0.00000000	      0.00000000	    178.97385824	    161.77434439	  -1144.06822315	      0.00000000	      0.00000000	      0.00000000	     17.03349156	      0.00000000	      0.00000000	      0.00000000	      0.00000000
      0.10889474	   6593.80003722	   2007.77321304	   2811.17836080	      0.22475240	   -161.42733282	   1143.61950822	     -0.00000000	      0.00000000	      0.00000000	    178.87364152	    161.42733282	  -1143.61950822	      0.00000000	      0.00000000	      0.00000000	     17.01397072	      0.00000000	      0.00000000	      0.00000000	      0.00000000
      0.10921971	   6589.86609827	   2006.76301837	   2808.92458534	      0.29496411	   -161.07919448	   1143.19195767	     -0.00000000	      0.00000000	      0.00000000	    178.77710146	    161.07919448	  -1143.19195767	      0.00000000	      0.00000000	      0.00000000	     16.99473453	      0.00000000	      0.00000000	      0.00000000	      0.00000000
      0.10946873	   6586.85894157	   2005.99020415	   2807.19905673	      0.35813966	   -160.81478630	   1142.84661739	     -0.00000000	      0.00000000	      0.00000000	    178.69972973	    160.81478630	  -1142.84661739	      0.00000000	      0.00000000	      0.00000000	     16.97976585	      0.00000000	      0.00000000	      0.00000000	      0.00000000
      0.10971775	   6583.85814984	   2005.21851049	   2805.47481752	      0.43012053	   -160.54974901	   1142.51408174	     -0.00000000	      0.00000000	      0.00000000	    178.62457746	    160.54974901	  -1142.51408174	      0.00000000	      0.00000000	      0.00000000	     16.96496961	      0.00000000	      0.00000000	      0.00000000	      0.00000000
      0.11000901	   6580.35645054	   2004.31736478	   2803.45976133	      0.52627909	   -160.24135433	   1142.11715339	     -0.00000000	      0.00000000	      0.00000000	    178.53504345	    160.24135433	  -1142.11715339	      0.00000000	      0.00000000	      0.00000000	     16.94756483	      0.00000000	      0.00000000	      0.00000000	      0.00000000
      0.11030026	   6576.86329641	   2003.41774883	   2801.44638002	      0.63621683	   -159.93269138	   1141.73251335	     -0.00000000	      0.00000000	      0.00000000	    178.44757526	    159.93269138	  -1141.73251335	      0.00000000	      0.00000000	      0.00000000	     16.93032764	      0.00000000	      0.00000000	      0.00000000	      0.00000000
      0.11055407	   6573.82614235	   2002.63503935	   2799.69318145	      0.74393418	   -159.66511822	   1141.39104570	     -0.00000000	      0.00000000	      0.00000000	    178.37004233	    159.66511822	  -1141.39104570	      0.00000000	      0.00000000	      0.00000000	     16.91522982	      0.00000000	      0.00000000	      0.00000000	      0.00000000
      0.11087946	   6569.94173831	   2001.63328246	   2797.44729420	      0.89914945	   -159.32344754	   1140.95095749	     -0.00000000	      0.00000000	      0.00000000	    178.26999606	    159.32344754	  -1140.95095749	      0.00000000	      0.00000000	      0.00000000	     16.89585168	      0.00000000	      0.00000000	      0.00000000	      0.00000000
      0.11120485	   6566.06767872	   2000.63342959	   2795.20331481	      1.07452916	   -158.98103155	   1140.53206080	     -0.00000000	      0.00000000	      0.00000000	    178.17358081	    158.98103155	  -1140.53206080	      0.00000000	      0.00000000	      0.00000000	     16.87675992	      0.00000000	      0.00000000	      0.00000000	      0.00000000
      0.11145412	   6563.10678699	   1999.86875665	   2793.48551570	      1.22306682	   -158.72145860	   1140.19281946	     -0.00000000	      0.00000000	      0.00000000	    178.09617836	    158.72145860	  -1140.19281946	      0.00000000	      0.00000000	      0.00000000	     16.86190111	      0.00000000	      0.00000000	      0.00000000	      0.00000000
      0.11170339	   6560.15184046	   1999.10519889	   2791.76876405	      1.38426843	   -158.46146267	   1139.86641388	     -0.00000000	      0.00000000	      0.00000000	    178.02097305	    158.46146267	  -1139.86641388	      0.00000000	      0.00000000	      0.00000000	     16.84721579	      0.00000000	      0.00000000	      0.00000000	      0.00000000
      0.11199488	   6556.70387043	   1998.21372827	   2789.76253034	      1.58917595	   -158.15935091	   1139.47637885	     -0.00000000	      0.00000000	      0.00000000	    177.93129614	    158.15935091	  -1139.47637885	      0.00000000	      0.00000000	      0.00000000	     16.82994186	      0.00000000	      0.00000000	      0.00000000	      0.00000000
      0.11228637	   6553.26386582	   1997.32377934	   2787.75763474	      1.81203923	   -157.85724364	   1139.09847862	     -0.00000000	      0.00000000	      0.00000000	    177.84362288	    157.85724364	  -1139.09847862	      0.00000000	      0.00000000	      0.00000000	     16.81283447	      0.00000000	      0.00000000	      0.00000000	      0.00000000
      0.11254196	   6550.25411157	   1996.54471232	   2786.00078107	      2.02234776	   -157.59401703	   1138.76054724	     -0.00000000	      0.00000000	      0.00000000	    177.76535712	    157.59401703	  -1138.76054724	      0.00000000	      0.00000000	      0.00000000	     16.79775563	      0.00000000	      0.00000000	      0.00000000	      0.00000000
      0.11286752	   6546.42893413	   1995.55402028	   2783.76426451	      2.31042178	   -157.26031961	   1138.32792503	     -0.00000000	      0.00000000	      0.00000000	    177.66501219	    157.26031961	  -1138.32792503	      0.00000000	      0.00000000	      0.00000000	     16.77852951	      0.00000000	      0.00000000	      0.00000000	      0.00000000
      0.11319308	   6542.61336652	   1994.56522068	   2781.52922469	      2.62093951	   -156.92616913	   1137.91545382	     -0.00000000	      0.00000000	      0.00000000	    177.56807869	    156.92616913	  -1137.91545382	      0.00000000	      0.00000000	      0.00000000	     16.75957611	      0.00000000	      0.00000000	      0.00000000	      0.00000000
      0.11344331	   6539.68717233	   1993.80651421	   2779.81233547	      2.87461965	   -156.67214508	   1137.58104975	     -0.00000000	      0.00000000	      0.00000000	    177.49019412	    156.67214508	  -1137.58104975	      0.00000000	      0.00000000	      0.00000000	     16.74478985	      0.00000000	      0.00000000	      0.00000000	      0.00000000
      0.11369353	   6536.76652653	   1993.04892323	   2778.09624264	      3.14106576	   -156.41783336	   1137.25866451	     -0.00000000	      0.00000000	      0.00000000	    177.41434597	    156.41783336	  -1137.25866451	      0.00000000	      0.00000000	      0.00000000	     16.73016596	      0.00000000	      0.00000000	      0.00000000	      0.00000000
      0.11398729	   6533.34477934	   1992.16095659	   2776.08257658	      3.46969402	   -156.12128411	   1136.87180948	     -0.00000000	      0.00000000	      0.00000000	    177.32355140	    156.12128411	  -1136.87180948	      0.00000000	      0.00000000	      0.00000000	     16.71289699	      0.00000000	      0.00000000	      0.00000000	      0.00000000
      0.11428105	   6529.93050948	   1991.27452376	   2774.06990836	      3.81477711	   -155.82467333	   1136.49775625	     -0.00000000	      0.00000000	      0.00000000	    177.23487668	    155.82467333	  -1136.49775625	      0.00000000	      0.00000000	      0.00000000	     16.69580228	      0.00000000	      0.00000000	      0.00000000	      0.00000000
      0.11452781	   6527.06816723	   1990.53108718	   2772.37996207	      4.11679488	   -155.57708761	   1136.17718570	     -0.00000000	      0.00000000	      0.00000000	    177.15904789	    155.57708761	  -1136.17718570	      0.00000000	      0.00000000	      0.00000000	     16.68136618	      0.00000000	      0.00000000	      0.00000000	      0.00000000
      0.11485383	   6523.29436921	   1989.55052246	   2770.14819220	      4.53186509	   -155.25171195	   1135.74905623	     -0.00000000	      0.00000000	      0.00000000	    177.05778155	    155.25171195	  -1135.74905623	      0.00000000	      0.00000000	      0.00000000	     16.66224234	      0.00000000	      0.00000000	      0.00000000	      0.00000000
      0.11517985	   6519.52945306	   1988.57184067	   2767.91745445	      4.96396002	   -154.92500062	   1135.34760258	     -0.00000000	      0.00000000	      0.00000000	    176.96114110	    154.92500062	  -1135.34760258	      0.00000000	      0.00000000	      0.00000000	     16.64347257	      0.00000000	      0.00000000	      0.00000000	      0.00000000
      0.11543311	   6516.61076496	   1987.81286061	   2766.18520148	      5.31044420	   -154.67467605	   1135.01058544	     -0.00000000	      0.00000000	      0.00000000	    176.88127495	    154.67467605	  -1135.01058544	      0.00000000	      0.00000000	      0.00000000	     16.62857231	      0.00000000	      0.00000000	      0.00000000	      0.00000000
      0.11568637	   6513.69730305	   1987.05501404	   2764.45349157	      5.66559187	   -154.42320628	   1134.69217090	     -0.00000000	      0.00000000	      0.00000000	    176.80466822	    154.42320628	  -1134.69217090	      0.00000000	      0.00000000	      0.00000000	     16.61391725	      0.00000000	      0.00000000	      0.00000000	      0.00000000
      0.11595916	   6510.56499412	   1986.24000554	   2762.58884169	      6.05694525	   -154.15403168	   1134.34061369	     -0.00000000	      0.00000000	      0.00000000	    176.72041392	    154.15403168	  -1134.34061369	      0.00000000	      0.00000000	      0.00000000	     16.59802651	      0.00000000	      0.00000000	      0.00000000	      0.00000000
      0.11623195	   6507.43860077	   1985.42630794	   2760.72473751	      6.45650717	   -153.88485685	   1133.99665801	     -0.00000000	      0.00000000	      0.00000000	    176.63738778	    153.88485685	  -1133.99665801	      0.00000000	      0.00000000	      0.00000000	     16.58223873	      0.00000000	      0.00000000	      0.00000000	      0.00000000
      0.11653441	   6503.97893677	   1984.52562533	   2758.65843992	      6.90794077	   -153.58799126	   1133.60808465	     -0.00000000	      0.00000000	      0.00000000	    176.54382269	    153.58799126	  -1133.60808465	      0.00000000	      0.00000000	      0.00000000	     16.56464599	      0.00000000	      0.00000000	      0.00000000	      0.00000000
      0.11683688	   6500.52635418	   1983.62654996	   2756.59269998	      7.36691480	   -153.29051577	   1133.23331517	     -0.00000000	      0.00000000	      0.00000000	    176.45260112	    153.29051577	  -1133.23331517	      0.00000000	      0.00000000	      0.00000000	     16.54723590	      0.00000000	      0.00000000	      0.00000000	      0.00000000
      0.11705190	   6498.07614558	   1982.98836902	   2755.12446368	      7.69705265	   -153.08000474	   1132.96194116	     -0.00000000	      0.00000000	      0.00000000	    176.38673438	    153.08000474	  -1132.96194116	      0.00000000	      0.00000000	      0.00000000	     16.53479797	      0.00000000	      0.00000000	      0.00000000	      0.00000000
      0.11738305	   6494.30936411	   1982.00708371	   2752.86366325	      8.21054551	   -152.75774763	   1132.53162579	     -0.00000000	      0.00000000	      0.00000000	    176.28285466	    152.75774763	  -1132.53162579	      0.00000000	      0.00000000	      0.00000000	     16.51548712	      0.00000000	      0.00000000	      0.00000000	      0.00000000
      0.11767541	   6490.99065866	   1981.14235539	   2750.86811638	      8.66778382	   -152.46983741	   1132.19014084	     -0.00000000	      0.00000000	      0.00000000	    176.19802697	    152.46983741	  -1132.19014084	      0.00000000	      0.00000000	      0.00000000	     16.49893526	      0.00000000	      0.00000000	      0.00000000	      0.00000000
      0.11792876	   6488.11990801	   1980.39423642	   2749.13914495	      9.06605446	   -152.22439214	   1131.85927935	     -0.00000000	      0.00000000	      0.00000000	    176.11799463	    152.22439214	  -1131.85927935	      0.00000000	      0.00000000	      0.00000000	     16.48414577	      0.00000000	      0.00000000	      0.00000000	      0.00000000
      0.11818210	   6485.25379896	   1979.64723722	   2747.41037277	      9.46549633	   -151.97694077	   1131.55064474	     -0.00000000	      0.00000000	      0.00000000	    176.04193512	    151.97694077	  -1131.55064474	      0.00000000	      0.00000000	      0.00000000	     16.46964296	      0.00000000	      0.00000000	      0.00000000	      0.00000000
      0.11844320	   6482.30470026	   1978.87853011	   2745.62883047	      9.87769044	   -151.72307826	   1131.22414207	     -0.00000000	      0.00000000	      0.00000000	    175.96190087	    151.72307826	  -1131.22414207	      0.00000000	      0.00000000	      0.00000000	     16.45458937	      0.00000000	      0.00000000	      0.00000000	      0.00000000
      0.11876278	   6478.70167628	   1977.93928579	   2743.44850067	     10.38190866	   -151.41253903	   1130.82595964	     -0.00000000	      0.00000000	      0.00000000	    175.86407388	    151.41253903	  -1130.82595964	      0.00000000	      0.00000000	      0.00000000	     16.43618430	      0.00000000	      0.00000000	      0.00000000	      0.00000000
      0.11908235	   6475.10571139	   1977.00181300	   2741.26830630	     10.88469736	   -151.10094237	   1130.44043209	     -0.00000000	      0.00000000	      0.00000000	    175.76842950	    151.10094237	  -1130.44043209	      0.00000000	      0.00000000	      0.00000000	     16.41794185	      0.00000000	      0.00000000	      0.00000000	      0.00000000
      0.11930984	   6472.55008031	   1976.33553080	   2739.71633526	     11.24113823	   -150.87978143	   1130.16095735	     -0.00000000	      0.00000000	      0.00000000	    175.69934212	    150.87978143	  -1130.16095735	      0.00000000	      0.00000000	      0.00000000	     16.40489136	      0.00000000	      0.00000000	      0.00000000	      0.00000000
      0.11963824	   6468.86701966	   1975.37530025	   2737.47600752	     11.75267802	   -150.56168969	   1129.74771743	     -0.00000000	      0.00000000	      0.00000000	    175.59770519	    150.56168969	  -1129.74771743	      0.00000000	      0.00000000	      0.00000000	     16.38592701	      0.00000000	      0.00000000	      0.00000000	      0.00000000
      0.11996664	   6465.19106711	   1974.41693164	   2735.23562355	     12.25977699	   -150.23921198	   1129.37639395	     -0.00000000	      0.00000000	      0.00000000	    175.50363312	    150.23921198	  -1129.37639395	      0.00000000	      0.00000000	      0.00000000	     16.36749660	      0.00000000	      0.00000000	      0.00000000	      0.00000000
      0.12019738	   6462.61241861	   1973.74466842	   2733.66140573	     12.61293146	   -150.01644435	   1129.07974556	     -0.00000000	      0.00000000	      0.00000000	    175.43091443	    150.01644435	  -1129.07974556	      0.00000000	      0.00000000	      0.00000000	     16.35409025	      0.00000000	      0.00000000	      0.00000000	      0.00000000
      0.12042812	   6460.03716638	   1973.07332101	   2732.08709787	     12.96316681	   -149.79134300	   1128.80476031	     -0.00000000	      0.00000000	      0.00000000	    175.36211488	    149.79134300	  -1128.80476031	      0.00000000	      0.00000000	      0.00000000	     16.34095920	      0.00000000	      0.00000000	      0.00000000	      0.00000000
      0.12071837	   6456.80254149	   1972.23014165	   2730.10663807	     13.39918644	   -149.50909618	   1128.44979898	     -0.00000000	      0.00000000	      0.00000000	    175.27384099	    149.50909618	  -1128.44979898	      0.00000000	      0.00000000	      0.00000000	     16.32432503	      0.00000000	      0.00000000	      0.00000000	      0.00000000
      0.12100861	   6453.57311541	   1971.38840491	   2728.12594472	     13.82973607	   -149.22525659	   1128.10864269	     -0.00000000	      0.00000000	      0.00000000	    175.18802342	    149.22525659	  -1128.10864269	      0.00000000	      0.00000000	      0.00000000	     16.30786457	      0.00000000	      0.00000000	      0.00000000	      0.00000000
      0.12127010	   6450.66798807	   1970.63128875	   2726.34123205	     14.21262416	   -148.97017072	   1127.79421077	     -0.00000000	      0.00000000	      0.00000000	    175.10935047	    148.97017072	  -1127.79421077	      0.00000000	      0.00000000	      0.00000000	     16.29294297	      0.00000000	      0.00000000	      0.00000000	      0.00000000
      0.12159256	   6447.09111611	   1969.69925267	   2724.14003474	     14.67787308	   -148.65542586	   1127.40633547	     -0.00000000	      0.00000000	      0.00000000	    175.01223585	    148.65542586	  -1127.40633547	      0.00000000	      0.00000000	      0.00000000	     16.27453802	      0.00000000	      0.00000000	      0.00000000	      0.00000000
      0.12191502	   6443.52031083	   1968.76898600	   2721.93836341	     15.13513218	   -148.33865541	   1127.03477319	     -0.00000000	      0.00000000	      0.00000000	    174.91803372	    148.33865541	  -1127.03477319	      0.00000000	      0.00000000	      0.00000000	     16.25633675	      0.00000000	      0.00000000	      0.00000000	      0.00000000
      0.12215631	   6440.85220319	   1968.07403223	   2720.29052834	     15.47188123	   -148.10246781	   1126.74714634	     -0.00000000	      0.00000000	      0.00000000	    174.84573654	    148.10246781	  -1126.74714634	      0.00000000	      0.00000000	      0.00000000	     16.24259297	      0.00000000	      0.00000000	      0.00000000	      0.00000000
      0.12246604	   6437.43210887	   1967.18341075	   2718.17482118	     15.89717223	   -147.79900634	   1126.37814561	     -0.00000000	      0.00000000	      0.00000000	    174.75291312	    147.79900634	  -1126.37814561	      0.00000000	      0.00000000	      0.00000000	     16.22495064	      0.00000000	      0.00000000	      0.00000000	      0.00000000
      0.12277577	   6434.01728675	   1966.29441112	   2716.05850925	     16.31447621	   -147.49350260	   1126.02495517	     -0.00000000	      0.00000000	      0.00000000	    174.66292491	    147.49350260	  -1126.02495517	      0.00000000	      0.00000000	      0.00000000	     16.20750480	      0.00000000	      0.00000000	      0.00000000	      0.00000000
      0.12299694	   6431.58197183	   1965.66057974	   2714.54688113	     16.60751525	   -147.27585326	   1125.76622346	     -0.00000000	      0.00000000	      0.00000000	    174.59743255	    147.27585326	  -1125.76622346	      0.00000000	      0.00000000	      0.00000000	     16.19496212	      0.00000000	      0.00000000	      0.00000000	      0.00000000
      0.12331949	   6428.03503651	   1964.73770348	   2712.34174160	     17.02741731	   -146.95909479	   1125.38005496	     -0.00000000	      0.00000000	      0.00000000	    174.50024603	    146.95909479	  -1125.38005496	      0.00000000	      0.00000000	      0.00000000	     16.17655526	      0.00000000	      0.00000000	      0.00000000	      0.00000000
      0.12364204	   6424.49347864	   1963.81657565	   2710.13577383	     17.43844932	   -146.63784065	   1125.03116470	     -0.00000000	      0.00000000	      0.00000000	    174.40983030	    146.63784065	  -1125.03116470	      0.00000000	      0.00000000	      0.00000000	     16.15861468	      0.00000000	      0.00000000	      0.00000000	      0.00000000
      0.12388534	   6421.82553838	   1963.12291946	   2708.47122460	     17.74262977	   -146.39874081	   1124.73629672	     -0.00000000	      0.00000000	      0.00000000	    174.33577858	    146.39874081	  -1124.73629672	      0.00000000	      0.00000000	      0.00000000	     16.14467921	      0.00000000	      0.00000000	      0.00000000	      0.00000000
      0.12412863	   6419.16052562	   1962.43025354	   2706.80614080	     18.04179222	   -146.15715165	   1124.46184775	     -0.00000000	      0.00000000	      0.00000000	    174.26543543	    146.15715165	  -1124.46184775	      0.00000000	      0.00000000	      0.00000000	     16.13099871	      0.00000000	      0.00000000	      0.00000000	      0.00000000
      0.12441368	   6416.04190153	   1961.61999930	   2704.85465606	     18.38594740	   -145.87484457	   1124.13093965	     -0.00000000	      0.00000000	      0.00000000	    174.18126253	    145.87484457	  -1124.13093965	      0.00000000	      0.00000000	      0.00000000	     16.11484969	      0.00000000	      0.00000000	      0.00000000	      0.00000000
      0.12469872	   6412.92712010	   1960.81109747	   2702.90235834	     18.72333779	   -145.59093645	   1123.81146181	     -0.00000000	      0.00000000	      0.00000000	    174.09913860	    145.59093645	  -1123.81146181	      0.00000000	      0.00000000	      0.00000000	     16.09884101	      0.00000000	      0.00000000	      0.00000000	      0.00000000
      0.12498344	   6409.81956035	   1960.00444625	   2700.95139074	     19.05369116	   -145.30785789	   1123.48473904	     -0.00000000	      0.00000000	      0.00000000	    174.01566725	    145.30785789	  -1123.48473904	      0.00000000	      0.00000000	      0.00000000	     16.08275107	      0.00000000	      0.00000000	      0.00000000	      0.00000000
      0.12526817	   6406.71565041	   1959.19913790	   2698.99952918	     19.37749801	   -145.02346295	   1123.16681925	     -0.00000000	      0.00000000	      0.00000000	    173.93376362	    145.02346295	  -1123.16681925	      0.00000000	      0.00000000	      0.00000000	     16.06676819	      0.00000000	      0.00000000	      0.00000000	      0.00000000
      0.12556613	   6403.47121264	   1958.35781661	   2696.95590568	     19.70948677	   -144.72629573	   1122.82688806	     -0.00000000	      0.00000000	      0.00000000	    173.84667750	    144.72629573	  -1122.82688806	      0.00000000	      0.00000000	      0.00000000	     16.04994758	      0.00000000	      0.00000000	      0.00000000	      0.00000000
      0.12586409	   6400.23056657	   1957.51795890	   2694.91121350	     20.03459817	   -144.42746023	   1122.49858732	     -0.00000000	      0.00000000	      0.00000000	    173.76167255	    144.42746023	  -1122.49858732	      0.00000000	      0.00000000	      0.00000000	     16.03326897	      0.00000000	      0.00000000	      0.00000000	      0.00000000
      0.12614014	   6397.23158843	   1956.74118307	   2693.01593670	     20.32980419	   -144.15110185	   1122.18717906	     -0.00000000	      0.00000000	      0.00000000	    173.68154494	    144.15110185	  -1122.18717906	      0.00000000	      0.00000000	      0.00000000	     16.01772284	      0.00000000	      0.00000000	      0.00000000	      0.00000000
      0.12641618	   6394.23568853	   1955.96565703	   2691.11966959	     20.61939421	   -143.87369297	   1121.88237733	     -0.00000000	      0.00000000	      0.00000000	    173.60258404	    143.87369297	  -1121.88237733	      0.00000000	      0.00000000	      0.00000000	     16.00225615	      0.00000000	      0.00000000	      0.00000000	      0.00000000
      0.12672427	   6390.89556013	   1955.10158164	   2689.00207844	     20.93614952	   -143.56453814	   1121.53503658	     -0.00000000	      0.00000000	      0.00000000	    173.51309284	    143.56453814	  -1121.53503658	      0.00000000	      0.00000000	      0.00000000	     15.98490078	      0.00000000	      0.00000000	      0.00000000	      0.00000000
      0.12703236	   6387.55904613	   1954.23905556	   2686.88316502	     21.24630722	   -143.25326879	   1121.20307750	     -0.00000000	      0.00000000	      0.00000000	    173.42636435	    143.25326879	  -1121.20307750	      0.00000000	      0.00000000	      0.00000000	     15.96773364	      0.00000000	      0.00000000	      0.00000000	      0.00000000
      0.12724838	   6385.22167593	   1953.63520060	   2685.39663735	     21.45996287	   -143.03544801	   1120.96461091	     -0.00000000	      0.00000000	      0.00000000	    173.36447288	    143.03544801	  -1120.96461091	      0.00000000	      0.00000000	      0.00000000	     15.95562289	      0.00000000	      0.00000000	      0.00000000	      0.00000000
      0.12757545	   6381.68592371	   1952.72236752	   2683.14462821	     21.77765426	   -142.70676724	   1120.59091374	     -0.00000000	      0.00000000	      0.00000000	    173.26839374	    142.70676724	  -1120.59091374	      0.00000000	      0.00000000	      0.00000000	     15.93712520	      0.00000000	      0.00000000	      0.00000000	      0.00000000
      0.12790252	   6378.15388871	   1951.81126911	   2680.89099156	     22.08860166	   -142.37239287	   1120.26353595	     -0.00000000	      0.00000000	      0.00000000	    173.18073725	    142.37239287	  -1120.26353595	      0.00000000	      0.00000000	      0.00000000	     15.91920043	      0.00000000	      0.00000000	      0.00000000	      0.00000000
      0.12813330	   6375.66377718	   1951.16942388	   2679.29979033	     22.30410043	   -142.14067661	   1119.99368731	     -0.00000000	      0.00000000	      0.00000000	    173.11172535	    142.14067661	  -1119.99368731	      0.00000000	      0.00000000	      0.00000000	     15.90606601	      0.00000000	      0.00000000	      0.00000000	      0.00000000
      0.12836408	   6373.17539615	   1950.52843795	   2677.70773666	     22.51647194	   -141.90621135	   1119.74616551	     -0.00000000	      0.00000000	      0.00000000	    173.04677117	    141.90621135	  -1119.74616551	      0.00000000	      0.00000000	      0.00000000	     15.89320748	      0.00000000	      0.00000000	      0.00000000	      0.00000000
      0.12865496	   6370.04147330	   1949.72177338	   2675.69990972	     22.77983353	   -141.61155984	   1119.42445667	     -0.00000000	      0.00000000	      0.00000000	    172.96307028	    141.61155984	  -1119.42445667	      0.00000000	      0.00000000	      0.00000000	     15.87687688	      0.00000000	      0.00000000	      0.00000000	      0.00000000
      0.12894583	   6366.91011315	   1948.91646609	   2673.69066929	     23.03856863	   -141.31500509	   1119.11677940	     -0.00000000	      0.00000000	      0.00000000	    172.88188494	    141.31500509	  -1119.11677940	      0.00000000	      0.00000000	      0.00000000	     15.86071738	      0.00000000	      0.00000000	      0.00000000	      0.00000000
      0.12921369	   6364.02872588	   1948.17608270	   2671.83915217	     23.27289919	   -141.04261308	   1118.82534379	     -0.00000000	      0.00000000	      0.00000000	    172.80558813	    141.04261308	  -1118.82534379	      0.00000000	      0.00000000	      0.00000000	     15.84573318	      0.00000000	      0.00000000	      0.00000000	      0.00000000
      0.12948155	   6361.14934710	   1947.43684398	   2669.98638570	     23.50361088	   -140.76933478	   1118.53959017	     -0.00000000	      0.00000000	      0.00000000	    172.73028356	    140.76933478	  -1118.53959017	      0.00000000	      0.00000000	      0.00000000	     15.83081681	      0.00000000	      0.00000000	      0.00000000	      0.00000000
      0.12979131	   6357.82184818	   1946.58336423	   2667.84214101	     23.76609567	   -140.45389624	   1118.20164339	     -0.00000000	      0.00000000	      0.00000000	    172.64176297	    140.45389624	  -1118.20164339	      0.00000000	      0.00000000	      0.00000000	     15.81347062	      0.00000000	      0.00000000	      0.00000000	      0.00000000
      0.13010108	   6354.49681394	   1945.73140765	   2665.69616014	     24.02414852	   -140.13620182	   1117.88055990	     -0.00000000	      0.00000000	      0.00000000	    172.55626503	    140.13620182	  -1117.88055990	      0.00000000	      0.00000000	      0.00000000	     15.79632977	      0.00000000	      0.00000000	      0.00000000	      0.00000000
      0.13031770	   6352.17302256	   1945.13653892	   2664.19443356	     24.20208493	   -139.91469705	   1117.64898756	     -0.00000000	      0.00000000	      0.00000000	    172.49514549	    139.91469705	  -1117.64898756	      0.00000000	      0.00000000	      0.00000000	     15.78425408	      0.00000000	      0.00000000	      0.00000000	      0.00000000
      0.13063991	   6348.71848009	   1944.25305992	   2661.95903926	     24.46309600	   -139.58626240	   1117.29358039	     -0.00000000	      0.00000000	      0.00000000	    172.40216203	    139.58626240	  -1117.29358039	      0.00000000	      0.00000000	      0.00000000	     15.76615369	      0.00000000	      0.00000000	      0.00000000	      0.00000000
      0.13096212	   6345.26625439	   1943.37121696	   2659.72167214	     24.71992796	   -139.25289124	   1116.97767770	     -0.00000000	      0.00000000	      0.00000000	    172.31634160	    139.25289124	  -1116.97767770	      0.00000000	      0.00000000	      0.00000000	     15.74853749	      0.00000000	      0.00000000	      0.00000000	      0.00000000
      0.13120628	   6342.65178166	   1942.70408669	   2658.02498112	     24.91189620	   -139.00406415	   1116.70470274	     -0.00000000	      0.00000000	      0.00000000	    172.24510163	    139.00406415	  -1116.70470274	      0.00000000	      0.00000000	      0.00000000	     15.73477197	      0.00000000	      0.00000000	      0.00000000	      0.00000000
      0.13145044	   6340.03850133	   1942.03789056	   2656.32712468	     25.10168718	   -138.75266187	   1116.45222706	     -0.00000000	      0.00000000	      0.00000000	    172.17757313	    138.75266187	  -1116.45222706	      0.00000000	      0.00000000	      0.00000000	     15.72125730	      0.00000000	      0.00000000	      0.00000000	      0.00000000
      0.13173722	   6336.97036866	   1941.25656353	   2654.33131366	     25.32196026	   -138.45838084	   1116.14551384	     -0.00000000	      0.00000000	      0.00000000	    172.09633441	    138.45838084	  -1116.14551384	      0.00000000	      0.00000000	      0.00000000	     15.70525542	      0.00000000	      0.00000000	      0.00000000	      0.00000000
      0.13202401	   6333.90369801	   1940.47651766	   2652.33385603	     25.53950153	   -138.16251322	   1115.85048012	     -0.00000000	      0.00000000	      0.00000000	    172.01717200	    138.16251322	  -1115.85048012	      0.00000000	      0.00000000	      0.00000000	     15.68939468	      0.00000000	      0.00000000	      0.00000000	      0.00000000
      0.13230942	   6330.85306107	   1939.70147409	   2650.34430864	     25.75342861	   -137.86887704	   1115.54843613	     -0.00000000	      0.00000000	      0.00000000	    171.93678053	    137.86887704	  -1115.54843613	      0.00000000	      0.00000000	      0.00000000	     15.67350376	      0.00000000	      0.00000000	      0.00000000	      0.00000000
      0.13259483	   6327.80368217	   1938.92769209	   2648.35309304	     25.96492316	   -137.57404663	   1115.25484684	     -0.00000000	      0.00000000	      0.00000000	    171.85787341	    137.57404663	  -1115.25484684	      0.00000000	      0.00000000	      0.00000000	     15.65771421	      0.00000000	      0.00000000	      0.00000000	      0.00000000
      0.13289487	   6324.59929486	   1938.11561541	   2646.25802657	     26.18477476	   -137.26486666	   1114.93830441	     -0.00000000	      0.00000000	      0.00000000	    171.77340247	    137.26486666	  -1114.93830441	      0.00000000	      0.00000000	      0.00000000	     15.64101588	      0.00000000	      0.00000000	      0.00000000	      0.00000000
      0.13319491	   6321.39608544	   1937.30492491	   2644.16107892	     26.40222641	   -136.95409789	   1114.63339524	     -0.00000000	      0.00000000	      0.00000000	    171.69098986	    136.95409789	  -1114.63339524	      0.00000000	      0.00000000	      0.00000000	     15.62445750	      0.00000000	      0.00000000	      0.00000000	      0.00000000
      0.13347339	   6318.42397343	   1936.55371679	   2642.21309477	     26.60202970	   -136.66646429	   1114.34234099	     -0.00000000	      0.00000000	      0.00000000	    171.61295613	    136.66646429	  -1114.34234099	      0.00000000	      0.00000000	      0.00000000	     15.60898781	      0.00000000	      0.00000000	      0.00000000	      0.00000000
      0.13375187	   6315.45269376	   1935.80369563	   2640.26346178	     26.79999382	   -136.37789667	   1114.05774977	     -0.00000000	      0.00000000	      0.00000000	    171.53604205	    136.37789667	  -1114.05774977	      0.00000000	      0.00000000	      0.00000000	     15.59359500	      0.00000000	      0.00000000	      0.00000000	      0.00000000
      0.13405984	   6312.16758241	   1934.97561636	   2638.10540676	     27.01690823	   -136.05953854	   1113.73524327	     -0.00000000	      0.00000000	      0.00000000	    171.44948107	    136.05953854	  -1113.73524327	      0.00000000	      0.00000000	      0.00000000	     15.57647434	      0.00000000	      0.00000000	      0.00000000	      0.00000000
      0.13436781	   6308.88326762	   1934.14898048	   2635.94530487	     27.23183496	   -135.73923288	   1113.42730633	     -0.00000000	      0.00000000	      0.00000000	    171.36550936	    135.73923288	  -1113.42730633	      0.00000000	      0.00000000	      0.00000000	     15.55952901	      0.00000000	      0.00000000	      0.00000000	      0.00000000
      0.13461771	   6306.21882190	   1933.47929188	   2634.19105072	     27.40485878	   -135.48016367	   1113.16959285	     -0.00000000	      0.00000000	      0.00000000	    171.29587508	    135.48016367	  -1113.16959285	      0.00000000	      0.00000000	      0.00000000	     15.54568154	      0.00000000	      0.00000000	      0.00000000	      0.00000000
      0.13493813	   6302.80298284	   1932.62198955	   2631.93972691	     27.62502867	   -135.14846672	   1112.83392326	     -0.00000000	      0.00000000	      0.00000000	    171.20555214	    135.14846672	  -1112.83392326	      0.00000000	      0.00000000	      0.00000000	     15.52786007	      0.00000000	      0.00000000	      0.00000000	      0.00000000
      0.13525855	   6299.38764775	   1931.76623592	   2629.68614745	     27.84343044	   -134.81367169	   1112.52209369	     -0.00000000	      0.00000000	      0.00000000	    171.11950848	    134.81367169	  -1112.52209369	      0.00000000	      0.00000000	      0.00000000	     15.51032618	      0.00000000	      0.00000000	      0.00000000	      0.00000000
      0.13550870	   6296.72149435	   1931.09920650	   2627.92516597	     28.01279493	   -134.55441372	   1112.26044541	     -0.00000000	      0.00000000	      0.00000000	    171.04893477	    134.55441372	  -1112.26044541	      0.00000000	      0.00000000	      0.00000000	     15.49641380	      0.00000000	      0.00000000	      0.00000000	      0.00000000
      0.13575886	   6294.05550434	   1930.43311512	   2626.16279710	     28.18121871	   -134.29379494	   1112.00904478	     -0.00000000	      0.00000000	      0.00000000	    170.98018355	    134.29379494	  -1112.00904478	      0.00000000	      0.00000000	      0.00000000	     15.48262444	      0.00000000	      0.00000000	      0.00000000	      0.00000000
      0.13605827	   6290.86471656	   1929.63710279	   2624.05159770	     28.38164681	   -133.98286940	   1111.69898980	     -0.00000000	      0.00000000	      0.00000000	    170.89614427	    133.98286940	  -1111.69898980	      0.00000000	      0.00000000	      0.00000000	     15.46600674	      0.00000000	      0.00000000	      0.00000000	      0.00000000
      0.13635768	   6287.67396777	   1928.84242643	   2621.93839710	     28.58090072	   -133.66993686	   1111.40404728	     -0.00000000	      0.00000000	      0.00000000	    170.81479393	    133.66993686	  -1111.40404728	      0.00000000	      0.00000000	      0.00000000	     15.44957017	      0.00000000	      0.00000000	      0.00000000	      0.00000000
      0.13661613	   6284.91967158	   1928.15753549	   2620.11267854	     28.75202016	   -133.40078414	   1111.14081395	     -0.00000000	      0.00000000	      0.00000000	    170.74292388	    133.40078414	  -1111.14081395	      0.00000000	      0.00000000	      0.00000000	     15.43527557	      0.00000000	      0.00000000	      0.00000000	      0.00000000
      0.13693507	   6281.52057416	   1927.31371287	   2617.85759571	     28.96215545	   -133.06885174	   1110.81324909	     -0.00000000	      0.00000000	      0.00000000	    170.65365006	    133.06885174	  -1110.81324909	      0.00000000	      0.00000000	      0.00000000	     15.41760023	      0.00000000	      0.00000000	      0.00000000	      0.00000000
      0.13725400	   6278.12117046	   1926.47139192	   2615.60022492	     29.17124003	   -132.73455698	   1110.50346053	     -0.00000000	      0.00000000	      0.00000000	    170.56754078	    132.73455698	  -1110.50346053	      0.00000000	      0.00000000	      0.00000000	     15.40013748	      0.00000000	      0.00000000	      0.00000000	      0.00000000
      0.13748272	   6275.68316347	   1925.86827705	   2613.98003461	     29.32058209	   -132.49593153	   1110.27186188	     -0.00000000	      0.00000000	      0.00000000	    170.50400197	    132.49593153	  -1110.27186188	      0.00000000	      0.00000000	      0.00000000	     15.38749898	      0.00000000	      0.00000000	      0.00000000	      0.00000000
      0.13779683	   6272.33435650	   1925.04121039	   2611.75294722	     29.52494631	   -132.16896664	   1109.94688098	     -0.00000000	      0.00000000	      0.00000000	    170.41539361	    132.16896664	  -1109.94688098	      0.00000000	      0.00000000	      0.00000000	     15.37005599	      0.00000000	      0.00000000	      0.00000000	      0.00000000
      0.13811094	   6268.98492506	   1924.21558715	   2609.52363245	     29.72852520	   -131.83851794	   1109.64853919	     -0.00000000	      0.00000000	      0.00000000	    170.33157543	    131.83851794	  -1109.64853919	      0.00000000	      0.00000000	      0.00000000	     15.35293207	      0.00000000	      0.00000000	      0.00000000	      0.00000000
      0.13836294	   6266.29734320	   1923.55427996	   2607.73358398	     29.89132936	   -131.57586888	   1109.38912826	     -0.00000000	      0.00000000	      0.00000000	    170.26058821	    131.57586888	  -1109.38912826	      0.00000000	      0.00000000	      0.00000000	     15.33895091	      0.00000000	      0.00000000	      0.00000000	      0.00000000
      0.13861493	   6263.60921876	   1922.89389552	   2605.94210110	     30.05371646	   -131.31174483	   1109.14077022	     -0.00000000	      0.00000000	      0.00000000	    170.19156690	    131.31174483	  -1109.14077022	      0.00000000	      0.00000000	      0.00000000	     15.32510144	      0.00000000	      0.00000000	      0.00000000	      0.00000000
      0.13891313	   6260.42742924	   1922.11361566	   2603.82029431	     30.24538951	   -131.00030524	   1108.83738221	     -0.00000000	      0.00000000	      0.00000000	    170.10807303	    131.00030524	  -1108.83738221	      0.00000000	      0.00000000	      0.00000000	     15.30859653	      0.00000000	      0.00000000	      0.00000000	      0.00000000
      0.13921132	   6257.24469282	   1921.33461989	   2601.69648037	     30.43658791	   -130.68692838	   1108.54840451	     -0.00000000	      0.00000000	      0.00000000	    170.02713576	    130.68692838	  -1108.54840451	      0.00000000	      0.00000000	      0.00000000	     15.29226281	      0.00000000	      0.00000000	      0.00000000	      0.00000000
      0.13947880	   6254.38890258	   1920.63695329	   2599.78972639	     30.60773387	   -130.40690590	   1108.28011798	     -0.00000000	      0.00000000	      0.00000000	    169.95280007	    130.40690590	  -1108.28011798	      0.00000000	      0.00000000	      0.00000000	     15.27750077	      0.00000000	      0.00000000	      0.00000000	      0.00000000
      0.13974628	   6251.53219505	   1919.94031283	   2597.88136061	     30.77858065	   -130.12617213	   1108.01678146	     -0.00000000	      0.00000000	      0.00000000	    169.87930310	    130.12617213	  -1108.01678146	      0.00000000	      0.00000000	      0.00000000	     15.26279652	      0.00000000	      0.00000000	      0.00000000	      0.00000000
      0.14005597	   6248.22347433	   1919.13502433	   2595.66985791	     30.97606022	   -129.80209343	   1107.70374877	     -0.00000000	      0.00000000	      0.00000000	    169.79263043	    129.80209343	  -1107.70374877	      0.00000000	      0.00000000	      0.00000000	     15.24567242	      0.00000000	      0.00000000	      0.00000000	      0.00000000
      0.14036566	   6244.91332064	   1918.33110282	   2593.45620179	     31.17324094	   -129.47581091	   1107.40704541	     -0.00000000	      0.00000000	      0.00000000	    169.70885805	    129.47581091	  -1107.40704541	      0.00000000	      0.00000000	      0.00000000	     15.22874173	      0.00000000	      0.00000000	      0.00000000	      0.00000000
      0.14060362	   6242.36870134	   1917.71428253	   2591.75373633	     31.32458699	   -129.22608319	   1107.17084524	     -0.00000000	      0.00000000	      0.00000000	    169.64291847	    129.22608319	  -1107.17084524	      0.00000000	      0.00000000	      0.00000000	     15.21563218	      0.00000000	      0.00000000	      0.00000000	      0.00000000
      0.14092300	   6238.95207609	   1916.88771535	   2589.46689275	     31.52751570	   -128.89195664	   1106.84524430	     -0.00000000	      0.00000000	      0.00000000	    169.55275925	    128.89195664	  -1106.84524430	      0.00000000	      0.00000000	      0.00000000	     15.19793338	      0.00000000	      0.00000000	      0.00000000	      0.00000000
      0.14124237	   6235.53360563	   1916.06258807	   2587.17778122	     31.73027121	   -128.55391372	   1106.54901081	     -0.00000000	      0.00000000	      0.00000000	    169.46788312	    128.55391372	  -1106.54901081	      0.00000000	      0.00000000	      0.00000000	     15.18058299	      0.00000000	      0.00000000	      0.00000000	      0.00000000
      0.14149281	   6232.85164210	   1915.41656891	   2585.38120490	     31.88917259	   -128.29179575	   1106.29348343	     -0.00000000	      0.00000000	      0.00000000	    169.39699903	    128.29179575	  -1106.29348343	      0.00000000	      0.00000000	      0.00000000	     15.16669885	      0.00000000	      0.00000000	      0.00000000	      0.00000000
      0.14174324	   6230.16841258	   1914.77142884	   2583.58324813	     32.04801948	   -128.02795312	   1106.05072918	     -0.00000000	      0.00000000	      0.00000000	    169.32839451	    128.02795312	  -1106.05072918	      0.00000000	      0.00000000	      0.00000000	     15.15296566	      0.00000000	      0.00000000	      0.00000000	      0.00000000
      0.14203938	   6226.99375746	   1914.00967613	   2581.45538106	     32.23581626	   -127.71719000	   1105.75369808	     -0.00000000	      0.00000000	      0.00000000	    169.24536177	    127.71719000	  -1105.75369808	      0.00000000	      0.00000000	      0.00000000	     15.13660558	      0.00000000	      0.00000000	      0.00000000	      0.00000000
      0.14233552	   6223.81715945	   1913.24914439	   2579.32560409	     32.42360005	   -127.40453426	   1105.47048515	     -0.00000000	      0.00000000	      0.00000000	    169.16477512	    127.40453426	  -1105.47048515	      0.00000000	      0.00000000	      0.00000000	     15.12040802	      0.00000000	      0.00000000	      0.00000000	      0.00000000
      0.14261045	   6220.86630301	   1912.54418430	   2577.34670292	     32.59794798	   -127.11544873	   1105.19812704	     -0.00000000	      0.00000000	      0.00000000	    169.08815468	    127.11544873	  -1105.19812704	      0.00000000	      0.00000000	      0.00000000	     15.10525696	      0.00000000	      0.00000000	      0.00000000	      0.00000000
      0.14288537	   6217.91361800	   1911.84026889	   2575.36617523	     32.77233657	   -126.82552655	   1104.93161757	     -0.00000000	      0.00000000	      0.00000000	    169.01253115	    126.82552655	  -1104.93161757	      0.00000000	      0.00000000	      0.00000000	     15.09017374	      0.00000000	      0.00000000	      0.00000000	      0.00000000
      0.14319391	   6214.59768824	   1911.05153709	   2573.14159884	     32.96812200	   -126.50119278	   1104.62416275	     -0.00000000	      0.00000000	      0.00000000	    168.92603980	    126.50119278	  -1104.62416275	      0.00000000	      0.00000000	      0.00000000	     15.07314545	      0.00000000	      0.00000000	      0.00000000	      0.00000000
      0.14350245	   6211.27926610	   1910.26411206	   2570.91500063	     33.16401861	   -126.17482658	   1104.33142368	     -0.00000000	      0.00000000	      0.00000000	    168.84215060	    126.17482658	  -1104.33142368	      0.00000000	      0.00000000	      0.00000000	     15.05628954	      0.00000000	      0.00000000	      0.00000000	      0.00000000
      0.14376257	   6208.47947342	   1909.60124132	   2569.03618652	     33.32928855	   -125.90081119	   1104.07554608	     -0.00000000	      0.00000000	      0.00000000	    168.76968704	    125.90081119	  -1104.07554608	      0.00000000	      0.00000000	      0.00000000	     15.04196925	      0.00000000	      0.00000000	      0.00000000	      0.00000000
      0.14408080	   6205.05177838	   1908.79157873	   2566.73583257	     33.53163079	   -125.56598654	   1103.75908001	     -0.00000000	      0.00000000	      0.00000000	    168.68031640	    125.56598654	  -1103.75908001	      0.00000000	      0.00000000	      0.00000000	     15.02440816	      0.00000000	      0.00000000	      0.00000000	      0.00000000
      0.14439902	   6201.62112910	   1907.98329111	   2564.43337337	     33.73417716	   -125.22873913	   1103.46011562	     -0.00000000	      0.00000000	      0.00000000	    168.59405172	    125.22873913	  -1103.46011562	      0.00000000	      0.00000000	      0.00000000	     15.00705170	      0.00000000	      0.00000000	      0.00000000	      0.00000000
      0.14460025	   6199.45020520	   1907.47288276	   2562.97635176	     33.86237429	   -125.01634212	   1103.26435365	     -0.00000000	      0.00000000	      0.00000000	    168.53821942	    125.01634212	  -1103.26435365	      0.00000000	      0.00000000	      0.00000000	     14.99599605	      0.00000000	      0.00000000	      0.00000000	      0.00000000
      0.14489314	   6196.28816668	   1906.73095574	   2560.85416746	     34.04914596	   -124.70829699	   1102.97086123	     -0.00000000	      0.00000000	      0.00000000	    168.45531303	    124.70829699	  -1102.97086123	      0.00000000	      0.00000000	      0.00000000	     14.97980213	      0.00000000	      0.00000000	      0.00000000	      0.00000000
      0.14518602	   6193.12339792	   1905.99018170	   2558.73023699	     34.23614824	   -124.39780467	   1102.69504531	     -0.00000000	      0.00000000	      0.00000000	    168.37555970	    124.39780467	  -1102.69504531	      0.00000000	      0.00000000	      0.00000000	     14.96381473	      0.00000000	      0.00000000	      0.00000000	      0.00000000
      0.14544652	   6190.30623228	   1905.33228897	   2556.83972225	     34.40268099	   -124.12296204	   1102.43960843	     -0.00000000	      0.00000000	      0.00000000	    168.30269718	    124.12296204	  -1102.43960843	      0.00000000	      0.00000000	      0.00000000	     14.94947458	      0.00000000	      0.00000000	      0.00000000	      0.00000000
      0.14576202	   6186.89115926	   1904.53669398	   2554.54820613	     34.60466020	   -123.79033220	   1102.12796647	     -0.00000000	      0.00000000	      0.00000000	    168.21394119	    123.79033220	  -1102.12796647	      0.00000000	      0.00000000	      0.00000000	     14.93207805	      0.00000000	      0.00000000	      0.00000000	      0.00000000
      0.14607753	   6183.47264088	   1903.74242164	   2552.25471150	     34.80696951	   -123.45560847	   1101.83120086	     -0.00000000	      0.00000000	      0.00000000	    168.12781040	    123.45560847	  -1101.83120086	      0.00000000	      0.00000000	      0.00000000	     14.91485423	      0.00000000	      0.00000000	      0.00000000	      0.00000000
      0.14633267	   6180.70556403	   1903.10107286	   2550.39857622	     34.97082886	   -123.18609856	   1101.58221849	     -0.00000000	      0.00000000	      0.00000000	    168.05643500	    123.18609856	  -1101.58221849	      0.00000000	      0.00000000	      0.00000000	     14.90081857	      0.00000000	      0.00000000	      0.00000000	      0.00000000
      0.14665066	   6177.25344437	   1902.30291733	   2548.08336964	     35.17539502	   -122.85085078	   1101.26663411	     -0.00000000	      0.00000000	      0.00000000	    167.96641723	    122.85085078	  -1101.26663411	      0.00000000	      0.00000000	      0.00000000	     14.88326157	      0.00000000	      0.00000000	      0.00000000	      0.00000000
      0.14696866	   6173.79755512	   1901.50609018	   2545.76620426	     35.38035259	   -122.51270894	   1100.97165203	     -0.00000000	      0.00000000	      0.00000000	    167.88007205	    122.51270894	  -1100.97165203	      0.00000000	      0.00000000	      0.00000000	     14.86594376	      0.00000000	      0.00000000	      0.00000000	      0.00000000
      0.14720146	   6171.26514388	   1900.92359307	   2544.06864175	     35.53065572	   -122.26673448	   1100.74396221	     -0.00000000	      0.00000000	      0.00000000	    167.81464271	    122.26673448	  -1100.74396221	      0.00000000	      0.00000000	      0.00000000	     14.85312713	      0.00000000	      0.00000000	      0.00000000	      0.00000000
      0.14751036	   6167.90155919	   1900.15175254	   2541.81451090	     35.73044810	   -121.94104921	   1100.43635965	     -0.00000000	      0.00000000	      0.00000000	    167.72673287	    121.94104921	  -1100.43635965	      0.00000000	      0.00000000	      0.00000000	     14.83605487	      0.00000000	      0.00000000	      0.00000000	      0.00000000
      0.14781927	   6164.53418449	   1899.38115126	   2539.55857914	     35.93065459	   -121.61234379	   1100.15016151	     -0.00000000	      0.00000000	      0.00000000	    167.64264799	    121.61234379	  -1100.15016151	      0.00000000	      0.00000000	      0.00000000	     14.81923060	      0.00000000	      0.00000000	      0.00000000	      0.00000000
      0.14804322	   6162.09042041	   1898.82323765	   2537.92191714	     36.07607192	   -121.37542730	   1099.93231827	     -0.00000000	      0.00000000	      0.00000000	    167.57972743	    121.37542730	  -1099.93231827	      0.00000000	      0.00000000	      0.00000000	     14.80691102	      0.00000000	      0.00000000	      0.00000000	      0.00000000
      0.14835691	   6158.66401132	   1898.04286720	   2535.62792180	     36.28014450	   -121.04485513	   1099.61769968	     -0.00000000	      0.00000000	      0.00000000	    167.48976880	    121.04485513	  -1099.61769968	      0.00000000	      0.00000000	      0.00000000	     14.78954316	      0.00000000	      0.00000000	      0.00000000	      0.00000000
      0.14867060	   6155.23346917	   1897.26376044	   2533.33211801	     36.48468406	   -120.71015434	   1099.33227599	     -0.00000000	      0.00000000	      0.00000000	    167.40505967	    120.71015434	  -1099.33227599	      0.00000000	      0.00000000	      0.00000000	     14.77251317	      0.00000000	      0.00000000	      0.00000000	      0.00000000
      0.14892148	   6152.48672468	   1896.64154512	   2531.49467657	     36.64861858	   -120.44537860	   1099.08281891	     -0.00000000	      0.00000000	      0.00000000	    167.33335410	    120.44537860	  -1099.08281891	      0.00000000	      0.00000000	      0.00000000	     14.75864502	      0.00000000	      0.00000000	      0.00000000	      0.00000000
      0.14917236	   6149.73723982	   1896.02013129	   2529.65609899	     36.81286765	   -120.17914136	   1098.84354473	     -0.00000000	      0.00000000	      0.00000000	    167.26344950	    120.17914136	  -1098.84354473	      0.00000000	      0.00000000	      0.00000000	     14.74489399	      0.00000000	      0.00000000	      0.00000000	      0.00000000
      0.14947099	   6146.46091227	   1895.28150671	   2527.46618581	     37.00879188	   -119.86357882	   1098.54887586	     -0.00000000	      0.00000000	      0.00000000	    167.17834875	    119.86357882	  -1098.54887586	      0.00000000	      0.00000000	      0.00000000	     14.72841018	      0.00000000	      0.00000000	      0.00000000	      0.00000000
      0.14976961	   6143.18057745	   1894.54400894	   2525.27469154	     37.20518172	   -119.54593168	   1098.26865365	     -0.00000000	      0.00000000	      0.00000000	    167.09580290	    119.54593168	  -1098.26865365	      0.00000000	      0.00000000	      0.00000000	     14.71209214	      0.00000000	      0.00000000	      0.00000000	      0.00000000
      0.15004533	   6140.14819064	   1893.86406552	   2523.24987417	     37.38693335	   -119.25401801	   1097.99986627	     -0.00000000	      0.00000000	      0.00000000	    167.01766095	    119.25401801	  -1097.99986627	      0.00000000	      0.00000000	      0.00000000	     14.69690745	      0.00000000	      0.00000000	      0.00000000	      0.00000000
      0.15032106	   6137.11227765	   1893.18507446	   2521.22373418	     37.56909880	   -118.96127163	   1097.73666688	     -0.00000000	      0.00000000	      0.00000000	    166.94046343	    118.96127163	  -1097.73666688	      0.00000000	      0.00000000	      0.00000000	     14.68178595	      0.00000000	      0.00000000	      0.00000000	      0.00000000
      0.15062944	   6133.71251450	   1892.42677930	   2518.95604482	     37.77334197	   -118.63501799	   1097.43371181	     -0.00000000	      0.00000000	      0.00000000	    166.85245405	    118.63501799	  -1097.43371181	      0.00000000	      0.00000000	      0.00000000	     14.66477240	      0.00000000	      0.00000000	      0.00000000	      0.00000000
      0.15093782	   6130.30821140	   1891.66966589	   2516.68673308	     37.97812251	   -118.30669588	   1097.14493148	     -0.00000000	      0.00000000	      0.00000000	    166.76694286	    118.30669588	  -1097.14493148	      0.00000000	      0.00000000	      0.00000000	     14.64792067	      0.00000000	      0.00000000	      0.00000000	      0.00000000
      0.15120899	   6127.31088078	   1891.00488166	   2514.68992373	     38.15864559	   -118.01933582	   1096.88126668	     -0.00000000	      0.00000000	      0.00000000	    166.68988294	    118.01933582	  -1096.88126668	      0.00000000	      0.00000000	      0.00000000	     14.63298854	      0.00000000	      0.00000000	      0.00000000	      0.00000000
      0.15148016	   6124.30994020	   1890.34100306	   2512.69188417	     38.33959885	   -117.73129209	   1096.62211487	     -0.00000000	      0.00000000	      0.00000000	    166.61357246	    117.73129209	  -1096.62211487	      0.00000000	      0.00000000	      0.00000000	     14.61810700	      0.00000000	      0.00000000	      0.00000000	      0.00000000
      0.15178947	   6120.88251124	   1889.58486394	   2510.41137438	     38.54653339	   -117.40390639	   1096.31807728	     -0.00000000	      0.00000000	      0.00000000	    166.52488763	    117.40390639	  -1096.31807728	      0.00000000	      0.00000000	      0.00000000	     14.60103382	      0.00000000	      0.00000000	      0.00000000	      0.00000000
      0.15209877	   6117.45026776	   1888.82989352	   2508.12929552	     38.75404526	   -117.07430317	   1096.02912007	     -0.00000000	      0.00000000	      0.00000000	    166.43886578	    117.07430317	  -1096.02912007	      0.00000000	      0.00000000	      0.00000000	     14.58413221	      0.00000000	      0.00000000	      0.00000000	      0.00000000
      0.15236551	   6114.48650157	   1888.17976706	   2506.16006483	     38.93346751	   -116.79145394	   1095.77002175	     -0.00000000	      0.00000000	      0.00000000	    166.36278450	    116.79145394	  -1095.77002175	      0.00000000	      0.00000000	      0.00000000	     14.56944144	      0.00000000	      0.00000000	      0.00000000	      0.00000000
      0.15263224	   6111.51906653	   1887.53050176	   2504.18968997	     39.11333209	   -116.50798777	   1095.51495174	     -0.00000000	      0.00000000	      0.00000000	    166.28736583	    116.50798777	  -1095.51495174	      0.00000000	      0.00000000	      0.00000000	     14.55479556	      0.00000000	      0.00000000	      0.00000000	      0.00000000
      0.15294082	   6108.08141700	   1886.78043770	   2501.90875519	     39.32197677	   -116.18122987	   1095.21141006	     -0.00000000	      0.00000000	      0.00000000	    166.19846974	    116.18122987	  -1095.21141006	      0.00000000	      0.00000000	      0.00000000	     14.53775324	      0.00000000	      0.00000000	      0.00000000	      0.00000000
      0.15324941	   6104.63875161	   1886.03151672	   2499.62631919	     39.53122963	   -115.85217802	   1094.92333941	     -0.00000000	      0.00000000	      0.00000000	    166.11230812	    115.85217802	  -1094.92333941	      0.00000000	      0.00000000	      0.00000000	     14.52088627	      0.00000000	      0.00000000	      0.00000000	      0.00000000
      0.15351582	   6101.66244964	   1885.38585178	   2497.65458883	     39.71238412	   -115.56952341	   1094.66455052	     -0.00000000	      0.00000000	      0.00000000	    166.03598971	    115.56952341	  -1094.66455052	      0.00000000	      0.00000000	      0.00000000	     14.50620733	      0.00000000	      0.00000000	      0.00000000	      0.00000000
      0.15378224	   6098.68232862	   1884.74103079	   2495.68176134	     39.89400419	   -115.28625093	   1094.40977013	     -0.00000000	      0.00000000	      0.00000000	    165.96032993	    115.28625093	  -1094.40977013	      0.00000000	      0.00000000	      0.00000000	     14.49157286	      0.00000000	      0.00000000	      0.00000000	      0.00000000
      0.15412418	   6094.85169787	   1883.91463605	   2493.14805554	     40.12780452	   -114.92530107	   1094.06452289	     -0.00000000	      0.00000000	      0.00000000	    165.85976524	    114.92530107	  -1094.06452289	      0.00000000	      0.00000000	      0.00000000	     14.47257960	      0.00000000	      0.00000000	      0.00000000	      0.00000000
      0.15446612	   6091.01466607	   1883.08962127	   2490.61258059	     40.36239079	   -114.55630479	   1093.77364391	     -0.00000000	      0.00000000	      0.00000000	    165.76904272	    114.55630479	  -1093.77364391	      0.00000000	      0.00000000	      0.00000000	     14.45420383	      0.00000000	      0.00000000	      0.00000000	      0.00000000
      0.15469286	   6088.46673088	   1882.54330494	   2488.93033598	     40.51838701	   -114.31842640	   1093.53435754	     -0.00000000	      0.00000000	      0.00000000	    165.70030653	    114.31842640	  -1093.53435754	      0.00000000	      0.00000000	      0.00000000	     14.44148892	      0.00000000	      0.00000000	      0.00000000	      0.00000000
      0.15491960	   6085.91593132	   1881.99758986	   2487.24732852	     40.67473724	   -114.07703908	   1093.31872882	     -0.00000000	      0.00000000	      0.00000000	    165.63585231	    114.07703908	  -1093.31872882	      0.00000000	      0.00000000	      0.00000000	     14.42904246	      0.00000000	      0.00000000	      0.00000000	      0.00000000
      0.15521082	   6082.63555439	   1881.29757468	   2485.08464257	     40.87607239	   -113.76860694	   1093.03080216	     -0.00000000	      0.00000000	      0.00000000	    165.55097481	    113.76860694	  -1093.03080216	      0.00000000	      0.00000000	      0.00000000	     14.41293056	      0.00000000	      0.00000000	      0.00000000	      0.00000000
      0.15550204	   6079.35037258	   1880.59854143	   2482.92072001	     41.07800498	   -113.45799765	   1092.75731971	     -0.00000000	      0.00000000	      0.00000000	    165.46865360	    113.45799765	  -1092.75731971	      0.00000000	      0.00000000	      0.00000000	     14.39698116	      0.00000000	      0.00000000	      0.00000000	      0.00000000
      0.15578571	   6076.14565932	   1879.91856134	   2480.81169672	     41.27528668	   -113.15697935	   1092.48032640	     -0.00000000	      0.00000000	      0.00000000	    165.38643379	    113.15697935	  -1092.48032640	      0.00000000	      0.00000000	      0.00000000	     14.38132327	      0.00000000	      0.00000000	      0.00000000	      0.00000000
      0.15606938	   6072.93631440	   1879.23950369	   2478.70152273	     41.47314891	   -112.85488458	   1092.21034010	     -0.00000000	      0.00000000	      0.00000000	    165.30541105	    112.85488458	  -1092.21034010	      0.00000000	      0.00000000	      0.00000000	     14.36574332	      0.00000000	      0.00000000	      0.00000000	      0.00000000
      0.15637511	   6069.47214190	   1878.50866106	   2476.42596002	     41.68705758	   -112.53058706	   1091.91048294	     -0.00000000	      0.00000000	      0.00000000	    165.21636163	    112.53058706	  -1091.91048294	      0.00000000	      0.00000000	      0.00000000	     14.34884957	      0.00000000	      0.00000000	      0.00000000	      0.00000000
      0.15668084	   6066.00251291	   1877.77887955	   2474.14908706	     41.90165667	   -112.20444971	   1091.62265974	     -0.00000000	      0.00000000	      0.00000000	    165.12941649	    112.20444971	  -1091.62265974	      0.00000000	      0.00000000	      0.00000000	     14.33209018	      0.00000000	      0.00000000	      0.00000000	      0.00000000
      0.15696720	   6062.74772878	   1877.09629318	   2472.01529987	     42.10329327	   -111.90039318	   1091.34342780	     -0.00000000	      0.00000000	      0.00000000	    165.04611869	    111.90039318	  -1091.34342780	      0.00000000	      0.00000000	      0.00000000	     14.31628210	      0.00000000	      0.00000000	      0.00000000	      0.00000000
      0.15725356	   6059.48809226	   1876.41462804	   2469.88038568	     42.30555032	   -111.59537877	   1091.07035522	     -0.00000000	      0.00000000	      0.00000000	    164.96386025	    111.59537877	  -1091.07035522	      0.00000000	      0.00000000	      0.00000000	     14.30054203	      0.00000000	      0.00000000	      0.00000000	      0.00000000
      0.15756168	   6055.97534528	   1875.68219585	   2467.58202399	     42.52387567	   -111.26845267	   1090.76797164	     -0.00000000	      0.00000000	      0.00000000	    164.87368109	    111.26845267	  -1090.76797164	      0.00000000	      0.00000000	      0.00000000	     14.28350792	      0.00000000	      0.00000000	      0.00000000	      0.00000000
      0.15786980	   6052.45691410	   1874.95081945	   2465.28238301	     42.74293659	   -110.93964706	   1090.47777363	     -0.00000000	      0.00000000	      0.00000000	    164.78563171	    110.93964706	  -1090.47777363	      0.00000000	      0.00000000	      0.00000000	     14.26660926	      0.00000000	      0.00000000	      0.00000000	      0.00000000
      0.15815519	   6049.19280719	   1874.27430681	   2463.15117594	     42.94651002	   -110.63652059	   1090.19933181	     -0.00000000	      0.00000000	      0.00000000	    164.70221314	    110.63652059	  -1090.19933181	      0.00000000	      0.00000000	      0.00000000	     14.25084660	      0.00000000	      0.00000000	      0.00000000	      0.00000000
      0.15844059	   6045.92376786	   1873.59869019	   2461.01889221	     43.15073013	   -110.33248355	   1089.92669364	     -0.00000000	      0.00000000	      0.00000000	    164.61976866	    110.33248355	  -1089.92669364	      0.00000000	      0.00000000	      0.00000000	     14.23514767	      0.00000000	      0.00000000	      0.00000000	      0.00000000
      0.15874935	   6042.38151799	   1872.86876650	   2458.71084623	     43.37240649	   -110.00482413	   1089.62324460	     -0.00000000	      0.00000000	      0.00000000	    164.52891610	    110.00482413	  -1089.62324460	      0.00000000	      0.00000000	      0.00000000	     14.21806662	      0.00000000	      0.00000000	      0.00000000	      0.00000000
      0.15905812	   6038.83343985	   1872.13988061	   2456.40156390	     43.59485829	   -109.67523300	   1089.33221496	     -0.00000000	      0.00000000	      0.00000000	    164.44023502	    109.67523300	  -1089.33221496	      0.00000000	      0.00000000	      0.00000000	     14.20112305	      0.00000000	      0.00000000	      0.00000000	      0.00000000
      0.15934297	   6035.55494947	   1871.46835876	   2454.27004237	     43.80077895	   -109.37263232	   1089.05400938	     -0.00000000	      0.00000000	      0.00000000	    164.35654634	    109.37263232	  -1089.05400938	      0.00000000	      0.00000000	      0.00000000	     14.18538137	      0.00000000	      0.00000000	      0.00000000	      0.00000000
      0.15962782	   6032.27145264	   1870.79771022	   2452.13748793	     44.00737636	   -109.06913898	   1088.78145022	     -0.00000000	      0.00000000	      0.00000000	    164.27380260	    109.06913898	  -1088.78145022	      0.00000000	      0.00000000	      0.00000000	     14.16970139	      0.00000000	      0.00000000	      0.00000000	      0.00000000
      0.15993673	   6028.70482690	   1870.07137542	   2449.82358434	     44.23220541	   -108.74128175	   1088.47740234	     -0.00000000	      0.00000000	      0.00000000	    164.18241377	    108.74128175	  -1088.47740234	      0.00000000	      0.00000000	      0.00000000	     14.15260042	      0.00000000	      0.00000000	      0.00000000	      0.00000000
      0.16024565	   6025.13226887	   1869.34605662	   2447.50848799	     44.45785054	   -108.41146846	   1088.18582422	     -0.00000000	      0.00000000	      0.00000000	    164.09320477	    108.41146846	  -1088.18582422	      0.00000000	      0.00000000	      0.00000000	     14.13563689	      0.00000000	      0.00000000	      0.00000000	      0.00000000
      0.16053092	   6021.82790812	   1868.67715950	   2445.36957094	     44.66695670	   -108.10839269	   1087.90681641	     -0.00000000	      0.00000000	      0.00000000	    164.00894176	    108.10839269	  -1087.90681641	      0.00000000	      0.00000000	      0.00000000	     14.11986174	      0.00000000	      0.00000000	      0.00000000	      0.00000000
      0.16081619	   6018.51845175	   1868.00911857	   2443.22965465	     44.87677712	   -107.80441970	   1087.63344527	     -0.00000000	      0.00000000	      0.00000000	    163.92562091	    107.80441970	  -1087.63344527	      0.00000000	      0.00000000	      0.00000000	     14.10414792	      0.00000000	      0.00000000	      0.00000000	      0.00000000
      0.16112509	   6014.92911505	   1867.28670513	   2440.91137903	     45.10479271	   -107.47656353	   1087.32899570	     -0.00000000	      0.00000000	      0.00000000	    163.83374846	    107.47656353	  -1087.32899570	      0.00000000	      0.00000000	      0.00000000	     14.08703717	      0.00000000	      0.00000000	      0.00000000	      0.00000000
      0.16143398	   6011.33377032	   1866.56528422	   2438.59195201	     45.33366785	   -107.14675668	   1087.03687602	     -0.00000000	      0.00000000	      0.00000000	    163.74402939	    107.14675668	  -1087.03687602	      0.00000000	      0.00000000	      0.00000000	     14.07006170	      0.00000000	      0.00000000	      0.00000000	      0.00000000
      0.16172048	   6007.99378027	   1865.89706388	   2436.43971747	     45.54672371	   -106.84237409	   1086.75620903	     -0.00000000	      0.00000000	      0.00000000	    163.65893563	    106.84237409	  -1086.75620903	      0.00000000	      0.00000000	      0.00000000	     14.05420783	      0.00000000	      0.00000000	      0.00000000	      0.00000000
      0.16200697	   6004.64859400	   1865.22968683	   2434.28650897	     45.76053927	   -106.53707383	   1086.48127036	     -0.00000000	      0.00000000	      0.00000000	    163.57479930	    106.53707383	  -1086.48127036	      0.00000000	      0.00000000	      0.00000000	     14.03841602	      0.00000000	      0.00000000	      0.00000000	      0.00000000
      0.16231578	   6001.03706421	   1864.51127557	   2431.96453737	     45.99186854	   -106.20930645	   1086.17650600	     -0.00000000	      0.00000000	      0.00000000	    163.48246322	    106.20930645	  -1086.17650600	      0.00000000	      0.00000000	      0.00000000	     14.02129970	      0.00000000	      0.00000000	      0.00000000	      0.00000000
      0.16262458	   5997.41947427	   1863.79383243	   2429.64145262	     46.22410471	   -105.87961638	   1085.88379187	     -0.00000000	      0.00000000	      0.00000000	    163.39222842	    105.87961638	  -1085.88379187	      0.00000000	      0.00000000	      0.00000000	     14.00431497	      0.00000000	      0.00000000	      0.00000000	      0.00000000
      0.16291281	   5994.03748283	   1863.12506796	   2427.47218665	     46.44169481	   -105.57341233	   1085.60091736	     -0.00000000	      0.00000000	      0.00000000	    163.30613585	    105.57341233	  -1085.60091736	      0.00000000	      0.00000000	      0.00000000	     13.98835384	      0.00000000	      0.00000000	      0.00000000	      0.00000000
      0.16320104	   5990.65019260	   1862.45713600	   2425.30196604	     46.66009752	   -105.26626017	   1085.32392447	     -0.00000000	      0.00000000	      0.00000000	    163.22102690	    105.26626017	  -1085.32392447	      0.00000000	      0.00000000	      0.00000000	     13.97245618	      0.00000000	      0.00000000	      0.00000000	      0.00000000
      0.16350970	   5987.01678070	   1861.74274963	   2422.97677894	     46.89490407	   -104.93864667	   1085.01889458	     -0.00000000	      0.00000000	      0.00000000	    163.12823715	    104.93864667	  -1085.01889458	      0.00000000	      0.00000000	      0.00000000	     13.95533700	      0.00000000	      0.00000000	      0.00000000	      0.00000000
      0.16381837	   5983.37727845	   1861.02930611	   2420.65051352	     47.13066921	   -104.60915351	   1084.72554732	     -0.00000000	      0.00000000	      0.00000000	    163.03748047	    104.60915351	  -1084.72554732	      0.00000000	      0.00000000	      0.00000000	     13.93834478	      0.00000000	      0.00000000	      0.00000000	      0.00000000
      0.16410859	   5979.94976494	   1860.35936286	   2418.46232778	     47.35322906	   -104.30087483	   1084.44016888	     -0.00000000	      0.00000000	      0.00000000	    162.95029427	    104.30087483	  -1084.44016888	      0.00000000	      0.00000000	      0.00000000	     13.92226161	      0.00000000	      0.00000000	      0.00000000	      0.00000000
      0.16439880	   5976.51685649	   1859.69024185	   2416.27320247	     47.57666129	   -103.99161173	   1084.16086020	     -0.00000000	      0.00000000	      0.00000000	    162.86412401	    103.99161173	  -1084.16086020	      0.00000000	      0.00000000	      0.00000000	     13.90624368	      0.00000000	      0.00000000	      0.00000000	      0.00000000
      0.16470729	   5972.86195930	   1858.97990144	   2413.94527205	     47.81512711	   -103.66422042	   1083.85560456	     -0.00000000	      0.00000000	      0.00000000	    162.77088876	    103.66422042	  -1083.85560456	      0.00000000	      0.00000000	      0.00000000	     13.88912429	      0.00000000	      0.00000000	      0.00000000	      0.00000000
      0.16501577	   5969.20096263	   1858.27047775	   2411.61629475	     48.05460759	   -103.33500183	   1083.56161417	     -0.00000000	      0.00000000	      0.00000000	    162.67960920	    103.33500183	  -1083.56161417	      0.00000000	      0.00000000	      0.00000000	     13.87212671	      0.00000000	      0.00000000	      0.00000000	      0.00000000
      0.16530807	   5965.72635535	   1857.59910337	   2409.40851690	     48.28247786	   -103.02456959	   1083.27360402	     -0.00000000	      0.00000000	      0.00000000	    162.59128389	    103.02456959	  -1083.27360402	      0.00000000	      0.00000000	      0.00000000	     13.85591588	      0.00000000	      0.00000000	      0.00000000	      0.00000000
      0.16560037	   5962.24626904	   1856.92854037	   2407.19981133	     48.51128653	   -102.71311321	   1082.99187009	     -0.00000000	      0.00000000	      0.00000000	    162.50401008	    102.71311321	  -1082.99187009	      0.00000000	      0.00000000	      0.00000000	     13.83977224	      0.00000000	      0.00000000	      0.00000000	      0.00000000
      0.16590862	   5958.57037210	   1856.22226395	   2404.86960189	     48.75361096	   -102.38601478	   1082.68642418	     -0.00000000	      0.00000000	      0.00000000	    162.41033674	    102.38601478	  -1082.68642418	      0.00000000	      0.00000000	      0.00000000	     13.82265525	      0.00000000	      0.00000000	      0.00000000	      0.00000000
      0.16621687	   5954.88838664	   1855.51687722	   2402.53837353	     48.99701012	   -102.05714678	   1082.39180215	     -0.00000000	      0.00000000	      0.00000000	    162.31853729	    102.05714678	  -1082.39180215	      0.00000000	      0.00000000	      0.00000000	     13.80565471	      0.00000000	      0.00000000	      0.00000000	      0.00000000
      0.16651125	   5951.36641020	   1854.84405758	   2400.31110963	     49.23047494	   -101.74459360	   1082.10114255	     -0.00000000	      0.00000000	      0.00000000	    162.22905976	    101.74459360	  -1082.10114255	      0.00000000	      0.00000000	      0.00000000	     13.78931649	      0.00000000	      0.00000000	      0.00000000	      0.00000000
      0.16680563	   5947.83888635	   1854.17203720	   2398.08292717	     49.46494953	   -101.43097488	   1081.81697289	     -0.00000000	      0.00000000	      0.00000000	    162.14067053	    101.43097488	  -1081.81697289	      0.00000000	      0.00000000	      0.00000000	     13.77304747	      0.00000000	      0.00000000	      0.00000000	      0.00000000
      0.16711360	   5944.14248289	   1853.46982341	   2395.75084388	     49.71135216	   -101.10423442	   1081.51136478	     -0.00000000	      0.00000000	      0.00000000	    162.04656441	    101.10423442	  -1081.51136478	      0.00000000	      0.00000000	      0.00000000	     13.75593515	      0.00000000	      0.00000000	      0.00000000	      0.00000000
      0.16742158	   5940.44002053	   1852.76847138	   2393.41776611	     49.95889284	   -100.77578456	   1081.21613331	     -0.00000000	      0.00000000	      0.00000000	    161.95424929	    100.77578456	  -1081.21613331	      0.00000000	      0.00000000	      0.00000000	     13.73893390	      0.00000000	      0.00000000	      0.00000000	      0.00000000
      0.16771795	   5936.87131460	   1852.09434652	   2391.17164467	     50.19819952	   -100.46121780	   1080.92288292	     -0.00000000	      0.00000000	      0.00000000	    161.86362897	    100.46121780	  -1080.92288292	      0.00000000	      0.00000000	      0.00000000	     13.72247256	      0.00000000	      0.00000000	      0.00000000	      0.00000000
      0.16801433	   5933.29701088	   1851.42100706	   2388.92461140	     50.43859140	   -100.14554379	   1080.63633452	     -0.00000000	      0.00000000	      0.00000000	    161.77413343	    100.14554379	  -1080.63633452	      0.00000000	      0.00000000	      0.00000000	     13.70608237	      0.00000000	      0.00000000	      0.00000000	      0.00000000
      0.16832200	   5929.58050016	   1850.72281652	   2386.59093852	     50.68931461	    -99.81921167	   1080.33057874	     -0.00000000	      0.00000000	      0.00000000	    161.67959567	     99.81921167	  -1080.33057874	      0.00000000	      0.00000000	      0.00000000	     13.68897620	      0.00000000	      0.00000000	      0.00000000	      0.00000000
      0.16862967	   5925.85797699	   1850.02545896	   2384.25629199	     50.94124116	    -99.49123040	   1080.03476053	     -0.00000000	      0.00000000	      0.00000000	    161.58676750	     99.49123040	  -1080.03476053	      0.00000000	      0.00000000	      0.00000000	     13.67197585	      0.00000000	      0.00000000	      0.00000000	      0.00000000
      0.16892791	   5922.24388003	   1849.35027509	   2381.99231825	     51.18660737	    -99.17481088	   1079.73903581	     -0.00000000	      0.00000000	      0.00000000	    161.49503094	     99.17481088	  -1079.73903581	      0.00000000	      0.00000000	      0.00000000	     13.65539855	      0.00000000	      0.00000000	      0.00000000	      0.00000000
      0.16922615	   5918.62415434	   1848.67586072	   2379.72743720	     51.43313639	    -98.85724347	   1079.45021487	     -0.00000000	      0.00000000	      0.00000000	    161.40445381	     98.85724347	  -1079.45021487	      0.00000000	      0.00000000	      0.00000000	     13.63889422	      0.00000000	      0.00000000	      0.00000000	      0.00000000
      0.16953352	   5914.88774342	   1847.98159951	   2377.39228081	     51.68844582	    -98.53134689	   1079.14430605	     -0.00000000	      0.00000000	      0.00000000	    161.30947922	     98.53134689	  -1079.14430605	      0.00000000	      0.00000000	      0.00000000	     13.62179450	      0.00000000	      0.00000000	      0.00000000	      0.00000000
      0.16984089	   5911.14538108	   1847.28814175	   2375.05616788	     51.94502407	    -98.20385943	   1078.84791570	     -0.00000000	      0.00000000	      0.00000000	    161.21613646	     98.20385943	  -1078.84791570	      0.00000000	      0.00000000	      0.00000000	     13.60479558	      0.00000000	      0.00000000	      0.00000000	      0.00000000
      0.17014082	   5907.48777959	   1846.61221848	   2372.77562338	     52.19663839	    -97.88578652	   1078.54987841	     -0.00000000	      0.00000000	      0.00000000	    161.12332371	     97.88578652	  -1078.54987841	      0.00000000	      0.00000000	      0.00000000	     13.58811166	      0.00000000	      0.00000000	      0.00000000	      0.00000000
      0.17044076	   5903.82453849	   1845.93704655	   2370.49417394	     52.44949279	    -97.56652755	   1078.25892768	     -0.00000000	      0.00000000	      0.00000000	    161.03170163	     97.56652755	  -1078.25892768	      0.00000000	      0.00000000	      0.00000000	     13.57150231	      0.00000000	      0.00000000	      0.00000000	      0.00000000
      0.17074784	   5900.06816501	   1845.24655483	   2368.15741984	     52.70967455	    -97.24106430	   1077.95283594	     -0.00000000	      0.00000000	      0.00000000	    160.93627713	     97.24106430	  -1077.95283594	      0.00000000	      0.00000000	      0.00000000	     13.55440782	      0.00000000	      0.00000000	      0.00000000	      0.00000000
      0.17105493	   5896.30591331	   1844.55683634	   2365.81972248	     52.97118860	    -96.91406452	   1077.65587336	     -0.00000000	      0.00000000	      0.00000000	    160.84241214	     96.91406452	  -1077.65587336	      0.00000000	      0.00000000	      0.00000000	     13.53740950	      0.00000000	      0.00000000	      0.00000000	      0.00000000
      0.17135637	   5892.60709143	   1843.88053620	   2363.52406821	     53.22920895	    -96.59456175	   1077.35571855	     -0.00000000	      0.00000000	      0.00000000	    160.74857320	     96.59456175	  -1077.35571855	      0.00000000	      0.00000000	      0.00000000	     13.52062973	      0.00000000	      0.00000000	      0.00000000	      0.00000000
      0.17165781	   5888.90263916	   1843.20496684	   2361.22750924	     53.48854334	    -96.27383861	   1077.06280555	     -0.00000000	      0.00000000	      0.00000000	    160.65595121	     96.27383861	  -1077.06280555	      0.00000000	      0.00000000	      0.00000000	     13.50392583	      0.00000000	      0.00000000	      0.00000000	      0.00000000
      0.17196466	   5885.12593291	   1842.51801529	   2358.88880639	     53.75389717	    -95.94877423	   1076.75647536	     -0.00000000	      0.00000000	      0.00000000	    160.56005524	     95.94877423	  -1076.75647536	      0.00000000	      0.00000000	      0.00000000	     13.48683377	      0.00000000	      0.00000000	      0.00000000	      0.00000000
      0.17227151	   5881.34343122	   1841.83180612	   2356.54916957	     54.02064227	    -95.62222228	   1076.45892219	     -0.00000000	      0.00000000	      0.00000000	    160.46565325	     95.62222228	  -1076.45892219	      0.00000000	      0.00000000	      0.00000000	     13.46983367	      0.00000000	      0.00000000	      0.00000000	      0.00000000
      0.17257425	   5877.60589911	   1841.15550220	   2354.23993909	     54.28519462	    -95.30152157	   1076.15686469	     -0.00000000	      0.00000000	      0.00000000	    160.37084395	     95.30152157	  -1076.15686469	      0.00000000	      0.00000000	      0.00000000	     13.45296953	      0.00000000	      0.00000000	      0.00000000	      0.00000000
      0.17287699	   5873.86276511	   1840.47990603	   2351.92980199	     54.55112839	    -94.97957130	   1075.86216928	     -0.00000000	      0.00000000	      0.00000000	    160.27727161	     94.97957130	  -1075.86216928	      0.00000000	      0.00000000	      0.00000000	     13.43618214	      0.00000000	      0.00000000	      0.00000000	      0.00000000
      0.17317973	   5870.11404408	   1839.80500923	   2349.61875890	     54.81845690	    -94.65889602	   1075.56022431	     -0.00000000	      0.00000000	      0.00000000	    160.18225555	     94.65889602	  -1075.56022431	      0.00000000	      0.00000000	      0.00000000	     13.41931649	      0.00000000	      0.00000000	      0.00000000	      0.00000000
      0.17348248	   5866.35976276	   1839.13080516	   2347.30681083	     55.08719163	    -94.33710498	   1075.26484354	     -0.00000000	      0.00000000	      0.00000000	    160.08832955	     94.33710498	  -1075.26484354	      0.00000000	      0.00000000	      0.00000000	     13.40251897	      0.00000000	      0.00000000	      0.00000000	      0.00000000
      0.17378522	   5862.59993772	   1838.45728541	   2344.99395802	     55.35734465	    -94.01646037	   1074.96300001	     -0.00000000	      0.00000000	      0.00000000	    159.99310360	     94.01646037	  -1074.96300001	      0.00000000	      0.00000000	      0.00000000	     13.38565170	      0.00000000	      0.00000000	      0.00000000	      0.00000000
      0.17408796	   5858.83459611	   1837.78444314	   2342.68020102	     55.62892622	    -93.69482902	   1074.66695723	     -0.00000000	      0.00000000	      0.00000000	    159.89882714	     93.69482902	  -1074.66695723	      0.00000000	      0.00000000	      0.00000000	     13.36884433	      0.00000000	      0.00000000	      0.00000000	      0.00000000
      0.17439070	   5855.06375607	   1837.11226988	   2340.36553968	     55.90194699	    -93.37422068	   1074.36520043	     -0.00000000	      0.00000000	      0.00000000	    159.80338755	     93.37422068	  -1074.36520043	      0.00000000	      0.00000000	      0.00000000	     13.35197529	      0.00000000	      0.00000000	      0.00000000	      0.00000000
      0.17469344	   5851.28744515	   1836.44075857	   2338.04997411	     56.17641600	    -93.05274833	   1074.06852367	     -0.00000000	      0.00000000	      0.00000000	    159.70876473	     93.05274833	  -1074.06852367	      0.00000000	      0.00000000	      0.00000000	     13.33515839	      0.00000000	      0.00000000	      0.00000000	      0.00000000
      0.17499619	   5847.50568294	   1835.76990070	   2335.73350376	     56.45234246	    -92.73218207	   1073.76683618	     -0.00000000	      0.00000000	      0.00000000	    159.61310727	     92.73218207	  -1073.76683618	      0.00000000	      0.00000000	      0.00000000	     13.31828738	      0.00000000	      0.00000000	      0.00000000	      0.00000000
      0.17529893	   5843.71849729	   1835.09968898	   2333.41612831	     56.72973394	    -92.41086698	   1073.46955713	     -0.00000000	      0.00000000	      0.00000000	    159.51814288	     92.41086698	  -1073.46955713	      0.00000000	      0.00000000	      0.00000000	     13.30146131	      0.00000000	      0.00000000	      0.00000000	      0.00000000
      0.17560167	   5839.92590917	   1834.43011483	   2331.09784683	     57.00859812	    -92.09034864	   1073.16791983	     -0.00000000	      0.00000000	      0.00000000	    159.42226305	     92.09034864	  -1073.16791983	      0.00000000	      0.00000000	      0.00000000	     13.28458813	      0.00000000	      0.00000000	      0.00000000	      0.00000000
      0.17590441	   5836.12794669	   1833.76117074	   2328.77865854	     57.28894111	    -91.76918817	   1072.87007289	     -0.00000000	      0.00000000	      0.00000000	    159.32696242	     91.76918817	  -1072.87007289	      0.00000000	      0.00000000	      0.00000000	     13.26775329	      0.00000000	      0.00000000	      0.00000000	      0.00000000
      0.17620716	   5832.32463202	   1833.09284807	   2326.45856213	     57.57076900	    -91.44872341	   1072.56846587	     -0.00000000	      0.00000000	      0.00000000	    159.23085559	     91.44872341	  -1072.56846587	      0.00000000	      0.00000000	      0.00000000	     13.25087771	      0.00000000	      0.00000000	      0.00000000	      0.00000000
      0.17650990	   5828.51599352	   1832.42513908	   2324.13755641	     57.85408641	    -91.12771415	   1072.27008726	     -0.00000000	      0.00000000	      0.00000000	    159.13522442	     91.12771415	  -1072.27008726	      0.00000000	      0.00000000	      0.00000000	     13.23403449	      0.00000000	      0.00000000	      0.00000000	      0.00000000
      0.17681264	   5824.70205447	   1831.75803506	   2321.81563967	     58.13889783	    -90.80730835	   1071.96849060	     -0.00000000	      0.00000000	      0.00000000	    159.03888602	     90.80730835	  -1071.96849060	      0.00000000	      0.00000000	      0.00000000	     13.21715628	      0.00000000	      0.00000000	      0.00000000	      0.00000000
      0.17711538	   5820.88284341	   1831.09152802	   2319.49281029	     58.42520639	    -90.48644626	   1071.66961751	     -0.00000000	      0.00000000	      0.00000000	    158.94293022	     90.48644626	  -1071.66961751	      0.00000000	      0.00000000	      0.00000000	     13.20030509	      0.00000000	      0.00000000	      0.00000000	      0.00000000
      0.17741813	   5817.05838458	   1830.42560917	   2317.16906619	     58.71301499	    -90.16610431	   1071.36801205	     -0.00000000	      0.00000000	      0.00000000	    158.84635583	     90.16610431	  -1071.36801205	      0.00000000	      0.00000000	      0.00000000	     13.18342405	      0.00000000	      0.00000000	      0.00000000	      0.00000000
      0.17772087	   5813.22870671	   1829.76027032	   2314.84440532	     59.00232531	    -89.84538485	   1071.06868189	     -0.00000000	      0.00000000	      0.00000000	    158.75008139	     89.84538485	  -1071.06868189	      0.00000000	      0.00000000	      0.00000000	     13.16656529	      0.00000000	      0.00000000	      0.00000000	      0.00000000
      0.17802361	   5809.39383488	   1829.09550255	   2312.51882523	     59.29313871	    -89.52511109	   1070.76704985	     -0.00000000	      0.00000000	      0.00000000	    158.65326691	     89.52511109	  -1070.76704985	      0.00000000	      0.00000000	      0.00000000	     13.14968120	      0.00000000	      0.00000000	      0.00000000	      0.00000000
      0.17832635	   5805.55379819	   1828.43129744	   2310.19232345	     59.58545543	    -89.20452931	   1070.46729967	     -0.00000000	      0.00000000	      0.00000000	    158.55667978	     89.20452931	  -1070.46729967	      0.00000000	      0.00000000	      0.00000000	     13.13281525	      0.00000000	      0.00000000	      0.00000000	      0.00000000
      0.17862910	   5801.70862411	   1827.76764598	   2307.86489714	     59.87927541	    -88.88432740	   1070.16562527	     -0.00000000	      0.00000000	      0.00000000	    158.45962150	     88.88432740	  -1070.16562527	      0.00000000	      0.00000000	      0.00000000	     13.11592794	      0.00000000	      0.00000000	      0.00000000	      0.00000000
      0.17893184	   5797.85834532	   1827.10453952	   2305.53654344	     60.17459753	    -88.56387798	   1069.86549181	     -0.00000000	      0.00000000	      0.00000000	    158.36272762	     88.56387798	  -1069.86549181	      0.00000000	      0.00000000	      0.00000000	     13.09905517	      0.00000000	      0.00000000	      0.00000000	      0.00000000
      0.17923458	   5794.00299423	   1826.44196891	   2303.20725912	     60.47142036	    -88.24375073	   1069.56376281	     -0.00000000	      0.00000000	      0.00000000	    158.26542249	     88.24375073	  -1069.56376281	      0.00000000	      0.00000000	      0.00000000	     13.08216449	      0.00000000	      0.00000000	      0.00000000	      0.00000000
      0.17953732	   5790.14260823	   1825.77992530	   2300.87704092	     60.76974155	    -87.92342799	   1069.26328347	     -0.00000000	      0.00000000	      0.00000000	    158.16822793	     87.92342799	  -1069.26328347	      0.00000000	      0.00000000	      0.00000000	     13.06528529	      0.00000000	      0.00000000	      0.00000000	      0.00000000
      0.17984006	   5786.27722522	   1825.11839937	   2298.54588524	     61.06955841	    -87.60337735	   1068.96149232	     -0.00000000	      0.00000000	      0.00000000	    158.07067377	     87.60337735	  -1068.96149232	      0.00000000	      0.00000000	      0.00000000	     13.04839114	      0.00000000	      0.00000000	      0.00000000	      0.00000000
      0.18014281	   5782.40688797	   1824.45738207	   2296.21378840	     61.37086745	    -87.28317541	   1068.66070534	     -0.00000000	      0.00000000	      0.00000000	    157.97318472	     87.28317541	  -1068.66070534	      0.00000000	      0.00000000	      0.00000000	     13.03150589	      0.00000000	      0.00000000	      0.00000000	      0.00000000
      0.18044555	   5778.53164051	   1823.79686394	   2293.88074643	     61.67366486	    -86.96320249	   1068.35884969	     -0.00000000	      0.00000000	      0.00000000	    157.87538027	     86.96320249	  -1068.35884969	      0.00000000	      0.00000000	      0.00000000	     13.01460822	      0.00000000	      0.00000000	      0.00000000	      0.00000000
      0.18074829	   5774.65153173	   1823.13683567	   2291.54675526	     61.97794612	    -86.64311532	   1068.05779440	     -0.00000000	      0.00000000	      0.00000000	    157.77760312	     86.64311532	  -1068.05779440	      0.00000000	      0.00000000	      0.00000000	     12.99771732	      0.00000000	      0.00000000	      0.00000000	      0.00000000
      0.18105103	   5770.76661256	   1822.47728766	   2289.21181055	     62.28370645	    -86.32322043	   1067.75587756	     -0.00000000	      0.00000000	      0.00000000	    157.67954811	     86.32322043	  -1067.75587756	      0.00000000	      0.00000000	      0.00000000	     12.98081614	      0.00000000	      0.00000000	      0.00000000	      0.00000000
      0.18135378	   5766.87693889	   1821.81821039	   2286.87590781	     62.59094044	    -86.00324192	   1067.45459473	     -0.00000000	      0.00000000	      0.00000000	    157.58148941	     86.00324192	  -1067.45459473	      0.00000000	      0.00000000	      0.00000000	     12.96392000	      0.00000000	      0.00000000	      0.00000000	      0.00000000
      0.18165652	   5762.98256942	   1821.15959407	   2284.53904234	     62.89964243	    -85.68342461	   1067.15262607	     -0.00000000	      0.00000000	      0.00000000	    157.48318463	     85.68342461	  -1067.15262607	      0.00000000	      0.00000000	      0.00000000	     12.94701538	      0.00000000	      0.00000000	      0.00000000	      0.00000000
      0.18195926	   5759.08356803	   1820.50142894	   2282.20120927	     63.20980627	    -85.36354864	   1066.85115840	     -0.00000000	      0.00000000	      0.00000000	    157.38485126	     85.36354864	  -1066.85115840	      0.00000000	      0.00000000	      0.00000000	     12.93011442	      0.00000000	      0.00000000	      0.00000000	      0.00000000
      0.18226200	   5755.18000215	   1819.84370504	   2279.86240349	     63.52142559	    -85.04380769	   1066.54915378	     -0.00000000	      0.00000000	      0.00000000	    157.28629859	     85.04380769	  -1066.54915378	      0.00000000	      0.00000000	      0.00000000	     12.91320652	      0.00000000	      0.00000000	      0.00000000	      0.00000000
      0.18256475	   5751.27194470	   1819.18641239	   2277.52261977	     63.83449359	    -84.72402810	   1066.24754648	     -0.00000000	      0.00000000	      0.00000000	    157.18769777	     84.72402810	  -1066.24754648	      0.00000000	      0.00000000	      0.00000000	     12.89630119	      0.00000000	      0.00000000	      0.00000000	      0.00000000
      0.18286749	   5747.35947290	   1818.52954082	   2275.18185262	     64.14900332	    -84.40436165	   1065.94552859	     -0.00000000	      0.00000000	      0.00000000	    157.08890026	     84.40436165	  -1065.94552859	      0.00000000	      0.00000000	      0.00000000	     12.87939021	      0.00000000	      0.00000000	      0.00000000	      0.00000000
      0.18317023	   5743.44266985	   1817.87308014	   2272.84009640	     64.46494750	    -84.08467227	   1065.64383007	     -0.00000000	      0.00000000	      0.00000000	    156.99003969	     84.08467227	  -1065.64383007	      0.00000000	      0.00000000	      0.00000000	     12.86248100	      0.00000000	      0.00000000	      0.00000000	      0.00000000
      0.18347297	   5739.52162365	   1817.21701995	   2270.49734525	     64.78231870	    -83.76507778	   1065.34182888	     -0.00000000	      0.00000000	      0.00000000	    156.89100159	     83.76507778	  -1065.34182888	      0.00000000	      0.00000000	      0.00000000	     12.84556724	      0.00000000	      0.00000000	      0.00000000	      0.00000000
      0.18377572	   5735.59642868	   1816.56134983	   2268.15359314	     65.10110927	    -83.44547247	   1065.04009147	     -0.00000000	      0.00000000	      0.00000000	    156.79188954	     83.44547247	  -1065.04009147	      0.00000000	      0.00000000	      0.00000000	     12.82865467	      0.00000000	      0.00000000	      0.00000000	      0.00000000
      0.18407846	   5731.66718498	   1815.90605918	   2265.80883384	     65.42131144	    -83.12594683	   1064.73814460	     -0.00000000	      0.00000000	      0.00000000	    156.69261636	     83.12594683	  -1064.73814460	      0.00000000	      0.00000000	      0.00000000	     12.81173850	      0.00000000	      0.00000000	      0.00000000	      0.00000000
      0.18438120	   5727.73399926	   1815.25113733	   2263.46306094	     65.74291729	    -82.80641942	   1064.43642528	     -0.00000000	      0.00000000	      0.00000000	    156.59326183	     82.80641942	  -1064.43642528	      0.00000000	      0.00000000	      0.00000000	     12.79482315	      0.00000000	      0.00000000	      0.00000000	      0.00000000
      0.18468394	   5723.79698443	   1814.59657347	   2261.11626780	     66.06591883	    -82.48695903	   1064.13457835	     -0.00000000	      0.00000000	      0.00000000	    156.49376036	     82.48695903	  -1064.13457835	      0.00000000	      0.00000000	      0.00000000	     12.77790502	      0.00000000	      0.00000000	      0.00000000	      0.00000000
      0.18498668	   5719.85626036	   1813.94235668	   2258.76844763	     66.39030798	    -82.16750337	   1063.83293950	     -0.00000000	      0.00000000	      0.00000000	    156.39417312	     82.16750337	  -1063.83293950	      0.00000000	      0.00000000	      0.00000000	     12.76098752	      0.00000000	      0.00000000	      0.00000000	      0.00000000
      0.18528943	   5715.91195351	   1813.28847590	   2256.41959341	     66.71607661	    -81.84810417	   1063.53124638	     -0.00000000	      0.00000000	      0.00000000	    156.29445149	     81.84810417	  -1063.53124638	      0.00000000	      0.00000000	      0.00000000	     12.74406798	      0.00000000	      0.00000000	      0.00000000	      0.00000000
      0.18559217	   5711.96419742	   1812.63491999	   2254.06969796	     67.04321658	    -81.52871414	   1063.22975631	     -0.00000000	      0.00000000	      0.00000000	    156.19464221	     81.52871414	  -1063.22975631	      0.00000000	      0.00000000	      0.00000000	     12.72714901	      0.00000000	      0.00000000	      0.00000000	      0.00000000
      0.18589491	   5708.01313237	   1811.98167764	   2251.71875387	     67.37171974	    -81.20937171	   1062.92827928	     -0.00000000	      0.00000000	      0.00000000	    156.09470987	     81.20937171	  -1062.92827928	      0.00000000	      0.00000000	      0.00000000	     12.71022870	      0.00000000	      0.00000000	      0.00000000	      0.00000000
      0.18619765	   5704.05890561	   1811.32873746	   2249.36675356	     67.70157793	    -80.89004122	   1062.62701265	     -0.00000000	      0.00000000	      0.00000000	    155.99469014	     80.89004122	  -1062.62701265	      0.00000000	      0.00000000	      0.00000000	     12.69330903	      0.00000000	      0.00000000	      0.00000000	      0.00000000
      0.18650040	   5700.10167092	   1810.67608788	   2247.01368925	     68.03278305	    -80.57075086	   1062.32582229	     -0.00000000	      0.00000000	      0.00000000	    155.89455782	     80.57075086	  -1062.32582229	      0.00000000	      0.00000000	      0.00000000	     12.67638866	      0.00000000	      0.00000000	      0.00000000	      0.00000000
      0.18680314	   5696.14158863	   1810.02371727	   2244.65955295	     68.36532705	    -80.25147388	   1062.02486020	     -0.00000000	      0.00000000	      0.00000000	    155.79434020	     80.25147388	  -1062.02486020	      0.00000000	      0.00000000	      0.00000000	     12.65946911	      0.00000000	      0.00000000	      0.00000000	      0.00000000
      0.18710588	   5692.17882507	   1809.37161381	   2242.30433649	     68.69920193	    -79.93223068	   1061.72403501	     -0.00000000	      0.00000000	      0.00000000	    155.69401986	     79.93223068	  -1061.72403501	      0.00000000	      0.00000000	      0.00000000	     12.64254948	      0.00000000	      0.00000000	      0.00000000	      0.00000000
      0.18740862	   5688.21355228	   1808.71976558	   2239.94803148	     69.03439978	    -79.61300130	   1061.42346474	     -0.00000000	      0.00000000	      0.00000000	    155.59361779	     79.61300130	  -1061.42346474	      0.00000000	      0.00000000	      0.00000000	     12.62563095	      0.00000000	      0.00000000	      0.00000000	      0.00000000
      0.18771137	   5684.24594734	   1808.06816053	   2237.59062935	     69.37091279	    -79.29380025	   1061.12309039	     -0.00000000	      0.00000000	      0.00000000	    155.49312245	     79.29380025	  -1061.12309039	      0.00000000	      0.00000000	      0.00000000	     12.60871294	      0.00000000	      0.00000000	      0.00000000	      0.00000000
      0.18801411	   5680.27619185	   1807.41678646	   2235.23212132	     69.70873323	    -78.97461267	   1060.82300475	     -0.00000000	      0.00000000	      0.00000000	    155.39255015	     78.97461267	  -1060.82300475	      0.00000000	      0.00000000	      0.00000000	     12.59179637	      0.00000000	      0.00000000	      0.00000000	      0.00000000
      0.18831685	   5676.30447110	   1806.76563105	   2232.87249842	     70.04785350	    -78.65544872	   1060.52317296	     -0.00000000	      0.00000000	      0.00000000	    155.29189372	     78.65544872	  -1060.52317296	      0.00000000	      0.00000000	      0.00000000	     12.57488091	      0.00000000	      0.00000000	      0.00000000	      0.00000000
      0.18861959	   5672.33097337	   1806.11468184	   2230.51175146	     70.38826615	    -78.33629735	   1060.22366916	     -0.00000000	      0.00000000	      0.00000000	    155.19116600	     78.33629735	  -1060.22366916	      0.00000000	      0.00000000	      0.00000000	     12.55796729	      0.00000000	      0.00000000	      0.00000000	      0.00000000
      0.18892234	   5668.35588897	   1805.46392623	   2228.14987107	     70.72996382	    -78.01716549	   1059.92447622	     -0.00000000	      0.00000000	      0.00000000	    155.09036303	     78.01716549	  -1059.92447622	      0.00000000	      0.00000000	      0.00000000	     12.54105536	      0.00000000	      0.00000000	      0.00000000	      0.00000000
      0.18922508	   5664.37940942	   1804.81335150	   2225.78684766	     71.07293933	    -77.69804493	   1059.62565441	     -0.00000000	      0.00000000	      0.00000000	    154.98949505	     77.69804493	  -1059.62565441	      0.00000000	      0.00000000	      0.00000000	     12.52414571	      0.00000000	      0.00000000	      0.00000000	      0.00000000
      0.18952782	   5660.40172645	   1804.16294476	   2223.42267146	     71.41718563	    -77.37894025	   1059.32719931	     -0.00000000	      0.00000000	      0.00000000	    154.88856041	     77.37894025	  -1059.32719931	      0.00000000	      0.00000000	      0.00000000	     12.50723831	      0.00000000	      0.00000000	      0.00000000	      0.00000000
      0.18983056	   5656.42303113	   1803.51269301	   2221.05733247	     71.76269582	    -77.05984531	   1059.02916086	     -0.00000000	      0.00000000	      0.00000000	    154.78756742	     77.05984531	  -1059.02916086	      0.00000000	      0.00000000	      0.00000000	     12.49033365	      0.00000000	      0.00000000	      0.00000000	      0.00000000
      0.19013330	   5652.44351291	   1802.86258309	   2218.69082051	     72.10946317	    -76.74076302	   1058.73154339	     -0.00000000	      0.00000000	      0.00000000	    154.68651601	     76.74076302	  -1058.73154339	      0.00000000	      0.00000000	      0.00000000	     12.47343179	      0.00000000	      0.00000000	      0.00000000	      0.00000000
      0.19043605	   5648.46335883	   1802.21260173	   2216.32312518	     72.45748113	    -76.42168875	   1058.43438898	     -0.00000000	      0.00000000	      0.00000000	    154.58541304	     76.42168875	  -1058.43438898	      0.00000000	      0.00000000	      0.00000000	     12.45653313	      0.00000000	      0.00000000	      0.00000000	      0.00000000
      0.19073879	   5644.48275264	   1801.56273549	   2213.95423589	     72.80674328	    -76.10262418	   1058.13770774	     -0.00000000	      0.00000000	      0.00000000	    154.48425948	     76.10262418	  -1058.13770774	      0.00000000	      0.00000000	      0.00000000	     12.43963778	      0.00000000	      0.00000000	      0.00000000	      0.00000000
      0.19104153	   5640.50187416	   1800.91297080	   2211.58414186	     73.15724341	    -75.78356577	   1057.84153559	     -0.00000000	      0.00000000	      0.00000000	    154.38306105	     75.78356577	  -1057.84153559	      0.00000000	      0.00000000	      0.00000000	     12.42274608	      0.00000000	      0.00000000	      0.00000000	      0.00000000
      0.19134427	   5636.52089862	   1800.26329395	   2209.21283208	     73.50897545	    -75.46451433	   1057.54588619	     -0.00000000	      0.00000000	      0.00000000	    154.28181940	     75.46451433	  -1057.54588619	      0.00000000	      0.00000000	      0.00000000	     12.40585819	      0.00000000	      0.00000000	      0.00000000	      0.00000000
      0.19164702	   5632.53999616	   1799.61369109	   2206.84029535	     73.86193352	    -75.14546707	   1057.25079054	     -0.00000000	      0.00000000	      0.00000000	    154.18053934	     75.14546707	  -1057.25079054	      0.00000000	      0.00000000	      0.00000000	     12.38897438	      0.00000000	      0.00000000	      0.00000000	      0.00000000
      0.19194976	   5628.55933144	   1798.96414824	   2204.46652030	     74.21611192	    -74.82642419	   1056.95626415	     -0.00000000	      0.00000000	      0.00000000	    154.07922287	     74.82642419	  -1056.95626415	      0.00000000	      0.00000000	      0.00000000	     12.37209482	      0.00000000	      0.00000000	      0.00000000	      0.00000000
      0.19225250	   5624.57906338	   1798.31465125	   2202.09149531	     74.57150511	    -74.50738341	   1056.66233402	     -0.00000000	      0.00000000	      0.00000000	    153.97787410	     74.50738341	  -1056.66233402	      0.00000000	      0.00000000	      0.00000000	     12.35521976	      0.00000000	      0.00000000	      0.00000000	      0.00000000
      0.19255524	   5620.59934500	   1797.66518588	   2199.71520861	     74.92810774	    -74.18834446	   1056.36901637	     -0.00000000	      0.00000000	      0.00000000	    153.87649518	     74.18834446	  -1056.36901637	      0.00000000	      0.00000000	      0.00000000	     12.33834934	      0.00000000	      0.00000000	      0.00000000	      0.00000000
      0.19285799	   5616.62032335	   1797.01573770	   2197.33764820	     75.28591462	    -73.86930539	   1056.07633487	     -0.00000000	      0.00000000	      0.00000000	    153.77508964	     73.86930539	  -1056.07633487	      0.00000000	      0.00000000	      0.00000000	     12.32148379	      0.00000000	      0.00000000	      0.00000000	      0.00000000
      0.19316073	   5612.64213965	   1796.36629219	   2194.95880191	     75.64492076	    -73.55026558	   1055.78430573	     -0.00000000	      0.00000000	      0.00000000	    153.67365964	     73.55026558	  -1055.78430573	      0.00000000	      0.00000000	      0.00000000	     12.30462325	      0.00000000	      0.00000000	      0.00000000	      0.00000000
      0.19346347	   5608.66492942	   1795.71683465	   2192.57865737	     76.00512131	    -73.23122328	   1055.49294984	     -0.00000000	      0.00000000	      0.00000000	    153.57220826	     73.23122328	  -1055.49294984	      0.00000000	      0.00000000	      0.00000000	     12.28776792	      0.00000000	      0.00000000	      0.00000000	      0.00000000
      0.19376621	   5604.68882274	   1795.06735027	   2190.19720201	     76.36651161	    -72.91217760	   1055.20228296	     -0.00000000	      0.00000000	      0.00000000	    153.47073761	     72.91217760	  -1055.20228296	      0.00000000	      0.00000000	      0.00000000	     12.27091792	      0.00000000	      0.00000000	      0.00000000	      0.00000000
      0.19406896	   5600.71394466	   1794.41782412	   2187.81442309	     76.72908718	    -72.59312686	   1054.91232373	     -0.00000000	      0.00000000	      0.00000000	    153.36925036	     72.59312686	  -1054.91232373	      0.00000000	      0.00000000	      0.00000000	     12.25407343	      0.00000000	      0.00000000	      0.00000000	      0.00000000
      0.19437170	   5596.74041554	   1793.76824111	   2185.43030766	     77.09284367	    -72.27406996	   1054.62308724	     -0.00000000	      0.00000000	      0.00000000	    153.26774855	     72.27406996	  -1054.62308724	      0.00000000	      0.00000000	      0.00000000	     12.23723456	      0.00000000	      0.00000000	      0.00000000	      0.00000000
      0.19467444	   5592.76835159	   1793.11858602	   2183.04484259	     77.45777695	    -71.95500525	   1054.33459039	     -0.00000000	      0.00000000	      0.00000000	    153.16623457	     71.95500525	  -1054.33459039	      0.00000000	      0.00000000	      0.00000000	     12.22040146	      0.00000000	      0.00000000	      0.00000000	      0.00000000
      0.19497718	   5588.79786537	   1792.46884354	   2180.65801459	     77.82388300	    -71.63593141	   1054.04684762	     -0.00000000	      0.00000000	      0.00000000	    153.06471037	     71.63593141	  -1054.04684762	      0.00000000	      0.00000000	      0.00000000	     12.20357424	      0.00000000	      0.00000000	      0.00000000	      0.00000000
      0.19527992	   5584.82906633	   1791.81899819	   2178.26981016	     78.19115800	    -71.31684677	   1053.75987445	     -0.00000000	      0.00000000	      0.00000000	    152.96317810	     71.31684677	  -1053.75987445	      0.00000000	      0.00000000	      0.00000000	     12.18675303	      0.00000000	      0.00000000	      0.00000000	      0.00000000
      0.19558267	   5580.86206142	   1791.16903439	   2175.88021562	     78.55959827	    -70.99774986	   1053.47368483	     -0.00000000	      0.00000000	      0.00000000	    152.86163964	     70.99774986	  -1053.47368483	      0.00000000	      0.00000000	      0.00000000	     12.16993793	      0.00000000	      0.00000000	      0.00000000	      0.00000000
      0.19588541	   5576.89695561	   1790.51893643	   2173.48921714	     78.92920028	    -70.67863893	   1053.18829337	     -0.00000000	      0.00000000	      0.00000000	    152.76009700	     70.67863893	  -1053.18829337	      0.00000000	      0.00000000	      0.00000000	     12.15312907	      0.00000000	      0.00000000	      0.00000000	      0.00000000
      0.19618815	   5572.93385253	   1789.86868850	   2171.09680069	     79.29996066	    -70.35951236	   1052.90371366	     -0.00000000	      0.00000000	      0.00000000	    152.65855202	     70.35951236	  -1052.90371366	      0.00000000	      0.00000000	      0.00000000	     12.13632652	      0.00000000	      0.00000000	      0.00000000	      0.00000000
      0.19649089	   5568.97285494	   1789.21827464	   2168.70295207	     79.67187619	    -70.04036834	   1052.61995980	     -0.00000000	      0.00000000	      0.00000000	    152.55700662	     70.04036834	  -1052.61995980	      0.00000000	      0.00000000	      0.00000000	     12.11953042	      0.00000000	      0.00000000	      0.00000000	      0.00000000
      0.19679364	   5565.01406531	   1788.56767882	   2166.30765691	     80.04494380	    -69.72120509	   1052.33704527	     -0.00000000	      0.00000000	      0.00000000	    152.45546262	     69.72120509	  -1052.33704527	      0.00000000	      0.00000000	      0.00000000	     12.10274084	      0.00000000	      0.00000000	      0.00000000	      0.00000000
      0.19709638	   5561.05758626	   1787.91688487	   2163.91090067	     80.41916055	    -69.40202071	   1052.05498396	     -0.00000000	      0.00000000	      0.00000000	    152.35392190	     69.40202071	  -1052.05498396	      0.00000000	      0.00000000	      0.00000000	     12.08595789	      0.00000000	      0.00000000	      0.00000000	      0.00000000
      0.19739912	   5557.10352096	   1787.26587652	   2161.51266864	     80.79452365	    -69.08281333	   1051.77378950	     -0.00000000	      0.00000000	      0.00000000	    152.25238633	     69.08281333	  -1051.77378950	      0.00000000	      0.00000000	      0.00000000	     12.06918167	      0.00000000	      0.00000000	      0.00000000	      0.00000000
      0.19770186	   5553.15197347	   1786.61463742	   2159.11294594	     81.17103045	    -68.76358095	   1051.49347583	     -0.00000000	      0.00000000	      0.00000000	    152.15085778	     68.76358095	  -1051.49347583	      0.00000000	      0.00000000	      0.00000000	     12.05241227	      0.00000000	      0.00000000	      0.00000000	      0.00000000
      0.19800461	   5549.20304898	   1785.96315109	   2156.71171754	     81.54867842	    -68.44432159	   1051.21405687	     -0.00000000	      0.00000000	      0.00000000	    152.04933814	     68.44432159	  -1051.21405687	      0.00000000	      0.00000000	      0.00000000	     12.03564980	      0.00000000	      0.00000000	      0.00000000	      0.00000000
      0.19830735	   5545.25685392	   1785.31140098	   2154.30896822	     81.92746518	    -68.12503318	   1050.93554681	     -0.00000000	      0.00000000	      0.00000000	    151.94782935	     68.12503318	  -1050.93554681	      0.00000000	      0.00000000	      0.00000000	     12.01889435	      0.00000000	      0.00000000	      0.00000000	      0.00000000
      0.19861009	   5541.31349601	   1784.65937044	   2151.90468261	     82.30738845	    -67.80571366	   1050.65795994	     -0.00000000	      0.00000000	      0.00000000	    151.84633335	     67.80571366	  -1050.65795994	      0.00000000	      0.00000000	      0.00000000	     12.00214602	      0.00000000	      0.00000000	      0.00000000	      0.00000000
      0.19891283	   5537.37308417	   1784.00704274	   2149.49884519	     82.68844611	    -67.48636090	   1050.38131078	     -0.00000000	      0.00000000	      0.00000000	    151.74485211	     67.48636090	  -1050.38131078	      0.00000000	      0.00000000	      0.00000000	     11.98540491	      0.00000000	      0.00000000	      0.00000000	      0.00000000
      0.19921558	   5533.43572823	   1783.35440108	   2147.09144026	     83.07063613	    -67.16697276	   1050.10561395	     -0.00000000	      0.00000000	      0.00000000	    151.64338761	     67.16697276	  -1050.10561395	      0.00000000	      0.00000000	      0.00000000	     11.96867112	      0.00000000	      0.00000000	      0.00000000	      0.00000000
      0.19951832	   5529.50153858	   1782.70142855	   2144.68245199	     83.45395662	    -66.84754708	   1049.83088422	     -0.00000000	      0.00000000	      0.00000000	    151.54194185	     66.84754708	  -1049.83088422	      0.00000000	      0.00000000	      0.00000000	     11.95194477	      0.00000000	      0.00000000	      0.00000000	      0.00000000
      0.19982106	   5525.57062564	   1782.04810822	   2142.27186436	     83.83840579	    -66.52808169	   1049.55713639	     -0.00000000	      0.00000000	      0.00000000	    151.44051683	     66.52808169	  -1049.55713639	      0.00000000	      0.00000000	      0.00000000	     11.93522593	      0.00000000	      0.00000000	      0.00000000	      0.00000000
      0.20012380	   5521.64309920	   1781.39442305	   2139.85966122	     84.22398196	    -66.20857440	   1049.28438525	     -0.00000000	      0.00000000	      0.00000000	    151.33911455	     66.20857440	  -1049.28438525	      0.00000000	      0.00000000	      0.00000000	     11.91851473	      0.00000000	      0.00000000	      0.00000000	      0.00000000
      0.20042654	   5517.71906761	   1780.74035597	   2137.44582627	     84.61068359	    -65.88902301	   1049.01264545	     -0.00000000	      0.00000000	      0.00000000	    151.23773696	     65.88902301	  -1049.01264545	      0.00000000	      0.00000000	      0.00000000	     11.90181125	      0.00000000	      0.00000000	      0.00000000	      0.00000000
      0.20072929	   5513.79863687	   1780.08588983	   2135.03034303	     84.99850921	    -65.56942534	   1048.74193143	     -0.00000000	      0.00000000	      0.00000000	    151.13638599	     65.56942534	  -1048.74193143	      0.00000000	      0.00000000	      0.00000000	     11.88511558	      0.00000000	      0.00000000	      0.00000000	      0.00000000
      0.20103203	   5509.88190960	   1779.43100747	   2132.61319489	     85.38745747	    -65.24977921	   1048.47225725	     -0.00000000	      0.00000000	      0.00000000	    151.03506350	     65.24977921	  -1048.47225725	      0.00000000	      0.00000000	      0.00000000	     11.86842783	      0.00000000	      0.00000000	      0.00000000	      0.00000000
      0.20133477	   5505.96898395	   1778.77569166	   2130.19436510	     85.77752712	    -64.93008244	   1048.20363649	     -0.00000000	      0.00000000	      0.00000000	    150.93377124	     64.93008244	  -1048.20363649	      0.00000000	      0.00000000	      0.00000000	     11.85174807	      0.00000000	      0.00000000	      0.00000000	      0.00000000
      0.20163751	   5502.05995248	   1778.11992513	   2127.77383675	     86.16871700	    -64.61033288	   1047.93608204	     -0.00000000	      0.00000000	      0.00000000	    150.83251088	     64.61033288	  -1047.93608204	      0.00000000	      0.00000000	      0.00000000	     11.83507638	      0.00000000	      0.00000000	      0.00000000	      0.00000000
      0.20194026	   5498.15490095	   1777.46369060	   2125.35159278	     86.56102607	    -64.29052837	   1047.66960602	     -0.00000000	      0.00000000	      0.00000000	    150.73128395	     64.29052837	  -1047.66960602	      0.00000000	      0.00000000	      0.00000000	     11.81841283	      0.00000000	      0.00000000	      0.00000000	      0.00000000
      0.20224300	   5494.25390723	   1776.80697076	   2122.92761602	     86.95445336	    -63.97066680	   1047.40421959	     -0.00000000	      0.00000000	      0.00000000	    150.63009181	     63.97066680	  -1047.40421959	      0.00000000	      0.00000000	      0.00000000	     11.80175747	      0.00000000	      0.00000000	      0.00000000	      0.00000000
      0.20254574	   5490.35704019	   1776.14974829	   2120.50188912	     87.34899798	    -63.65074604	   1047.13993277	     -0.00000000	      0.00000000	      0.00000000	    150.52893566	     63.65074604	  -1047.13993277	      0.00000000	      0.00000000	      0.00000000	     11.78511034	      0.00000000	      0.00000000	      0.00000000	      0.00000000
      0.20284848	   5486.46435874	   1775.49200584	   2118.07439462	     87.74465915	    -63.33076398	   1046.87675435	     -0.00000000	      0.00000000	      0.00000000	    150.42781649	     63.33076398	  -1046.87675435	      0.00000000	      0.00000000	      0.00000000	     11.76847148	      0.00000000	      0.00000000	      0.00000000	      0.00000000
      0.20315123	   5482.57591092	   1774.83372610	   2115.64511492	     88.14143617	    -63.01071854	   1046.61469174	     -0.00000000	      0.00000000	      0.00000000	    150.32673507	     63.01071854	  -1046.61469174	      0.00000000	      0.00000000	      0.00000000	     11.75184090	      0.00000000	      0.00000000	      0.00000000	      0.00000000
      0.20345397	   5478.69173315	   1774.17489171	   2113.21403229	     88.53932842	    -62.69060760	   1046.35375084	     -0.00000000	      0.00000000	      0.00000000	    150.22569194	     62.69060760	  -1046.35375084	      0.00000000	      0.00000000	      0.00000000	     11.73521859	      0.00000000	      0.00000000	      0.00000000	      0.00000000
      0.20375671	   5474.81184972	   1773.51548537	   2110.78112887	     88.93833535	    -62.37042907	   1046.09393598	     -0.00000000	      0.00000000	      0.00000000	    150.12468740	     62.37042907	  -1046.09393598	      0.00000000	      0.00000000	      0.00000000	     11.71860454	      0.00000000	      0.00000000	      0.00000000	      0.00000000
      0.20405945	   5470.93627233	   1772.85548978	   2108.34638667	     89.33845649	    -62.05018082	   1045.83524983	     -0.00000000	      0.00000000	      0.00000000	    150.02372149	     62.05018082	  -1045.83524983	      0.00000000	      0.00000000	      0.00000000	     11.70199870	      0.00000000	      0.00000000	      0.00000000	      0.00000000
      0.20436220	   5467.06499988	   1772.19488768	   2105.90978760	     89.73969145	    -61.72986073	   1045.57769336	     -0.00000000	      0.00000000	      0.00000000	    149.92279399	     61.72986073	  -1045.57769336	      0.00000000	      0.00000000	      0.00000000	     11.68540102	      0.00000000	      0.00000000	      0.00000000	      0.00000000
      0.20466494	   5463.19801844	   1771.53366182	   2103.47131342	     90.14203992	    -61.40946660	   1045.32126579	     -0.00000000	      0.00000000	      0.00000000	    149.82190441	     61.40946660	  -1045.32126579	      0.00000000	      0.00000000	      0.00000000	     11.66881141	      0.00000000	      0.00000000	      0.00000000	      0.00000000
      0.20496768	   5459.33530131	   1770.87179501	   2101.03094582	     90.54550163	    -61.08899625	   1045.06596462	     -0.00000000	      0.00000000	      0.00000000	    149.72105202	     61.08899625	  -1045.06596462	      0.00000000	      0.00000000	      0.00000000	     11.65222980	      0.00000000	      0.00000000	      0.00000000	      0.00000000
      0.20527042	   5455.47680934	   1770.20927012	   2098.58866633	     90.95007640	    -60.76844740	   1044.81178564	     -0.00000000	      0.00000000	      0.00000000	    149.62023582	     60.76844740	  -1044.81178564	      0.00000000	      0.00000000	      0.00000000	     11.63565605	      0.00000000	      0.00000000	      0.00000000	      0.00000000
      0.20557316	   5451.62249130	   1769.54607006	   2096.14445641	     91.35576412	    -60.44781775	   1044.55872295	     -0.00000000	      0.00000000	      0.00000000	    149.51945455	     60.44781775	  -1044.55872295	      0.00000000	      0.00000000	      0.00000000	     11.61909005	      0.00000000	      0.00000000	      0.00000000	      0.00000000
      0.20587591	   5447.77228437	   1768.88217782	   2093.69829742	     91.76256472	    -60.12710492	   1044.30676904	     -0.00000000	      0.00000000	      0.00000000	    149.41870674	     60.12710492	  -1044.30676904	      0.00000000	      0.00000000	      0.00000000	     11.60253162	      0.00000000	      0.00000000	      0.00000000	      0.00000000
      0.20617865	   5443.92611479	   1768.21757645	   2091.25017060	     92.17047820	    -59.80630648	   1044.05591483	     -0.00000000	      0.00000000	      0.00000000	    149.31799068	     59.80630648	  -1044.05591483	      0.00000000	      0.00000000	      0.00000000	     11.58598062	      0.00000000	      0.00000000	      0.00000000	      0.00000000
      0.20648139	   5440.08389851	   1767.55224908	   2088.80005710	     92.57950462	    -59.48541990	   1043.80614978	     -0.00000000	      0.00000000	      0.00000000	    149.21730444	     59.48541990	  -1043.80614978	      0.00000000	      0.00000000	      0.00000000	     11.56943685	      0.00000000	      0.00000000	      0.00000000	      0.00000000
      0.20678413	   5436.24554193	   1766.88617895	   2086.34793801	     92.98964410	    -59.16444259	   1043.55746198	     -0.00000000	      0.00000000	      0.00000000	    149.11664590	     59.16444259	  -1043.55746198	      0.00000000	      0.00000000	      0.00000000	     11.55290012	      0.00000000	      0.00000000	      0.00000000	      0.00000000
      0.20708688	   5432.41094268	   1766.21934938	   2083.89379430	     93.40089680	    -58.84337189	   1043.30983821	     -0.00000000	      0.00000000	      0.00000000	    149.01601278	     58.84337189	  -1043.30983821	      0.00000000	      0.00000000	      0.00000000	     11.53637021	      0.00000000	      0.00000000	      0.00000000	      0.00000000
      0.20738962	   5428.57999039	   1765.55174378	   2081.43760687	     93.81326294	    -58.52220503	   1043.06326407	     -0.00000000	      0.00000000	      0.00000000	    148.91540260	     58.52220503	  -1043.06326407	      0.00000000	      0.00000000	      0.00000000	     11.51984690	      0.00000000	      0.00000000	      0.00000000	      0.00000000
      0.20769236	   5424.75256749	   1764.88334569	   2078.97935656	     94.22674280	    -58.20093918	   1042.81772409	     -0.00000000	      0.00000000	      0.00000000	    148.81481275	     58.20093918	  -1042.81772409	      0.00000000	      0.00000000	      0.00000000	     11.50332994	      0.00000000	      0.00000000	      0.00000000	      0.00000000
      0.20799510	   5420.92855000	   1764.21413876	   2076.51902410	     94.64133669	    -57.87957142	   1042.57320182	     -0.00000000	      0.00000000	      0.00000000	    148.71424049	     57.87957142	  -1042.57320182	      0.00000000	      0.00000000	      0.00000000	     11.48681910	      0.00000000	      0.00000000	      0.00000000	      0.00000000
      0.20829785	   5417.10780827	   1763.54410675	   2074.05659018	     95.05704498	    -57.55809875	   1042.32967994	     -0.00000000	      0.00000000	      0.00000000	    148.61368296	     57.55809875	  -1042.32967994	      0.00000000	      0.00000000	      0.00000000	     11.47031411	      0.00000000	      0.00000000	      0.00000000	      0.00000000
      0.20860059	   5413.29020775	   1762.87323358	   2071.59203543	     95.47386808	    -57.23651808	   1042.08714035	     -0.00000000	      0.00000000	      0.00000000	    148.51313719	     57.23651808	  -1042.08714035	      0.00000000	      0.00000000	      0.00000000	     11.45381471	      0.00000000	      0.00000000	      0.00000000	      0.00000000
      0.20890333	   5409.47560964	   1762.20150328	   2069.12534038	     95.89180643	    -56.91482625	   1041.84556427	     -0.00000000	      0.00000000	      0.00000000	    148.41260014	     56.91482625	  -1041.84556427	      0.00000000	      0.00000000	      0.00000000	     11.43732063	      0.00000000	      0.00000000	      0.00000000	      0.00000000
      0.20920607	   5405.66387162	   1761.52890003	   2066.65648554	     96.31086053	    -56.59302002	   1041.60493234	     -0.00000000	      0.00000000	      0.00000000	    148.31206868	     56.59302002	  -1041.60493234	      0.00000000	      0.00000000	      0.00000000	     11.42083158	      0.00000000	      0.00000000	      0.00000000	      0.00000000
      0.20950882	   5401.85484842	   1760.85540815	   2064.18545134	     96.73103093	    -56.27109608	   1041.36522471	     -0.00000000	      0.00000000	      0.00000000	    148.21153964	     56.27109608	  -1041.36522471	      0.00000000	      0.00000000	      0.00000000	     11.40434729	      0.00000000	      0.00000000	      0.00000000	      0.00000000
      0.20981156	   5398.04839245	   1760.18101214	   2061.71221818	     97.15231818	    -55.94905104	   1041.12642109	     -0.00000000	      0.00000000	      0.00000000	    148.11100980	     55.94905104	  -1041.12642109	      0.00000000	      0.00000000	      0.00000000	     11.38786746	      0.00000000	      0.00000000	      0.00000000	      0.00000000
      0.21011430	   5394.24435429	   1759.50569663	   2059.23676638	     97.57472291	    -55.62688144	   1040.88850088	     -0.00000000	      0.00000000	      0.00000000	    148.01047588	     55.62688144	  -1040.88850088	      0.00000000	      0.00000000	      0.00000000	     11.37139181	      0.00000000	      0.00000000	      0.00000000	      0.00000000
      0.21041704	   5390.44258323	   1758.82944643	   2056.75907624	     97.99824575	    -55.30458375	   1040.65144320	     -0.00000000	      0.00000000	      0.00000000	    147.90993461	     55.30458375	  -1040.65144320	      0.00000000	      0.00000000	      0.00000000	     11.35492003	      0.00000000	      0.00000000	      0.00000000	      0.00000000
      0.21071978	   5386.64292768	   1758.15224651	   2054.27912800	     98.42288739	    -54.98215440	   1040.41522698	     -0.00000000	      0.00000000	      0.00000000	    147.80938269	     54.98215440	  -1040.41522698	      0.00000000	      0.00000000	      0.00000000	     11.33845184	      0.00000000	      0.00000000	      0.00000000	      0.00000000
      0.21102253	   5382.84523565	   1757.47408204	   2051.79690188	     98.84864855	    -54.65958974	   1040.17983097	     -0.00000000	      0.00000000	      0.00000000	    147.70881680	     54.65958974	  -1040.17983097	      0.00000000	      0.00000000	      0.00000000	     11.32198694	      0.00000000	      0.00000000	      0.00000000	      0.00000000
      0.21132527	   5379.04935509	   1756.79493833	   2049.31237805	     99.27552997	    -54.33688605	   1039.94523389	     -0.00000000	      0.00000000	      0.00000000	    147.60823364	     54.33688605	  -1039.94523389	      0.00000000	      0.00000000	      0.00000000	     11.30552502	      0.00000000	      0.00000000	      0.00000000	      0.00000000
      0.21162801	   5375.25513501	   1756.11480090	   2046.82553663	     99.70353242	    -54.01403956	   1039.71141445	     -0.00000000	      0.00000000	      0.00000000	    147.50762993	     54.01403956	  -1039.71141445	      0.00000000	      0.00000000	      0.00000000	     11.28906580	      0.00000000	      0.00000000	      0.00000000	      0.00000000
      0.21193075	   5371.46242699	   1755.43365545	   2044.33635773	    100.13265674	    -53.69104642	   1039.47835158	     -0.00000000	      0.00000000	      0.00000000	    147.40700243	     53.69104642	  -1039.47835158	      0.00000000	      0.00000000	      0.00000000	     11.27260897	      0.00000000	      0.00000000	      0.00000000	      0.00000000
      0.21223350	   5367.67108532	   1754.75148786	   2041.84482142	    100.56290374	    -53.36790270	   1039.24602451	     -0.00000000	      0.00000000	      0.00000000	    147.30634796	     53.36790270	  -1039.24602451	      0.00000000	      0.00000000	      0.00000000	     11.25615425	      0.00000000	      0.00000000	      0.00000000	      0.00000000
      0.21253624	   5363.88096694	   1754.06828423	   2039.35090774	    100.99427430	    -53.04460441	   1039.01441278	     -0.00000000	      0.00000000	      0.00000000	    147.20566341	     53.04460441	  -1039.01441278	      0.00000000	      0.00000000	      0.00000000	     11.23970134	      0.00000000	      0.00000000	      0.00000000	      0.00000000
      0.21283898	   5360.09193133	   1753.38403083	   2036.85459671	    101.42676931	    -52.72114751	   1038.78349622	     -0.00000000	      0.00000000	      0.00000000	    147.10494574	     52.72114751	  -1038.78349622	      0.00000000	      0.00000000	      0.00000000	     11.22324997	      0.00000000	      0.00000000	      0.00000000	      0.00000000
      0.21314172	   5356.30384041	   1752.69871413	   2034.35586830	    101.86038970	    -52.39752792	   1038.55325497	     -0.00000000	      0.00000000	      0.00000000	    147.00419192	     52.39752792	  -1038.55325497	      0.00000000	      0.00000000	      0.00000000	     11.20679985	      0.00000000	      0.00000000	      0.00000000	      0.00000000
      0.21344447	   5352.51655850	   1752.01232082	   2031.85470249	    102.29513642	    -52.07374152	   1038.32366948	     -0.00000000	      0.00000000	      0.00000000	    146.90339903	     52.07374152	  -1038.32366948	      0.00000000	      0.00000000	      0.00000000	     11.19035071	      0.00000000	      0.00000000	      0.00000000	      0.00000000
      0.21374721	   5348.72995218	   1751.32483778	   2029.35107923	    102.73101043	    -51.74978419	   1038.09472044	     -0.00000000	      0.00000000	      0.00000000	    146.80256417	     51.74978419	  -1038.09472044	      0.00000000	      0.00000000	      0.00000000	     11.17390226	      0.00000000	      0.00000000	      0.00000000	      0.00000000
      0.21404995	   5344.94389025	   1750.63625210	   2026.84497842	    103.16801275	    -51.42565173	   1037.86638885	     -0.00000000	      0.00000000	      0.00000000	    146.70168450	     51.42565173	  -1037.86638885	      0.00000000	      0.00000000	      0.00000000	     11.15745425	      0.00000000	      0.00000000	      0.00000000	      0.00000000
      0.21435269	   5341.15824360	   1749.94655107	   2024.33637997	    103.60614438	    -51.10133993	   1037.63865596	     -0.00000000	      0.00000000	      0.00000000	    146.60075723	     51.10133993	  -1037.63865596	      0.00000000	      0.00000000	      0.00000000	     11.14100640	      0.00000000	      0.00000000	      0.00000000	      0.00000000
      0.21465544	   5337.37288519	   1749.25572220	   2021.82526376	    104.04540638	    -50.77684457	   1037.41150329	     -0.00000000	      0.00000000	      0.00000000	    146.49977962	     50.77684457	  -1037.41150329	      0.00000000	      0.00000000	      0.00000000	     11.12455845	      0.00000000	      0.00000000	      0.00000000	      0.00000000
      0.21495818	   5333.58768993	   1748.56375319	   2019.31160966	    104.48579982	    -50.45216137	   1037.18491258	     -0.00000000	      0.00000000	      0.00000000	    146.39874896	     50.45216137	  -1037.18491258	      0.00000000	      0.00000000	      0.00000000	     11.10811013	      0.00000000	      0.00000000	      0.00000000	      0.00000000
      0.21526092	   5329.80253460	   1747.87063197	   2016.79539752	    104.92732579	    -50.12728603	   1036.95886582	     -0.00000000	      0.00000000	      0.00000000	    146.29766261	     50.12728603	  -1036.95886582	      0.00000000	      0.00000000	      0.00000000	     11.09166120	      0.00000000	      0.00000000	      0.00000000	      0.00000000
      0.21556366	   5326.01729781	   1747.17634666	   2014.27660717	    105.36998539	    -49.80221422	   1036.73334522	     -0.00000000	      0.00000000	      0.00000000	    146.19651795	     49.80221422	  -1036.73334522	      0.00000000	      0.00000000	      0.00000000	     11.07521139	      0.00000000	      0.00000000	      0.00000000	      0.00000000
      0.21586640	   5322.23185988	   1746.48088560	   2011.75521843	    105.81377977	    -49.47694160	   1036.50833322	     -0.00000000	      0.00000000	      0.00000000	    146.09531243	     49.47694160	  -1036.50833322	      0.00000000	      0.00000000	      0.00000000	     11.05876044	      0.00000000	      0.00000000	      0.00000000	      0.00000000
      0.21616915	   5318.44610278	   1745.78423734	   2009.23121109	    106.25871007	    -49.15146375	   1036.28381244	     -0.00000000	      0.00000000	      0.00000000	    145.99404351	     49.15146375	  -1036.28381244	      0.00000000	      0.00000000	      0.00000000	     11.04230812	      0.00000000	      0.00000000	      0.00000000	      0.00000000
      0.21647189	   5314.65991009	   1745.08639065	   2006.70456497	    106.70477747	    -48.82577627	   1036.05976571	     -0.00000000	      0.00000000	      0.00000000	    145.89270871	     48.82577627	  -1036.05976571	      0.00000000	      0.00000000	      0.00000000	     11.02585417	      0.00000000	      0.00000000	      0.00000000	      0.00000000
      0.21677463	   5310.87316689	   1744.38733447	   2004.17525982	    107.15198317	    -48.49987469	   1035.83617605	     -0.00000000	      0.00000000	      0.00000000	    145.79130557	     48.49987469	  -1035.83617605	      0.00000000	      0.00000000	      0.00000000	     11.00939835	      0.00000000	      0.00000000	      0.00000000	      0.00000000
      0.21707737	   5307.08575968	   1743.68705800	   2001.64327542	    107.60032837	    -48.17375452	   1035.61302663	     -0.00000000	      0.00000000	      0.00000000	    145.68983168	     48.17375452	  -1035.61302663	      0.00000000	      0.00000000	      0.00000000	     10.99294041	      0.00000000	      0.00000000	      0.00000000	      0.00000000
      0.21738012	   5303.29757636	   1742.98555060	   1999.10859153	    108.04981430	    -47.84741125	   1035.39030080	     -0.00000000	      0.00000000	      0.00000000	    145.58828466	     47.84741125	  -1035.39030080	      0.00000000	      0.00000000	      0.00000000	     10.97648011	      0.00000000	      0.00000000	      0.00000000	      0.00000000
      0.21768286	   5299.50850612	   1742.28280187	   1996.57118789	    108.50044221	    -47.52084032	   1035.16798208	     -0.00000000	      0.00000000	      0.00000000	    145.48666216	     47.52084032	  -1035.16798208	      0.00000000	      0.00000000	      0.00000000	     10.96001721	      0.00000000	      0.00000000	      0.00000000	      0.00000000
      0.21798560	   5295.71843936	   1741.57880159	   1994.03104424	    108.95221337	    -47.19403713	   1034.94605411	     -0.00000000	      0.00000000	      0.00000000	    145.38496187	     47.19403713	  -1034.94605411	      0.00000000	      0.00000000	      0.00000000	     10.94355148	      0.00000000	      0.00000000	      0.00000000	      0.00000000
      0.21828834	   5291.92726769	   1740.87353974	   1991.48814029	    109.40512906	    -46.86699706	   1034.72450068	     -0.00000000	      0.00000000	      0.00000000	    145.28318150	     46.86699706	  -1034.72450068	      0.00000000	      0.00000000	      0.00000000	     10.92708267	      0.00000000	      0.00000000	      0.00000000	      0.00000000
      0.21859109	   5288.13488378	   1740.16700652	   1988.94245578	    109.85919057	    -46.53971545	   1034.50330570	     -0.00000000	      0.00000000	      0.00000000	    145.18131880	     46.53971545	  -1034.50330570	      0.00000000	      0.00000000	      0.00000000	     10.91061055	      0.00000000	      0.00000000	      0.00000000	      0.00000000
      0.21889383	   5284.34118135	   1739.45919231	   1986.39397039	    110.31439923	    -46.21218761	   1034.28245320	     -0.00000000	      0.00000000	      0.00000000	    145.07937153	     46.21218761	  -1034.28245320	      0.00000000	      0.00000000	      0.00000000	     10.89413490	      0.00000000	      0.00000000	      0.00000000	      0.00000000
      0.21919657	   5280.54605506	   1738.75008770	   1983.84266384	    110.77075636	    -45.88440880	   1034.06192732	     -0.00000000	      0.00000000	      0.00000000	    144.97733749	     45.88440880	  -1034.06192732	      0.00000000	      0.00000000	      0.00000000	     10.87765547	      0.00000000	      0.00000000	      0.00000000	      0.00000000
      0.21949931	   5276.74940051	   1738.03968345	   1981.28851580	    111.22826332	    -45.55637425	   1033.84171228	     -0.00000000	      0.00000000	      0.00000000	    144.87521451	     45.55637425	  -1033.84171228	      0.00000000	      0.00000000	      0.00000000	     10.86117204	      0.00000000	      0.00000000	      0.00000000	      0.00000000
      0.21980206	   5272.95111410	   1737.32797053	   1978.73150596	    111.68692145	    -45.22807916	   1033.62179241	     -0.00000000	      0.00000000	      0.00000000	    144.77300043	     45.22807916	  -1033.62179241	      0.00000000	      0.00000000	      0.00000000	     10.84468438	      0.00000000	      0.00000000	      0.00000000	      0.00000000
      0.22010480	   5269.15109302	   1736.61494009	   1976.17161398	    112.14673215	    -44.89951868	   1033.40215212	     -0.00000000	      0.00000000	      0.00000000	    144.67069312	     44.89951868	  -1033.40215212	      0.00000000	      0.00000000	      0.00000000	     10.82819226	      0.00000000	      0.00000000	      0.00000000	      0.00000000
      0.22040754	   5265.34923515	   1735.90058347	   1973.60881954	    112.60769680	    -44.57068793	   1033.18277585	     -0.00000000	      0.00000000	      0.00000000	    144.56829047	     44.57068793	  -1033.18277585	      0.00000000	      0.00000000	      0.00000000	     10.81169546	      0.00000000	      0.00000000	      0.00000000	      0.00000000
      0.22071028	   5261.54543901	   1735.18489217	   1971.04310227	    113.06981681	    -44.24158200	   1032.96364816	     -0.00000000	      0.00000000	      0.00000000	    144.46579038	     44.24158200	  -1032.96364816	      0.00000000	      0.00000000	      0.00000000	     10.79519374	      0.00000000	      0.00000000	      0.00000000	      0.00000000
      0.22101302	   5257.73960372	   1734.46785789	   1968.47444183	    113.53309359	    -43.91219593	   1032.74475360	     -0.00000000	      0.00000000	      0.00000000	    144.36319078	     43.91219593	  -1032.74475360	      0.00000000	      0.00000000	      0.00000000	     10.77868689	      0.00000000	      0.00000000	      0.00000000	      0.00000000
      0.22131577	   5253.93162889	   1733.74947250	   1965.90281785	    113.99752858	    -43.58252472	   1032.52607680	     -0.00000000	      0.00000000	      0.00000000	    144.26048961	     43.58252472	  -1032.52607680	      0.00000000	      0.00000000	      0.00000000	     10.76217467	      0.00000000	      0.00000000	      0.00000000	      0.00000000
      0.22161851	   5250.12141458	   1733.02972803	   1963.32820995	    114.46312323	    -43.25256334	   1032.30760240	     -0.00000000	      0.00000000	      0.00000000	    144.15768484	     43.25256334	  -1032.30760240	      0.00000000	      0.00000000	      0.00000000	     10.74565687	      0.00000000	      0.00000000	      0.00000000	      0.00000000
      0.22192125	   5246.30886124	   1732.30861670	   1960.75059776	    114.92987900	    -42.92230672	   1032.08931507	     -0.00000000	      0.00000000	      0.00000000	    144.05477442	     42.92230672	  -1032.08931507	      0.00000000	      0.00000000	      0.00000000	     10.72913326	      0.00000000	      0.00000000	      0.00000000	      0.00000000
      0.22222399	   5242.49386963	   1731.58613085	   1958.16996087	    115.39779736	    -42.59174974	   1031.87119949	     -0.00000000	      0.00000000	      0.00000000	    143.95175636	     42.59174974	  -1031.87119949	      0.00000000	      0.00000000	      0.00000000	     10.71260362	      0.00000000	      0.00000000	      0.00000000	      0.00000000
      0.22252674	   5238.67634077	   1730.86226304	   1955.58627889	    115.86687980	    -42.26088726	   1031.65324034	     -0.00000000	      0.00000000	      0.00000000	    143.84862864	     42.26088726	  -1031.65324034	      0.00000000	      0.00000000	      0.00000000	     10.69606773	      0.00000000	      0.00000000	      0.00000000	      0.00000000
      0.22282948	   5234.85617588	   1730.13700593	   1952.99953140	    116.33712781	    -41.92971408	   1031.43542228	     -0.00000000	      0.00000000	      0.00000000	    143.74538927	     41.92971408	  -1031.43542228	      0.00000000	      0.00000000	      0.00000000	     10.67952536	      0.00000000	      0.00000000	      0.00000000	      0.00000000
      0.22313222	   5231.03327627	   1729.41035237	   1950.40969798	    116.80854290	    -41.59822498	   1031.21772997	     -0.00000000	      0.00000000	      0.00000000	    143.64203627	     41.59822498	  -1031.21772997	      0.00000000	      0.00000000	      0.00000000	     10.66297629	      0.00000000	      0.00000000	      0.00000000	      0.00000000
      0.22343496	   5227.20754334	   1728.68229535	   1947.81675820	    117.28112660	    -41.26641468	   1031.00014802	     -0.00000000	      0.00000000	      0.00000000	    143.53856766	     41.26641468	  -1031.00014802	      0.00000000	      0.00000000	      0.00000000	     10.64642029	      0.00000000	      0.00000000	      0.00000000	      0.00000000
      0.22373771	   5223.37887846	   1727.95282799	   1945.22069160	    117.75488044	    -40.93427787	   1030.78266102	     -0.00000000	      0.00000000	      0.00000000	    143.43498145	     40.93427787	  -1030.78266102	      0.00000000	      0.00000000	      0.00000000	     10.62985715	      0.00000000	      0.00000000	      0.00000000	      0.00000000
      0.22404045	   5219.54718292	   1727.22194356	   1942.62147774	    118.22980596	    -40.60180919	   1030.56525349	     -0.00000000	      0.00000000	      0.00000000	    143.33127570	     40.60180919	  -1030.56525349	      0.00000000	      0.00000000	      0.00000000	     10.61328665	      0.00000000	      0.00000000	      0.00000000	      0.00000000
      0.22434319	   5215.71235788	   1726.48963548	   1940.01909614	    118.70590473	    -40.26900327	   1030.34790989	     -0.00000000	      0.00000000	      0.00000000	    143.22744842	     40.26900327	  -1030.34790989	      0.00000000	      0.00000000	      0.00000000	     10.59670855	      0.00000000	      0.00000000	      0.00000000	      0.00000000
      0.22464593	   5211.87430426	   1725.75589728	   1937.41352632	    119.18317830	    -39.93585466	   1030.13061464	     -0.00000000	      0.00000000	      0.00000000	    143.12349766	     39.93585466	  -1030.13061464	      0.00000000	      0.00000000	      0.00000000	     10.58012264	      0.00000000	      0.00000000	      0.00000000	      0.00000000
      0.22494868	   5208.03292270	   1725.02072263	   1934.80474779	    119.66162826	    -39.60235790	   1029.91335203	     -0.00000000	      0.00000000	      0.00000000	    143.01942145	     39.60235790	  -1029.91335203	      0.00000000	      0.00000000	      0.00000000	     10.56352869	      0.00000000	      0.00000000	      0.00000000	      0.00000000
      0.22525142	   5204.18811349	   1724.28410532	   1932.19274004	    120.14125620	    -39.26850746	   1029.69610628	     -0.00000000	      0.00000000	      0.00000000	    142.91521783	     39.26850746	  -1029.69610628	      0.00000000	      0.00000000	      0.00000000	     10.54692648	      0.00000000	      0.00000000	      0.00000000	      0.00000000
      0.22555416	   5200.33977648	   1723.54603928	   1929.57748254	    120.62206371	    -38.93429779	   1029.47886151	     -0.00000000	      0.00000000	      0.00000000	    142.81088482	     38.93429779	  -1029.47886151	      0.00000000	      0.00000000	      0.00000000	     10.53031578	      0.00000000	      0.00000000	      0.00000000	      0.00000000
      0.22585690	   5196.48781099	   1722.80651852	   1926.95895476	    121.10405241	    -38.59972330	   1029.26160171	     -0.00000000	      0.00000000	      0.00000000	    142.70642046	     38.59972330	  -1029.26160171	      0.00000000	      0.00000000	      0.00000000	     10.51369636	      0.00000000	      0.00000000	      0.00000000	      0.00000000
      0.22615965	   5192.63211579	   1722.06553719	   1924.33713615	    121.58722391	    -38.26477834	   1029.04431073	     -0.00000000	      0.00000000	      0.00000000	    142.60182276	     38.26477834	  -1029.04431073	      0.00000000	      0.00000000	      0.00000000	     10.49706801	      0.00000000	      0.00000000	      0.00000000	      0.00000000
      0.22646239	   5188.77258896	   1721.32308955	   1921.71200613	    122.07157984	    -37.92945724	   1028.82697230	     -0.00000000	      0.00000000	      0.00000000	    142.49708974	     37.92945724	  -1028.82697230	      0.00000000	      0.00000000	      0.00000000	     10.48043048	      0.00000000	      0.00000000	      0.00000000	      0.00000000
      0.22676513	   5184.90912786	   1720.57916993	   1919.08354413	    122.55712185	    -37.59375427	   1028.60956999	     -0.00000000	      0.00000000	      0.00000000	    142.39221939	     37.59375427	  -1028.60956999	      0.00000000	      0.00000000	      0.00000000	     10.46378355	      0.00000000	      0.00000000	      0.00000000	      0.00000000
      0.22706787	   5181.04162899	   1719.83377281	   1916.45172954	    123.04385158	    -37.25766368	   1028.39208718	     -0.00000000	      0.00000000	      0.00000000	    142.28720971	     37.25766368	  -1028.39208718	      0.00000000	      0.00000000	      0.00000000	     10.44712699	      0.00000000	      0.00000000	      0.00000000	      0.00000000
      0.22737061	   5177.16998797	   1719.08689273	   1913.81654174	    123.53177069	    -36.92117965	   1028.17450710	     -0.00000000	      0.00000000	      0.00000000	    142.18205867	     36.92117965	  -1028.17450710	      0.00000000	      0.00000000	      0.00000000	     10.43046057	      0.00000000	      0.00000000	      0.00000000	      0.00000000
      0.22767336	   5173.29409942	   1718.33852434	   1911.17796010	    124.02088084	    -36.58429635	   1027.95681276	     -0.00000000	      0.00000000	      0.00000000	    142.07676424	     36.58429635	  -1027.95681276	      0.00000000	      0.00000000	      0.00000000	     10.41378405	      0.00000000	      0.00000000	      0.00000000	      0.00000000
      0.22797610	   5169.41385685	   1717.58866235	   1908.53596395	    124.51118372	    -36.24700788	   1027.73898697	     -0.00000000	      0.00000000	      0.00000000	    141.97132436	     36.24700788	  -1027.73898697	      0.00000000	      0.00000000	      0.00000000	     10.39709720	      0.00000000	      0.00000000	      0.00000000	      0.00000000
      0.22827884	   5165.52915262	   1716.83730160	   1905.89053261	    125.00268101	    -35.90930831	   1027.52101232	     -0.00000000	      0.00000000	      0.00000000	    141.86573696	     35.90930831	  -1027.52101232	      0.00000000	      0.00000000	      0.00000000	     10.38039978	      0.00000000	      0.00000000	      0.00000000	      0.00000000
      0.22858158	   5161.63987780	   1716.08443697	   1903.24164539	    125.49537440	    -35.57119169	   1027.30287115	     -0.00000000	      0.00000000	      0.00000000	    141.75999995	     35.57119169	  -1027.30287115	      0.00000000	      0.00000000	      0.00000000	     10.36369155	      0.00000000	      0.00000000	      0.00000000	      0.00000000
      0.22888433	   5157.74592209	   1715.33006343	   1900.58928158	    125.98926560	    -35.23265198	   1027.08454555	     -0.00000000	      0.00000000	      0.00000000	    141.65411120	     35.23265198	  -1027.08454555	      0.00000000	      0.00000000	      0.00000000	     10.34697227	      0.00000000	      0.00000000	      0.00000000	      0.00000000
      0.22918707	   5153.84717373	   1714.57417604	   1897.93342042	    126.48435630	    -34.89368315	   1026.86601734	     -0.00000000	      0.00000000	      0.00000000	    141.54806858	     34.89368315	  -1026.86601734	      0.00000000	      0.00000000	      0.00000000	     10.33024170	      0.00000000	      0.00000000	      0.00000000	      0.00000000
      0.22948981	   5149.94351936	   1713.81676989	   1895.27404115	    126.98064824	    -34.55427909	   1026.64726805	     -0.00000000	      0.00000000	      0.00000000	    141.44186992	     34.55427909	  -1026.64726805	      0.00000000	      0.00000000	      0.00000000	     10.31349958	      0.00000000	      0.00000000	      0.00000000	      0.00000000
      0.22979255	   5146.03484396	   1713.05784017	   1892.61112299	    127.47814314	    -34.21443367	   1026.42827892	     -0.00000000	      0.00000000	      0.00000000	    141.33551302	     34.21443367	  -1026.42827892	      0.00000000	      0.00000000	      0.00000000	     10.29674568	      0.00000000	      0.00000000	      0.00000000	      0.00000000
      0.23009530	   5142.12103069	   1712.29738212	   1889.94464512	    127.97684273	    -33.87414071	   1026.20903083	     -0.00000000	      0.00000000	      0.00000000	    141.22899564	     33.87414071	  -1026.20903083	      0.00000000	      0.00000000	      0.00000000	     10.27997974	      0.00000000	      0.00000000	      0.00000000	      0.00000000
      0.23039804	   5138.20196081	   1711.53539104	   1887.27458670	    128.47674876	    -33.53339400	   1025.98950436	     -0.00000000	      0.00000000	      0.00000000	    141.12231553	     33.53339400	  -1025.98950436	      0.00000000	      0.00000000	      0.00000000	     10.26320150	      0.00000000	      0.00000000	      0.00000000	      0.00000000
      0.23070078	   5134.27751353	   1710.77186226	   1884.60092688	    128.97786296	    -33.19218727	   1025.76967970	     -0.00000000	      0.00000000	      0.00000000	    141.01547038	     33.19218727	  -1025.76967970	      0.00000000	      0.00000000	      0.00000000	     10.24641071	      0.00000000	      0.00000000	      0.00000000	      0.00000000
      0.23100352	   5130.34756591	   1710.00679120	   1881.92364476	    129.48018711	    -32.85051423	   1025.54953667	     -0.00000000	      0.00000000	      0.00000000	    140.90845786	     32.85051423	  -1025.54953667	      0.00000000	      0.00000000	      0.00000000	     10.22960711	      0.00000000	      0.00000000	      0.00000000	      0.00000000
      0.23130627	   5126.41199271	   1709.24017330	   1879.24271942	    129.98372295	    -32.50836854	   1025.32905469	     -0.00000000	      0.00000000	      0.00000000	    140.80127558	     32.50836854	  -1025.32905469	      0.00000000	      0.00000000	      0.00000000	     10.21279044	      0.00000000	      0.00000000	      0.00000000	      0.00000000
      0.23160901	   5122.47066626	   1708.47200405	   1876.55812993	    130.48847226	    -32.16574381	   1025.10821275	     -0.00000000	      0.00000000	      0.00000000	    140.69392111	     32.16574381	  -1025.10821275	      0.00000000	      0.00000000	      0.00000000	     10.19596042	      0.00000000	      0.00000000	      0.00000000	      0.00000000
      0.23191175	   5118.52345633	   1707.70227899	   1873.86985531	    130.99443682	    -31.82263363	   1024.88698941	     -0.00000000	      0.00000000	      0.00000000	    140.58639199	     31.82263363	  -1024.88698941	      0.00000000	      0.00000000	      0.00000000	     10.17911679	      0.00000000	      0.00000000	      0.00000000	      0.00000000
      0.23221449	   5114.57022996	   1706.93099367	   1871.17787455	    131.50161841	    -31.47903154	   1024.66536273	     -0.00000000	      0.00000000	      0.00000000	    140.47868568	     31.47903154	  -1024.66536273	      0.00000000	      0.00000000	      0.00000000	     10.16225927	      0.00000000	      0.00000000	      0.00000000	      0.00000000
      0.23251723	   5110.61085132	   1706.15814371	   1868.48216662	    132.01001881	    -31.13493104	   1024.44331031	     -0.00000000	      0.00000000	      0.00000000	    140.37079960	     31.13493104	  -1024.44331031	      0.00000000	      0.00000000	      0.00000000	     10.14538759	      0.00000000	      0.00000000	      0.00000000	      0.00000000
      0.23281998	   5106.64518155	   1705.38372472	   1865.78271047	    132.51963982	    -30.79032560	   1024.22080920	     -0.00000000	      0.00000000	      0.00000000	    140.26273113	     30.79032560	  -1024.22080920	      0.00000000	      0.00000000	      0.00000000	     10.12850145	      0.00000000	      0.00000000	      0.00000000	      0.00000000
      0.23312272	   5102.67307860	   1704.60773238	   1863.07948499	    133.03048324	    -30.44520863	   1023.99783594	     -0.00000000	      0.00000000	      0.00000000	    140.15447756	     30.44520863	  -1023.99783594	      0.00000000	      0.00000000	      0.00000000	     10.11160058	      0.00000000	      0.00000000	      0.00000000	      0.00000000
      0.23342546	   5098.69439704	   1703.83016236	   1860.37246907	    133.54255088	    -30.09957354	   1023.77436645	     -0.00000000	      0.00000000	      0.00000000	    140.04603614	     30.09957354	  -1023.77436645	      0.00000000	      0.00000000	      0.00000000	     10.09468468	      0.00000000	      0.00000000	      0.00000000	      0.00000000
      0.23372820	   5094.70898789	   1703.05101037	   1857.66164153	    134.05584454	    -29.75341367	   1023.55037609	     -0.00000000	      0.00000000	      0.00000000	    139.93740403	     29.75341367	  -1023.55037609	      0.00000000	      0.00000000	      0.00000000	     10.07775345	      0.00000000	      0.00000000	      0.00000000	      0.00000000
      0.23403095	   5090.71669842	   1702.27027213	   1854.94698115	    134.57036604	    -29.40672233	   1023.32583957	     -0.00000000	      0.00000000	      0.00000000	    139.82857833	     29.40672233	  -1023.32583957	      0.00000000	      0.00000000	      0.00000000	     10.06080659	      0.00000000	      0.00000000	      0.00000000	      0.00000000
      0.23433369	   5086.71737199	   1701.48794337	   1852.22846662	    135.08611720	    -29.05949280	   1023.10073093	     -0.00000000	      0.00000000	      0.00000000	    139.71955607	     29.05949280	  -1023.10073093	      0.00000000	      0.00000000	      0.00000000	     10.04384379	      0.00000000	      0.00000000	      0.00000000	      0.00000000
      0.23463643	   5082.71084779	   1700.70401985	   1849.50607653	    135.60309985	    -28.71171832	   1022.87502351	     -0.00000000	      0.00000000	      0.00000000	    139.61033419	     28.71171832	  -1022.87502351	      0.00000000	      0.00000000	      0.00000000	     10.02686474	      0.00000000	      0.00000000	      0.00000000	      0.00000000
      0.23493917	   5078.69696067	   1699.91849732	   1846.77978940	    136.12131580	    -28.36339211	   1022.64868994	     -0.00000000	      0.00000000	      0.00000000	    139.50090956	     28.36339211	  -1022.64868994	      0.00000000	      0.00000000	      0.00000000	     10.00986912	      0.00000000	      0.00000000	      0.00000000	      0.00000000
      0.23524192	   5074.67554092	   1699.13137155	   1844.04958368	    136.64076690	    -28.01450731	   1022.42170206	     -0.00000000	      0.00000000	      0.00000000	    139.39127894	     28.01450731	  -1022.42170206	      0.00000000	      0.00000000	      0.00000000	      9.99285659	      0.00000000	      0.00000000	      0.00000000	      0.00000000
      0.23554466	   5070.64641398	   1698.34263830	   1841.31543770	    137.16145498	    -27.66505708	   1022.19403091	     -0.00000000	      0.00000000	      0.00000000	    139.28143900	     27.66505708	  -1022.19403091	      0.00000000	      0.00000000	      0.00000000	      9.97582684	      0.00000000	      0.00000000	      0.00000000	      0.00000000
      0.23584740	   5066.60940031	   1697.55229336	   1838.57732974	    137.68338188	    -27.31503450	   1021.96564668	     -0.00000000	      0.00000000	      0.00000000	    139.17138634	     27.31503450	  -1021.96564668	      0.00000000	      0.00000000	      0.00000000	      9.95877951	      0.00000000	      0.00000000	      0.00000000	      0.00000000
      0.23615014	   5062.56431502	   1696.76033249	   1835.83523799	    138.20654944	    -26.96443265	   1021.73651871	     -0.00000000	      0.00000000	      0.00000000	    139.06111741	     26.96443265	  -1021.73651871	      0.00000000	      0.00000000	      0.00000000	      9.94171425	      0.00000000	      0.00000000	      0.00000000	      0.00000000
      0.23645289	   5058.51096771	   1695.96675146	   1833.08914055	    138.73095950	    -26.61324455	   1021.50661537	     -0.00000000	      0.00000000	      0.00000000	    138.95062860	     26.61324455	  -1021.50661537	      0.00000000	      0.00000000	      0.00000000	      9.92463073	      0.00000000	      0.00000000	      0.00000000	      0.00000000
      0.23675563	   5054.44916216	   1695.17154603	   1830.33901546	    139.25661391	    -26.26146321	   1021.27590410	     -0.00000000	      0.00000000	      0.00000000	    138.83991615	     26.26146321	  -1021.27590410	      0.00000000	      0.00000000	      0.00000000	      9.90752856	      0.00000000	      0.00000000	      0.00000000	      0.00000000
      0.23705837	   5050.37869604	   1694.37471196	   1827.58484066	    139.78351451	    -25.90908161	   1021.04435130	     -0.00000000	      0.00000000	      0.00000000	    138.72897619	     25.90908161	  -1021.04435130	      0.00000000	      0.00000000	      0.00000000	      9.89040738	      0.00000000	      0.00000000	      0.00000000	      0.00000000
      0.23736111	   5046.29936067	   1693.57624499	   1824.82659402	    140.31166316	    -25.55609268	   1020.81192234	     -0.00000000	      0.00000000	      0.00000000	    138.61780473	     25.55609268	  -1020.81192234	      0.00000000	      0.00000000	      0.00000000	      9.87326681	      0.00000000	      0.00000000	      0.00000000	      0.00000000
      0.23766385	   5042.21094071	   1692.77614085	   1822.06425333	    140.84106171	    -25.20248934	   1020.57858148	     -0.00000000	      0.00000000	      0.00000000	    138.50639765	     25.20248934	  -1020.57858148	      0.00000000	      0.00000000	      0.00000000	      9.85610646	      0.00000000	      0.00000000	      0.00000000	      0.00000000
      0.23796660	   5038.11321383	   1691.97439526	   1819.29779632	    141.37171200	    -24.84826449	   1020.34429180	     -0.00000000	      0.00000000	      0.00000000	    138.39475068	     24.84826449	  -1020.34429180	      0.00000000	      0.00000000	      0.00000000	      9.83892593	      0.00000000	      0.00000000	      0.00000000	      0.00000000
      0.23826934	   5034.00595045	   1691.17100393	   1816.52720061	    141.90361588	    -24.49341099	   1020.10901522	     -0.00000000	      0.00000000	      0.00000000	    138.28285941	     24.49341099	  -1020.10901522	      0.00000000	      0.00000000	      0.00000000	      9.82172481	      0.00000000	      0.00000000	      0.00000000	      0.00000000
      0.23857208	   5029.88891341	   1690.36596253	   1813.75244378	    142.43677522	    -24.13792167	   1019.87271237	     -0.00000000	      0.00000000	      0.00000000	    138.17071929	     24.13792167	  -1019.87271237	      0.00000000	      0.00000000	      0.00000000	      9.80450269	      0.00000000	      0.00000000	      0.00000000	      0.00000000
      0.23887482	   5025.76185764	   1689.55926673	   1810.97350331	    142.97119184	    -23.78178937	   1019.63534259	     -0.00000000	      0.00000000	      0.00000000	    138.05832560	     23.78178937	  -1019.63534259	      0.00000000	      0.00000000	      0.00000000	      9.78725913	      0.00000000	      0.00000000	      0.00000000	      0.00000000
      0.23917757	   5021.62452984	   1688.75091218	   1808.19035662	    143.50686761	    -23.42500688	   1019.39686388	     -0.00000000	      0.00000000	      0.00000000	    137.94567346	     23.42500688	  -1019.39686388	      0.00000000	      0.00000000	      0.00000000	      9.76999370	      0.00000000	      0.00000000	      0.00000000	      0.00000000
      0.23948031	   5017.47666818	   1687.94089449	   1805.40298105	    144.04380437	    -23.06756697	   1019.15723278	     -0.00000000	      0.00000000	      0.00000000	    137.83275782	     23.06756697	  -1019.15723278	      0.00000000	      0.00000000	      0.00000000	      9.75270593	      0.00000000	      0.00000000	      0.00000000	      0.00000000
      0.23978305	   5013.31800196	   1687.12920926	   1802.61135387	    144.58200396	    -22.70946243	   1018.91640440	     -0.00000000	      0.00000000	      0.00000000	    137.71957345	     22.70946243	  -1018.91640440	      0.00000000	      0.00000000	      0.00000000	      9.73539538	      0.00000000	      0.00000000	      0.00000000	      0.00000000
      0.24008579	   5009.14825127	   1686.31585204	   1799.81545229	    145.12146822	    -22.35068597	   1018.67433231	     -0.00000000	      0.00000000	      0.00000000	    137.60611495	     22.35068597	  -1018.67433231	      0.00000000	      0.00000000	      0.00000000	      9.71806156	      0.00000000	      0.00000000	      0.00000000	      0.00000000
      0.24038854	   5004.96712671	   1685.50081839	   1797.01525343	    145.66219899	    -21.99123036	   1018.43096851	     -0.00000000	      0.00000000	      0.00000000	    137.49237672	     21.99123036	  -1018.43096851	      0.00000000	      0.00000000	      0.00000000	      9.70070398	      0.00000000	      0.00000000	      0.00000000	      0.00000000
      0.24069128	   5000.77432905	   1684.68410381	   1794.21073435	    146.20419809	    -21.63108828	   1018.18626338	     -0.00000000	      0.00000000	      0.00000000	    137.37835294	     21.63108828	  -1018.18626338	      0.00000000	      0.00000000	      0.00000000	      9.68332214	      0.00000000	      0.00000000	      0.00000000	      0.00000000
      0.24099402	   4996.56954895	   1683.86570377	   1791.40187205	    146.74746737	    -21.27025246	   1017.94016557	     -0.00000000	      0.00000000	      0.00000000	    137.26403763	     21.27025246	  -1017.94016557	      0.00000000	      0.00000000	      0.00000000	      9.66591554	      0.00000000	      0.00000000	      0.00000000	      0.00000000
      0.24129676	   4992.35246667	   1683.04561373	   1788.58864346	    147.29200863	    -20.90871557	   1017.69262205	     -0.00000000	      0.00000000	      0.00000000	    137.14942458	     20.90871557	  -1017.69262205	      0.00000000	      0.00000000	      0.00000000	      9.64848363	      0.00000000	      0.00000000	      0.00000000	      0.00000000
      0.24159951	   4988.12275183	   1682.22382909	   1785.77102544	    147.83782369	    -20.54647031	   1017.44357797	     -0.00000000	      0.00000000	      0.00000000	    137.03450735	     20.54647031	  -1017.44357797	      0.00000000	      0.00000000	      0.00000000	      9.63102587	      0.00000000	      0.00000000	      0.00000000	      0.00000000
      0.24190225	   4983.88006315	   1681.40034524	   1782.94899478	    148.38491436	    -20.18350933	   1017.19297667	     -0.00000000	      0.00000000	      0.00000000	    136.91927930	     20.18350933	  -1017.19297667	      0.00000000	      0.00000000	      0.00000000	      9.61354172	      0.00000000	      0.00000000	      0.00000000	      0.00000000
      0.24220499	   4979.62404826	   1680.57515751	   1780.12252823	    148.93328245	    -19.81982530	   1016.94075959	     -0.00000000	      0.00000000	      0.00000000	    136.80373356	     19.81982530	  -1016.94075959	      0.00000000	      0.00000000	      0.00000000	      9.59603059	      0.00000000	      0.00000000	      0.00000000	      0.00000000
      0.24250773	   4975.35434356	   1679.74826121	   1777.29160247	    149.48292973	    -19.45541085	   1016.68686630	     -0.00000000	      0.00000000	      0.00000000	    136.68786304	     19.45541085	  -1016.68686630	      0.00000000	      0.00000000	      0.00000000	      9.57849190	      0.00000000	      0.00000000	      0.00000000	      0.00000000
      0.24281047	   4971.07057406	   1678.91965161	   1774.45619411	    150.03385800	    -19.09025861	   1016.43123439	     -0.00000000	      0.00000000	      0.00000000	    136.57166042	     19.09025861	  -1016.43123439	      0.00000000	      0.00000000	      0.00000000	      9.56092504	      0.00000000	      0.00000000	      0.00000000	      0.00000000
      0.24311322	   4966.77235336	   1678.08932394	   1771.61627971	    150.58606903	    -18.72436121	   1016.17379951	     -0.00000000	      0.00000000	      0.00000000	    136.45511812	     18.72436121	  -1016.17379951	      0.00000000	      0.00000000	      0.00000000	      9.54332941	      0.00000000	      0.00000000	      0.00000000	      0.00000000
      0.24341596	   4962.45928364	   1677.25727338	   1768.77183579	    151.13956457	    -18.35771124	   1015.91449533	     -0.00000000	      0.00000000	      0.00000000	    136.33822837	     18.35771124	  -1015.91449533	      0.00000000	      0.00000000	      0.00000000	      9.52570436	      0.00000000	      0.00000000	      0.00000000	      0.00000000
      0.24371870	   4958.13095570	   1676.42349509	   1765.92283879	    151.69434637	    -17.99030128	   1015.65325351	     -0.00000000	      0.00000000	      0.00000000	    136.22098315	     17.99030128	  -1015.65325351	      0.00000000	      0.00000000	      0.00000000	      9.50804925	      0.00000000	      0.00000000	      0.00000000	      0.00000000
      0.24402144	   4953.78694917	   1675.58798417	   1763.06926512	    152.25041618	    -17.62212390	   1015.39000376	     -0.00000000	      0.00000000	      0.00000000	    136.10337420	     17.62212390	  -1015.39000376	      0.00000000	      0.00000000	      0.00000000	      9.49036342	      0.00000000	      0.00000000	      0.00000000	      0.00000000
      0.24432419	   4949.42683271	   1674.75073569	   1760.21109112	    152.80777571	    -17.25317163	   1015.12467379	     -0.00000000	      0.00000000	      0.00000000	    135.98539305	     17.25317163	  -1015.12467379	      0.00000000	      0.00000000	      0.00000000	      9.47264618	      0.00000000	      0.00000000	      0.00000000	      0.00000000
      0.24462693	   4945.05016436	   1673.91174468	   1757.34829310	    153.36642668	    -16.88343697	   1014.85718939	     -0.00000000	      0.00000000	      0.00000000	    135.86703101	     16.88343697	  -1014.85718939	      0.00000000	      0.00000000	      0.00000000	      9.45489686	      0.00000000	      0.00000000	      0.00000000	      0.00000000
      0.24492967	   4940.65649198	   1673.07100612	   1754.48084731	    153.92637076	    -16.51291239	   1014.58747448	     -0.00000000	      0.00000000	      0.00000000	    135.74827919	     16.51291239	  -1014.58747448	      0.00000000	      0.00000000	      0.00000000	      9.43711473	      0.00000000	      0.00000000	      0.00000000	      0.00000000
      0.24523241	   4936.24535386	   1672.22851495	   1751.60872998	    154.48760966	    -16.14159031	   1014.31545111	     -0.00000000	      0.00000000	      0.00000000	    135.62912849	     16.14159031	  -1014.31545111	      0.00000000	      0.00000000	      0.00000000	      9.41929909	      0.00000000	      0.00000000	      0.00000000	      0.00000000
      0.24553516	   4931.81627933	   1671.38426605	   1748.73191726	    155.05014501	    -15.76946311	   1014.04103962	     -0.00000000	      0.00000000	      0.00000000	    135.50956962	     15.76946311	  -1014.04103962	      0.00000000	      0.00000000	      0.00000000	      9.40144920	      0.00000000	      0.00000000	      0.00000000	      0.00000000
      0.24583790	   4927.36878966	   1670.53825430	   1745.85038530	    155.61397846	    -15.39652310	   1013.76415867	     -0.00000000	      0.00000000	      0.00000000	    135.38959315	     15.39652310	  -1013.76415867	      0.00000000	      0.00000000	      0.00000000	      9.38356431	      0.00000000	      0.00000000	      0.00000000	      0.00000000
      0.24614064	   4922.90239895	   1669.69047448	   1742.96411017	    156.17911164	    -15.02276254	   1013.48472541	     -0.00000000	      0.00000000	      0.00000000	    135.26918948	     15.02276254	  -1013.48472541	      0.00000000	      0.00000000	      0.00000000	      9.36564368	      0.00000000	      0.00000000	      0.00000000	      0.00000000
      0.24644338	   4918.41661526	   1668.84092136	   1740.07306794	    156.74554615	    -14.64817360	   1013.20265559	     -0.00000000	      0.00000000	      0.00000000	    135.14834889	     14.64817360	  -1013.20265559	      0.00000000	      0.00000000	      0.00000000	      9.34768654	      0.00000000	      0.00000000	      0.00000000	      0.00000000
      0.24674613	   4913.91094182	   1667.98958966	   1737.17723461	    157.31328356	    -14.27274836	   1012.91786372	     -0.00000000	      0.00000000	      0.00000000	    135.02706155	     14.27274836	  -1012.91786372	      0.00000000	      0.00000000	      0.00000000	      9.32969213	      0.00000000	      0.00000000	      0.00000000	      0.00000000
      0.24704887	   4909.38487840	   1667.13647405	   1734.27658618	    157.88232546	    -13.89647881	   1012.63026327	     -0.00000000	      0.00000000	      0.00000000	    134.90531757	     13.89647881	  -1012.63026327	      0.00000000	      0.00000000	      0.00000000	      9.31165966	      0.00000000	      0.00000000	      0.00000000	      0.00000000
      0.24735161	   4904.83792283	   1666.28156916	   1731.37109859	    158.45267336	    -13.51935681	   1012.33976686	     -0.00000000	      0.00000000	      0.00000000	    134.78310700	     13.51935681	  -1012.33976686	      0.00000000	      0.00000000	      0.00000000	      9.29358836	      0.00000000	      0.00000000	      0.00000000	      0.00000000
      0.24765435	   4900.26957256	   1665.42486955	   1728.46074776	    159.02432880	    -13.14137413	   1012.04628647	     -0.00000000	      0.00000000	      0.00000000	    134.66041990	     13.14137413	  -1012.04628647	      0.00000000	      0.00000000	      0.00000000	      9.27547745	      0.00000000	      0.00000000	      0.00000000	      0.00000000
      0.24795709	   4895.67932645	   1664.56636976	   1725.54550956	    159.59729326	    -12.76252238	   1011.74973372	     -0.00000000	      0.00000000	      0.00000000	    134.53724633	     12.76252238	  -1011.74973372	      0.00000000	      0.00000000	      0.00000000	      9.25732614	      0.00000000	      0.00000000	      0.00000000	      0.00000000
      0.24825984	   4891.06668657	   1663.70606428	   1722.62535987	    160.17156823	    -12.38279303	   1011.45002007	     -0.00000000	      0.00000000	      0.00000000	    134.41357644	     12.38279303	  -1011.45002007	      0.00000000	      0.00000000	      0.00000000	      9.23913366	      0.00000000	      0.00000000	      0.00000000	      0.00000000
      0.24856258	   4886.43116008	   1662.84394753	   1719.70027448	    160.74715514	    -12.00217738	   1011.14705714	     -0.00000000	      0.00000000	      0.00000000	    134.28940045	     12.00217738	  -1011.14705714	      0.00000000	      0.00000000	      0.00000000	      9.22089923	      0.00000000	      0.00000000	      0.00000000	      0.00000000
      0.24886532	   4881.77226124	   1661.98001390	   1716.77022920	    161.32405542	    -11.62066657	   1010.84075697	     -0.00000000	      0.00000000	      0.00000000	    134.16470874	     11.62066657	  -1010.84075697	      0.00000000	      0.00000000	      0.00000000	      9.20262209	      0.00000000	      0.00000000	      0.00000000	      0.00000000
      0.24916806	   4877.08951335	   1661.11425773	   1713.83519978	    161.90227048	    -11.23825156	   1010.53103232	     -0.00000000	      0.00000000	      0.00000000	    134.03949187	     11.23825156	  -1010.53103232	      0.00000000	      0.00000000	      0.00000000	      9.18430148	      0.00000000	      0.00000000	      0.00000000	      0.00000000
      0.24947081	   4872.38245076	   1660.24667331	   1710.89516193	    162.48180168	    -10.85492312	   1010.21779696	     -0.00000000	      0.00000000	      0.00000000	    133.91374062	     10.85492312	  -1010.21779696	      0.00000000	      0.00000000	      0.00000000	      9.16593665	      0.00000000	      0.00000000	      0.00000000	      0.00000000
      0.24977355	   4867.65062085	   1659.37725486	   1707.95009133	    163.06265039	    -10.47067182	   1009.90096597	     -0.00000000	      0.00000000	      0.00000000	    133.78744605	     10.47067182	  -1009.90096597	      0.00000000	      0.00000000	      0.00000000	      9.14752687	      0.00000000	      0.00000000	      0.00000000	      0.00000000
      0.25007629	   4862.89358596	   1658.50599658	   1704.99996365	    163.64481792	    -10.08548800	   1009.58045607	     -0.00000000	      0.00000000	      0.00000000	    133.66059949	     10.08548800	  -1009.58045607	      0.00000000	      0.00000000	      0.00000000	      9.12907144	      0.00000000	      0.00000000	      0.00000000	      0.00000000
      0.25037903	   4858.11092522	   1657.63289259	   1702.04475447	    164.22830559	     -9.69936183	   1009.25618582	     -0.00000000	      0.00000000	      0.00000000	    133.53319266	      9.69936183	  -1009.25618582	      0.00000000	      0.00000000	      0.00000000	      9.11056966	      0.00000000	      0.00000000	      0.00000000	      0.00000000
      0.25068178	   4853.30223631	   1656.75793696	   1699.08443936	    164.81311467	     -9.31228324	   1008.92807601	     -0.00000000	      0.00000000	      0.00000000	    133.40521762	      9.31228324	  -1008.92807601	      0.00000000	      0.00000000	      0.00000000	      9.09202086	      0.00000000	      0.00000000	      0.00000000	      0.00000000
      0.25098452	   4848.46713704	   1655.88112373	   1696.11899383	    165.39924642	     -8.92424195	   1008.59604982	     -0.00000000	      0.00000000	      0.00000000	    133.27666686	      8.92424195	  -1008.59604982	      0.00000000	      0.00000000	      0.00000000	      9.07342440	      0.00000000	      0.00000000	      0.00000000	      0.00000000
      0.25128726	   4843.60526689	   1655.00244685	   1693.14839333	    165.98670207	     -8.53522746	   1008.26003314	     -0.00000000	      0.00000000	      0.00000000	    133.14753333	      8.53522746	  -1008.26003314	      0.00000000	      0.00000000	      0.00000000	      9.05477965	      0.00000000	      0.00000000	      0.00000000	      0.00000000
      0.25159000	   4838.71628821	   1654.12190024	   1690.17261328	    166.57548284	     -8.14522906	   1007.91995475	     -0.00000000	      0.00000000	      0.00000000	    133.01781043	      8.14522906	  -1007.91995475	      0.00000000	      0.00000000	      0.00000000	      9.03608604	      0.00000000	      0.00000000	      0.00000000	      0.00000000
      0.25189275	   4833.79988742	   1653.23947774	   1687.19162900	    167.16558992	     -7.75423583	   1007.57574652	     -0.00000000	      0.00000000	      0.00000000	    132.88749208	      7.75423583	  -1007.57574652	      0.00000000	      0.00000000	      0.00000000	      9.01734299	      0.00000000	      0.00000000	      0.00000000	      0.00000000
      0.25219549	   4828.85577587	   1652.35517314	   1684.20541577	    167.75702448	     -7.36223663	   1007.22734360	     -0.00000000	      0.00000000	      0.00000000	    132.75657269	      7.36223663	  -1007.22734360	      0.00000000	      0.00000000	      0.00000000	      8.99854999	      0.00000000	      0.00000000	      0.00000000	      0.00000000
      0.25249823	   4823.88369057	   1651.46898017	   1681.21394878	    168.34978767	     -6.96922015	   1006.87468456	     -0.00000000	      0.00000000	      0.00000000	    132.62504724	      6.96922015	  -1006.87468456	      0.00000000	      0.00000000	      0.00000000	      8.97970654	      0.00000000	      0.00000000	      0.00000000	      0.00000000
      0.25280097	   4818.88339472	   1650.58089250	   1678.21720316	    168.94388062	     -6.57517484	   1006.51771146	     -0.00000000	      0.00000000	      0.00000000	    132.49291121	      6.57517484	  -1006.51771146	      0.00000000	      0.00000000	      0.00000000	      8.96081216	      0.00000000	      0.00000000	      0.00000000	      0.00000000
      0.25310371	   4813.85467800	   1649.69090373	   1675.21515391	    169.53930445	     -6.18008902	   1006.15636998	     -0.00000000	      0.00000000	      0.00000000	    132.36016069	      6.18008902	  -1006.15636998	      0.00000000	      0.00000000	      0.00000000	      8.94186645	      0.00000000	      0.00000000	      0.00000000	      0.00000000
      0.25340646	   4808.79735666	   1648.79900738	   1672.20777598	    170.13606026	     -5.78395078	   1005.79060948	     -0.00000000	      0.00000000	      0.00000000	    132.22679227	      5.78395078	  -1005.79060948	      0.00000000	      0.00000000	      0.00000000	      8.92286899	      0.00000000	      0.00000000	      0.00000000	      0.00000000
      0.25370920	   4803.71127350	   1647.90519692	   1669.19504418	    170.73414912	     -5.38674809	   1005.42038296	     -0.00000000	      0.00000000	      0.00000000	    132.09280313	      5.38674809	  -1005.42038296	      0.00000000	      0.00000000	      0.00000000	      8.90381944	      0.00000000	      0.00000000	      0.00000000	      0.00000000
      0.25401194	   4798.59629752	   1647.00946574	   1666.17693323	    171.33357211	     -4.98846871	   1005.04564713	     -0.00000000	      0.00000000	      0.00000000	    131.95819099	      4.98846871	  -1005.04564713	      0.00000000	      0.00000000	      0.00000000	      8.88471747	      0.00000000	      0.00000000	      0.00000000	      0.00000000
      0.25431468	   4793.45232360	   1646.11180717	   1663.15341772	    171.93433028	     -4.58910030	   1004.66636232	     -0.00000000	      0.00000000	      0.00000000	    131.82295411	      4.58910030	  -1004.66636232	      0.00000000	      0.00000000	      0.00000000	      8.86556278	      0.00000000	      0.00000000	      0.00000000	      0.00000000
      0.25461743	   4788.27927183	   1645.21221444	   1660.12447211	    172.53642468	     -4.18863033	   1004.28249247	     -0.00000000	      0.00000000	      0.00000000	    131.68709129	      4.18863033	  -1004.28249247	      0.00000000	      0.00000000	      0.00000000	      8.84635512	      0.00000000	      0.00000000	      0.00000000	      0.00000000
      0.25492017	   4783.07708685	   1644.31068074	   1657.09007071	    173.13985634	     -3.78704618	   1003.89400501	     -0.00000000	      0.00000000	      0.00000000	    131.55060184	      3.78704618	  -1003.89400501	      0.00000000	      0.00000000	      0.00000000	      8.82709426	      0.00000000	      0.00000000	      0.00000000	      0.00000000
      0.25522291	   4777.84573703	   1643.40719915	   1654.05018770	    173.74462627	     -3.38433507	   1003.50087081	     -0.00000000	      0.00000000	      0.00000000	    131.41348558	      3.38433507	  -1003.50087081	      0.00000000	      0.00000000	      0.00000000	      8.80778000	      0.00000000	      0.00000000	      0.00000000	      0.00000000
      0.25549532	   4773.11367675	   1642.59258326	   1651.31021736	    174.28993733	     -3.01776687	   1003.15277193	     -0.00000000	      0.00000000	      0.00000000	    131.29136952	      3.01776687	  -1003.15277193	      0.00000000	      0.00000000	      0.00000000	      8.79041663	      0.00000000	      0.00000000	      0.00000000	      0.00000000
      0.25576772	   4768.35799931	   1641.77637852	   1648.56576824	    174.83633481	     -2.65413788	   1002.78934139	     -0.00000000	      0.00000000	      0.00000000	    131.16659721	      2.65413788	  -1002.78934139	      0.00000000	      0.00000000	      0.00000000	      8.77293639	      0.00000000	      0.00000000	      0.00000000	      0.00000000
      0.25604013	   4763.57873390	   1640.95858089	   1645.81682194	    175.38381780	     -2.28878553	   1002.42441768	     -0.00000000	      0.00000000	      0.00000000	    131.04175182	      2.28878553	  -1002.42441768	      0.00000000	      0.00000000	      0.00000000	      8.75542733	      0.00000000	      0.00000000	      0.00000000	      0.00000000
      0.25631253	   4758.77591442	   1640.13918489	   1643.06335900	    175.93238736	     -1.92263839	   1002.05520143	     -0.00000000	      0.00000000	      0.00000000	    130.91631491	      1.92263839	  -1002.05520143	      0.00000000	      0.00000000	      0.00000000	      8.73787170	      0.00000000	      0.00000000	      0.00000000	      0.00000000
      0.25658494	   4753.94958873	   1639.31818522	   1640.30536004	    176.48204416	     -1.55549841	   1001.68224012	     -0.00000000	      0.00000000	      0.00000000	    130.79039197	      1.55549841	  -1001.68224012	      0.00000000	      0.00000000	      0.00000000	      8.72027301	      0.00000000	      0.00000000	      0.00000000	      0.00000000
      0.25685734	   4749.09981598	   1638.49557650	   1637.54280552	    177.03278893	     -1.18739356	   1001.30541313	     -0.00000000	      0.00000000	      0.00000000	    130.66396383	      1.18739356	  -1001.30541313	      0.00000000	      0.00000000	      0.00000000	      8.70263049	      0.00000000	      0.00000000	      0.00000000	      0.00000000
      0.25712975	   4744.22666626	   1637.67135328	   1634.77567573	    177.58462238	     -0.81830654	   1000.92473499	     -0.00000000	      0.00000000	      0.00000000	    130.53703646	      0.81830654	  -1000.92473499	      0.00000000	      0.00000000	      0.00000000	      8.68494429	      0.00000000	      0.00000000	      0.00000000	      0.00000000
      0.25740215	   4739.33021989	   1636.84551006	   1632.00395084	    178.13754520	     -0.44822895	   1000.54019520	     -0.00000000	      0.00000000	      0.00000000	    130.40961113	      0.44822895	  -1000.54019520	      0.00000000	      0.00000000	      0.00000000	      8.66721436	      0.00000000	      0.00000000	      0.00000000	      0.00000000
      0.25767456	   4734.41056665	   1636.01804127	   1629.22761086	    178.69155807	     -0.07715055	   1000.15178993	     -0.00000000	      0.00000000	      0.00000000	    130.28169028	      0.07715055	  -1000.15178993	      0.00000000	      0.00000000	      0.00000000	      8.64944071	      0.00000000	      0.00000000	      0.00000000	      0.00000000
      0.25794696	   4729.46780512	   1635.18894126	   1626.44663564	    179.24666162	      0.29493863	    999.75951559	     -0.00000000	      0.00000000	      0.00000000	    130.15327633	     -0.29493863	   -999.75951559	      0.00000000	      0.00000000	      0.00000000	      8.63162336	      0.00000000	      0.00000000	      0.00000000	      0.00000000
      0.25821937	   4724.50204201	   1634.35820433	   1623.66100487	    179.80285648	      0.66804870	    999.36336997	     -0.00000000	      0.00000000	      0.00000000	    130.02437195	     -0.66804870	   -999.36336997	      0.00000000	      0.00000000	      0.00000000	      8.61376234	      0.00000000	      0.00000000	      0.00000000	      0.00000000
      0.25849178	   4719.51339144	   1633.52582471	   1620.87069806	    180.36014326	      1.04218983	    998.96335194	     -0.00000000	      0.00000000	      0.00000000	    129.89497994	     -1.04218983	   -998.96335194	      0.00000000	      0.00000000	      0.00000000	      8.59585769	      0.00000000	      0.00000000	      0.00000000	      0.00000000
      0.25876418	   4714.50197433	   1632.69179656	   1618.07569456	    180.91852253	      1.41737227	    998.55946134	     -0.00000000	      0.00000000	      0.00000000	    129.76510327	     -1.41737227	   -998.55946134	      0.00000000	      0.00000000	      0.00000000	      8.57790944	      0.00000000	      0.00000000	      0.00000000	      0.00000000
      0.25903659	   4709.46791774	   1631.85611395	   1615.27597353	    181.47799485	      1.79360635	    998.15169892	     -0.00000000	      0.00000000	      0.00000000	    129.63474503	     -1.79360635	   -998.15169892	      0.00000000	      0.00000000	      0.00000000	      8.55991766	      0.00000000	      0.00000000	      0.00000000	      0.00000000
      0.25930899	   4704.41135426	   1631.01877091	   1612.47151393	    182.03856077	      2.17090246	    997.74006619	     -0.00000000	      0.00000000	      0.00000000	    129.50390844	     -2.17090246	   -997.74006619	      0.00000000	      0.00000000	      0.00000000	      8.54188239	      0.00000000	      0.00000000	      0.00000000	      0.00000000
      0.25958140	   4699.33242138	   1630.17976136	   1609.66229455	    182.60022083	      2.54927111	    997.32456539	     -0.00000000	      0.00000000	      0.00000000	    129.37259684	     -2.54927111	   -997.32456539	      0.00000000	      0.00000000	      0.00000000	      8.52380372	      0.00000000	      0.00000000	      0.00000000	      0.00000000
      0.25985380	   4694.23126099	   1629.33907917	   1606.84829396	    183.16297552	      2.92872285	    996.90519935	     -0.00000000	      0.00000000	      0.00000000	    129.24081366	     -2.92872285	   -996.90519935	      0.00000000	      0.00000000	      0.00000000	      8.50568170	      0.00000000	      0.00000000	      0.00000000	      0.00000000
      0.26012621	   4689.10801876	   1628.49671813	   1604.02949054	    183.72682534	      3.30926834	    996.48197143	     -0.00000000	      0.00000000	      0.00000000	    129.10856242	     -3.30926834	   -996.48197143	      0.00000000	      0.00000000	      0.00000000	      8.48751641	      0.00000000	      0.00000000	      0.00000000	      0.00000000
      0.26039861	   4683.96284368	   1627.65267194	   1601.20586246	    184.29177078	      3.69091833	    996.05488541	     -0.00000000	      0.00000000	      0.00000000	    128.97584672	     -3.69091833	   -996.05488541	      0.00000000	      0.00000000	      0.00000000	      8.46930792	      0.00000000	      0.00000000	      0.00000000	      0.00000000
      0.26067102	   4678.79588749	   1626.80693421	   1598.37738765	    184.85781230	      4.07368366	    995.62394542	     -0.00000000	      0.00000000	      0.00000000	    128.84267023	     -4.07368366	   -995.62394542	      0.00000000	      0.00000000	      0.00000000	      8.45105632	      0.00000000	      0.00000000	      0.00000000	      0.00000000
      0.26094342	   4673.60730429	   1625.95949851	   1595.54404385	    185.42495034	      4.45757526	    995.18915588	     -0.00000000	      0.00000000	      0.00000000	    128.70903667	     -4.45757526	   -995.18915588	      0.00000000	      0.00000000	      0.00000000	      8.43276169	      0.00000000	      0.00000000	      0.00000000	      0.00000000
      0.26121583	   4668.39725000	   1625.11035829	   1592.70580857	    185.99318534	      4.84260416	    994.75052138	     -0.00000000	      0.00000000	      0.00000000	    128.57494982	     -4.84260416	   -994.75052138	      0.00000000	      0.00000000	      0.00000000	      8.41442411	      0.00000000	      0.00000000	      0.00000000	      0.00000000
      0.26148823	   4663.16588203	   1624.25950692	   1589.86265905	    186.56251773	      5.22878149	    994.30804668	     -0.00000000	      0.00000000	      0.00000000	    128.44041349	     -5.22878149	   -994.30804668	      0.00000000	      0.00000000	      0.00000000	      8.39604366	      0.00000000	      0.00000000	      0.00000000	      0.00000000
      0.26176064	   4657.91335880	   1623.40693769	   1587.01457235	    187.13294790	      5.61611849	    993.86173655	     -0.00000000	      0.00000000	      0.00000000	    128.30543152	     -5.61611849	   -993.86173655	      0.00000000	      0.00000000	      0.00000000	      8.37762042	      0.00000000	      0.00000000	      0.00000000	      0.00000000
      0.26203304	   4652.63983942	   1622.55264381	   1584.16152524	    187.70447624	      6.00462650	    993.41159578	     -0.00000000	      0.00000000	      0.00000000	    128.17000778	     -6.00462650	   -993.41159578	      0.00000000	      0.00000000	      0.00000000	      8.35915449	      0.00000000	      0.00000000	      0.00000000	      0.00000000
      0.26230545	   4647.34548331	   1621.69661840	   1581.30349428	    188.27710314	      6.39431698	    992.95762908	     -0.00000000	      0.00000000	      0.00000000	    128.03414616	     -6.39431698	   -992.95762908	      0.00000000	      0.00000000	      0.00000000	      8.34064593	      0.00000000	      0.00000000	      0.00000000	      0.00000000
      0.26257785	   4642.03044986	   1620.83885446	   1578.44045573	    188.85082895	      6.78520151	    992.49984105	     -0.00000000	      0.00000000	      0.00000000	    127.89785054	     -6.78520151	   -992.49984105	      0.00000000	      0.00000000	      0.00000000	      8.32209483	      0.00000000	      0.00000000	      0.00000000	      0.00000000
      0.26285026	   4636.69489815	   1619.97934495	   1575.57238565	    189.42565402	      7.17729175	    992.03823609	     -0.00000000	      0.00000000	      0.00000000	    127.76112483	     -7.17729175	   -992.03823609	      0.00000000	      0.00000000	      0.00000000	      8.30350127	      0.00000000	      0.00000000	      0.00000000	      0.00000000
      0.26312267	   4631.33898664	   1619.11808270	   1572.69925978	    190.00157868	      7.57059953	    991.57281837	     -0.00000000	      0.00000000	      0.00000000	    127.62397291	     -7.57059953	   -991.57281837	      0.00000000	      0.00000000	      0.00000000	      8.28486531	      0.00000000	      0.00000000	      0.00000000	      0.00000000
      0.26339507	   4625.96287291	   1618.25506046	   1569.82105364	    190.57860324	      7.96513677	    991.10359178	     -0.00000000	      0.00000000	      0.00000000	    127.48639868	     -7.96513677	   -991.10359178	      0.00000000	      0.00000000	      0.00000000	      8.26618704	      0.00000000	      0.00000000	      0.00000000	      0.00000000
      0.26366748	   4620.56671340	   1617.39027087	   1566.93774245	    191.15672801	      8.36091554	    990.63055988	     -0.00000000	      0.00000000	      0.00000000	    127.34840600	     -8.36091554	   -990.63055988	      0.00000000	      0.00000000	      0.00000000	      8.24746651	      0.00000000	      0.00000000	      0.00000000	      0.00000000
      0.26393988	   4615.15066320	   1616.52370648	   1564.04930115	    191.73595326	      8.75794801	    990.15372584	     -0.00000000	      0.00000000	      0.00000000	    127.20999872	     -8.75794801	   -990.15372584	      0.00000000	      0.00000000	      0.00000000	      8.22870380	      0.00000000	      0.00000000	      0.00000000	      0.00000000
      0.26421229	   4609.71487582	   1615.65535977	   1561.15570442	    192.31627927	      9.15624651	    989.67309244	     -0.00000000	      0.00000000	      0.00000000	    127.07118068	     -9.15624651	   -989.67309244	      0.00000000	      0.00000000	      0.00000000	      8.20989895	      0.00000000	      0.00000000	      0.00000000	      0.00000000
      0.26448469	   4604.25950298	   1614.78522307	   1558.25692662	    192.89770627	      9.55582350	    989.18866199	     -0.00000000	      0.00000000	      0.00000000	    126.93195569	     -9.55582350	   -989.18866199	      0.00000000	      0.00000000	      0.00000000	      8.19105204	      0.00000000	      0.00000000	      0.00000000	      0.00000000
      0.26475710	   4598.78469447	   1613.91328864	   1555.35294185	    193.48023450	      9.95669157	    988.70043631	     -0.00000000	      0.00000000	      0.00000000	    126.79232750	     -9.95669157	   -988.70043631	      0.00000000	      0.00000000	      0.00000000	      8.17216310	      0.00000000	      0.00000000	      0.00000000	      0.00000000
      0.26502950	   4593.29059794	   1613.03954865	   1552.44372390	    194.06386417	     10.35886346	    988.20841670	     -0.00000000	      0.00000000	      0.00000000	    126.65229987	    -10.35886346	   -988.20841670	      0.00000000	      0.00000000	      0.00000000	      8.15323219	      0.00000000	      0.00000000	      0.00000000	      0.00000000
      0.26530191	   4587.77735879	   1612.16399512	   1549.52924625	    194.64859546	     10.76235205	    987.71260391	     -0.00000000	      0.00000000	      0.00000000	    126.51187650	    -10.76235205	   -987.71260391	      0.00000000	      0.00000000	      0.00000000	      8.13425934	      0.00000000	      0.00000000	      0.00000000	      0.00000000
      0.26557431	   4582.24511998	   1611.28662001	   1546.60948208	    195.23442856	     11.16717037	    987.21299808	     -0.00000000	      0.00000000	      0.00000000	    126.37106104	    -11.16717037	   -987.21299808	      0.00000000	      0.00000000	      0.00000000	      8.11524459	      0.00000000	      0.00000000	      0.00000000	      0.00000000
      0.26584672	   4576.69402194	   1610.40741516	   1543.68440426	    195.82136360	     11.57333161	    986.70959876	     -0.00000000	      0.00000000	      0.00000000	    126.22985713	    -11.57333161	   -986.70959876	      0.00000000	      0.00000000	      0.00000000	      8.09618796	      0.00000000	      0.00000000	      0.00000000	      0.00000000
      0.26611912	   4571.12420248	   1609.52637229	   1540.75398533	    196.40940072	     11.98084909	    986.20240484	     -0.00000000	      0.00000000	      0.00000000	    126.08826833	    -11.98084909	   -986.20240484	      0.00000000	      0.00000000	      0.00000000	      8.07708948	      0.00000000	      0.00000000	      0.00000000	      0.00000000
      0.26639153	   4565.53579661	   1608.64348302	   1537.81819753	    196.99854001	     12.38973631	    985.69141458	     -0.00000000	      0.00000000	      0.00000000	    125.94629818	    -12.38973631	   -985.69141458	      0.00000000	      0.00000000	      0.00000000	      8.05794917	      0.00000000	      0.00000000	      0.00000000	      0.00000000
      0.26666393	   4559.92893653	   1607.75873887	   1534.87701277	    197.58878155	     12.80000692	    985.17662550	     -0.00000000	      0.00000000	      0.00000000	    125.80395016	    -12.80000692	   -985.17662550	      0.00000000	      0.00000000	      0.00000000	      8.03876704	      0.00000000	      0.00000000	      0.00000000	      0.00000000
      0.26693634	   4554.30375149	   1606.87213122	   1531.93040261	    198.18012540	     13.21167473	    984.65803444	     -0.00000000	      0.00000000	      0.00000000	    125.66122771	    -13.21167473	   -984.65803444	      0.00000000	      0.00000000	      0.00000000	      8.01954308	      0.00000000	      0.00000000	      0.00000000	      0.00000000
      0.26720875	   4548.66036776	   1605.98365138	   1528.97833830	    198.77257157	     13.62475371	    984.13563752	     -0.00000000	      0.00000000	      0.00000000	    125.51813419	    -13.62475371	   -984.13563752	      0.00000000	      0.00000000	      0.00000000	      8.00027730	      0.00000000	      0.00000000	      0.00000000	      0.00000000
      0.26748115	   4542.99890853	   1605.09329049	   1526.02079072	    199.36612008	     14.03925803	    983.60943008	     -0.00000000	      0.00000000	      0.00000000	    125.37467294	    -14.03925803	   -983.60943008	      0.00000000	      0.00000000	      0.00000000	      7.98096969	      0.00000000	      0.00000000	      0.00000000	      0.00000000
      0.26775356	   4537.31949387	   1604.20103963	   1523.05773043	    199.96077088	     14.45520198	    983.07940673	     -0.00000000	      0.00000000	      0.00000000	    125.23084724	    -14.45520198	   -983.07940673	      0.00000000	      0.00000000	      0.00000000	      7.96162023	      0.00000000	      0.00000000	      0.00000000	      0.00000000
      0.26802596	   4531.62224069	   1603.30688973	   1520.08912764	    200.55652391	     14.87260007	    982.54556126	     -0.00000000	      0.00000000	      0.00000000	    125.08666031	    -14.87260007	   -982.54556126	      0.00000000	      0.00000000	      0.00000000	      7.94222890	      0.00000000	      0.00000000	      0.00000000	      0.00000000
      0.26829837	   4525.90726269	   1602.41083161	   1517.11495218	    201.15337907	     15.29146695	    982.00788670	     -0.00000000	      0.00000000	      0.00000000	    124.94211530	    -15.29146695	   -982.00788670	      0.00000000	      0.00000000	      0.00000000	      7.92279566	      0.00000000	      0.00000000	      0.00000000	      0.00000000
      0.26857077	   4520.17467031	   1601.51285597	   1514.13517354	    201.75133624	     15.71181747	    981.46637522	     -0.00000000	      0.00000000	      0.00000000	    124.79721534	    -15.71181747	   -981.46637522	      0.00000000	      0.00000000	      0.00000000	      7.90332049	      0.00000000	      0.00000000	      0.00000000	      0.00000000
      0.26884318	   4514.42457074	   1600.61295339	   1511.14976084	    202.35039525	     16.13366665	    980.92101822	     -0.00000000	      0.00000000	      0.00000000	    124.65196347	    -16.13366665	   -980.92101822	      0.00000000	      0.00000000	      0.00000000	      7.88380332	      0.00000000	      0.00000000	      0.00000000	      0.00000000
      0.26911558	   4508.65706785	   1599.71111432	   1508.15868283	    202.95055589	     16.55702972	    980.37180621	     -0.00000000	      0.00000000	      0.00000000	    124.50636270	    -16.55702972	   -980.37180621	      0.00000000	      0.00000000	      0.00000000	      7.86424413	      0.00000000	      0.00000000	      0.00000000	      0.00000000
      0.26938799	   4502.87226222	   1598.80732910	   1505.16190788	    203.55181792	     16.98192206	    979.81872887	     -0.00000000	      0.00000000	      0.00000000	    124.36041595	    -16.98192206	   -979.81872887	      0.00000000	      0.00000000	      0.00000000	      7.84464283	      0.00000000	      0.00000000	      0.00000000	      0.00000000
      0.26966039	   4497.07025108	   1597.90158795	   1502.15940398	    204.15418107	     17.40835926	    979.26177504	     -0.00000000	      0.00000000	      0.00000000	    124.21412612	    -17.40835926	   -979.26177504	      0.00000000	      0.00000000	      0.00000000	      7.82499937	      0.00000000	      0.00000000	      0.00000000	      0.00000000
      0.26993280	   4491.25112836	   1596.99388093	   1499.15113874	    204.75764499	     17.83635711	    978.70093265	     -0.00000000	      0.00000000	      0.00000000	    124.06749604	    -17.83635711	   -978.70093265	      0.00000000	      0.00000000	      0.00000000	      7.80531367	      0.00000000	      0.00000000	      0.00000000	      0.00000000
      0.27020520	   4485.41498461	   1596.08419801	   1496.13707938	    205.36220933	     18.26593159	    978.13618876	     -0.00000000	      0.00000000	      0.00000000	    123.92052846	    -18.26593159	   -978.13618876	      0.00000000	      0.00000000	      0.00000000	      7.78558565	      0.00000000	      0.00000000	      0.00000000	      0.00000000
      0.27047761	   4479.56190706	   1595.17252901	   1493.11719270	    205.96787365	     18.69709886	    977.56752954	     -0.00000000	      0.00000000	      0.00000000	    123.77322612	    -18.69709886	   -977.56752954	      0.00000000	      0.00000000	      0.00000000	      7.76581523	      0.00000000	      0.00000000	      0.00000000	      0.00000000
      0.27075001	   4473.69197963	   1594.25886379	   1490.09144513	    206.57463749	     19.12987532	    976.99494027	     -0.00000000	      0.00000000	      0.00000000	    123.62559166	    -19.12987532	   -976.99494027	      0.00000000	      0.00000000	      0.00000000	      7.74600230	      0.00000000	      0.00000000	      0.00000000	      0.00000000
      0.27102242	   4467.80528288	   1593.34319270	   1487.05980266	    207.18250034	     19.56427757	    976.41840536	     -0.00000000	      0.00000000	      0.00000000	    123.47762769	    -19.56427757	   -976.41840536	      0.00000000	      0.00000000	      0.00000000	      7.72614675	      0.00000000	      0.00000000	      0.00000000	      0.00000000
      0.27129483	   4461.90189405	   1592.42550612	   1484.02223089	    207.79146160	     20.00032246	    975.83790834	     -0.00000000	      0.00000000	      0.00000000	    123.32933679	    -20.00032246	   -975.83790834	      0.00000000	      0.00000000	      0.00000000	      7.70624849	      0.00000000	      0.00000000	      0.00000000	      0.00000000
      0.27156723	   4455.98188711	   1591.50579430	   1480.97869499	    208.40152066	     20.43802702	    975.25343181	     -0.00000000	      0.00000000	      0.00000000	    123.18072146	    -20.43802702	   -975.25343181	      0.00000000	      0.00000000	      0.00000000	      7.68630739	      0.00000000	      0.00000000	      0.00000000	      0.00000000
      0.27183964	   4450.04533270	   1590.58404734	   1477.92915970	    209.01267680	     20.87740854	    974.66495742	     -0.00000000	      0.00000000	      0.00000000	    123.03178416	    -20.87740854	   -974.66495742	      0.00000000	      0.00000000	      0.00000000	      7.66632331	      0.00000000	      0.00000000	      0.00000000	      0.00000000
      0.27211204	   4444.09229820	   1589.66025525	   1474.87358934	    209.62492929	     21.31848451	    974.07246589	     -0.00000000	      0.00000000	      0.00000000	    122.88252729	    -21.31848451	   -974.07246589	      0.00000000	      0.00000000	      0.00000000	      7.64629614	      0.00000000	      0.00000000	      0.00000000	      0.00000000
      0.27238445	   4438.12284775	   1588.73440787	   1471.81194776	    210.23827728	     21.76127264	    973.47593699	     -0.00000000	      0.00000000	      0.00000000	    122.73295319	    -21.76127264	   -973.47593699	      0.00000000	      0.00000000	      0.00000000	      7.62622572	      0.00000000	      0.00000000	      0.00000000	      0.00000000
      0.27265685	   4432.13704224	   1587.80649495	   1468.74419841	    210.85271990	     22.20579087	    972.87534954	     -0.00000000	      0.00000000	      0.00000000	    122.58306418	    -22.20579087	   -972.87534954	      0.00000000	      0.00000000	      0.00000000	      7.60611190	      0.00000000	      0.00000000	      0.00000000	      0.00000000
      0.27292926	   4426.13493935	   1586.87650606	   1465.67030426	    211.46825617	     22.65205736	    972.27068139	     -0.00000000	      0.00000000	      0.00000000	    122.43286248	    -22.65205736	   -972.27068139	      0.00000000	      0.00000000	      0.00000000	      7.58595453	      0.00000000	      0.00000000	      0.00000000	      0.00000000
      0.27320166	   4420.11659358	   1585.94443068	   1462.59022782	    212.08488505	     23.10009052	    971.66190942	     -0.00000000	      0.00000000	      0.00000000	    122.28235030	    -23.10009052	   -971.66190942	      0.00000000	      0.00000000	      0.00000000	      7.56575345	      0.00000000	      0.00000000	      0.00000000	      0.00000000
      0.27347407	   4414.08205627	   1585.01025812	   1459.50393114	    212.70260542	     23.54990896	    971.04900953	     -0.00000000	      0.00000000	      0.00000000	    122.13152977	    -23.54990896	   -971.04900953	      0.00000000	      0.00000000	      0.00000000	      7.54550847	      0.00000000	      0.00000000	      0.00000000	      0.00000000
      0.27374647	   4408.03137562	   1584.07397759	   1456.41137580	    213.32141607	     24.00153157	    970.43195665	     -0.00000000	      0.00000000	      0.00000000	    121.98040300	    -24.00153157	   -970.43195665	      0.00000000	      0.00000000	      0.00000000	      7.52521942	      0.00000000	      0.00000000	      0.00000000	      0.00000000
      0.27401888	   4401.96459671	   1583.13557812	   1453.31252289	    213.94131571	     24.45497745	    969.81072472	     -0.00000000	      0.00000000	      0.00000000	    121.82897202	    -24.45497745	   -969.81072472	      0.00000000	      0.00000000	      0.00000000	      7.50488610	      0.00000000	      0.00000000	      0.00000000	      0.00000000
      0.27429128	   4395.88176158	   1582.19504864	   1450.20733304	    214.56230295	     24.91026596	    969.18528667	     -0.00000000	      0.00000000	      0.00000000	    121.67723884	    -24.91026596	   -969.18528667	      0.00000000	      0.00000000	      0.00000000	      7.48450833	      0.00000000	      0.00000000	      0.00000000	      0.00000000
      0.27456369	   4389.78290918	   1581.25237792	   1447.09576634	    215.18437630	     25.36741669	    968.55561446	     -0.00000000	      0.00000000	      0.00000000	    121.52520541	    -25.36741669	   -968.55561446	      0.00000000	      0.00000000	      0.00000000	      7.46408590	      0.00000000	      0.00000000	      0.00000000	      0.00000000
      0.27483609	   4383.66807546	   1580.30755459	   1443.97778241	    215.80753419	     25.82644949	    967.92167901	     -0.00000000	      0.00000000	      0.00000000	    121.37287362	    -25.82644949	   -967.92167901	      0.00000000	      0.00000000	      0.00000000	      7.44361859	      0.00000000	      0.00000000	      0.00000000	      0.00000000
      0.27510850	   4377.53729337	   1579.36056714	   1440.85334035	    216.43177491	     26.28738449	    967.28345025	     -0.00000000	      0.00000000	      0.00000000	    121.22024535	    -26.28738449	   -967.28345025	      0.00000000	      0.00000000	      0.00000000	      7.42310619	      0.00000000	      0.00000000	      0.00000000	      0.00000000
      0.27538091	   4371.39059293	   1578.41140393	   1437.72239874	    217.05709666	     26.75024205	    966.64089707	     -0.00000000	      0.00000000	      0.00000000	    121.06732240	    -26.75024205	   -966.64089707	      0.00000000	      0.00000000	      0.00000000	      7.40254847	      0.00000000	      0.00000000	      0.00000000	      0.00000000
      0.27565331	   4365.22800119	   1577.46005316	   1434.58491562	    217.68349752	     27.21504279	    965.99398735	     -0.00000000	      0.00000000	      0.00000000	    120.91410656	    -27.21504279	   -965.99398735	      0.00000000	      0.00000000	      0.00000000	      7.38194520	      0.00000000	      0.00000000	      0.00000000	      0.00000000
      0.27592572	   4359.04954234	   1576.50650289	   1431.44084851	    218.31097544	     27.68180761	    965.34268791	     -0.00000000	      0.00000000	      0.00000000	    120.76059955	    -27.68180761	   -965.34268791	      0.00000000	      0.00000000	      0.00000000	      7.36129612	      0.00000000	      0.00000000	      0.00000000	      0.00000000
      0.27619812	   4352.85523767	   1575.55074103	   1428.29015437	    218.93952825	     28.15055769	    964.68696456	     -0.00000000	      0.00000000	      0.00000000	    120.60680306	    -28.15055769	   -964.68696456	      0.00000000	      0.00000000	      0.00000000	      7.34060100	      0.00000000	      0.00000000	      0.00000000	      0.00000000
      0.27647053	   4346.64510568	   1574.59275535	   1425.13278961	    219.56915364	     28.62131447	    964.02678205	     -0.00000000	      0.00000000	      0.00000000	    120.45271875	    -28.62131447	   -964.02678205	      0.00000000	      0.00000000	      0.00000000	      7.31985957	      0.00000000	      0.00000000	      0.00000000	      0.00000000
      0.27674293	   4340.41916204	   1573.63253347	   1421.96871007	    220.19984914	     29.09409967	    963.36210406	     -0.00000000	      0.00000000	      0.00000000	    120.29834823	    -29.09409967	   -963.36210406	      0.00000000	      0.00000000	      0.00000000	      7.29907156	      0.00000000	      0.00000000	      0.00000000	      0.00000000
      0.27701534	   4334.17741965	   1572.67006285	   1418.79787102	    220.83161215	     29.56893530	    962.69289321	     -0.00000000	      0.00000000	      0.00000000	    120.14369306	    -29.56893530	   -962.69289321	      0.00000000	      0.00000000	      0.00000000	      7.27823671	      0.00000000	      0.00000000	      0.00000000	      0.00000000
      0.27728774	   4327.91988868	   1571.70533080	   1415.62022713	    221.46443992	     30.04584366	    962.01911107	     -0.00000000	      0.00000000	      0.00000000	    119.98875480	    -30.04584366	   -962.01911107	      0.00000000	      0.00000000	      0.00000000	      7.25735473	      0.00000000	      0.00000000	      0.00000000	      0.00000000
      0.27756015	   4321.64657659	   1570.73832450	   1412.43573249	    222.09832951	     30.52484733	    961.34071811	     -0.00000000	      0.00000000	      0.00000000	    119.83353493	    -30.52484733	   -961.34071811	      0.00000000	      0.00000000	      0.00000000	      7.23642534	      0.00000000	      0.00000000	      0.00000000	      0.00000000
      0.27783255	   4315.35748816	   1569.76903095	   1409.24434056	    222.73327781	     31.00596920	    960.65767371	     -0.00000000	      0.00000000	      0.00000000	    119.67803494	    -31.00596920	   -960.65767371	      0.00000000	      0.00000000	      0.00000000	      7.21544822	      0.00000000	      0.00000000	      0.00000000	      0.00000000
      0.27810496	   4309.05262552	   1568.79743700	   1406.04600419	    223.36928155	     31.48923246	    959.96993617	     -0.00000000	      0.00000000	      0.00000000	    119.52225624	    -31.48923246	   -959.96993617	      0.00000000	      0.00000000	      0.00000000	      7.19442309	      0.00000000	      0.00000000	      0.00000000	      0.00000000
      0.27837736	   4302.73198821	   1567.82352936	   1402.84067560	    224.00633724	     31.97466061	    959.27746267	     -0.00000000	      0.00000000	      0.00000000	    119.36620025	    -31.97466061	   -959.27746267	      0.00000000	      0.00000000	      0.00000000	      7.17334962	      0.00000000	      0.00000000	      0.00000000	      0.00000000
      0.27864977	   4296.39557316	   1566.84729456	   1399.62830637	    224.64444120	     32.46227745	    958.58020929	     -0.00000000	      0.00000000	      0.00000000	    119.20986834	    -32.46227745	   -958.58020929	      0.00000000	      0.00000000	      0.00000000	      7.15222750	      0.00000000	      0.00000000	      0.00000000	      0.00000000
      0.27892217	   4290.04337474	   1565.86871898	   1396.40884740	    225.28358954	     32.95210710	    957.87813098	     -0.00000000	      0.00000000	      0.00000000	    119.05326185	    -32.95210710	   -957.87813098	      0.00000000	      0.00000000	      0.00000000	      7.13105640	      0.00000000	      0.00000000	      0.00000000	      0.00000000
      0.27919458	   4283.67538482	   1564.88778886	   1393.18224894	    225.92377813	     33.44417402	    957.17118156	     -0.00000000	      0.00000000	      0.00000000	    118.89638209	    -33.44417402	   -957.17118156	      0.00000000	      0.00000000	      0.00000000	      7.10983598	      0.00000000	      0.00000000	      0.00000000	      0.00000000
      0.27946699	   4277.29159274	   1563.90449024	   1389.94846055	    226.56500263	     33.93850297	    956.45931370	     -0.00000000	      0.00000000	      0.00000000	    118.73923034	    -33.93850297	   -956.45931370	      0.00000000	      0.00000000	      0.00000000	      7.08856589	      0.00000000	      0.00000000	      0.00000000	      0.00000000
      0.27973939	   4270.89198541	   1562.91880902	   1386.70743107	    227.20725844	     34.43511908	    955.74247893	     -0.00000000	      0.00000000	      0.00000000	    118.58180787	    -34.43511908	   -955.74247893	      0.00000000	      0.00000000	      0.00000000	      7.06724579	      0.00000000	      0.00000000	      0.00000000	      0.00000000
      0.27998450	   4265.12002084	   1562.02983454	   1383.78488496	    227.78604363	     34.88737808	    955.10147895	     -0.00000000	      0.00000000	      0.00000000	    118.44150150	    -34.88737808	   -955.10147895	      0.00000000	      0.00000000	      0.00000000	      7.04805796	      0.00000000	      0.00000000	      0.00000000	      0.00000000
      0.28022962	   4259.33522108	   1561.13890810	   1380.85639516	    228.36565743	     35.33808645	    954.44801458	     -0.00000000	      0.00000000	      0.00000000	    118.29939155	    -35.33808645	   -954.44801458	      0.00000000	      0.00000000	      0.00000000	      7.02878935	      0.00000000	      0.00000000	      0.00000000	      0.00000000
      0.28047473	   4253.53757625	   1560.24601989	   1377.92192351	    228.94609463	     35.79074487	    953.79050980	     -0.00000000	      0.00000000	      0.00000000	    118.15708340	    -35.79074487	   -953.79050980	      0.00000000	      0.00000000	      0.00000000	      7.00947987	      0.00000000	      0.00000000	      0.00000000	      0.00000000
      0.28071984	   4247.72707016	   1559.35115920	   1374.98143075	    229.52735112	     36.24533255	    953.12882909	     -0.00000000	      0.00000000	      0.00000000	    118.01455950	    -36.24533255	   -953.12882909	      0.00000000	      0.00000000	      0.00000000	      6.99012877	      0.00000000	      0.00000000	      0.00000000	      0.00000000
      0.28096496	   4241.90368517	   1558.45431516	   1372.03487709	    230.10942258	     36.70186938	    952.46293425	     -0.00000000	      0.00000000	      0.00000000	    117.87182090	    -36.70186938	   -952.46293425	      0.00000000	      0.00000000	      0.00000000	      6.97073578	      0.00000000	      0.00000000	      0.00000000	      0.00000000
      0.28121007	   4236.06740210	   1557.55547685	   1369.08222224	    230.69230446	     37.16037505	    951.79278517	     -0.00000000	      0.00000000	      0.00000000	    117.72886841	    -37.16037505	   -951.79278517	      0.00000000	      0.00000000	      0.00000000	      6.95130061	      0.00000000	      0.00000000	      0.00000000	      0.00000000
      0.28145518	   4230.21820025	   1556.65463319	   1366.12342538	    231.27599198	     37.62086951	    951.11834095	     -0.00000000	      0.00000000	      0.00000000	    117.58570285	    -37.62086951	   -951.11834095	      0.00000000	      0.00000000	      0.00000000	      6.93182296	      0.00000000	      0.00000000	      0.00000000	      0.00000000
      0.28170030	   4224.35605745	   1555.75177301	   1363.15844513	    231.86048013	     38.08337297	    950.43955988	     -0.00000000	      0.00000000	      0.00000000	    117.44232503	    -38.08337297	   -950.43955988	      0.00000000	      0.00000000	      0.00000000	      6.91230254	      0.00000000	      0.00000000	      0.00000000	      0.00000000
      0.28194541	   4218.48095005	   1554.84688501	   1360.18723958	    232.44576364	     38.54790587	    949.75639943	     -0.00000000	      0.00000000	      0.00000000	    117.29873575	    -38.54790587	   -949.75639943	      0.00000000	      0.00000000	      0.00000000	      6.89273904	      0.00000000	      0.00000000	      0.00000000	      0.00000000
      0.28219052	   4212.59285291	   1553.93995779	   1357.20976625	    233.03183700	     39.01448893	    949.06881625	     -0.00000000	      0.00000000	      0.00000000	    117.15493577	    -39.01448893	   -949.06881625	      0.00000000	      0.00000000	      0.00000000	      6.87313215	      0.00000000	      0.00000000	      0.00000000	      0.00000000
      0.28243564	   4206.69173947	   1553.03097983	   1354.22598208	    233.61869438	     39.48314313	    948.37676613	     -0.00000000	      0.00000000	      0.00000000	    117.01092589	    -39.48314313	   -948.37676613	      0.00000000	      0.00000000	      0.00000000	      6.85348155	      0.00000000	      0.00000000	      0.00000000	      0.00000000
      0.28268075	   4200.77758172	   1552.11993949	   1351.23584343	    234.20632970	     39.95388971	    947.68020405	     -0.00000000	      0.00000000	      0.00000000	    116.86670687	    -39.95388971	   -947.68020405	      0.00000000	      0.00000000	      0.00000000	      6.83378693	      0.00000000	      0.00000000	      0.00000000	      0.00000000
      0.28292586	   4194.85035021	   1551.20682501	   1348.23930605	    234.79473655	     40.42675019	    946.97908414	     -0.00000000	      0.00000000	      0.00000000	    116.72227948	    -40.42675019	   -946.97908414	      0.00000000	      0.00000000	      0.00000000	      6.81404795	      0.00000000	      0.00000000	      0.00000000	      0.00000000
      0.28317098	   4188.91001408	   1550.29162452	   1345.23632506	    235.38390820	     40.90174634	    946.27335964	     -0.00000000	      0.00000000	      0.00000000	    116.57764446	    -40.90174634	   -946.27335964	      0.00000000	      0.00000000	      0.00000000	      6.79426428	      0.00000000	      0.00000000	      0.00000000	      0.00000000
      0.28341609	   4182.95654109	   1549.37432601	   1342.22685498	    235.97383761	     41.37890023	    945.56298298	     -0.00000000	      0.00000000	      0.00000000	    116.43280256	    -41.37890023	   -945.56298298	      0.00000000	      0.00000000	      0.00000000	      6.77443559	      0.00000000	      0.00000000	      0.00000000	      0.00000000
      0.28366120	   4176.98989758	   1548.45491738	   1339.21084966	    236.56451735	     41.85823423	    944.84790566	     -0.00000000	      0.00000000	      0.00000000	    116.28775455	    -41.85823423	   -944.84790566	      0.00000000	      0.00000000	      0.00000000	      6.75456154	      0.00000000	      0.00000000	      0.00000000	      0.00000000
      0.28390632	   4171.01004852	   1547.53338639	   1336.18826229	    237.15593964	     42.33977096	    944.12807833	     -0.00000000	      0.00000000	      0.00000000	    116.14250115	    -42.33977096	   -944.12807833	      0.00000000	      0.00000000	      0.00000000	      6.73464176	      0.00000000	      0.00000000	      0.00000000	      0.00000000
      0.28415143	   4165.01695752	   1546.60972067	   1333.15904540	    237.74809631	     42.82353335	    943.40345075	     -0.00000000	      0.00000000	      0.00000000	    115.99704312	    -42.82353335	   -943.40345075	      0.00000000	      0.00000000	      0.00000000	      6.71467592	      0.00000000	      0.00000000	      0.00000000	      0.00000000
      0.28439654	   4159.01058682	   1545.68390773	   1330.12315080	    238.34097877	     43.30954465	    942.67397177	     -0.00000000	      0.00000000	      0.00000000	    115.85138118	    -43.30954465	   -942.67397177	      0.00000000	      0.00000000	      0.00000000	      6.69466364	      0.00000000	      0.00000000	      0.00000000	      0.00000000
      0.28464166	   4152.99089730	   1544.75593498	   1327.08052961	    238.93457799	     43.79782838	    941.93958933	     -0.00000000	      0.00000000	      0.00000000	    115.70551608	    -43.79782838	   -941.93958933	      0.00000000	      0.00000000	      0.00000000	      6.67460457	      0.00000000	      0.00000000	      0.00000000	      0.00000000
      0.28488677	   4146.95784854	   1543.82578967	   1324.03113221	    239.52888451	     44.28840839	    941.20025047	     -0.00000000	      0.00000000	      0.00000000	    115.55944857	    -44.28840839	   -941.20025047	      0.00000000	      0.00000000	      0.00000000	      6.65449832	      0.00000000	      0.00000000	      0.00000000	      0.00000000
      0.28513188	   4140.91139875	   1542.89345895	   1320.97490823	    240.12388837	     44.78130886	    940.45590129	     -0.00000000	      0.00000000	      0.00000000	    115.41317938	    -44.78130886	   -940.45590129	      0.00000000	      0.00000000	      0.00000000	      6.63434453	      0.00000000	      0.00000000	      0.00000000	      0.00000000
      0.28537700	   4134.85150483	   1541.95892982	   1317.91180653	    240.71957913	     45.27655425	    939.70648694	     -0.00000000	      0.00000000	      0.00000000	    115.26670926	    -45.27655425	   -939.70648694	      0.00000000	      0.00000000	      0.00000000	      6.61414281	      0.00000000	      0.00000000	      0.00000000	      0.00000000
      0.28562211	   4128.77812237	   1541.02218917	   1314.84177519	    241.31594579	     45.77416938	    938.95195165	     -0.00000000	      0.00000000	      0.00000000	    115.12003896	    -45.77416938	   -938.95195165	      0.00000000	      0.00000000	      0.00000000	      6.59389276	      0.00000000	      0.00000000	      0.00000000	      0.00000000
      0.28586723	   4122.69120566	   1540.08322374	   1311.76476147	    241.91297683	     46.27417941	    938.19223867	     -0.00000000	      0.00000000	      0.00000000	    114.97316924	    -46.27417941	   -938.19223867	      0.00000000	      0.00000000	      0.00000000	      6.57359401	      0.00000000	      0.00000000	      0.00000000	      0.00000000
      0.28611234	   4116.59070769	   1539.14202016	   1308.68071180	    242.51066012	     46.77660981	    937.42729029	     -0.00000000	      0.00000000	      0.00000000	    114.82610085	    -46.77660981	   -937.42729029	      0.00000000	      0.00000000	      0.00000000	      6.55324613	      0.00000000	      0.00000000	      0.00000000	      0.00000000
      0.28635745	   4110.47658015	   1538.19856492	   1305.58957175	    243.10898294	     47.28148643	    936.65704784	     -0.00000000	      0.00000000	      0.00000000	    114.67883458	    -47.28148643	   -936.65704784	      0.00000000	      0.00000000	      0.00000000	      6.53284873	      0.00000000	      0.00000000	      0.00000000	      0.00000000
      0.28660257	   4104.34877347	   1537.25284438	   1302.49128602	    243.70793188	     47.78883544	    935.88145164	     -0.00000000	      0.00000000	      0.00000000	    114.53137120	    -47.78883544	   -935.88145164	      0.00000000	      0.00000000	      0.00000000	      6.51240140	      0.00000000	      0.00000000	      0.00000000	      0.00000000
      0.28684768	   4098.20723679	   1536.30484474	   1299.38579839	    244.30749290	     48.29868340	    935.10044102	     -0.00000000	      0.00000000	      0.00000000	    114.38371149	    -48.29868340	   -935.10044102	      0.00000000	      0.00000000	      0.00000000	      6.49190371	      0.00000000	      0.00000000	      0.00000000	      0.00000000
      0.28709279	   4092.05191796	   1535.35455210	   1296.27305174	    244.90765122	     48.81105723	    934.31395431	     -0.00000000	      0.00000000	      0.00000000	    114.23585627	    -48.81105723	   -934.31395431	      0.00000000	      0.00000000	      0.00000000	      6.47135524	      0.00000000	      0.00000000	      0.00000000	      0.00000000
      0.28733791	   4085.88276362	   1534.40195241	   1293.15298795	    245.50839131	     49.32598422	    933.52192880	     -0.00000000	      0.00000000	      0.00000000	    114.08780636	    -49.32598422	   -933.52192880	      0.00000000	      0.00000000	      0.00000000	      6.45075555	      0.00000000	      0.00000000	      0.00000000	      0.00000000
      0.28758302	   4079.69971910	   1533.44703148	   1290.02554794	    246.10969685	     49.84349205	    932.72430076	     -0.00000000	      0.00000000	      0.00000000	    113.93956257	    -49.84349205	   -932.72430076	      0.00000000	      0.00000000	      0.00000000	      6.43010422	      0.00000000	      0.00000000	      0.00000000	      0.00000000
      0.28782813	   4073.50272851	   1532.48977498	   1286.89067160	    246.71155071	     50.36360878	    931.92100543	     -0.00000000	      0.00000000	      0.00000000	    113.79112576	    -50.36360878	   -931.92100543	      0.00000000	      0.00000000	      0.00000000	      6.40940079	      0.00000000	      0.00000000	      0.00000000	      0.00000000
      0.28807325	   4067.29173469	   1531.53016845	   1283.74829779	    247.31393485	     50.88636290	    931.11197697	     -0.00000000	      0.00000000	      0.00000000	    113.64249681	    -50.88636290	   -931.11197697	      0.00000000	      0.00000000	      0.00000000	      6.38864481	      0.00000000	      0.00000000	      0.00000000	      0.00000000
      0.28831836	   4061.06667926	   1530.56819726	   1280.59836426	    247.91683036	     51.41178327	    930.29714851	     -0.00000000	      0.00000000	      0.00000000	    113.49367658	    -51.41178327	   -930.29714851	      0.00000000	      0.00000000	      0.00000000	      6.36783583	      0.00000000	      0.00000000	      0.00000000	      0.00000000
      0.28856347	   4054.82750259	   1529.60384667	   1277.44080769	    248.52021734	     51.93989919	    929.47645208	     -0.00000000	      0.00000000	      0.00000000	    113.34466600	    -51.93989919	   -929.47645208	      0.00000000	      0.00000000	      0.00000000	      6.34697339	      0.00000000	      0.00000000	      0.00000000	      0.00000000
      0.28880859	   4048.57414381	   1528.63710178	   1274.27556356	    249.12407489	     52.47074038	    928.64981862	     -0.00000000	      0.00000000	      0.00000000	    113.19546599	    -52.47074038	   -928.64981862	      0.00000000	      0.00000000	      0.00000000	      6.32605702	      0.00000000	      0.00000000	      0.00000000	      0.00000000
      0.28905370	   4042.30654083	   1527.66794755	   1271.10256621	    249.72838106	     53.00433699	    927.81717797	     -0.00000000	      0.00000000	      0.00000000	    113.04607751	    -53.00433699	   -927.81717797	      0.00000000	      0.00000000	      0.00000000	      6.30508623	      0.00000000	      0.00000000	      0.00000000	      0.00000000
      0.28929881	   4036.02463033	   1526.69636879	   1267.92174872	    250.33311281	     53.54071963	    926.97845887	     -0.00000000	      0.00000000	      0.00000000	    112.89650154	    -53.54071963	   -926.97845887	      0.00000000	      0.00000000	      0.00000000	      6.28406055	      0.00000000	      0.00000000	      0.00000000	      0.00000000
      0.28954393	   4029.72834774	   1525.72235016	   1264.73304292	    250.93824591	     54.07991936	    926.13358893	     -0.00000000	      0.00000000	      0.00000000	    112.74673910	    -54.07991936	   -926.13358893	      0.00000000	      0.00000000	      0.00000000	      6.26297948	      0.00000000	      0.00000000	      0.00000000	      0.00000000
      0.28978904	   4023.41762732	   1524.74587617	   1261.53637934	    251.54375495	     54.62196768	    925.28249460	     -0.00000000	      0.00000000	      0.00000000	    112.59679123	    -54.62196768	   -925.28249460	      0.00000000	      0.00000000	      0.00000000	      6.24184254	      0.00000000	      0.00000000	      0.00000000	      0.00000000
      0.29003415	   4017.09240205	   1523.76693118	   1258.33168715	    252.14961327	     55.16689659	    924.42510121	     -0.00000000	      0.00000000	      0.00000000	    112.44665900	    -55.16689659	   -924.42510121	      0.00000000	      0.00000000	      0.00000000	      6.22064921	      0.00000000	      0.00000000	      0.00000000	      0.00000000
      0.29027927	   4010.75260373	   1522.78549940	   1255.11889412	    252.75579287	     55.71473857	    923.56133289	     -0.00000000	      0.00000000	      0.00000000	    112.29634353	    -55.71473857	   -923.56133289	      0.00000000	      0.00000000	      0.00000000	      6.19939898	      0.00000000	      0.00000000	      0.00000000	      0.00000000
      0.29052438	   4004.39816293	   1521.80156490	   1251.89792657	    253.36226440	     56.26552659	    922.69111261	     -0.00000000	      0.00000000	      0.00000000	    112.14584596	    -56.26552659	   -922.69111261	      0.00000000	      0.00000000	      0.00000000	      6.17809135	      0.00000000	      0.00000000	      0.00000000	      0.00000000
      0.29076949	   3998.02900901	   1520.81511156	   1248.66870935	    253.96899709	     56.81929414	    921.81436215	     -0.00000000	      0.00000000	      0.00000000	    111.99516748	    -56.81929414	   -921.81436215	      0.00000000	      0.00000000	      0.00000000	      6.15672578	      0.00000000	      0.00000000	      0.00000000	      0.00000000
      0.29101461	   3991.64507010	   1519.82612312	   1245.43116572	    254.57595872	     57.37607519	    920.93100204	     -0.00000000	      0.00000000	      0.00000000	    111.84430931	    -57.37607519	   -920.93100204	      0.00000000	      0.00000000	      0.00000000	      6.13530174	      0.00000000	      0.00000000	      0.00000000	      0.00000000
      0.29125972	   3985.24627314	   1518.83458318	   1242.18521736	    255.18311551	     57.93590427	    920.04095161	     -0.00000000	      0.00000000	      0.00000000	    111.69327272	    -57.93590427	   -920.04095161	      0.00000000	      0.00000000	      0.00000000	      6.11381870	      0.00000000	      0.00000000	      0.00000000	      0.00000000
      0.29150483	   3978.83254382	   1517.84047516	   1238.93078430	    255.79043215	     58.49881645	    919.14412894	     -0.00000000	      0.00000000	      0.00000000	    111.54205902	    -58.49881645	   -919.14412894	      0.00000000	      0.00000000	      0.00000000	      6.09227610	      0.00000000	      0.00000000	      0.00000000	      0.00000000
      0.29174995	   3972.40380664	   1516.84378232	   1235.66778481	    256.39787169	     59.06484733	    918.24045083	     -0.00000000	      0.00000000	      0.00000000	    111.39066958	    -59.06484733	   -918.24045083	      0.00000000	      0.00000000	      0.00000000	      6.07067341	      0.00000000	      0.00000000	      0.00000000	      0.00000000
      0.29199506	   3965.95998488	   1515.84448775	   1232.39613540	    257.00539556	     59.63403308	    917.32983280	     -0.00000000	      0.00000000	      0.00000000	    111.23910579	    -59.63403308	   -917.32983280	      0.00000000	      0.00000000	      0.00000000	      6.04901004	      0.00000000	      0.00000000	      0.00000000	      0.00000000
      0.29224017	   3959.50100059	   1514.84257440	   1229.11575071	    257.61296349	     60.20641044	    916.41218905	     -0.00000000	      0.00000000	      0.00000000	    111.08736910	    -60.20641044	   -916.41218905	      0.00000000	      0.00000000	      0.00000000	      6.02728544	      0.00000000	      0.00000000	      0.00000000	      0.00000000
      0.29248529	   3953.02677462	   1513.83802502	   1225.82654347	    258.22053348	     60.78201672	    915.48743246	     -0.00000000	      0.00000000	      0.00000000	    110.93546103	    -60.78201672	   -915.48743246	      0.00000000	      0.00000000	      0.00000000	      6.00549902	      0.00000000	      0.00000000	      0.00000000	      0.00000000
      0.29273040	   3946.53722659	   1512.83082222	   1222.52842439	    258.82806181	     61.36088983	    914.55547452	     -0.00000000	      0.00000000	      0.00000000	    110.78338312	    -61.36088983	   -914.55547452	      0.00000000	      0.00000000	      0.00000000	      5.98365021	      0.00000000	      0.00000000	      0.00000000	      0.00000000
      0.29297551	   3940.03227489	   1511.82094843	   1219.22130213	    259.43550303	     61.94306830	    913.61622537	     -0.00000000	      0.00000000	      0.00000000	    110.63113699	    -61.94306830	   -913.61622537	      0.00000000	      0.00000000	      0.00000000	      5.96173841	      0.00000000	      0.00000000	      0.00000000	      0.00000000
      0.29322063	   3933.51183671	   1510.80838590	   1215.90508318	    260.04280994	     62.52859123	    912.66959368	     -0.00000000	      0.00000000	      0.00000000	    110.47872427	    -62.52859123	   -912.66959368	      0.00000000	      0.00000000	      0.00000000	      5.93976302	      0.00000000	      0.00000000	      0.00000000	      0.00000000
      0.29346574	   3926.97582798	   1509.79311672	   1212.57967178	    260.64993359	     63.11749837	    911.71548671	     -0.00000000	      0.00000000	      0.00000000	    110.32614670	    -63.11749837	   -911.71548671	      0.00000000	      0.00000000	      0.00000000	      5.91772343	      0.00000000	      0.00000000	      0.00000000	      0.00000000
      0.29371085	   3920.42416344	   1508.77512279	   1209.24496986	    261.25682337	     63.70983009	    910.75381020	     -0.00000000	      0.00000000	      0.00000000	    110.17340601	    -63.70983009	   -910.75381020	      0.00000000	      0.00000000	      0.00000000	      5.89561903	      0.00000000	      0.00000000	      0.00000000	      0.00000000
      0.29395597	   3913.85675656	   1507.75438584	   1205.90087691	    261.86342700	     64.30562738	    909.78446835	     -0.00000000	      0.00000000	      0.00000000	    110.02050403	    -64.30562738	   -909.78446835	      0.00000000	      0.00000000	      0.00000000	      5.87344917	      0.00000000	      0.00000000	      0.00000000	      0.00000000
      0.29420108	   3907.27351960	   1506.73088744	   1202.54728991	    262.46969062	     64.90493188	    908.80736378	     -0.00000000	      0.00000000	      0.00000000	    109.86744261	    -64.90493188	   -908.80736378	      0.00000000	      0.00000000	      0.00000000	      5.85121324	      0.00000000	      0.00000000	      0.00000000	      0.00000000
      0.29444619	   3900.67436356	   1505.70460893	   1199.18410321	    263.07555887	     65.50778589	    907.82239748	     -0.00000000	      0.00000000	      0.00000000	    109.71422366	    -65.50778589	   -907.82239748	      0.00000000	      0.00000000	      0.00000000	      5.82891058	      0.00000000	      0.00000000	      0.00000000	      0.00000000
      0.29469131	   3894.05919821	   1504.67553152	   1195.81120843	    263.68097501	     66.11423232	    906.82946875	     -0.00000000	      0.00000000	      0.00000000	    109.56084912	    -66.11423232	   -906.82946875	      0.00000000	      0.00000000	      0.00000000	      5.80654054	      0.00000000	      0.00000000	      0.00000000	      0.00000000
      0.29493642	   3887.42793208	   1503.64363621	   1192.42849435	    264.28588105	     66.72431476	    905.82847513	     -0.00000000	      0.00000000	      0.00000000	    109.40732098	    -66.72431476	   -905.82847513	      0.00000000	      0.00000000	      0.00000000	      5.78410245	      0.00000000	      0.00000000	      0.00000000	      0.00000000
      0.29518153	   3880.78047243	   1502.60890380	   1189.03584678	    264.89021790	     67.33807744	    904.81931235	     -0.00000000	      0.00000000	      0.00000000	    109.25364126	    -67.33807744	   -904.81931235	      0.00000000	      0.00000000	      0.00000000	      5.76159564	      0.00000000	      0.00000000	      0.00000000	      0.00000000
      0.29542665	   3874.11672526	   1501.57131493	   1185.63314846	    265.49392558	     67.95556524	    903.80187424	     -0.00000000	      0.00000000	      0.00000000	    109.09981200	    -67.95556524	   -903.80187424	      0.00000000	      0.00000000	      0.00000000	      5.73901942	      0.00000000	      0.00000000	      0.00000000	      0.00000000
      0.29567176	   3867.43659533	   1500.53085003	   1182.22027890	    266.09694340	     68.57682368	    902.77605265	     -0.00000000	      0.00000000	      0.00000000	    108.94583530	    -68.57682368	   -902.77605265	      0.00000000	      0.00000000	      0.00000000	      5.71637310	      0.00000000	      0.00000000	      0.00000000	      0.00000000
      0.29591687	   3860.73998612	   1499.48748933	   1178.79711426	    266.69921024	     69.20189895	    901.74173739	     -0.00000000	      0.00000000	      0.00000000	    108.79171322	    -69.20189895	   -901.74173739	      0.00000000	      0.00000000	      0.00000000	      5.69365596	      0.00000000	      0.00000000	      0.00000000	      0.00000000
      0.29616199	   3854.02679984	   1498.44121289	   1175.36352720	    267.30066480	     69.83083784	    900.69881611	     -0.00000000	      0.00000000	      0.00000000	    108.63744789	    -69.83083784	   -900.69881611	      0.00000000	      0.00000000	      0.00000000	      5.67086730	      0.00000000	      0.00000000	      0.00000000	      0.00000000
      0.29640710	   3847.29693742	   1497.39200056	   1171.91938676	    267.90124591	     70.46368778	    899.64717420	     -0.00000000	      0.00000000	      0.00000000	    108.48304138	    -70.46368778	   -899.64717420	      0.00000000	      0.00000000	      0.00000000	      5.64800637	      0.00000000	      0.00000000	      0.00000000	      0.00000000
      0.29665221	   3840.55029852	   1496.33983198	   1168.46455816	    268.50089281	     71.10049685	    898.58669471	     -0.00000000	      0.00000000	      0.00000000	    108.32849578	    -71.10049685	   -898.58669471	      0.00000000	      0.00000000	      0.00000000	      5.62507243	      0.00000000	      0.00000000	      0.00000000	      0.00000000
      0.29689733	   3833.78678148	   1495.28468660	   1164.99890266	    269.09954555	     71.74131368	    897.51725822	     -0.00000000	      0.00000000	      0.00000000	    108.17381317	    -71.74131368	   -897.51725822	      0.00000000	      0.00000000	      0.00000000	      5.60206472	      0.00000000	      0.00000000	      0.00000000	      0.00000000
      0.29714244	   3827.00628339	   1494.22654366	   1161.52227739	    269.69714528	     72.38618757	    896.43874271	     -0.00000000	      0.00000000	      0.00000000	    108.01899558	    -72.38618757	   -896.43874271	      0.00000000	      0.00000000	      0.00000000	      5.57898248	      0.00000000	      0.00000000	      0.00000000	      0.00000000
      0.29738755	   3820.20870000	   1493.16538220	   1158.03453516	    270.29363468	     73.03516834	    895.35102349	     -0.00000000	      0.00000000	      0.00000000	    107.86404500	    -73.03516834	   -895.35102349	      0.00000000	      0.00000000	      0.00000000	      5.55582492	      0.00000000	      0.00000000	      0.00000000	      0.00000000
      0.29763267	   3813.39392579	   1492.10118105	   1154.53552430	    270.88895829	     73.68830643	    894.25397302	     -0.00000000	      0.00000000	      0.00000000	    107.70896336	    -73.68830643	   -894.25397302	      0.00000000	      0.00000000	      0.00000000	      5.53259123	      0.00000000	      0.00000000	      0.00000000	      0.00000000
      0.29787778	   3806.56185389	   1491.03391882	   1151.02508843	    271.48306292	     74.34565283	    893.14746080	     -0.00000000	      0.00000000	      0.00000000	    107.55375253	    -74.34565283	   -893.14746080	      0.00000000	      0.00000000	      0.00000000	      5.50928060	      0.00000000	      0.00000000	      0.00000000	      0.00000000
      0.29812289	   3799.71237615	   1489.96357393	   1147.50306627	    272.07589799	     75.00725908	    892.03135326	     -0.00000000	      0.00000000	      0.00000000	    107.39841431	    -75.00725908	   -892.03135326	      0.00000000	      0.00000000	      0.00000000	      5.48589220	      0.00000000	      0.00000000	      0.00000000	      0.00000000
      0.29836801	   3792.84538307	   1488.89012456	   1143.96929146	    272.66741591	     75.67317725	    890.90551361	     -0.00000000	      0.00000000	      0.00000000	    107.24295040	    -75.67317725	   -890.90551361	      0.00000000	      0.00000000	      0.00000000	      5.46242519	      0.00000000	      0.00000000	      0.00000000	      0.00000000
      0.29861312	   3785.96076383	   1487.81354868	   1140.42359230	    273.25757244	     76.34345995	    889.76980171	     -0.00000000	      0.00000000	      0.00000000	    107.08736239	    -76.34345995	   -889.76980171	      0.00000000	      0.00000000	      0.00000000	      5.43887869	      0.00000000	      0.00000000	      0.00000000	      0.00000000
      0.29885823	   3779.05840627	   1486.73382404	   1136.86579152	    273.84632696	     77.01816032	    888.62407396	     -0.00000000	      0.00000000	      0.00000000	    106.93165177	    -77.01816032	   -888.62407396	      0.00000000	      0.00000000	      0.00000000	      5.41525183	      0.00000000	      0.00000000	      0.00000000	      0.00000000
      0.29910335	   3772.13819690	   1485.65092819	   1133.29570610	    274.43364278	     77.69733201	    887.46818314	     -0.00000000	      0.00000000	      0.00000000	    106.77581991	    -77.69733201	   -887.46818314	      0.00000000	      0.00000000	      0.00000000	      5.39154371	      0.00000000	      0.00000000	      0.00000000	      0.00000000
      0.29934846	   3765.20002087	   1484.56483842	   1129.71314695	    275.01948740	     78.38102919	    886.30197832	     -0.00000000	      0.00000000	      0.00000000	    106.61986806	    -78.38102919	   -886.30197832	      0.00000000	      0.00000000	      0.00000000	      5.36775340	      0.00000000	      0.00000000	      0.00000000	      0.00000000
      0.29959357	   3758.24376198	   1483.47553181	   1126.11791872	    275.60383272	     79.06930653	    885.12530474	     -0.00000000	      0.00000000	      0.00000000	    106.46379730	    -79.06930653	   -885.12530474	      0.00000000	      0.00000000	      0.00000000	      5.34387998	      0.00000000	      0.00000000	      0.00000000	      0.00000000
      0.29983869	   3751.26930267	   1482.38298522	   1122.50981950	    276.18665518	     79.76221925	    883.93800366	     -0.00000000	      0.00000000	      0.00000000	    106.30760859	    -79.76221925	   -883.93800366	      0.00000000	      0.00000000	      0.00000000	      5.31992247	      0.00000000	      0.00000000	      0.00000000	      0.00000000
      0.30008380	   3744.27652401	   1481.28717526	   1118.88864059	    276.76793592	     80.45982307	    882.73991231	     -0.00000000	      0.00000000	      0.00000000	    106.15130275	    -80.45982307	   -882.73991231	      0.00000000	      0.00000000	      0.00000000	      5.29587991	      0.00000000	      0.00000000	      0.00000000	      0.00000000
      0.30032891	   3737.26530571	   1480.18807833	   1115.25416619	    277.34766079	     81.16217426	    881.53086374	     -0.00000000	      0.00000000	      0.00000000	    105.99488043	    -81.16217426	   -881.53086374	      0.00000000	      0.00000000	      0.00000000	      5.27175130	      0.00000000	      0.00000000	      0.00000000	      0.00000000
      0.30057403	   3730.23552610	   1479.08567056	   1111.60617313	    277.92582045	     81.86932964	    880.31068676	     -0.00000000	      0.00000000	      0.00000000	    105.83834214	    -81.86932964	   -880.31068676	      0.00000000	      0.00000000	      0.00000000	      5.24753563	      0.00000000	      0.00000000	      0.00000000	      0.00000000
      0.30081914	   3723.18706210	   1477.97992787	   1107.94443060	    278.50241030	     82.58134660	    879.07920581	     -0.00000000	      0.00000000	      0.00000000	    105.68168823	    -82.58134660	   -879.07920581	      0.00000000	      0.00000000	      0.00000000	      5.22323184	      0.00000000	      0.00000000	      0.00000000	      0.00000000
      0.30106425	   3716.11978927	   1476.87082594	   1104.26869988	    279.07743040	     83.29828312	    877.83624094	     -0.00000000	      0.00000000	      0.00000000	    105.52491890	    -83.29828312	   -877.83624094	      0.00000000	      0.00000000	      0.00000000	      5.19883888	      0.00000000	      0.00000000	      0.00000000	      0.00000000
      0.30130937	   3709.03358177	   1475.75834018	   1100.57873399	    279.65088541	     84.02019779	    876.58160767	     -0.00000000	      0.00000000	      0.00000000	    105.36803421	    -84.02019779	   -876.58160767	      0.00000000	      0.00000000	      0.00000000	      5.17435568	      0.00000000	      0.00000000	      0.00000000	      0.00000000
      0.30155448	   3701.92831234	   1474.64244577	   1096.87427745	    280.22278441	     84.74714986	    875.31511698	     -0.00000000	      0.00000000	      0.00000000	    105.21103407	    -84.74714986	   -875.31511698	      0.00000000	      0.00000000	      0.00000000	      5.14978112	      0.00000000	      0.00000000	      0.00000000	      0.00000000
      0.30179959	   3694.80385233	   1473.52311764	   1093.15506598	    280.79314071	     85.47919922	    874.03657518	     -0.00000000	      0.00000000	      0.00000000	    105.05391824	    -85.47919922	   -874.03657518	      0.00000000	      0.00000000	      0.00000000	      5.12511407	      0.00000000	      0.00000000	      0.00000000	      0.00000000
      0.30204471	   3687.66007165	   1472.40033047	   1089.42082621	    281.36197167	     86.21640650	    872.74578390	     -0.00000000	      0.00000000	      0.00000000	    104.89668636	    -86.21640650	   -872.74578390	      0.00000000	      0.00000000	      0.00000000	      5.10035340	      0.00000000	      0.00000000	      0.00000000	      0.00000000
      0.30228982	   3680.49683883	   1471.27405869	   1085.67127543	    281.92929844	     86.95883303	    871.44254003	     -0.00000000	      0.00000000	      0.00000000	    104.73933793	    -86.95883303	   -871.44254003	      0.00000000	      0.00000000	      0.00000000	      5.07549792	      0.00000000	      0.00000000	      0.00000000	      0.00000000
      0.30253493	   3673.31402091	   1470.14427646	   1081.90612127	    282.49514572	     87.70654094	    870.12663563	     -0.00000000	      0.00000000	      0.00000000	    104.58187234	    -87.70654094	   -870.12663563	      0.00000000	      0.00000000	      0.00000000	      5.05054645	      0.00000000	      0.00000000	      0.00000000	      0.00000000
      0.30278005	   3666.11148356	   1469.01095767	   1078.12506151	    283.05954147	     88.45959314	    868.79785791	     -0.00000000	      0.00000000	      0.00000000	    104.42428887	    -88.45959314	   -868.79785791	      0.00000000	      0.00000000	      0.00000000	      5.02549776	      0.00000000	      0.00000000	      0.00000000	      0.00000000
      0.30302516	   3658.88909097	   1467.87407599	   1074.32778380	    283.62251666	     89.21805340	    867.45598917	     -0.00000000	      0.00000000	      0.00000000	    104.26658667	    -89.21805340	   -867.45598917	      0.00000000	      0.00000000	      0.00000000	      5.00035061	      0.00000000	      0.00000000	      0.00000000	      0.00000000
      0.30327027	   3651.64670587	   1466.73360477	   1070.51396549	    284.18410497	     89.98198636	    866.10080677	     -0.00000000	      0.00000000	      0.00000000	    104.10876484	    -89.98198636	   -866.10080677	      0.00000000	      0.00000000	      0.00000000	      4.97510374	      0.00000000	      0.00000000	      0.00000000	      0.00000000
      0.30351539	   3644.38418958	   1465.58951713	   1066.68327341	    284.74434247	     90.75145756	    864.73208304	     -0.00000000	      0.00000000	      0.00000000	    103.95082236	    -90.75145756	   -864.73208304	      0.00000000	      0.00000000	      0.00000000	      4.94975586	      0.00000000	      0.00000000	      0.00000000	      0.00000000
      0.30376050	   3637.10140191	   1464.44178589	   1062.83536378	    285.30326741	     91.52653349	    863.34958527	     -0.00000000	      0.00000000	      0.00000000	    103.79275813	    -91.52653349	   -863.34958527	      0.00000000	      0.00000000	      0.00000000	      4.92430566	      0.00000000	      0.00000000	      0.00000000	      0.00000000
      0.30400561	   3629.79820122	   1463.29038363	   1058.96988205	    285.86091986	     92.30728162	    861.95307567	     -0.00000000	      0.00000000	      0.00000000	    103.63457101	    -92.30728162	   -861.95307567	      0.00000000	      0.00000000	      0.00000000	      4.89875181	      0.00000000	      0.00000000	      0.00000000	      0.00000000
      0.30422620	   3623.20812244	   1462.25101891	   1055.47581893	    286.36172418	     93.01838279	    860.69090449	     -0.00000000	      0.00000000	      0.00000000	    103.49344801	    -93.01838279	   -860.69090449	      0.00000000	      0.00000000	      0.00000000	      4.87568366	      0.00000000	      0.00000000	      0.00000000	      0.00000000
      0.30444679	   3616.60128561	   1461.20863741	   1051.96695389	    286.86156416	     93.73097956	    859.41087351	     -0.00000000	      0.00000000	      0.00000000	    103.35101188	    -93.73097956	   -859.41087351	      0.00000000	      0.00000000	      0.00000000	      4.85251235	      0.00000000	      0.00000000	      0.00000000	      0.00000000
      0.30466738	   3609.97758812	   1460.16321920	   1048.44300669	    287.36047068	     94.44802824	    858.11836060	     -0.00000000	      0.00000000	      0.00000000	    103.20836029	    -94.44802824	   -858.11836060	      0.00000000	      0.00000000	      0.00000000	      4.82925237	      0.00000000	      0.00000000	      0.00000000	      0.00000000
      0.30488797	   3603.33692303	   1459.11474356	   1044.90368963	    287.85847623	     95.16985249	    856.81369701	     -0.00000000	      0.00000000	      0.00000000	    103.06559480	    -95.16985249	   -856.81369701	      0.00000000	      0.00000000	      0.00000000	      4.80590411	      0.00000000	      0.00000000	      0.00000000	      0.00000000
      0.30510856	   3596.67918205	   1458.06318954	   1041.34870813	    288.35561382	     95.89653052	    855.49674027	     -0.00000000	      0.00000000	      0.00000000	    102.92272401	    -95.89653052	   -855.49674027	      0.00000000	      0.00000000	      0.00000000	      4.78246667	      0.00000000	      0.00000000	      0.00000000	      0.00000000
      0.30532915	   3590.00425591	   1457.00853596	   1037.77776097	    288.85191678	     96.62811820	    854.16730043	     -0.00000000	      0.00000000	      0.00000000	    102.77974780	    -96.62811820	   -854.16730043	      0.00000000	      0.00000000	      0.00000000	      4.75893897	      0.00000000	      0.00000000	      0.00000000	      0.00000000
      0.30554974	   3583.31203430	   1455.95076147	   1034.19054048	    289.34741866	     97.36466996	    852.82517987	     -0.00000000	      0.00000000	      0.00000000	    102.63666524	    -97.36466996	   -852.82517987	      0.00000000	      0.00000000	      0.00000000	      4.73531994	      0.00000000	      0.00000000	      0.00000000	      0.00000000
      0.30577033	   3576.60240592	   1454.88984451	   1030.58673286	    289.84215306	     98.10624078	    851.47017706	     -0.00000000	      0.00000000	      0.00000000	    102.49347530	    -98.10624078	   -851.47017706	      0.00000000	      0.00000000	      0.00000000	      4.71160847	      0.00000000	      0.00000000	      0.00000000	      0.00000000
      0.30599092	   3569.87525848	   1453.82576333	   1026.96601851	    290.33615360	     98.85288635	    850.10208685	     -0.00000000	      0.00000000	      0.00000000	    102.35017693	    -98.85288635	   -850.10208685	      0.00000000	      0.00000000	      0.00000000	      4.68780344	      0.00000000	      0.00000000	      0.00000000	      0.00000000
      0.30621151	   3563.13047864	   1452.75849596	   1023.32807246	    290.82945375	     99.60466311	    848.72070052	     -0.00000000	      0.00000000	      0.00000000	    102.20676911	    -99.60466311	   -848.72070052	      0.00000000	      0.00000000	      0.00000000	      4.66390374	      0.00000000	      0.00000000	      0.00000000	      0.00000000
      0.30643210	   3556.36795206	   1451.68802025	   1019.67256486	    291.32208683	    100.36162824	    847.32580575	     -0.00000000	      0.00000000	      0.00000000	    102.06325080	   -100.36162824	   -847.32580575	      0.00000000	      0.00000000	      0.00000000	      4.63990820	      0.00000000	      0.00000000	      0.00000000	      0.00000000
      0.30665269	   3549.58756338	   1450.61431381	   1015.99916157	    291.81408584	    101.12383965	    845.91718663	     -0.00000000	      0.00000000	      0.00000000	    101.91962095	   -101.12383965	   -845.91718663	      0.00000000	      0.00000000	      0.00000000	      4.61581567	      0.00000000	      0.00000000	      0.00000000	      0.00000000
      0.30687328	   3542.78919617	   1449.53735407	   1012.30752475	    292.30548347	    101.89135598	    844.49462363	     -0.00000000	      0.00000000	      0.00000000	    101.77587854	   -101.89135598	   -844.49462363	      0.00000000	      0.00000000	      0.00000000	      4.59162497	      0.00000000	      0.00000000	      0.00000000	      0.00000000
      0.30709387	   3535.97273301	   1448.45711823	   1008.59731365	    292.79631199	    102.66423659	    843.05789362	     -0.00000000	      0.00000000	      0.00000000	    101.63202257	   -102.66423659	   -843.05789362	      0.00000000	      0.00000000	      0.00000000	      4.56733492	      0.00000000	      0.00000000	      0.00000000	      0.00000000
      0.30731446	   3529.13805540	   1447.37358327	   1004.86818541	    293.28660320	    103.44254153	    841.60676988	     -0.00000000	      0.00000000	      0.00000000	    101.48805203	   -103.44254153	   -841.60676988	      0.00000000	      0.00000000	      0.00000000	      4.54294431	      0.00000000	      0.00000000	      0.00000000	      0.00000000
      0.30753505	   3522.28504380	   1446.28672598	   1001.11979593	    293.77638840	    104.22633152	    840.14102206	     -0.00000000	      0.00000000	      0.00000000	    101.34396593	   -104.22633152	   -840.14102206	      0.00000000	      0.00000000	      0.00000000	      4.51845193	      0.00000000	      0.00000000	      0.00000000	      0.00000000
      0.30775564	   3515.41357761	   1445.19652290	    997.35180089	    294.26569832	    105.01566796	    838.66041626	     -0.00000000	      0.00000000	      0.00000000	    101.19976331	   -105.01566796	   -838.66041626	      0.00000000	      0.00000000	      0.00000000	      4.49385654	      0.00000000	      0.00000000	      0.00000000	      0.00000000
      0.30797623	   3508.52353516	   1444.10295035	    993.56385681	    294.75456310	    105.81061286	    837.16471500	     -0.00000000	      0.00000000	      0.00000000	    101.05544322	   -105.81061286	   -837.16471500	      0.00000000	      0.00000000	      0.00000000	      4.46915691	      0.00000000	      0.00000000	      0.00000000	      0.00000000
      0.30819682	   3501.61479371	   1443.00598444	    989.75562219	    295.24301225	    106.61122884	    835.65367728	     -0.00000000	      0.00000000	      0.00000000	    100.91100473	   -106.61122884	   -835.65367728	      0.00000000	      0.00000000	      0.00000000	      4.44435179	      0.00000000	      0.00000000	      0.00000000	      0.00000000
      0.30841741	   3494.68722944	   1441.90560103	    985.92675871	    295.73107464	    107.41757907	    834.12705856	     -0.00000000	      0.00000000	      0.00000000	    100.76644694	   -107.41757907	   -834.12705856	      0.00000000	      0.00000000	      0.00000000	      4.41943991	      0.00000000	      0.00000000	      0.00000000	      0.00000000
      0.30863800	   3487.74071744	   1440.80177577	    982.07693258	    296.21877844	    108.22972726	    832.58461086	     -0.00000000	      0.00000000	      0.00000000	    100.62176899	   -108.22972726	   -832.58461086	      0.00000000	      0.00000000	      0.00000000	      4.39442000	      0.00000000	      0.00000000	      0.00000000	      0.00000000
      0.30885859	   3480.77513171	   1439.69448405	    978.20581578	    296.70615114	    109.04773761	    831.02608276	     -0.00000000	      0.00000000	      0.00000000	    100.47697001	   -109.04773761	   -831.02608276	      0.00000000	      0.00000000	      0.00000000	      4.36929079	      0.00000000	      0.00000000	      0.00000000	      0.00000000
      0.30907918	   3473.79034511	   1438.58370104	    974.31308756	    297.19321952	    109.87167476	    829.45121943	     -0.00000000	      0.00000000	      0.00000000	    100.33204920	   -109.87167476	   -829.45121943	      0.00000000	      0.00000000	      0.00000000	      4.34405099	      0.00000000	      0.00000000	      0.00000000	      0.00000000
      0.30929977	   3466.78622944	   1437.46940166	    970.39843580	    297.68000963	    110.70160374	    827.85976275	     -0.00000000	      0.00000000	      0.00000000	    100.18700577	   -110.70160374	   -827.85976275	      0.00000000	      0.00000000	      0.00000000	      4.31869929	      0.00000000	      0.00000000	      0.00000000	      0.00000000
      0.30952036	   3459.76265533	   1436.35156058	    966.46155844	    298.16654681	    111.53758995	    826.25145127	     -0.00000000	      0.00000000	      0.00000000	    100.04183895	   -111.53758995	   -826.25145127	      0.00000000	      0.00000000	      0.00000000	      4.29323440	      0.00000000	      0.00000000	      0.00000000	      0.00000000
      0.30974095	   3452.71949229	   1435.23015222	    962.50216500	    298.65285565	    112.37969905	    824.62602036	     -0.00000000	      0.00000000	      0.00000000	     99.89654802	   -112.37969905	   -824.62602036	      0.00000000	      0.00000000	      0.00000000	      4.26765500	      0.00000000	      0.00000000	      0.00000000	      0.00000000
      0.30996154	   3445.65660869	   1434.10515076	    958.51997793	    299.13896001	    113.22799699	    822.98320217	     -0.00000000	      0.00000000	      0.00000000	     99.75113229	   -113.22799699	   -822.98320217	      0.00000000	      0.00000000	      0.00000000	      4.24195980	      0.00000000	      0.00000000	      0.00000000	      0.00000000
      0.31018213	   3438.57387175	   1432.97653011	    954.51473406	    299.62488304	    114.08254987	    821.32272579	     -0.00000000	      0.00000000	      0.00000000	     99.60559111	   -114.08254987	   -821.32272579	      0.00000000	      0.00000000	      0.00000000	      4.21614747	      0.00000000	      0.00000000	      0.00000000	      0.00000000
      0.31040272	   3431.47114750	   1431.84426393	    950.48618594	    300.11064712	    114.94342395	    819.64431722	     -0.00000000	      0.00000000	      0.00000000	     99.45992384	   -114.94342395	   -819.64431722	      0.00000000	      0.00000000	      0.00000000	      4.19021670	      0.00000000	      0.00000000	      0.00000000	      0.00000000
      0.31062331	   3424.34830081	   1430.70832561	    946.43410309	    300.59627395	    115.81068557	    817.94769949	     -0.00000000	      0.00000000	      0.00000000	     99.31412989	   -115.81068557	   -817.94769949	      0.00000000	      0.00000000	      0.00000000	      4.16416616	      0.00000000	      0.00000000	      0.00000000	      0.00000000
      0.31084390	   3417.20519536	   1429.56868827	    942.35827319	    301.08178447	    116.68440107	    816.23259265	     -0.00000000	      0.00000000	      0.00000000	     99.16820871	   -116.68440107	   -816.23259265	      0.00000000	      0.00000000	      0.00000000	      4.13799455	      0.00000000	      0.00000000	      0.00000000	      0.00000000
      0.31106449	   3410.04169363	   1428.42532475	    938.25850318	    301.56719895	    117.56463679	    814.49871388	     -0.00000000	      0.00000000	      0.00000000	     99.02215976	   -117.56463679	   -814.49871388	      0.00000000	      0.00000000	      0.00000000	      4.11170053	      0.00000000	      0.00000000	      0.00000000	      0.00000000
      0.31128508	   3402.85765686	   1427.27820763	    934.13462012	    302.05253694	    118.45145898	    812.74577747	     -0.00000000	      0.00000000	      0.00000000	     98.87598254	   -118.45145898	   -812.74577747	      0.00000000	      0.00000000	      0.00000000	      4.08528280	      0.00000000	      0.00000000	      0.00000000	      0.00000000
      0.31150566	   3395.65294509	   1426.12730921	    929.98647201	    302.53781730	    119.34493376	    810.97349489	     -0.00000000	      0.00000000	      0.00000000	     98.72967660	   -119.34493376	   -810.97349489	      0.00000000	      0.00000000	      0.00000000	      4.05874004	      0.00000000	      0.00000000	      0.00000000	      0.00000000
      0.31172625	   3388.42741711	   1424.97260148	    925.81392840	    303.02305821	    120.24512708	    809.18157479	     -0.00000000	      0.00000000	      0.00000000	     98.58324148	   -120.24512708	   -809.18157479	      0.00000000	      0.00000000	      0.00000000	      4.03207094	      0.00000000	      0.00000000	      0.00000000	      0.00000000
      0.31194684	   3381.18093044	   1423.81405615	    921.61688077	    303.50827720	    121.15210469	    807.36972300	     -0.00000000	      0.00000000	      0.00000000	     98.43667676	   -121.15210469	   -807.36972300	      0.00000000	      0.00000000	      0.00000000	      4.00527418	      0.00000000	      0.00000000	      0.00000000	      0.00000000
      0.31216743	   3373.91334132	   1422.65164466	    917.39524279	    303.99349114	    122.06593205	    805.53764254	     -0.00000000	      0.00000000	      0.00000000	     98.28998206	   -122.06593205	   -805.53764254	      0.00000000	      0.00000000	      0.00000000	      3.97834848	      0.00000000	      0.00000000	      0.00000000	      0.00000000
      0.31238802	   3366.62450475	   1421.48533810	    913.14895027	    304.47871627	    122.98667438	    803.68503358	     -0.00000000	      0.00000000	      0.00000000	     98.14315700	   -122.98667438	   -803.68503358	      0.00000000	      0.00000000	      0.00000000	      3.95129251	      0.00000000	      0.00000000	      0.00000000	      0.00000000
[truncated: 3,065,203 more chars]
