# Supplementary material for: Musculoskeletal simulations to examine the effects of accentuated eccentric loading (AEL) on jump height
Source: PeerJ. 2023 Jan 23;11:e14687. doi: 10.7717/peerj.14687 (PMC9879160; doi:10.7717/peerj.14687)
Supplement: Supplemental Information 2 — Added15 folder contains the code and simulation results for a complete jump with an additional 15% model mass. Dropped15 folder contains the code and simulation results for the push-off phase with the original model mass. [file peerj-11-14687-s002.zip › Supplementary Simulation code and output results AEL15/Dropped15/Optimized_for_J_Results/TwoSegment_Two_Segment_Length.sto]

Length
version=1
nRows=9704
nColumns=5
inDegrees=no

This analysis gathers basic information about muscles during a simulation (e.g., forces, tendon lengths, moment arms, etc).
Units are S.I. units (second, meters, Newtons, ...)
Angles are in degrees.

endheader
time	vastus	recfem	glut	ham
      0.00000000	      0.41485542	      0.50847133	      0.13799880	      0.40945819
      0.00005767	      0.41485442	      0.50847075	      0.13799837	      0.40945810
      0.00011533	      0.41485342	      0.50847017	      0.13799793	      0.40945800
      0.00019509	      0.41485202	      0.50846936	      0.13799733	      0.40945788
      0.00027484	      0.41485062	      0.50846854	      0.13799672	      0.40945775
      0.00038895	      0.41484860	      0.50846737	      0.13799584	      0.40945756
      0.00050306	      0.41484656	      0.50846619	      0.13799496	      0.40945738
      0.00069203	      0.41484315	      0.50846422	      0.13799348	      0.40945706
      0.00088100	      0.41483970	      0.50846221	      0.13799198	      0.40945675
      0.00120986	      0.41483358	      0.50845867	      0.13798933	      0.40945619
      0.00146005	      0.41482884	      0.50845591	      0.13798728	      0.40945577
      0.00171025	      0.41482402	      0.50845311	      0.13798520	      0.40945534
      0.00196044	      0.41481913	      0.50845027	      0.13798309	      0.40945491
      0.00224938	      0.41481339	      0.50844692	      0.13798062	      0.40945441
      0.00253831	      0.41480755	      0.50844351	      0.13797811	      0.40945391
      0.00281375	      0.41480189	      0.50844020	      0.13797569	      0.40945343
      0.00308919	      0.41479614	      0.50843683	      0.13797323	      0.40945294
      0.00336877	      0.41479021	      0.50843335	      0.13797070	      0.40945245
      0.00364834	      0.41478418	      0.50842981	      0.13796814	      0.40945196
      0.00392387	      0.41477816	      0.50842626	      0.13796558	      0.40945147
      0.00419941	      0.41477204	      0.50842266	      0.13796299	      0.40945099
      0.00447587	      0.41476582	      0.50841899	      0.13796036	      0.40945050
      0.00475232	      0.41475950	      0.50841526	      0.13795770	      0.40945001
      0.00502733	      0.41475313	      0.50841149	      0.13795502	      0.40944952
      0.00530234	      0.41474667	      0.50840766	      0.13795230	      0.40944903
      0.00557642	      0.41474015	      0.50840379	      0.13794957	      0.40944854
      0.00585050	      0.41473353	      0.50839987	      0.13794680	      0.40944805
      0.00612117	      0.41472691	      0.50839593	      0.13794404	      0.40944757
      0.00639185	      0.41472021	      0.50839194	      0.13794124	      0.40944709
      0.00663628	      0.41471409	      0.50838829	      0.13793869	      0.40944665
      0.00697277	      0.41470554	      0.50838320	      0.13793514	      0.40944605
      0.00730925	      0.41469686	      0.50837802	      0.13793154	      0.40944545
      0.00753245	      0.41469103	      0.50837453	      0.13792912	      0.40944505
      0.00775566	      0.41468514	      0.50837101	      0.13792669	      0.40944465
      0.00803029	      0.41467782	      0.50836663	      0.13792366	      0.40944416
      0.00836149	      0.41466888	      0.50836127	      0.13791998	      0.40944357
      0.00865561	      0.41466082	      0.50835644	      0.13791666	      0.40944304
      0.00901341	      0.41465090	      0.50835047	      0.13791258	      0.40944241
      0.00931248	      0.41464248	      0.50834542	      0.13790913	      0.40944188
      0.00968272	      0.41463193	      0.50833907	      0.13790481	      0.40944122
      0.01015583	      0.41461821	      0.50833080	      0.13789920	      0.40944038
      0.01038979	      0.41461134	      0.50832666	      0.13789639	      0.40943997
      0.01062376	      0.41460440	      0.50832247	      0.13789356	      0.40943955
      0.01091692	      0.41459561	      0.50831717	      0.13788998	      0.40943904
      0.01129539	      0.41458413	      0.50831023	      0.13788531	      0.40943837
      0.01156863	      0.41457573	      0.50830515	      0.13788191	      0.40943789
      0.01184188	      0.41456726	      0.50830002	      0.13787847	      0.40943742
      0.01211512	      0.41455869	      0.50829484	      0.13787500	      0.40943694
      0.01238836	      0.41455005	      0.50828960	      0.13787150	      0.40943647
      0.01266160	      0.41454131	      0.50828430	      0.13786797	      0.40943599
      0.01292167	      0.41453293	      0.50827922	      0.13786458	      0.40943555
      0.01318173	      0.41452446	      0.50827408	      0.13786116	      0.40943510
      0.01344051	      0.41451596	      0.50826892	      0.13785774	      0.40943466
      0.01369929	      0.41450739	      0.50826371	      0.13785428	      0.40943422
      0.01398496	      0.41449784	      0.50825790	      0.13785044	      0.40943373
      0.01427064	      0.41448819	      0.50825204	      0.13784656	      0.40943325
      0.01447948	      0.41448108	      0.50824771	      0.13784371	      0.40943290
      0.01481029	      0.41446973	      0.50824080	      0.13783915	      0.40943234
      0.01507121	      0.41446068	      0.50823529	      0.13783552	      0.40943191
      0.01533214	      0.41445156	      0.50822973	      0.13783187	      0.40943148
      0.01559306	      0.41444236	      0.50822412	      0.13782819	      0.40943105
      0.01585734	      0.41443297	      0.50821839	      0.13782443	      0.40943061
      0.01612161	      0.41442350	      0.50821262	      0.13782065	      0.40943018
      0.01632266	      0.41441624	      0.50820819	      0.13781775	      0.40942986
      0.01665420	      0.41440418	      0.50820082	      0.13781294	      0.40942933
      0.01690580	      0.41439494	      0.50819518	      0.13780926	      0.40942892
      0.01715739	      0.41438564	      0.50818949	      0.13780555	      0.40942852
      0.01740899	      0.41437626	      0.50818376	      0.13780182	      0.40942813
      0.01764663	      0.41436734	      0.50817830	      0.13779827	      0.40942776
      0.01796039	      0.41435547	      0.50817104	      0.13779355	      0.40942727
      0.01827415	      0.41434349	      0.50816371	      0.13778879	      0.40942679
      0.01852604	      0.41433379	      0.50815777	      0.13778495	      0.40942640
      0.01877792	      0.41432402	      0.50815179	      0.13778107	      0.40942602
      0.01896797	      0.41431661	      0.50814725	      0.13777813	      0.40942574
      0.01925995	      0.41430514	      0.50814022	      0.13777359	      0.40942530
      0.01955192	      0.41429358	      0.50813313	      0.13776902	      0.40942487
      0.01980099	      0.41428364	      0.50812704	      0.13776509	      0.40942451
      0.02005005	      0.41427364	      0.50812090	      0.13776113	      0.40942415
      0.02032203	      0.41426264	      0.50811415	      0.13775679	      0.40942376
      0.02059400	      0.41425156	      0.50810735	      0.13775241	      0.40942338
      0.02086915	      0.41424027	      0.50810042	      0.13774796	      0.40942299
      0.02114429	      0.41422889	      0.50809344	      0.13774347	      0.40942261
      0.02142102	      0.41421737	      0.50808636	      0.13773893	      0.40942224
      0.02169774	      0.41420577	      0.50807923	      0.13773436	      0.40942186
      0.02197239	      0.41419417	      0.50807210	      0.13772980	      0.40942150
      0.02224704	      0.41418249	      0.50806492	      0.13772520	      0.40942114
      0.02252673	      0.41417051	      0.50805755	      0.13772049	      0.40942078
      0.02280642	      0.41415845	      0.50805014	      0.13771575	      0.40942043
      0.02307314	      0.41414687	      0.50804301	      0.13771121	      0.40942009
      0.02333986	      0.41413521	      0.50803584	      0.13770663	      0.40941976
      0.02363274	      0.41412232	      0.50802790	      0.13770158	      0.40941941
      0.02392562	      0.41410934	      0.50801991	      0.13769649	      0.40941906
      0.02416237	      0.41409879	      0.50801341	      0.13769235	      0.40941879
      0.02446967	      0.41408499	      0.50800492	      0.13768695	      0.40941843
      0.02477696	      0.41407110	      0.50799636	      0.13768151	      0.40941809
      0.02502257	      0.41405992	      0.50798947	      0.13767714	      0.40941782
      0.02526818	      0.41404868	      0.50798254	      0.13767275	      0.40941756
      0.02555393	      0.41403552	      0.50797443	      0.13766760	      0.40941726
      0.02583967	      0.41402227	      0.50796626	      0.13766243	      0.40941696
      0.02606326	      0.41401185	      0.50795983	      0.13765836	      0.40941674
      0.02637974	      0.41399700	      0.50795068	      0.13765257	      0.40941643
      0.02669622	      0.41398205	      0.50794146	      0.13764674	      0.40941612
      0.02692262	      0.41397129	      0.50793482	      0.13764254	      0.40941591
      0.02714902	      0.41396048	      0.50792814	      0.13763833	      0.40941571
      0.02742271	      0.41394733	      0.50792003	      0.13763321	      0.40941547
      0.02769640	      0.41393411	      0.50791187	      0.13762806	      0.40941523
      0.02795892	      0.41392135	      0.50790399	      0.13762309	      0.40941502
      0.02827795	      0.41390575	      0.50789436	      0.13761703	      0.40941476
      0.02859697	      0.41389004	      0.50788466	      0.13761092	      0.40941452
      0.02885240	      0.41387739	      0.50787685	      0.13760600	      0.40941433
      0.02917936	      0.41386110	      0.50786678	      0.13759967	      0.40941410
      0.02950632	      0.41384469	      0.50785665	      0.13759330	      0.40941388
      0.02974244	      0.41383278	      0.50784929	      0.13758868	      0.40941373
      0.02997855	      0.41382080	      0.50784189	      0.13758403	      0.40941358
      0.03024340	      0.41380730	      0.50783354	      0.13757880	      0.40941343
      0.03050824	      0.41379373	      0.50782516	      0.13757354	      0.40941328
      0.03079617	      0.41377889	      0.50781598	      0.13756779	      0.40941313
      0.03108410	      0.41376397	      0.50780676	      0.13756201	      0.40941299
      0.03129109	      0.41375319	      0.50780009	      0.13755783	      0.40941289
      0.03161680	      0.41373614	      0.50778955	      0.13755123	      0.40941275
      0.03188366	      0.41372209	      0.50778086	      0.13754580	      0.40941265
      0.03215053	      0.41370796	      0.50777212	      0.13754033	      0.40941255
      0.03241739	      0.41369376	      0.50776334	      0.13753484	      0.40941247
      0.03267696	      0.41367988	      0.50775475	      0.13752948	      0.40941239
      0.03293654	      0.41366593	      0.50774612	      0.13752409	      0.40941232
      0.03317352	      0.41365313	      0.50773821	      0.13751915	      0.40941227
      0.03348818	      0.41363606	      0.50772764	      0.13751255	      0.40941221
      0.03380284	      0.41361888	      0.50771701	      0.13750592	      0.40941216
      0.03405362	      0.41360511	      0.50770849	      0.13750061	      0.40941214
      0.03430440	      0.41359129	      0.50769994	      0.13749528	      0.40941212
      0.03452599	      0.41357902	      0.50769234	      0.13749055	      0.40941211
      0.03484815	      0.41356109	      0.50768125	      0.13748364	      0.40941211
      0.03517030	      0.41354306	      0.50767008	      0.13747669	      0.40941212
      0.03538311	      0.41353109	      0.50766268	      0.13747208	      0.40941214
      0.03559592	      0.41351907	      0.50765524	      0.13746745	      0.40941216
      0.03588075	      0.41350292	      0.50764524	      0.13746123	      0.40941221
      0.03616559	      0.41348668	      0.50763519	      0.13745498	      0.40941226
      0.03641202	      0.41347257	      0.50762645	      0.13744955	      0.40941232
      0.03671826	      0.41345495	      0.50761554	      0.13744278	      0.40941240
      0.03702451	      0.41343723	      0.50760457	      0.13743596	      0.40941250
      0.03728911	      0.41342185	      0.50759504	      0.13743005	      0.40941260
      0.03761727	      0.41340268	      0.50758317	      0.13742268	      0.40941273
      0.03794543	      0.41338340	      0.50757123	      0.13741528	      0.40941288
      0.03818795	      0.41336908	      0.50756236	      0.13740978	      0.40941301
      0.03843048	      0.41335470	      0.50755346	      0.13740426	      0.40941314
      0.03872005	      0.41333746	      0.50754278	      0.13739764	      0.40941331
      0.03900961	      0.41332013	      0.50753205	      0.13739099	      0.40941350
      0.03925700	      0.41330527	      0.50752284	      0.13738529	      0.40941367
      0.03956219	      0.41328684	      0.50751143	      0.13737822	      0.40941390
      0.03992934	      0.41326456	      0.50749762	      0.13736968	      0.40941419
      0.04029650	      0.41324214	      0.50748373	      0.13736109	      0.40941450
      0.04052899	      0.41322787	      0.50747490	      0.13735562	      0.40941471
      0.04082823	      0.41320943	      0.50746348	      0.13734856	      0.40941500
      0.04112747	      0.41319090	      0.50745200	      0.13734146	      0.40941531
      0.04135189	      0.41317695	      0.50744336	      0.13733612	      0.40941554
      0.04167993	      0.41315647	      0.50743067	      0.13732828	      0.40941591
      0.04195970	      0.41313891	      0.50741979	      0.13732157	      0.40941624
      0.04220832	      0.41312325	      0.50741009	      0.13731558	      0.40941654
      0.04245694	      0.41310753	      0.50740035	      0.13730956	      0.40941685
      0.04271137	      0.41309138	      0.50739035	      0.13730339	      0.40941719
      0.04302124	      0.41307162	      0.50737811	      0.13729583	      0.40941761
      0.04340230	      0.41304720	      0.50736298	      0.13728650	      0.40941816
      0.04371220	      0.41302723	      0.50735061	      0.13727887	      0.40941863
      0.04395093	      0.41301178	      0.50734104	      0.13727297	      0.40941900
      0.04418967	      0.41299628	      0.50733144	      0.13726705	      0.40941938
      0.04443602	      0.41298023	      0.50732150	      0.13726092	      0.40941979
      0.04475720	      0.41295921	      0.50730848	      0.13725290	      0.40942035
      0.04507838	      0.41293810	      0.50729540	      0.13724484	      0.40942092
      0.04532790	      0.41292162	      0.50728520	      0.13723856	      0.40942138
      0.04557743	      0.41290509	      0.50727496	      0.13723225	      0.40942185
      0.04578917	      0.41289102	      0.50726624	      0.13722688	      0.40942226
      0.04611836	      0.41286904	      0.50725264	      0.13721850	      0.40942292
      0.04638564	      0.41285113	      0.50724154	      0.13721167	      0.40942348
      0.04665291	      0.41283315	      0.50723040	      0.13720482	      0.40942405
      0.04692018	      0.41281510	      0.50721923	      0.13719794	      0.40942463
      0.04718241	      0.41279732	      0.50720822	      0.13719116	      0.40942522
      0.04744464	      0.41277948	      0.50719717	      0.13718437	      0.40942582
      0.04769449	      0.41276242	      0.50718660	      0.13717787	      0.40942641
      0.04800637	      0.41274104	      0.50717337	      0.13716973	      0.40942717
      0.04831825	      0.41271957	      0.50716007	      0.13716155	      0.40942795
      0.04855660	      0.41270309	      0.50714987	      0.13715528	      0.40942856
      0.04888575	      0.41268026	      0.50713574	      0.13714659	      0.40942943
      0.04921491	      0.41265732	      0.50712154	      0.13713787	      0.40943032
      0.04942809	      0.41264241	      0.50711231	      0.13713219	      0.40943091
      0.04964127	      0.41262746	      0.50710305	      0.13712650	      0.40943151
      0.04992845	      0.41260724	      0.50709054	      0.13711882	      0.40943234
      0.05021563	      0.41258695	      0.50707798	      0.13711110	      0.40943319
      0.05046732	      0.41256911	      0.50706693	      0.13710432	      0.40943395
      0.05077240	      0.41254740	      0.50705350	      0.13709607	      0.40943489
      0.05115827	      0.41251981	      0.50703642	      0.13708558	      0.40943612
      0.05141606	      0.41250130	      0.50702497	      0.13707855	      0.40943696
      0.05167386	      0.41248273	      0.50701348	      0.13707150	      0.40943781
      0.05193165	      0.41246410	      0.50700195	      0.13706442	      0.40943869
      0.05219123	      0.41244528	      0.50699031	      0.13705727	      0.40943958
      0.05245081	      0.41242639	      0.50697862	      0.13705010	      0.40944050
      0.05273638	      0.41240554	      0.50696572	      0.13704218	      0.40944152
      0.05302194	      0.41238461	      0.50695278	      0.13703424	      0.40944257
      0.05323212	      0.41236916	      0.50694322	      0.13702838	      0.40944336
      0.05356535	      0.41234458	      0.50692802	      0.13701905	      0.40944463
      0.05382496	      0.41232536	      0.50691613	      0.13701176	      0.40944564
      0.05408458	      0.41230608	      0.50690421	      0.13700444	      0.40944667
      0.05434419	      0.41228673	      0.50689224	      0.13699710	      0.40944771
      0.05460980	      0.41226687	      0.50687997	      0.13698957	      0.40944880
      0.05487542	      0.41224695	      0.50686765	      0.13698202	      0.40944991
      0.05512617	      0.41222809	      0.50685598	      0.13697486	      0.40945098
      0.05545043	      0.41220360	      0.50684085	      0.13696558	      0.40945238
      0.05577469	      0.41217902	      0.50682565	      0.13695626	      0.40945382
      0.05602660	      0.41215986	      0.50681381	      0.13694900	      0.40945495
      0.05627850	      0.41214063	      0.50680193	      0.13694172	      0.40945610
      0.05650657	      0.41212318	      0.50679114	      0.13693511	      0.40945716
      0.05683169	      0.41209822	      0.50677572	      0.13692565	      0.40945870
      0.05715682	      0.41207316	      0.50676024	      0.13691616	      0.40946027
      0.05737491	      0.41205630	      0.50674982	      0.13690977	      0.40946134
      0.05759300	      0.41203939	      0.50673937	      0.13690337	      0.40946242
      0.05787782	      0.41201725	      0.50672569	      0.13689499	      0.40946386
      0.05816263	      0.41199503	      0.50671197	      0.13688657	      0.40946532
      0.05840365	      0.41197617	      0.50670032	      0.13687943	      0.40946658
      0.05872045	      0.41195130	      0.50668496	      0.13687002	      0.40946826
      0.05903724	      0.41192634	      0.50666955	      0.13686058	      0.40946996
      0.05928409	      0.41190682	      0.50665750	      0.13685319	      0.40947132
      0.05953093	      0.41188726	      0.50664542	      0.13684579	      0.40947269
      0.05980559	      0.41186542	      0.50663194	      0.13683753	      0.40947424
      0.06008025	      0.41184351	      0.50661842	      0.13682924	      0.40947581
      0.06035656	      0.41182141	      0.50660478	      0.13682088	      0.40947742
      0.06063286	      0.41179923	      0.50659110	      0.13681249	      0.40947905
      0.06091509	      0.41177651	      0.50657708	      0.13680390	      0.40948074
      0.06119732	      0.41175372	      0.50656301	      0.13679529	      0.40948246
      0.06146377	      0.41173213	      0.50654970	      0.13678713	      0.40948411
      0.06179068	      0.41170556	      0.50653331	      0.13677708	      0.40948616
      0.06211759	      0.41167890	      0.50651686	      0.13676700	      0.40948824
      0.06235123	      0.41165978	      0.50650507	      0.13675978	      0.40948976
      0.06268413	      0.41163246	      0.50648822	      0.13674945	      0.40949194
      0.06296931	      0.41160897	      0.50647374	      0.13674058	      0.40949385
      0.06321868	      0.41158838	      0.50646105	      0.13673280	      0.40949553
      0.06346804	      0.41156773	      0.50644832	      0.13672500	      0.40949724
      0.06372248	      0.41154660	      0.50643530	      0.13671702	      0.40949901
      0.06403694	      0.41152041	      0.50641916	      0.13670713	      0.40950122
      0.06435141	      0.41149413	      0.50640296	      0.13669720	      0.40950347
      0.06462205	      0.41147144	      0.50638898	      0.13668864	      0.40950543
      0.06495661	      0.41144330	      0.50637165	      0.13667801	      0.40950789
      0.06529117	      0.41141507	      0.50635426	      0.13666735	      0.40951039
      0.06553581	      0.41139435	      0.50634150	      0.13665953	      0.40951225
      0.06583197	      0.41136921	      0.50632602	      0.13665004	      0.40951452
      0.06621361	      0.41133670	      0.50630600	      0.13663777	      0.40951750
      0.06646306	      0.41131538	      0.50629288	      0.13662973	      0.40951947
      0.06671251	      0.41129400	      0.50627972	      0.13662166	      0.40952147
      0.06696196	      0.41127257	      0.50626653	      0.13661357	      0.40952349
      0.06722280	      0.41125010	      0.50625271	      0.13660510	      0.40952562
      0.06754563	      0.41122221	      0.50623554	      0.13659457	      0.40952830
      0.06786845	      0.41119423	      0.50621833	      0.13658402	      0.40953102
      0.06806167	      0.41117743	      0.50620800	      0.13657768	      0.40953267
      0.06836182	      0.41115129	      0.50619192	      0.13656782	      0.40953526
      0.06866196	      0.41112506	      0.50617579	      0.13655793	      0.40953788
      0.06891436	      0.41110294	      0.50616219	      0.13654959	      0.40954011
      0.06916676	      0.41108076	      0.50614855	      0.13654123	      0.40954236
      0.06942372	      0.41105813	      0.50613464	      0.13653269	      0.40954468
      0.06974734	      0.41102955	      0.50611707	      0.13652192	      0.40954764
      0.07007096	      0.41100087	      0.50609945	      0.13651110	      0.40955064
      0.07031892	      0.41097884	      0.50608591	      0.13650280	      0.40955297
      0.07056688	      0.41095675	      0.50607234	      0.13649447	      0.40955532
      0.07086121	      0.41093046	      0.50605620	      0.13648456	      0.40955814
      0.07115553	      0.41090410	      0.50604000	      0.13647463	      0.40956100
      0.07140729	      0.41088149	      0.50602612	      0.13646611	      0.40956347
      0.07171492	      0.41085379	      0.50600911	      0.13645567	      0.40956653
      0.07209348	      0.41081958	      0.50598811	      0.13644278	      0.40957034
      0.07241301	      0.41079062	      0.50597033	      0.13643186	      0.40957361
      0.07265145	      0.41076894	      0.50595704	      0.13642370	      0.40957607
      0.07288988	      0.41074722	      0.50594371	      0.13641551	      0.40957856
      0.07315330	      0.41072317	      0.50592895	      0.13640645	      0.40958134
      0.07347505	      0.41069371	      0.50591088	      0.13639535	      0.40958477
      0.07379680	      0.41066415	      0.50589275	      0.13638422	      0.40958824
      0.07407408	      0.41063861	      0.50587709	      0.13637460	      0.40959127
      0.07441231	      0.41060737	      0.50585794	      0.13636283	      0.40959501
      0.07475053	      0.41057603	      0.50583872	      0.13635103	      0.40959880
      0.07498584	      0.41055416	      0.50582532	      0.13634279	      0.40960146
      0.07530154	      0.41052476	      0.50580730	      0.13633172	      0.40960508
      0.07561723	      0.41049526	      0.50578923	      0.13632061	      0.40960873
      0.07586548	      0.41047201	      0.50577499	      0.13631186	      0.40961164
      0.07611373	      0.41044871	      0.50576072	      0.13630308	      0.40961457
      0.07638891	      0.41042281	      0.50574486	      0.13629333	      0.40961786
      0.07666409	      0.41039685	      0.50572897	      0.13628356	      0.40962117
      0.07694715	      0.41037008	      0.50571258	      0.13627348	      0.40962462
      0.07723022	      0.41034324	      0.50569615	      0.13626337	      0.40962811
      0.07750266	      0.41031734	      0.50568030	      0.13625362	      0.40963149
      0.07783048	      0.41028610	      0.50566118	      0.13624186	      0.40963562
      0.07823102	      0.41024780	      0.50563775	      0.13622744	      0.40964072
      0.07853160	      0.41021896	      0.50562012	      0.13621659	      0.40964459
      0.07878087	      0.41019499	      0.50560546	      0.13620757	      0.40964784
      0.07903015	      0.41017097	      0.50559077	      0.13619853	      0.40965112
      0.07924732	      0.41015000	      0.50557795	      0.13619063	      0.40965400
      0.07957842	      0.41011795	      0.50555836	      0.13617857	      0.40965843
      0.07985744	      0.41009086	      0.50554181	      0.13616838	      0.40966220
      0.08013646	      0.41006372	      0.50552523	      0.13615816	      0.40966601
      0.08041548	      0.41003650	      0.50550860	      0.13614792	      0.40966986
      0.08069449	      0.41000922	      0.50549194	      0.13613765	      0.40967374
      0.08097351	      0.40998187	      0.50547524	      0.13612736	      0.40967766
      0.08125253	      0.40995446	      0.50545850	      0.13611705	      0.40968162
      0.08153155	      0.40992698	      0.50544173	      0.13610671	      0.40968562
      0.08181056	      0.40989944	      0.50542492	      0.13609634	      0.40968966
      0.08208958	      0.40987183	      0.50540807	      0.13608595	      0.40969373
      0.08235192	      0.40984581	      0.50539219	      0.13607616	      0.40969760
      0.08261426	      0.40981973	      0.50537629	      0.13606635	      0.40970150
      0.08282742	      0.40979850	      0.50536334	      0.13605836	      0.40970469
      0.08316111	      0.40976518	      0.50534302	      0.13604583	      0.40970974
      0.08343167	      0.40973810	      0.50532651	      0.13603564	      0.40971387
      0.08370224	      0.40971096	      0.50530996	      0.13602542	      0.40971803
      0.08397280	      0.40968375	      0.50529338	      0.13601519	      0.40972224
      0.08423917	      0.40965691	      0.50527703	      0.13600509	      0.40972642
      0.08450554	      0.40963000	      0.50526064	      0.13599497	      0.40973063
      0.08471322	      0.40960899	      0.50524784	      0.13598706	      0.40973394
      0.08504715	      0.40957512	      0.50522721	      0.13597432	      0.40973931
      0.08531447	      0.40954794	      0.50521066	      0.13596409	      0.40974365
      0.08558179	      0.40952069	      0.50519407	      0.13595385	      0.40974802
      0.08584911	      0.40949339	      0.50517746	      0.13594357	      0.40975244
      0.08611679	      0.40946599	      0.50516078	      0.13593327	      0.40975689
      0.08638447	      0.40943854	      0.50514408	      0.13592294	      0.40976139
      0.08663406	      0.40941288	      0.50512847	      0.13591329	      0.40976561
      0.08695946	      0.40937935	      0.50510808	      0.13590067	      0.40977117
      0.08728485	      0.40934574	      0.50508764	      0.13588803	      0.40977679
      0.08753760	      0.40931956	      0.50507172	      0.13587818	      0.40978119
      0.08779035	      0.40929334	      0.50505578	      0.13586831	      0.40978562
      0.08803324	      0.40926808	      0.50504044	      0.13585881	      0.40978991
      0.08835881	      0.40923416	      0.50501982	      0.13584605	      0.40979572
      0.08868437	      0.40920014	      0.50499916	      0.13583326	      0.40980158
      0.08892659	      0.40917478	      0.50498376	      0.13582371	      0.40980598
      0.08916880	      0.40914937	      0.50496833	      0.13581415	      0.40981042
      0.08943843	      0.40912102	      0.50495112	      0.13580349	      0.40981539
      0.08970805	      0.40909261	      0.50493387	      0.13579280	      0.40982040
      0.09000552	      0.40906120	      0.50491481	      0.13578099	      0.40982598
      0.09030299	      0.40902972	      0.50489571	      0.13576914	      0.40983160
      0.09053552	      0.40900506	      0.50488075	      0.13575986	      0.40983604
      0.09085752	      0.40897083	      0.50485999	      0.13574699	      0.40984223
      0.09117952	      0.40893652	      0.50483919	      0.13573408	      0.40984847
      0.09142193	      0.40891063	      0.50482349	      0.13572434	      0.40985321
      0.09166434	      0.40888469	      0.50480777	      0.13571458	      0.40985799
      0.09193403	      0.40885578	      0.50479025	      0.13570370	      0.40986334
      0.09220372	      0.40882680	      0.50477270	      0.13569280	      0.40986874
      0.09250180	      0.40879471	      0.50475326	      0.13568073	      0.40987475
      0.09279988	      0.40876254	      0.50473377	      0.13566862	      0.40988081
      0.09303165	      0.40873748	      0.50471860	      0.13565919	      0.40988556
      0.09335378	      0.40870257	      0.50469747	      0.13564606	      0.40989221
      0.09367592	      0.40866758	      0.50467629	      0.13563289	      0.40989893
      0.09391787	      0.40864124	      0.50466035	      0.13562298	      0.40990401
      0.09415982	      0.40861485	      0.50464439	      0.13561305	      0.40990913
      0.09443181	      0.40858512	      0.50462641	      0.13560187	      0.40991493
      0.09470379	      0.40855534	      0.50460840	      0.13559066	      0.40992077
      0.09499912	      0.40852293	      0.50458881	      0.13557846	      0.40992716
      0.09529446	      0.40849045	      0.50456917	      0.13556624	      0.40993360
      0.09551688	      0.40846594	      0.50455436	      0.13555702	      0.40993849
      0.09584783	      0.40842939	      0.50453228	      0.13554326	      0.40994582
      0.09613706	      0.40839738	      0.50451295	      0.13553122	      0.40995228
      0.09638873	      0.40836946	      0.50449609	      0.13552071	      0.40995794
      0.09664040	      0.40834150	      0.50447921	      0.13551019	      0.40996364
      0.09684411	      0.40831883	      0.50446552	      0.13550165	      0.40996828
      0.09717940	      0.40828143	      0.50444295	      0.13548758	      0.40997598
      0.09744538	      0.40825170	      0.50442501	      0.13547639	      0.40998214
      0.09771136	      0.40822191	      0.50440704	      0.13546518	      0.40998834
      0.09797734	      0.40819207	      0.50438904	      0.13545394	      0.40999458
      0.09824173	      0.40816234	      0.50437112	      0.13544275	      0.41000083
      0.09850611	      0.40813256	      0.50435316	      0.13543154	      0.41000713
      0.09879408	      0.40810005	      0.50433357	      0.13541930	      0.41001403
      0.09908205	      0.40806748	      0.50431394	      0.13540704	      0.41002099
      0.09934884	      0.40803724	      0.50429573	      0.13539566	      0.41002749
      0.09967462	      0.40800024	      0.50427344	      0.13538172	      0.41003548
      0.10000040	      0.40796314	      0.50425110	      0.13536776	      0.41004354
      0.10021426	      0.40793875	      0.50423642	      0.13535857	      0.41004887
      0.10054304	      0.40790117	      0.50421380	      0.13534442	      0.41005712
      0.10083305	      0.40786794	      0.50419381	      0.13533191	      0.41006446
      0.10108467	      0.40783906	      0.50417644	      0.13532104	      0.41007087
      0.10133630	      0.40781013	      0.50415903	      0.13531014	      0.41007732
      0.10157166	      0.40778302	      0.50414273	      0.13529993	      0.41008339
      0.10189722	      0.40774544	      0.50412014	      0.13528578	      0.41009185
      0.10222279	      0.40770778	      0.50409751	      0.13527159	      0.41010038
      0.10246000	      0.40768028	      0.50408099	      0.13526124	      0.41010664
      0.10269722	      0.40765274	      0.50406444	      0.13525086	      0.41011293
      0.10297899	      0.40761996	      0.50404475	      0.13523851	      0.41012046
      0.10326076	      0.40758712	      0.50402503	      0.13522614	      0.41012804
      0.10353812	      0.40755473	      0.50400559	      0.13521394	      0.41013556
      0.10381547	      0.40752227	      0.50398611	      0.13520171	      0.41014312
      0.10411405	      0.40748727	      0.50396510	      0.13518852	      0.41015133
      0.10441263	      0.40745218	      0.50394406	      0.13517530	      0.41015959
      0.10464497	      0.40742484	      0.50392766	      0.13516500	      0.41016607
      0.10497265	      0.40738619	      0.50390449	      0.13515043	      0.41017526
      0.10530033	      0.40734745	      0.50388127	      0.13513584	      0.41018453
      0.10552998	      0.40732025	      0.50386497	      0.13512558	      0.41019107
      0.10575963	      0.40729301	      0.50384864	      0.13511532	      0.41019764
      0.10604738	      0.40725881	      0.50382816	      0.13510243	      0.41020594
      0.10633512	      0.40722455	      0.50380764	      0.13508951	      0.41021429
      0.10658822	      0.40719435	      0.50378957	      0.13507813	      0.41022168
      0.10691264	      0.40715557	      0.50376635	      0.13506351	      0.41023122
      0.10723706	      0.40711671	      0.50374310	      0.13504886	      0.41024084
      0.10748580	      0.40708685	      0.50372524	      0.13503760	      0.41024826
      0.10773453	      0.40705694	      0.50370735	      0.13502632	      0.41025573
      0.10802527	      0.40702192	      0.50368641	      0.13501312	      0.41026451
      0.10831601	      0.40698682	      0.50366543	      0.13499988	      0.41027336
      0.10856977	      0.40695614	      0.50364709	      0.13498831	      0.41028113
      0.10889474	      0.40691676	      0.50362356	      0.13497346	      0.41029114
      0.10921971	      0.40687730	      0.50359999	      0.13495858	      0.41030124
      0.10946873	      0.40684701	      0.50358190	      0.13494715	      0.41030903
      0.10971775	      0.40681666	      0.50356378	      0.13493570	      0.41031686
      0.11000901	      0.40678110	      0.50354256	      0.13492229	      0.41032608
      0.11030026	      0.40674547	      0.50352130	      0.13490884	      0.41033536
      0.11055407	      0.40671437	      0.50350275	      0.13489711	      0.41034350
      0.11087946	      0.40667441	      0.50347892	      0.13488203	      0.41035400
      0.11120485	      0.40663437	      0.50345504	      0.13486692	      0.41036459
      0.11145412	      0.40660364	      0.50343673	      0.13485532	      0.41037275
      0.11170339	      0.40657285	      0.50341838	      0.13484370	      0.41038096
      0.11199488	      0.40653679	      0.50339690	      0.13483009	      0.41039061
      0.11228637	      0.40650066	      0.50337538	      0.13481645	      0.41040033
      0.11254196	      0.40646892	      0.50335648	      0.13480447	      0.41040891
      0.11286752	      0.40642841	      0.50333237	      0.13478918	      0.41041991
      0.11319308	      0.40638782	      0.50330821	      0.13477385	      0.41043098
      0.11344331	      0.40635656	      0.50328961	      0.13476205	      0.41043955
      0.11369353	      0.40632525	      0.50327099	      0.13475022	      0.41044817
      0.11398729	      0.40628843	      0.50324909	      0.13473631	      0.41045835
      0.11428105	      0.40625154	      0.50322716	      0.13472238	      0.41046859
      0.11452781	      0.40622049	      0.50320871	      0.13471065	      0.41047725
      0.11485383	      0.40617940	      0.50318430	      0.13469513	      0.41048876
      0.11517985	      0.40613822	      0.50315984	      0.13467957	      0.41050035
      0.11543311	      0.40610616	      0.50314080	      0.13466746	      0.41050941
      0.11568637	      0.40607406	      0.50312175	      0.13465533	      0.41051853
      0.11595916	      0.40603942	      0.50310119	      0.13464224	      0.41052840
      0.11623195	      0.40600472	      0.50308060	      0.13462912	      0.41053833
      0.11653441	      0.40596618	      0.50305774	      0.13461455	      0.41054941
      0.11683688	      0.40592756	      0.50303484	      0.13459996	      0.41056057
      0.11705190	      0.40590006	      0.50301853	      0.13458956	      0.41056854
      0.11738305	      0.40585763	      0.50299339	      0.13457352	      0.41058089
      0.11767541	      0.40582010	      0.50297115	      0.13455933	      0.41059187
      0.11792876	      0.40578752	      0.50295185	      0.13454701	      0.41060144
      0.11818210	      0.40575489	      0.50293253	      0.13453466	      0.41061106
      0.11844320	      0.40572120	      0.50291258	      0.13452192	      0.41062104
      0.11876278	      0.40567989	      0.50288813	      0.13450630	      0.41063331
      0.11908235	      0.40563850	      0.50286364	      0.13449064	      0.41064568
      0.11930984	      0.40560899	      0.50284618	      0.13447947	      0.41065453
      0.11963824	      0.40556630	      0.50282094	      0.13446332	      0.41066738
      0.11996664	      0.40552353	      0.50279566	      0.13444714	      0.41068032
      0.12019738	      0.40549343	      0.50277787	      0.13443574	      0.41068947
      0.12042812	      0.40546328	      0.50276005	      0.13442433	      0.41069866
      0.12071837	      0.40542529	      0.50273762	      0.13440995	      0.41071028
      0.12100861	      0.40538724	      0.50271514	      0.13439554	      0.41072198
      0.12127010	      0.40535289	      0.50269487	      0.13438254	      0.41073257
      0.12159256	      0.40531046	      0.50266983	      0.13436647	      0.41074572
      0.12191502	      0.40526795	      0.50264474	      0.13435037	      0.41075895
      0.12215631	      0.40523608	      0.50262595	      0.13433830	      0.41076891
      0.12246604	      0.40519510	      0.50260178	      0.13432278	      0.41078177
      0.12277577	      0.40515404	      0.50257758	      0.13430723	      0.41079471
      0.12299694	      0.40512467	      0.50256028	      0.13429610	      0.41080400
      0.12331949	      0.40508177	      0.50253500	      0.13427984	      0.41081762
      0.12364204	      0.40503879	      0.50250969	      0.13426355	      0.41083133
      0.12388534	      0.40500631	      0.50249056	      0.13425124	      0.41084173
      0.12412863	      0.40497378	      0.50247142	      0.13423891	      0.41085219
      0.12441368	      0.40493561	      0.50244895	      0.13422444	      0.41086450
      0.12469872	      0.40489737	      0.50242646	      0.13420995	      0.41087688
      0.12498344	      0.40485910	      0.50240396	      0.13419544	      0.41088932
      0.12526817	      0.40482077	      0.50238142	      0.13418090	      0.41090184
      0.12556613	      0.40478059	      0.50235780	      0.13416566	      0.41091501
      0.12586409	      0.40474033	      0.50233415	      0.13415039	      0.41092825
      0.12614014	      0.40470297	      0.50231220	      0.13413622	      0.41094060
      0.12641618	      0.40466554	      0.50229023	      0.13412202	      0.41095301
      0.12672427	      0.40462370	      0.50226566	      0.13410614	      0.41096694
      0.12703236	      0.40458178	      0.50224106	      0.13409023	      0.41098096
      0.12724838	      0.40455234	      0.50222379	      0.13407906	      0.41099083
      0.12757545	      0.40450769	      0.50219761	      0.13406211	      0.41100587
      0.12790252	      0.40446295	      0.50217138	      0.13404513	      0.41102100
      0.12813330	      0.40443133	      0.50215284	      0.13403312	      0.41103174
      0.12836408	      0.40439967	      0.50213429	      0.13402110	      0.41104253
      0.12865496	      0.40435970	      0.50211087	      0.13400592	      0.41105619
      0.12894583	      0.40431966	      0.50208742	      0.13399071	      0.41106993
      0.12921369	      0.40428272	      0.50206580	      0.13397668	      0.41108265
      0.12948155	      0.40424573	      0.50204415	      0.13396262	      0.41109543
      0.12979131	      0.40420287	      0.50201907	      0.13394634	      0.41111030
      0.13010108	      0.40415994	      0.50199396	      0.13393002	      0.41112526
      0.13031770	      0.40412986	      0.50197637	      0.13391859	      0.41113577
      0.13063991	      0.40408506	      0.50195018	      0.13390156	      0.41115149
      0.13096212	      0.40404017	      0.50192395	      0.13388450	      0.41116730
      0.13120628	      0.40400610	      0.50190404	      0.13387154	      0.41117935
      0.13145044	      0.40397198	      0.50188412	      0.13385857	      0.41119145
      0.13173722	      0.40393183	      0.50186068	      0.13384330	      0.41120574
      0.13202401	      0.40389162	      0.50183721	      0.13382800	      0.41122011
      0.13230942	      0.40385154	      0.50181382	      0.13381275	      0.41123448
      0.13259483	      0.40381138	      0.50179040	      0.13379748	      0.41124893
      0.13289487	      0.40376910	      0.50176574	      0.13378139	      0.41126421
      0.13319491	      0.40372674	      0.50174105	      0.13376526	      0.41127957
      0.13347339	      0.40368736	      0.50171810	      0.13375027	      0.41129390
      0.13375187	      0.40364791	      0.50169512	      0.13373526	      0.41130831
      0.13405984	      0.40360421	      0.50166967	      0.13371862	      0.41132433
      0.13436781	      0.40356043	      0.50164418	      0.13370195	      0.41134045
      0.13461771	      0.40352485	      0.50162347	      0.13368839	      0.41135359
      0.13493813	      0.40347915	      0.50159688	      0.13367099	      0.41137053
      0.13525855	      0.40343336	      0.50157025	      0.13365354	      0.41138757
      0.13550870	      0.40339756	      0.50154944	      0.13363990	      0.41140094
      0.13575886	      0.40336170	      0.50152859	      0.13362624	      0.41141438
      0.13605827	      0.40331871	      0.50150362	      0.13360985	      0.41143054
      0.13635768	      0.40327565	      0.50147860	      0.13359344	      0.41144678
      0.13661613	      0.40323842	      0.50145698	      0.13357924	      0.41146088
      0.13693507	      0.40319240	      0.50143027	      0.13356170	      0.41147837
      0.13725400	      0.40314630	      0.50140351	      0.13354411	      0.41149596
      0.13748272	      0.40311318	      0.50138430	      0.13353148	      0.41150863
      0.13779683	      0.40306763	      0.50135789	      0.13351410	      0.41152612
      0.13811094	      0.40302199	      0.50133143	      0.13349669	      0.41154372
      0.13836294	      0.40298532	      0.50131018	      0.13348270	      0.41155790
      0.13861493	      0.40294860	      0.50128890	      0.13346868	      0.41157215
      0.13891313	      0.40290508	      0.50126369	      0.13345207	      0.41158909
      0.13921132	      0.40286148	      0.50123845	      0.13343542	      0.41160613
      0.13947880	      0.40282230	      0.50121578	      0.13342047	      0.41162149
      0.13974628	      0.40278307	      0.50119308	      0.13340548	      0.41163691
      0.14005597	      0.40273757	      0.50116676	      0.13338811	      0.41165487
      0.14036566	      0.40269200	      0.50114041	      0.13337069	      0.41167292
      0.14060362	      0.40265692	      0.50112013	      0.13335729	      0.41168686
      0.14092300	      0.40260977	      0.50109288	      0.13333927	      0.41170566
      0.14124237	      0.40256253	      0.50106560	      0.13332122	      0.41172457
      0.14149281	      0.40252542	      0.50104417	      0.13330703	      0.41173947
      0.14174324	      0.40248827	      0.50102272	      0.13329283	      0.41175443
      0.14203938	      0.40244426	      0.50099733	      0.13327600	      0.41177221
      0.14233552	      0.40240019	      0.50097190	      0.13325914	      0.41179008
      0.14261045	      0.40235920	      0.50094826	      0.13324347	      0.41180675
      0.14288537	      0.40231815	      0.50092460	      0.13322776	      0.41182351
      0.14319391	      0.40227200	      0.50089800	      0.13321010	      0.41184240
      0.14350245	      0.40222578	      0.50087137	      0.13319241	      0.41186140
      0.14376257	      0.40218674	      0.50084889	      0.13317747	      0.41187749
      0.14408080	      0.40213891	      0.50082135	      0.13315916	      0.41189728
      0.14439902	      0.40209099	      0.50079378	      0.13314081	      0.41191717
      0.14460025	      0.40206064	      0.50077632	      0.13312919	      0.41192981
      0.14489314	      0.40201641	      0.50075088	      0.13311225	      0.41194828
      0.14518602	      0.40197211	      0.50072541	      0.13309527	      0.41196684
      0.14544652	      0.40193265	      0.50070273	      0.13308015	      0.41198342
      0.14576202	      0.40188478	      0.50067522	      0.13306181	      0.41200361
      0.14607753	      0.40183682	      0.50064768	      0.13304342	      0.41202390
      0.14633267	      0.40179797	      0.50062537	      0.13302853	      0.41204039
      0.14665066	      0.40174948	      0.50059754	      0.13300994	      0.41206105
      0.14696866	      0.40170090	      0.50056967	      0.13299131	      0.41208181
      0.14720146	      0.40166528	      0.50054924	      0.13297764	      0.41209708
      0.14751036	      0.40161795	      0.50052210	      0.13295948	      0.41211743
      0.14781927	      0.40157053	      0.50049493	      0.13294129	      0.41213789
      0.14804322	      0.40153611	      0.50047520	      0.13292808	      0.41215279
      0.14835691	      0.40148781	      0.50044754	      0.13290954	      0.41217375
      0.14867060	      0.40143944	      0.50041985	      0.13289097	      0.41219482
      0.14892148	      0.40140068	      0.50039767	      0.13287609	      0.41221176
      0.14917236	      0.40136188	      0.50037546	      0.13286118	      0.41222876
      0.14947099	      0.40131562	      0.50034900	      0.13284341	      0.41224909
      0.14976961	      0.40126928	      0.50032251	      0.13282561	      0.41226951
      0.15004533	      0.40122643	      0.50029802	      0.13280914	      0.41228846
      0.15032106	      0.40118351	      0.50027349	      0.13279265	      0.41230750
      0.15062944	      0.40113543	      0.50024603	      0.13277417	      0.41232889
      0.15093782	      0.40108727	      0.50021854	      0.13275565	      0.41235039
      0.15120899	      0.40104486	      0.50019433	      0.13273934	      0.41236939
      0.15148016	      0.40100238	      0.50017009	      0.13272300	      0.41238847
      0.15178947	      0.40095385	      0.50014241	      0.13270433	      0.41241033
      0.15209877	      0.40090524	      0.50011470	      0.13268562	      0.41243231
      0.15236551	      0.40086325	      0.50009077	      0.13266946	      0.41245135
      0.15263224	      0.40082120	      0.50006681	      0.13265328	      0.41247047
      0.15294082	      0.40077247	      0.50003906	      0.13263452	      0.41249269
      0.15324941	      0.40072367	      0.50001127	      0.13261572	      0.41251502
      0.15351582	      0.40068146	      0.49998725	      0.13259947	      0.41253439
      0.15378224	      0.40063920	      0.49996321	      0.13258318	      0.41255384
      0.15412418	      0.40058486	      0.49993231	      0.13256225	      0.41257893
      0.15446612	      0.40053043	      0.49990136	      0.13254127	      0.41260416
      0.15469286	      0.40049427	      0.49988082	      0.13252733	      0.41262096
      0.15491960	      0.40045807	      0.49986025	      0.13251337	      0.41263782
      0.15521082	      0.40041152	      0.49983381	      0.13249542	      0.41265957
      0.15550204	      0.40036489	      0.49980734	      0.13247744	      0.41268141
      0.15578571	      0.40031939	      0.49978152	      0.13245989	      0.41270279
      0.15606938	      0.40027383	      0.49975568	      0.13244230	      0.41272426
      0.15637511	      0.40022465	      0.49972778	      0.13242332	      0.41274751
      0.15668084	      0.40017538	      0.49969986	      0.13240430	      0.41277088
      0.15696720	      0.40012916	      0.49967367	      0.13238646	      0.41279286
      0.15725356	      0.40008287	      0.49964745	      0.13236858	      0.41281494
      0.15756168	      0.40003298	      0.49961920	      0.13234931	      0.41283881
      0.15786980	      0.39998301	      0.49959091	      0.13233001	      0.41286279
      0.15815519	      0.39993665	      0.49956468	      0.13231209	      0.41288511
      0.15844059	      0.39989022	      0.49953842	      0.13229415	      0.41290752
      0.15874935	      0.39983990	      0.49950998	      0.13227469	      0.41293188
      0.15905812	      0.39978951	      0.49948150	      0.13225521	      0.41295636
      0.15934297	      0.39974294	      0.49945519	      0.13223720	      0.41297905
      0.15962782	      0.39969630	      0.49942885	      0.13221915	      0.41300183
      0.15993673	      0.39964564	      0.49940025	      0.13219955	      0.41302666
      0.16024565	      0.39959489	      0.49937162	      0.13217991	      0.41305160
      0.16053092	      0.39954796	      0.49934515	      0.13216174	      0.41307473
      0.16081619	      0.39950095	      0.49931864	      0.13214354	      0.41309797
      0.16112509	      0.39944997	      0.49928991	      0.13212380	      0.41312324
      0.16143398	      0.39939890	      0.49926114	      0.13210402	      0.41314864
      0.16172048	      0.39935146	      0.49923442	      0.13208564	      0.41317229
      0.16200697	      0.39930395	      0.49920768	      0.13206722	      0.41319606
      0.16231578	      0.39925266	      0.49917881	      0.13204734	      0.41322178
      0.16262458	      0.39920129	      0.49914991	      0.13202742	      0.41324763
      0.16291281	      0.39915326	      0.49912291	      0.13200880	      0.41327186
      0.16320104	      0.39910516	      0.49909587	      0.13199014	      0.41329619
      0.16350970	      0.39905356	      0.49906688	      0.13197012	      0.41332237
      0.16381837	      0.39900188	      0.49903785	      0.13195006	      0.41334867
      0.16410859	      0.39895321	      0.49901053	      0.13193117	      0.41337351
      0.16439880	      0.39890447	      0.49898317	      0.13191224	      0.41339846
      0.16470729	      0.39885257	      0.49895406	      0.13189209	      0.41342509
      0.16501577	      0.39880059	      0.49892492	      0.13187190	      0.41345185
      0.16530807	      0.39875126	      0.49889727	      0.13185273	      0.41347731
      0.16560037	      0.39870186	      0.49886958	      0.13183353	      0.41350289
      0.16590862	      0.39864967	      0.49884035	      0.13181325	      0.41352997
      0.16621687	      0.39859740	      0.49881109	      0.13179292	      0.41355719
      0.16651125	      0.39854740	      0.49878311	      0.13177348	      0.41358329
      0.16680563	      0.39849732	      0.49875510	      0.13175400	      0.41360951
      0.16711360	      0.39844485	      0.49872576	      0.13173358	      0.41363705
      0.16742158	      0.39839229	      0.49869638	      0.13171312	      0.41366472
      0.16771795	      0.39834163	      0.49866808	      0.13169340	      0.41369147
      0.16801433	      0.39829090	      0.49863974	      0.13167365	      0.41371833
      0.16832200	      0.39823814	      0.49861029	      0.13165310	      0.41374634
      0.16862967	      0.39818530	      0.49858080	      0.13163251	      0.41377447
      0.16892791	      0.39813400	      0.49855218	      0.13161252	      0.41380186
      0.16922615	      0.39808261	      0.49852353	      0.13159249	      0.41382937
      0.16953352	      0.39802957	      0.49849397	      0.13157181	      0.41385784
      0.16984089	      0.39797645	      0.49846437	      0.13155110	      0.41388644
      0.17014082	      0.39792452	      0.49843546	      0.13153084	      0.41391447
      0.17044076	      0.39787252	      0.49840651	      0.13151055	      0.41394262
      0.17074784	      0.39781919	      0.49837683	      0.13148974	      0.41397157
      0.17105493	      0.39776577	      0.49834712	      0.13146888	      0.41400064
      0.17135637	      0.39771325	      0.49831792	      0.13144838	      0.41402930
      0.17165781	      0.39766065	      0.49828869	      0.13142783	      0.41405809
      0.17196466	      0.39760702	      0.49825890	      0.13140688	      0.41408752
      0.17227151	      0.39755331	      0.49822907	      0.13138589	      0.41411707
      0.17257425	      0.39750023	      0.49819961	      0.13136514	      0.41414636
      0.17287699	      0.39744706	      0.49817012	      0.13134435	      0.41417577
      0.17317973	      0.39739381	      0.49814059	      0.13132353	      0.41420531
      0.17348248	      0.39734048	      0.49811102	      0.13130267	      0.41423497
      0.17378522	      0.39728706	      0.49808142	      0.13128176	      0.41426476
      0.17408796	      0.39723356	      0.49805179	      0.13126082	      0.41429467
      0.17439070	      0.39717997	      0.49802212	      0.13123984	      0.41432472
      0.17469344	      0.39712630	      0.49799242	      0.13121883	      0.41435488
      0.17499619	      0.39707254	      0.49796268	      0.13119777	      0.41438518
      0.17529893	      0.39701870	      0.49793291	      0.13117668	      0.41441560
      0.17560167	      0.39696478	      0.49790311	      0.13115554	      0.41444615
      0.17590441	      0.39691077	      0.49787327	      0.13113437	      0.41447683
      0.17620716	      0.39685668	      0.49784339	      0.13111316	      0.41450764
      0.17650990	      0.39680250	      0.49781349	      0.13109190	      0.41453858
      0.17681264	      0.39674823	      0.49778355	      0.13107061	      0.41456964
      0.17711538	      0.39669388	      0.49775357	      0.13104928	      0.41460084
      0.17741813	      0.39663944	      0.49772356	      0.13102792	      0.41463216
      0.17772087	      0.39658492	      0.49769351	      0.13100651	      0.41466361
      0.17802361	      0.39653032	      0.49766343	      0.13098506	      0.41469520
      0.17832635	      0.39647563	      0.49763332	      0.13096357	      0.41472691
      0.17862910	      0.39642085	      0.49760317	      0.13094204	      0.41475876
      0.17893184	      0.39636598	      0.49757299	      0.13092048	      0.41479074
      0.17923458	      0.39631103	      0.49754278	      0.13089887	      0.41482284
      0.17953732	      0.39625600	      0.49751252	      0.13087722	      0.41485508
      0.17984006	      0.39620088	      0.49748224	      0.13085554	      0.41488746
      0.18014281	      0.39614567	      0.49745192	      0.13083381	      0.41491996
      0.18044555	      0.39609037	      0.49742157	      0.13081204	      0.41495260
      0.18074829	      0.39603499	      0.49739118	      0.13079024	      0.41498537
      0.18105103	      0.39597953	      0.49736076	      0.13076839	      0.41501827
      0.18135378	      0.39592397	      0.49733030	      0.13074650	      0.41505131
      0.18165652	      0.39586833	      0.49729981	      0.13072458	      0.41508448
      0.18195926	      0.39581260	      0.49726929	      0.13070261	      0.41511778
      0.18226200	      0.39575679	      0.49723873	      0.13068060	      0.41515122
      0.18256475	      0.39570089	      0.49720813	      0.13065855	      0.41518480
      0.18286749	      0.39564490	      0.49717750	      0.13063646	      0.41521850
      0.18317023	      0.39558882	      0.49714684	      0.13061433	      0.41525235
      0.18347297	      0.39553266	      0.49711614	      0.13059216	      0.41528633
      0.18377572	      0.39547641	      0.49708541	      0.13056994	      0.41532045
      0.18407846	      0.39542007	      0.49705465	      0.13054769	      0.41535470
      0.18438120	      0.39536364	      0.49702385	      0.13052539	      0.41538909
      0.18468394	      0.39530713	      0.49699301	      0.13050306	      0.41542361
      0.18498668	      0.39525053	      0.49696214	      0.13048068	      0.41545828
      0.18528943	      0.39519384	      0.49693124	      0.13045826	      0.41549308
      0.18559217	      0.39513706	      0.49690030	      0.13043580	      0.41552801
      0.18589491	      0.39508019	      0.49686933	      0.13041330	      0.41556309
      0.18619765	      0.39502324	      0.49683832	      0.13039075	      0.41559831
      0.18650040	      0.39496619	      0.49680728	      0.13036817	      0.41563366
      0.18680314	      0.39490906	      0.49677621	      0.13034554	      0.41566915
      0.18710588	      0.39485184	      0.49674510	      0.13032287	      0.41570478
      0.18740862	      0.39479453	      0.49671395	      0.13030016	      0.41574056
      0.18771137	      0.39473713	      0.49668277	      0.13027740	      0.41577647
      0.18801411	      0.39467964	      0.49665156	      0.13025461	      0.41581252
      0.18831685	      0.39462206	      0.49662031	      0.13023177	      0.41584871
      0.18861959	      0.39456440	      0.49658903	      0.13020889	      0.41588504
      0.18892234	      0.39450664	      0.49655771	      0.13018596	      0.41592152
      0.18922508	      0.39444880	      0.49652636	      0.13016300	      0.41595813
      0.18952782	      0.39439086	      0.49649497	      0.13013999	      0.41599489
      0.18983056	      0.39433283	      0.49646355	      0.13011694	      0.41603179
      0.19013330	      0.39427472	      0.49643210	      0.13009384	      0.41606883
      0.19043605	      0.39421651	      0.49640060	      0.13007071	      0.41610602
      0.19073879	      0.39415822	      0.49636908	      0.13004753	      0.41614335
      0.19104153	      0.39409983	      0.49633752	      0.13002430	      0.41618082
      0.19134427	      0.39404135	      0.49630593	      0.13000104	      0.41621843
      0.19164702	      0.39398279	      0.49627430	      0.12997773	      0.41625619
      0.19194976	      0.39392413	      0.49624263	      0.12995437	      0.41629410
      0.19225250	      0.39386538	      0.49621093	      0.12993098	      0.41633214
      0.19255524	      0.39380654	      0.49617920	      0.12990754	      0.41637034
      0.19285799	      0.39374761	      0.49614743	      0.12988405	      0.41640867
      0.19316073	      0.39368858	      0.49611563	      0.12986053	      0.41644716
      0.19346347	      0.39362947	      0.49608379	      0.12983695	      0.41648579
      0.19376621	      0.39357026	      0.49605192	      0.12981334	      0.41652456
      0.19406896	      0.39351097	      0.49602001	      0.12978968	      0.41656348
      0.19437170	      0.39345158	      0.49598807	      0.12976597	      0.41660255
      0.19467444	      0.39339210	      0.49595609	      0.12974223	      0.41664177
      0.19497718	      0.39333252	      0.49592408	      0.12971843	      0.41668113
      0.19527992	      0.39327286	      0.49589203	      0.12969460	      0.41672064
      0.19558267	      0.39321310	      0.49585995	      0.12967071	      0.41676030
      0.19588541	      0.39315325	      0.49582783	      0.12964679	      0.41680011
      0.19618815	      0.39309330	      0.49579568	      0.12962282	      0.41684006
      0.19649089	      0.39303327	      0.49576350	      0.12959880	      0.41688017
      0.19679364	      0.39297314	      0.49573127	      0.12957474	      0.41692042
      0.19709638	      0.39291292	      0.49569902	      0.12955063	      0.41696082
      0.19739912	      0.39285260	      0.49566672	      0.12952648	      0.41700138
      0.19770186	      0.39279219	      0.49563440	      0.12950228	      0.41704208
      0.19800461	      0.39273169	      0.49560203	      0.12947804	      0.41708293
      0.19830735	      0.39267109	      0.49556964	      0.12945375	      0.41712394
      0.19861009	      0.39261040	      0.49553720	      0.12942942	      0.41716509
      0.19891283	      0.39254962	      0.49550473	      0.12940504	      0.41720640
      0.19921558	      0.39248874	      0.49547223	      0.12938061	      0.41724786
      0.19951832	      0.39242776	      0.49543969	      0.12935614	      0.41728947
      0.19982106	      0.39236669	      0.49540712	      0.12933162	      0.41733124
      0.20012380	      0.39230553	      0.49537451	      0.12930706	      0.41737315
      0.20042654	      0.39224427	      0.49534186	      0.12928245	      0.41741522
      0.20072929	      0.39218292	      0.49530918	      0.12925779	      0.41745744
      0.20103203	      0.39212147	      0.49527647	      0.12923309	      0.41749982
      0.20133477	      0.39205993	      0.49524372	      0.12920834	      0.41754235
      0.20163751	      0.39199829	      0.49521093	      0.12918354	      0.41758504
      0.20194026	      0.39193656	      0.49517811	      0.12915870	      0.41762788
      0.20224300	      0.39187472	      0.49514525	      0.12913381	      0.41767087
      0.20254574	      0.39181280	      0.49511235	      0.12910887	      0.41771402
      0.20284848	      0.39175078	      0.49507942	      0.12908389	      0.41775732
      0.20315123	      0.39168866	      0.49504646	      0.12905885	      0.41780079
      0.20345397	      0.39162644	      0.49501346	      0.12903377	      0.41784440
      0.20375671	      0.39156413	      0.49498042	      0.12900865	      0.41788818
      0.20405945	      0.39150172	      0.49494735	      0.12898347	      0.41793211
      0.20436220	      0.39143921	      0.49491424	      0.12895825	      0.41797620
      0.20466494	      0.39137661	      0.49488110	      0.12893298	      0.41802044
      0.20496768	      0.39131391	      0.49484792	      0.12890766	      0.41806485
      0.20527042	      0.39125111	      0.49481470	      0.12888229	      0.41810941
      0.20557316	      0.39118821	      0.49478145	      0.12885688	      0.41815413
      0.20587591	      0.39112521	      0.49474816	      0.12883141	      0.41819901
      0.20617865	      0.39106212	      0.49471483	      0.12880590	      0.41824405
      0.20648139	      0.39099893	      0.49468147	      0.12878034	      0.41828924
      0.20678413	      0.39093564	      0.49464808	      0.12875473	      0.41833460
      0.20708688	      0.39087225	      0.49461464	      0.12872907	      0.41838012
      0.20738962	      0.39080876	      0.49458118	      0.12870336	      0.41842580
      0.20769236	      0.39074518	      0.49454767	      0.12867760	      0.41847164
      0.20799510	      0.39068149	      0.49451413	      0.12865179	      0.41851764
      0.20829785	      0.39061770	      0.49448055	      0.12862594	      0.41856380
      0.20860059	      0.39055382	      0.49444693	      0.12860003	      0.41861012
      0.20890333	      0.39048983	      0.49441328	      0.12857407	      0.41865661
      0.20920607	      0.39042575	      0.49437960	      0.12854807	      0.41870326
      0.20950882	      0.39036156	      0.49434587	      0.12852201	      0.41875007
      0.20981156	      0.39029727	      0.49431211	      0.12849591	      0.41879704
      0.21011430	      0.39023289	      0.49427831	      0.12846975	      0.41884418
      0.21041704	      0.39016840	      0.49424448	      0.12844354	      0.41889148
      0.21071978	      0.39010381	      0.49421061	      0.12841728	      0.41893895
      0.21102253	      0.39003912	      0.49417670	      0.12839098	      0.41898658
      0.21132527	      0.38997433	      0.49414275	      0.12836462	      0.41903437
      0.21162801	      0.38990943	      0.49410877	      0.12833821	      0.41908233
      0.21193075	      0.38984444	      0.49407475	      0.12831175	      0.41913046
      0.21223350	      0.38977934	      0.49404070	      0.12828523	      0.41917875
      0.21253624	      0.38971414	      0.49400660	      0.12825867	      0.41922721
      0.21283898	      0.38964883	      0.49397247	      0.12823205	      0.41927583
      0.21314172	      0.38958343	      0.49393830	      0.12820539	      0.41932462
      0.21344447	      0.38951792	      0.49390410	      0.12817867	      0.41937358
      0.21374721	      0.38945231	      0.49386986	      0.12815190	      0.41942270
      0.21404995	      0.38938659	      0.49383558	      0.12812507	      0.41947200
      0.21435269	      0.38932077	      0.49380126	      0.12809820	      0.41952146
      0.21465544	      0.38925485	      0.49376691	      0.12807127	      0.41957109
      0.21495818	      0.38918882	      0.49373251	      0.12804429	      0.41962089
      0.21526092	      0.38912269	      0.49369808	      0.12801726	      0.41967085
      0.21556366	      0.38905645	      0.49366362	      0.12799017	      0.41972099
      0.21586640	      0.38899011	      0.49362911	      0.12796303	      0.41977130
      0.21616915	      0.38892366	      0.49359457	      0.12793584	      0.41982177
      0.21647189	      0.38885711	      0.49355999	      0.12790859	      0.41987242
      0.21677463	      0.38879045	      0.49352537	      0.12788129	      0.41992324
      0.21707737	      0.38872369	      0.49349071	      0.12785394	      0.41997423
      0.21738012	      0.38865682	      0.49345602	      0.12782653	      0.42002539
      0.21768286	      0.38858984	      0.49342128	      0.12779907	      0.42007672
      0.21798560	      0.38852276	      0.49338651	      0.12777156	      0.42012823
      0.21828834	      0.38845557	      0.49335170	      0.12774399	      0.42017991
      0.21859109	      0.38838827	      0.49331685	      0.12771636	      0.42023176
      0.21889383	      0.38832087	      0.49328197	      0.12768869	      0.42028378
      0.21919657	      0.38825336	      0.49324704	      0.12766095	      0.42033598
      0.21949931	      0.38818574	      0.49321208	      0.12763316	      0.42038835
      0.21980206	      0.38811801	      0.49317708	      0.12760532	      0.42044090
      0.22010480	      0.38805018	      0.49314203	      0.12757742	      0.42049362
      0.22040754	      0.38798223	      0.49310695	      0.12754947	      0.42054651
      0.22071028	      0.38791418	      0.49307184	      0.12752146	      0.42059958
      0.22101302	      0.38784602	      0.49303668	      0.12749340	      0.42065283
      0.22131577	      0.38777775	      0.49300148	      0.12746527	      0.42070625
      0.22161851	      0.38770937	      0.49296625	      0.12743710	      0.42075985
      0.22192125	      0.38764088	      0.49293097	      0.12740886	      0.42081363
      0.22222399	      0.38757228	      0.49289566	      0.12738057	      0.42086758
      0.22252674	      0.38750357	      0.49286031	      0.12735223	      0.42092171
      0.22282948	      0.38743474	      0.49282491	      0.12732382	      0.42097602
      0.22313222	      0.38736581	      0.49278948	      0.12729536	      0.42103050
      0.22343496	      0.38729677	      0.49275401	      0.12726685	      0.42108517
      0.22373771	      0.38722761	      0.49271850	      0.12723827	      0.42114001
      0.22404045	      0.38715835	      0.49268295	      0.12720964	      0.42119503
      0.22434319	      0.38708897	      0.49264736	      0.12718095	      0.42125024
      0.22464593	      0.38701948	      0.49261173	      0.12715220	      0.42130562
      0.22494868	      0.38694988	      0.49257606	      0.12712340	      0.42136118
      0.22525142	      0.38688016	      0.49254035	      0.12709453	      0.42141692
      0.22555416	      0.38681033	      0.49250460	      0.12706561	      0.42147285
      0.22585690	      0.38674039	      0.49246881	      0.12703663	      0.42152895
      0.22615965	      0.38667033	      0.49243298	      0.12700759	      0.42158524
      0.22646239	      0.38660016	      0.49239710	      0.12697849	      0.42164171
      0.22676513	      0.38652988	      0.49236119	      0.12694934	      0.42169836
      0.22706787	      0.38645948	      0.49232524	      0.12692012	      0.42175519
      0.22737061	      0.38638897	      0.49228925	      0.12689084	      0.42181221
      0.22767336	      0.38631834	      0.49225321	      0.12686151	      0.42186941
      0.22797610	      0.38624759	      0.49221714	      0.12683211	      0.42192679
      0.22827884	      0.38617673	      0.49218102	      0.12680266	      0.42198436
      0.22858158	      0.38610576	      0.49214487	      0.12677314	      0.42204211
      0.22888433	      0.38603467	      0.49210867	      0.12674356	      0.42210005
      0.22918707	      0.38596346	      0.49207243	      0.12671393	      0.42215817
      0.22948981	      0.38589213	      0.49203615	      0.12668423	      0.42221648
      0.22979255	      0.38582069	      0.49199983	      0.12665447	      0.42227498
      0.23009530	      0.38574913	      0.49196347	      0.12662465	      0.42233366
      0.23039804	      0.38567745	      0.49192707	      0.12659477	      0.42239253
      0.23070078	      0.38560565	      0.49189062	      0.12656482	      0.42245158
      0.23100352	      0.38553374	      0.49185413	      0.12653482	      0.42251082
      0.23130627	      0.38546170	      0.49181760	      0.12650475	      0.42257025
      0.23160901	      0.38538955	      0.49178103	      0.12647462	      0.42262987
      0.23191175	      0.38531728	      0.49174442	      0.12644443	      0.42268967
      0.23221449	      0.38524489	      0.49170776	      0.12641418	      0.42274967
      0.23251723	      0.38517237	      0.49167107	      0.12638386	      0.42280985
      0.23281998	      0.38509974	      0.49163433	      0.12635348	      0.42287023
      0.23312272	      0.38502699	      0.49159754	      0.12632303	      0.42293079
      0.23342546	      0.38495411	      0.49156072	      0.12629253	      0.42299155
      0.23372820	      0.38488111	      0.49152385	      0.12626196	      0.42305249
      0.23403095	      0.38480800	      0.49148694	      0.12623132	      0.42311363
      0.23433369	      0.38473476	      0.49144999	      0.12620062	      0.42317495
      0.23463643	      0.38466139	      0.49141299	      0.12616986	      0.42323647
      0.23493917	      0.38458791	      0.49137595	      0.12613903	      0.42329818
      0.23524192	      0.38451430	      0.49133887	      0.12610814	      0.42336009
      0.23554466	      0.38444057	      0.49130174	      0.12607718	      0.42342218
      0.23584740	      0.38436671	      0.49126457	      0.12604616	      0.42348447
      0.23615014	      0.38429273	      0.49122736	      0.12601507	      0.42354696
      0.23645289	      0.38421863	      0.49119010	      0.12598391	      0.42360964
      0.23675563	      0.38414440	      0.49115280	      0.12595269	      0.42367251
      0.23705837	      0.38407004	      0.49111545	      0.12592141	      0.42373557
      0.23736111	      0.38399556	      0.49107806	      0.12589005	      0.42379884
      0.23766385	      0.38392095	      0.49104063	      0.12585864	      0.42386229
      0.23796660	      0.38384622	      0.49100315	      0.12582715	      0.42392595
      0.23826934	      0.38377136	      0.49096563	      0.12579560	      0.42398980
      0.23857208	      0.38369637	      0.49092807	      0.12576398	      0.42405384
      0.23887482	      0.38362126	      0.49089046	      0.12573229	      0.42411808
      0.23917757	      0.38354602	      0.49085280	      0.12570053	      0.42418253
      0.23948031	      0.38347065	      0.49081510	      0.12566871	      0.42424716
      0.23978305	      0.38339515	      0.49077735	      0.12563682	      0.42431200
      0.24008579	      0.38331952	      0.49073956	      0.12560485	      0.42437703
      0.24038854	      0.38324376	      0.49070173	      0.12557283	      0.42444227
      0.24069128	      0.38316787	      0.49066384	      0.12554073	      0.42450770
      0.24099402	      0.38309186	      0.49062592	      0.12550856	      0.42457333
      0.24129676	      0.38301571	      0.49058794	      0.12547632	      0.42463917
      0.24159951	      0.38293943	      0.49054993	      0.12544402	      0.42470520
      0.24190225	      0.38286302	      0.49051186	      0.12541164	      0.42477143
      0.24220499	      0.38278647	      0.49047375	      0.12537919	      0.42483787
      0.24250773	      0.38270980	      0.49043559	      0.12534667	      0.42490450
      0.24281047	      0.38263299	      0.49039739	      0.12531409	      0.42497134
      0.24311322	      0.38255605	      0.49035914	      0.12528143	      0.42503838
      0.24341596	      0.38247898	      0.49032084	      0.12524870	      0.42510563
      0.24371870	      0.38240177	      0.49028250	      0.12521589	      0.42517307
      0.24402144	      0.38232443	      0.49024411	      0.12518302	      0.42524072
      0.24432419	      0.38224695	      0.49020567	      0.12515007	      0.42530858
      0.24462693	      0.38216934	      0.49016719	      0.12511706	      0.42537663
      0.24492967	      0.38209159	      0.49012866	      0.12508396	      0.42544490
      0.24523241	      0.38201371	      0.49009008	      0.12505080	      0.42551336
      0.24553516	      0.38193569	      0.49005145	      0.12501756	      0.42558204
      0.24583790	      0.38185754	      0.49001278	      0.12498425	      0.42565092
      0.24614064	      0.38177924	      0.48997406	      0.12495087	      0.42572000
      0.24644338	      0.38170081	      0.48993529	      0.12491741	      0.42578929
      0.24674613	      0.38162224	      0.48989647	      0.12488388	      0.42585879
      0.24704887	      0.38154354	      0.48985760	      0.12485027	      0.42592849
      0.24735161	      0.38146469	      0.48981868	      0.12481659	      0.42599841
      0.24765435	      0.38138570	      0.48977972	      0.12478284	      0.42606853
      0.24795709	      0.38130658	      0.48974071	      0.12474901	      0.42613886
      0.24825984	      0.38122731	      0.48970164	      0.12471510	      0.42620940
      0.24856258	      0.38114791	      0.48966253	      0.12468112	      0.42628014
      0.24886532	      0.38106836	      0.48962337	      0.12464706	      0.42635110
      0.24916806	      0.38098867	      0.48958416	      0.12461292	      0.42642227
      0.24947081	      0.38090884	      0.48954490	      0.12457871	      0.42649364
      0.24977355	      0.38082886	      0.48950559	      0.12454442	      0.42656523
      0.25007629	      0.38074874	      0.48946623	      0.12451005	      0.42663703
      0.25037903	      0.38066848	      0.48942682	      0.12447561	      0.42670904
      0.25068178	      0.38058808	      0.48938736	      0.12444108	      0.42678126
      0.25098452	      0.38050753	      0.48934785	      0.12440648	      0.42685370
      0.25128726	      0.38042683	      0.48930829	      0.12437180	      0.42692635
      0.25159000	      0.38034599	      0.48926868	      0.12433705	      0.42699921
      0.25189275	      0.38026501	      0.48922902	      0.12430221	      0.42707228
      0.25219549	      0.38018388	      0.48918930	      0.12426729	      0.42714557
      0.25249823	      0.38010260	      0.48914954	      0.12423230	      0.42721907
      0.25280097	      0.38002117	      0.48910972	      0.12419722	      0.42729278
      0.25310371	      0.37993959	      0.48906985	      0.12416206	      0.42736672
      0.25340646	      0.37985787	      0.48902993	      0.12412683	      0.42744086
      0.25370920	      0.37977600	      0.48898996	      0.12409151	      0.42751522
      0.25401194	      0.37969398	      0.48894993	      0.12405611	      0.42758980
      0.25431468	      0.37961181	      0.48890985	      0.12402062	      0.42766460
      0.25461743	      0.37952948	      0.48886973	      0.12398506	      0.42773961
      0.25492017	      0.37944701	      0.48882954	      0.12394942	      0.42781484
      0.25522291	      0.37936439	      0.48878931	      0.12391369	      0.42789028
      0.25549532	      0.37928991	      0.48875306	      0.12388147	      0.42795836
      0.25576772	      0.37921532	      0.48871677	      0.12384918	      0.42802661
      0.25604013	      0.37914059	      0.48868043	      0.12381683	      0.42809503
      0.25631253	      0.37906575	      0.48864405	      0.12378441	      0.42816364
      0.25658494	      0.37899078	      0.48860763	      0.12375192	      0.42823242
      0.25685734	      0.37891568	      0.48857116	      0.12371936	      0.42830138
      0.25712975	      0.37884046	      0.48853465	      0.12368673	      0.42837051
      0.25740215	      0.37876511	      0.48849810	      0.12365403	      0.42843983
      0.25767456	      0.37868964	      0.48846150	      0.12362127	      0.42850933
      0.25794696	      0.37861404	      0.48842486	      0.12358843	      0.42857900
      0.25821937	      0.37853832	      0.48838817	      0.12355553	      0.42864885
      0.25849178	      0.37846246	      0.48835144	      0.12352256	      0.42871888
      0.25876418	      0.37838648	      0.48831467	      0.12348951	      0.42878910
      0.25903659	      0.37831037	      0.48827785	      0.12345640	      0.42885949
      0.25930899	      0.37823413	      0.48824098	      0.12342321	      0.42893006
      0.25958140	      0.37815777	      0.48820407	      0.12338996	      0.42900082
      0.25985380	      0.37808127	      0.48816711	      0.12335663	      0.42907175
      0.26012621	      0.37800464	      0.48813011	      0.12332323	      0.42914287
      0.26039861	      0.37792789	      0.48809306	      0.12328976	      0.42921416
      0.26067102	      0.37785100	      0.48805597	      0.12325622	      0.42928564
      0.26094342	      0.37777398	      0.48801883	      0.12322260	      0.42935731
      0.26121583	      0.37769683	      0.48798165	      0.12318892	      0.42942915
      0.26148823	      0.37761955	      0.48794442	      0.12315516	      0.42950118
      0.26176064	      0.37754214	      0.48790714	      0.12312133	      0.42957338
      0.26203304	      0.37746459	      0.48786981	      0.12308742	      0.42964578
      0.26230545	      0.37738691	      0.48783244	      0.12305344	      0.42971835
      0.26257785	      0.37730909	      0.48779503	      0.12301939	      0.42979111
      0.26285026	      0.37723115	      0.48775756	      0.12298526	      0.42986406
      0.26312267	      0.37715306	      0.48772005	      0.12295106	      0.42993718
      0.26339507	      0.37707485	      0.48768249	      0.12291678	      0.43001050
      0.26366748	      0.37699649	      0.48764488	      0.12288243	      0.43008400
      0.26393988	      0.37691800	      0.48760723	      0.12284800	      0.43015768
      0.26421229	      0.37683938	      0.48756952	      0.12281350	      0.43023155
      0.26448469	      0.37676062	      0.48753177	      0.12277892	      0.43030560
      0.26475710	      0.37668172	      0.48749397	      0.12274427	      0.43037984
      0.26502950	      0.37660268	      0.48745613	      0.12270954	      0.43045427
      0.26530191	      0.37652350	      0.48741823	      0.12267473	      0.43052888
      0.26557431	      0.37644419	      0.48738029	      0.12263984	      0.43060368
      0.26584672	      0.37636473	      0.48734229	      0.12260488	      0.43067867
      0.26611912	      0.37628514	      0.48730425	      0.12256984	      0.43075384
      0.26639153	      0.37620541	      0.48726616	      0.12253472	      0.43082920
      0.26666393	      0.37612553	      0.48722802	      0.12249953	      0.43090475
      0.26693634	      0.37604552	      0.48718983	      0.12246425	      0.43098049
      0.26720875	      0.37596536	      0.48715158	      0.12242890	      0.43105642
      0.26748115	      0.37588506	      0.48711329	      0.12239347	      0.43113253
      0.26775356	      0.37580462	      0.48707495	      0.12235796	      0.43120883
      0.26802596	      0.37572403	      0.48703656	      0.12232237	      0.43128533
      0.26829837	      0.37564330	      0.48699812	      0.12228669	      0.43136201
      0.26857077	      0.37556243	      0.48695962	      0.12225094	      0.43143889
      0.26884318	      0.37548141	      0.48692108	      0.12221511	      0.43151595
      0.26911558	      0.37540025	      0.48688248	      0.12217920	      0.43159320
      0.26938799	      0.37531894	      0.48684384	      0.12214320	      0.43167065
      0.26966039	      0.37523749	      0.48680514	      0.12210712	      0.43174828
      0.26993280	      0.37515588	      0.48676639	      0.12207096	      0.43182611
      0.27020520	      0.37507414	      0.48672759	      0.12203472	      0.43190413
      0.27047761	      0.37499224	      0.48668873	      0.12199840	      0.43198234
      0.27075001	      0.37491019	      0.48664983	      0.12196199	      0.43206074
      0.27102242	      0.37482800	      0.48661087	      0.12192550	      0.43213934
      0.27129483	      0.37474565	      0.48657185	      0.12188892	      0.43221812
      0.27156723	      0.37466316	      0.48653279	      0.12185227	      0.43229711
      0.27183964	      0.37458052	      0.48649367	      0.12181552	      0.43237628
      0.27211204	      0.37449772	      0.48645450	      0.12177870	      0.43245565
      0.27238445	      0.37441477	      0.48641527	      0.12174178	      0.43253521
      0.27265685	      0.37433167	      0.48637599	      0.12170478	      0.43261496
      0.27292926	      0.37424842	      0.48633666	      0.12166770	      0.43269491
      0.27320166	      0.37416502	      0.48629727	      0.12163053	      0.43277506
      0.27347407	      0.37408146	      0.48625783	      0.12159327	      0.43285540
      0.27374647	      0.37399774	      0.48621833	      0.12155593	      0.43293593
      0.27401888	      0.37391387	      0.48617878	      0.12151850	      0.43301666
      0.27429128	      0.37382985	      0.48613917	      0.12148098	      0.43309759
      0.27456369	      0.37374566	      0.48609950	      0.12144337	      0.43317871
      0.27483609	      0.37366133	      0.48605978	      0.12140567	      0.43326003
      0.27510850	      0.37357683	      0.48602001	      0.12136789	      0.43334155
      0.27538091	      0.37349217	      0.48598018	      0.12133002	      0.43342326
      0.27565331	      0.37340736	      0.48594029	      0.12129205	      0.43350517
      0.27592572	      0.37332239	      0.48590034	      0.12125400	      0.43358728
      0.27619812	      0.37323725	      0.48586034	      0.12121586	      0.43366958
      0.27647053	      0.37315196	      0.48582028	      0.12117762	      0.43375209
      0.27674293	      0.37306651	      0.48578017	      0.12113930	      0.43383479
      0.27701534	      0.37298089	      0.48573999	      0.12110088	      0.43391769
      0.27728774	      0.37289511	      0.48569976	      0.12106237	      0.43400079
      0.27756015	      0.37280917	      0.48565947	      0.12102377	      0.43408409
      0.27783255	      0.37272306	      0.48561912	      0.12098508	      0.43416759
      0.27810496	      0.37263679	      0.48557872	      0.12094629	      0.43425128
      0.27837736	      0.37255035	      0.48553825	      0.12090741	      0.43433518
      0.27864977	      0.37246375	      0.48549772	      0.12086844	      0.43441928
      0.27892217	      0.37237698	      0.48545714	      0.12082937	      0.43450358
      0.27919458	      0.37229004	      0.48541649	      0.12079020	      0.43458808
      0.27946699	      0.37220294	      0.48537579	      0.12075094	      0.43467278
      0.27973939	      0.37211567	      0.48533502	      0.12071159	      0.43475768
      0.27998450	      0.37203699	      0.48529829	      0.12067609	      0.43483425
      0.28022962	      0.37195818	      0.48526151	      0.12064052	      0.43491099
      0.28047473	      0.37187923	      0.48522468	      0.12060487	      0.43498788
      0.28071984	      0.37180014	      0.48518779	      0.12056914	      0.43506494
      0.28096496	      0.37172092	      0.48515086	      0.12053333	      0.43514217
      0.28121007	      0.37164155	      0.48511388	      0.12049745	      0.43521956
      0.28145518	      0.37156204	      0.48507685	      0.12046148	      0.43529711
      0.28170030	      0.37148239	      0.48503977	      0.12042543	      0.43537483
      0.28194541	      0.37140260	      0.48500263	      0.12038930	      0.43545272
      0.28219052	      0.37132267	      0.48496545	      0.12035309	      0.43553077
      0.28243564	      0.37124260	      0.48492821	      0.12031680	      0.43560898
      0.28268075	      0.37116238	      0.48489093	      0.12028043	      0.43568736
      0.28292586	      0.37108202	      0.48485359	      0.12024398	      0.43576591
      0.28317098	      0.37100151	      0.48481620	      0.12020744	      0.43584462
      0.28341609	      0.37092087	      0.48477875	      0.12017083	      0.43592350
      0.28366120	      0.37084007	      0.48474126	      0.12013412	      0.43600255
      0.28390632	      0.37075913	      0.48470371	      0.12009734	      0.43608176
      0.28415143	      0.37067805	      0.48466611	      0.12006047	      0.43616114
      0.28439654	      0.37059681	      0.48462846	      0.12002352	      0.43624069
      0.28464166	      0.37051543	      0.48459075	      0.11998649	      0.43632040
      0.28488677	      0.37043390	      0.48455299	      0.11994937	      0.43640028
      0.28513188	      0.37035222	      0.48451518	      0.11991216	      0.43648033
      0.28537700	      0.37027040	      0.48447731	      0.11987487	      0.43656055
      0.28562211	      0.37018842	      0.48443939	      0.11983749	      0.43664094
      0.28586723	      0.37010629	      0.48440141	      0.11980003	      0.43672149
      0.28611234	      0.37002402	      0.48436338	      0.11976248	      0.43680222
      0.28635745	      0.36994158	      0.48432529	      0.11972485	      0.43688311
      0.28660257	      0.36985900	      0.48428715	      0.11968712	      0.43696417
      0.28684768	      0.36977627	      0.48424895	      0.11964931	      0.43704540
      0.28709279	      0.36969338	      0.48421070	      0.11961142	      0.43712680
      0.28733791	      0.36961033	      0.48417239	      0.11957343	      0.43720837
      0.28758302	      0.36952714	      0.48413403	      0.11953535	      0.43729011
      0.28782813	      0.36944378	      0.48409560	      0.11949719	      0.43737202
      0.28807325	      0.36936027	      0.48405713	      0.11945893	      0.43745410
      0.28831836	      0.36927661	      0.48401859	      0.11942059	      0.43753636
      0.28856347	      0.36919278	      0.48398000	      0.11938215	      0.43761878
      0.28880859	      0.36910880	      0.48394135	      0.11934363	      0.43770137
      0.28905370	      0.36902466	      0.48390264	      0.11930501	      0.43778414
      0.28929881	      0.36894036	      0.48386387	      0.11926630	      0.43786707
      0.28954393	      0.36885590	      0.48382505	      0.11922750	      0.43795018
      0.28978904	      0.36877128	      0.48378616	      0.11918861	      0.43803346
      0.29003415	      0.36868649	      0.48374722	      0.11914962	      0.43811691
      0.29027927	      0.36860155	      0.48370822	      0.11911054	      0.43820054
      0.29052438	      0.36851644	      0.48366915	      0.11907137	      0.43828434
      0.29076949	      0.36843117	      0.48363003	      0.11903210	      0.43836831
      0.29101461	      0.36834573	      0.48359085	      0.11899274	      0.43845245
      0.29125972	      0.36826013	      0.48355161	      0.11895328	      0.43853677
      0.29150483	      0.36817436	      0.48351230	      0.11891373	      0.43862126
      0.29174995	      0.36808843	      0.48347294	      0.11887408	      0.43870592
      0.29199506	      0.36800233	      0.48343351	      0.11883433	      0.43879076
      0.29224017	      0.36791606	      0.48339402	      0.11879449	      0.43887577
      0.29248529	      0.36782962	      0.48335447	      0.11875455	      0.43896095
      0.29273040	      0.36774302	      0.48331486	      0.11871452	      0.43904631
      0.29297551	      0.36765624	      0.48327519	      0.11867438	      0.43913185
      0.29322063	      0.36756929	      0.48323545	      0.11863415	      0.43921756
      0.29346574	      0.36748217	      0.48319565	      0.11859381	      0.43930345
      0.29371085	      0.36739488	      0.48315578	      0.11855338	      0.43938951
      0.29395597	      0.36730741	      0.48311585	      0.11851285	      0.43947574
      0.29420108	      0.36721977	      0.48307586	      0.11847221	      0.43956216
      0.29444619	      0.36713195	      0.48303580	      0.11843148	      0.43964874
      0.29469131	      0.36704396	      0.48299568	      0.11839064	      0.43973551
      0.29493642	      0.36695579	      0.48295549	      0.11834970	      0.43982245
      0.29518153	      0.36686745	      0.48291524	      0.11830866	      0.43990957
      0.29542665	      0.36677893	      0.48287492	      0.11826751	      0.43999686
      0.29567176	      0.36669022	      0.48283453	      0.11822626	      0.44008434
      0.29591687	      0.36660134	      0.48279408	      0.11818491	      0.44017199
      0.29616199	      0.36651228	      0.48275356	      0.11814345	      0.44025981
      0.29640710	      0.36642303	      0.48271297	      0.11810189	      0.44034782
      0.29665221	      0.36633360	      0.48267231	      0.11806022	      0.44043600
      0.29689733	      0.36624399	      0.48263159	      0.11801845	      0.44052436
      0.29714244	      0.36615420	      0.48259080	      0.11797656	      0.44061290
      0.29738755	      0.36606422	      0.48254993	      0.11793457	      0.44070162
      0.29763267	      0.36597405	      0.48250900	      0.11789248	      0.44079052
      0.29787778	      0.36588370	      0.48246800	      0.11785027	      0.44087960
      0.29812289	      0.36579316	      0.48242693	      0.11780796	      0.44096885
      0.29836801	      0.36570243	      0.48238579	      0.11776553	      0.44105829
      0.29861312	      0.36561151	      0.48234458	      0.11772300	      0.44114791
      0.29885823	      0.36552040	      0.48230330	      0.11768035	      0.44123770
      0.29910335	      0.36542910	      0.48226194	      0.11763760	      0.44132768
      0.29934846	      0.36533760	      0.48222051	      0.11759473	      0.44141783
      0.29959357	      0.36524591	      0.48217901	      0.11755175	      0.44150817
      0.29983869	      0.36515403	      0.48213744	      0.11750865	      0.44159869
      0.30008380	      0.36506195	      0.48209579	      0.11746544	      0.44168939
      0.30032891	      0.36496968	      0.48205407	      0.11742212	      0.44178027
      0.30057403	      0.36487721	      0.48201228	      0.11737869	      0.44187133
      0.30081914	      0.36478454	      0.48197041	      0.11733513	      0.44196258
      0.30106425	      0.36469167	      0.48192847	      0.11729146	      0.44205400
      0.30130937	      0.36459860	      0.48188645	      0.11724768	      0.44214561
      0.30155448	      0.36450533	      0.48184435	      0.11720378	      0.44223740
      0.30179959	      0.36441186	      0.48180218	      0.11715976	      0.44232938
      0.30204471	      0.36431818	      0.48175993	      0.11711562	      0.44242154
      0.30228982	      0.36422430	      0.48171761	      0.11707136	      0.44251388
      0.30253493	      0.36413021	      0.48167520	      0.11702698	      0.44260640
      0.30278005	      0.36403592	      0.48163272	      0.11698248	      0.44269911
      0.30302516	      0.36394142	      0.48159016	      0.11693786	      0.44279200
      0.30327027	      0.36384670	      0.48154752	      0.11689312	      0.44288507
      0.30351539	      0.36375178	      0.48150480	      0.11684825	      0.44297833
      0.30376050	      0.36365665	      0.48146200	      0.11680326	      0.44307178
      0.30400561	      0.36356131	      0.48141912	      0.11675815	      0.44316540
      0.30422620	      0.36347532	      0.48138046	      0.11671745	      0.44324982
      0.30444679	      0.36338916	      0.48134174	      0.11667664	      0.44333439
      0.30466738	      0.36330283	      0.48130294	      0.11663573	      0.44341911
      0.30488797	      0.36321631	      0.48126408	      0.11659472	      0.44350398
      0.30510856	      0.36312963	      0.48122516	      0.11655361	      0.44358900
      0.30532915	      0.36304276	      0.48118616	      0.11651239	      0.44367417
      0.30554974	      0.36295572	      0.48114710	      0.11647107	      0.44375949
      0.30577033	      0.36286850	      0.48110797	      0.11642964	      0.44384497
      0.30599092	      0.36278110	      0.48106877	      0.11638811	      0.44393059
      0.30621151	      0.36269352	      0.48102951	      0.11634647	      0.44401636
      0.30643210	      0.36260576	      0.48099017	      0.11630473	      0.44410229
      0.30665269	      0.36251781	      0.48095076	      0.11626288	      0.44418837
      0.30687328	      0.36242968	      0.48091128	      0.11622092	      0.44427459
      0.30709387	      0.36234137	      0.48087173	      0.11617886	      0.44436098
      0.30731446	      0.36225287	      0.48083211	      0.11613668	      0.44444751
      0.30753505	      0.36216419	      0.48079242	      0.11609440	      0.44453419
      0.30775564	      0.36207532	      0.48075266	      0.11605201	      0.44462103
      0.30797623	      0.36198626	      0.48071282	      0.11600950	      0.44470802
      0.30819682	      0.36189701	      0.48067292	      0.11596689	      0.44479516
      0.30841741	      0.36180757	      0.48063293	      0.11592416	      0.44488246
      0.30863800	      0.36171794	      0.48059288	      0.11588133	      0.44496991
      0.30885859	      0.36162812	      0.48055275	      0.11583838	      0.44505751
      0.30907918	      0.36153811	      0.48051254	      0.11579532	      0.44514526
      0.30929977	      0.36144790	      0.48047226	      0.11575214	      0.44523317
      0.30952036	      0.36135749	      0.48043191	      0.11570885	      0.44532123
      0.30974095	      0.36126690	      0.48039148	      0.11566544	      0.44540945
      0.30996154	      0.36117610	      0.48035097	      0.11562192	      0.44549782
      0.31018213	      0.36108510	      0.48031039	      0.11557828	      0.44558634
      0.31040272	      0.36099391	      0.48026973	      0.11553453	      0.44567502
      0.31062331	      0.36090252	      0.48022899	      0.11549065	      0.44576385
      0.31084390	      0.36081092	      0.48018817	      0.11544666	      0.44585284
      0.31106449	      0.36071912	      0.48014727	      0.11540255	      0.44594198
      0.31128508	      0.36062712	      0.48010630	      0.11535832	      0.44603128
      0.31150566	      0.36053492	      0.48006524	      0.11531397	      0.44612073
      0.31172625	      0.36044251	      0.48002410	      0.11526950	      0.44621033
      0.31194684	      0.36034989	      0.47998289	      0.11522491	      0.44630009
      0.31216743	      0.36025706	      0.47994159	      0.11518020	      0.44639001
      0.31238802	      0.36016403	      0.47990021	      0.11513536	      0.44648008
      0.31260861	      0.36007078	      0.47985875	      0.11509040	      0.44657031
      0.31282920	      0.35997733	      0.47981720	      0.11504531	      0.44666069
      0.31304979	      0.35988366	      0.47977557	      0.11500010	      0.44675123
      0.31327038	      0.35978977	      0.47973386	      0.11495477	      0.44684193
      0.31349097	      0.35969567	      0.47969206	      0.11490930	      0.44693278
      0.31371156	      0.35960136	      0.47965018	      0.11486371	      0.44702379
      0.31393215	      0.35950683	      0.47960821	      0.11481800	      0.44711495
      0.31415274	      0.35941208	      0.47956616	      0.11477215	      0.44720627
      0.31437333	      0.35931711	      0.47952402	      0.11472617	      0.44729775
      0.31459392	      0.35922192	      0.47948179	      0.11468007	      0.44738939
      0.31481451	      0.35912650	      0.47943948	      0.11463383	      0.44748118
      0.31503510	      0.35903086	      0.47939707	      0.11458746	      0.44757313
      0.31525569	      0.35893500	      0.47935458	      0.11454096	      0.44766524
      0.31547628	      0.35883891	      0.47931200	      0.11449432	      0.44775750
      0.31569687	      0.35874259	      0.47926933	      0.11444755	      0.44784992
      0.31591746	      0.35864605	      0.47922656	      0.11440065	      0.44794250
      0.31613805	      0.35854927	      0.47918371	      0.11435361	      0.44803524
      0.31635864	      0.35845227	      0.47914076	      0.11430643	      0.44812814
      0.31657923	      0.35835503	      0.47909772	      0.11425912	      0.44822119
      0.31679982	      0.35825755	      0.47905459	      0.11421167	      0.44831440
      0.31702041	      0.35815984	      0.47901136	      0.11416407	      0.44840777
      0.31724100	      0.35806189	      0.47896804	      0.11411634	      0.44850130
      0.31746159	      0.35796370	      0.47892462	      0.11406847	      0.44859499
      0.31768218	      0.35786528	      0.47888111	      0.11402046	      0.44868884
      0.31790277	      0.35776661	      0.47883750	      0.11397230	      0.44878284
      0.31812336	      0.35766770	      0.47879379	      0.11392400	      0.44887701
      0.31834395	      0.35756854	      0.47874998	      0.11387556	      0.44897133
      0.31856454	      0.35746914	      0.47870608	      0.11382697	      0.44906582
      0.31878513	      0.35736949	      0.47866208	      0.11377823	      0.44916046
      0.31900571	      0.35726959	      0.47861797	      0.11372935	      0.44925526
      0.31922630	      0.35716944	      0.47857377	      0.11368032	      0.44935022
      0.31944689	      0.35706904	      0.47852946	      0.11363114	      0.44944534
      0.31966748	      0.35696839	      0.47848506	      0.11358182	      0.44954062
      0.31988807	      0.35686748	      0.47844055	      0.11353234	      0.44963607
      0.32010866	      0.35676631	      0.47839593	      0.11348271	      0.44973167
      0.32032925	      0.35666488	      0.47835121	      0.11343292	      0.44982743
      0.32054984	      0.35656320	      0.47830639	      0.11338298	      0.44992335
      0.32077043	      0.35646125	      0.47826145	      0.11333289	      0.45001943
      0.32099102	      0.35635904	      0.47821642	      0.11328264	      0.45011568
      0.32121161	      0.35625656	      0.47817127	      0.11323224	      0.45021208
      0.32143220	      0.35615382	      0.47812602	      0.11318168	      0.45030865
      0.32163069	      0.35606114	      0.47808520	      0.11313605	      0.45039567
      0.32182917	      0.35596824	      0.47804430	      0.11309029	      0.45048283
      0.32202766	      0.35587512	      0.47800331	      0.11304440	      0.45057012
      0.32222615	      0.35578179	      0.47796223	      0.11299837	      0.45065753
      0.32242463	      0.35568822	      0.47792105	      0.11295222	      0.45074508
      0.32262312	      0.35559444	      0.47787979	      0.11290594	      0.45083276
      0.32282161	      0.35550043	      0.47783843	      0.11285952	      0.45092057
      0.32302009	      0.35540619	      0.47779698	      0.11281296	      0.45100851
      0.32321858	      0.35531172	      0.47775544	      0.11276628	      0.45109658
      0.32341707	      0.35521703	      0.47771380	      0.11271945	      0.45118478
      0.32361555	      0.35512210	      0.47767207	      0.11267250	      0.45127312
      0.32381404	      0.35502694	      0.47763024	      0.11262540	      0.45136158
      0.32401252	      0.35493155	      0.47758831	      0.11257816	      0.45145018
      0.32421101	      0.35483592	      0.47754629	      0.11253079	      0.45153890
      0.32440950	      0.35474006	      0.47750417	      0.11248328	      0.45162776
      0.32460798	      0.35464395	      0.47746195	      0.11243562	      0.45171675
      0.32480647	      0.35454761	      0.47741964	      0.11238783	      0.45180587
      0.32500496	      0.35445103	      0.47737722	      0.11233989	      0.45189512
      0.32520344	      0.35435420	      0.47733470	      0.11229181	      0.45198450
      0.32540193	      0.35425713	      0.47729208	      0.11224358	      0.45207402
      0.32560041	      0.35415982	      0.47724936	      0.11219521	      0.45216366
      0.32579890	      0.35406225	      0.47720654	      0.11214670	      0.45225344
      0.32599739	      0.35396444	      0.47716361	      0.11209804	      0.45234335
      0.32619587	      0.35386638	      0.47712058	      0.11204922	      0.45243339
      0.32639436	      0.35376806	      0.47707744	      0.11200026	      0.45252357
      0.32659285	      0.35366949	      0.47703420	      0.11195116	      0.45261387
      0.32679133	      0.35357067	      0.47699085	      0.11190190	      0.45270431
      0.32698982	      0.35347159	      0.47694739	      0.11185248	      0.45279488
      0.32718831	      0.35337225	      0.47690382	      0.11180292	      0.45288558
      0.32738679	      0.35327265	      0.47686015	      0.11175320	      0.45297641
      0.32758528	      0.35317279	      0.47681636	      0.11170333	      0.45306738
      0.32778376	      0.35307266	      0.47677246	      0.11165330	      0.45315848
      0.32798225	      0.35297227	      0.47672845	      0.11160312	      0.45324971
      0.32818074	      0.35287161	      0.47668433	      0.11155278	      0.45334107
      0.32837922	      0.35277068	      0.47664009	      0.11150228	      0.45343257
      0.32857771	      0.35266948	      0.47659574	      0.11145162	      0.45352419
      0.32877620	      0.35256801	      0.47655127	      0.11140079	      0.45361595
      0.32897468	      0.35246626	      0.47650669	      0.11134981	      0.45370785
      0.32917317	      0.35236424	      0.47646199	      0.11129867	      0.45379987
      0.32937166	      0.35226194	      0.47641717	      0.11124736	      0.45389203
      0.32957014	      0.35215935	      0.47637223	      0.11119588	      0.45398432
      0.32976863	      0.35205649	      0.47632717	      0.11114424	      0.45407675
      0.32996711	      0.35195334	      0.47628199	      0.11109244	      0.45416930
      0.33016560	      0.35184990	      0.47623668	      0.11104046	      0.45426199
      0.33036409	      0.35174617	      0.47619125	      0.11098831	      0.45435482
      0.33056257	      0.35164216	      0.47614570	      0.11093600	      0.45444778
      0.33076106	      0.35153785	      0.47610002	      0.11088351	      0.45454087
      0.33095955	      0.35143324	      0.47605421	      0.11083085	      0.45463409
      0.33115803	      0.35132834	      0.47600828	      0.11077801	      0.45472745
      0.33133621	      0.35123392	      0.47596693	      0.11073044	      0.45481136
      0.33151439	      0.35113926	      0.47592548	      0.11068272	      0.45489539
      0.33169256	      0.35104435	      0.47588392	      0.11063485	      0.45497953
      0.33187074	      0.35094919	      0.47584226	      0.11058685	      0.45506377
      0.33204892	      0.35085379	      0.47580049	      0.11053870	      0.45514812
      0.33222710	      0.35075813	      0.47575861	      0.11049040	      0.45523258
      0.33240527	      0.35066223	      0.47571661	      0.11044195	      0.45531714
      0.33258345	      0.35056608	      0.47567451	      0.11039336	      0.45540182
      0.33276163	      0.35046966	      0.47563230	      0.11034462	      0.45548660
      0.33293981	      0.35037300	      0.47558998	      0.11029573	      0.45557149
      0.33311798	      0.35027607	      0.47554754	      0.11024670	      0.45565649
      0.33329616	      0.35017889	      0.47550498	      0.11019750	      0.45574160
      0.33347434	      0.35008144	      0.47546231	      0.11014816	      0.45582682
      0.33365251	      0.34998373	      0.47541953	      0.11009867	      0.45591215
      0.33383069	      0.34988576	      0.47537662	      0.11004902	      0.45599758
      0.33400887	      0.34978752	      0.47533360	      0.10999921	      0.45608313
      0.33418705	      0.34968900	      0.47529046	      0.10994925	      0.45616879
      0.33436522	      0.34959022	      0.47524720	      0.10989914	      0.45625455
      0.33454340	      0.34949117	      0.47520381	      0.10984886	      0.45634042
      0.33472158	      0.34939183	      0.47516030	      0.10979843	      0.45642641
      0.33489976	      0.34929223	      0.47511667	      0.10974783	      0.45651250
      0.33507793	      0.34919234	      0.47507291	      0.10969708	      0.45659871
      0.33525611	      0.34909217	      0.47502902	      0.10964616	      0.45668503
      0.33543429	      0.34899172	      0.47498500	      0.10959508	      0.45677145
      0.33561247	      0.34889098	      0.47494086	      0.10954383	      0.45685799
      0.33579064	      0.34878995	      0.47489658	      0.10949243	      0.45694462
      0.33596882	      0.34868864	      0.47485217	      0.10944085	      0.45703135
      0.33614700	      0.34858703	      0.47480763	      0.10938911	      0.45711817
      0.33630719	      0.34849542	      0.47476746	      0.10934244	      0.45719631
      0.33646737	      0.34840358	      0.47472719	      0.10929565	      0.45727452
      0.33662756	      0.34831150	      0.47468681	      0.10924871	      0.45735281
      0.33678775	      0.34821917	      0.47464631	      0.10920163	      0.45743118
      0.33694794	      0.34812660	      0.47460570	      0.10915442	      0.45750962
      0.33710813	      0.34803378	      0.47456497	      0.10910707	      0.45758814
      0.33726832	      0.34794071	      0.47452413	      0.10905957	      0.45766674
      0.33742850	      0.34784739	      0.47448317	      0.10901194	      0.45774542
      0.33758869	      0.34775382	      0.47444209	      0.10896416	      0.45782418
      0.33774888	      0.34765999	      0.47440089	      0.10891624	      0.45790302
      0.33790907	      0.34756590	      0.47435957	      0.10886817	      0.45798193
      0.33806926	      0.34747156	      0.47431813	      0.10881996	      0.45806093
      0.33822945	      0.34737696	      0.47427656	      0.10877160	      0.45814001
      0.33838963	      0.34728209	      0.47423487	      0.10872310	      0.45821917
      0.33854982	      0.34718696	      0.47419305	      0.10867445	      0.45829840
      0.33871001	      0.34709156	      0.47415110	      0.10862565	      0.45837773
      0.33887020	      0.34699589	      0.47410902	      0.10857671	      0.45845713
      0.33903039	      0.34689995	      0.47406681	      0.10852761	      0.45853662
      0.33919058	      0.34680373	      0.47402446	      0.10847837	      0.45861619
      0.33935076	      0.34670724	      0.47398198	      0.10842897	      0.45869584
      0.33949403	      0.34662071	      0.47394387	      0.10838466	      0.45876715
      0.33963729	      0.34653396	      0.47390566	      0.10834023	      0.45883853
      0.33978055	      0.34644697	      0.47386733	      0.10829568	      0.45890998
      0.33992381	      0.34635976	      0.47382888	      0.10825100	      0.45898150
      0.34006707	      0.34627232	      0.47379032	      0.10820620	      0.45905309
      0.34021033	      0.34618465	      0.47375165	      0.10816128	      0.45912474
      0.34035359	      0.34609674	      0.47371285	      0.10811623	      0.45919648
      0.34049686	      0.34600860	      0.47367394	      0.10807105	      0.45926828
      0.34064012	      0.34592022	      0.47363491	      0.10802575	      0.45934016
      0.34078338	      0.34583159	      0.47359575	      0.10798032	      0.45941211
      0.34092664	      0.34574273	      0.47355647	      0.10793476	      0.45948413
      0.34106990	      0.34565362	      0.47351707	      0.10788908	      0.45955623
      0.34121316	      0.34556427	      0.47347753	      0.10784326	      0.45962841
      0.34135642	      0.34547467	      0.47343787	      0.10779732	      0.45970067
      0.34149969	      0.34538481	      0.47339808	      0.10775124	      0.45977300
      0.34164295	      0.34529471	      0.47335815	      0.10770504	      0.45984542
      0.34178621	      0.34520435	      0.47331809	      0.10765870	      0.45991791
      0.34191435	      0.34512330	      0.47328214	      0.10761714	      0.45998283
      0.34204250	      0.34504205	      0.47324608	      0.10757548	      0.46004781
      0.34217064	      0.34496058	      0.47320991	      0.10753370	      0.46011285
      0.34229878	      0.34487891	      0.47317363	      0.10749182	      0.46017797
      0.34242693	      0.34479702	      0.47313722	      0.10744984	      0.46024315
      0.34255507	      0.34471492	      0.47310071	      0.10740774	      0.46030841
      0.34268322	      0.34463259	      0.47306407	      0.10736554	      0.46037374
      0.34281136	      0.34455005	      0.47302731	      0.10732323	      0.46043913
      0.34293950	      0.34446729	      0.47299043	      0.10728081	      0.46050460
      0.34306765	      0.34438430	      0.47295343	      0.10723828	      0.46057015
      0.34319579	      0.34430109	      0.47291630	      0.10719564	      0.46063577
      0.34332394	      0.34421765	      0.47287904	      0.10715289	      0.46070147
      0.34345208	      0.34413398	      0.47284166	      0.10711003	      0.46076724
      0.34358023	      0.34405008	      0.47280414	      0.10706706	      0.46083309
      0.34370837	      0.34396595	      0.47276649	      0.10702398	      0.46089903
      0.34383651	      0.34388158	      0.47272871	      0.10698078	      0.46096504
      0.34396466	      0.34379696	      0.47269079	      0.10693747	      0.46103114
      0.34409280	      0.34371211	      0.47265273	      0.10689405	      0.46109733
      0.34420742	      0.34363601	      0.47261857	      0.10685511	      0.46115660
      0.34432205	      0.34355970	      0.47258429	      0.10681609	      0.46121594
      0.34443667	      0.34348320	      0.47254989	      0.10677697	      0.46127535
      0.34455129	      0.34340650	      0.47251538	      0.10673776	      0.46133483
      0.34466591	      0.34332960	      0.47248075	      0.10669845	      0.46139439
      0.34478053	      0.34325249	      0.47244600	      0.10665906	      0.46145402
      0.34489515	      0.34317518	      0.47241112	      0.10661957	      0.46151373
      0.34500978	      0.34309766	      0.47237612	      0.10657999	      0.46157351
      0.34512440	      0.34301992	      0.47234099	      0.10654032	      0.46163338
      0.34523902	      0.34294198	      0.47230574	      0.10650055	      0.46169332
      0.34535364	      0.34286382	      0.47227035	      0.10646068	      0.46175334
      0.34546826	      0.34278544	      0.47223483	      0.10642073	      0.46181344
      0.34558288	      0.34270685	      0.47219918	      0.10638068	      0.46187363
      0.34569751	      0.34262803	      0.47216340	      0.10634053	      0.46193390
      0.34581213	      0.34254899	      0.47212747	      0.10630029	      0.46199426
      0.34592675	      0.34246973	      0.47209141	      0.10625995	      0.46205471
      0.34604137	      0.34239024	      0.47205520	      0.10621951	      0.46211524
      0.34611084	      0.34234195	      0.47203318	      0.10619496	      0.46215197
      0.34618031	      0.34229357	      0.47201112	      0.10617037	      0.46218874
      0.34628988	      0.34221709	      0.47197620	      0.10613151	      0.46224680
      0.34639946	      0.34214040	      0.47194114	      0.10609257	      0.46230496
      0.34650904	      0.34206348	      0.47190594	      0.10605353	      0.46236320
      0.34661861	      0.34198634	      0.47187060	      0.10601441	      0.46242154
      0.34672819	      0.34190898	      0.47183511	      0.10597519	      0.46247997
      0.34683777	      0.34183139	      0.47179948	      0.10593588	      0.46253849
      0.34694734	      0.34175357	      0.47176370	      0.10589649	      0.46259712
      0.34705692	      0.34167552	      0.47172777	      0.10585700	      0.46265584
      0.34716649	      0.34159723	      0.47169168	      0.10581742	      0.46271466
      0.34727607	      0.34151871	      0.47165544	      0.10577775	      0.46277359
      0.34738565	      0.34143995	      0.47161904	      0.10573799	      0.46283261
      0.34749522	      0.34136095	      0.47158248	      0.10569813	      0.46289175
      0.34760480	      0.34128170	      0.47154575	      0.10565818	      0.46295099
      0.34771438	      0.34120221	      0.47150886	      0.10561814	      0.46301034
      0.34782395	      0.34112247	      0.47147181	      0.10557801	      0.46306980
      0.34793353	      0.34104247	      0.47143458	      0.10553778	      0.46312938
      0.34804310	      0.34096222	      0.47139718	      0.10549746	      0.46318907
      0.34815268	      0.34088171	      0.47135960	      0.10545705	      0.46324887
      0.34826226	      0.34080094	      0.47132185	      0.10541654	      0.46330880
      0.34837183	      0.34071991	      0.47128392	      0.10537593	      0.46336884
      0.34848141	      0.34063861	      0.47124580	      0.10533523	      0.46342901
      0.34859098	      0.34055704	      0.47120750	      0.10529444	      0.46348930
      0.34870056	      0.34047520	      0.47116901	      0.10525354	      0.46354972
      0.34881014	      0.34039308	      0.47113032	      0.10521255	      0.46361027
      0.34891971	      0.34031068	      0.47109145	      0.10517146	      0.46367095
      0.34902929	      0.34022800	      0.47105237	      0.10513028	      0.46373176
      0.34913887	      0.34014503	      0.47101310	      0.10508899	      0.46379271
      0.34924844	      0.34006177	      0.47097362	      0.10504761	      0.46385380
      0.34935802	      0.33997822	      0.47093393	      0.10500612	      0.46391502
      0.34946759	      0.33989438	      0.47089404	      0.10496454	      0.46397639
      0.34957717	      0.33981023	      0.47085393	      0.10492285	      0.46403790
      0.34968675	      0.33972578	      0.47081361	      0.10488107	      0.46409956
      0.34979632	      0.33964102	      0.47077307	      0.10483918	      0.46416136
      0.34990590	      0.33955595	      0.47073230	      0.10479719	      0.46422332
      0.35001547	      0.33947056	      0.47069131	      0.10475509	      0.46428544
      0.35012505	      0.33938486	      0.47065009	      0.10471290	      0.46434771
      0.35023463	      0.33929883	      0.47060864	      0.10467059	      0.46441014
      0.35034420	      0.33921247	      0.47056694	      0.10462819	      0.46447273
      0.35045378	      0.33912578	      0.47052501	      0.10458567	      0.46453549
      0.35056336	      0.33903875	      0.47048284	      0.10454305	      0.46459842
      0.35067293	      0.33895139	      0.47044041	      0.10450032	      0.46466152
      0.35078251	      0.33886367	      0.47039774	      0.10445748	      0.46472479
      0.35089208	      0.33877561	      0.47035481	      0.10441454	      0.46478824
      0.35100166	      0.33868718	      0.47031161	      0.10437148	      0.46485187
      0.35105589	      0.33864329	      0.47029014	      0.10435013	      0.46488342
      0.35111012	      0.33859931	      0.47026860	      0.10432875	      0.46491503
      0.35138128	      0.33837806	      0.47015992	      0.10422145	      0.46507371
      0.35273708	      0.33723928	      0.46959261	      0.10367485	      0.46588199
      0.35409288	      0.33604822	      0.46898684	      0.10311168	      0.46670977
      0.35544867	      0.33480791	      0.46834476	      0.10253246	      0.46754953
      0.35680447	      0.33352170	      0.46766872	      0.10193716	      0.46839342
      0.35798110	      0.33237096	      0.46705640	      0.10140747	      0.46912300
      0.35915773	      0.33119067	      0.46642198	      0.10086611	      0.46984457
      0.36033436	      0.32998325	      0.46576712	      0.10031362	      0.47055304
      0.36151099	      0.32875115	      0.46509350	      0.09975055	      0.47124342
      0.36268762	      0.32749688	      0.46440279	      0.09917750	      0.47191090
      0.36386425	      0.32622297	      0.46369670	      0.09859510	      0.47255085
      0.36504088	      0.32493197	      0.46297690	      0.09800404	      0.47315892
      0.36621751	      0.32362639	      0.46224509	      0.09740501	      0.47373102
      0.36739414	      0.32230871	      0.46150288	      0.09679872	      0.47426343
      0.36857077	      0.32098134	      0.46075185	      0.09618590	      0.47475279
      0.36868844	      0.32084815	      0.46067632	      0.09612428	      0.47479924
      0.36874727	      0.32078154	      0.46063853	      0.09609346	      0.47482229
      0.36875727	      0.32077021	      0.46063210	      0.09608821	      0.47482619
      0.36876727	      0.32075888	      0.46062568	      0.09608297	      0.47483010
      0.36877727	      0.32074756	      0.46061925	      0.09607773	      0.47483400
      0.36878727	      0.32073623	      0.46061282	      0.09607249	      0.47483789
      0.36879727	      0.32072491	      0.46060640	      0.09606724	      0.47484179
      0.36880727	      0.32071358	      0.46059997	      0.09606200	      0.47484567
      0.36881727	      0.32070226	      0.46059355	      0.09605676	      0.47484956
      0.36882727	      0.32069094	      0.46058712	      0.09605152	      0.47485344
      0.36883727	      0.32067962	      0.46058070	      0.09604628	      0.47485731
      0.36884727	      0.32066831	      0.46057429	      0.09604104	      0.47486118
      0.36885727	      0.32065701	      0.46056788	      0.09603580	      0.47486503
      0.36886727	      0.32064572	      0.46056148	      0.09603057	      0.47486888
      0.36887727	      0.32063445	      0.46055509	      0.09602534	      0.47487272
      0.36888727	      0.32062319	      0.46054871	      0.09602011	      0.47487654
      0.36889727	      0.32061196	      0.46054235	      0.09601490	      0.47488035
      0.36890727	      0.32060076	      0.46053601	      0.09600969	      0.47488414
      0.36891727	      0.32058960	      0.46052970	      0.09600449	      0.47488790
      0.36892727	      0.32057847	      0.46052342	      0.09599931	      0.47489164
      0.36893727	      0.32056740	      0.46051717	      0.09599414	      0.47489536
      0.36894727	      0.32055638	      0.46051096	      0.09598898	      0.47489904
      0.36895727	      0.32054542	      0.46050479	      0.09598385	      0.47490268
      0.36896727	      0.32053453	      0.46049868	      0.09597873	      0.47490629
      0.36897727	      0.32052373	      0.46049263	      0.09597365	      0.47490985
      0.36898727	      0.32051302	      0.46048664	      0.09596858	      0.47491336
      0.36899727	      0.32050241	      0.46048072	      0.09596355	      0.47491681
      0.36900727	      0.32049191	      0.46047488	      0.09595856	      0.47492021
      0.36901727	      0.32048153	      0.46046913	      0.09595359	      0.47492353
      0.36902727	      0.32047129	      0.46046348	      0.09594867	      0.47492679
      0.36903727	      0.32046119	      0.46045793	      0.09594380	      0.47492997
      0.36904727	      0.32045124	      0.46045249	      0.09593897	      0.47493307
      0.36905727	      0.32044146	      0.46044717	      0.09593419	      0.47493608
      0.36906727	      0.32043186	      0.46044197	      0.09592946	      0.47493900
      0.36907727	      0.32042244	      0.46043691	      0.09592479	      0.47494182
      0.36908966	      0.32041105	      0.46043083	      0.09591908	      0.47494517
      0.36910204	      0.32039997	      0.46042499	      0.09591347	      0.47494836
      0.36911745	      0.32038666	      0.46041805	      0.09590664	      0.47495208
      0.36913604	      0.32037133	      0.46041020	      0.09589861	      0.47495619
      0.36915201	      0.32035882	      0.46040393	      0.09589192	      0.47495939
      0.36916798	      0.32034694	      0.46039811	      0.09588541	      0.47496225
      0.36918395	      0.32033570	      0.46039275	      0.09587910	      0.47496479
      0.36919831	      0.32032616	      0.46038834	      0.09587360	      0.47496678
      0.36921266	      0.32031714	      0.46038429	      0.09586826	      0.47496851
      0.36922701	      0.32030864	      0.46038063	      0.09586307	      0.47496996
      0.36924136	      0.32030066	      0.46037733	      0.09585804	      0.47497116
      0.36925571	      0.32029318	      0.46037439	      0.09585317	      0.47497210
      0.36927006	      0.32028618	      0.46037180	      0.09584844	      0.47497279
      0.36928441	      0.32027967	      0.46036956	      0.09584385	      0.47497324
      0.36929877	      0.32027360	      0.46036764	      0.09583940	      0.47497345
      0.36931312	      0.32026798	      0.46036603	      0.09583509	      0.47497345
      0.36932747	      0.32026277	      0.46036472	      0.09583090	      0.47497323
      0.36934182	      0.32025796	      0.46036370	      0.09582683	      0.47497281
      0.36935617	      0.32025352	      0.46036294	      0.09582288	      0.47497220
      0.36937052	      0.32024943	      0.46036244	      0.09581903	      0.47497141
      0.36938487	      0.32024567	      0.46036217	      0.09581528	      0.47497046
      0.36939923	      0.32024222	      0.46036212	      0.09581162	      0.47496935
      0.36941358	      0.32023906	      0.46036228	      0.09580805	      0.47496809
      0.36942793	      0.32023616	      0.46036263	      0.09580457	      0.47496670
      0.36944228	      0.32023351	      0.46036316	      0.09580115	      0.47496518
      0.36945663	      0.32023109	      0.46036385	      0.09579781	      0.47496355
      0.36947098	      0.32022889	      0.46036469	      0.09579453	      0.47496181
      0.36948533	      0.32022687	      0.46036568	      0.09579131	      0.47495998
      0.36949968	      0.32022504	      0.46036679	      0.09578814	      0.47495805
      0.36951404	      0.32022337	      0.46036802	      0.09578503	      0.47495604
      0.36952839	      0.32022184	      0.46036935	      0.09578196	      0.47495395
      0.36954274	      0.32022046	      0.46037079	      0.09577893	      0.47495179
      0.36956008	      0.32021896	      0.46037264	      0.09577532	      0.47494910
      0.36957742	      0.32021762	      0.46037461	      0.09577176	      0.47494633
      0.36959476	      0.32021642	      0.46037669	      0.09576824	      0.47494349
      0.36961209	      0.32021536	      0.46037886	      0.09576477	      0.47494057
      0.36962943	      0.32021442	      0.46038111	      0.09576133	      0.47493760
      0.36964677	      0.32021357	      0.46038344	      0.09575792	      0.47493458
      0.36966411	      0.32021283	      0.46038584	      0.09575454	      0.47493150
      0.36968145	      0.32021216	      0.46038829	      0.09575119	      0.47492839
      0.36969879	      0.32021157	      0.46039080	      0.09574786	      0.47492524
      0.36971978	      0.32021094	      0.46039389	      0.09574385	      0.47492138
      0.36974078	      0.32021039	      0.46039705	      0.09573986	      0.47491748
      0.36976177	      0.32020991	      0.46040026	      0.09573590	      0.47491354
      0.36978277	      0.32020950	      0.46040351	      0.09573196	      0.47490958
      0.36980818	      0.32020907	      0.46040750	      0.09572720	      0.47490474
      0.36983359	      0.32020870	      0.46041153	      0.09572247	      0.47489987
      0.36985901	      0.32020839	      0.46041560	      0.09571775	      0.47489497
      0.36988442	      0.32020812	      0.46041971	      0.09571305	      0.47489005
      0.36991531	      0.32020785	      0.46042473	      0.09570735	      0.47488404
      0.36994620	      0.32020762	      0.46042979	      0.09570166	      0.47487801
      0.36997709	      0.32020742	      0.46043487	      0.09569599	      0.47487196
      0.37000798	      0.32020726	      0.46043997	      0.09569032	      0.47486589
      0.37004570	      0.32020709	      0.46044622	      0.09568341	      0.47485847
      0.37008342	      0.32020694	      0.46045249	      0.09567650	      0.47485104
      0.37012114	      0.32020682	      0.46045877	      0.09566960	      0.47484360
      0.37015885	      0.32020670	      0.46046506	      0.09566271	      0.47483615
      0.37020588	      0.32020658	      0.46047292	      0.09565412	      0.47482686
      0.37025290	      0.32020646	      0.46048078	      0.09564553	      0.47481756
      0.37029992	      0.32020636	      0.46048864	      0.09563694	      0.47480825
      0.37034695	      0.32020625	      0.46049651	      0.09562836	      0.47479894
      0.37040806	      0.32020612	      0.46050673	      0.09561720	      0.47478685
      0.37046918	      0.32020599	      0.46051696	      0.09560604	      0.47477475
      0.37053030	      0.32020586	      0.46052718	      0.09559488	      0.47476265
      0.37060667	      0.32020570	      0.46053995	      0.09558094	      0.47474753
      0.37068305	      0.32020553	      0.46055272	      0.09556700	      0.47473241
      0.37075942	      0.32020535	      0.46056548	      0.09555305	      0.47471730
      0.37085901	      0.32020511	      0.46058210	      0.09553486	      0.47469759
      0.37095861	      0.32020487	      0.46059872	      0.09551666	      0.47467789
      0.37105821	      0.32020461	      0.46061532	      0.09549846	      0.47465820
      0.37117912	      0.32020428	      0.46063546	      0.09547637	      0.47463429
      0.37130003	      0.32020393	      0.46065558	      0.09545426	      0.47461040
      0.37142094	      0.32020357	      0.46067569	      0.09543216	      0.47458651
      0.37154185	      0.32020320	      0.46069577	      0.09541005	      0.47456263
      0.37166277	      0.32020281	      0.46071584	      0.09538793	      0.47453876
      0.37178368	      0.32020240	      0.46073589	      0.09536581	      0.47451490
      0.37193004	      0.32020189	      0.46076013	      0.09533904	      0.47448602
      0.37207639	      0.32020136	      0.46078435	      0.09531225	      0.47445716
      0.37222275	      0.32020081	      0.46080854	      0.09528547	      0.47442831
      0.37243109	      0.32019999	      0.46084293	      0.09524733	      0.47438726
      0.37260731	      0.32019927	      0.46087198	      0.09521507	      0.47435256
      0.37278352	      0.32019853	      0.46090099	      0.09518280	      0.47431788
      0.37295973	      0.32019776	      0.46092997	      0.09515053	      0.47428321
      0.37313594	      0.32019696	      0.46095890	      0.09511826	      0.47424856
      0.37331216	      0.32019614	      0.46098781	      0.09508599	      0.47421393
      0.37348837	      0.32019530	      0.46101668	      0.09505371	      0.47417932
      0.37372316	      0.32019415	      0.46105509	      0.09501071	      0.47413322
      0.37391045	      0.32019321	      0.46108568	      0.09497640	      0.47409647
      0.37409775	      0.32019224	      0.46111624	      0.09494210	      0.47405973
      0.37428505	      0.32019126	      0.46114676	      0.09490779	      0.47402302
      0.37447234	      0.32019025	      0.46117724	      0.09487349	      0.47398632
      0.37465964	      0.32018923	      0.46120769	      0.09483919	      0.47394965
      0.37484693	      0.32018819	      0.46123809	      0.09480490	      0.47391299
      0.37503423	      0.32018712	      0.46126846	      0.09477061	      0.47387635
      0.37522152	      0.32018605	      0.46129879	      0.09473632	      0.47383973
      0.37540882	      0.32018495	      0.46132908	      0.09470204	      0.47380313
      0.37559611	      0.32018384	      0.46135934	      0.09466776	      0.47376655
      0.37578341	      0.32018271	      0.46138956	      0.09463349	      0.47372999
      0.37603681	      0.32018117	      0.46143038	      0.09458713	      0.47368055
      0.37629021	      0.32017959	      0.46147114	      0.09454078	      0.47363114
      0.37653597	      0.32017805	      0.46151061	      0.09449585	      0.47358326
      0.37678172	      0.32017648	      0.46155002	      0.09445093	      0.47353542
      0.37702748	      0.32017489	      0.46158936	      0.09440603	      0.47348760
      0.37724823	      0.32017345	      0.46162465	      0.09436571	      0.47344468
      0.37746898	      0.32017200	      0.46165989	      0.09432540	      0.47340179
      0.37768974	      0.32017053	      0.46169509	      0.09428511	      0.47335892
      0.37791049	      0.32016906	      0.46173023	      0.09424483	      0.47331607
      0.37813124	      0.32016757	      0.46176533	      0.09420457	      0.47327326
      0.37835200	      0.32016607	      0.46180038	      0.09416432	      0.47323047
      0.37857275	      0.32016456	      0.46183538	      0.09412410	      0.47318771
      0.37879350	      0.32016305	      0.46187034	      0.09408389	      0.47314497
      0.37901426	      0.32016152	      0.46190525	      0.09404369	      0.47310226
      0.37923501	      0.32015999	      0.46194011	      0.09400352	      0.47305958
      0.37945576	      0.32015845	      0.46197493	      0.09396337	      0.47301692
      0.37967651	      0.32015691	      0.46200969	      0.09392324	      0.47297430
      0.37976492	      0.32015629	      0.46202361	      0.09390717	      0.47295723
      0.37985332	      0.32015567	      0.46203751	      0.09389111	      0.47294017
      0.37994173	      0.32015504	      0.46205140	      0.09387505	      0.47292312
      0.38001441	      0.32015453	      0.46206282	      0.09386185	      0.47290910
      0.38008709	      0.32015402	      0.46207424	      0.09384865	      0.47289509
      0.38015086	      0.32015357	      0.46208425	      0.09383707	      0.47288279
      0.38021462	      0.32015313	      0.46209425	      0.09382550	      0.47287050
      0.38027839	      0.32015268	      0.46210426	      0.09381393	      0.47285821
      0.38034215	      0.32015224	      0.46211426	      0.09380236	      0.47284592
      0.38039832	      0.32015185	      0.46212307	      0.09379217	      0.47283510
      0.38045449	      0.32015146	      0.46213187	      0.09378199	      0.47282428
      0.38051066	      0.32015108	      0.46214068	      0.09377181	      0.47281346
      0.38056683	      0.32015070	      0.46214948	      0.09376164	      0.47280265
      0.38062299	      0.32015032	      0.46215828	      0.09375147	      0.47279183
      0.38067916	      0.32014995	      0.46216708	      0.09374130	      0.47278102
      0.38073533	      0.32014958	      0.46217587	      0.09373114	      0.47277021
      0.38079150	      0.32014922	      0.46218467	      0.09372099	      0.47275940
      0.38084191	      0.32014890	      0.46219256	      0.09371188	      0.47274970
      0.38089232	      0.32014859	      0.46220045	      0.09370278	      0.47274000
      0.38094273	      0.32014829	      0.46220834	      0.09369369	      0.47273031
      0.38099315	      0.32014799	      0.46221623	      0.09368461	      0.47272061
      0.38104356	      0.32014770	      0.46222412	      0.09367553	      0.47271093
      0.38109397	      0.32014741	      0.46223201	      0.09366646	      0.47270124
      0.38114438	      0.32014714	      0.46223990	      0.09365741	      0.47269156
      0.38119479	      0.32014687	      0.46224778	      0.09364836	      0.47268188
      0.38124521	      0.32014662	      0.46225566	      0.09363933	      0.47267221
      0.38129562	      0.32014637	      0.46226354	      0.09363031	      0.47266254
      0.38134603	      0.32014614	      0.46227142	      0.09362130	      0.47265288
      0.38139644	      0.32014592	      0.46227929	      0.09361230	      0.47264322
      0.38144685	      0.32014571	      0.46228717	      0.09360333	      0.47263357
      0.38149727	      0.32014551	      0.46229504	      0.09359436	      0.47262393
      0.38154768	      0.32014533	      0.46230290	      0.09358542	      0.47261429
      0.38159809	      0.32014516	      0.46231077	      0.09357650	      0.47260467
      0.38164850	      0.32014501	      0.46231862	      0.09356759	      0.47259505
      0.38169891	      0.32014487	      0.46232648	      0.09355871	      0.47258545
      0.38174933	      0.32014475	      0.46233432	      0.09354985	      0.47257585
      0.38179974	      0.32014464	      0.46234216	      0.09354101	      0.47256627
      0.38185015	      0.32014455	      0.46235000	      0.09353220	      0.47255670
      0.38190056	      0.32014448	      0.46235783	      0.09352341	      0.47254714
      0.38195097	      0.32014442	      0.46236565	      0.09351465	      0.47253760
      0.38200138	      0.32014439	      0.46237346	      0.09350592	      0.47252808
      0.38205180	      0.32014437	      0.46238126	      0.09349722	      0.47251857
      0.38210221	      0.32014438	      0.46238905	      0.09348856	      0.47250909
      0.38215262	      0.32014440	      0.46239683	      0.09347992	      0.47249962
      0.38220303	      0.32014444	      0.46240460	      0.09347132	      0.47249017
      0.38225344	      0.32014451	      0.46241236	      0.09346276	      0.47248075
      0.38230386	      0.32014459	      0.46242010	      0.09345423	      0.47247134
      0.38235427	      0.32014470	      0.46242783	      0.09344575	      0.47246197
      0.38240468	      0.32014483	      0.46243555	      0.09343730	      0.47245262
      0.38245509	      0.32014499	      0.46244324	      0.09342890	      0.47244329
      0.38250550	      0.32014516	      0.46245092	      0.09342054	      0.47243400
      0.38255592	      0.32014536	      0.46245858	      0.09341223	      0.47242473
      0.38260633	      0.32014558	      0.46246622	      0.09340396	      0.47241550
      0.38265674	      0.32014582	      0.46247384	      0.09339574	      0.47240630
      0.38270715	      0.32014609	      0.46248144	      0.09338757	      0.47239714
      0.38275756	      0.32014638	      0.46248901	      0.09337946	      0.47238801
      0.38280798	      0.32014670	      0.46249656	      0.09337139	      0.47237892
      0.38285839	      0.32014704	      0.46250408	      0.09336338	      0.47236987
      0.38290880	      0.32014740	      0.46251158	      0.09335543	      0.47236087
      0.38295921	      0.32014778	      0.46251905	      0.09334753	      0.47235190
      0.38300962	      0.32014819	      0.46252648	      0.09333969	      0.47234298
      0.38307040	      0.32014872	      0.46253541	      0.09333032	      0.47233228
      0.38313118	      0.32014928	      0.46254429	      0.09332104	      0.47232166
      0.38319196	      0.32014987	      0.46255312	      0.09331185	      0.47231110
      0.38325274	      0.32015050	      0.46256189	      0.09330276	      0.47230063
      0.38331352	      0.32015116	      0.46257062	      0.09329376	      0.47229023
      0.38339051	      0.32015205	      0.46258158	      0.09328250	      0.47227717
      0.38346750	      0.32015298	      0.46259246	      0.09327141	      0.47226424
      0.38357969	      0.32015443	      0.46260812	      0.09325554	      0.47224566
      0.38365596	      0.32015548	      0.46261864	      0.09324496	      0.47223320
      0.38373224	      0.32015657	      0.46262905	      0.09323455	      0.47222090
      0.38379944	      0.32015757	      0.46263812	      0.09322552	      0.47221018
      0.38386665	      0.32015860	      0.46264711	      0.09321663	      0.47219959
      0.38393385	      0.32015966	      0.46265600	      0.09320788	      0.47218912
      0.38400106	      0.32016075	      0.46266480	      0.09319926	      0.47217878
      0.38406004	      0.32016173	      0.46267244	      0.09319182	      0.47216981
      0.38411902	      0.32016273	      0.46268000	      0.09318448	      0.47216094
      0.38417801	      0.32016375	      0.46268748	      0.09317726	      0.47215218
      0.38423699	      0.32016478	      0.46269488	      0.09317015	      0.47214353
      0.38429597	      0.32016584	      0.46270220	      0.09316315	      0.47213498
      0.38435496	      0.32016691	      0.46270943	      0.09315626	      0.47212654
      0.38441394	      0.32016800	      0.46271657	      0.09314948	      0.47211821
      0.38447292	      0.32016910	      0.46272363	      0.09314281	      0.47210999
      0.38453191	      0.32017021	      0.46273060	      0.09313625	      0.47210189
      0.38459089	      0.32017133	      0.46273749	      0.09312981	      0.47209389
      0.38464368	      0.32017235	      0.46274357	      0.09312414	      0.47208683
      0.38469648	      0.32017337	      0.46274958	      0.09311856	      0.47207987
      0.38474927	      0.32017440	      0.46275551	      0.09311306	      0.47207300
      0.38480207	      0.32017543	      0.46276137	      0.09310766	      0.47206621
      0.38485486	      0.32017647	      0.46276716	      0.09310235	      0.47205953
      0.38490765	      0.32017751	      0.46277287	      0.09309712	      0.47205293
      0.38496045	      0.32017855	      0.46277850	      0.09309198	      0.47204643
      0.38501324	      0.32017959	      0.46278406	      0.09308693	      0.47204003
      0.38506603	      0.32018064	      0.46278954	      0.09308196	      0.47203372
      0.38511883	      0.32018169	      0.46279494	      0.09307708	      0.47202750
      0.38517162	      0.32018273	      0.46280027	      0.09307229	      0.47202138
      0.38522441	      0.32018378	      0.46280551	      0.09306758	      0.47201535
      0.38527721	      0.32018482	      0.46281068	      0.09306296	      0.47200942
      0.38533000	      0.32018585	      0.46281577	      0.09305842	      0.47200358
      0.38538279	      0.32018689	      0.46282078	      0.09305397	      0.47199784
      0.38543559	      0.32018792	      0.46282571	      0.09304959	      0.47199219
      0.38548838	      0.32018894	      0.46283057	      0.09304530	      0.47198663
      0.38554117	      0.32018996	      0.46283534	      0.09304109	      0.47198117
      0.38559397	      0.32019097	      0.46284004	      0.09303696	      0.47197580
      0.38564676	      0.32019197	      0.46284466	      0.09303291	      0.47197052
      0.38569956	      0.32019297	      0.46284920	      0.09302893	      0.47196534
      0.38575235	      0.32019395	      0.46285366	      0.09302504	      0.47196025
      0.38580514	      0.32019493	      0.46285805	      0.09302122	      0.47195525
      0.38585794	      0.32019589	      0.46286235	      0.09301747	      0.47195034
      0.38591073	      0.32019685	      0.46286658	      0.09301380	      0.47194552
      0.38596352	      0.32019779	      0.46287074	      0.09301020	      0.47194079
      0.38601632	      0.32019872	      0.46287481	      0.09300668	      0.47193615
      0.38606911	      0.32019964	      0.46287881	      0.09300322	      0.47193160
      0.38612190	      0.32020055	      0.46288274	      0.09299984	      0.47192713
      0.38617470	      0.32020144	      0.46288658	      0.09299653	      0.47192276
      0.38622749	      0.32020232	      0.46289036	      0.09299328	      0.47191847
      0.38628028	      0.32020318	      0.46289406	      0.09299010	      0.47191426
      0.38633308	      0.32020403	      0.46289768	      0.09298699	      0.47191014
      0.38638587	      0.32020487	      0.46290123	      0.09298394	      0.47190611
      0.38643867	      0.32020569	      0.46290471	      0.09298096	      0.47190215
      0.38649146	      0.32020649	      0.46290812	      0.09297804	      0.47189828
      0.38654425	      0.32020728	      0.46291145	      0.09297518	      0.47189450
      0.38659705	      0.32020805	      0.46291471	      0.09297239	      0.47189079
      0.38664984	      0.32020880	      0.46291791	      0.09296965	      0.47188716
      0.38670263	      0.32020954	      0.46292103	      0.09296697	      0.47188361
      0.38675543	      0.32021026	      0.46292408	      0.09296436	      0.47188014
      0.38680822	      0.32021096	      0.46292707	      0.09296179	      0.47187675
      0.38686101	      0.32021164	      0.46292999	      0.09295929	      0.47187343
      0.38691381	      0.32021231	      0.46293284	      0.09295684	      0.47187019
      0.38696660	      0.32021296	      0.46293563	      0.09295444	      0.47186702
      0.38701939	      0.32021359	      0.46293834	      0.09295209	      0.47186392
      0.38707219	      0.32021420	      0.46294100	      0.09294980	      0.47186090
      0.38712498	      0.32021479	      0.46294359	      0.09294756	      0.47185795
      0.38717777	      0.32021537	      0.46294612	      0.09294537	      0.47185507
      0.38723057	      0.32021593	      0.46294858	      0.09294323	      0.47185226
      0.38728336	      0.32021646	      0.46295099	      0.09294113	      0.47184951
      0.38734717	      0.32021709	      0.46295381	      0.09293867	      0.47184629
      0.38741099	      0.32021769	      0.46295655	      0.09293627	      0.47184316
      0.38747480	      0.32021826	      0.46295920	      0.09293393	      0.47184012
      0.38753861	      0.32021880	      0.46296177	      0.09293166	      0.47183718
      0.38760243	      0.32021932	      0.46296425	      0.09292946	      0.47183433
      0.38766624	      0.32021981	      0.46296665	      0.09292731	      0.47183157
      0.38773005	      0.32022027	      0.46296897	      0.09292522	      0.47182890
      0.38779387	      0.32022071	      0.46297122	      0.09292320	      0.47182631
      0.38785768	      0.32022112	      0.46297338	      0.09292122	      0.47182381
      0.38792149	      0.32022150	      0.46297547	      0.09291931	      0.47182139
      0.38798530	      0.32022186	      0.46297748	      0.09291745	      0.47181906
      0.38804912	      0.32022219	      0.46297943	      0.09291564	      0.47181680
      0.38811293	      0.32022250	      0.46298130	      0.09291388	      0.47181462
      0.38817674	      0.32022278	      0.46298310	      0.09291218	      0.47181252
      0.38824056	      0.32022303	      0.46298483	      0.09291052	      0.47181049
      0.38831755	      0.32022330	      0.46298683	      0.09290858	      0.47180814
      0.38839455	      0.32022354	      0.46298873	      0.09290671	      0.47180589
      0.38847155	      0.32022375	      0.46299054	      0.09290491	      0.47180375
      0.38854855	      0.32022391	      0.46299226	      0.09290317	      0.47180170
      0.38862555	      0.32022405	      0.46299389	      0.09290149	      0.47179975
      0.38870255	      0.32022415	      0.46299543	      0.09289987	      0.47179789
      0.38877955	      0.32022422	      0.46299689	      0.09289831	      0.47179612
      0.38885654	      0.32022426	      0.46299827	      0.09289680	      0.47179444
      0.38893354	      0.32022426	      0.46299957	      0.09289535	      0.47179285
      0.38901054	      0.32022424	      0.46300079	      0.09289395	      0.47179134
      0.38910485	      0.32022417	      0.46300219	      0.09289230	      0.47178960
      0.38919917	      0.32022405	      0.46300347	      0.09289073	      0.47178797
      0.38929348	      0.32022390	      0.46300466	      0.09288923	      0.47178646
      0.38938779	      0.32022370	      0.46300574	      0.09288779	      0.47178505
      0.38948211	      0.32022346	      0.46300672	      0.09288642	      0.47178375
      0.38957642	      0.32022319	      0.46300761	      0.09288511	      0.47178256
      0.38969213	      0.32022280	      0.46300858	      0.09288359	      0.47178122
      0.38980784	      0.32022236	      0.46300941	      0.09288216	      0.47178002
      0.38992355	      0.32022187	      0.46301013	      0.09288081	      0.47177895
      0.39003927	      0.32022133	      0.46301072	      0.09287953	      0.47177801
      0.39019365	      0.32022054	      0.46301134	      0.09287795	      0.47177694
      0.39034803	      0.32021968	      0.46301178	      0.09287649	      0.47177607
      0.39050480	      0.32021872	      0.46301204	      0.09287512	      0.47177538
      0.39066156	      0.32021770	      0.46301213	      0.09287387	      0.47177487
      0.39081833	      0.32021662	      0.46301206	      0.09287273	      0.47177453
      0.39095771	      0.32021560	      0.46301188	      0.09287180	      0.47177435
      0.39109709	      0.32021455	      0.46301159	      0.09287093	      0.47177430
      0.39123646	      0.32021345	      0.46301120	      0.09287014	      0.47177435
      0.39137584	      0.32021232	      0.46301072	      0.09286942	      0.47177451
      0.39151522	      0.32021115	      0.46301014	      0.09286875	      0.47177477
      0.39165460	      0.32020995	      0.46300948	      0.09286814	      0.47177511
      0.39179398	      0.32020873	      0.46300875	      0.09286759	      0.47177554
      0.39193335	      0.32020747	      0.46300794	      0.09286709	      0.47177604
      0.39207273	      0.32020619	      0.46300706	      0.09286664	      0.47177662
      0.39221211	      0.32020489	      0.46300612	      0.09286623	      0.47177727
      0.39235149	      0.32020357	      0.46300512	      0.09286586	      0.47177798
      0.39249086	      0.32020223	      0.46300407	      0.09286554	      0.47177875
      0.39263024	      0.32020087	      0.46300297	      0.09286525	      0.47177958
      0.39276962	      0.32019950	      0.46300182	      0.09286500	      0.47178046
      0.39290900	      0.32019811	      0.46300063	      0.09286479	      0.47178139
      0.39304838	      0.32019672	      0.46299939	      0.09286460	      0.47178236
      0.39318775	      0.32019531	      0.46299812	      0.09286445	      0.47178337
      0.39332713	      0.32019389	      0.46299682	      0.09286432	      0.47178442
      0.39346651	      0.32019246	      0.46299548	      0.09286422	      0.47178551
      0.39360589	      0.32019103	      0.46299412	      0.09286414	      0.47178663
      0.39374527	      0.32018959	      0.46299273	      0.09286409	      0.47178778
      0.39388464	      0.32018815	      0.46299131	      0.09286406	      0.47178896
      0.39402402	      0.32018670	      0.46298987	      0.09286405	      0.47179017
      0.39416340	      0.32018525	      0.46298841	      0.09286406	      0.47179140
      0.39433263	      0.32018348	      0.46298661	      0.09286409	      0.47179292
      0.39450186	      0.32018171	      0.46298479	      0.09286415	      0.47179447
      0.39467109	      0.32017994	      0.46298295	      0.09286423	      0.47179605
      0.39484032	      0.32017817	      0.46298109	      0.09286434	      0.47179765
      0.39500955	      0.32017640	      0.46297921	      0.09286446	      0.47179927
      0.39521504	      0.32017425	      0.46297690	      0.09286464	      0.47180126
      0.39542053	      0.32017211	      0.46297458	      0.09286484	      0.47180328
      0.39562602	      0.32016997	      0.46297225	      0.09286506	      0.47180532
      0.39591322	      0.32016699	      0.46296896	      0.09286540	      0.47180819
      0.39612524	      0.32016480	      0.46296652	      0.09286568	      0.47181034
      0.39635517	      0.32016244	      0.46296387	      0.09286600	      0.47181267
      0.39658510	      0.32016008	      0.46296122	      0.09286633	      0.47181502
      0.39681503	      0.32015774	      0.46295856	      0.09286669	      0.47181737
      0.39701526	      0.32015570	      0.46295624	      0.09286701	      0.47181942
      0.39721550	      0.32015368	      0.46295393	      0.09286734	      0.47182148
      0.39741573	      0.32015167	      0.46295161	      0.09286768	      0.47182354
      0.39761597	      0.32014967	      0.46294930	      0.09286802	      0.47182560
      0.39781620	      0.32014768	      0.46294700	      0.09286838	      0.47182766
      0.39801643	      0.32014570	      0.46294470	      0.09286874	      0.47182971
      0.39821667	      0.32014373	      0.46294240	      0.09286911	      0.47183177
      0.39839567	      0.32014198	      0.46294035	      0.09286944	      0.47183360
      0.39857467	      0.32014024	      0.46293831	      0.09286978	      0.47183543
      0.39875367	      0.32013851	      0.46293627	      0.09287012	      0.47183726
      0.39893267	      0.32013678	      0.46293424	      0.09287047	      0.47183908
      0.39911167	      0.32013507	      0.46293221	      0.09287082	      0.47184090
      0.39929067	      0.32013336	      0.46293019	      0.09287117	      0.47184272
      0.39946967	      0.32013166	      0.46292818	      0.09287152	      0.47184453
      0.39964867	      0.32012998	      0.46292618	      0.09287188	      0.47184633
      0.39982767	      0.32012830	      0.46292418	      0.09287224	      0.47184813
      0.40000667	      0.32012663	      0.46292219	      0.09287260	      0.47184993
      0.40018567	      0.32012496	      0.46292020	      0.09287296	      0.47185172
      0.40036467	      0.32012331	      0.46291823	      0.09287333	      0.47185350
      0.40054367	      0.32012167	      0.46291626	      0.09287369	      0.47185528
      0.40072267	      0.32012003	      0.46291430	      0.09287406	      0.47185705
      0.40090167	      0.32011841	      0.46291234	      0.09287443	      0.47185882
      0.40108067	      0.32011679	      0.46291039	      0.09287480	      0.47186058
      0.40125967	      0.32011518	      0.46290846	      0.09287517	      0.47186233
      0.40143868	      0.32011358	      0.46290652	      0.09287554	      0.47186408
      0.40161768	      0.32011199	      0.46290460	      0.09287591	      0.47186582
      0.40179668	      0.32011040	      0.46290268	      0.09287628	      0.47186756
      0.40197568	      0.32010883	      0.46290078	      0.09287666	      0.47186928
      0.40215468	      0.32010726	      0.46289888	      0.09287703	      0.47187101
      0.40233368	      0.32010570	      0.46289698	      0.09287740	      0.47187272
      0.40251268	      0.32010415	      0.46289510	      0.09287778	      0.47187443
      0.40269168	      0.32010260	      0.46289322	      0.09287816	      0.47187614
      0.40287068	      0.32010107	      0.46289135	      0.09287853	      0.47187783
      0.40304968	      0.32009954	      0.46288949	      0.09287891	      0.47187953
      0.40322868	      0.32009802	      0.46288763	      0.09287928	      0.47188121
      0.40340768	      0.32009650	      0.46288578	      0.09287966	      0.47188289
      0.40358668	      0.32009500	      0.46288394	      0.09288004	      0.47188456
      0.40376568	      0.32009350	      0.46288211	      0.09288041	      0.47188623
      0.40394468	      0.32009201	      0.46288028	      0.09288079	      0.47188789
      0.40412368	      0.32009052	      0.46287846	      0.09288117	      0.47188955
      0.40430268	      0.32008905	      0.46287665	      0.09288154	      0.47189119
      0.40448168	      0.32008758	      0.46287484	      0.09288192	      0.47189284
      0.40466068	      0.32008612	      0.46287304	      0.09288230	      0.47189447
      0.40483968	      0.32008466	      0.46287125	      0.09288267	      0.47189611
      0.40501868	      0.32008321	      0.46286947	      0.09288305	      0.47189773
      0.40519768	      0.32008177	      0.46286769	      0.09288343	      0.47189935
      0.40537668	      0.32008033	      0.46286592	      0.09288381	      0.47190097
      0.40555568	      0.32007890	      0.46286415	      0.09288418	      0.47190258
      0.40573468	      0.32007748	      0.46286239	      0.09288456	      0.47190418
      0.40591369	      0.32007606	      0.46286064	      0.09288494	      0.47190578
      0.40609269	      0.32007465	      0.46285889	      0.09288532	      0.47190737
      0.40627169	      0.32007325	      0.46285716	      0.09288569	      0.47190896
      0.40645069	      0.32007185	      0.46285542	      0.09288607	      0.47191054
      0.40662969	      0.32007046	      0.46285369	      0.09288645	      0.47191212
      0.40680869	      0.32006908	      0.46285197	      0.09288683	      0.47191369
      0.40698769	      0.32006770	      0.46285026	      0.09288720	      0.47191526
      0.40716669	      0.32006633	      0.46284855	      0.09288758	      0.47191682
      0.40734569	      0.32006496	      0.46284685	      0.09288796	      0.47191837
      0.40752469	      0.32006360	      0.46284515	      0.09288834	      0.47191993
      0.40770369	      0.32006224	      0.46284346	      0.09288871	      0.47192147
      0.40788269	      0.32006089	      0.46284177	      0.09288909	      0.47192302
      0.40806169	      0.32005955	      0.46284009	      0.09288947	      0.47192455
      0.40824069	      0.32005821	      0.46283841	      0.09288985	      0.47192609
      0.40841969	      0.32005687	      0.46283674	      0.09289022	      0.47192761
      0.40859869	      0.32005555	      0.46283508	      0.09289060	      0.47192914
      0.40877769	      0.32005422	      0.46283342	      0.09289098	      0.47193066
      0.40895669	      0.32005291	      0.46283177	      0.09289136	      0.47193217
      0.40913569	      0.32005159	      0.46283012	      0.09289174	      0.47193368
      0.40931469	      0.32005029	      0.46282848	      0.09289211	      0.47193519
      0.40949369	      0.32004899	      0.46282684	      0.09289249	      0.47193669
      0.40967269	      0.32004769	      0.46282521	      0.09289287	      0.47193819
      0.40985169	      0.32004640	      0.46282358	      0.09289325	      0.47193968
      0.41003069	      0.32004511	      0.46282195	      0.09289363	      0.47194117
      0.41020969	      0.32004383	      0.46282034	      0.09289400	      0.47194266
      0.41038869	      0.32004255	      0.46281872	      0.09289438	      0.47194414
      0.41056770	      0.32004128	      0.46281711	      0.09289476	      0.47194561
      0.41074670	      0.32004002	      0.46281551	      0.09289514	      0.47194709
      0.41092570	      0.32003875	      0.46281391	      0.09289552	      0.47194856
      0.41110470	      0.32003750	      0.46281232	      0.09289590	      0.47195002
      0.41128370	      0.32003624	      0.46281073	      0.09289628	      0.47195148
      0.41146270	      0.32003500	      0.46280914	      0.09289665	      0.47195294
      0.41164170	      0.32003375	      0.46280756	      0.09289703	      0.47195439
      0.41182070	      0.32003251	      0.46280598	      0.09289741	      0.47195584
      0.41199970	      0.32003128	      0.46280441	      0.09289779	      0.47195729
      0.41217870	      0.32003005	      0.46280284	      0.09289817	      0.47195873
      0.41235770	      0.32002882	      0.46280128	      0.09289855	      0.47196017
      0.41253670	      0.32002760	      0.46279972	      0.09289893	      0.47196161
      0.41271570	      0.32002638	      0.46279816	      0.09289931	      0.47196304
      0.41289470	      0.32002517	      0.46279661	      0.09289969	      0.47196447
      0.41307370	      0.32002396	      0.46279507	      0.09290007	      0.47196590
      0.41325270	      0.32002276	      0.46279352	      0.09290045	      0.47196732
      0.41343170	      0.32002156	      0.46279198	      0.09290083	      0.47196874
      0.41361070	      0.32002036	      0.46279045	      0.09290121	      0.47197015
      0.41378970	      0.32001917	      0.46278892	      0.09290159	      0.47197156
      0.41396870	      0.32001798	      0.46278739	      0.09290197	      0.47197297
      0.41414770	      0.32001680	      0.46278587	      0.09290236	      0.47197438
      0.41432670	      0.32001562	      0.46278435	      0.09290274	      0.47197578
      0.41450570	      0.32001444	      0.46278283	      0.09290312	      0.47197718
      0.41468470	      0.32001327	      0.46278132	      0.09290350	      0.47197858
      0.41486370	      0.32001210	      0.46277981	      0.09290388	      0.47197997
      0.41504271	      0.32001094	      0.46277831	      0.09290426	      0.47198136
      0.41522171	      0.32000978	      0.46277681	      0.09290465	      0.47198275
      0.41540071	      0.32000862	      0.46277531	      0.09290503	      0.47198413
      0.41557971	      0.32000747	      0.46277381	      0.09290541	      0.47198552
      0.41575871	      0.32000632	      0.46277232	      0.09290580	      0.47198689
      0.41593771	      0.32000517	      0.46277084	      0.09290618	      0.47198827
      0.41611671	      0.32000403	      0.46276935	      0.09290656	      0.47198964
      0.41629571	      0.32000289	      0.46276787	      0.09290695	      0.47199101
      0.41647471	      0.32000176	      0.46276640	      0.09290733	      0.47199238
      0.41665371	      0.32000063	      0.46276492	      0.09290771	      0.47199374
      0.41683271	      0.31999950	      0.46276345	      0.09290810	      0.47199511
      0.41701171	      0.31999838	      0.46276199	      0.09290848	      0.47199647
      0.41719071	      0.31999725	      0.46276052	      0.09290887	      0.47199782
      0.41736971	      0.31999614	      0.46275906	      0.09290925	      0.47199918
      0.41754871	      0.31999502	      0.46275761	      0.09290964	      0.47200053
      0.41772771	      0.31999391	      0.46275615	      0.09291002	      0.47200188
      0.41790671	      0.31999281	      0.46275470	      0.09291041	      0.47200322
      0.41808571	      0.31999170	      0.46275325	      0.09291080	      0.47200456
      0.41826471	      0.31999060	      0.46275181	      0.09291118	      0.47200591
      0.41844371	      0.31998950	      0.46275037	      0.09291157	      0.47200724
      0.41862271	      0.31998841	      0.46274893	      0.09291195	      0.47200858
      0.41880171	      0.31998732	      0.46274749	      0.09291234	      0.47200991
      0.41898071	      0.31998623	      0.46274606	      0.09291273	      0.47201124
      0.41915971	      0.31998515	      0.46274463	      0.09291312	      0.47201257
      0.41933871	      0.31998407	      0.46274321	      0.09291350	      0.47201390
      0.41951771	      0.31998299	      0.46274178	      0.09291389	      0.47201522
      0.41969672	      0.31998191	      0.46274036	      0.09291428	      0.47201654
      0.41987572	      0.31998084	      0.46273894	      0.09291467	      0.47201786
      0.42005472	      0.31997977	      0.46273753	      0.09291506	      0.47201918
      0.42023372	      0.31997871	      0.46273612	      0.09291545	      0.47202050
      0.42041272	      0.31997764	      0.46273471	      0.09291584	      0.47202181
      0.42059172	      0.31997659	      0.46273330	      0.09291623	      0.47202312
      0.42077072	      0.31997553	      0.46273189	      0.09291662	      0.47202443
      0.42094972	      0.31997447	      0.46273049	      0.09291701	      0.47202573
      0.42112872	      0.31997342	      0.46272909	      0.09291740	      0.47202704
      0.42130772	      0.31997238	      0.46272770	      0.09291779	      0.47202834
      0.42148672	      0.31997133	      0.46272630	      0.09291818	      0.47202964
      0.42166572	      0.31997029	      0.46272491	      0.09291857	      0.47203093
      0.42184472	      0.31996925	      0.46272353	      0.09291896	      0.47203223
      0.42202372	      0.31996821	      0.46272214	      0.09291936	      0.47203352
      0.42220272	      0.31996718	      0.46272076	      0.09291975	      0.47203481
      0.42238172	      0.31996615	      0.46271938	      0.09292014	      0.47203610
      0.42256072	      0.31996512	      0.46271800	      0.09292053	      0.47203739
      0.42273972	      0.31996409	      0.46271662	      0.09292093	      0.47203868
      0.42291872	      0.31996307	      0.46271525	      0.09292132	      0.47203996
      0.42309772	      0.31996205	      0.46271388	      0.09292171	      0.47204124
      0.42327672	      0.31996103	      0.46271251	      0.09292211	      0.47204252
      0.42345572	      0.31996002	      0.46271114	      0.09292250	      0.47204380
      0.42363472	      0.31995901	      0.46270978	      0.09292290	      0.47204507
      0.42381372	      0.31995800	      0.46270842	      0.09292329	      0.47204635
      0.42399272	      0.31995699	      0.46270706	      0.09292369	      0.47204762
      0.42420785	      0.31995579	      0.46270543	      0.09292416	      0.47204914
      0.42442297	      0.31995458	      0.46270380	      0.09292464	      0.47205067
      0.42458193	      0.31995370	      0.46270260	      0.09292499	      0.47205179
      0.42477452	      0.31995262	      0.46270115	      0.09292542	      0.47205315
      0.42496711	      0.31995156	      0.46269970	      0.09292584	      0.47205451
      0.42516410	      0.31995047	      0.46269822	      0.09292628	      0.47205589
      0.42536108	      0.31994938	      0.46269675	      0.09292672	      0.47205728
      0.42555506	      0.31994831	      0.46269529	      0.09292715	      0.47205864
      0.42574904	      0.31994725	      0.46269385	      0.09292758	      0.47206000
      0.42594606	      0.31994617	      0.46269238	      0.09292802	      0.47206138
      0.42614309	      0.31994510	      0.46269091	      0.09292846	      0.47206275
      0.42633405	      0.31994406	      0.46268949	      0.09292889	      0.47206409
      0.42652502	      0.31994302	      0.46268807	      0.09292931	      0.47206542
      0.42672190	      0.31994195	      0.46268662	      0.09292975	      0.47206679
      0.42691879	      0.31994089	      0.46268516	      0.09293020	      0.47206815
      0.42710376	      0.31993989	      0.46268380	      0.09293061	      0.47206944
      0.42728873	      0.31993890	      0.46268243	      0.09293102	      0.47207072
      0.42748765	      0.31993784	      0.46268097	      0.09293147	      0.47207209
      0.42768657	      0.31993677	      0.46267951	      0.09293192	      0.47207347
      0.42785513	      0.31993587	      0.46267827	      0.09293230	      0.47207463
      0.42806334	      0.31993477	      0.46267675	      0.09293276	      0.47207607
      0.42827155	      0.31993366	      0.46267522	      0.09293323	      0.47207750
      0.42843078	      0.31993282	      0.46267406	      0.09293359	      0.47207859
      0.42862588	      0.31993179	      0.46267264	      0.09293403	      0.47207993
      0.42882098	      0.31993076	      0.46267122	      0.09293447	      0.47208127
      0.42900904	      0.31992978	      0.46266985	      0.09293490	      0.47208256
      0.42919709	      0.31992879	      0.46266849	      0.09293532	      0.47208384
      0.42938587	      0.31992780	      0.46266712	      0.09293575	      0.47208513
      0.42957465	      0.31992682	      0.46266576	      0.09293618	      0.47208642
      0.42975615	      0.31992588	      0.46266445	      0.09293659	      0.47208766
      0.42993765	      0.31992493	      0.46266314	      0.09293700	      0.47208889
      0.43012989	      0.31992394	      0.46266175	      0.09293744	      0.47209020
      0.43032213	      0.31992295	      0.46266037	      0.09293788	      0.47209150
      0.43047579	      0.31992215	      0.46265927	      0.09293823	      0.47209254
      0.43068658	      0.31992107	      0.46265776	      0.09293871	      0.47209397
      0.43089737	      0.31991999	      0.46265625	      0.09293919	      0.47209540
      0.43104603	      0.31991923	      0.46265518	      0.09293953	      0.47209640
      0.43119468	      0.31991847	      0.46265412	      0.09293987	      0.47209741
      0.43137690	      0.31991754	      0.46265282	      0.09294028	      0.47209863
      0.43155912	      0.31991661	      0.46265152	      0.09294070	      0.47209986
      0.43172060	      0.31991579	      0.46265037	      0.09294107	      0.47210095
      0.43193103	      0.31991473	      0.46264888	      0.09294155	      0.47210236
      0.43214146	      0.31991367	      0.46264739	      0.09294203	      0.47210378
      0.43229900	      0.31991287	      0.46264627	      0.09294240	      0.47210483
      0.43245653	      0.31991208	      0.46264515	      0.09294276	      0.47210589
      0.43261361	      0.31991129	      0.46264404	      0.09294312	      0.47210694
      0.43282379	      0.31991024	      0.46264256	      0.09294360	      0.47210834
      0.43303397	      0.31990919	      0.46264108	      0.09294409	      0.47210975
      0.43318381	      0.31990844	      0.46264002	      0.09294443	      0.47211075
      0.43333364	      0.31990769	      0.46263897	      0.09294478	      0.47211175
      0.43350222	      0.31990686	      0.46263778	      0.09294517	      0.47211287
      0.43371066	      0.31990582	      0.46263632	      0.09294565	      0.47211426
      0.43396871	      0.31990455	      0.46263451	      0.09294625	      0.47211597
      0.43422676	      0.31990328	      0.46263271	      0.09294685	      0.47211768
      0.43435631	      0.31990264	      0.46263180	      0.09294715	      0.47211854
      0.43448585	      0.31990200	      0.46263090	      0.09294745	      0.47211940
      0.43467636	      0.31990107	      0.46262957	      0.09294789	      0.47212066
      0.43486686	      0.31990014	      0.46262825	      0.09294833	      0.47212192
      0.43502751	      0.31989935	      0.46262713	      0.09294871	      0.47212298
      0.43518815	      0.31989857	      0.46262601	      0.09294908	      0.47212404
      0.43535399	      0.31989777	      0.46262486	      0.09294947	      0.47212514
      0.43555759	      0.31989678	      0.46262345	      0.09294994	      0.47212648
      0.43577009	      0.31989575	      0.46262198	      0.09295044	      0.47212788
      0.43598258	      0.31989472	      0.46262051	      0.09295094	      0.47212928
      0.43613035	      0.31989401	      0.46261949	      0.09295128	      0.47213025
      0.43627812	      0.31989330	      0.46261847	      0.09295163	      0.47213122
      0.43643411	      0.31989255	      0.46261739	      0.09295200	      0.47213224
      0.43664512	      0.31989154	      0.46261594	      0.09295249	      0.47213362
      0.43685613	      0.31989053	      0.46261449	      0.09295299	      0.47213500
      0.43699924	      0.31988985	      0.46261351	      0.09295332	      0.47213594
      0.43714235	      0.31988916	      0.46261253	      0.09295366	      0.47213688
      0.43728984	      0.31988846	      0.46261151	      0.09295401	      0.47213784
      0.43750518	      0.31988744	      0.46261004	      0.09295452	      0.47213925
      0.43767663	      0.31988663	      0.46260887	      0.09295492	      0.47214036
      0.43784808	      0.31988582	      0.46260769	      0.09295533	      0.47214148
      0.43801953	      0.31988501	      0.46260652	      0.09295573	      0.47214260
      0.43819098	      0.31988420	      0.46260535	      0.09295614	      0.47214371
      0.43836243	      0.31988339	      0.46260419	      0.09295654	      0.47214483
      0.43851051	      0.31988270	      0.46260318	      0.09295689	      0.47214579
      0.43865860	      0.31988200	      0.46260217	      0.09295724	      0.47214675
      0.43883773	      0.31988117	      0.46260095	      0.09295767	      0.47214791
      0.43901686	      0.31988033	      0.46259974	      0.09295810	      0.47214907
      0.43919600	      0.31987949	      0.46259852	      0.09295852	      0.47215023
      0.43935611	      0.31987875	      0.46259744	      0.09295890	      0.47215127
      0.43951623	      0.31987801	      0.46259635	      0.09295928	      0.47215231
      0.43967634	      0.31987726	      0.46259527	      0.09295967	      0.47215334
      0.43984450	      0.31987648	      0.46259413	      0.09296007	      0.47215443
      0.44001266	      0.31987571	      0.46259300	      0.09296047	      0.47215551
      0.44018082	      0.31987493	      0.46259186	      0.09296087	      0.47215660
      0.44034898	      0.31987416	      0.46259073	      0.09296127	      0.47215768
      0.44051714	      0.31987338	      0.46258960	      0.09296168	      0.47215877
      0.44068530	      0.31987261	      0.46258847	      0.09296208	      0.47215985
      0.44085346	      0.31987184	      0.46258734	      0.09296248	      0.47216093
      0.44102162	      0.31987107	      0.46258621	      0.09296289	      0.47216201
      0.44116587	      0.31987041	      0.46258524	      0.09296323	      0.47216294
      0.44131012	      0.31986976	      0.46258427	      0.09296358	      0.47216386
      0.44149065	      0.31986893	      0.46258307	      0.09296402	      0.47216502
      0.44167117	      0.31986811	      0.46258186	      0.09296445	      0.47216618
      0.44181801	      0.31986745	      0.46258088	      0.09296480	      0.47216712
      0.44196486	      0.31986678	      0.46257989	      0.09296516	      0.47216806
      0.44214337	      0.31986598	      0.46257870	      0.09296559	      0.47216920
      0.44232188	      0.31986517	      0.46257751	      0.09296602	      0.47217035
      0.44246827	      0.31986451	      0.46257654	      0.09296638	      0.47217128
      0.44261467	      0.31986385	      0.46257556	      0.09296673	      0.47217222
      0.44279274	      0.31986305	      0.46257438	      0.09296716	      0.47217335
      0.44297081	      0.31986225	      0.46257319	      0.09296759	      0.47217449
      0.44311412	      0.31986161	      0.46257224	      0.09296794	      0.47217540
      0.44325744	      0.31986097	      0.46257129	      0.09296829	      0.47217632
      0.44343728	      0.31986017	      0.46257010	      0.09296873	      0.47217746
      0.44361712	      0.31985937	      0.46256890	      0.09296917	      0.47217861
      0.44375550	      0.31985875	      0.46256799	      0.09296950	      0.47217949
      0.44389388	      0.31985814	      0.46256707	      0.09296984	      0.47218037
      0.44407651	      0.31985733	      0.46256586	      0.09297029	      0.47218153
      0.44425914	      0.31985652	      0.46256466	      0.09297073	      0.47218269
      0.44439279	      0.31985593	      0.46256378	      0.09297106	      0.47218354
      0.44452643	      0.31985534	      0.46256289	      0.09297139	      0.47218439
      0.44471051	      0.31985452	      0.46256168	      0.09297184	      0.47218555
      0.44489459	      0.31985371	      0.46256047	      0.09297229	      0.47218672
      0.44502649	      0.31985313	      0.46255960	      0.09297261	      0.47218756
      0.44515839	      0.31985255	      0.46255873	      0.09297294	      0.47218839
      0.44534295	      0.31985175	      0.46255752	      0.09297339	      0.47218956
      0.44552751	      0.31985094	      0.46255631	      0.09297385	      0.47219073
      0.44565675	      0.31985037	      0.46255546	      0.09297416	      0.47219154
      0.44578599	      0.31984981	      0.46255461	      0.09297448	      0.47219236
      0.44597090	      0.31984900	      0.46255340	      0.09297494	      0.47219353
      0.44615581	      0.31984820	      0.46255219	      0.09297540	      0.47219470
      0.44628359	      0.31984765	      0.46255135	      0.09297571	      0.47219550
      0.44641137	      0.31984709	      0.46255051	      0.09297603	      0.47219631
      0.44659674	      0.31984629	      0.46254930	      0.09297649	      0.47219748
      0.44678210	      0.31984549	      0.46254809	      0.09297695	      0.47219864
      0.44690714	      0.31984495	      0.46254727	      0.09297726	      0.47219943
      0.44703217	      0.31984441	      0.46254646	      0.09297757	      0.47220022
      0.44721725	      0.31984361	      0.46254525	      0.09297803	      0.47220138
      0.44740232	      0.31984282	      0.46254404	      0.09297849	      0.47220255
      0.44752756	      0.31984228	      0.46254323	      0.09297880	      0.47220334
      0.44765280	      0.31984174	      0.46254241	      0.09297911	      0.47220412
      0.44783915	      0.31984094	      0.46254120	      0.09297957	      0.47220529
      0.44800343	      0.31984024	      0.46254013	      0.09297998	      0.47220632
      0.44814859	      0.31983962	      0.46253919	      0.09298035	      0.47220724
      0.44829376	      0.31983900	      0.46253825	      0.09298071	      0.47220815
      0.44847329	      0.31983824	      0.46253708	      0.09298116	      0.47220927
      0.44860905	      0.31983766	      0.46253620	      0.09298150	      0.47221012
      0.44874481	      0.31983708	      0.46253532	      0.09298184	      0.47221097
      0.44891013	      0.31983638	      0.46253425	      0.09298225	      0.47221201
      0.44907451	      0.31983569	      0.46253319	      0.09298267	      0.47221304
      0.44923889	      0.31983499	      0.46253213	      0.09298308	      0.47221407
      0.44940327	      0.31983430	      0.46253106	      0.09298349	      0.47221510
      0.44954097	      0.31983372	      0.46253017	      0.09298384	      0.47221596
      0.44967868	      0.31983314	      0.46252929	      0.09298419	      0.47221682
      0.44981638	      0.31983256	      0.46252840	      0.09298453	      0.47221768
      0.44999599	      0.31983181	      0.46252724	      0.09298499	      0.47221880
      0.45015072	      0.31983116	      0.46252624	      0.09298538	      0.47221977
      0.45030544	      0.31983051	      0.46252524	      0.09298577	      0.47222073
      0.45046017	      0.31982986	      0.46252425	      0.09298616	      0.47222170
      0.45059769	      0.31982929	      0.46252336	      0.09298651	      0.47222255
      0.45073520	      0.31982871	      0.46252248	      0.09298686	      0.47222341
      0.45091367	      0.31982797	      0.46252133	      0.09298731	      0.47222452
      0.45105024	      0.31982740	      0.46252045	      0.09298766	      0.47222537
      0.45118681	      0.31982683	      0.46251958	      0.09298800	      0.47222622
      0.45132338	      0.31982627	      0.46251870	      0.09298835	      0.47222708
      0.45150272	      0.31982552	      0.46251755	      0.09298881	      0.47222819
      0.45165362	      0.31982490	      0.46251658	      0.09298919	      0.47222913
      0.45180451	      0.31982428	      0.46251562	      0.09298958	      0.47223007
      0.45195541	      0.31982365	      0.46251465	      0.09298996	      0.47223101
      0.45210631	      0.31982303	      0.46251368	      0.09299035	      0.47223194
      0.45225721	      0.31982241	      0.46251272	      0.09299073	      0.47223288
      0.45240811	      0.31982179	      0.46251175	      0.09299112	      0.47223382
      0.45255901	      0.31982117	      0.46251079	      0.09299151	      0.47223476
      0.45269096	      0.31982063	      0.46250995	      0.09299185	      0.47223558
      0.45282291	      0.31982009	      0.46250910	      0.09299218	      0.47223639
      0.45300169	      0.31981936	      0.46250796	      0.09299264	      0.47223750
      0.45313732	      0.31981880	      0.46250710	      0.09299299	      0.47223834
      0.45327294	      0.31981825	      0.46250623	      0.09299334	      0.47223919
      0.45340856	      0.31981770	      0.46250537	      0.09299369	      0.47224003
      0.45358537	      0.31981698	      0.46250424	      0.09299415	      0.47224112
      0.45373044	      0.31981639	      0.46250332	      0.09299452	      0.47224202
      0.45387550	      0.31981580	      0.46250240	      0.09299489	      0.47224292
      0.45402057	      0.31981521	      0.46250147	      0.09299527	      0.47224382
      0.45416564	      0.31981462	      0.46250055	      0.09299564	      0.47224471
      0.45431071	      0.31981403	      0.46249963	      0.09299602	      0.47224561
      0.45445578	      0.31981345	      0.46249871	      0.09299640	      0.47224651
      0.45460085	      0.31981286	      0.46249779	      0.09299677	      0.47224741
      0.45474591	      0.31981228	      0.46249687	      0.09299715	      0.47224830
      0.45489098	      0.31981169	      0.46249595	      0.09299753	      0.47224920
      0.45504842	      0.31981106	      0.46249495	      0.09299793	      0.47225017
      0.45520585	      0.31981043	      0.46249395	      0.09299834	      0.47225115
      0.45533504	      0.31980991	      0.46249313	      0.09299868	      0.47225194
      0.45546422	      0.31980939	      0.46249231	      0.09299902	      0.47225274
      0.45564128	      0.31980868	      0.46249119	      0.09299948	      0.47225383
      0.45577395	      0.31980815	      0.46249035	      0.09299983	      0.47225465
      0.45590661	      0.31980762	      0.46248951	      0.09300017	      0.47225547
      0.45603928	      0.31980709	      0.46248868	      0.09300052	      0.47225629
      0.45621585	      0.31980639	      0.46248756	      0.09300098	      0.47225738
      0.45635500	      0.31980584	      0.46248668	      0.09300135	      0.47225824
      0.45649414	      0.31980528	      0.46248580	      0.09300171	      0.47225909
      0.45663328	      0.31980473	      0.46248492	      0.09300208	      0.47225995
      0.45680119	      0.31980407	      0.46248387	      0.09300252	      0.47226099
      0.45692821	      0.31980356	      0.46248306	      0.09300285	      0.47226177
      0.45705522	      0.31980306	      0.46248226	      0.09300319	      0.47226255
      0.45721408	      0.31980243	      0.46248126	      0.09300360	      0.47226353
      0.45736833	      0.31980182	      0.46248029	      0.09300401	      0.47226448
      0.45752258	      0.31980121	      0.46247932	      0.09300442	      0.47226543
      0.45765758	      0.31980068	      0.46247847	      0.09300477	      0.47226626
      0.45779258	      0.31980015	      0.46247762	      0.09300513	      0.47226709
      0.45792758	      0.31979962	      0.46247677	      0.09300549	      0.47226792
      0.45809230	      0.31979898	      0.46247574	      0.09300592	      0.47226893
      0.45823698	      0.31979841	      0.46247483	      0.09300631	      0.47226982
      0.45838165	      0.31979784	      0.46247392	      0.09300669	      0.47227071
      0.45852633	      0.31979728	      0.46247301	      0.09300708	      0.47227160
      0.45867101	      0.31979671	      0.46247210	      0.09300746	      0.47227249
      0.45881568	      0.31979615	      0.46247119	      0.09300785	      0.47227338
      0.45896036	      0.31979558	      0.46247029	      0.09300823	      0.47227427
      0.45908613	      0.31979509	      0.46246950	      0.09300857	      0.47227504
      0.45921190	      0.31979460	      0.46246871	      0.09300890	      0.47227581
      0.45937877	      0.31979395	      0.46246766	      0.09300935	      0.47227684
      0.45951476	      0.31979343	      0.46246681	      0.09300971	      0.47227767
      0.45965075	      0.31979290	      0.46246596	      0.09301007	      0.47227851
      0.45978675	      0.31979237	      0.46246511	      0.09301044	      0.47227934
      0.45992274	      0.31979185	      0.46246426	      0.09301080	      0.47228018
      0.46005873	      0.31979132	      0.46246341	      0.09301117	      0.47228101
      0.46022254	      0.31979069	      0.46246238	      0.09301161	      0.47228202
      0.46035948	      0.31979016	      0.46246153	      0.09301197	      0.47228286
      0.46049642	      0.31978963	      0.46246067	      0.09301234	      0.47228370
      0.46063336	      0.31978911	      0.46245981	      0.09301271	      0.47228454
      0.46077031	      0.31978858	      0.46245896	      0.09301308	      0.47228538
      0.46090725	      0.31978805	      0.46245810	      0.09301345	      0.47228622
      0.46107411	      0.31978741	      0.46245706	      0.09301390	      0.47228724
      0.46119309	      0.31978696	      0.46245632	      0.09301422	      0.47228797
      0.46131208	      0.31978650	      0.46245558	      0.09301454	      0.47228870
      0.46147365	      0.31978588	      0.46245457	      0.09301498	      0.47228969
      0.46162833	      0.31978529	      0.46245360	      0.09301540	      0.47229064
      0.46178302	      0.31978470	      0.46245264	      0.09301582	      0.47229158
      0.46190934	      0.31978422	      0.46245185	      0.09301616	      0.47229236
      0.46203567	      0.31978374	      0.46245107	      0.09301650	      0.47229313
      0.46219780	      0.31978312	      0.46245006	      0.09301694	      0.47229412
      0.46232968	      0.31978262	      0.46244924	      0.09301730	      0.47229493
      0.46246157	      0.31978212	      0.46244841	      0.09301766	      0.47229574
      0.46259346	      0.31978162	      0.46244759	      0.09301802	      0.47229655
      0.46275719	      0.31978100	      0.46244657	      0.09301847	      0.47229755
      0.46287974	      0.31978054	      0.46244581	      0.09301880	      0.47229830
      0.46300229	      0.31978007	      0.46244505	      0.09301913	      0.47229905
      0.46315612	      0.31977949	      0.46244409	      0.09301955	      0.47229999
      0.46330192	      0.31977894	      0.46244319	      0.09301995	      0.47230088
      0.46344772	      0.31977839	      0.46244228	      0.09302035	      0.47230177
      0.46359352	      0.31977784	      0.46244138	      0.09302075	      0.47230267
      0.46371462	      0.31977739	      0.46244063	      0.09302109	      0.47230341
      0.46383572	      0.31977693	      0.46243987	      0.09302142	      0.47230415
      0.46398621	      0.31977637	      0.46243894	      0.09302183	      0.47230507
      0.46413310	      0.31977582	      0.46243803	      0.09302224	      0.47230597
      0.46427999	      0.31977527	      0.46243712	      0.09302264	      0.47230687
      0.46440637	      0.31977479	      0.46243633	      0.09302299	      0.47230764
      0.46453276	      0.31977432	      0.46243555	      0.09302334	      0.47230841
      0.46468680	      0.31977375	      0.46243459	      0.09302376	      0.47230935
      0.46481914	      0.31977325	      0.46243377	      0.09302413	      0.47231016
      0.46495147	      0.31977276	      0.46243295	      0.09302449	      0.47231097
      0.46508381	      0.31977227	      0.46243213	      0.09302486	      0.47231178
      0.46521615	      0.31977177	      0.46243131	      0.09302523	      0.47231259
      0.46534849	      0.31977128	      0.46243050	      0.09302559	      0.47231340
      0.46551272	      0.31977067	      0.46242948	      0.09302605	      0.47231440
      0.46562800	      0.31977024	      0.46242877	      0.09302637	      0.47231511
      0.46574327	      0.31976982	      0.46242805	      0.09302669	      0.47231581
      0.46590220	      0.31976923	      0.46242707	      0.09302713	      0.47231678
      0.46605136	      0.31976868	      0.46242615	      0.09302755	      0.47231769
      0.46620053	      0.31976813	      0.46242522	      0.09302797	      0.47231861
      0.46632350	      0.31976767	      0.46242446	      0.09302831	      0.47231936
      0.46644648	      0.31976722	      0.46242370	      0.09302865	      0.47232011
      0.46660174	      0.31976665	      0.46242274	      0.09302909	      0.47232106
      0.46673244	      0.31976616	      0.46242194	      0.09302945	      0.47232186
      0.46686314	      0.31976568	      0.46242113	      0.09302982	      0.47232265
      0.46699384	      0.31976520	      0.46242032	      0.09303018	      0.47232345
      0.46712455	      0.31976472	      0.46241951	      0.09303055	      0.47232425
      0.46725525	      0.31976424	      0.46241871	      0.09303092	      0.47232505
      0.46741813	      0.31976365	      0.46241770	      0.09303138	      0.47232604
      0.46753189	      0.31976323	      0.46241700	      0.09303170	      0.47232674
      0.46764566	      0.31976281	      0.46241630	      0.09303202	      0.47232743
      0.46780344	      0.31976224	      0.46241532	      0.09303246	      0.47232840
      0.46795034	      0.31976170	      0.46241442	      0.09303288	      0.47232930
      0.46809724	      0.31976117	      0.46241351	      0.09303329	      0.47233019
      0.46821910	      0.31976072	      0.46241276	      0.09303364	      0.47233094
      0.46834096	      0.31976028	      0.46241201	      0.09303398	      0.47233168
      0.46849325	      0.31975972	      0.46241107	      0.09303441	      0.47233261
      0.46862323	      0.31975925	      0.46241027	      0.09303478	      0.47233341
      0.46875322	      0.31975878	      0.46240947	      0.09303515	      0.47233420
      0.46888320	      0.31975831	      0.46240867	      0.09303552	      0.47233500
      0.46901319	      0.31975784	      0.46240787	      0.09303589	      0.47233579
      0.46914317	      0.31975737	      0.46240707	      0.09303626	      0.47233658
      0.46927316	      0.31975690	      0.46240627	      0.09303663	      0.47233738
      0.46940314	      0.31975643	      0.46240546	      0.09303700	      0.47233817
      0.46956640	      0.31975584	      0.46240446	      0.09303746	      0.47233917
      0.46967623	      0.31975544	      0.46240378	      0.09303778	      0.47233984
      0.46978607	      0.31975505	      0.46240311	      0.09303809	      0.47234051
      0.46994651	      0.31975447	      0.46240212	      0.09303855	      0.47234149
      0.47009531	      0.31975393	      0.46240120	      0.09303898	      0.47234240
      0.47024412	      0.31975340	      0.46240029	      0.09303940	      0.47234331
      0.47036066	      0.31975298	      0.46239957	      0.09303974	      0.47234402
      0.47047721	      0.31975256	      0.46239885	      0.09304007	      0.47234473
      0.47063341	      0.31975200	      0.46239789	      0.09304052	      0.47234569
      0.47076209	      0.31975154	      0.46239710	      0.09304089	      0.47234648
      0.47089078	      0.31975108	      0.46239631	      0.09304126	      0.47234726
      0.47101946	      0.31975062	      0.46239552	      0.09304163	      0.47234805
      0.47114815	      0.31975016	      0.46239473	      0.09304200	      0.47234883
      0.47127683	      0.31974970	      0.46239394	      0.09304238	      0.47234962
      0.47140552	      0.31974924	      0.46239315	      0.09304275	      0.47235041
      0.47153420	      0.31974878	      0.46239236	      0.09304312	      0.47235119
      0.47169184	      0.31974822	      0.46239139	      0.09304358	      0.47235216
      0.47180244	      0.31974783	      0.46239071	      0.09304390	      0.47235283
      0.47191304	      0.31974743	      0.46239003	      0.09304422	      0.47235351
      0.47206775	      0.31974689	      0.46238908	      0.09304467	      0.47235446
      0.47220988	      0.31974638	      0.46238821	      0.09304508	      0.47235533
      0.47235201	      0.31974588	      0.46238733	      0.09304549	      0.47235620
      0.47247154	      0.31974545	      0.46238660	      0.09304584	      0.47235693
      0.47259107	      0.31974503	      0.46238587	      0.09304619	      0.47235766
      0.47273726	      0.31974451	      0.46238497	      0.09304662	      0.47235855
      0.47286530	      0.31974406	      0.46238418	      0.09304699	      0.47235933
      0.47299334	      0.31974361	      0.46238340	      0.09304736	      0.47236012
      0.47312138	      0.31974316	      0.46238261	      0.09304774	      0.47236090
      0.47324942	      0.31974271	      0.46238182	      0.09304811	      0.47236168
      0.47337746	      0.31974226	      0.46238104	      0.09304849	      0.47236247
      0.47350551	      0.31974181	      0.46238025	      0.09304886	      0.47236325
      0.47363355	      0.31974136	      0.46237947	      0.09304924	      0.47236403
      0.47376159	      0.31974091	      0.46237868	      0.09304962	      0.47236482
      0.47388963	      0.31974046	      0.46237790	      0.09304999	      0.47236560
      0.47401767	      0.31974001	      0.46237711	      0.09305037	      0.47236639
      0.47414571	      0.31973956	      0.46237633	      0.09305075	      0.47236717
      0.47427375	      0.31973911	      0.46237554	      0.09305112	      0.47236795
      0.47440179	      0.31973866	      0.46237476	      0.09305150	      0.47236874
      0.47452983	      0.31973821	      0.46237397	      0.09305188	      0.47236952
      0.47465788	      0.31973777	      0.46237318	      0.09305226	      0.47237031
      0.47478592	      0.31973732	      0.46237240	      0.09305264	      0.47237109
      0.47491396	      0.31973687	      0.46237161	      0.09305302	      0.47237187
      0.47504200	      0.31973643	      0.46237083	      0.09305340	      0.47237266
      0.47517004	      0.31973598	      0.46237004	      0.09305378	      0.47237344
      0.47529808	      0.31973554	      0.46236926	      0.09305416	      0.47237423
      0.47542612	      0.31973509	      0.46236847	      0.09305454	      0.47237501
      0.47555416	      0.31973465	      0.46236769	      0.09305492	      0.47237580
      0.47568221	      0.31973420	      0.46236690	      0.09305530	      0.47237658
      0.47581025	      0.31973376	      0.46236612	      0.09305568	      0.47237737
      0.47593829	      0.31973332	      0.46236534	      0.09305607	      0.47237815
      0.47606633	      0.31973287	      0.46236455	      0.09305645	      0.47237894
      0.47619437	      0.31973243	      0.46236377	      0.09305683	      0.47237972
      0.47632241	      0.31973199	      0.46236298	      0.09305721	      0.47238051
      0.47645045	      0.31973154	      0.46236220	      0.09305760	      0.47238129
      0.47657849	      0.31973110	      0.46236141	      0.09305798	      0.47238208
      0.47670654	      0.31973066	      0.46236063	      0.09305837	      0.47238286
      0.47683458	      0.31973022	      0.46235984	      0.09305875	      0.47238365
      0.47696262	      0.31972978	      0.46235906	      0.09305914	      0.47238444
      0.47707664	      0.31972939	      0.46235836	      0.09305948	      0.47238514
      0.47719067	      0.31972900	      0.46235766	      0.09305982	      0.47238584
      0.47733232	      0.31972851	      0.46235679	      0.09306025	      0.47238671
      0.47747398	      0.31972802	      0.46235592	      0.09306068	      0.47238758
      0.47758061	      0.31972766	      0.46235527	      0.09306100	      0.47238823
      0.47768723	      0.31972729	      0.46235462	      0.09306132	      0.47238888
      0.47784380	      0.31972676	      0.46235366	      0.09306180	      0.47238985
      0.47797069	      0.31972632	      0.46235288	      0.09306218	      0.47239063
      0.47809757	      0.31972589	      0.46235210	      0.09306257	      0.47239141
      0.47822446	      0.31972545	      0.46235133	      0.09306295	      0.47239219
      0.47835135	      0.31972502	      0.46235055	      0.09306334	      0.47239297
      0.47847823	      0.31972459	      0.46234977	      0.09306372	      0.47239375
      0.47860512	      0.31972416	      0.46234899	      0.09306411	      0.47239453
      0.47873200	      0.31972372	      0.46234822	      0.09306450	      0.47239531
      0.47884603	      0.31972334	      0.46234752	      0.09306484	      0.47239601
      0.47896006	      0.31972295	      0.46234682	      0.09306519	      0.47239671
      0.47909870	      0.31972248	      0.46234597	      0.09306562	      0.47239756
      0.47923735	      0.31972201	      0.46234512	      0.09306604	      0.47239842
      0.47934472	      0.31972164	      0.46234446	      0.09306637	      0.47239908
      0.47945210	      0.31972128	      0.46234380	      0.09306670	      0.47239974
      0.47960312	      0.31972077	      0.46234288	      0.09306716	      0.47240067
      0.47972983	      0.31972034	      0.46234210	      0.09306755	      0.47240145
      0.47985653	      0.31971991	      0.46234133	      0.09306794	      0.47240223
      0.47998324	      0.31971948	      0.46234055	      0.09306833	      0.47240301
      0.48010995	      0.31971905	      0.46233977	      0.09306872	      0.47240379
      0.48023666	      0.31971862	      0.46233900	      0.09306911	      0.47240457
      0.48034764	      0.31971825	      0.46233832	      0.09306945	      0.47240525
      0.48045861	      0.31971788	      0.46233764	      0.09306980	      0.47240594
      0.48059898	      0.31971740	      0.46233678	      0.09307023	      0.47240680
      0.48073934	      0.31971693	      0.46233592	      0.09307067	      0.47240767
      0.48084349	      0.31971658	      0.46233528	      0.09307099	      0.47240831
      0.48094764	      0.31971623	      0.46233464	      0.09307131	      0.47240895
      0.48110234	      0.31971571	      0.46233369	      0.09307179	      0.47240991
      0.48122804	      0.31971529	      0.46233292	      0.09307218	      0.47241069
      0.48135374	      0.31971487	      0.46233215	      0.09307257	      0.47241146
      0.48147944	      0.31971445	      0.46233138	      0.09307296	      0.47241224
      0.48160514	      0.31971403	      0.46233061	      0.09307336	      0.47241301
      0.48173084	      0.31971361	      0.46232984	      0.09307375	      0.47241379
      0.48184178	      0.31971323	      0.46232916	      0.09307409	      0.47241448
      0.48195272	      0.31971286	      0.46232848	      0.09307444	      0.47241516
      0.48209067	      0.31971240	      0.46232763	      0.09307487	      0.47241601
      0.48222862	      0.31971194	      0.46232679	      0.09307530	      0.47241687
      0.48233335	      0.31971159	      0.46232614	      0.09307563	      0.47241751
      0.48243808	      0.31971125	      0.46232550	      0.09307596	      0.47241816
      0.48258831	      0.31971075	      0.46232458	      0.09307643	      0.47241909
      0.48271378	      0.31971033	      0.46232381	      0.09307683	      0.47241987
      0.48283926	      0.31970991	      0.46232304	      0.09307722	      0.47242064
      0.48296473	      0.31970949	      0.46232227	      0.09307762	      0.47242142
      0.48309021	      0.31970908	      0.46232150	      0.09307801	      0.47242220
      0.48320069	      0.31970871	      0.46232082	      0.09307836	      0.47242288
      0.48331117	      0.31970834	      0.46232015	      0.09307871	      0.47242357
      0.48342165	      0.31970798	      0.46231947	      0.09307906	      0.47242425
      0.48358239	      0.31970745	      0.46231848	      0.09307957	      0.47242525
      0.48369018	      0.31970709	      0.46231782	      0.09307991	      0.47242592
      0.48379798	      0.31970673	      0.46231716	      0.09308025	      0.47242658
      0.48394123	      0.31970626	      0.46231628	      0.09308071	      0.47242747
      0.48408447	      0.31970579	      0.46231540	      0.09308116	      0.47242836
      0.48418607	      0.31970545	      0.46231478	      0.09308149	      0.47242899
      0.48428766	      0.31970512	      0.46231415	      0.09308181	      0.47242962
      0.48443564	      0.31970463	      0.46231324	      0.09308228	      0.47243054
      0.48456781	      0.31970420	      0.46231243	      0.09308270	      0.47243136
      0.48469999	      0.31970376	      0.46231162	      0.09308313	      0.47243218
      0.48481215	      0.31970339	      0.46231093	      0.09308348	      0.47243288
      0.48492432	      0.31970302	      0.46231024	      0.09308384	      0.47243358
      0.48503648	      0.31970266	      0.46230955	      0.09308420	      0.47243427
      0.48518496	      0.31970217	      0.46230864	      0.09308468	      0.47243520
      0.48530200	      0.31970178	      0.46230792	      0.09308505	      0.47243593
      0.48541904	      0.31970140	      0.46230720	      0.09308543	      0.47243665
      0.48553608	      0.31970102	      0.46230648	      0.09308581	      0.47243738
      0.48565312	      0.31970064	      0.46230576	      0.09308618	      0.47243811
      0.48579941	      0.31970016	      0.46230486	      0.09308666	      0.47243902
      0.48590485	      0.31969981	      0.46230422	      0.09308700	      0.47243968
      0.48601028	      0.31969947	      0.46230357	      0.09308734	      0.47244033
      0.48615095	      0.31969901	      0.46230270	      0.09308779	      0.47244121
      0.48627613	      0.31969860	      0.46230193	      0.09308820	      0.47244199
      0.48640132	      0.31969819	      0.46230116	      0.09308860	      0.47244277
      0.48652650	      0.31969779	      0.46230039	      0.09308901	      0.47244355
      0.48663846	      0.31969742	      0.46229970	      0.09308937	      0.47244425
      0.48675042	      0.31969706	      0.46229902	      0.09308973	      0.47244495
      0.48686238	      0.31969669	      0.46229833	      0.09309010	      0.47244565
      0.48700723	      0.31969622	      0.46229743	      0.09309057	      0.47244655
      0.48711785	      0.31969586	      0.46229675	      0.09309093	      0.47244724
      0.48722848	      0.31969551	      0.46229607	      0.09309129	      0.47244793
      0.48733910	      0.31969515	      0.46229539	      0.09309165	      0.47244863
      0.48749330	      0.31969465	      0.46229444	      0.09309216	      0.47244959
      0.48759882	      0.31969431	      0.46229379	      0.09309250	      0.47245025
      0.48770434	      0.31969397	      0.46229314	      0.09309285	      0.47245091
      0.48784465	      0.31969351	      0.46229228	      0.09309331	      0.47245179
      0.48798496	      0.31969306	      0.46229141	      0.09309377	      0.47245266
      0.48808444	      0.31969274	      0.46229080	      0.09309409	      0.47245329
      0.48818393	      0.31969242	      0.46229019	      0.09309442	      0.47245391
      0.48832962	      0.31969195	      0.46228929	      0.09309490	      0.47245482
      0.48845857	      0.31969153	      0.46228849	      0.09309533	      0.47245563
      0.48858751	      0.31969112	      0.46228770	      0.09309575	      0.47245644
      0.48869846	      0.31969076	      0.46228701	      0.09309612	      0.47245713
      0.48880942	      0.31969040	      0.46228633	      0.09309649	      0.47245783
      0.48892037	      0.31969005	      0.46228565	      0.09309685	      0.47245853
      0.48906287	      0.31968959	      0.46228477	      0.09309732	      0.47245942
      0.48917710	      0.31968922	      0.46228406	      0.09309770	      0.47246014
      0.48929134	      0.31968886	      0.46228336	      0.09309808	      0.47246085
      0.48940557	      0.31968849	      0.46228265	      0.09309846	      0.47246157
      0.48951981	      0.31968812	      0.46228195	      0.09309884	      0.47246229
      0.48966513	      0.31968766	      0.46228105	      0.09309933	      0.47246320
      0.48976839	      0.31968733	      0.46228041	      0.09309967	      0.47246385
      0.48987165	      0.31968700	      0.46227977	      0.09310001	      0.47246450
      0.49001062	      0.31968655	      0.46227891	      0.09310048	      0.47246538
      0.49013294	      0.31968616	      0.46227816	      0.09310089	      0.47246615
      0.49025525	      0.31968577	      0.46227740	      0.09310130	      0.47246692
      0.49037757	      0.31968538	      0.46227665	      0.09310171	      0.47246769
      0.49049988	      0.31968499	      0.46227589	      0.09310212	      0.47246846
      0.49060415	      0.31968466	      0.46227525	      0.09310247	      0.47246911
      0.49070842	      0.31968433	      0.46227460	      0.09310282	      0.47246977
      0.49084277	      0.31968390	      0.46227377	      0.09310327	      0.47247062
      0.49097712	      0.31968348	      0.46227294	      0.09310372	      0.47247147
      0.49107632	      0.31968316	      0.46227233	      0.09310406	      0.47247209
      0.49117553	      0.31968285	      0.46227171	      0.09310439	      0.47247272
      0.49132079	      0.31968239	      0.46227081	      0.09310488	      0.47247364
      0.49144306	      0.31968200	      0.46227005	      0.09310530	      0.47247441
      0.49156533	      0.31968161	      0.46226930	      0.09310571	      0.47247518
      0.49168759	      0.31968122	      0.46226854	      0.09310613	      0.47247595
      0.49179043	      0.31968090	      0.46226790	      0.09310647	      0.47247660
      0.49189326	      0.31968057	      0.46226727	      0.09310682	      0.47247725
      0.49202815	      0.31968015	      0.46226643	      0.09310728	      0.47247811
      0.49216304	      0.31967972	      0.46226559	      0.09310774	      0.47247896
      0.49226068	      0.31967941	      0.46226499	      0.09310807	      0.47247958
      0.49235831	      0.31967910	      0.46226438	      0.09310841	      0.47248020
      0.49250495	      0.31967864	      0.46226347	      0.09310891	      0.47248113
      0.49262686	      0.31967826	      0.46226272	      0.09310932	      0.47248190
      0.49274878	      0.31967787	      0.46226196	      0.09310974	      0.47248267
      0.49287070	      0.31967749	      0.46226120	      0.09311016	      0.47248345
      0.49297227	      0.31967717	      0.46226057	      0.09311051	      0.47248409
      0.49307384	      0.31967685	      0.46225994	      0.09311086	      0.47248474
      0.49320901	      0.31967643	      0.46225910	      0.09311132	      0.47248560
      0.49334418	      0.31967600	      0.46225826	      0.09311179	      0.47248645
      0.49344057	      0.31967570	      0.46225766	      0.09311212	      0.47248707
      0.49353696	      0.31967540	      0.46225706	      0.09311245	      0.47248768
      0.49368438	      0.31967494	      0.46225615	      0.09311296	      0.47248862
      0.49380592	      0.31967456	      0.46225539	      0.09311338	      0.47248939
      0.49392746	      0.31967418	      0.46225464	      0.09311380	      0.47249017
      0.49403650	      0.31967383	      0.46225396	      0.09311418	      0.47249086
      0.49414554	      0.31967349	      0.46225328	      0.09311455	      0.47249155
      0.49425458	      0.31967315	      0.46225260	      0.09311493	      0.47249225
      0.49439083	      0.31967273	      0.46225175	      0.09311541	      0.47249312
      0.49449916	      0.31967239	      0.46225108	      0.09311578	      0.47249381
      0.49460749	      0.31967205	      0.46225040	      0.09311616	      0.47249450
      0.49471582	      0.31967171	      0.46224973	      0.09311654	      0.47249519
      0.49485752	      0.31967127	      0.46224884	      0.09311703	      0.47249610
      0.49496255	      0.31967095	      0.46224819	      0.09311740	      0.47249677
      0.49506758	      0.31967062	      0.46224754	      0.09311777	      0.47249744
      0.49519807	      0.31967021	      0.46224672	      0.09311822	      0.47249827
      0.49532855	      0.31966981	      0.46224591	      0.09311868	      0.47249911
      0.49542703	      0.31966950	      0.46224529	      0.09311903	      0.47249974
      0.49552551	      0.31966920	      0.46224468	      0.09311937	      0.47250037
      0.49566165	      0.31966877	      0.46224383	      0.09311985	      0.47250124
      0.49578319	      0.31966840	      0.46224307	      0.09312028	      0.47250202
      0.49590472	      0.31966802	      0.46224231	      0.09312071	      0.47250280
      0.49602625	      0.31966764	      0.46224155	      0.09312113	      0.47250358
      0.49612725	      0.31966733	      0.46224092	      0.09312149	      0.47250423
      0.49622825	      0.31966702	      0.46224029	      0.09312185	      0.47250487
      0.49635782	      0.31966662	      0.46223948	      0.09312231	      0.47250571
      0.49648740	      0.31966622	      0.46223867	      0.09312276	      0.47250654
      0.49659117	      0.31966590	      0.46223802	      0.09312313	      0.47250721
      0.49669494	      0.31966558	      0.46223737	      0.09312350	      0.47250787
      0.49682259	      0.31966518	      0.46223657	      0.09312395	      0.47250869
      0.49695024	      0.31966479	      0.46223577	      0.09312441	      0.47250951
      0.49705189	      0.31966448	      0.46223513	      0.09312477	      0.47251017
      0.49715354	      0.31966416	      0.46223450	      0.09312513	      0.47251082
      0.49728290	      0.31966377	      0.46223369	      0.09312560	      0.47251166
      0.49741225	      0.31966337	      0.46223288	      0.09312606	      0.47251249
      0.49751318	      0.31966306	      0.46223224	      0.09312642	      0.47251314
      0.49761412	      0.31966275	      0.46223161	      0.09312678	      0.47251379
      0.49774436	      0.31966235	      0.46223079	      0.09312725	      0.47251463
      0.49787459	      0.31966195	      0.46222998	      0.09312771	      0.47251547
      0.49797413	      0.31966164	      0.46222935	      0.09312807	      0.47251612
      0.49807367	      0.31966134	      0.46222873	      0.09312843	      0.47251676
      0.49820555	      0.31966093	      0.46222790	      0.09312891	      0.47251761
      0.49833743	      0.31966053	      0.46222707	      0.09312938	      0.47251847
      0.49843552	      0.31966023	      0.46222645	      0.09312973	      0.47251910
      0.49853361	      0.31965993	      0.46222584	      0.09313009	      0.47251974
      0.49866749	      0.31965952	      0.46222499	      0.09313057	      0.47252060
      0.49878596	      0.31965916	      0.46222425	      0.09313100	      0.47252137
      0.49890444	      0.31965880	      0.46222350	      0.09313143	      0.47252214
      0.49902292	      0.31965844	      0.46222276	      0.09313186	      0.47252291
      0.49912668	      0.31965812	      0.46222210	      0.09313224	      0.47252358
      0.49923044	      0.31965780	      0.46222145	      0.09313262	      0.47252426
      0.49933420	      0.31965749	      0.46222080	      0.09313299	      0.47252493
      0.49947720	      0.31965705	      0.46221990	      0.09313352	      0.47252586
      0.49958095	      0.31965674	      0.46221924	      0.09313390	      0.47252653
      0.49968470	      0.31965642	      0.46221859	      0.09313427	      0.47252721
      0.49981267	      0.31965603	      0.46221778	      0.09313474	      0.47252804
      0.49994064	      0.31965564	      0.46221697	      0.09313521	      0.47252887
      0.50003538	      0.31965536	      0.46221637	      0.09313556	      0.47252949
      0.50013012	      0.31965507	      0.46221578	      0.09313591	      0.47253011
      0.50026663	      0.31965466	      0.46221491	      0.09313641	      0.47253100
      0.50038674	      0.31965429	      0.46221415	      0.09313685	      0.47253178
      0.50050685	      0.31965393	      0.46221339	      0.09313729	      0.47253257
      0.50061407	      0.31965360	      0.46221272	      0.09313769	      0.47253327
      0.50072129	      0.31965328	      0.46221204	      0.09313808	      0.47253397
      0.50082852	      0.31965295	      0.46221136	      0.09313848	      0.47253467
      0.50093574	      0.31965263	      0.46221068	      0.09313888	      0.47253537
      0.50107497	      0.31965221	      0.46220980	      0.09313939	      0.47253628
      0.50117433	      0.31965191	      0.46220917	      0.09313976	      0.47253693
      0.50127369	      0.31965161	      0.46220854	      0.09314013	      0.47253758
      0.50140482	      0.31965121	      0.46220771	      0.09314062	      0.47253844
      0.50153595	      0.31965082	      0.46220688	      0.09314111	      0.47253930
      0.50162881	      0.31965054	      0.46220629	      0.09314145	      0.47253991
      0.50172168	      0.31965026	      0.46220570	      0.09314180	      0.47254052
      0.50186058	      0.31964984	      0.46220482	      0.09314232	      0.47254143
      0.50198037	      0.31964948	      0.46220406	      0.09314277	      0.47254222
      0.50210015	      0.31964912	      0.46220330	      0.09314321	      0.47254301
      0.50220683	      0.31964880	      0.46220262	      0.09314361	      0.47254371
      0.50231351	      0.31964848	      0.46220194	      0.09314401	      0.47254441
      0.50242019	      0.31964816	      0.46220126	      0.09314441	      0.47254511
      0.50252687	      0.31964784	      0.46220058	      0.09314482	      0.47254582
      0.50266419	      0.31964743	      0.46219971	      0.09314533	      0.47254672
      0.50276330	      0.31964713	      0.46219908	      0.09314571	      0.47254737
      0.50286241	      0.31964684	      0.46219845	      0.09314608	      0.47254803
      0.50299195	      0.31964645	      0.46219762	      0.09314657	      0.47254888
      0.50312150	      0.31964606	      0.46219680	      0.09314706	      0.47254974
      0.50321410	      0.31964578	      0.46219621	      0.09314741	      0.47255035
      0.50330671	      0.31964551	      0.46219562	      0.09314776	      0.47255096
      0.50344393	      0.31964510	      0.46219474	      0.09314828	      0.47255187
      0.50356244	      0.31964474	      0.46219398	      0.09314873	      0.47255266
      0.50368095	      0.31964439	      0.46219323	      0.09314919	      0.47255344
      0.50378746	      0.31964407	      0.46219255	      0.09314959	      0.47255415
      0.50389397	      0.31964375	      0.46219187	      0.09315000	      0.47255485
      0.50400048	      0.31964344	      0.46219118	      0.09315040	      0.47255556
      0.50410699	      0.31964312	      0.46219050	      0.09315081	      0.47255627
      0.50424025	      0.31964272	      0.46218965	      0.09315132	      0.47255715
      0.50433998	      0.31964243	      0.46218901	      0.09315170	      0.47255781
      0.50443971	      0.31964213	      0.46218837	      0.09315209	      0.47255848
      0.50456612	      0.31964175	      0.46218756	      0.09315257	      0.47255932
      0.50469253	      0.31964138	      0.46218675	      0.09315306	      0.47256016
      0.50478626	      0.31964110	      0.46218615	      0.09315342	      0.47256078
      0.50487998	      0.31964082	      0.46218555	      0.09315378	      0.47256141
      0.50501285	      0.31964043	      0.46218470	      0.09315429	      0.47256229
      0.50512922	      0.31964008	      0.46218395	      0.09315474	      0.47256307
      0.50524560	      0.31963974	      0.46218321	      0.09315519	      0.47256385
      0.50536197	      0.31963940	      0.46218246	      0.09315564	      0.47256462
      0.50546029	      0.31963910	      0.46218183	      0.09315603	      0.47256528
      0.50555861	      0.31963881	      0.46218119	      0.09315641	      0.47256594
      0.50568171	      0.31963845	      0.46218040	      0.09315689	      0.47256676
      0.50580481	      0.31963809	      0.46217961	      0.09315737	      0.47256758
      0.50590429	      0.31963779	      0.46217897	      0.09315775	      0.47256825
      0.50600377	      0.31963750	      0.46217833	      0.09315814	      0.47256892
      0.50612675	      0.31963714	      0.46217754	      0.09315862	      0.47256974
      0.50624973	      0.31963677	      0.46217674	      0.09315910	      0.47257057
      0.50634674	      0.31963649	      0.46217612	      0.09315948	      0.47257122
      0.50644374	      0.31963620	      0.46217549	      0.09315986	      0.47257187
      0.50656946	      0.31963583	      0.46217468	      0.09316036	      0.47257272
      0.50669517	      0.31963546	      0.46217387	      0.09316085	      0.47257356
      0.50679038	      0.31963518	      0.46217325	      0.09316123	      0.47257420
      0.50688558	      0.31963490	      0.46217264	      0.09316160	      0.47257484
      0.50701409	      0.31963452	      0.46217181	      0.09316211	      0.47257571
      0.50714260	      0.31963415	      0.46217098	      0.09316262	      0.47257657
      0.50723526	      0.31963388	      0.46217038	      0.09316298	      0.47257720
      0.50732792	      0.31963360	      0.46216978	      0.09316335	      0.47257782
      0.50746065	      0.31963321	      0.46216892	      0.09316388	      0.47257872
      0.50757532	      0.31963288	      0.46216817	      0.09316433	      0.47257950
      0.50768998	      0.31963254	      0.46216743	      0.09316479	      0.47258027
      0.50780465	      0.31963221	      0.46216669	      0.09316524	      0.47258105
      0.50790401	      0.31963192	      0.46216604	      0.09316564	      0.47258172
      0.50800337	      0.31963163	      0.46216540	      0.09316604	      0.47258239
      0.50812277	      0.31963128	      0.46216462	      0.09316651	      0.47258320
      0.50824217	      0.31963093	      0.46216385	      0.09316699	      0.47258401
      0.50834212	      0.31963064	      0.46216320	      0.09316739	      0.47258469
      0.50844206	      0.31963034	      0.46216255	      0.09316779	      0.47258537
      0.50854201	      0.31963005	      0.46216190	      0.09316819	      0.47258605
      0.50868054	      0.31962965	      0.46216099	      0.09316875	      0.47258699
      0.50878038	      0.31962936	      0.46216034	      0.09316915	      0.47258767
      0.50888021	      0.31962907	      0.46215969	      0.09316955	      0.47258835
      0.50900399	      0.31962871	      0.46215889	      0.09317005	      0.47258919
      0.50911421	      0.31962839	      0.46215817	      0.09317050	      0.47258994
      0.50922442	      0.31962807	      0.46215745	      0.09317094	      0.47259070
      0.50933464	      0.31962774	      0.46215673	      0.09317139	      0.47259145
      0.50944485	      0.31962742	      0.46215601	      0.09317184	      0.47259220
      0.50955506	      0.31962710	      0.46215529	      0.09317229	      0.47259295
      0.50966528	      0.31962678	      0.46215457	      0.09317273	      0.47259371
      0.50976142	      0.31962651	      0.46215394	      0.09317313	      0.47259437
      0.50985756	      0.31962623	      0.46215331	      0.09317352	      0.47259502
      0.50997933	      0.31962587	      0.46215251	      0.09317401	      0.47259586
      0.51010110	      0.31962552	      0.46215171	      0.09317451	      0.47259669
      0.51019660	      0.31962524	      0.46215109	      0.09317490	      0.47259735
      0.51029210	      0.31962497	      0.46215046	      0.09317529	      0.47259800
      0.51041750	      0.31962461	      0.46214964	      0.09317581	      0.47259886
      0.51054289	      0.31962424	      0.46214882	      0.09317632	      0.47259973
      0.51063227	      0.31962398	      0.46214823	      0.09317669	      0.47260034
      0.51072164	      0.31962373	      0.46214764	      0.09317706	      0.47260096
      0.51085777	      0.31962333	      0.46214675	      0.09317762	      0.47260189
      0.51096883	      0.31962301	      0.46214602	      0.09317808	      0.47260266
      0.51107989	      0.31962269	      0.46214528	      0.09317854	      0.47260343
      0.51119095	      0.31962237	      0.46214455	      0.09317900	      0.47260419
      0.51130201	      0.31962205	      0.46214382	      0.09317946	      0.47260496
      0.51141307	      0.31962173	      0.46214309	      0.09317992	      0.47260573
      0.51150796	      0.31962146	      0.46214246	      0.09318031	      0.47260638
      0.51160286	      0.31962119	      0.46214184	      0.09318071	      0.47260704
      0.51172500	      0.31962083	      0.46214103	      0.09318122	      0.47260789
      0.51184713	      0.31962048	      0.46214022	      0.09318172	      0.47260873
      0.51194080	      0.31962021	      0.46213961	      0.09318212	      0.47260938
      0.51203448	      0.31961994	      0.46213899	      0.09318251	      0.47261003
      0.51216097	      0.31961958	      0.46213815	      0.09318304	      0.47261091
      0.51227419	      0.31961926	      0.46213740	      0.09318351	      0.47261170
      0.51238741	      0.31961893	      0.46213665	      0.09318399	      0.47261249
      0.51248494	      0.31961865	      0.46213600	      0.09318440	      0.47261316
      0.51258247	      0.31961837	      0.46213536	      0.09318481	      0.47261384
      0.51270012	      0.31961804	      0.46213458	      0.09318530	      0.47261466
      0.51281777	      0.31961770	      0.46213380	      0.09318580	      0.47261548
      0.51291519	      0.31961742	      0.46213315	      0.09318621	      0.47261616
      0.51301261	      0.31961714	      0.46213250	      0.09318662	      0.47261684
      0.51313119	      0.31961680	      0.46213171	      0.09318713	      0.47261767
      0.51324977	      0.31961646	      0.46213092	      0.09318763	      0.47261850
      0.51334484	      0.31961619	      0.46213029	      0.09318803	      0.47261917
      0.51343992	      0.31961592	      0.46212966	      0.09318844	      0.47261983
      0.51356130	      0.31961557	      0.46212885	      0.09318895	      0.47262068
      0.51368269	      0.31961523	      0.46212804	      0.09318947	      0.47262154
      0.51377551	      0.31961496	      0.46212742	      0.09318987	      0.47262219
      0.51386834	      0.31961470	      0.46212680	      0.09319027	      0.47262284
      0.51399317	      0.31961434	      0.46212597	      0.09319080	      0.47262372
      0.51411800	      0.31961399	      0.46212513	      0.09319134	      0.47262459
      0.51420783	      0.31961373	      0.46212453	      0.09319172	      0.47262523
      0.51429767	      0.31961348	      0.46212393	      0.09319211	      0.47262586
      0.51442771	      0.31961311	      0.46212306	      0.09319267	      0.47262678
      0.51453902	      0.31961279	      0.46212232	      0.09319315	      0.47262756
      0.51465033	      0.31961247	      0.46212157	      0.09319363	      0.47262835
      0.51476164	      0.31961216	      0.46212082	      0.09319411	      0.47262913
      0.51485936	      0.31961188	      0.46212017	      0.09319453	      0.47262983
      0.51495707	      0.31961160	      0.46211951	      0.09319496	      0.47263052
      0.51505478	      0.31961133	      0.46211885	      0.09319538	      0.47263121
      0.51518728	      0.31961095	      0.46211796	      0.09319596	      0.47263215
      0.51528621	      0.31961067	      0.46211730	      0.09319639	      0.47263285
      0.51538514	      0.31961039	      0.46211663	      0.09319682	      0.47263355
      0.51548407	      0.31961011	      0.46211597	      0.09319725	      0.47263425
      0.51561726	      0.31960973	      0.46211507	      0.09319783	      0.47263520
      0.51571362	      0.31960946	      0.46211442	      0.09319825	      0.47263589
      0.51580998	      0.31960919	      0.46211377	      0.09319867	      0.47263657
      0.51593142	      0.31960885	      0.46211295	      0.09319921	      0.47263744
      0.51603938	      0.31960854	      0.46211222	      0.09319968	      0.47263821
      0.51614733	      0.31960824	      0.46211149	      0.09320016	      0.47263898
      0.51625529	      0.31960793	      0.46211076	      0.09320063	      0.47263975
      0.51636325	      0.31960763	      0.46211003	      0.09320111	      0.47264052
      0.51645956	      0.31960736	      0.46210938	      0.09320153	      0.47264121
      0.51655586	      0.31960708	      0.46210873	      0.09320196	      0.47264190
      0.51665217	      0.31960681	      0.46210807	      0.09320239	      0.47264259
      0.51678557	      0.31960644	      0.46210717	      0.09320298	      0.47264355
      0.51688552	      0.31960616	      0.46210649	      0.09320342	      0.47264426
      0.51698547	      0.31960588	      0.46210581	      0.09320387	      0.47264498
      0.51708541	      0.31960559	      0.46210513	      0.09320431	      0.47264570
      0.51721245	      0.31960524	      0.46210427	      0.09320488	      0.47264661
      0.51730995	      0.31960496	      0.46210360	      0.09320531	      0.47264731
      0.51740745	      0.31960469	      0.46210294	      0.09320575	      0.47264802
      0.51752565	      0.31960436	      0.46210213	      0.09320628	      0.47264887
      0.51763136	      0.31960406	      0.46210141	      0.09320675	      0.47264963
      0.51773707	      0.31960377	      0.46210069	      0.09320723	      0.47265039
      0.51784278	      0.31960347	      0.46209997	      0.09320771	      0.47265116
      0.51794849	      0.31960317	      0.46209925	      0.09320818	      0.47265192
      0.51805420	      0.31960288	      0.46209853	      0.09320866	      0.47265269
      0.51815991	      0.31960258	      0.46209780	      0.09320914	      0.47265345
      0.51826562	      0.31960229	      0.46209708	      0.09320961	      0.47265422
      0.51837133	      0.31960199	      0.46209635	      0.09321009	      0.47265499
      0.51847704	      0.31960169	      0.46209563	      0.09321057	      0.47265576
      0.51858275	      0.31960140	      0.46209490	      0.09321105	      0.47265652
      0.51867750	      0.31960113	      0.46209425	      0.09321148	      0.47265721
      0.51877225	      0.31960087	      0.46209360	      0.09321192	      0.47265790
      0.51888679	      0.31960055	      0.46209282	      0.09321244	      0.47265874
      0.51900132	      0.31960023	      0.46209203	      0.09321296	      0.47265957
      0.51909810	      0.31959996	      0.46209136	      0.09321340	      0.47266028
      0.51919488	      0.31959969	      0.46209070	      0.09321385	      0.47266099
      0.51929165	      0.31959942	      0.46209003	      0.09321429	      0.47266169
      0.51942142	      0.31959906	      0.46208914	      0.09321489	      0.47266264
      0.51951865	      0.31959879	      0.46208846	      0.09321534	      0.47266336
      0.51961588	      0.31959852	      0.46208779	      0.09321578	      0.47266407
      0.51973287	      0.31959819	      0.46208698	      0.09321632	      0.47266493
      0.51983757	      0.31959790	      0.46208626	      0.09321681	      0.47266569
      0.51994228	      0.31959761	      0.46208554	      0.09321729	      0.47266646
      0.52004698	      0.31959732	      0.46208481	      0.09321778	      0.47266723
      0.52015168	      0.31959703	      0.46208409	      0.09321826	      0.47266800
      0.52025639	      0.31959674	      0.46208336	      0.09321875	      0.47266878
      0.52036109	      0.31959645	      0.46208263	      0.09321924	      0.47266955
      0.52046580	      0.31959616	      0.46208191	      0.09321973	      0.47267032
      0.52057050	      0.31959587	      0.46208118	      0.09322021	      0.47267109
      0.52067520	      0.31959558	      0.46208045	      0.09322070	      0.47267187
      0.52077991	      0.31959529	      0.46207972	      0.09322119	      0.47267264
      0.52088461	      0.31959500	      0.46207899	      0.09322169	      0.47267342
      0.52098932	      0.31959471	      0.46207826	      0.09322218	      0.47267420
      0.52108307	      0.31959445	      0.46207761	      0.09322262	      0.47267489
      0.52117682	      0.31959419	      0.46207695	      0.09322306	      0.47267559
      0.52129098	      0.31959388	      0.46207616	      0.09322360	      0.47267644
      0.52140515	      0.31959356	      0.46207536	      0.09322414	      0.47267728
      0.52149975	      0.31959330	      0.46207470	      0.09322458	      0.47267799
      0.52159436	      0.31959304	      0.46207404	      0.09322503	      0.47267869
      0.52170969	      0.31959272	      0.46207323	      0.09322558	      0.47267955
      0.52182502	      0.31959240	      0.46207242	      0.09322613	      0.47268041
      0.52191557	      0.31959215	      0.46207178	      0.09322656	      0.47268109
      0.52200612	      0.31959191	      0.46207115	      0.09322699	      0.47268177
      0.52212674	      0.31959157	      0.46207030	      0.09322757	      0.47268267
      0.52224736	      0.31959124	      0.46206945	      0.09322814	      0.47268358
      0.52233400	      0.31959100	      0.46206884	      0.09322856	      0.47268422
      0.52242064	      0.31959076	      0.46206823	      0.09322897	      0.47268488
      0.52254865	      0.31959041	      0.46206733	      0.09322959	      0.47268584
      0.52265572	      0.31959012	      0.46206658	      0.09323010	      0.47268664
      0.52276279	      0.31958982	      0.46206582	      0.09323062	      0.47268745
      0.52286985	      0.31958953	      0.46206507	      0.09323113	      0.47268825
      0.52297692	      0.31958924	      0.46206431	      0.09323165	      0.47268906
      0.52306945	      0.31958898	      0.46206365	      0.09323210	      0.47268976
      0.52316197	      0.31958873	      0.46206300	      0.09323255	      0.47269046
      0.52327662	      0.31958842	      0.46206219	      0.09323310	      0.47269133
      0.52339127	      0.31958810	      0.46206137	      0.09323366	      0.47269219
      0.52348405	      0.31958785	      0.46206072	      0.09323411	      0.47269290
      0.52357684	      0.31958759	      0.46206006	      0.09323457	      0.47269360
      0.52369285	      0.31958728	      0.46205923	      0.09323513	      0.47269448
      0.52380886	      0.31958696	      0.46205841	      0.09323570	      0.47269536
      0.52389814	      0.31958671	      0.46205777	      0.09323614	      0.47269604
      0.52398742	      0.31958647	      0.46205714	      0.09323657	      0.47269672
      0.52410825	      0.31958614	      0.46205627	      0.09323717	      0.47269764
      0.52422907	      0.31958581	      0.46205541	      0.09323776	      0.47269856
      0.52431487	      0.31958558	      0.46205480	      0.09323819	      0.47269922
      0.52440067	      0.31958534	      0.46205419	      0.09323861	      0.47269988
      0.52452819	      0.31958499	      0.46205327	      0.09323924	      0.47270085
      0.52463522	      0.31958470	      0.46205251	      0.09323977	      0.47270167
      0.52474226	      0.31958441	      0.46205174	      0.09324030	      0.47270249
      0.52484929	      0.31958412	      0.46205097	      0.09324083	      0.47270331
      0.52494503	      0.31958386	      0.46205029	      0.09324131	      0.47270405
      0.52504076	      0.31958360	      0.46204960	      0.09324178	      0.47270478
      0.52513650	      0.31958334	      0.46204891	      0.09324226	      0.47270552
      0.52525895	      0.31958301	      0.46204803	      0.09324287	      0.47270646
      0.52535596	      0.31958274	      0.46204733	      0.09324336	      0.47270721
      0.52545297	      0.31958248	      0.46204663	      0.09324385	      0.47270796
      0.52554997	      0.31958221	      0.46204593	      0.09324433	      0.47270871
      0.52567178	      0.31958188	      0.46204505	      0.09324495	      0.47270965
      0.52576697	      0.31958163	      0.46204437	      0.09324543	      0.47271039
      0.52586216	      0.31958137	      0.46204368	      0.09324591	      0.47271113
      0.52595734	      0.31958111	      0.46204299	      0.09324639	      0.47271186
      0.52608455	      0.31958077	      0.46204207	      0.09324703	      0.47271285
      0.52617879	      0.31958051	      0.46204139	      0.09324751	      0.47271359
      0.52627304	      0.31958025	      0.46204070	      0.09324799	      0.47271432
      0.52638856	      0.31957994	      0.46203986	      0.09324858	      0.47271522
      0.52649116	      0.31957966	      0.46203912	      0.09324910	      0.47271602
      0.52659375	      0.31957939	      0.46203837	      0.09324962	      0.47271682
      0.52669635	      0.31957911	      0.46203763	      0.09325015	      0.47271762
      0.52679894	      0.31957883	      0.46203688	      0.09325067	      0.47271842
      0.52690154	      0.31957856	      0.46203613	      0.09325120	      0.47271923
      0.52700413	      0.31957828	      0.46203538	      0.09325172	      0.47272003
      0.52710673	      0.31957800	      0.46203463	      0.09325225	      0.47272084
      0.52720932	      0.31957772	      0.46203388	      0.09325278	      0.47272164
      0.52731192	      0.31957745	      0.46203313	      0.09325331	      0.47272245
      0.52741452	      0.31957717	      0.46203238	      0.09325384	      0.47272326
      0.52750573	      0.31957693	      0.46203171	      0.09325431	      0.47272397
      0.52759695	      0.31957668	      0.46203104	      0.09325479	      0.47272469
      0.52770915	      0.31957638	      0.46203022	      0.09325537	      0.47272558
      0.52782134	      0.31957608	      0.46202939	      0.09325595	      0.47272647
      0.52791397	      0.31957583	      0.46202871	      0.09325644	      0.47272720
      0.52800661	      0.31957558	      0.46202803	      0.09325692	      0.47272793
      0.52811933	      0.31957527	      0.46202720	      0.09325751	      0.47272883
      0.52823205	      0.31957497	      0.46202637	      0.09325810	      0.47272972
      0.52832104	      0.31957473	      0.46202571	      0.09325857	      0.47273043
      0.52841003	      0.31957449	      0.46202505	      0.09325903	      0.47273114
      0.52852729	      0.31957418	      0.46202419	      0.09325965	      0.47273207
      0.52864455	      0.31957386	      0.46202332	      0.09326027	      0.47273300
      0.52873041	      0.31957363	      0.46202268	      0.09326072	      0.47273369
      0.52881626	      0.31957340	      0.46202204	      0.09326118	      0.47273438
      0.52893920	      0.31957308	      0.46202113	      0.09326183	      0.47273536
      0.52904408	      0.31957279	      0.46202035	      0.09326238	      0.47273620
      0.52914896	      0.31957251	      0.46201957	      0.09326294	      0.47273704
      0.52925385	      0.31957223	      0.46201879	      0.09326350	      0.47273788
      0.52935873	      0.31957195	      0.46201801	      0.09326406	      0.47273872
      0.52944839	      0.31957171	      0.46201734	      0.09326454	      0.47273944
      0.52953805	      0.31957147	      0.46201667	      0.09326502	      0.47274017
      0.52965167	      0.31957117	      0.46201582	      0.09326563	      0.47274108
      0.52976528	      0.31957087	      0.46201497	      0.09326624	      0.47274200
      0.52985476	      0.31957063	      0.46201430	      0.09326672	      0.47274272
      0.52994424	      0.31957039	      0.46201363	      0.09326720	      0.47274345
      0.53006015	      0.31957008	      0.46201276	      0.09326783	      0.47274438
      0.53017605	      0.31956977	      0.46201189	      0.09326845	      0.47274532
      0.53026123	      0.31956954	      0.46201125	      0.09326892	      0.47274602
      0.53034640	      0.31956932	      0.46201061	      0.09326938	      0.47274671
      0.53046917	      0.31956899	      0.46200969	      0.09327004	      0.47274771
      0.53057344	      0.31956871	      0.46200890	      0.09327061	      0.47274855
      0.53067772	      0.31956843	      0.46200811	      0.09327118	      0.47274940
      0.53078199	      0.31956816	      0.46200733	      0.09327175	      0.47275026
      0.53088627	      0.31956788	      0.46200654	      0.09327232	      0.47275111
      0.53097595	      0.31956764	      0.46200586	      0.09327281	      0.47275184
      0.53106563	      0.31956740	      0.46200518	      0.09327331	      0.47275258
      0.53117789	      0.31956710	      0.46200433	      0.09327392	      0.47275350
      0.53129014	      0.31956681	      0.46200348	      0.09327454	      0.47275442
      0.53138021	      0.31956657	      0.46200279	      0.09327504	      0.47275516
      0.53147027	      0.31956633	      0.46200211	      0.09327554	      0.47275590
      0.53158385	      0.31956603	      0.46200124	      0.09327617	      0.47275684
      0.53169743	      0.31956573	      0.46200038	      0.09327680	      0.47275777
      0.53178401	      0.31956550	      0.46199972	      0.09327728	      0.47275849
      0.53187060	      0.31956527	      0.46199905	      0.09327776	      0.47275920
      0.53198905	      0.31956495	      0.46199815	      0.09327842	      0.47276018
      0.53210750	      0.31956464	      0.46199724	      0.09327908	      0.47276117
      0.53219074	      0.31956442	      0.46199660	      0.09327955	      0.47276186
      0.53227399	      0.31956420	      0.46199597	      0.09328002	      0.47276255
      0.53239904	      0.31956387	      0.46199501	      0.09328072	      0.47276359
      0.53250373	      0.31956359	      0.46199420	      0.09328131	      0.47276446
      0.53260842	      0.31956332	      0.46199340	      0.09328190	      0.47276533
      0.53271312	      0.31956304	      0.46199259	      0.09328249	      0.47276621
      0.53280561	      0.31956280	      0.46199188	      0.09328301	      0.47276698
      0.53289809	      0.31956255	      0.46199116	      0.09328354	      0.47276776
      0.53299058	      0.31956231	      0.46199045	      0.09328406	      0.47276853
      0.53311300	      0.31956199	      0.46198950	      0.09328476	      0.47276956
      0.53320683	      0.31956174	      0.46198878	      0.09328530	      0.47277035
      0.53330066	      0.31956149	      0.46198805	      0.09328583	      0.47277114
      0.53339450	      0.31956124	      0.46198732	      0.09328637	      0.47277193
      0.53351654	      0.31956092	      0.46198637	      0.09328707	      0.47277295
      0.53360830	      0.31956068	      0.46198566	      0.09328759	      0.47277373
      0.53370006	      0.31956044	      0.46198494	      0.09328812	      0.47277451
      0.53381248	      0.31956014	      0.46198407	      0.09328877	      0.47277546
      0.53391349	      0.31955988	      0.46198328	      0.09328935	      0.47277631
      0.53401450	      0.31955961	      0.46198249	      0.09328994	      0.47277717
      0.53411551	      0.31955935	      0.46198170	      0.09329052	      0.47277803
      0.53421652	      0.31955908	      0.46198091	      0.09329111	      0.47277889
      0.53431753	      0.31955882	      0.46198012	      0.09329170	      0.47277975
      0.53441853	      0.31955855	      0.46197933	      0.09329229	      0.47278061
      0.53450701	      0.31955832	      0.46197863	      0.09329280	      0.47278137
      0.53459549	      0.31955809	      0.46197794	      0.09329332	      0.47278212
      0.53470655	      0.31955780	      0.46197706	      0.09329397	      0.47278307
      0.53481761	      0.31955751	      0.46197619	      0.09329462	      0.47278402
      0.53490653	      0.31955727	      0.46197549	      0.09329515	      0.47278479
      0.53499545	      0.31955704	      0.46197479	      0.09329567	      0.47278555
      0.53510839	      0.31955675	      0.46197389	      0.09329634	      0.47278652
      0.53522133	      0.31955645	      0.46197300	      0.09329700	      0.47278750
      0.53530570	      0.31955623	      0.46197233	      0.09329750	      0.47278823
      0.53539008	      0.31955601	      0.46197166	      0.09329801	      0.47278895
      0.53550993	      0.31955570	      0.46197071	      0.09329872	      0.47278999
      0.53561676	      0.31955542	      0.46196986	      0.09329936	      0.47279092
      0.53572359	      0.31955514	      0.46196901	      0.09329999	      0.47279184
      0.53580976	      0.31955491	      0.46196832	      0.09330051	      0.47279259
      0.53589593	      0.31955469	      0.46196764	      0.09330103	      0.47279334
      0.53601039	      0.31955439	      0.46196672	      0.09330171	      0.47279434
      0.53612485	      0.31955409	      0.46196581	      0.09330240	      0.47279534
      0.53621039	      0.31955387	      0.46196512	      0.09330292	      0.47279608
      0.53629592	      0.31955365	      0.46196444	      0.09330343	      0.47279683
      0.53641301	      0.31955334	      0.46196350	      0.09330414	      0.47279786
      0.53653009	      0.31955304	      0.46196256	      0.09330485	      0.47279888
      0.53661190	      0.31955283	      0.46196190	      0.09330535	      0.47279960
      0.53669372	      0.31955261	      0.46196124	      0.09330585	      0.47280032
      0.53681750	      0.31955229	      0.46196024	      0.09330660	      0.47280141
      0.53692145	      0.31955202	      0.46195940	      0.09330724	      0.47280233
      0.53702541	      0.31955175	      0.46195856	      0.09330787	      0.47280325
      0.53712936	      0.31955148	      0.46195772	      0.09330851	      0.47280416
      0.53721879	      0.31955125	      0.46195699	      0.09330906	      0.47280496
      0.53730822	      0.31955102	      0.46195627	      0.09330961	      0.47280575
      0.53741679	      0.31955074	      0.46195539	      0.09331028	      0.47280671
      0.53752536	      0.31955045	      0.46195450	      0.09331095	      0.47280768
      0.53761463	      0.31955022	      0.46195378	      0.09331151	      0.47280847
      0.53770391	      0.31954999	      0.46195305	      0.09331206	      0.47280927
      0.53781360	      0.31954971	      0.46195215	      0.09331274	      0.47281025
      0.53792328	      0.31954942	      0.46195126	      0.09331343	      0.47281123
      0.53801022	      0.31954920	      0.46195055	      0.09331397	      0.47281201
      0.53809717	      0.31954897	      0.46194983	      0.09331451	      0.47281279
      0.53820985	      0.31954868	      0.46194891	      0.09331522	      0.47281380
      0.53832253	      0.31954839	      0.46194798	      0.09331593	      0.47281481
      0.53840725	      0.31954817	      0.46194729	      0.09331646	      0.47281558
      0.53849196	      0.31954795	      0.46194659	      0.09331699	      0.47281634
      0.53860832	      0.31954765	      0.46194563	      0.09331773	      0.47281739
      0.53872468	      0.31954735	      0.46194467	      0.09331847	      0.47281844
      0.53880646	      0.31954714	      0.46194399	      0.09331899	      0.47281918
      0.53888824	      0.31954693	      0.46194332	      0.09331951	      0.47281993
      0.53901016	      0.31954662	      0.46194231	      0.09332028	      0.47282103
      0.53911330	      0.31954635	      0.46194145	      0.09332094	      0.47282197
      0.53921644	      0.31954609	      0.46194059	      0.09332160	      0.47282291
      0.53931958	      0.31954582	      0.46193974	      0.09332226	      0.47282385
      0.53940862	      0.31954559	      0.46193899	      0.09332283	      0.47282467
      0.53949765	      0.31954536	      0.46193825	      0.09332341	      0.47282548
      0.53960519	      0.31954509	      0.46193735	      0.09332410	      0.47282647
      0.53971273	      0.31954481	      0.46193645	      0.09332480	      0.47282745
      0.53980186	      0.31954458	      0.46193571	      0.09332537	      0.47282827
      0.53989100	      0.31954435	      0.46193496	      0.09332595	      0.47282909
      0.53999931	      0.31954407	      0.46193405	      0.09332666	      0.47283009
      0.54010762	      0.31954380	      0.46193314	      0.09332736	      0.47283109
      0.54019469	      0.31954357	      0.46193241	      0.09332793	      0.47283190
      0.54028175	      0.31954335	      0.46193167	      0.09332850	      0.47283271
      0.54039256	      0.31954307	      0.46193074	      0.09332923	      0.47283373
      0.54050338	      0.31954278	      0.46192980	      0.09332996	      0.47283476
      0.54058860	      0.31954256	      0.46192908	      0.09333052	      0.47283556
      0.54067382	      0.31954235	      0.46192836	      0.09333108	      0.47283635
      0.54078751	      0.31954206	      0.46192739	      0.09333183	      0.47283741
      0.54090121	      0.31954176	      0.46192643	      0.09333258	      0.47283847
      0.54098401	      0.31954155	      0.46192572	      0.09333313	      0.47283925
      0.54106681	      0.31954134	      0.46192502	      0.09333368	      0.47284003
      0.54118466	      0.31954104	      0.46192401	      0.09333447	      0.47284113
      0.54128650	      0.31954078	      0.46192314	      0.09333515	      0.47284209
      0.54138833	      0.31954052	      0.46192227	      0.09333583	      0.47284305
      0.54149017	      0.31954026	      0.46192140	      0.09333652	      0.47284401
      0.54157975	      0.31954003	      0.46192063	      0.09333712	      0.47284486
      0.54166932	      0.31953980	      0.46191986	      0.09333772	      0.47284571
      0.54175890	      0.31953957	      0.46191909	      0.09333833	      0.47284655
      0.54188014	      0.31953927	      0.46191804	      0.09333915	      0.47284771
      0.54197065	      0.31953903	      0.46191726	      0.09333976	      0.47284857
      0.54206117	      0.31953880	      0.46191648	      0.09334038	      0.47284943
      0.54216987	      0.31953853	      0.46191554	      0.09334112	      0.47285047
      0.54226767	      0.31953828	      0.46191469	      0.09334179	      0.47285140
      0.54236548	      0.31953803	      0.46191384	      0.09334246	      0.47285234
      0.54246329	      0.31953778	      0.46191299	      0.09334313	      0.47285327
      0.54256110	      0.31953753	      0.46191214	      0.09334380	      0.47285421
      0.54265890	      0.31953728	      0.46191129	      0.09334447	      0.47285515
      0.54275671	      0.31953704	      0.46191043	      0.09334515	      0.47285610
      0.54285452	      0.31953679	      0.46190958	      0.09334582	      0.47285704
      0.54295233	      0.31953654	      0.46190872	      0.09334650	      0.47285799
      0.54305013	      0.31953629	      0.46190787	      0.09334718	      0.47285893
      0.54313783	      0.31953607	      0.46190710	      0.09334779	      0.47285978
      0.54322554	      0.31953585	      0.46190632	      0.09334840	      0.47286064
      0.54333115	      0.31953558	      0.46190539	      0.09334914	      0.47286166
      0.54343676	      0.31953531	      0.46190446	      0.09334988	      0.47286269
      0.54352721	      0.31953508	      0.46190366	      0.09335052	      0.47286358
      0.54361766	      0.31953485	      0.46190286	      0.09335116	      0.47286446
      0.54370810	      0.31953462	      0.46190206	      0.09335179	      0.47286534
      0.54382512	      0.31953433	      0.46190103	      0.09335262	      0.47286649
      0.54391527	      0.31953410	      0.46190023	      0.09335326	      0.47286738
      0.54400542	      0.31953387	      0.46189942	      0.09335390	      0.47286827
      0.54409557	      0.31953364	      0.46189862	      0.09335454	      0.47286915
      0.54421628	      0.31953334	      0.46189754	      0.09335540	      0.47287035
      0.54430429	      0.31953312	      0.46189676	      0.09335603	      0.47287122
      0.54439230	      0.31953290	      0.46189597	      0.09335666	      0.47287209
      0.54450245	      0.31953262	      0.46189498	      0.09335745	      0.47287318
      0.54460140	      0.31953237	      0.46189409	      0.09335817	      0.47287417
      0.54470034	      0.31953212	      0.46189320	      0.09335888	      0.47287515
      0.54479928	      0.31953187	      0.46189231	      0.09335960	      0.47287614
      0.54489822	      0.31953162	      0.46189142	      0.09336031	      0.47287713
      0.54498389	      0.31953140	      0.46189065	      0.09336094	      0.47287799
      0.54506955	      0.31953119	      0.46188987	      0.09336156	      0.47287885
      0.54517809	      0.31953092	      0.46188889	      0.09336235	      0.47287994
      0.54528664	      0.31953064	      0.46188790	      0.09336315	      0.47288103
      0.54537112	      0.31953043	      0.46188713	      0.09336376	      0.47288188
      0.54545561	      0.31953022	      0.46188637	      0.09336439	      0.47288273
      0.54556821	      0.31952994	      0.46188534	      0.09336521	      0.47288387
      0.54566913	      0.31952968	      0.46188442	      0.09336596	      0.47288490
      0.54577006	      0.31952943	      0.46188349	      0.09336671	      0.47288592
      0.54585863	      0.31952921	      0.46188268	      0.09336736	      0.47288682
      0.54594720	      0.31952898	      0.46188187	      0.09336802	      0.47288772
      0.54603577	      0.31952876	      0.46188106	      0.09336868	      0.47288863
      0.54615554	      0.31952846	      0.46187995	      0.09336958	      0.47288985
      0.54624464	      0.31952824	      0.46187913	      0.09337024	      0.47289077
      0.54633374	      0.31952802	      0.46187831	      0.09337091	      0.47289168
      0.54644134	      0.31952775	      0.46187731	      0.09337172	      0.47289279
      0.54654894	      0.31952748	      0.46187632	      0.09337253	      0.47289390
      0.54663024	      0.31952727	      0.46187556	      0.09337315	      0.47289473
      0.54671154	      0.31952707	      0.46187480	      0.09337376	      0.47289557
      0.54682647	      0.31952678	      0.46187373	      0.09337464	      0.47289677
      0.54692795	      0.31952653	      0.46187279	      0.09337541	      0.47289782
      0.54702942	      0.31952628	      0.46187184	      0.09337618	      0.47289887
      0.54713089	      0.31952602	      0.46187089	      0.09337696	      0.47289993
      0.54721515	      0.31952581	      0.46187010	      0.09337761	      0.47290081
      0.54729940	      0.31952560	      0.46186931	      0.09337826	      0.47290169
      0.54740802	      0.31952533	      0.46186829	      0.09337909	      0.47290283
      0.54751664	      0.31952506	      0.46186726	      0.09337993	      0.47290397
      0.54760240	      0.31952485	      0.46186645	      0.09338060	      0.47290487
      0.54768817	      0.31952463	      0.46186564	      0.09338126	      0.47290577
      0.54779641	      0.31952436	      0.46186462	      0.09338210	      0.47290692
      0.54790464	      0.31952409	      0.46186359	      0.09338295	      0.47290806
      0.54798825	      0.31952389	      0.46186280	      0.09338360	      0.47290895
      0.54807186	      0.31952368	      0.46186200	      0.09338426	      0.47290983
      0.54818264	      0.31952340	      0.46186094	      0.09338513	      0.47291101
      0.54829341	      0.31952313	      0.46185989	      0.09338600	      0.47291219
      0.54837575	      0.31952292	      0.46185910	      0.09338665	      0.47291307
      0.54845810	      0.31952272	      0.46185831	      0.09338730	      0.47291395
      0.54857109	      0.31952244	      0.46185722	      0.09338820	      0.47291516
      0.54867065	      0.31952219	      0.46185627	      0.09338899	      0.47291623
      0.54877021	      0.31952194	      0.46185531	      0.09338979	      0.47291730
      0.54886976	      0.31952170	      0.46185435	      0.09339058	      0.47291838
      0.54895767	      0.31952148	      0.46185349	      0.09339129	      0.47291933
      0.54904558	      0.31952126	      0.46185264	      0.09339199	      0.47292028
      0.54913349	      0.31952104	      0.46185179	      0.09339270	      0.47292123
      0.54925188	      0.31952075	      0.46185064	      0.09339366	      0.47292252
      0.54934017	      0.31952053	      0.46184978	      0.09339437	      0.47292348
      0.54942846	      0.31952031	      0.46184892	      0.09339509	      0.47292444
      0.54953504	      0.31952005	      0.46184788	      0.09339596	      0.47292561
      0.54964162	      0.31951979	      0.46184683	      0.09339683	      0.47292677
      0.54972267	      0.31951959	      0.46184604	      0.09339749	      0.47292766
      0.54980373	      0.31951939	      0.46184524	      0.09339815	      0.47292855
      0.54991683	      0.31951911	      0.46184413	      0.09339908	      0.47292980
      0.55001739	      0.31951886	      0.46184313	      0.09339991	      0.47293091
      0.55011796	      0.31951861	      0.46184214	      0.09340074	      0.47293202
      0.55021852	      0.31951836	      0.46184114	      0.09340158	      0.47293314
      0.55030213	      0.31951816	      0.46184031	      0.09340227	      0.47293407
      0.55038574	      0.31951795	      0.46183948	      0.09340297	      0.47293500
      0.55049326	      0.31951769	      0.46183841	      0.09340387	      0.47293620
      0.55060077	      0.31951742	      0.46183734	      0.09340477	      0.47293740
      0.55068630	      0.31951721	      0.46183649	      0.09340548	      0.47293836
      0.55077183	      0.31951700	      0.46183563	      0.09340620	      0.47293932
      0.55087844	      0.31951674	      0.46183456	      0.09340710	      0.47294051
      0.55098505	      0.31951648	      0.46183349	      0.09340801	      0.47294172
      0.55106871	      0.31951627	      0.46183265	      0.09340872	      0.47294266
      0.55115238	      0.31951607	      0.46183180	      0.09340943	      0.47294361
      0.55126093	      0.31951580	      0.46183070	      0.09341035	      0.47294484
      0.55136948	      0.31951553	      0.46182960	      0.09341128	      0.47294607
      0.55145234	      0.31951533	      0.46182876	      0.09341199	      0.47294702
      0.55153520	      0.31951513	      0.46182792	      0.09341270	      0.47294796
      0.55164511	      0.31951486	      0.46182680	      0.09341365	      0.47294922
      0.55175503	      0.31951459	      0.46182568	      0.09341460	      0.47295048
      0.55183657	      0.31951439	      0.46182485	      0.09341531	      0.47295142
      0.55191811	      0.31951419	      0.46182401	      0.09341602	      0.47295235
      0.55203004	      0.31951391	      0.46182286	      0.09341699	      0.47295364
      0.55212895	      0.31951367	      0.46182184	      0.09341786	      0.47295479
      0.55222787	      0.31951343	      0.46182082	      0.09341872	      0.47295593
      0.55232678	      0.31951319	      0.46181980	      0.09341959	      0.47295708
      0.55241318	      0.31951298	      0.46181891	      0.09342035	      0.47295809
      0.55249958	      0.31951277	      0.46181801	      0.09342112	      0.47295910
      0.55258598	      0.31951255	      0.46181711	      0.09342188	      0.47296011
      0.55270619	      0.31951226	      0.46181586	      0.09342295	      0.47296151
      0.55279270	      0.31951205	      0.46181496	      0.09342372	      0.47296253
      0.55287922	      0.31951184	      0.46181405	      0.09342449	      0.47296355
      0.55298645	      0.31951158	      0.46181293	      0.09342545	      0.47296481
      0.55308294	      0.31951134	      0.46181192	      0.09342632	      0.47296595
      0.55317943	      0.31951111	      0.46181090	      0.09342719	      0.47296710
      0.55327593	      0.31951087	      0.46180989	      0.09342806	      0.47296824
      0.55337242	      0.31951064	      0.46180887	      0.09342893	      0.47296939
      0.55345725	      0.31951043	      0.46180797	      0.09342970	      0.47297040
      0.55354207	      0.31951023	      0.46180707	      0.09343047	      0.47297141
      0.55364702	      0.31950997	      0.46180596	      0.09343143	      0.47297267
      0.55375198	      0.31950972	      0.46180484	      0.09343239	      0.47297393
      0.55383485	      0.31950951	      0.46180395	      0.09343315	      0.47297493
      0.55391772	      0.31950931	      0.46180307	      0.09343392	      0.47297593
      0.55402748	      0.31950905	      0.46180189	      0.09343493	      0.47297725
      0.55412550	      0.31950881	      0.46180084	      0.09343584	      0.47297844
      0.55422353	      0.31950857	      0.46179978	      0.09343675	      0.47297963
      0.55431144	      0.31950836	      0.46179884	      0.09343757	      0.47298070
      0.55439934	      0.31950815	      0.46179789	      0.09343839	      0.47298177
      0.55448725	      0.31950793	      0.46179693	      0.09343921	      0.47298285
      0.55459973	      0.31950766	      0.46179571	      0.09344026	      0.47298423
      0.55468762	      0.31950745	      0.46179476	      0.09344109	      0.47298530
      0.55477551	      0.31950723	      0.46179380	      0.09344192	      0.47298639
      0.55486340	      0.31950702	      0.46179284	      0.09344275	      0.47298747
      0.55497955	      0.31950674	      0.46179157	      0.09344386	      0.47298891
      0.55506486	      0.31950654	      0.46179063	      0.09344467	      0.47298996
      0.55515017	      0.31950633	      0.46178970	      0.09344548	      0.47299102
      0.55525681	      0.31950607	      0.46178852	      0.09344651	      0.47299235
      0.55536346	      0.31950581	      0.46178734	      0.09344753	      0.47299368
      0.55544313	      0.31950562	      0.46178646	      0.09344830	      0.47299468
      0.55552280	      0.31950543	      0.46178558	      0.09344907	      0.47299568
      0.55563475	      0.31950516	      0.46178434	      0.09345015	      0.47299709
      0.55573417	      0.31950492	      0.46178323	      0.09345112	      0.47299834
      0.55583358	      0.31950468	      0.46178212	      0.09345209	      0.47299960
      0.55593300	      0.31950444	      0.46178101	      0.09345306	      0.47300086
      0.55601477	      0.31950425	      0.46178009	      0.09345386	      0.47300190
      0.55609655	      0.31950405	      0.46177917	      0.09345467	      0.47300294
      0.55620325	      0.31950379	      0.46177797	      0.09345572	      0.47300430
      0.55630177	      0.31950356	      0.46177686	      0.09345669	      0.47300556
      0.55640029	      0.31950332	      0.46177574	      0.09345767	      0.47300682
      0.55649881	      0.31950308	      0.46177462	      0.09345865	      0.47300809
      0.55658102	      0.31950289	      0.46177369	      0.09345947	      0.47300915
      0.55666324	      0.31950269	      0.46177275	      0.09346030	      0.47301021
      0.55676884	      0.31950244	      0.46177155	      0.09346136	      0.47301158
      0.55687444	      0.31950218	      0.46177034	      0.09346242	      0.47301295
      0.55695934	      0.31950198	      0.46176936	      0.09346328	      0.47301405
      0.55704424	      0.31950178	      0.46176839	      0.09346414	      0.47301516
      0.55714808	      0.31950153	      0.46176719	      0.09346520	      0.47301652
      0.55725192	      0.31950128	      0.46176599	      0.09346625	      0.47301788
      0.55733527	      0.31950108	      0.46176503	      0.09346711	      0.47301898
      0.55741861	      0.31950088	      0.46176406	      0.09346796	      0.47302007
      0.55752374	      0.31950063	      0.46176284	      0.09346904	      0.47302146
      0.55762888	      0.31950038	      0.46176161	      0.09347013	      0.47302286
      0.55771197	      0.31950018	      0.46176064	      0.09347099	      0.47302396
      0.55779507	      0.31949998	      0.46175967	      0.09347185	      0.47302506
      0.55790066	      0.31949973	      0.46175843	      0.09347295	      0.47302647
      0.55800624	      0.31949948	      0.46175718	      0.09347405	      0.47302789
      0.55808857	      0.31949928	      0.46175621	      0.09347492	      0.47302899
      0.55817090	      0.31949909	      0.46175524	      0.09347578	      0.47303010
      0.55827741	      0.31949883	      0.46175398	      0.09347691	      0.47303153
      0.55838392	      0.31949858	      0.46175271	      0.09347803	      0.47303298
      0.55846554	      0.31949838	      0.46175174	      0.09347890	      0.47303408
      0.55854716	      0.31949819	      0.46175076	      0.09347977	      0.47303519
      0.55865467	      0.31949793	      0.46174948	      0.09348092	      0.47303666
      0.55876218	      0.31949768	      0.46174819	      0.09348207	      0.47303813
      0.55884293	      0.31949749	      0.46174721	      0.09348294	      0.47303923
      0.55892369	      0.31949730	      0.46174624	      0.09348381	      0.47304034
      0.55903248	      0.31949704	      0.46174493	      0.09348498	      0.47304184
      0.55912945	      0.31949681	      0.46174375	      0.09348603	      0.47304318
      0.55922641	      0.31949658	      0.46174257	      0.09348709	      0.47304452
      0.55932338	      0.31949635	      0.46174139	      0.09348815	      0.47304587
      0.55940869	      0.31949615	      0.46174035	      0.09348908	      0.47304705
      0.55949400	      0.31949594	      0.46173930	      0.09349002	      0.47304825
      0.55957931	      0.31949574	      0.46173826	      0.09349096	      0.47304944
      0.55969585	      0.31949547	      0.46173682	      0.09349225	      0.47305107
      0.55978118	      0.31949526	      0.46173577	      0.09349320	      0.47305227
      0.55986651	      0.31949506	      0.46173472	      0.09349415	      0.47305348
      0.55997113	      0.31949482	      0.46173342	      0.09349531	      0.47305496
      0.56007575	      0.31949457	      0.46173212	      0.09349649	      0.47305644
      0.56015439	      0.31949438	      0.46173114	      0.09349737	      0.47305756
      0.56023303	      0.31949420	      0.46173016	      0.09349826	      0.47305868
      0.56034371	      0.31949394	      0.46172877	      0.09349951	      0.47306027
      0.56044214	      0.31949371	      0.46172753	      0.09350063	      0.47306168
      0.56054057	      0.31949347	      0.46172630	      0.09350175	      0.47306309
      0.56062899	      0.31949327	      0.46172518	      0.09350276	      0.47306437
      0.56071740	      0.31949306	      0.46172406	      0.09350377	      0.47306565
      0.56080582	      0.31949285	      0.46172294	      0.09350479	      0.47306693
      0.56089424	      0.31949264	      0.46172181	      0.09350581	      0.47306822
      0.56100807	      0.31949237	      0.46172036	      0.09350712	      0.47306988
      0.56109024	      0.31949218	      0.46171931	      0.09350808	      0.47307108
      0.56117241	      0.31949199	      0.46171826	      0.09350904	      0.47307228
      0.56127979	      0.31949174	      0.46171688	      0.09351029	      0.47307386
      0.56138717	      0.31949148	      0.46171549	      0.09351155	      0.47307545
      0.56146469	      0.31949130	      0.46171449	      0.09351246	      0.47307659
      0.56154222	      0.31949112	      0.46171349	      0.09351338	      0.47307774
      0.56165486	      0.31949086	      0.46171202	      0.09351471	      0.47307942
      0.56175325	      0.31949063	      0.46171074	      0.09351588	      0.47308089
      0.56185163	      0.31949040	      0.46170946	      0.09351706	      0.47308236
      0.56194006	      0.31949019	      0.46170830	      0.09351812	      0.47308368
      0.56202849	      0.31948998	      0.46170714	      0.09351918	      0.47308502
      0.56211692	      0.31948978	      0.46170597	      0.09352024	      0.47308635
      0.56220535	      0.31948957	      0.46170481	      0.09352131	      0.47308769
      0.56231721	      0.31948931	      0.46170332	      0.09352267	      0.47308939
      0.56239983	      0.31948912	      0.46170223	      0.09352367	      0.47309064
      0.56248245	      0.31948892	      0.46170113	      0.09352468	      0.47309191
      0.56258833	      0.31948868	      0.46169971	      0.09352598	      0.47309353
      0.56269421	      0.31948843	      0.46169830	      0.09352728	      0.47309515
      0.56277217	      0.31948825	      0.46169725	      0.09352825	      0.47309635
      0.56285013	      0.31948807	      0.46169620	      0.09352921	      0.47309756
      0.56296114	      0.31948781	      0.46169470	      0.09353059	      0.47309928
      0.56305850	      0.31948758	      0.46169338	      0.09353180	      0.47310079
      0.56315585	      0.31948736	      0.46169206	      0.09353302	      0.47310231
      0.56325321	      0.31948713	      0.46169074	      0.09353425	      0.47310383
      0.56333459	      0.31948694	      0.46168963	      0.09353527	      0.47310511
      0.56341597	      0.31948675	      0.46168851	      0.09353630	      0.47310639
      0.56351961	      0.31948651	      0.46168709	      0.09353761	      0.47310802
      0.56362326	      0.31948627	      0.46168566	      0.09353893	      0.47310966
      0.56370602	      0.31948608	      0.46168452	      0.09353999	      0.47311098
      0.56378878	      0.31948589	      0.46168337	      0.09354105	      0.47311229
      0.56389214	      0.31948565	      0.46168194	      0.09354238	      0.47311394
      0.56399551	      0.31948541	      0.46168050	      0.09354372	      0.47311560
      0.56407619	      0.31948522	      0.46167937	      0.09354476	      0.47311689
      0.56415687	      0.31948504	      0.46167824	      0.09354581	      0.47311819
      0.56426276	      0.31948479	      0.46167676	      0.09354719	      0.47311991
      0.56436864	      0.31948455	      0.46167526	      0.09354858	      0.47312162
      0.56444782	      0.31948436	      0.46167414	      0.09354962	      0.47312291
      0.56452700	      0.31948418	      0.46167302	      0.09355066	      0.47312420
      0.56463557	      0.31948393	      0.46167148	      0.09355210	      0.47312598
      0.56473091	      0.31948371	      0.46167012	      0.09355337	      0.47312754
      0.56482625	      0.31948349	      0.46166876	      0.09355464	      0.47312911
      0.56492159	      0.31948327	      0.46166739	      0.09355591	      0.47313069
      0.56500687	      0.31948308	      0.46166617	      0.09355706	      0.47313210
      0.56509215	      0.31948288	      0.46166494	      0.09355821	      0.47313352
      0.56517743	      0.31948268	      0.46166370	      0.09355936	      0.47313494
      0.56528804	      0.31948243	      0.46166210	      0.09356086	      0.47313679
      0.56537422	      0.31948223	      0.46166085	      0.09356203	      0.47313823
      0.56546040	      0.31948203	      0.46165959	      0.09356321	      0.47313968
      0.56554657	      0.31948184	      0.46165833	      0.09356439	      0.47314114
      0.56565790	      0.31948158	      0.46165669	      0.09356593	      0.47314302
      0.56574226	      0.31948139	      0.46165545	      0.09356709	      0.47314445
      0.56582662	      0.31948119	      0.46165421	      0.09356826	      0.47314589
      0.56592942	      0.31948096	      0.46165268	      0.09356969	      0.47314765
      0.56603223	      0.31948072	      0.46165116	      0.09357113	      0.47314941
      0.56610944	      0.31948055	      0.46165001	      0.09357221	      0.47315074
      0.56618665	      0.31948037	      0.46164885	      0.09357330	      0.47315207
      0.56629720	      0.31948012	      0.46164720	      0.09357486	      0.47315399
      0.56639296	      0.31947990	      0.46164576	      0.09357621	      0.47315565
      0.56648871	      0.31947968	      0.46164431	      0.09357758	      0.47315732
      0.56658446	      0.31947946	      0.46164286	      0.09357894	      0.47315899
      0.56666738	      0.31947927	      0.46164161	      0.09358013	      0.47316045
      0.56675031	      0.31947908	      0.46164034	      0.09358132	      0.47316191
      0.56685083	      0.31947885	      0.46163881	      0.09358277	      0.47316368
      0.56695135	      0.31947863	      0.46163727	      0.09358423	      0.47316546
      0.56703368	      0.31947844	      0.46163600	      0.09358543	      0.47316692
      0.56711601	      0.31947825	      0.46163474	      0.09358663	      0.47316839
      0.56721844	      0.31947802	      0.46163315	      0.09358813	      0.47317022
      0.56732087	      0.31947779	      0.46163156	      0.09358964	      0.47317206
      0.56740011	      0.31947761	      0.46163033	      0.09359081	      0.47317349
      0.56747936	      0.31947743	      0.46162910	      0.09359198	      0.47317492
      0.56758642	      0.31947718	      0.46162742	      0.09359357	      0.47317685
      0.56769348	      0.31947694	      0.46162574	      0.09359517	      0.47317880
      0.56776891	      0.31947677	      0.46162455	      0.09359630	      0.47318018
      0.56784434	      0.31947660	      0.46162336	      0.09359743	      0.47318156
      0.56795917	      0.31947634	      0.46162154	      0.09359917	      0.47318366
      0.56805327	      0.31947613	      0.46162004	      0.09360059	      0.47318540
      0.56814737	      0.31947591	      0.46161854	      0.09360202	      0.47318714
      0.56824146	      0.31947570	      0.46161704	      0.09360346	      0.47318888
      0.56833556	      0.31947549	      0.46161553	      0.09360490	      0.47319063
      0.56841871	      0.31947530	      0.46161419	      0.09360618	      0.47319219
      0.56850186	      0.31947511	      0.46161284	      0.09360746	      0.47319374
      0.56858501	      0.31947493	      0.46161150	      0.09360875	      0.47319531
      0.56870013	      0.31947467	      0.46160963	      0.09361054	      0.47319748
      0.56878423	      0.31947448	      0.46160825	      0.09361186	      0.47319907
      0.56886834	      0.31947429	      0.46160688	      0.09361317	      0.47320066
      0.56897067	      0.31947406	      0.46160520	      0.09361478	      0.47320261
      0.56906256	      0.31947385	      0.46160369	      0.09361624	      0.47320437
      0.56915446	      0.31947364	      0.46160217	      0.09361769	      0.47320613
      0.56924635	      0.31947344	      0.46160064	      0.09361916	      0.47320790
      0.56933825	      0.31947323	      0.46159912	      0.09362062	      0.47320967
      0.56943014	      0.31947303	      0.46159758	      0.09362210	      0.47321146
      0.56952204	      0.31947282	      0.46159604	      0.09362358	      0.47321324
      0.56960460	      0.31947263	      0.46159466	      0.09362491	      0.47321485
      0.56968716	      0.31947245	      0.46159327	      0.09362625	      0.47321647
      0.56978687	      0.31947223	      0.46159158	      0.09362787	      0.47321843
      0.56988657	      0.31947200	      0.46158989	      0.09362950	      0.47322039
      0.56996735	      0.31947182	      0.46158852	      0.09363083	      0.47322199
      0.57004813	      0.31947164	      0.46158714	      0.09363216	      0.47322359
      0.57015232	      0.31947141	      0.46158536	      0.09363388	      0.47322566
      0.57024573	      0.31947120	      0.46158375	      0.09363543	      0.47322753
      0.57033914	      0.31947099	      0.46158214	      0.09363699	      0.47322940
      0.57043255	      0.31947078	      0.46158053	      0.09363855	      0.47323128
      0.57051403	      0.31947060	      0.46157911	      0.09363992	      0.47323292
      0.57059550	      0.31947042	      0.46157770	      0.09364129	      0.47323457
      0.57069705	      0.31947019	      0.46157592	      0.09364300	      0.47323664
      0.57079861	      0.31946997	      0.46157415	      0.09364473	      0.47323871
      0.57087619	      0.31946980	      0.46157278	      0.09364605	      0.47324029
      0.57095378	      0.31946962	      0.46157141	      0.09364738	      0.47324189
      0.57106354	      0.31946938	      0.46156947	      0.09364926	      0.47324415
      0.57115640	      0.31946917	      0.46156782	      0.09365086	      0.47324607
      0.57124925	      0.31946897	      0.46156617	      0.09365247	      0.47324799
      0.57134211	      0.31946876	      0.46156451	      0.09365409	      0.47324993
      0.57142551	      0.31946858	      0.46156301	      0.09365554	      0.47325167
      0.57150892	      0.31946839	      0.46156151	      0.09365700	      0.47325342
      0.57159232	      0.31946821	      0.46156001	      0.09365847	      0.47325517
      0.57170185	      0.31946797	      0.46155803	      0.09366040	      0.47325748
      0.57179100	      0.31946777	      0.46155641	      0.09366198	      0.47325937
      0.57188015	      0.31946757	      0.46155478	      0.09366356	      0.47326127
      0.57196930	      0.31946737	      0.46155315	      0.09366515	      0.47326317
      0.57205844	      0.31946718	      0.46155151	      0.09366675	      0.47326507
      0.57214759	      0.31946698	      0.46154987	      0.09366836	      0.47326699
      0.57223674	      0.31946678	      0.46154823	      0.09366997	      0.47326891
      0.57232589	      0.31946659	      0.46154657	      0.09367158	      0.47327084
      0.57241503	      0.31946639	      0.46154492	      0.09367320	      0.47327277
      0.57252309	      0.31946615	      0.46154290	      0.09367518	      0.47327513
      0.57260001	      0.31946598	      0.46154146	      0.09367659	      0.47327681
      0.57267693	      0.31946581	      0.46154001	      0.09367800	      0.47327849
      0.57278312	      0.31946558	      0.46153801	      0.09367997	      0.47328083
      0.57288092	      0.31946537	      0.46153616	      0.09368178	      0.47328299
      0.57297871	      0.31946515	      0.46153430	      0.09368360	      0.47328516
      0.57306235	      0.31946497	      0.46153271	      0.09368517	      0.47328702
      0.57314598	      0.31946478	      0.46153111	      0.09368674	      0.47328889
      0.57324657	      0.31946456	      0.46152918	      0.09368863	      0.47329114
      0.57333510	      0.31946437	      0.46152748	      0.09369031	      0.47329313
      0.57342363	      0.31946418	      0.46152577	      0.09369199	      0.47329513
      0.57351216	      0.31946398	      0.46152405	      0.09369368	      0.47329713
      0.57360069	      0.31946379	      0.46152233	      0.09369537	      0.47329914
      0.57368922	      0.31946360	      0.46152061	      0.09369707	      0.47330116
      0.57377775	      0.31946340	      0.46151887	      0.09369878	      0.47330319
      0.57386628	      0.31946321	      0.46151714	      0.09370049	      0.47330522
      0.57395481	      0.31946302	      0.46151539	      0.09370221	      0.47330726
      0.57404334	      0.31946282	      0.46151364	      0.09370394	      0.47330931
      0.57415408	      0.31946258	      0.46151144	      0.09370611	      0.47331188
      0.57422821	      0.31946242	      0.46150997	      0.09370757	      0.47331360
      0.57430234	      0.31946226	      0.46150849	      0.09370903	      0.47331533
      0.57441130	      0.31946202	      0.46150631	      0.09371119	      0.47331789
      0.57451527	      0.31946179	      0.46150421	      0.09371326	      0.47332033
      0.57461924	      0.31946157	      0.46150212	      0.09371533	      0.47332279
      0.57469862	      0.31946140	      0.46150051	      0.09371693	      0.47332467
      0.57477800	      0.31946122	      0.46149889	      0.09371852	      0.47332656
      0.57488716	      0.31946099	      0.46149667	      0.09372073	      0.47332917
      0.57497153	      0.31946080	      0.46149494	      0.09372244	      0.47333119
      0.57505589	      0.31946062	      0.46149321	      0.09372416	      0.47333322
      0.57514026	      0.31946044	      0.46149147	      0.09372589	      0.47333526
      0.57525157	      0.31946020	      0.46148917	      0.09372817	      0.47333795
      0.57532817	      0.31946003	      0.46148758	      0.09372975	      0.47333981
      0.57540476	      0.31945986	      0.46148598	      0.09373133	      0.47334168
      0.57550882	      0.31945964	      0.46148381	      0.09373349	      0.47334423
      0.57560788	      0.31945942	      0.46148173	      0.09373556	      0.47334666
      0.57570694	      0.31945921	      0.46147965	      0.09373763	      0.47334910
      0.57578946	      0.31945903	      0.46147791	      0.09373937	      0.47335114
      0.57587198	      0.31945885	      0.46147616	      0.09374111	      0.47335319
      0.57597530	      0.31945863	      0.46147396	      0.09374329	      0.47335577
      0.57605979	      0.31945845	      0.46147216	      0.09374509	      0.47335788
      0.57614428	      0.31945827	      0.46147035	      0.09374689	      0.47336000
      0.57622877	      0.31945808	      0.46146854	      0.09374870	      0.47336213
      0.57633729	      0.31945785	      0.46146620	      0.09375103	      0.47336487
      0.57641471	      0.31945768	      0.46146453	      0.09375270	      0.47336683
      0.57649212	      0.31945752	      0.46146285	      0.09375438	      0.47336880
      0.57659349	      0.31945730	      0.46146064	      0.09375658	      0.47337139
      0.57669118	      0.31945709	      0.46145851	      0.09375871	      0.47337389
      0.57678887	      0.31945688	      0.46145637	      0.09376085	      0.47337640
      0.57687228	      0.31945670	      0.46145454	      0.09376269	      0.47337855
      0.57695570	      0.31945652	      0.46145270	      0.09376453	      0.47338071
      0.57705763	      0.31945630	      0.46145044	      0.09376679	      0.47338336
      0.57714123	      0.31945612	      0.46144858	      0.09376864	      0.47338554
      0.57722484	      0.31945594	      0.46144672	      0.09377051	      0.47338773
      0.57730844	      0.31945576	      0.46144485	      0.09377238	      0.47338992
      0.57741952	      0.31945553	      0.46144236	      0.09377488	      0.47339285
      0.57749467	      0.31945537	      0.46144067	      0.09377658	      0.47339484
      0.57756982	      0.31945520	      0.46143897	      0.09377828	      0.47339683
      0.57767361	      0.31945498	      0.46143662	      0.09378064	      0.47339959
      0.57777388	      0.31945477	      0.46143434	      0.09378292	      0.47340227
      0.57787415	      0.31945455	      0.46143205	      0.09378522	      0.47340495
      0.57795995	      0.31945437	      0.46143008	      0.09378720	      0.47340726
      0.57804576	      0.31945419	      0.46142811	      0.09378918	      0.47340958
      0.57813157	      0.31945400	      0.46142614	      0.09379116	      0.47341190
      0.57821737	      0.31945382	      0.46142415	      0.09379316	      0.47341423
      0.57831848	      0.31945361	      0.46142181	      0.09379552	      0.47341699
      0.57840746	      0.31945342	      0.46141974	      0.09379760	      0.47341942
      0.57849644	      0.31945323	      0.46141766	      0.09379970	      0.47342187
      0.57858542	      0.31945304	      0.46141557	      0.09380179	      0.47342432
      0.57867441	      0.31945285	      0.46141348	      0.09380390	      0.47342678
      0.57876339	      0.31945266	      0.46141138	      0.09380602	      0.47342924
      0.57885237	      0.31945247	      0.46140928	      0.09380814	      0.47343172
      0.57894135	      0.31945228	      0.46140716	      0.09381027	      0.47343420
      0.57903033	      0.31945209	      0.46140504	      0.09381241	      0.47343670
      0.57911931	      0.31945190	      0.46140292	      0.09381455	      0.47343920
      0.57920830	      0.31945171	      0.46140078	      0.09381670	      0.47344170
      0.57929728	      0.31945152	      0.46139864	      0.09381886	      0.47344422
      0.57938626	      0.31945133	      0.46139650	      0.09382103	      0.47344675
      0.57947524	      0.31945114	      0.46139434	      0.09382321	      0.47344928
      0.57956422	      0.31945096	      0.46139218	      0.09382539	      0.47345182
      0.57965321	      0.31945077	      0.46139002	      0.09382758	      0.47345437
      0.57974219	      0.31945058	      0.46138784	      0.09382978	      0.47345693
      0.57983117	      0.31945039	      0.46138566	      0.09383199	      0.47345950
      0.57992015	      0.31945020	      0.46138347	      0.09383420	      0.47346207
      0.58000913	      0.31945001	      0.46138128	      0.09383642	      0.47346466
      0.58008917	      0.31944984	      0.46137930	      0.09383843	      0.47346699
      0.58016920	      0.31944967	      0.46137731	      0.09384044	      0.47346932
      0.58027175	      0.31944946	      0.46137476	      0.09384302	      0.47347233
      0.58035685	      0.31944928	      0.46137263	      0.09384518	      0.47347483
      0.58044195	      0.31944910	      0.46137050	      0.09384734	      0.47347734
      0.58052706	      0.31944892	      0.46136836	      0.09384950	      0.47347986
      0.58062934	      0.31944870	      0.46136578	      0.09385212	      0.47348289
      0.58070877	      0.31944853	      0.46136377	      0.09385416	      0.47348526
      0.58078820	      0.31944836	      0.46136176	      0.09385620	      0.47348763
      0.58088473	      0.31944816	      0.46135930	      0.09385869	      0.47349052
      0.58097852	      0.31944796	      0.46135691	      0.09386112	      0.47349334
      0.58107231	      0.31944776	      0.46135451	      0.09386356	      0.47349617
      0.58115643	      0.31944759	      0.46135235	      0.09386576	      0.47349872
      0.58124055	      0.31944741	      0.46135018	      0.09386796	      0.47350127
      0.58132467	      0.31944723	      0.46134801	      0.09387016	      0.47350383
      0.58140878	      0.31944705	      0.46134583	      0.09387238	      0.47350639
      0.58152472	      0.31944681	      0.46134281	      0.09387544	      0.47350995
      0.58159545	      0.31944666	      0.46134097	      0.09387732	      0.47351212
      0.58166618	      0.31944651	      0.46133912	      0.09387920	      0.47351430
      0.58177889	      0.31944627	      0.46133616	      0.09388221	      0.47351778
      0.58187995	      0.31944606	      0.46133350	      0.09388491	      0.47352091
      0.58201978	      0.31944577	      0.46132981	      0.09388868	      0.47352527
      0.58209065	      0.31944562	      0.46132793	      0.09389059	      0.47352748
      0.58216152	      0.31944547	      0.46132604	      0.09389251	      0.47352970
      0.58229489	      0.31944519	      0.46132249	      0.09389613	      0.47353390
      0.58236804	      0.31944503	      0.46132053	      0.09389813	      0.47353620
      0.58244118	      0.31944488	      0.46131857	      0.09390013	      0.47353852
      0.58255506	      0.31944464	      0.46131550	      0.09390325	      0.47354213
      0.58265213	      0.31944444	      0.46131288	      0.09390593	      0.47354522
      0.58274920	      0.31944423	      0.46131025	      0.09390861	      0.47354832
      0.58283128	      0.31944406	      0.46130802	      0.09391089	      0.47355095
      0.58291336	      0.31944389	      0.46130578	      0.09391317	      0.47355358
      0.58299544	      0.31944372	      0.46130354	      0.09391546	      0.47355623
      0.58310294	      0.31944349	      0.46130059	      0.09391846	      0.47355970
      0.58318586	      0.31944332	      0.46129831	      0.09392079	      0.47356239
      0.58326878	      0.31944314	      0.46129603	      0.09392313	      0.47356508
      0.58335170	      0.31944297	      0.46129374	      0.09392547	      0.47356778
      0.58345876	      0.31944274	      0.46129077	      0.09392850	      0.47357128
      0.58354044	      0.31944257	      0.46128850	      0.09393082	      0.47357396
      0.58362213	      0.31944240	      0.46128622	      0.09393315	      0.47357665
      0.58372081	      0.31944219	      0.46128346	      0.09393597	      0.47357990
      0.58380913	      0.31944201	      0.46128099	      0.09393850	      0.47358282
      0.58389746	      0.31944182	      0.46127850	      0.09394104	      0.47358575
      0.58398579	      0.31944164	      0.46127601	      0.09394359	      0.47358869
      0.58407411	      0.31944145	      0.46127352	      0.09394614	      0.47359163
      0.58416244	      0.31944127	      0.46127101	      0.09394871	      0.47359459
      0.58425076	      0.31944108	      0.46126850	      0.09395128	      0.47359755
      0.58433909	      0.31944090	      0.46126598	      0.09395386	      0.47360052
      0.58442742	      0.31944072	      0.46126346	      0.09395644	      0.47360350
      0.58451574	      0.31944053	      0.46126093	      0.09395903	      0.47360648
      0.58460407	      0.31944035	      0.46125839	      0.09396164	      0.47360948
      0.58469239	      0.31944016	      0.46125584	      0.09396424	      0.47361248
      0.58478072	      0.31943998	      0.46125329	      0.09396686	      0.47361549
      0.58486905	      0.31943979	      0.46125073	      0.09396948	      0.47361851
      0.58494757	      0.31943963	      0.46124845	      0.09397182	      0.47362120
      0.58502609	      0.31943946	      0.46124616	      0.09397417	      0.47362390
      0.58512332	      0.31943926	      0.46124333	      0.09397708	      0.47362725
      0.58522055	      0.31943906	      0.46124048	      0.09398000	      0.47363061
      0.58530010	      0.31943889	      0.46123814	      0.09398240	      0.47363337
      0.58537966	      0.31943873	      0.46123580	      0.09398480	      0.47363613
      0.58547784	      0.31943852	      0.46123290	      0.09398777	      0.47363955
      0.58557601	      0.31943832	      0.46123000	      0.09399075	      0.47364298
      0.58565203	      0.31943816	      0.46122774	      0.09399307	      0.47364564
      0.58572805	      0.31943800	      0.46122548	      0.09399539	      0.47364831
      0.58583111	      0.31943778	      0.46122241	      0.09399855	      0.47365194
      0.58593417	      0.31943757	      0.46121933	      0.09400172	      0.47365557
      0.58600677	      0.31943742	      0.46121715	      0.09400395	      0.47365814
      0.58607936	      0.31943727	      0.46121497	      0.09400620	      0.47366072
      0.58618942	      0.31943704	      0.46121165	      0.09400960	      0.47366463
      0.58628029	      0.31943685	      0.46120890	      0.09401243	      0.47366788
      0.58637117	      0.31943666	      0.46120615	      0.09401526	      0.47367113
      0.58646204	      0.31943647	      0.46120339	      0.09401810	      0.47367439
      0.58655291	      0.31943628	      0.46120062	      0.09402094	      0.47367765
      0.58663105	      0.31943612	      0.46119824	      0.09402340	      0.47368047
      0.58670920	      0.31943596	      0.46119584	      0.09402586	      0.47368329
      0.58680671	      0.31943575	      0.46119285	      0.09402894	      0.47368683
      0.58690423	      0.31943555	      0.46118985	      0.09403203	      0.47369037
      0.58698284	      0.31943539	      0.46118743	      0.09403452	      0.47369323
      0.58706146	      0.31943523	      0.46118500	      0.09403703	      0.47369610
      0.58715997	      0.31943502	      0.46118194	      0.09404017	      0.47369971
      0.58725849	      0.31943482	      0.46117888	      0.09404332	      0.47370332
      0.58733431	      0.31943466	      0.46117652	      0.09404576	      0.47370611
      0.58741014	      0.31943450	      0.46117415	      0.09404820	      0.47370891
      0.58751256	      0.31943429	      0.46117094	      0.09405150	      0.47371269
      0.58761499	      0.31943408	      0.46116773	      0.09405481	      0.47371649
      0.58768817	      0.31943392	      0.46116542	      0.09405719	      0.47371921
      0.58776136	      0.31943377	      0.46116312	      0.09405956	      0.47372193
      0.58786893	      0.31943355	      0.46115972	      0.09406307	      0.47372595
      0.58795995	      0.31943336	      0.46115683	      0.09406605	      0.47372936
      0.58805097	      0.31943317	      0.46115394	      0.09406903	      0.47373277
      0.58814199	      0.31943298	      0.46115104	      0.09407202	      0.47373620
      0.58822305	      0.31943282	      0.46114845	      0.09407469	      0.47373925
      0.58830411	      0.31943265	      0.46114585	      0.09407737	      0.47374232
      0.58838517	      0.31943248	      0.46114325	      0.09408005	      0.47374539
      0.58849051	      0.31943226	      0.46113986	      0.09408355	      0.47374939
      0.58857274	      0.31943209	      0.46113721	      0.09408628	      0.47375252
      0.58865497	      0.31943192	      0.46113455	      0.09408903	      0.47375566
      0.58873720	      0.31943175	      0.46113189	      0.09409178	      0.47375881
      0.58884218	      0.31943153	      0.46112848	      0.09409530	      0.47376283
      0.58892279	      0.31943137	      0.46112586	      0.09409801	      0.47376593
      0.58900340	      0.31943120	      0.46112323	      0.09410072	      0.47376904
      0.58910067	      0.31943100	      0.46112005	      0.09410401	      0.47377279
      0.58919794	      0.31943080	      0.46111686	      0.09410730	      0.47377656
      0.58927174	      0.31943065	      0.46111443	      0.09410981	      0.47377943
      0.58934555	      0.31943049	      0.46111200	      0.09411232	      0.47378230
      0.58945003	      0.31943028	      0.46110855	      0.09411588	      0.47378637
      0.58954095	      0.31943009	      0.46110554	      0.09411899	      0.47378992
      0.58963186	      0.31942990	      0.46110253	      0.09412211	      0.47379348
      0.58972278	      0.31942972	      0.46109950	      0.09412524	      0.47379706
      0.58980210	      0.31942955	      0.46109686	      0.09412797	      0.47380018
      0.58988143	      0.31942939	      0.46109421	      0.09413071	      0.47380331
      0.58996076	      0.31942923	      0.46109156	      0.09413345	      0.47380644
      0.59007111	      0.31942900	      0.46108785	      0.09413728	      0.47381082
      0.59015216	      0.31942883	      0.46108513	      0.09414010	      0.47381404
      0.59023320	      0.31942866	      0.46108240	      0.09414293	      0.47381726
      0.59033078	      0.31942846	      0.46107910	      0.09414634	      0.47382116
      0.59041724	      0.31942829	      0.46107617	      0.09414937	      0.47382461
      0.59050371	      0.31942811	      0.46107324	      0.09415241	      0.47382808
      0.59059017	      0.31942793	      0.46107029	      0.09415545	      0.47383155
      0.59067663	      0.31942775	      0.46106735	      0.09415850	      0.47383504
      0.59076309	      0.31942757	      0.46106439	      0.09416156	      0.47383853
      0.59084955	      0.31942740	      0.46106143	      0.09416463	      0.47384202
      0.59093601	      0.31942722	      0.46105846	      0.09416770	      0.47384553
      0.59102247	      0.31942704	      0.46105549	      0.09417078	      0.47384904
      0.59110893	      0.31942686	      0.46105251	      0.09417387	      0.47385256
      0.59119539	      0.31942668	      0.46104952	      0.09417696	      0.47385609
      0.59128185	      0.31942651	      0.46104653	      0.09418006	      0.47385962
      0.59136831	      0.31942633	      0.46104353	      0.09418317	      0.47386317
      0.59145478	      0.31942615	      0.46104052	      0.09418628	      0.47386672
      0.59154124	      0.31942597	      0.46103751	      0.09418941	      0.47387028
      0.59162770	      0.31942580	      0.46103449	      0.09419254	      0.47387385
      0.59171416	      0.31942562	      0.46103146	      0.09419567	      0.47387742
      0.59180062	      0.31942544	      0.46102843	      0.09419882	      0.47388100
      0.59188708	      0.31942526	      0.46102539	      0.09420197	      0.47388459
      0.59197354	      0.31942509	      0.46102234	      0.09420512	      0.47388819
      0.59206000	      0.31942491	      0.46101929	      0.09420829	      0.47389180
      0.59214646	      0.31942473	      0.46101623	      0.09421146	      0.47389541
      0.59223292	      0.31942456	      0.46101317	      0.09421464	      0.47389903
      0.59231939	      0.31942438	      0.46101009	      0.09421783	      0.47390266
      0.59240585	      0.31942420	      0.46100702	      0.09422102	      0.47390629
      0.59249231	      0.31942402	      0.46100393	      0.09422422	      0.47390994
      0.59257877	      0.31942385	      0.46100084	      0.09422743	      0.47391359
      0.59266523	      0.31942367	      0.46099774	      0.09423064	      0.47391725
      0.59275169	      0.31942349	      0.46099464	      0.09423386	      0.47392092
      0.59283815	      0.31942332	      0.46099152	      0.09423709	      0.47392459
      0.59292461	      0.31942314	      0.46098841	      0.09424033	      0.47392827
      0.59301107	      0.31942296	      0.46098528	      0.09424357	      0.47393196
      0.59309753	      0.31942279	      0.46098215	      0.09424682	      0.47393566
      0.59318400	      0.31942261	      0.46097901	      0.09425008	      0.47393937
      0.59327046	      0.31942243	      0.46097587	      0.09425334	      0.47394308
      0.59335692	      0.31942226	      0.46097272	      0.09425661	      0.47394680
      0.59344338	      0.31942208	      0.46096956	      0.09425989	      0.47395053
      0.59352984	      0.31942190	      0.46096640	      0.09426318	      0.47395427
      0.59361630	      0.31942173	      0.46096323	      0.09426647	      0.47395801
      0.59370276	      0.31942155	      0.46096005	      0.09426977	      0.47396176
      0.59378922	      0.31942137	      0.46095687	      0.09427308	      0.47396552
      0.59387568	      0.31942120	      0.46095368	      0.09427639	      0.47396929
      0.59396214	      0.31942102	      0.46095048	      0.09427971	      0.47397306
      0.59404860	      0.31942084	      0.46094728	      0.09428304	      0.47397685
      0.59413507	      0.31942067	      0.46094407	      0.09428637	      0.47398064
      0.59422153	      0.31942049	      0.46094085	      0.09428971	      0.47398443
      0.59429925	      0.31942033	      0.46093796	      0.09429272	      0.47398786
      0.59437698	      0.31942017	      0.46093506	      0.09429574	      0.47399128
      0.59447124	      0.31941998	      0.46093153	      0.09429940	      0.47399545
      0.59456550	      0.31941979	      0.46092800	      0.09430308	      0.47399962
      0.59464506	      0.31941963	      0.46092501	      0.09430619	      0.47400315
      0.59472462	      0.31941947	      0.46092201	      0.09430930	      0.47400668
      0.59480419	      0.31941930	      0.46091901	      0.09431242	      0.47401023
      0.59491107	      0.31941909	      0.46091497	      0.09431662	      0.47401500
      0.59499126	      0.31941892	      0.46091194	      0.09431977	      0.47401858
      0.59507145	      0.31941876	      0.46090890	      0.09432294	      0.47402217
      0.59515165	      0.31941860	      0.46090585	      0.09432611	      0.47402577
      0.59525942	      0.31941838	      0.46090174	      0.09433038	      0.47403062
      0.59533805	      0.31941822	      0.46089874	      0.09433350	      0.47403416
      0.59541668	      0.31941806	      0.46089573	      0.09433663	      0.47403771
      0.59551479	      0.31941786	      0.46089198	      0.09434054	      0.47404215
      0.59560185	      0.31941768	      0.46088863	      0.09434401	      0.47404610
      0.59568891	      0.31941751	      0.46088528	      0.09434750	      0.47405005
      0.59577597	      0.31941733	      0.46088193	      0.09435099	      0.47405402
      0.59586303	      0.31941715	      0.46087856	      0.09435449	      0.47405799
      0.59595009	      0.31941697	      0.46087520	      0.09435800	      0.47406197
      0.59603715	      0.31941680	      0.46087182	      0.09436151	      0.47406595
      0.59611436	      0.31941664	      0.46086882	      0.09436463	      0.47406949
      0.59619158	      0.31941648	      0.46086582	      0.09436776	      0.47407304
      0.59628627	      0.31941629	      0.46086212	      0.09437160	      0.47407740
      0.59638096	      0.31941610	      0.46085842	      0.09437545	      0.47408177
      0.59645884	      0.31941594	      0.46085538	      0.09437863	      0.47408536
      0.59653672	      0.31941579	      0.46085232	      0.09438181	      0.47408897
      0.59663250	      0.31941559	      0.46084856	      0.09438572	      0.47409341
      0.59672829	      0.31941540	      0.46084479	      0.09438965	      0.47409786
      0.59680293	      0.31941525	      0.46084184	      0.09439272	      0.47410134
      0.59687757	      0.31941509	      0.46083889	      0.09439579	      0.47410482
      0.59697783	      0.31941489	      0.46083493	      0.09439992	      0.47410951
      0.59707809	      0.31941469	      0.46083095	      0.09440406	      0.47411420
      0.59714953	      0.31941454	      0.46082811	      0.09440702	      0.47411755
      0.59722097	      0.31941440	      0.46082526	      0.09440998	      0.47412091
      0.59732758	      0.31941418	      0.46082101	      0.09441441	      0.47412593
      0.59741638	      0.31941400	      0.46081746	      0.09441811	      0.47413012
      0.59750518	      0.31941383	      0.46081391	      0.09442182	      0.47413432
      0.59759399	      0.31941365	      0.46081034	      0.09442553	      0.47413852
      0.59768279	      0.31941347	      0.46080677	      0.09442925	      0.47414274
      0.59775928	      0.31941331	      0.46080369	      0.09443246	      0.47414637
      0.59783576	      0.31941316	      0.46080061	      0.09443567	      0.47415001
      0.59793107	      0.31941296	      0.46079675	      0.09443969	      0.47415456
      0.59802638	      0.31941277	      0.46079289	      0.09444371	      0.47415911
      0.59810332	      0.31941262	      0.46078977	      0.09444696	      0.47416280
      0.59818026	      0.31941246	      0.46078665	      0.09445022	      0.47416649
      0.59827658	      0.31941227	      0.46078272	      0.09445431	      0.47417112
      0.59837290	      0.31941207	      0.46077879	      0.09445841	      0.47417575
      0.59844709	      0.31941192	      0.46077576	      0.09446157	      0.47417933
      0.59852128	      0.31941177	      0.46077273	      0.09446473	      0.47418291
      0.59862147	      0.31941157	      0.46076862	      0.09446902	      0.47418776
      0.59872165	      0.31941137	      0.46076450	      0.09447331	      0.47419262
      0.59879323	      0.31941123	      0.46076155	      0.09447638	      0.47419610
      0.59886480	      0.31941108	      0.46075860	      0.09447946	      0.47419958
      0.59897011	      0.31941087	      0.46075425	      0.09448400	      0.47420471
      0.59905914	      0.31941069	      0.46075057	      0.09448784	      0.47420906
      0.59914816	      0.31941051	      0.46074687	      0.09449169	      0.47421342
      0.59923718	      0.31941033	      0.46074317	      0.09449555	      0.47421778
      0.59931659	      0.31941017	      0.46073987	      0.09449899	      0.47422168
      0.59939600	      0.31941001	      0.46073656	      0.09450245	      0.47422559
      0.59947541	      0.31940985	      0.46073324	      0.09450590	      0.47422950
      0.59957812	      0.31940965	      0.46072895	      0.09451039	      0.47423457
      0.59965869	      0.31940948	      0.46072557	      0.09451391	      0.47423855
      0.59973925	      0.31940932	      0.46072219	      0.09451744	      0.47424254
      0.59981982	      0.31940916	      0.46071880	      0.09452097	      0.47424654
      0.59992211	      0.31940895	      0.46071449	      0.09452547	      0.47425162
      0.60000113	      0.31940880	      0.46071115	      0.09452895	      0.47425556
      0.60008015	      0.31940864	      0.46070781	      0.09453243	      0.47425950
      0.60017509	      0.31940845	      0.46070379	      0.09453663	      0.47426424
      0.60027004	      0.31940826	      0.46069976	      0.09454084	      0.47426899
      0.60034249	      0.31940811	      0.46069668	      0.09454405	      0.47427262
      0.60041495	      0.31940796	      0.46069359	      0.09454727	      0.47427626
      0.60051679	      0.31940776	      0.46068925	      0.09455180	      0.47428138
      0.60060563	      0.31940758	      0.46068546	      0.09455576	      0.47428586
      0.60069447	      0.31940740	      0.46068165	      0.09455973	      0.47429035
      0.60078332	      0.31940723	      0.46067784	      0.09456371	      0.47429484
      0.60086123	      0.31940707	      0.46067450	      0.09456720	      0.47429879
      0.60093914	      0.31940691	      0.46067114	      0.09457070	      0.47430274
      0.60101705	      0.31940676	      0.46066779	      0.09457420	      0.47430670
      0.60112399	      0.31940654	      0.46066317	      0.09457902	      0.47431214
      0.60120355	      0.31940638	      0.46065973	      0.09458261	      0.47431620
      0.60128312	      0.31940622	      0.46065628	      0.09458621	      0.47432026
      0.60136268	      0.31940607	      0.46065283	      0.09458982	      0.47432433
      0.60146841	      0.31940585	      0.46064823	      0.09459461	      0.47432975
      0.60154613	      0.31940570	      0.46064485	      0.09459815	      0.47433374
      0.60162385	      0.31940554	      0.46064146	      0.09460169	      0.47433773
      0.60172062	      0.31940535	      0.46063723	      0.09460610	      0.47434272
      0.60180676	      0.31940518	      0.46063346	      0.09461004	      0.47434716
      0.60189289	      0.31940500	      0.46062969	      0.09461398	      0.47435161
      0.60197903	      0.31940483	      0.46062590	      0.09461793	      0.47435607
      0.60206516	      0.31940466	      0.46062211	      0.09462188	      0.47436054
      0.60215130	      0.31940449	      0.46061832	      0.09462585	      0.47436501
      0.60223743	      0.31940432	      0.46061452	      0.09462982	      0.47436949
      0.60231300	      0.31940417	      0.46061118	      0.09463331	      0.47437343
      0.60238857	      0.31940401	      0.46060783	      0.09463680	      0.47437737
      0.60248312	      0.31940383	      0.46060364	      0.09464118	      0.47438231
      0.60257767	      0.31940364	      0.46059944	      0.09464557	      0.47438726
      0.60265398	      0.31940348	      0.46059604	      0.09464911	      0.47439127
      0.60273029	      0.31940333	      0.46059264	      0.09465266	      0.47439527
      0.60282602	      0.31940314	      0.46058837	      0.09465713	      0.47440031
      0.60292174	      0.31940295	      0.46058409	      0.09466160	      0.47440535
      0.60299460	      0.31940281	      0.46058082	      0.09466501	      0.47440920
      0.60306745	      0.31940266	      0.46057755	      0.09466842	      0.47441305
      0.60316821	      0.31940246	      0.46057303	      0.09467315	      0.47441838
      0.60326897	      0.31940226	      0.46056849	      0.09467789	      0.47442373
      0.60333835	      0.31940212	      0.46056536	      0.09468116	      0.47442741
      0.60340773	      0.31940198	      0.46056223	      0.09468443	      0.47443110
      0.60351601	      0.31940177	      0.46055733	      0.09468954	      0.47443687
      0.60360421	      0.31940159	      0.46055334	      0.09469372	      0.47444158
      0.60369241	      0.31940142	      0.46054933	      0.09469790	      0.47444630
      0.60378061	      0.31940124	      0.46054532	      0.09470209	      0.47445102
      0.60386880	      0.31940106	      0.46054131	      0.09470629	      0.47445575
      0.60394341	      0.31940092	      0.46053790	      0.09470984	      0.47445976
      0.60401801	      0.31940077	      0.46053450	      0.09471340	      0.47446377
      0.60411366	      0.31940058	      0.46053012	      0.09471797	      0.47446892
      0.60420930	      0.31940039	      0.46052574	      0.09472255	      0.47447409
      0.60428431	      0.31940024	      0.46052229	      0.09472615	      0.47447814
      0.60435931	      0.31940009	      0.46051885	      0.09472975	      0.47448220
      0.60445626	      0.31939990	      0.46051438	      0.09473442	      0.47448745
      0.60455321	      0.31939970	      0.46050991	      0.09473909	      0.47449272
      0.60462511	      0.31939956	      0.46050659	      0.09474256	      0.47449663
      0.60469701	      0.31939942	      0.46050326	      0.09474603	      0.47450055
      0.60479875	      0.31939922	      0.46049855	      0.09475096	      0.47450610
      0.60488645	      0.31939904	      0.46049448	      0.09475521	      0.47451089
      0.60497415	      0.31939887	      0.46049040	      0.09475947	      0.47451569
      0.60506185	      0.31939870	      0.46048632	      0.09476374	      0.47452050
      0.60514955	      0.31939852	      0.46048223	      0.09476802	      0.47452531
      0.60522357	      0.31939837	      0.46047877	      0.09477163	      0.47452938
      0.60529759	      0.31939823	      0.46047531	      0.09477525	      0.47453345
      0.60539373	      0.31939804	      0.46047081	      0.09477995	      0.47453876
      0.60548986	      0.31939785	      0.46046630	      0.09478467	      0.47454407
      0.60556375	      0.31939770	      0.46046282	      0.09478830	      0.47454815
      0.60563763	      0.31939755	      0.46045935	      0.09479193	      0.47455224
      0.60573609	      0.31939736	      0.46045471	      0.09479678	      0.47455771
      0.60583456	      0.31939716	      0.46045006	      0.09480164	      0.47456318
      0.60590448	      0.31939703	      0.46044675	      0.09480510	      0.47456707
      0.60597441	      0.31939689	      0.46044344	      0.09480856	      0.47457096
      0.60607993	      0.31939668	      0.46043844	      0.09481379	      0.47457685
      0.60616756	      0.31939651	      0.46043427	      0.09481814	      0.47458175
      0.60625519	      0.31939633	      0.46043010	      0.09482250	      0.47458666
      0.60634282	      0.31939616	      0.46042593	      0.09482686	      0.47459157
      0.60643045	      0.31939599	      0.46042174	      0.09483123	      0.47459649
      0.60650476	      0.31939584	      0.46041819	      0.09483495	      0.47460067
      0.60657906	      0.31939569	      0.46041463	      0.09483866	      0.47460485
      0.60667416	      0.31939550	      0.46041008	      0.09484343	      0.47461022
      0.60676926	      0.31939532	      0.46040551	      0.09484820	      0.47461559
      0.60684403	      0.31939517	      0.46040191	      0.09485196	      0.47461982
      0.60691879	      0.31939502	      0.46039831	      0.09485572	      0.47462405
      0.60701513	      0.31939483	      0.46039367	      0.09486058	      0.47462952
      0.60711147	      0.31939464	      0.46038901	      0.09486545	      0.47463499
      0.60718315	      0.31939450	      0.46038555	      0.09486907	      0.47463907
      0.60725484	      0.31939436	      0.46038207	      0.09487270	      0.47464315
      0.60735589	      0.31939416	      0.46037717	      0.09487783	      0.47464892
      0.60744314	      0.31939399	      0.46037293	      0.09488226	      0.47465390
      0.60753038	      0.31939382	      0.46036868	      0.09488670	      0.47465890
      0.60761763	      0.31939364	      0.46036443	      0.09489114	      0.47466390
      0.60770488	      0.31939347	      0.46036017	      0.09489560	      0.47466891
      0.60777871	      0.31939333	      0.46035656	      0.09489937	      0.47467315
      0.60785254	      0.31939318	      0.46035295	      0.09490315	      0.47467740
      0.60794801	      0.31939299	      0.46034827	      0.09490804	      0.47468290
      0.60804348	      0.31939280	      0.46034358	      0.09491294	      0.47468841
      0.60811720	      0.31939266	      0.46033995	      0.09491673	      0.47469267
      0.60819092	      0.31939251	      0.46033632	      0.09492053	      0.47469694
      0.60828863	      0.31939232	      0.46033151	      0.09492556	      0.47470260
      0.60838633	      0.31939213	      0.46032668	      0.09493061	      0.47470827
      0.60845620	      0.31939199	      0.46032322	      0.09493422	      0.47471234
      0.60852606	      0.31939186	      0.46031976	      0.09493784	      0.47471640
      0.60863052	      0.31939165	      0.46031458	      0.09494325	      0.47472249
      0.60871768	      0.31939148	      0.46031025	      0.09494778	      0.47472758
      0.60880484	      0.31939131	      0.46030592	      0.09495232	      0.47473268
      0.60889200	      0.31939114	      0.46030157	      0.09495686	      0.47473778
      0.60897917	      0.31939097	      0.46029722	      0.09496140	      0.47474289
      0.60905329	      0.31939082	      0.46029352	      0.09496528	      0.47474724
      0.60912741	      0.31939067	      0.46028981	      0.09496915	      0.47475160
      0.60922186	      0.31939049	      0.46028508	      0.09497410	      0.47475716
      0.60931632	      0.31939030	      0.46028034	      0.09497906	      0.47476273
      0.60939089	      0.31939016	      0.46027659	      0.09498297	      0.47476713
      0.60946547	      0.31939001	      0.46027284	      0.09498690	      0.47477154
      0.60956112	      0.31938982	      0.46026801	      0.09499194	      0.47477720
      0.60965678	      0.31938964	      0.46026319	      0.09499699	      0.47478287
      0.60972834	      0.31938950	      0.46025957	      0.09500077	      0.47478712
      0.60979990	      0.31938936	      0.46025595	      0.09500455	      0.47479137
      0.60990012	      0.31938916	      0.46025087	      0.09500986	      0.47479734
      0.60998689	      0.31938899	      0.46024646	      0.09501447	      0.47480251
      0.61007366	      0.31938882	      0.46024205	      0.09501908	      0.47480769
      0.61016043	      0.31938865	      0.46023764	      0.09502370	      0.47481288
      0.61024721	      0.31938848	      0.46023321	      0.09502832	      0.47481807
      0.61032096	      0.31938833	      0.46022945	      0.09503226	      0.47482249
      0.61039471	      0.31938819	      0.46022568	      0.09503620	      0.47482692
      0.61048938	      0.31938801	      0.46022083	      0.09504126	      0.47483260
      0.61058406	      0.31938782	      0.46021598	      0.09504634	      0.47483830
      0.61065773	      0.31938768	      0.46021220	      0.09505029	      0.47484274
      0.61073140	      0.31938753	      0.46020841	      0.09505425	      0.47484718
      0.61082818	      0.31938734	      0.46020343	      0.09505946	      0.47485303
      0.61092496	      0.31938715	      0.46019844	      0.09506467	      0.47485889
      0.61099492	      0.31938702	      0.46019483	      0.09506845	      0.47486313
      0.61106488	      0.31938688	      0.46019121	      0.09507223	      0.47486737
      0.61116798	      0.31938668	      0.46018588	      0.09507780	      0.47487363
      0.61125463	      0.31938651	      0.46018138	      0.09508250	      0.47487890
      0.61134129	      0.31938634	      0.46017689	      0.09508720	      0.47488418
      0.61142794	      0.31938617	      0.46017238	      0.09509191	      0.47488946
      0.61151460	      0.31938600	      0.46016787	      0.09509663	      0.47489476
      0.61158867	      0.31938586	      0.46016401	      0.09510066	      0.47489929
      0.61166274	      0.31938571	      0.46016014	      0.09510470	      0.47490382
      0.61175638	      0.31938553	      0.46015525	      0.09510982	      0.47490956
      0.61185003	      0.31938535	      0.46015035	      0.09511494	      0.47491531
      0.61192455	      0.31938520	      0.46014644	      0.09511902	      0.47491989
      0.61199908	      0.31938506	      0.46014253	      0.09512311	      0.47492448
      0.61209385	      0.31938487	      0.46013755	      0.09512831	      0.47493032
      0.61218863	      0.31938469	      0.46013257	      0.09513353	      0.47493617
      0.61226025	      0.31938455	      0.46012879	      0.09513747	      0.47494059
      0.61233187	      0.31938441	      0.46012501	      0.09514142	      0.47494502
      0.61243094	      0.31938422	      0.46011978	      0.09514689	      0.47495116
      0.61253000	      0.31938402	      0.46011454	      0.09515237	      0.47495730
      0.61259880	      0.31938389	      0.46011090	      0.09515618	      0.47496158
      0.61266759	      0.31938376	      0.46010725	      0.09515999	      0.47496585
      0.61277262	      0.31938355	      0.46010167	      0.09516582	      0.47497239
      0.61285986	      0.31938338	      0.46009703	      0.09517067	      0.47497783
      0.61294710	      0.31938321	      0.46009238	      0.09517553	      0.47498328
      0.61303434	      0.31938304	      0.46008773	      0.09518039	      0.47498873
      0.61311120	      0.31938289	      0.46008362	      0.09518468	      0.47499355
      0.61318807	      0.31938274	      0.46007951	      0.09518898	      0.47499836
      0.61326494	      0.31938259	      0.46007540	      0.09519328	      0.47500319
      0.61336732	      0.31938239	      0.46006991	      0.09519901	      0.47500962
      0.61344553	      0.31938224	      0.46006571	      0.09520340	      0.47501454
      0.61352374	      0.31938209	      0.46006150	      0.09520780	      0.47501947
      0.61360195	      0.31938194	      0.46005729	      0.09521219	      0.47502440
      0.61370357	      0.31938174	      0.46005182	      0.09521792	      0.47503081
      0.61378017	      0.31938159	      0.46004768	      0.09522224	      0.47503566
      0.61385676	      0.31938144	      0.46004354	      0.09522656	      0.47504051
      0.61395041	      0.31938126	      0.46003848	      0.09523186	      0.47504644
      0.61403450	      0.31938110	      0.46003392	      0.09523662	      0.47505178
      0.61411860	      0.31938094	      0.46002936	      0.09524139	      0.47505712
      0.61420270	      0.31938077	      0.46002479	      0.09524616	      0.47506248
      0.61428680	      0.31938061	      0.46002021	      0.09525094	      0.47506783
      0.61437089	      0.31938045	      0.46001563	      0.09525573	      0.47507320
      0.61445499	      0.31938028	      0.46001105	      0.09526052	      0.47507857
      0.61453021	      0.31938014	      0.46000694	      0.09526481	      0.47508338
      0.61460543	      0.31937999	      0.46000283	      0.09526911	      0.47508819
      0.61469631	      0.31937982	      0.45999785	      0.09527430	      0.47509402
      0.61478720	      0.31937964	      0.45999287	      0.09527951	      0.47509985
      0.61486313	      0.31937949	      0.45998870	      0.09528386	      0.47510473
      0.61493906	      0.31937935	      0.45998453	      0.09528822	      0.47510961
      0.61503079	      0.31937917	      0.45997948	      0.09529350	      0.47511552
      0.61512253	      0.31937899	      0.45997443	      0.09529878	      0.47512144
      0.61519561	      0.31937885	      0.45997040	      0.09530299	      0.47512616
      0.61526870	      0.31937871	      0.45996636	      0.09530720	      0.47513088
      0.61536417	      0.31937853	      0.45996108	      0.09531272	      0.47513706
      0.61545964	      0.31937834	      0.45995580	      0.09531824	      0.47514325
      0.61553002	      0.31937820	      0.45995189	      0.09532232	      0.47514781
      0.61560041	      0.31937807	      0.45994799	      0.09532640	      0.47515238
      0.61570086	      0.31937787	      0.45994240	      0.09533223	      0.47515892
      0.61578646	      0.31937771	      0.45993764	      0.09533721	      0.47516449
      0.61587205	      0.31937754	      0.45993287	      0.09534219	      0.47517007
      0.61595765	      0.31937738	      0.45992809	      0.09534718	      0.47517566
      0.61604325	      0.31937721	      0.45992331	      0.09535217	      0.47518125
      0.61611795	      0.31937707	      0.45991913	      0.09535654	      0.47518614
      0.61619265	      0.31937693	      0.45991495	      0.09536091	      0.47519103
      0.61628397	      0.31937675	      0.45990983	      0.09536626	      0.47519702
      0.61637528	      0.31937657	      0.45990470	      0.09537161	      0.47520302
      0.61645039	      0.31937643	      0.45990048	      0.09537602	      0.47520796
      0.61652551	      0.31937628	      0.45989625	      0.09538043	      0.47521290
      0.61661771	      0.31937611	      0.45989105	      0.09538586	      0.47521898
      0.61670992	      0.31937593	      0.45988585	      0.09539129	      0.47522506
      0.61678257	      0.31937579	      0.45988174	      0.09539558	      0.47522986
      0.61685522	      0.31937565	      0.45987764	      0.09539987	      0.47523466
      0.61695074	      0.31937546	      0.45987223	      0.09540552	      0.47524099
      0.61704627	      0.31937528	      0.45986681	      0.09541118	      0.47524732
      0.61711659	      0.31937514	      0.45986282	      0.09541535	      0.47525199
      0.61718691	      0.31937501	      0.45985882	      0.09541952	      0.47525666
      0.61728672	      0.31937482	      0.45985314	      0.09542545	      0.47526330
      0.61737242	      0.31937465	      0.45984825	      0.09543055	      0.47526900
      0.61745812	      0.31937449	      0.45984336	      0.09543565	      0.47527472
      0.61754383	      0.31937432	      0.45983847	      0.09544077	      0.47528044
      0.61762953	      0.31937416	      0.45983357	      0.09544588	      0.47528617
      0.61770254	      0.31937402	      0.45982938	      0.09545025	      0.47529105
      0.61777556	      0.31937388	      0.45982520	      0.09545462	      0.47529594
      0.61786880	      0.31937370	      0.45981985	      0.09546021	      0.47530220
      0.61796204	      0.31937352	      0.45981449	      0.09546580	      0.47530846
      0.61803498	      0.31937338	      0.45981029	      0.09547018	      0.47531336
      0.61810792	      0.31937324	      0.45980609	      0.09547457	      0.47531827
      0.61820316	      0.31937306	      0.45980059	      0.09548030	      0.47532468
      0.61829840	      0.31937287	      0.45979509	      0.09548604	      0.47533111
      0.61836779	      0.31937274	      0.45979108	      0.09549023	      0.47533579
      0.61843718	      0.31937261	      0.45978706	      0.09549442	      0.47534048
      0.61853835	      0.31937241	      0.45978120	      0.09550054	      0.47534733
      0.61862386	      0.31937225	      0.45977624	      0.09550572	      0.47535312
      0.61870937	      0.31937208	      0.45977127	      0.09551091	      0.47535892
      0.61879487	      0.31937192	      0.45976630	      0.09551610	      0.47536473
      0.61888038	      0.31937176	      0.45976131	      0.09552130	      0.47537055
      0.61895369	      0.31937162	      0.45975704	      0.09552576	      0.47537554
      0.61902699	      0.31937148	      0.45975276	      0.09553022	      0.47538053
      0.61911927	      0.31937130	      0.45974737	      0.09553585	      0.47538683
      0.61921155	      0.31937112	      0.45974197	      0.09554148	      0.47539313
      0.61928530	      0.31937098	      0.45973765	      0.09554599	      0.47539817
      0.61935905	      0.31937084	      0.45973332	      0.09555051	      0.47540322
      0.61945243	      0.31937066	      0.45972784	      0.09555623	      0.47540962
      0.61954581	      0.31937048	      0.45972235	      0.09556196	      0.47541602
      0.61961673	      0.31937035	      0.45971817	      0.09556631	      0.47542089
      0.61968765	      0.31937021	      0.45971399	      0.09557067	      0.47542577
      0.61978518	      0.31937002	      0.45970824	      0.09557667	      0.47543248
      0.61988271	      0.31936984	      0.45970247	      0.09558269	      0.47543920
      0.61995087	      0.31936971	      0.45969844	      0.09558689	      0.47544391
      0.62001903	      0.31936958	      0.45969441	      0.09559110	      0.47544861
      0.62012229	      0.31936938	      0.45968829	      0.09559749	      0.47545575
      0.62020835	      0.31936922	      0.45968318	      0.09560281	      0.47546171
      0.62029440	      0.31936905	      0.45967806	      0.09560815	      0.47546767
      0.62038046	      0.31936889	      0.45967294	      0.09561349	      0.47547364
      0.62045661	      0.31936874	      0.45966841	      0.09561822	      0.47547893
      0.62053277	      0.31936860	      0.45966387	      0.09562295	      0.47548422
      0.62060892	      0.31936845	      0.45965932	      0.09562770	      0.47548952
      0.62070922	      0.31936826	      0.45965333	      0.09563395	      0.47549651
      0.62078665	      0.31936811	      0.45964869	      0.09563878	      0.47550191
      0.62086408	      0.31936796	      0.45964405	      0.09564362	      0.47550732
      0.62094151	      0.31936782	      0.45963941	      0.09564846	      0.47551273
      0.62104111	      0.31936763	      0.45963343	      0.09565469	      0.47551970
      0.62111701	      0.31936748	      0.45962887	      0.09565945	      0.47552502
      0.62119291	      0.31936734	      0.45962430	      0.09566421	      0.47553034
      0.62128498	      0.31936716	      0.45961875	      0.09567000	      0.47553680
      0.62137705	      0.31936699	      0.45961320	      0.09567579	      0.47554327
      0.62144625	      0.31936685	      0.45960902	      0.09568014	      0.47554814
      0.62151545	      0.31936672	      0.45960484	      0.09568450	      0.47555301
      0.62161487	      0.31936653	      0.45959882	      0.09569078	      0.47556002
      0.62170074	      0.31936637	      0.45959361	      0.09569620	      0.47556608
      0.62178662	      0.31936621	      0.45958840	      0.09570163	      0.47557215
      0.62187250	      0.31936604	      0.45958319	      0.09570707	      0.47557823
      0.62194725	      0.31936590	      0.45957864	      0.09571181	      0.47558352
      0.62202201	      0.31936576	      0.45957409	      0.09571655	      0.47558882
      0.62211184	      0.31936559	      0.45956862	      0.09572225	      0.47559519
      0.62220166	      0.31936542	      0.45956314	      0.09572796	      0.47560157
      0.62227609	      0.31936527	      0.45955859	      0.09573270	      0.47560687
      0.62235053	      0.31936513	      0.45955404	      0.09573745	      0.47561216
      0.62244167	      0.31936496	      0.45954846	      0.09574326	      0.47561866
      0.62253281	      0.31936479	      0.45954288	      0.09574908	      0.47562516
      0.62260506	      0.31936465	      0.45953844	      0.09575370	      0.47563032
      0.62267731	      0.31936451	      0.45953401	      0.09575832	      0.47563548
      0.62277149	      0.31936433	      0.45952822	      0.09576435	      0.47564222
      0.62286567	      0.31936415	      0.45952242	      0.09577039	      0.47564897
      0.62293562	      0.31936402	      0.45951811	      0.09577489	      0.47565398
      0.62300557	      0.31936389	      0.45951379	      0.09577938	      0.47565901
      0.62310384	      0.31936370	      0.45950772	      0.09578570	      0.47566607
      0.62318862	      0.31936354	      0.45950248	      0.09579116	      0.47567216
      0.62327340	      0.31936338	      0.45949723	      0.09579663	      0.47567827
      0.62335817	      0.31936322	      0.45949198	      0.09580210	      0.47568438
      0.62344295	      0.31936306	      0.45948672	      0.09580758	      0.47569050
      0.62351561	      0.31936292	      0.45948221	      0.09581228	      0.47569575
      0.62358827	      0.31936278	      0.45947769	      0.09581699	      0.47570100
      0.62368016	      0.31936261	      0.45947197	      0.09582294	      0.47570765
      0.62377204	      0.31936243	      0.45946624	      0.09582890	      0.47571431
      0.62384467	      0.31936230	      0.45946171	      0.09583362	      0.47571957
      0.62391730	      0.31936216	      0.45945718	      0.09583834	      0.47572485
      0.62401101	      0.31936198	      0.45945132	      0.09584444	      0.47573166
      0.62410472	      0.31936180	      0.45944546	      0.09585055	      0.47573847
      0.62417400	      0.31936167	      0.45944112	      0.09585507	      0.47574352
      0.62424328	      0.31936154	      0.45943677	      0.09585959	      0.47574857
      0.62434239	      0.31936135	      0.45943055	      0.09586607	      0.47575580
      0.62442694	      0.31936119	      0.45942523	      0.09587161	      0.47576198
      0.62451149	      0.31936103	      0.45941991	      0.09587714	      0.47576816
      0.62459604	      0.31936088	      0.45941459	      0.09588269	      0.47577435
      0.62468059	      0.31936072	      0.45940925	      0.09588824	      0.47578054
      0.62475360	      0.31936058	      0.45940464	      0.09589304	      0.47578590
      0.62482660	      0.31936044	      0.45940003	      0.09589784	      0.47579126
      0.62491750	      0.31936027	      0.45939428	      0.09590382	      0.47579794
      0.62500839	      0.31936010	      0.45938852	      0.09590981	      0.47580462
      0.62508184	      0.31935996	      0.45938387	      0.09591466	      0.47581003
      0.62515528	      0.31935982	      0.45937921	      0.09591951	      0.47581544
      0.62524719	      0.31935964	      0.45937337	      0.09592559	      0.47582223
      0.62533910	      0.31935947	      0.45936752	      0.09593167	      0.47582901
      0.62540987	      0.31935934	      0.45936301	      0.09593636	      0.47583425
      0.62548063	      0.31935920	      0.45935850	      0.09594105	      0.47583948
      0.62557635	      0.31935902	      0.45935240	      0.09594741	      0.47584657
      0.62567207	      0.31935884	      0.45934628	      0.09595377	      0.47585367
      0.62574026	      0.31935871	      0.45934192	      0.09595830	      0.47585873
      0.62580844	      0.31935859	      0.45933756	      0.09596284	      0.47586380
      0.62590929	      0.31935840	      0.45933110	      0.09596957	      0.47587130
      0.62599426	      0.31935824	      0.45932565	      0.09597524	      0.47587762
      0.62607922	      0.31935808	      0.45932019	      0.09598091	      0.47588395
      0.62616419	      0.31935792	      0.45931473	      0.09598659	      0.47589029
      0.62624014	      0.31935777	      0.45930984	      0.09599168	      0.47589596
      0.62631609	      0.31935763	      0.45930495	      0.09599676	      0.47590164
      0.62639204	      0.31935749	      0.45930005	      0.09600186	      0.47590732
      0.62648963	      0.31935730	      0.45929375	      0.09600841	      0.47591463
      0.62656670	      0.31935716	      0.45928877	      0.09601359	      0.47592041
      0.62664378	      0.31935701	      0.45928378	      0.09601877	      0.47592619
      0.62672085	      0.31935687	      0.45927879	      0.09602396	      0.47593198
      0.62681793	      0.31935668	      0.45927250	      0.09603050	      0.47593928
      0.62689360	      0.31935654	      0.45926759	      0.09603561	      0.47594497
      0.62696927	      0.31935640	      0.45926267	      0.09604072	      0.47595067
      0.62704494	      0.31935626	      0.45925775	      0.09604584	      0.47595637
      0.62714647	      0.31935607	      0.45925114	      0.09605271	      0.47596404
      0.62722142	      0.31935593	      0.45924626	      0.09605778	      0.47596970
      0.62729637	      0.31935579	      0.45924137	      0.09606286	      0.47597536
      0.62738847	      0.31935561	      0.45923536	      0.09606911	      0.47598233
      0.62747039	      0.31935546	      0.45923000	      0.09607468	      0.47598854
      0.62755232	      0.31935530	      0.45922464	      0.09608025	      0.47599475
      0.62763424	      0.31935515	      0.45921927	      0.09608583	      0.47600097
      0.62771616	      0.31935500	      0.45921390	      0.09609141	      0.47600719
      0.62779809	      0.31935484	      0.45920852	      0.09609700	      0.47601342
      0.62788001	      0.31935469	      0.45920314	      0.09610259	      0.47601966
      0.62796193	      0.31935454	      0.45919775	      0.09610819	      0.47602590
      0.62804386	      0.31935438	      0.45919236	      0.09611379	      0.47603215
      0.62812578	      0.31935423	      0.45918696	      0.09611940	      0.47603840
      0.62819859	      0.31935409	      0.45918216	      0.09612439	      0.47604397
      0.62827140	      0.31935396	      0.45917735	      0.09612939	      0.47604953
      0.62836098	      0.31935379	      0.45917143	      0.09613554	      0.47605639
      0.62845056	      0.31935362	      0.45916550	      0.09614169	      0.47606325
      0.62852487	      0.31935348	      0.45916058	      0.09614681	      0.47606895
      0.62859919	      0.31935334	      0.45915565	      0.09615192	      0.47607466
      0.62868888	      0.31935317	      0.45914970	      0.09615810	      0.47608155
      0.62877857	      0.31935300	      0.45914374	      0.09616429	      0.47608844
      0.62885026	      0.31935287	      0.45913897	      0.09616924	      0.47609396
      0.62892196	      0.31935274	      0.45913420	      0.09617420	      0.47609949
      0.62901488	      0.31935256	      0.45912801	      0.09618063	      0.47610665
      0.62910780	      0.31935239	      0.45912181	      0.09618706	      0.47611382
      0.62917741	      0.31935226	      0.45911716	      0.09619189	      0.47611920
      0.62924703	      0.31935213	      0.45911251	      0.09619672	      0.47612459
      0.62934371	      0.31935195	      0.45910604	      0.09620344	      0.47613207
      0.62944040	      0.31935177	      0.45909957	      0.09621016	      0.47613956
      0.62950693	      0.31935164	      0.45909511	      0.09621479	      0.47614472
      0.62957345	      0.31935152	      0.45909064	      0.09621942	      0.47614988
      0.62967657	      0.31935132	      0.45908372	      0.09622661	      0.47615789
      0.62976162	      0.31935117	      0.45907800	      0.09623255	      0.47616451
      0.62984667	      0.31935101	      0.45907227	      0.09623849	      0.47617113
      0.62993171	      0.31935085	      0.45906654	      0.09624443	      0.47617775
      0.63000625	      0.31935071	      0.45906151	      0.09624965	      0.47618357
      0.63008079	      0.31935057	      0.45905648	      0.09625487	      0.47618939
      0.63015533	      0.31935043	      0.45905144	      0.09626010	      0.47619521
      0.63025591	      0.31935024	      0.45904464	      0.09626716	      0.47620307
      0.63033188	      0.31935010	      0.45903950	      0.09627250	      0.47620902
      0.63040785	      0.31934996	      0.45903435	      0.09627784	      0.47621497
      0.63048382	      0.31934982	      0.45902919	      0.09628318	      0.47622093
      0.63058341	      0.31934963	      0.45902243	      0.09629020	      0.47622874
      0.63065778	      0.31934949	      0.45901737	      0.09629544	      0.47623458
      0.63073215	      0.31934935	      0.45901231	      0.09630069	      0.47624043
      0.63082366	      0.31934918	      0.45900608	      0.09630716	      0.47624763
      0.63090552	      0.31934903	      0.45900050	      0.09631294	      0.47625408
      0.63098738	      0.31934888	      0.45899491	      0.09631874	      0.47626053
      0.63106923	      0.31934873	      0.45898932	      0.09632454	      0.47626699
      0.63115109	      0.31934857	      0.45898372	      0.09633034	      0.47627345
      0.63123295	      0.31934842	      0.45897812	      0.09633615	      0.47627992
      0.63131480	      0.31934827	      0.45897251	      0.09634197	      0.47628640
      0.63138806	      0.31934813	      0.45896749	      0.09634717	      0.47629220
      0.63146131	      0.31934800	      0.45896246	      0.09635239	      0.47629801
      0.63154971	      0.31934783	      0.45895638	      0.09635868	      0.47630502
      0.63163812	      0.31934767	      0.45895030	      0.09636499	      0.47631204
      0.63171212	      0.31934753	      0.45894521	      0.09637027	      0.47631792
      0.63178612	      0.31934739	      0.45894011	      0.09637555	      0.47632380
      0.63187528	      0.31934723	      0.45893396	      0.09638192	      0.47633090
      0.63196445	      0.31934706	      0.45892781	      0.09638830	      0.47633800
      0.63203575	      0.31934693	      0.45892288	      0.09639341	      0.47634369
      0.63210705	      0.31934680	      0.45891795	      0.09639852	      0.47634938
      0.63219973	      0.31934662	      0.45891153	      0.09640517	      0.47635678
      0.63229241	      0.31934645	      0.45890511	      0.09641182	      0.47636419
      0.63236119	      0.31934632	      0.45890033	      0.09641677	      0.47636970
      0.63242997	      0.31934620	      0.45889556	      0.09642172	      0.47637520
      0.63252725	      0.31934602	      0.45888880	      0.09642872	      0.47638300
      0.63261440	      0.31934585	      0.45888273	      0.09643500	      0.47638999
      0.63270156	      0.31934569	      0.45887666	      0.09644129	      0.47639699
      0.63277131	      0.31934556	      0.45887180	      0.09644632	      0.47640260
      0.63284106	      0.31934543	      0.45886694	      0.09645136	      0.47640821
      0.63293505	      0.31934526	      0.45886037	      0.09645816	      0.47641578
      0.63302905	      0.31934508	      0.45885380	      0.09646497	      0.47642335
      0.63309787	      0.31934496	      0.45884899	      0.09646995	      0.47642890
      0.63316669	      0.31934483	      0.45884417	      0.09647494	      0.47643446
      0.63326384	      0.31934465	      0.45883736	      0.09648199	      0.47644231
      0.63334711	      0.31934449	      0.45883151	      0.09648804	      0.47644904
      0.63343038	      0.31934434	      0.45882566	      0.09649410	      0.47645578
      0.63351364	      0.31934419	      0.45881981	      0.09650016	      0.47646252
      0.63359691	      0.31934403	      0.45881395	      0.09650622	      0.47646928
      0.63366943	      0.31934390	      0.45880884	      0.09651151	      0.47647516
      0.63374194	      0.31934376	      0.45880373	      0.09651680	      0.47648105
      0.63383109	      0.31934360	      0.45879744	      0.09652331	      0.47648829
      0.63392024	      0.31934343	      0.45879114	      0.09652983	      0.47649555
      0.63399271	      0.31934330	      0.45878602	      0.09653513	      0.47650145
      0.63406518	      0.31934317	      0.45878089	      0.09654044	      0.47650735
      0.63415585	      0.31934300	      0.45877447	      0.09654708	      0.47651474
      0.63424652	      0.31934283	      0.45876804	      0.09655373	      0.47652215
      0.63431611	      0.31934270	      0.45876310	      0.09655884	      0.47652783
      0.63438571	      0.31934257	      0.45875816	      0.09656396	      0.47653352
      0.63448065	      0.31934240	      0.45875141	      0.09657094	      0.47654129
      0.63457559	      0.31934222	      0.45874465	      0.09657793	      0.47654906
      0.63464210	      0.31934210	      0.45873992	      0.09658283	      0.47655452
      0.63470860	      0.31934198	      0.45873518	      0.09658773	      0.47655997
      0.63480991	      0.31934179	      0.45872795	      0.09659521	      0.47656829
      0.63489360	      0.31934163	      0.45872197	      0.09660139	      0.47657517
      0.63497730	      0.31934148	      0.45871599	      0.09660758	      0.47658205
      0.63506099	      0.31934132	      0.45871000	      0.09661377	      0.47658894
      0.63514468	      0.31934117	      0.45870400	      0.09661997	      0.47659584
      0.63521550	      0.31934104	      0.45869892	      0.09662522	      0.47660168
      0.63528633	      0.31934091	      0.45869384	      0.09663047	      0.47660752
      0.63537726	      0.31934074	      0.45868731	      0.09663722	      0.47661503
      0.63546819	      0.31934057	      0.45868077	      0.09664398	      0.47662255
      0.63553936	      0.31934044	      0.45867565	      0.09664927	      0.47662843
      0.63561053	      0.31934031	      0.45867053	      0.09665457	      0.47663433
      0.63570281	      0.31934014	      0.45866388	      0.09666144	      0.47664197
      0.63579509	      0.31933997	      0.45865722	      0.09666832	      0.47664962
      0.63586322	      0.31933985	      0.45865230	      0.09667341	      0.47665528
      0.63593136	      0.31933972	      0.45864737	      0.09667850	      0.47666094
      0.63602844	      0.31933954	      0.45864035	      0.09668575	      0.47666901
      0.63611179	      0.31933939	      0.45863432	      0.09669199	      0.47667595
      0.63619515	      0.31933923	      0.45862827	      0.09669823	      0.47668289
      0.63627850	      0.31933908	      0.45862223	      0.09670448	      0.47668983
      0.63636186	      0.31933893	      0.45861617	      0.09671073	      0.47669679
      0.63643228	      0.31933880	      0.45861106	      0.09671602	      0.47670267
      0.63650269	      0.31933867	      0.45860593	      0.09672131	      0.47670855
      0.63659394	      0.31933850	      0.45859929	      0.09672817	      0.47671618
      0.63668520	      0.31933833	      0.45859264	      0.09673504	      0.47672381
      0.63675561	      0.31933820	      0.45858750	      0.09674034	      0.47672971
      0.63682603	      0.31933807	      0.45858236	      0.09674565	      0.47673561
      0.63691930	      0.31933790	      0.45857555	      0.09675268	      0.47674344
      0.63701257	      0.31933773	      0.45856873	      0.09675973	      0.47675127
      0.63707939	      0.31933761	      0.45856384	      0.09676478	      0.47675688
      0.63714621	      0.31933748	      0.45855894	      0.09676983	      0.47676250
      0.63724574	      0.31933730	      0.45855164	      0.09677736	      0.47677088
      0.63732905	      0.31933715	      0.45854553	      0.09678367	      0.47677789
      0.63741236	      0.31933700	      0.45853941	      0.09678999	      0.47678492
      0.63749567	      0.31933684	      0.45853328	      0.09679631	      0.47679194
      0.63757898	      0.31933669	      0.45852715	      0.09680264	      0.47679898
      0.63764951	      0.31933656	      0.45852196	      0.09680800	      0.47680494
      0.63772004	      0.31933643	      0.45851676	      0.09681337	      0.47681090
      0.63781069	      0.31933626	      0.45851007	      0.09682027	      0.47681857
      0.63790133	      0.31933610	      0.45850337	      0.09682717	      0.47682625
      0.63797225	      0.31933597	      0.45849813	      0.09683258	      0.47683226
      0.63804316	      0.31933584	      0.45849289	      0.09683799	      0.47683828
      0.63813513	      0.31933567	      0.45848608	      0.09684502	      0.47684608
      0.63822709	      0.31933550	      0.45847926	      0.09685205	      0.47685390
      0.63829497	      0.31933538	      0.45847423	      0.09685724	      0.47685967
      0.63836284	      0.31933525	      0.45846919	      0.09686244	      0.47686545
      0.63845962	      0.31933508	      0.45846200	      0.09686985	      0.47687369
      0.63854268	      0.31933492	      0.45845582	      0.09687622	      0.47688077
      0.63862575	      0.31933477	      0.45844963	      0.09688260	      0.47688785
      0.63870882	      0.31933462	      0.45844344	      0.09688898	      0.47689495
      0.63879189	      0.31933447	      0.45843725	      0.09689537	      0.47690204
      0.63886204	      0.31933434	      0.45843201	      0.09690077	      0.47690804
      0.63893219	      0.31933421	      0.45842677	      0.09690617	      0.47691404
      0.63902315	      0.31933404	      0.45841997	      0.09691318	      0.47692183
      0.63911410	      0.31933388	      0.45841317	      0.09692019	      0.47692963
      0.63918426	      0.31933375	      0.45840791	      0.09692561	      0.47693564
      0.63925442	      0.31933362	      0.45840266	      0.09693103	      0.47694167
      0.63934738	      0.31933345	      0.45839568	      0.09693821	      0.47694965
      0.63944034	      0.31933328	      0.45838870	      0.09694540	      0.47695764
      0.63950691	      0.31933316	      0.45838370	      0.09695056	      0.47696337
      0.63957349	      0.31933304	      0.45837869	      0.09695572	      0.47696910
      0.63967269	      0.31933286	      0.45837122	      0.09696341	      0.47697765
      0.63975572	      0.31933270	      0.45836497	      0.09696986	      0.47698481
      0.63983875	      0.31933255	      0.45835870	      0.09697631	      0.47699198
      0.63992177	      0.31933240	      0.45835244	      0.09698276	      0.47699915
      0.64000480	      0.31933225	      0.45834616	      0.09698922	      0.47700632
      0.64007506	      0.31933212	      0.45834085	      0.09699469	      0.47701240
      0.64014532	      0.31933199	      0.45833554	      0.09700017	      0.47701848
      0.64023569	      0.31933183	      0.45832869	      0.09700721	      0.47702631
      0.64032606	      0.31933166	      0.45832184	      0.09701427	      0.47703415
      0.64039670	      0.31933153	      0.45831648	      0.09701979	      0.47704028
      0.64046734	      0.31933141	      0.45831112	      0.09702531	      0.47704641
      0.64055904	      0.31933124	      0.45830415	      0.09703248	      0.47705438
      0.64065074	      0.31933107	      0.45829717	      0.09703966	      0.47706235
      0.64071833	      0.31933095	      0.45829203	      0.09704496	      0.47706824
      0.64078592	      0.31933082	      0.45828688	      0.09705026	      0.47707412
      0.64088246	      0.31933065	      0.45827952	      0.09705783	      0.47708253
      0.64096525	      0.31933050	      0.45827320	      0.09706433	      0.47708976
      0.64104805	      0.31933035	      0.45826687	      0.09707084	      0.47709698
      0.64113085	      0.31933020	      0.45826054	      0.09707735	      0.47710422
      0.64121364	      0.31933005	      0.45825421	      0.09708387	      0.47711146
      0.64128352	      0.31932992	      0.45824886	      0.09708938	      0.47711757
      0.64135339	      0.31932979	      0.45824350	      0.09709489	      0.47712369
      0.64144408	      0.31932963	      0.45823655	      0.09710204	      0.47713163
      0.64153478	      0.31932946	      0.45822958	      0.09710920	      0.47713959
      0.64160466	      0.31932933	      0.45822421	      0.09711473	      0.47714572
      0.64167454	      0.31932921	      0.45821884	      0.09712025	      0.47715186
      0.64176724	      0.31932904	      0.45821171	      0.09712759	      0.47716000
      0.64185994	      0.31932887	      0.45820457	      0.09713493	      0.47716815
      0.64192625	      0.31932875	      0.45819945	      0.09714019	      0.47717399
      0.64199255	      0.31932863	      0.45819434	      0.09714545	      0.47717983
      0.64209151	      0.31932845	      0.45818670	      0.09715330	      0.47718855
      0.64217427	      0.31932830	      0.45818030	      0.09715988	      0.47719585
      0.64225704	      0.31932815	      0.45817390	      0.09716646	      0.47720316
      0.64233980	      0.31932800	      0.45816749	      0.09717304	      0.47721047
      0.64242256	      0.31932785	      0.45816108	      0.09717963	      0.47721779
      0.64249253	      0.31932772	      0.45815565	      0.09718521	      0.47722398
      0.64256249	      0.31932759	      0.45815022	      0.09719079	      0.47723017
      0.64265263	      0.31932743	      0.45814322	      0.09719798	      0.47723816
      0.64274278	      0.31932727	      0.45813621	      0.09720518	      0.47724615
      0.64281311	      0.31932714	      0.45813074	      0.09721080	      0.47725239
      0.64288345	      0.31932701	      0.45812526	      0.09721643	      0.47725864
      0.64297495	      0.31932684	      0.45811813	      0.09722375	      0.47726677
      0.64306644	      0.31932668	      0.45811100	      0.09723108	      0.47727490
      0.64313372	      0.31932656	      0.45810575	      0.09723648	      0.47728089
      0.64320099	      0.31932643	      0.45810049	      0.09724187	      0.47728688
      0.64329738	      0.31932626	      0.45809296	      0.09724961	      0.47729547
      0.64337993	      0.31932611	      0.45808650	      0.09725624	      0.47730283
      0.64346247	      0.31932596	      0.45808003	      0.09726288	      0.47731020
      0.64354502	      0.31932581	      0.45807356	      0.09726953	      0.47731757
      0.64361928	      0.31932568	      0.45806774	      0.09727551	      0.47732421
      0.64369354	      0.31932554	      0.45806191	      0.09728149	      0.47733085
      0.64376779	      0.31932541	      0.45805607	      0.09728748	      0.47733750
      0.64386206	      0.31932524	      0.45804866	      0.09729509	      0.47734594
      0.64393739	      0.31932510	      0.45804273	      0.09730117	      0.47735269
      0.64401272	      0.31932496	      0.45803680	      0.09730726	      0.47735945
      0.64408805	      0.31932483	      0.45803086	      0.09731335	      0.47736621
      0.64418180	      0.31932466	      0.45802347	      0.09732094	      0.47737463
      0.64425582	      0.31932452	      0.45801762	      0.09732694	      0.47738128
      0.64432985	      0.31932439	      0.45801177	      0.09733294	      0.47738794
      0.64440387	      0.31932426	      0.45800592	      0.09733894	      0.47739460
      0.64450170	      0.31932408	      0.45799818	      0.09734688	      0.47740342
      0.64457507	      0.31932395	      0.45799237	      0.09735284	      0.47741003
      0.64464843	      0.31932382	      0.45798655	      0.09735881	      0.47741665
      0.64473762	      0.31932365	      0.45797948	      0.09736606	      0.47742470
      0.64481741	      0.31932351	      0.45797314	      0.09737256	      0.47743191
      0.64489719	      0.31932337	      0.45796680	      0.09737906	      0.47743912
      0.64497698	      0.31932322	      0.45796046	      0.09738556	      0.47744634
      0.64505676	      0.31932308	      0.45795411	      0.09739208	      0.47745356
      0.64513655	      0.31932293	      0.45794775	      0.09739859	      0.47746079
      0.64521633	      0.31932279	      0.45794139	      0.09740511	      0.47746802
      0.64529612	      0.31932265	      0.45793503	      0.09741163	      0.47747526
      0.64537591	      0.31932250	      0.45792866	      0.09741816	      0.47748250
      0.64545569	      0.31932236	      0.45792228	      0.09742470	      0.47748975
      0.64553548	      0.31932221	      0.45791590	      0.09743123	      0.47749700
      0.64560628	      0.31932209	      0.45791023	      0.09743704	      0.47750344
      0.64567709	      0.31932196	      0.45790456	      0.09744285	      0.47750988
      0.64576476	      0.31932180	      0.45789754	      0.09745005	      0.47751787
      0.64585242	      0.31932164	      0.45789050	      0.09745725	      0.47752586
      0.64592436	      0.31932151	      0.45788473	      0.09746317	      0.47753242
      0.64599630	      0.31932138	      0.45787895	      0.09746909	      0.47753899
      0.64608458	      0.31932122	      0.45787185	      0.09747636	      0.47754705
      0.64617287	      0.31932106	      0.45786475	      0.09748363	      0.47755512
      0.64624185	      0.31932094	      0.45785919	      0.09748932	      0.47756143
      0.64631083	      0.31932082	      0.45785363	      0.09749502	      0.47756774
      0.64640310	      0.31932065	      0.45784619	      0.09750264	      0.47757619
      0.64649537	      0.31932048	      0.45783874	      0.09751026	      0.47758465
      0.64656166	      0.31932036	      0.45783339	      0.09751574	      0.47759073
      0.64662795	      0.31932025	      0.45782803	      0.09752123	      0.47759682
      0.64672555	      0.31932007	      0.45782013	      0.09752931	      0.47760578
      0.64680756	      0.31931992	      0.45781349	      0.09753611	      0.47761332
      0.64688957	      0.31931978	      0.45780685	      0.09754291	      0.47762086
      0.64697157	      0.31931963	      0.45780020	      0.09754972	      0.47762841
      0.64705358	      0.31931948	      0.45779354	      0.09755653	      0.47763596
      0.64712390	      0.31931935	      0.45778783	      0.09756237	      0.47764244
      0.64719421	      0.31931923	      0.45778211	      0.09756822	      0.47764892
      0.64728267	      0.31931907	      0.45777492	      0.09757558	      0.47765709
      0.64737112	      0.31931891	      0.45776771	      0.09758295	      0.47766525
      0.64744177	      0.31931878	      0.45776196	      0.09758884	      0.47767178
      0.64751243	      0.31931866	      0.45775620	      0.09759473	      0.47767831
      0.64760206	      0.31931850	      0.45774888	      0.09760221	      0.47768661
      0.64769170	      0.31931833	      0.45774156	      0.09760969	      0.47769491
      0.64775959	      0.31931821	      0.45773601	      0.09761537	      0.47770120
      0.64782748	      0.31931809	      0.45773046	      0.09762105	      0.47770749
      0.64792124	      0.31931792	      0.45772279	      0.09762889	      0.47771619
      0.64801501	      0.31931775	      0.45771510	      0.09763675	      0.47772490
      0.64808013	      0.31931764	      0.45770977	      0.09764220	      0.47773095
      0.64814525	      0.31931752	      0.45770442	      0.09764766	      0.47773700
      0.64824489	      0.31931734	      0.45769624	      0.09765602	      0.47774627
      0.64832743	      0.31931719	      0.45768946	      0.09766296	      0.47775395
      0.64840997	      0.31931705	      0.45768267	      0.09766989	      0.47776164
      0.64849252	      0.31931690	      0.45767588	      0.09767683	      0.47776934
      0.64856569	      0.31931677	      0.45766985	      0.09768299	      0.47777616
      0.64863886	      0.31931664	      0.45766382	      0.09768915	      0.47778299
      0.64871203	      0.31931651	      0.45765779	      0.09769532	      0.47778982
      0.64880779	      0.31931633	      0.45764988	      0.09770339	      0.47779877
      0.64888221	      0.31931620	      0.45764373	      0.09770967	      0.47780573
      0.64895664	      0.31931607	      0.45763758	      0.09771596	      0.47781270
      0.64903107	      0.31931593	      0.45763142	      0.09772225	      0.47781967
      0.64912599	      0.31931577	      0.45762356	      0.09773027	      0.47782856
      0.64919902	      0.31931563	      0.45761751	      0.09773645	      0.47783541
      0.64927206	      0.31931550	      0.45761146	      0.09774263	      0.47784226
      0.64936004	      0.31931535	      0.45760416	      0.09775009	      0.47785052
      0.64944802	      0.31931519	      0.45759685	      0.09775754	      0.47785879
      0.64951470	      0.31931507	      0.45759131	      0.09776320	      0.47786505
      0.64958139	      0.31931495	      0.45758576	      0.09776886	      0.47787133
      0.64967627	      0.31931478	      0.45757787	      0.09777692	      0.47788026
      0.64975845	      0.31931464	      0.45757102	      0.09778391	      0.47788800
      0.64984063	      0.31931449	      0.45756417	      0.09779090	      0.47789574
      0.64992282	      0.31931434	      0.45755731	      0.09779789	      0.47790349
      0.64999505	      0.31931421	      0.45755128	      0.09780404	      0.47791031
      0.65006729	      0.31931408	      0.45754525	      0.09781020	      0.47791713
      0.65013953	      0.31931396	      0.45753921	      0.09781636	      0.47792396
      0.65023785	      0.31931378	      0.45753099	      0.09782475	      0.47793325
      0.65031176	      0.31931365	      0.45752480	      0.09783106	      0.47794024
      0.65038567	      0.31931352	      0.45751861	      0.09783738	      0.47794724
      0.65045958	      0.31931339	      0.45751241	      0.09784369	      0.47795424
      0.65055624	      0.31931321	      0.45750430	      0.09785196	      0.47796340
      0.65062858	      0.31931308	      0.45749823	      0.09785816	      0.47797026
      0.65070091	      0.31931296	      0.45749215	      0.09786435	      0.47797713
      0.65078983	      0.31931280	      0.45748467	      0.09787198	      0.47798557
      0.65086930	      0.31931266	      0.45747798	      0.09787879	      0.47799312
      0.65094877	      0.31931251	      0.45747129	      0.09788561	      0.47800068
      0.65102823	      0.31931237	      0.45746459	      0.09789244	      0.47800824
      0.65110770	      0.31931223	      0.45745789	      0.09789927	      0.47801580
      0.65118717	      0.31931209	      0.45745119	      0.09790610	      0.47802337
      0.65126663	      0.31931195	      0.45744447	      0.09791294	      0.47803095
      0.65134610	      0.31931181	      0.45743776	      0.09791978	      0.47803853
      0.65141661	      0.31931168	      0.45743180	      0.09792586	      0.47804526
      0.65148711	      0.31931156	      0.45742583	      0.09793194	      0.47805199
      0.65157379	      0.31931140	      0.45741849	      0.09793942	      0.47806027
      0.65166047	      0.31931125	      0.45741114	      0.09794690	      0.47806856
      0.65173214	      0.31931112	      0.45740506	      0.09795309	      0.47807541
      0.65180380	      0.31931100	      0.45739898	      0.09795928	      0.47808227
      0.65189091	      0.31931084	      0.45739158	      0.09796682	      0.47809062
      0.65197802	      0.31931069	      0.45738418	      0.09797435	      0.47809896
      0.65204703	      0.31931056	      0.45737831	      0.09798033	      0.47810558
      0.65211604	      0.31931044	      0.45737243	      0.09798631	      0.47811220
      0.65220658	      0.31931028	      0.45736472	      0.09799416	      0.47812090
      0.65229713	      0.31931012	      0.45735701	      0.09800202	      0.47812960
      0.65236384	      0.31931000	      0.45735131	      0.09800781	      0.47813601
      0.65243056	      0.31930989	      0.45734562	      0.09801360	      0.47814243
      0.65252541	      0.31930972	      0.45733752	      0.09802185	      0.47815155
      0.65260661	      0.31930957	      0.45733058	      0.09802891	      0.47815937
      0.65268781	      0.31930943	      0.45732363	      0.09803597	      0.47816720
      0.65276901	      0.31930929	      0.45731668	      0.09804305	      0.47817503
      0.65285021	      0.31930914	      0.45730973	      0.09805012	      0.47818286
      0.65292020	      0.31930902	      0.45730373	      0.09805622	      0.47818962
      0.65299019	      0.31930890	      0.45729772	      0.09806233	      0.47819638
      0.65307770	      0.31930874	      0.45729021	      0.09806997	      0.47820483
      0.65316521	      0.31930859	      0.45728270	      0.09807761	      0.47821330
      0.65323540	      0.31930846	      0.45727666	      0.09808375	      0.47822009
      0.65330559	      0.31930834	      0.45727063	      0.09808988	      0.47822688
      0.65339443	      0.31930818	      0.45726298	      0.09809766	      0.47823549
      0.65348327	      0.31930802	      0.45725533	      0.09810544	      0.47824410
      0.65355064	      0.31930791	      0.45724952	      0.09811134	      0.47825063
      0.65361801	      0.31930779	      0.45724371	      0.09811724	      0.47825717
      0.65371110	      0.31930762	      0.45723568	      0.09812541	      0.47826621
      0.65380419	      0.31930746	      0.45722764	      0.09813358	      0.47827525
      0.65386864	      0.31930734	      0.45722207	      0.09813924	      0.47828152
      0.65393310	      0.31930723	      0.45721649	      0.09814490	      0.47828779
      0.65403241	      0.31930706	      0.45720790	      0.09815364	      0.47829745
      0.65411424	      0.31930691	      0.45720081	      0.09816084	      0.47830542
      0.65419607	      0.31930677	      0.45719372	      0.09816804	      0.47831339
      0.65427789	      0.31930662	      0.45718662	      0.09817525	      0.47832137
      0.65435087	      0.31930650	      0.45718029	      0.09818168	      0.47832849
      0.65442384	      0.31930637	      0.45717395	      0.09818811	      0.47833561
      0.65449682	      0.31930624	      0.45716761	      0.09819455	      0.47834274
      0.65459057	      0.31930607	      0.45715946	      0.09820283	      0.47835190
      0.65466473	      0.31930594	      0.45715301	      0.09820938	      0.47835915
      0.65473889	      0.31930581	      0.45714655	      0.09821594	      0.47836640
      0.65481305	      0.31930568	      0.45714009	      0.09822250	      0.47837366
      0.65490390	      0.31930552	      0.45713217	      0.09823054	      0.47838256
      0.65498007	      0.31930539	      0.45712552	      0.09823728	      0.47839002
      0.65499568	      0.31930536	      0.45712416	      0.09823866	      0.47839155
      0.65500568	      0.31930534	      0.45712329	      0.09823955	      0.47839253
      0.65501568	      0.31930533	      0.45712241	      0.09824044	      0.47839351
      0.65502852	      0.31930530	      0.45712129	      0.09824157	      0.47839477
      0.65504135	      0.31930528	      0.45712017	      0.09824271	      0.47839603
      0.65505786	      0.31930525	      0.45711873	      0.09824417	      0.47839765
      0.65507437	      0.31930522	      0.45711729	      0.09824564	      0.47839926
      0.65509088	      0.31930520	      0.45711585	      0.09824710	      0.47840088
      0.65510739	      0.31930517	      0.45711441	      0.09824856	      0.47840250
      0.65512390	      0.31930514	      0.45711297	      0.09825003	      0.47840412
      0.65514041	      0.31930511	      0.45711153	      0.09825149	      0.47840574
      0.65516041	      0.31930508	      0.45710978	      0.09825327	      0.47840770
      0.65518042	      0.31930505	      0.45710803	      0.09825504	      0.47840966
      0.65520042	      0.31930502	      0.45710629	      0.09825681	      0.47841162
      0.65522042	      0.31930499	      0.45710455	      0.09825859	      0.47841358
      0.65524043	      0.31930496	      0.45710280	      0.09826036	      0.47841554
      0.65526043	      0.31930493	      0.45710106	      0.09826213	      0.47841749
      0.65528043	      0.31930490	      0.45709932	      0.09826390	      0.47841945
      0.65530044	      0.31930487	      0.45709758	      0.09826568	      0.47842140
      0.65532044	      0.31930484	      0.45709584	      0.09826745	      0.47842336
      0.65534044	      0.31930482	      0.45709411	      0.09826922	      0.47842531
      0.65536044	      0.31930479	      0.45709237	      0.09827099	      0.47842726
      0.65538045	      0.31930477	      0.45709064	      0.09827276	      0.47842921
      0.65540045	      0.31930474	      0.45708890	      0.09827453	      0.47843116
      0.65542045	      0.31930472	      0.45708717	      0.09827630	      0.47843310
      0.65544046	      0.31930470	      0.45708545	      0.09827806	      0.47843505
      0.65546046	      0.31930468	      0.45708372	      0.09827983	      0.47843699
      0.65548046	      0.31930466	      0.45708200	      0.09828159	      0.47843893
      0.65550047	      0.31930464	      0.45708028	      0.09828335	      0.47844086
      0.65552047	      0.31930462	      0.45707856	      0.09828511	      0.47844280
      0.65554047	      0.31930461	      0.45707684	      0.09828687	      0.47844473
      0.65556462	      0.31930459	      0.45707478	      0.09828899	      0.47844706
      0.65558876	      0.31930457	      0.45707271	      0.09829111	      0.47844938
      0.65561291	      0.31930456	      0.45707066	      0.09829322	      0.47845170
      0.65563706	      0.31930454	      0.45706860	      0.09829533	      0.47845401
      0.65566120	      0.31930453	      0.45706656	      0.09829744	      0.47845631
      0.65568535	      0.31930452	      0.45706451	      0.09829954	      0.47845861
      0.65570949	      0.31930452	      0.45706248	      0.09830164	      0.47846091
      0.65573364	      0.31930451	      0.45706045	      0.09830373	      0.47846320
      0.65575779	      0.31930451	      0.45705843	      0.09830582	      0.47846548
      0.65578193	      0.31930450	      0.45705641	      0.09830791	      0.47846775
      0.65580608	      0.31930450	      0.45705440	      0.09830999	      0.47847002
      0.65583023	      0.31930451	      0.45705240	      0.09831206	      0.47847228
      0.65585437	      0.31930451	      0.45705041	      0.09831413	      0.47847453
      0.65587852	      0.31930451	      0.45704842	      0.09831619	      0.47847677
      0.65590266	      0.31930452	      0.45704644	      0.09831824	      0.47847900
      0.65592681	      0.31930453	      0.45704447	      0.09832029	      0.47848123
      0.65595096	      0.31930454	      0.45704251	      0.09832233	      0.47848344
      0.65597510	      0.31930456	      0.45704056	      0.09832436	      0.47848565
      0.65599925	      0.31930457	      0.45703862	      0.09832639	      0.47848784
      0.65602340	      0.31930459	      0.45703669	      0.09832840	      0.47849003
      0.65604754	      0.31930461	      0.45703477	      0.09833041	      0.47849220
      0.65607169	      0.31930464	      0.45703285	      0.09833241	      0.47849436
      0.65609583	      0.31930466	      0.45703095	      0.09833440	      0.47849652
      0.65611998	      0.31930469	      0.45702907	      0.09833638	      0.47849865
      0.65614413	      0.31930472	      0.45702719	      0.09833836	      0.47850078
      0.65616827	      0.31930475	      0.45702532	      0.09834032	      0.47850289
      0.65619242	      0.31930478	      0.45702347	      0.09834227	      0.47850500
      0.65621657	      0.31930482	      0.45702163	      0.09834421	      0.47850708
      0.65624071	      0.31930486	      0.45701980	      0.09834614	      0.47850916
      0.65626486	      0.31930490	      0.45701798	      0.09834806	      0.47851122
      0.65629399	      0.31930495	      0.45701581	      0.09835036	      0.47851368
      0.65632312	      0.31930500	      0.45701366	      0.09835264	      0.47851613
      0.65635225	      0.31930506	      0.45701153	      0.09835490	      0.47851855
      0.65638138	      0.31930512	      0.45700942	      0.09835715	      0.47852094
      0.65641051	      0.31930519	      0.45700733	      0.09835937	      0.47852332
      0.65643964	      0.31930526	      0.45700527	      0.09836158	      0.47852567
      0.65646877	      0.31930533	      0.45700323	      0.09836377	      0.47852799
      0.65649790	      0.31930541	      0.45700121	      0.09836593	      0.47853029
      0.65652703	      0.31930549	      0.45699922	      0.09836807	      0.47853256
      0.65655616	      0.31930557	      0.45699725	      0.09837019	      0.47853481
      0.65658529	      0.31930566	      0.45699531	      0.09837229	      0.47853702
      0.65661441	      0.31930575	      0.45699339	      0.09837436	      0.47853921
      0.65664354	      0.31930584	      0.45699150	      0.09837641	      0.47854137
      0.65667267	      0.31930594	      0.45698964	      0.09837843	      0.47854350
      0.65670180	      0.31930604	      0.45698781	      0.09838043	      0.47854559
      0.65673093	      0.31930614	      0.45698600	      0.09838240	      0.47854766
      0.65675710	      0.31930624	      0.45698441	      0.09838415	      0.47854949
      0.65678326	      0.31930634	      0.45698284	      0.09838588	      0.47855129
      0.65680943	      0.31930644	      0.45698129	      0.09838758	      0.47855306
      0.65683559	      0.31930655	      0.45697977	      0.09838926	      0.47855481
      0.65686175	      0.31930666	      0.45697828	      0.09839092	      0.47855653
      0.65688792	      0.31930677	      0.45697681	      0.09839255	      0.47855822
      0.65691084	      0.31930687	      0.45697555	      0.09839396	      0.47855968
      0.65693375	      0.31930697	      0.45697430	      0.09839535	      0.47856111
      0.65695667	      0.31930708	      0.45697308	      0.09839672	      0.47856252
      0.65697959	      0.31930719	      0.45697188	      0.09839808	      0.47856390
      0.65700251	      0.31930730	      0.45697070	      0.09839941	      0.47856527
      0.65702295	      0.31930740	      0.45696967	      0.09840058	      0.47856646
      0.65704339	      0.31930750	      0.45696866	      0.09840173	      0.47856763
      0.65706382	      0.31930761	      0.45696767	      0.09840287	      0.47856879
      0.65708426	      0.31930771	      0.45696669	      0.09840399	      0.47856992
      0.65710470	      0.31930782	      0.45696573	      0.09840509	      0.47857103
      0.65712289	      0.31930792	      0.45696490	      0.09840605	      0.47857201
      0.65714109	      0.31930803	      0.45696408	      0.09840700	      0.47857296
      0.65715928	      0.31930813	      0.45696328	      0.09840794	      0.47857390
      0.65717748	      0.31930824	      0.45696249	      0.09840886	      0.47857482
      0.65719567	      0.31930834	      0.45696172	      0.09840977	      0.47857572
      0.65721191	      0.31930844	      0.45696105	      0.09841057	      0.47857651
      0.65722816	      0.31930854	      0.45696039	      0.09841135	      0.47857729
      0.65724440	      0.31930864	      0.45695974	      0.09841213	      0.47857805
      0.65726064	      0.31930875	      0.45695911	      0.09841289	      0.47857879
      0.65727688	      0.31930885	      0.45695849	      0.09841363	      0.47857952
      0.65729140	      0.31930895	      0.45695795	      0.09841429	      0.47858016
      0.65730591	      0.31930905	      0.45695742	      0.09841494	      0.47858079
      0.65732043	      0.31930915	      0.45695691	      0.09841557	      0.47858140
      0.65733494	      0.31930925	      0.45695640	      0.09841620	      0.47858200
      0.65734946	      0.31930936	      0.45695591	      0.09841681	      0.47858258
      0.65736245	      0.31930945	      0.45695549	      0.09841735	      0.47858310
      0.65737544	      0.31930955	      0.45695507	      0.09841789	      0.47858360
      0.65738843	      0.31930965	      0.45695466	      0.09841841	      0.47858409
      0.65740142	      0.31930975	      0.45695427	      0.09841892	      0.47858456
      0.65741441	      0.31930985	      0.45695388	      0.09841943	      0.47858503
      0.65742603	      0.31930995	      0.45695355	      0.09841987	      0.47858543
      0.65743764	      0.31931004	      0.45695323	      0.09842030	      0.47858583
      0.65744926	      0.31931014	      0.45695291	      0.09842073	      0.47858622
      0.65746087	      0.31931024	      0.45695261	      0.09842115	      0.47858659
      0.65747249	      0.31931035	      0.45695231	      0.09842156	      0.47858695
      0.65748286	      0.31931044	      0.45695206	      0.09842192	      0.47858727
      0.65749323	      0.31931054	      0.45695182	      0.09842227	      0.47858757
      0.65750359	      0.31931064	      0.45695158	      0.09842261	      0.47858787
      0.65751396	      0.31931074	      0.45695135	      0.09842295	      0.47858816
      0.65752433	      0.31931084	      0.45695114	      0.09842328	      0.47858843
      0.65753433	      0.31931095	      0.45695094	      0.09842360	      0.47858869
      0.65754433	      0.31931106	      0.45695075	      0.09842390	      0.47858894
      0.65755433	      0.31931117	      0.45695057	      0.09842420	      0.47858918
      0.65756433	      0.31931128	      0.45695040	      0.09842449	      0.47858940
      0.65757433	      0.31931140	      0.45695025	      0.09842478	      0.47858962
      0.65758433	      0.31931152	      0.45695010	      0.09842506	      0.47858982
      0.65759433	      0.31931165	      0.45694997	      0.09842532	      0.47859001
      0.65760433	      0.31931179	      0.45694985	      0.09842559	      0.47859018
      0.65761433	      0.31931193	      0.45694975	      0.09842584	      0.47859034
      0.65762433	      0.31931208	      0.45694966	      0.09842608	      0.47859049
      0.65763433	      0.31931223	      0.45694958	      0.09842632	      0.47859063
      0.65764433	      0.31931238	      0.45694952	      0.09842654	      0.47859075
      0.65765433	      0.31931253	      0.45694946	      0.09842676	      0.47859086
      0.65766433	      0.31931267	      0.45694941	      0.09842696	      0.47859097
      0.65767433	      0.31931282	      0.45694936	      0.09842716	      0.47859106
      0.65768433	      0.31931296	      0.45694932	      0.09842734	      0.47859115
      0.65769433	      0.31931309	      0.45694929	      0.09842751	      0.47859123
      0.65770433	      0.31931322	      0.45694926	      0.09842768	      0.47859131
      0.65771433	      0.31931334	      0.45694923	      0.09842783	      0.47859138
      0.65772433	      0.31931346	      0.45694921	      0.09842798	      0.47859144
      0.65773433	      0.31931357	      0.45694919	      0.09842811	      0.47859150
      0.65774433	      0.31931367	      0.45694917	      0.09842824	      0.47859155
      0.65775433	      0.31931377	      0.45694915	      0.09842836	      0.47859160
      0.65776433	      0.31931386	      0.45694914	      0.09842847	      0.47859165
      0.65777433	      0.31931395	      0.45694912	      0.09842858	      0.47859170
      0.65778433	      0.31931403	      0.45694911	      0.09842867	      0.47859174
      0.65779433	      0.31931410	      0.45694909	      0.09842876	      0.47859178
      0.65780433	      0.31931417	      0.45694908	      0.09842885	      0.47859181
      0.65781433	      0.31931423	      0.45694907	      0.09842892	      0.47859185
      0.65782433	      0.31931429	      0.45694906	      0.09842900	      0.47859188
      0.65783433	      0.31931435	      0.45694904	      0.09842906	      0.47859191
      0.65784433	      0.31931439	      0.45694903	      0.09842913	      0.47859194
      0.65785433	      0.31931444	      0.45694902	      0.09842918	      0.47859196
      0.65786433	      0.31931448	      0.45694901	      0.09842924	      0.47859199
      0.65787433	      0.31931451	      0.45694900	      0.09842928	      0.47859201
      0.65788433	      0.31931455	      0.45694899	      0.09842933	      0.47859204
      0.65789433	      0.31931458	      0.45694898	      0.09842937	      0.47859206
      0.65790433	      0.31931460	      0.45694897	      0.09842941	      0.47859208
      0.65791433	      0.31931462	      0.45694895	      0.09842944	      0.47859210
      0.65792433	      0.31931464	      0.45694894	      0.09842948	      0.47859212
      0.65793433	      0.31931466	      0.45694893	      0.09842950	      0.47859214
      0.65794433	      0.31931467	      0.45694892	      0.09842953	      0.47859215
      0.65795433	      0.31931468	      0.45694891	      0.09842955	      0.47859217
      0.65796433	      0.31931469	      0.45694889	      0.09842958	      0.47859219
      0.65797433	      0.31931470	      0.45694888	      0.09842960	      0.47859220
      0.65798433	      0.31931470	      0.45694887	      0.09842961	      0.47859222
      0.65799638	      0.31931471	      0.45694885	      0.09842963	      0.47859224
      0.65800843	      0.31931471	      0.45694884	      0.09842965	      0.47859225
      0.65802048	      0.31931471	      0.45694882	      0.09842966	      0.47859227
      0.65803253	      0.31931470	      0.45694881	      0.09842968	      0.47859229
      0.65804458	      0.31931470	      0.45694879	      0.09842969	      0.47859230
      0.65805663	      0.31931469	      0.45694878	      0.09842970	      0.47859232
      0.65806868	      0.31931468	      0.45694876	      0.09842970	      0.47859233
      0.65808073	      0.31931467	      0.45694875	      0.09842971	      0.47859235
      0.65809530	      0.31931466	      0.45694873	      0.09842971	      0.47859237
      0.65810986	      0.31931464	      0.45694871	      0.09842972	      0.47859238
      0.65812443	      0.31931462	      0.45694869	      0.09842972	      0.47859240
      0.65813899	      0.31931460	      0.45694867	      0.09842972	      0.47859242
      0.65815356	      0.31931458	      0.45694865	      0.09842972	      0.47859243
      0.65816812	      0.31931456	      0.45694863	      0.09842972	      0.47859245
      0.65818269	      0.31931454	      0.45694861	      0.09842971	      0.47859246
      0.65819726	      0.31931451	      0.45694859	      0.09842971	      0.47859248
      0.65821518	      0.31931448	      0.45694856	      0.09842970	      0.47859250
      0.65823310	      0.31931445	      0.45694853	      0.09842970	      0.47859252
      0.65825102	      0.31931442	      0.45694851	      0.09842969	      0.47859253
      0.65826894	      0.31931438	      0.45694848	      0.09842968	      0.47859255
      0.65828686	      0.31931435	      0.45694846	      0.09842967	      0.47859257
      0.65830479	      0.31931431	      0.45694843	      0.09842966	      0.47859259
      0.65832271	      0.31931428	      0.45694841	      0.09842965	      0.47859261
      0.65834487	      0.31931423	      0.45694837	      0.09842964	      0.47859263
      0.65836703	      0.31931418	      0.45694834	      0.09842962	      0.47859265
      0.65838919	      0.31931414	      0.45694831	      0.09842961	      0.47859267
      0.65841135	      0.31931409	      0.45694828	      0.09842959	      0.47859269
      0.65843351	      0.31931404	      0.45694824	      0.09842958	      0.47859271
      0.65845567	      0.31931399	      0.45694821	      0.09842956	      0.47859274
      0.65848334	      0.31931393	      0.45694817	      0.09842954	      0.47859276
      0.65851101	      0.31931387	      0.45694813	      0.09842952	      0.47859279
      0.65853867	      0.31931381	      0.45694809	      0.09842950	      0.47859282
      0.65856634	      0.31931375	      0.45694804	      0.09842948	      0.47859284
      0.65859963	      0.31931367	      0.45694799	      0.09842945	      0.47859288
      0.65863292	      0.31931359	      0.45694794	      0.09842942	      0.47859291
      0.65867314	      0.31931350	      0.45694788	      0.09842939	      0.47859295
      0.65871336	      0.31931341	      0.45694782	      0.09842936	      0.47859299
      0.65874689	      0.31931333	      0.45694777	      0.09842933	      0.47859302
      0.65878041	      0.31931325	      0.45694772	      0.09842930	      0.47859305
      0.65881600	      0.31931317	      0.45694767	      0.09842927	      0.47859309
      0.65886184	      0.31931306	      0.45694760	      0.09842923	      0.47859313
      0.65891768	      0.31931293	      0.45694751	      0.09842919	      0.47859318
      0.65895325	      0.31931285	      0.45694746	      0.09842916	      0.47859322
      0.65898881	      0.31931276	      0.45694740	      0.09842912	      0.47859325
      0.65902438	      0.31931268	      0.45694735	      0.09842909	      0.47859329
      0.65905994	      0.31931259	      0.45694729	      0.09842906	      0.47859332
      0.65909551	      0.31931251	      0.45694724	      0.09842903	      0.47859336
      0.65913107	      0.31931242	      0.45694718	      0.09842900	      0.47859339
      0.65916664	      0.31931233	      0.45694713	      0.09842897	      0.47859343
      0.65920221	      0.31931225	      0.45694707	      0.09842894	      0.47859346
      0.65923777	      0.31931216	      0.45694701	      0.09842890	      0.47859350
      0.65927334	      0.31931208	      0.45694696	      0.09842887	      0.47859353
      0.65930890	      0.31931199	      0.45694690	      0.09842884	      0.47859357
      0.65934447	      0.31931190	      0.45694685	      0.09842881	      0.47859360
      0.65938003	      0.31931181	      0.45694679	      0.09842878	      0.47859364
      0.65941033	      0.31931174	      0.45694674	      0.09842875	      0.47859367
      0.65944062	      0.31931166	      0.45694670	      0.09842872	      0.47859370
      0.65947847	      0.31931157	      0.45694664	      0.09842868	      0.47859374
      0.65951633	      0.31931148	      0.45694658	      0.09842865	      0.47859377
      0.65954673	      0.31931140	      0.45694653	      0.09842862	      0.47859380
      0.65957714	      0.31931133	      0.45694648	      0.09842859	      0.47859383
      0.65961389	      0.31931123	      0.45694642	      0.09842856	      0.47859387
      0.65965064	      0.31931114	      0.45694636	      0.09842852	      0.47859391
      0.65968102	      0.31931107	      0.45694632	      0.09842849	      0.47859394
      0.65971141	      0.31931099	      0.45694627	      0.09842847	      0.47859397
      0.65974179	      0.31931091	      0.45694622	      0.09842844	      0.47859400
      0.65978414	      0.31931081	      0.45694615	      0.09842840	      0.47859404
      0.65981142	      0.31931074	      0.45694611	      0.09842837	      0.47859407
      0.65983870	      0.31931067	      0.45694606	      0.09842834	      0.47859409
      0.65987773	      0.31931057	      0.45694600	      0.09842831	      0.47859413
      0.65991403	      0.31931048	      0.45694594	      0.09842827	      0.47859417
      0.65995032	      0.31931038	      0.45694588	      0.09842824	      0.47859421
      0.65998023	      0.31931031	      0.45694584	      0.09842821	      0.47859424
      0.66001014	      0.31931023	      0.45694579	      0.09842818	      0.47859426
      0.66004698	      0.31931014	      0.45694573	      0.09842814	      0.47859430
      0.66007638	      0.31931006	      0.45694568	      0.09842811	      0.47859433
      0.66010578	      0.31930999	      0.45694563	      0.09842808	      0.47859436
      0.66013517	      0.31930991	      0.45694559	      0.09842805	      0.47859439
      0.66017639	      0.31930980	      0.45694552	      0.09842801	      0.47859443
      0.66020162	      0.31930974	      0.45694548	      0.09842799	      0.47859446
      0.66022686	      0.31930967	      0.45694544	      0.09842796	      0.47859448
      0.66026567	      0.31930957	      0.45694537	      0.09842793	      0.47859452
      0.66032773	      0.31930941	      0.45694527	      0.09842786	      0.47859458
      0.66035434	      0.31930934	      0.45694523	      0.09842784	      0.47859461
      0.66039192	      0.31930924	      0.45694517	      0.09842780	      0.47859465
      0.66042511	      0.31930916	      0.45694511	      0.09842777	      0.47859468
      0.66046926	      0.31930904	      0.45694504	      0.09842772	      0.47859473
      0.66049422	      0.31930898	      0.45694500	      0.09842770	      0.47859475
      0.66051919	      0.31930891	      0.45694496	      0.09842767	      0.47859478
      0.66055844	      0.31930881	      0.45694490	      0.09842763	      0.47859482
      0.66058901	      0.31930873	      0.45694485	      0.09842760	      0.47859485
      0.66061958	      0.31930865	      0.45694480	      0.09842757	      0.47859488
      0.66065014	      0.31930857	      0.45694475	      0.09842754	      0.47859491
      0.66068071	      0.31930849	      0.45694470	      0.09842751	      0.47859494
      0.66071128	      0.31930841	      0.45694465	      0.09842748	      0.47859497
      0.66074184	      0.31930833	      0.45694460	      0.09842744	      0.47859500
      0.66077241	      0.31930825	      0.45694454	      0.09842741	      0.47859503
      0.66080298	      0.31930817	      0.45694449	      0.09842738	      0.47859506
      0.66083354	      0.31930809	      0.45694444	      0.09842735	      0.47859509
      0.66086411	      0.31930801	      0.45694439	      0.09842732	      0.47859513
      0.66089468	      0.31930793	      0.45694434	      0.09842729	      0.47859516
      0.66092524	      0.31930785	      0.45694429	      0.09842726	      0.47859519
      0.66095581	      0.31930776	      0.45694424	      0.09842723	      0.47859522
      0.66098638	      0.31930768	      0.45694419	      0.09842719	      0.47859525
      0.66101694	      0.31930760	      0.45694414	      0.09842716	      0.47859528
      0.66104751	      0.31930752	      0.45694409	      0.09842713	      0.47859531
      0.66107808	      0.31930744	      0.45694404	      0.09842710	      0.47859534
      0.66110461	      0.31930737	      0.45694400	      0.09842707	      0.47859537
      0.66113114	      0.31930730	      0.45694395	      0.09842705	      0.47859540
      0.66116830	      0.31930720	      0.45694389	      0.09842701	      0.47859543
      0.66119519	      0.31930713	      0.45694385	      0.09842698	      0.47859546
      0.66122208	      0.31930706	      0.45694380	      0.09842695	      0.47859549
      0.66125487	      0.31930697	      0.45694375	      0.09842692	      0.47859552
      0.66128701	      0.31930689	      0.45694370	      0.09842688	      0.47859556
      0.66131914	      0.31930680	      0.45694364	      0.09842685	      0.47859559
      0.66135128	      0.31930672	      0.45694359	      0.09842682	      0.47859562
      0.66137875	      0.31930664	      0.45694354	      0.09842679	      0.47859565
      0.66140622	      0.31930657	      0.45694350	      0.09842676	      0.47859568
      0.66143369	      0.31930650	      0.45694345	      0.09842673	      0.47859570
      0.66146914	      0.31930640	      0.45694339	      0.09842670	      0.47859574
      0.66149942	      0.31930632	      0.45694334	      0.09842666	      0.47859577
      0.66152970	      0.31930624	      0.45694329	      0.09842663	      0.47859580
      0.66155998	      0.31930616	      0.45694324	      0.09842660	      0.47859583
      0.66159026	      0.31930608	      0.45694319	      0.09842657	      0.47859586
      0.66162054	      0.31930600	      0.45694314	      0.09842654	      0.47859589
      0.66165082	      0.31930592	      0.45694309	      0.09842651	      0.47859592
      0.66168110	      0.31930584	      0.45694304	      0.09842648	      0.47859596
      0.66171138	      0.31930576	      0.45694299	      0.09842645	      0.47859599
      0.66174166	      0.31930568	      0.45694294	      0.09842641	      0.47859602
      0.66177194	      0.31930560	      0.45694289	      0.09842638	      0.47859605
      0.66180222	      0.31930552	      0.45694284	      0.09842635	      0.47859608
      0.66183250	      0.31930544	      0.45694279	      0.09842632	      0.47859611
      0.66186278	      0.31930536	      0.45694274	      0.09842629	      0.47859614
      0.66189306	      0.31930528	      0.45694269	      0.09842626	      0.47859617
      0.66192333	      0.31930520	      0.45694264	      0.09842623	      0.47859620
      0.66195361	      0.31930512	      0.45694259	      0.09842620	      0.47859623
      0.66198389	      0.31930504	      0.45694254	      0.09842616	      0.47859626
      0.66201417	      0.31930496	      0.45694249	      0.09842613	      0.47859629
      0.66204445	      0.31930488	      0.45694244	      0.09842610	      0.47859632
      0.66207473	      0.31930480	      0.45694239	      0.09842607	      0.47859636
      0.66210501	      0.31930472	      0.45694234	      0.09842604	      0.47859639
      0.66213529	      0.31930464	      0.45694229	      0.09842601	      0.47859642
      0.66216557	      0.31930456	      0.45694224	      0.09842598	      0.47859645
      0.66219585	      0.31930448	      0.45694219	      0.09842595	      0.47859648
      0.66222613	      0.31930440	      0.45694214	      0.09842592	      0.47859651
      0.66225641	      0.31930432	      0.45694210	      0.09842589	      0.47859654
      0.66228669	      0.31930424	      0.45694205	      0.09842585	      0.47859657
      0.66231697	      0.31930416	      0.45694200	      0.09842582	      0.47859660
      0.66234725	      0.31930408	      0.45694195	      0.09842579	      0.47859663
      0.66237752	      0.31930400	      0.45694190	      0.09842576	      0.47859666
      0.66240780	      0.31930392	      0.45694185	      0.09842573	      0.47859669
      0.66244429	      0.31930383	      0.45694179	      0.09842569	      0.47859673
      0.66247041	      0.31930376	      0.45694174	      0.09842567	      0.47859676
      0.66249652	      0.31930369	      0.45694170	      0.09842564	      0.47859678
      0.66253169	      0.31930360	      0.45694164	      0.09842561	      0.47859682
      0.66256554	      0.31930351	      0.45694159	      0.09842557	      0.47859685
      0.66260843	      0.31930340	      0.45694152	      0.09842553	      0.47859690
      0.66263311	      0.31930333	      0.45694148	      0.09842550	      0.47859692
      0.66265778	      0.31930327	      0.45694144	      0.09842548	      0.47859695
      0.66269725	      0.31930316	      0.45694137	      0.09842544	      0.47859699
      0.66272957	      0.31930308	      0.45694132	      0.09842541	      0.47859702
      0.66276188	      0.31930300	      0.45694127	      0.09842537	      0.47859705
      0.66279419	      0.31930291	      0.45694121	      0.09842534	      0.47859708
      0.66282269	      0.31930284	      0.45694117	      0.09842531	      0.47859711
      0.66285118	      0.31930276	      0.45694112	      0.09842529	      0.47859714
      0.66288856	      0.31930267	      0.45694106	      0.09842525	      0.47859718
      0.66291802	      0.31930259	      0.45694101	      0.09842522	      0.47859721
      0.66294748	      0.31930252	      0.45694096	      0.09842519	      0.47859724
      0.66297694	      0.31930244	      0.45694092	      0.09842516	      0.47859727
      0.66301439	      0.31930234	      0.45694086	      0.09842512	      0.47859730
      0.66304597	      0.31930226	      0.45694081	      0.09842509	      0.47859734
      0.66307756	      0.31930218	      0.45694075	      0.09842506	      0.47859737
      0.66310914	      0.31930210	      0.45694070	      0.09842503	      0.47859740
      0.66314073	      0.31930202	      0.45694065	      0.09842500	      0.47859743
      0.66317231	      0.31930194	      0.45694060	      0.09842497	      0.47859746
      0.66320390	      0.31930186	      0.45694055	      0.09842494	      0.47859750
      0.66323548	      0.31930178	      0.45694050	      0.09842491	      0.47859753
      0.66327158	      0.31930168	      0.45694044	      0.09842487	      0.47859756
      0.66330768	      0.31930159	      0.45694038	      0.09842484	      0.47859760
      0.66333532	      0.31930152	      0.45694034	      0.09842481	      0.47859763
      0.66336295	      0.31930145	      0.45694029	      0.09842478	      0.47859765
      0.66340617	      0.31930134	      0.45694022	      0.09842474	      0.47859770
      0.66343450	      0.31930127	      0.45694018	      0.09842472	      0.47859773
      0.66346283	      0.31930120	      0.45694013	      0.09842469	      0.47859775
      0.66350080	      0.31930110	      0.45694007	      0.09842465	      0.47859779
      0.66353774	      0.31930101	      0.45694001	      0.09842462	      0.47859783
      0.66357469	      0.31930092	      0.45693995	      0.09842458	      0.47859787
      0.66360640	      0.31930084	      0.45693990	      0.09842455	      0.47859790
      0.66363811	      0.31930076	      0.45693985	      0.09842452	      0.47859793
      0.66366983	      0.31930068	      0.45693980	      0.09842449	      0.47859796
      0.66370838	      0.31930058	      0.45693974	      0.09842446	      0.47859800
      0.66374692	      0.31930048	      0.45693968	      0.09842442	      0.47859804
      0.66377597	      0.31930041	      0.45693963	      0.09842439	      0.47859807
      0.66380501	      0.31930034	      0.45693959	      0.09842437	      0.47859810
      0.66384339	      0.31930024	      0.45693953	      0.09842433	      0.47859813
      0.66388169	      0.31930015	      0.45693947	      0.09842429	      0.47859817
      0.66391999	      0.31930005	      0.45693941	      0.09842426	      0.47859821
      0.66395127	      0.31929998	      0.45693936	      0.09842423	      0.47859824
      0.66398256	      0.31929990	      0.45693931	      0.09842420	      0.47859827
      0.66402335	      0.31929980	      0.45693924	      0.09842416	      0.47859831
      0.66405618	      0.31929972	      0.45693919	      0.09842413	      0.47859834
      0.66408901	      0.31929964	      0.45693914	      0.09842410	      0.47859838
      0.66412183	      0.31929956	      0.45693909	      0.09842407	      0.47859841
      0.66416481	      0.31929945	      0.45693902	      0.09842404	      0.47859845
      0.66419549	      0.31929938	      0.45693897	      0.09842401	      0.47859848
      0.66422616	      0.31929930	      0.45693892	      0.09842398	      0.47859851
      0.66426632	      0.31929920	      0.45693886	      0.09842394	      0.47859855
      0.66430526	      0.31929911	      0.45693880	      0.09842391	      0.47859859
      0.66434420	      0.31929902	      0.45693874	      0.09842387	      0.47859863
      0.66437730	      0.31929894	      0.45693869	      0.09842385	      0.47859866
      0.66441040	      0.31929886	      0.45693864	      0.09842382	      0.47859869
      0.66445137	      0.31929876	      0.45693857	      0.09842378	      0.47859873
      0.66448668	      0.31929867	      0.45693852	      0.09842375	      0.47859877
      0.66452200	      0.31929859	      0.45693846	      0.09842372	      0.47859880
      0.66455732	      0.31929850	      0.45693841	      0.09842369	      0.47859884
      0.66459264	      0.31929842	      0.45693835	      0.09842366	      0.47859887
      0.66462795	      0.31929833	      0.45693830	      0.09842363	      0.47859891
      0.66467359	      0.31929822	      0.45693823	      0.09842359	      0.47859895
      0.66470512	      0.31929815	      0.45693818	      0.09842356	      0.47859898
      0.66473664	      0.31929808	      0.45693813	      0.09842353	      0.47859901
      0.66478051	      0.31929797	      0.45693806	      0.09842349	      0.47859906
      0.66482212	      0.31929787	      0.45693800	      0.09842346	      0.47859910
      0.66486374	      0.31929777	      0.45693793	      0.09842342	      0.47859914
      0.66489777	      0.31929769	      0.45693788	      0.09842339	      0.47859917
      0.66493181	      0.31929761	      0.45693783	      0.09842337	      0.47859920
      0.66497561	      0.31929751	      0.45693776	      0.09842333	      0.47859925
      0.66501404	      0.31929742	      0.45693770	      0.09842330	      0.47859928
      0.66505247	      0.31929733	      0.45693765	      0.09842326	      0.47859932
      0.66509089	      0.31929724	      0.45693759	      0.09842323	      0.47859936
      0.66512932	      0.31929715	      0.45693753	      0.09842320	      0.47859940
      0.66516774	      0.31929706	      0.45693747	      0.09842317	      0.47859943
      0.66520617	      0.31929698	      0.45693741	      0.09842314	      0.47859947
      0.66524460	      0.31929689	      0.45693735	      0.09842311	      0.47859951
      0.66528302	      0.31929680	      0.45693730	      0.09842307	      0.47859955
      0.66532145	      0.31929671	      0.45693724	      0.09842304	      0.47859958
      0.66535987	      0.31929662	      0.45693718	      0.09842301	      0.47859962
      0.66539830	      0.31929653	      0.45693712	      0.09842298	      0.47859966
      0.66544763	      0.31929642	      0.45693705	      0.09842294	      0.47859971
      0.66548273	      0.31929634	      0.45693699	      0.09842291	      0.47859974
      0.66551782	      0.31929626	      0.45693694	      0.09842289	      0.47859977
      0.66556540	      0.31929615	      0.45693687	      0.09842285	      0.47859982
      0.66561297	      0.31929605	      0.45693680	      0.09842281	      0.47859987
      0.66564763	      0.31929597	      0.45693675	      0.09842278	      0.47859990
      0.66568229	      0.31929589	      0.45693670	      0.09842276	      0.47859993
      0.66573204	      0.31929578	      0.45693662	      0.09842272	      0.47859998
      0.66577537	      0.31929568	      0.45693656	      0.09842268	      0.47860002
      0.66581869	      0.31929558	      0.45693649	      0.09842265	      0.47860006
      0.66586202	      0.31929549	      0.45693643	      0.09842262	      0.47860011
      0.66590071	      0.31929540	      0.45693637	      0.09842259	      0.47860014
      0.66593939	      0.31929532	      0.45693631	      0.09842256	      0.47860018
      0.66597808	      0.31929523	      0.45693626	      0.09842253	      0.47860022
      0.66602999	      0.31929511	      0.45693618	      0.09842249	      0.47860027
      0.66607213	      0.31929502	      0.45693612	      0.09842246	      0.47860031
      0.66611427	      0.31929493	      0.45693605	      0.09842243	      0.47860035
      0.66615641	      0.31929484	      0.45693599	      0.09842240	      0.47860039
      0.66619855	      0.31929474	      0.45693593	      0.09842236	      0.47860043
      0.66624070	      0.31929465	      0.45693587	      0.09842233	      0.47860047
      0.66628284	      0.31929456	      0.45693581	      0.09842230	      0.47860051
      0.66633735	      0.31929444	      0.45693573	      0.09842226	      0.47860056
      0.66637479	      0.31929436	      0.45693567	      0.09842224	      0.47860060
      0.66641223	      0.31929428	      0.45693562	      0.09842221	      0.47860063
      0.66646460	      0.31929417	      0.45693554	      0.09842217	      0.47860068
      0.66651407	      0.31929406	      0.45693547	      0.09842213	      0.47860073
      0.66656353	      0.31929395	      0.45693540	      0.09842210	      0.47860078
      0.66660453	      0.31929387	      0.45693534	      0.09842207	      0.47860082
      0.66664553	      0.31929378	      0.45693528	      0.09842204	      0.47860086
      0.66669797	      0.31929367	      0.45693520	      0.09842200	      0.47860091
      0.66674242	      0.31929357	      0.45693514	      0.09842197	      0.47860095
      0.66678688	      0.31929348	      0.45693507	      0.09842194	      0.47860099
      0.66683134	      0.31929338	      0.45693501	      0.09842191	      0.47860103
      0.66687579	      0.31929329	      0.45693494	      0.09842188	      0.47860108
      0.66692025	      0.31929320	      0.45693488	      0.09842185	      0.47860112
      0.66697385	      0.31929308	      0.45693480	      0.09842181	      0.47860117
      0.66702025	      0.31929298	      0.45693473	      0.09842178	      0.47860122
      0.66706666	      0.31929289	      0.45693467	      0.09842175	      0.47860126
      0.66711306	      0.31929279	      0.45693460	      0.09842172	      0.47860130
      0.66715946	      0.31929269	      0.45693453	      0.09842169	      0.47860135
      0.66720587	      0.31929260	      0.45693447	      0.09842166	      0.47860139
      0.66725227	      0.31929250	      0.45693440	      0.09842163	      0.47860144
      0.66729868	      0.31929240	      0.45693433	      0.09842160	      0.47860148
      0.66735264	      0.31929229	      0.45693426	      0.09842156	      0.47860153
      0.66740661	      0.31929218	      0.45693418	      0.09842153	      0.47860158
      0.66744806	      0.31929210	      0.45693412	      0.09842150	      0.47860162
      0.66748950	      0.31929201	      0.45693406	      0.09842147	      0.47860166
      0.66754895	      0.31929189	      0.45693398	      0.09842143	      0.47860172
      0.66759776	      0.31929179	      0.45693391	      0.09842140	      0.47860177
      0.66764657	      0.31929169	      0.45693384	      0.09842137	      0.47860181
      0.66769538	      0.31929159	      0.45693377	      0.09842134	      0.47860186
      0.66774418	      0.31929149	      0.45693370	      0.09842131	      0.47860191
      0.66779299	      0.31929139	      0.45693363	      0.09842128	      0.47860195
      0.66784612	      0.31929129	      0.45693355	      0.09842125	      0.47860200
      0.66789924	      0.31929118	      0.45693348	      0.09842122	      0.47860205
      0.66795237	      0.31929107	      0.45693340	      0.09842118	      0.47860210
      0.66800549	      0.31929097	      0.45693333	      0.09842115	      0.47860215
      0.66804886	      0.31929088	      0.45693327	      0.09842112	      0.47860220
      0.66809223	      0.31929079	      0.45693320	      0.09842110	      0.47860224
      0.66815168	      0.31929067	      0.45693312	      0.09842106	      0.47860229
      0.66821112	      0.31929056	      0.45693304	      0.09842103	      0.47860235
      0.66825501	      0.31929047	      0.45693298	      0.09842100	      0.47860239
      0.66829889	      0.31929038	      0.45693291	      0.09842097	      0.47860243
      0.66835778	      0.31929027	      0.45693283	      0.09842094	      0.47860249
      0.66841667	      0.31929015	      0.45693275	      0.09842091	      0.47860255
      0.66846572	      0.31929005	      0.45693268	      0.09842088	      0.47860259
      0.66851476	      0.31928996	      0.45693261	      0.09842085	      0.47860264
      0.66857208	      0.31928984	      0.45693253	      0.09842082	      0.47860270
      0.66862940	      0.31928973	      0.45693245	      0.09842078	      0.47860275
      0.66868040	      0.31928963	      0.45693238	      0.09842075	      0.47860280
      0.66873140	      0.31928953	      0.45693231	      0.09842073	      0.47860285
      0.66878800	      0.31928942	      0.45693223	      0.09842069	      0.47860290
      0.66884460	      0.31928931	      0.45693215	      0.09842066	      0.47860296
      0.66890120	      0.31928920	      0.45693207	      0.09842063	      0.47860301
      0.66895781	      0.31928910	      0.45693199	      0.09842060	      0.47860307
      0.66900802	      0.31928900	      0.45693192	      0.09842057	      0.47860311
      0.66905824	      0.31928890	      0.45693185	      0.09842055	      0.47860316
      0.66911700	      0.31928879	      0.45693177	      0.09842051	      0.47860322
      0.66917575	      0.31928868	      0.45693168	      0.09842048	      0.47860327
      0.66923450	      0.31928856	      0.45693160	      0.09842045	      0.47860333
      0.66929326	      0.31928845	      0.45693152	      0.09842042	      0.47860339
      0.66934249	      0.31928836	      0.45693145	      0.09842039	      0.47860344
      0.66939172	      0.31928826	      0.45693138	      0.09842037	      0.47860348
      0.66945139	      0.31928815	      0.45693130	      0.09842034	      0.47860354
      0.66951105	      0.31928804	      0.45693122	      0.09842031	      0.47860360
      0.66956673	      0.31928793	      0.45693114	      0.09842028	      0.47860365
      0.66962240	      0.31928783	      0.45693106	      0.09842025	      0.47860371
      0.66968060	      0.31928772	      0.45693098	      0.09842022	      0.47860376
      0.66973881	      0.31928761	      0.45693090	      0.09842019	      0.47860382
      0.66979639	      0.31928750	      0.45693082	      0.09842016	      0.47860387
      0.66985397	      0.31928739	      0.45693074	      0.09842013	      0.47860393
      0.66991217	      0.31928728	      0.45693066	      0.09842010	      0.47860399
      0.66997037	      0.31928717	      0.45693057	      0.09842008	      0.47860404
      0.67002858	      0.31928707	      0.45693049	      0.09842005	      0.47860410
      0.67008680	      0.31928696	      0.45693041	      0.09842002	      0.47860416
      0.67014465	      0.31928685	      0.45693033	      0.09841999	      0.47860421
      0.67020250	      0.31928674	      0.45693025	      0.09841996	      0.47860427
      0.67025305	      0.31928665	      0.45693018	      0.09841994	      0.47860432
      0.67032687	      0.31928651	      0.45693008	      0.09841991	      0.47860439
      0.67038842	      0.31928640	      0.45692999	      0.09841988	      0.47860445
      0.67044374	      0.31928630	      0.45692991	      0.09841985	      0.47860451
      0.67049906	      0.31928619	      0.45692984	      0.09841983	      0.47860456
      0.67056057	      0.31928608	      0.45692975	      0.09841980	      0.47860462
      0.67062208	      0.31928597	      0.45692967	      0.09841977	      0.47860468
      0.67068144	      0.31928586	      0.45692958	      0.09841974	      0.47860474
      0.67074080	      0.31928575	      0.45692950	      0.09841972	      0.47860480
      0.67080117	      0.31928564	      0.45692942	      0.09841969	      0.47860486
      0.67086154	      0.31928553	      0.45692933	      0.09841966	      0.47860492
      0.67092061	      0.31928542	      0.45692925	      0.09841964	      0.47860498
      0.67099207	      0.31928529	      0.45692915	      0.09841961	      0.47860505
      0.67105721	      0.31928517	      0.45692906	      0.09841958	      0.47860511
      0.67113690	      0.31928503	      0.45692895	      0.09841954	      0.47860519
      0.67119712	      0.31928492	      0.45692886	      0.09841952	      0.47860525
      0.67127786	      0.31928477	      0.45692875	      0.09841948	      0.47860534
      0.67134698	      0.31928465	      0.45692865	      0.09841945	      0.47860540
      0.67140252	      0.31928455	      0.45692857	      0.09841943	      0.47860546
      0.67145807	      0.31928445	      0.45692849	      0.09841941	      0.47860552
      0.67152179	      0.31928433	      0.45692841	      0.09841938	      0.47860558
      0.67158552	      0.31928422	      0.45692832	      0.09841936	      0.47860564
      0.67164728	      0.31928411	      0.45692823	      0.09841933	      0.47860571
      0.67170903	      0.31928400	      0.45692814	      0.09841931	      0.47860577
      0.67176754	      0.31928389	      0.45692806	      0.09841928	      0.47860583
      0.67184439	      0.31928375	      0.45692795	      0.09841925	      0.47860591
      0.67193700	      0.31928359	      0.45692782	      0.09841922	      0.47860600
      0.67199012	      0.31928349	      0.45692775	      0.09841920	      0.47860606
      0.67204324	      0.31928340	      0.45692767	      0.09841918	      0.47860611
      0.67210732	      0.31928329	      0.45692758	      0.09841915	      0.47860618
      0.67218641	      0.31928315	      0.45692747	      0.09841912	      0.47860626
      0.67225270	      0.31928303	      0.45692737	      0.09841910	      0.47860633
      0.67233792	      0.31928288	      0.45692725	      0.09841907	      0.47860641
      0.67245126	      0.31928268	      0.45692709	      0.09841903	      0.47860653
      0.67251230	      0.31928257	      0.45692700	      0.09841901	      0.47860659
      0.67257334	      0.31928246	      0.45692692	      0.09841898	      0.47860666
      0.67263437	      0.31928235	      0.45692683	      0.09841896	      0.47860672
      0.67270190	      0.31928223	      0.45692673	      0.09841894	      0.47860679
      0.67276942	      0.31928211	      0.45692664	      0.09841892	      0.47860686
      0.67283459	      0.31928200	      0.45692654	      0.09841889	      0.47860693
      0.67289977	      0.31928188	      0.45692645	      0.09841887	      0.47860700
      0.67296662	      0.31928177	      0.45692636	      0.09841885	      0.47860707
      0.67303348	      0.31928165	      0.45692626	      0.09841883	      0.47860714
      0.67309938	      0.31928153	      0.45692617	      0.09841880	      0.47860721
      0.67316528	      0.31928142	      0.45692607	      0.09841878	      0.47860728
      0.67323217	      0.31928130	      0.45692597	      0.09841876	      0.47860735
      0.67329906	      0.31928118	      0.45692588	      0.09841874	      0.47860742
      0.67336537	      0.31928107	      0.45692578	      0.09841872	      0.47860749
      0.67343168	      0.31928095	      0.45692569	      0.09841870	      0.47860756
      0.67349884	      0.31928084	      0.45692559	      0.09841868	      0.47860763
      0.67356600	      0.31928072	      0.45692549	      0.09841866	      0.47860770
      0.67363265	      0.31928060	      0.45692540	      0.09841864	      0.47860778
      0.67369930	      0.31928049	      0.45692530	      0.09841862	      0.47860785
      0.67376682	      0.31928037	      0.45692520	      0.09841860	      0.47860792
      0.67383434	      0.31928025	      0.45692510	      0.09841858	      0.47860799
      0.67390187	      0.31928013	      0.45692501	      0.09841856	      0.47860807
      0.67396939	      0.31928002	      0.45692491	      0.09841854	      0.47860814
      0.67403691	      0.31927990	      0.45692481	      0.09841852	      0.47860821
      0.67410443	      0.31927978	      0.45692471	      0.09841850	      0.47860829
      0.67417195	      0.31927967	      0.45692461	      0.09841848	      0.47860836
      0.67423947	      0.31927955	      0.45692451	      0.09841846	      0.47860843
      0.67430700	      0.31927943	      0.45692441	      0.09841844	      0.47860851
      0.67437452	      0.31927931	      0.45692432	      0.09841842	      0.47860858
      0.67444204	      0.31927920	      0.45692422	      0.09841840	      0.47860866
      0.67450956	      0.31927908	      0.45692412	      0.09841839	      0.47860873
      0.67457708	      0.31927896	      0.45692402	      0.09841837	      0.47860881
      0.67464460	      0.31927885	      0.45692392	      0.09841835	      0.47860888
      0.67471213	      0.31927873	      0.45692382	      0.09841833	      0.47860896
      0.67477965	      0.31927862	      0.45692372	      0.09841832	      0.47860903
      0.67485078	      0.31927849	      0.45692361	      0.09841830	      0.47860911
      0.67492191	      0.31927837	      0.45692351	      0.09841828	      0.47860919
      0.67499305	      0.31927825	      0.45692340	      0.09841826	      0.47860927
      0.67506418	      0.31927813	      0.45692330	      0.09841825	      0.47860935
[truncated: 425,171 more chars]
