# Supplementary material for: Musculoskeletal simulations to examine the effects of accentuated eccentric loading (AEL) on jump height
Source: PeerJ. 2023 Jan 23;11:e14687. doi: 10.7717/peerj.14687 (PMC9879160; doi:10.7717/peerj.14687)
Supplement: Supplemental Information 2 — Added15 folder contains the code and simulation results for a complete jump with an additional 15% model mass. Dropped15 folder contains the code and simulation results for the push-off phase with the original model mass. [file peerj-11-14687-s002.zip › Supplementary Simulation code and output results AEL15/Dropped15/Optimized_for_J_Results/TwoSegment_Two_Segment_Moment_hip_coordinate.sto]

Moment_hip_coordinate
version=1
nRows=9704
nColumns=5
inDegrees=no

This analysis gathers basic information about muscles during a simulation (e.g., forces, tendon lengths, moment arms, etc).
Units are S.I. units (second, meters, Newtons, ...)
Angles are in degrees.

endheader
time	vastus	recfem	glut	ham
      0.00000000	      0.00000000	    -57.94782442	     97.12894119	      0.00000000
      0.00005767	      0.00000000	    -57.94654310	     97.11271424	      0.00000000
      0.00011533	      0.00000000	    -57.94526472	     97.09646534	      0.00000000
      0.00019509	      0.00000000	    -57.94349952	     97.07395861	      0.00000000
      0.00027484	     -0.00000000	    -57.94173635	     97.05141678	      0.00000000
      0.00038895	      0.00000000	    -57.93921566	     97.01911177	      0.00000000
      0.00050306	     -0.00000000	    -57.93669576	     96.98675058	      0.00000000
      0.00069203	      0.00000000	    -57.93252114	     96.93305472	      0.00000000
      0.00088100	      0.00000000	    -57.92834097	     96.87925549	      0.00000000
      0.00120986	     -0.00000000	    -57.92104342	     96.78545375	      0.00000000
      0.00146005	      0.00000000	    -57.91546535	     96.71398886	      0.00000000
      0.00171025	      0.00000000	    -57.90986037	     96.64247224	      0.00000000
      0.00196044	     -0.00000000	    -57.90422593	     96.57092770	      0.00000000
      0.00224938	      0.00000000	    -57.89768025	     96.48829479	      0.00000000
      0.00253831	     -0.00000000	    -57.89109154	     96.40567007	      0.00000000
      0.00281375	      0.00000000	    -57.88476980	     96.32692569	      0.00000000
      0.00308919	     -0.00000000	    -57.87840835	     96.24821351	      0.00000000
      0.00336877	      0.00000000	    -57.87191122	     96.16836191	      0.00000000
      0.00364834	      0.00000000	    -57.86537417	     96.08855822	      0.00000000
      0.00392387	     -0.00000000	    -57.85889323	     96.00995841	      0.00000000
      0.00419941	     -0.00000000	    -57.85237528	     95.93141415	      0.00000000
      0.00447587	     -0.00000000	    -57.84579945	     95.85266708	      0.00000000
      0.00475232	     -0.00000000	    -57.83918852	     95.77398206	      0.00000000
      0.00502733	      0.00000000	    -57.83257849	     95.69577248	      0.00000000
      0.00530234	      0.00000000	    -57.82593606	     95.61762884	      0.00000000
      0.00557642	      0.00000000	    -57.81928506	     95.53981730	      0.00000000
      0.00585050	      0.00000000	    -57.81260424	     95.46207491	      0.00000000
      0.00612117	     -0.00000000	    -57.80597833	     95.38536792	      0.00000000
      0.00639185	      0.00000000	    -57.79932565	     95.30873145	      0.00000000
      0.00663628	      0.00000000	    -57.79329582	     95.23958596	      0.00000000
      0.00697277	      0.00000000	    -57.78496264	     95.14449980	      0.00000000
      0.00730925	     -0.00000000	    -57.77659359	     95.04952929	      0.00000000
      0.00753245	      0.00000000	    -57.77102327	     94.98659616	      0.00000000
      0.00775566	     -0.00000000	    -57.76543873	     94.92371572	      0.00000000
      0.00803029	     -0.00000000	    -57.75854874	     94.84641918	      0.00000000
      0.00836149	     -0.00000000	    -57.75021381	     94.75331119	      0.00000000
      0.00865561	      0.00000000	    -57.74279008	     94.67073156	      0.00000000
      0.00901341	      0.00000000	    -57.73373267	     94.57040084	      0.00000000
      0.00931248	      0.00000000	    -57.72614175	     94.48665244	      0.00000000
      0.00968272	      0.00000000	    -57.71672085	     94.38311723	      0.00000000
      0.01015583	     -0.00000000	    -57.70464887	     94.25105583	      0.00000000
      0.01038979	      0.00000000	    -57.69866630	     94.18584643	      0.00000000
      0.01062376	     -0.00000000	    -57.69267628	     94.12070410	      0.00000000
      0.01091692	     -0.00000000	    -57.68516119	     94.03917593	      0.00000000
      0.01129539	      0.00000000	    -57.67544542	     93.93408312	      0.00000000
      0.01156863	     -0.00000000	    -57.66842262	     93.85832293	      0.00000000
      0.01184188	      0.00000000	    -57.66139390	     93.78265896	      0.00000000
      0.01211512	     -0.00000000	    -57.65436022	     93.70709227	      0.00000000
      0.01238836	      0.00000000	    -57.64732251	     93.63162391	      0.00000000
      0.01266160	     -0.00000000	    -57.64028173	     93.55625494	      0.00000000
      0.01292167	     -0.00000000	    -57.63357852	     93.48461477	      0.00000000
      0.01318173	     -0.00000000	    -57.62687415	     93.41306645	      0.00000000
      0.01344051	      0.00000000	    -57.62020238	     93.34196257	      0.00000000
      0.01369929	      0.00000000	    -57.61353097	     93.27095137	      0.00000000
      0.01398496	      0.00000000	    -57.60616755	     93.19266921	      0.00000000
      0.01427064	      0.00000000	    -57.59880647	     93.11450213	      0.00000000
      0.01447948	     -0.00000000	    -57.59342719	     93.05743151	      0.00000000
      0.01481029	      0.00000000	    -57.58491097	     92.96716002	      0.00000000
      0.01507121	      0.00000000	    -57.57819851	     92.89606926	      0.00000000
      0.01533214	     -0.00000000	    -57.57149103	     92.82507799	      0.00000000
      0.01559306	      0.00000000	    -57.56478928	     92.75418702	      0.00000000
      0.01585734	     -0.00000000	    -57.55800815	     92.68249029	      0.00000000
      0.01612161	      0.00000000	    -57.55123434	     92.61089810	      0.00000000
      0.01632266	      0.00000000	    -57.54608633	     92.55650318	      0.00000000
      0.01665420	     -0.00000000	    -57.53760806	     92.46693816	      0.00000000
      0.01690580	      0.00000000	    -57.53118391	     92.39908122	      0.00000000
      0.01715739	      0.00000000	    -57.52476890	     92.33132194	      0.00000000
      0.01740899	     -0.00000000	    -57.51836364	     92.26366100	      0.00000000
      0.01764663	     -0.00000000	    -57.51232341	     92.19984678	      0.00000000
      0.01796039	     -0.00000000	    -57.50436310	     92.11572575	      0.00000000
      0.01827415	     -0.00000000	    -57.49642082	     92.03176094	      0.00000000
      0.01852604	     -0.00000000	    -57.49005844	     91.96446711	      0.00000000
      0.01877792	     -0.00000000	    -57.48370894	     91.89727543	      0.00000000
      0.01896797	     -0.00000000	    -57.47892728	     91.84664932	      0.00000000
      0.01925995	     -0.00000000	    -57.47159625	     91.76898294	      0.00000000
      0.01955192	      0.00000000	    -57.46428466	     91.69145629	      0.00000000
      0.01980099	      0.00000000	    -57.45806372	     91.62543594	      0.00000000
      0.02005005	      0.00000000	    -57.45185803	     91.55951855	      0.00000000
      0.02032203	      0.00000000	    -57.44509935	     91.48765434	      0.00000000
      0.02059400	      0.00000000	    -57.43836010	     91.41591436	      0.00000000
      0.02086915	     -0.00000000	    -57.43156285	     91.34346673	      0.00000000
      0.02114429	     -0.00000000	    -57.42478679	     91.27114777	      0.00000000
      0.02142102	     -0.00000000	    -57.41799381	     91.19854375	      0.00000000
      0.02169774	     -0.00000000	    -57.41122357	     91.12607139	      0.00000000
      0.02197239	      0.00000000	    -57.40452716	     91.05427294	      0.00000000
      0.02224704	      0.00000000	    -57.39785440	     90.98260565	      0.00000000
      0.02252673	     -0.00000000	    -57.39108415	     90.90975911	      0.00000000
      0.02280642	      0.00000000	    -57.38433970	     90.83705009	      0.00000000
      0.02307314	     -0.00000000	    -57.37793261	     90.76784176	      0.00000000
      0.02333986	      0.00000000	    -57.37155010	     90.69875979	      0.00000000
      0.02363274	     -0.00000000	    -57.36457045	     90.62304797	      0.00000000
      0.02392562	      0.00000000	    -57.35762176	     90.54749007	      0.00000000
      0.02416237	     -0.00000000	    -57.35202794	     90.48652658	      0.00000000
      0.02446967	     -0.00000000	    -57.34479869	     90.40754869	      0.00000000
      0.02477696	     -0.00000000	    -57.33760564	     90.32874275	      0.00000000
      0.02502257	     -0.00000000	    -57.33188295	     90.26587936	      0.00000000
      0.02526818	     -0.00000000	    -57.32618427	     90.20312685	      0.00000000
      0.02555393	     -0.00000000	    -57.31958512	     90.13026075	      0.00000000
      0.02583967	     -0.00000000	    -57.31301955	     90.05754601	      0.00000000
      0.02606326	      0.00000000	    -57.30790599	     90.00075495	      0.00000000
      0.02637974	      0.00000000	    -57.30070417	     89.92052853	      0.00000000
      0.02669622	     -0.00000000	    -57.29354559	     89.84049017	      0.00000000
      0.02692262	     -0.00000000	    -57.28845159	     89.78335009	      0.00000000
      0.02714902	     -0.00000000	    -57.28338037	     89.72630703	      0.00000000
      0.02742271	     -0.00000000	    -57.27728057	     89.65747752	      0.00000000
      0.02769640	      0.00000000	    -57.27121495	     89.58879081	      0.00000000
      0.02795892	     -0.00000000	    -57.26542948	     89.52304296	      0.00000000
      0.02827795	      0.00000000	    -57.25844209	     89.44332004	      0.00000000
      0.02859697	     -0.00000000	    -57.25150307	     89.36379346	      0.00000000
      0.02885240	     -0.00000000	    -57.24598273	     89.30026296	      0.00000000
      0.02917936	     -0.00000000	    -57.23896296	     89.21912635	      0.00000000
      0.02950632	      0.00000000	    -57.23199609	     89.13819839	      0.00000000
      0.02974244	     -0.00000000	    -57.22699823	     89.07988633	      0.00000000
      0.02997855	      0.00000000	    -57.22202863	     89.02168385	      0.00000000
      0.03024340	     -0.00000000	    -57.21648826	     88.95653021	      0.00000000
      0.03050824	      0.00000000	    -57.21098413	     88.89151525	      0.00000000
      0.03079617	     -0.00000000	    -57.20504184	     88.82099190	      0.00000000
      0.03108410	     -0.00000000	    -57.19914329	     88.75063352	      0.00000000
      0.03129109	      0.00000000	    -57.19493007	     88.70015476	      0.00000000
      0.03161680	      0.00000000	    -57.18834695	     88.62089701	      0.00000000
      0.03188366	      0.00000000	    -57.18299627	     88.55611897	      0.00000000
      0.03215053	     -0.00000000	    -57.17768460	     88.49148433	      0.00000000
      0.03241739	      0.00000000	    -57.17241232	     88.42699349	      0.00000000
      0.03267696	     -0.00000000	    -57.16732208	     88.36440160	      0.00000000
      0.03293654	      0.00000000	    -57.16226974	     88.30194649	      0.00000000
      0.03317352	     -0.00000000	    -57.15769054	     88.24504768	      0.00000000
      0.03348818	     -0.00000000	    -57.15165990	     88.16967469	      0.00000000
      0.03380284	      0.00000000	    -57.14568635	     88.09450427	      0.00000000
      0.03405362	      0.00000000	    -57.14096682	     88.03474112	      0.00000000
      0.03430440	      0.00000000	    -57.13628415	     87.97510729	      0.00000000
      0.03452599	     -0.00000000	    -57.13217723	     87.92252048	      0.00000000
      0.03484815	     -0.00000000	    -57.12625864	     87.84625069	      0.00000000
      0.03517030	      0.00000000	    -57.12040221	     87.77019580	      0.00000000
      0.03538311	      0.00000000	    -57.11656789	     87.72007373	      0.00000000
      0.03559592	     -0.00000000	    -57.11276109	     87.67004584	      0.00000000
      0.03588075	      0.00000000	    -57.10770915	     87.60323384	      0.00000000
      0.03616559	     -0.00000000	    -57.10270710	     87.53659124	      0.00000000
      0.03641202	     -0.00000000	    -57.09841996	     87.47907102	      0.00000000
      0.03671826	      0.00000000	    -57.09314489	     87.40776592	      0.00000000
      0.03702451	     -0.00000000	    -57.08792862	     87.33665788	      0.00000000
      0.03728911	     -0.00000000	    -57.08346935	     87.27537861	      0.00000000
      0.03761727	      0.00000000	    -57.07800078	     87.19958576	      0.00000000
      0.03794543	      0.00000000	    -57.07260109	     87.12402058	      0.00000000
      0.03818795	      0.00000000	    -57.06865490	     87.06831958	      0.00000000
      0.03843048	      0.00000000	    -57.06474677	     87.01274340	      0.00000000
      0.03872005	     -0.00000000	    -57.06013082	     86.94655252	      0.00000000
      0.03900961	      0.00000000	    -57.05556972	     86.88054016	      0.00000000
      0.03925700	      0.00000000	    -57.05171663	     86.82428441	      0.00000000
      0.03956219	      0.00000000	    -57.04701909	     86.75506556	      0.00000000
      0.03992934	     -0.00000000	    -57.04144981	     86.67205645	      0.00000000
      0.04029650	     -0.00000000	    -57.03597074	     86.58933630	      0.00000000
      0.04052899	     -0.00000000	    -57.03254818	     86.53710597	      0.00000000
      0.04082823	      0.00000000	    -57.02819676	     86.47005029	      0.00000000
      0.04112747	     -0.00000000	    -57.02390619	     86.40318742	      0.00000000
      0.04135189	     -0.00000000	    -57.02072846	     86.35316815	      0.00000000
      0.04167993	      0.00000000	    -57.01614580	     86.28025207	      0.00000000
      0.04195970	     -0.00000000	    -57.01229604	     86.21824862	      0.00000000
      0.04220832	     -0.00000000	    -57.00892031	     86.16329044	      0.00000000
      0.04245694	      0.00000000	    -57.00558754	     86.10846617	      0.00000000
      0.04271137	      0.00000000	    -57.00222149	     86.05249934	      0.00000000
      0.04302124	      0.00000000	    -56.99818331	     85.98452891	      0.00000000
      0.04340230	     -0.00000000	    -56.99330985	     85.90122693	      0.00000000
      0.04371220	     -0.00000000	    -56.98942225	     85.83371572	      0.00000000
      0.04395093	      0.00000000	    -56.98647377	     85.78184918	      0.00000000
      0.04418967	     -0.00000000	    -56.98356590	     85.73010688	      0.00000000
      0.04443602	     -0.00000000	    -56.98060797	     85.67684481	      0.00000000
      0.04475720	     -0.00000000	    -56.97681682	     85.60760199	      0.00000000
      0.04507838	     -0.00000000	    -56.97309992	     85.53858456	      0.00000000
      0.04532790	      0.00000000	    -56.97026374	     85.48512191	      0.00000000
      0.04557743	      0.00000000	    -56.96747268	     85.43179549	      0.00000000
      0.04578917	     -0.00000000	    -56.96513972	     85.38665057	      0.00000000
      0.04611836	     -0.00000000	    -56.96157749	     85.31665761	      0.00000000
      0.04638564	     -0.00000000	    -56.95874366	     85.26000571	      0.00000000
      0.04665291	     -0.00000000	    -56.95596219	     85.20351047	      0.00000000
      0.04692018	     -0.00000000	    -56.95323330	     85.14717193	      0.00000000
      0.04718241	      0.00000000	    -56.95060705	     85.09204805	      0.00000000
      0.04744464	      0.00000000	    -56.94803169	     85.03707515	      0.00000000
      0.04769449	     -0.00000000	    -56.94562537	     84.98483822	      0.00000000
      0.04800637	      0.00000000	    -56.94268683	     84.91982608	      0.00000000
      0.04831825	      0.00000000	    -56.93982085	     84.85502771	      0.00000000
      0.04855660	     -0.00000000	    -56.93767956	     84.80564960	      0.00000000
      0.04888575	     -0.00000000	    -56.93479258	     84.73766584	      0.00000000
      0.04921491	     -0.00000000	    -56.93198712	     84.66992035	      0.00000000
      0.04942809	      0.00000000	    -56.93021369	     84.62617142	      0.00000000
      0.04964127	      0.00000000	    -56.92847462	     84.58252245	      0.00000000
      0.04992845	      0.00000000	    -56.92618628	     84.52387967	      0.00000000
      0.05021563	     -0.00000000	    -56.92396054	     84.46541832	      0.00000000
      0.05046732	      0.00000000	    -56.92206143	     84.41433080	      0.00000000
      0.05077240	      0.00000000	    -56.91982429	     84.35259479	      0.00000000
      0.05115827	     -0.00000000	    -56.91709650	     84.27480048	      0.00000000
      0.05141606	     -0.00000000	    -56.91533773	     84.22301079	      0.00000000
      0.05167386	      0.00000000	    -56.91362997	     84.17136721	      0.00000000
      0.05193165	      0.00000000	    -56.91197334	     84.11986973	      0.00000000
      0.05219123	     -0.00000000	    -56.91035696	     84.06816221	      0.00000000
      0.05245081	     -0.00000000	    -56.90879262	     84.01660274	      0.00000000
      0.05273638	      0.00000000	    -56.90713190	     83.96005384	      0.00000000
      0.05302194	     -0.00000000	    -56.90553439	     83.90368398	      0.00000000
      0.05323212	     -0.00000000	    -56.90439904	     83.86230929	      0.00000000
      0.05356535	      0.00000000	    -56.90266941	     83.79691102	      0.00000000
      0.05382496	      0.00000000	    -56.90138182	     83.74612808	      0.00000000
      0.05408458	      0.00000000	    -56.90014679	     83.69549287	      0.00000000
      0.05434419	      0.00000000	    -56.89896445	     83.64500532	      0.00000000
      0.05460980	     -0.00000000	    -56.89780938	     83.59350411	      0.00000000
      0.05487542	      0.00000000	    -56.89670960	     83.54215728	      0.00000000
      0.05512617	     -0.00000000	    -56.89572218	     83.49382527	      0.00000000
      0.05545043	     -0.00000000	    -56.89451854	     83.43152732	      0.00000000
      0.05577469	      0.00000000	    -56.89339770	     83.36945900	      0.00000000
      0.05602660	      0.00000000	    -56.89258417	     83.32140000	      0.00000000
      0.05627850	     -0.00000000	    -56.89182076	     83.27347935	      0.00000000
      0.05650657	     -0.00000000	    -56.89117282	     83.23021098	      0.00000000
      0.05683169	      0.00000000	    -56.89032033	     83.16872692	      0.00000000
      0.05715682	     -0.00000000	    -56.88955163	     83.10747274	      0.00000000
      0.05737491	     -0.00000000	    -56.88908294	     83.06651180	      0.00000000
      0.05759300	      0.00000000	    -56.88865205	     83.02565412	      0.00000000
      0.05787782	     -0.00000000	    -56.88814628	     82.97245263	      0.00000000
      0.05816263	      0.00000000	    -56.88770507	     82.91942690	      0.00000000
      0.05840365	      0.00000000	    -56.88738217	     82.87469145	      0.00000000
      0.05872045	      0.00000000	    -56.88702822	     82.81608232	      0.00000000
      0.05903724	      0.00000000	    -56.88675440	     82.75768990	      0.00000000
      0.05928409	      0.00000000	    -56.88659662	     82.71234107	      0.00000000
      0.05953093	      0.00000000	    -56.88648759	     82.66712349	      0.00000000
      0.05980559	     -0.00000000	    -56.88642359	     82.61696491	      0.00000000
      0.06008025	     -0.00000000	    -56.88642003	     82.56696843	      0.00000000
      0.06035656	     -0.00000000	    -56.88647748	     82.51683581	      0.00000000
      0.06063286	     -0.00000000	    -56.88659619	     82.46686680	      0.00000000
      0.06091509	      0.00000000	    -56.88678074	     82.41599507	      0.00000000
      0.06119732	     -0.00000000	    -56.88702930	     82.36529356	      0.00000000
      0.06146377	     -0.00000000	    -56.88732275	     82.31758305	      0.00000000
      0.06179068	      0.00000000	    -56.88776083	     82.25925301	      0.00000000
      0.06211759	      0.00000000	    -56.88828498	     82.20115026	      0.00000000
      0.06235123	      0.00000000	    -56.88871237	     82.15976279	      0.00000000
      0.06268413	     -0.00000000	    -56.88939733	     82.10099343	      0.00000000
      0.06296931	     -0.00000000	    -56.89005525	     82.05083424	      0.00000000
      0.06321868	      0.00000000	    -56.89068430	     82.00711584	      0.00000000
      0.06346804	     -0.00000000	    -56.89136359	     81.96352856	      0.00000000
      0.06372248	     -0.00000000	    -56.89210846	     81.91919002	      0.00000000
      0.06403694	      0.00000000	    -56.89310136	     81.86457821	      0.00000000
      0.06435141	      0.00000000	    -56.89417424	     81.81017382	      0.00000000
      0.06462205	      0.00000000	    -56.89516165	     81.76351590	      0.00000000
      0.06495661	      0.00000000	    -56.89646416	     81.70605147	      0.00000000
      0.06529117	      0.00000000	    -56.89785729	     81.64882032	      0.00000000
      0.06553581	     -0.00000000	    -56.89893336	     81.60711768	      0.00000000
      0.06583197	      0.00000000	    -56.90030085	     81.55680132	      0.00000000
      0.06621361	      0.00000000	    -56.90216789	     81.49222639	      0.00000000
      0.06646306	      0.00000000	    -56.90345201	     81.45018259	      0.00000000
      0.06671251	     -0.00000000	    -56.90478652	     81.40826700	      0.00000000
      0.06696196	     -0.00000000	    -56.90617148	     81.36647938	      0.00000000
      0.06722280	     -0.00000000	    -56.90767364	     81.32291961	      0.00000000
      0.06754563	      0.00000000	    -56.90960916	     81.26920106	      0.00000000
      0.06786845	      0.00000000	    -56.91162917	     81.21569538	      0.00000000
      0.06806167	      0.00000000	    -56.91287861	     81.18377278	      0.00000000
      0.06836182	      0.00000000	    -56.91487947	     81.13433533	      0.00000000
      0.06866196	     -0.00000000	    -56.91695340	     81.08508059	      0.00000000
      0.06891436	      0.00000000	    -56.91875396	     81.04380140	      0.00000000
      0.06916676	      0.00000000	    -56.92060618	     81.00265078	      0.00000000
      0.06942372	     -0.00000000	    -56.92254487	     80.96088920	      0.00000000
      0.06974734	     -0.00000000	    -56.92506266	     80.90848212	      0.00000000
      0.07007096	      0.00000000	    -56.92766533	     80.85628477	      0.00000000
      0.07031892	      0.00000000	    -56.92971695	     80.81643182	      0.00000000
      0.07056688	      0.00000000	    -56.93181839	     80.77670132	      0.00000000
      0.07086121	      0.00000000	    -56.93437733	     80.72970144	      0.00000000
      0.07115553	     -0.00000000	    -56.93700644	     80.68287315	      0.00000000
      0.07140729	      0.00000000	    -56.93931102	     80.64295211	      0.00000000
      0.07171492	      0.00000000	    -56.94219670	     80.59434072	      0.00000000
      0.07209348	      0.00000000	    -56.94585266	     80.53477862	      0.00000000
      0.07241301	     -0.00000000	    -56.94902894	     80.48471969	      0.00000000
      0.07265145	      0.00000000	    -56.95145276	     80.44749639	      0.00000000
      0.07288988	      0.00000000	    -56.95392255	     80.41038361	      0.00000000
      0.07315330	     -0.00000000	    -56.95670447	     80.36951095	      0.00000000
      0.07347505	      0.00000000	    -56.96017852	     80.31976827	      0.00000000
      0.07379680	      0.00000000	    -56.96373614	     80.27022501	      0.00000000
      0.07407408	     -0.00000000	    -56.96686908	     80.22768830	      0.00000000
      0.07441231	     -0.00000000	    -56.97077452	     80.17600181	      0.00000000
      0.07475053	     -0.00000000	    -56.97477217	     80.12453328	      0.00000000
      0.07498584	     -0.00000000	    -56.97760771	     80.08885417	      0.00000000
      0.07530154	      0.00000000	    -56.98148202	     80.04114994	      0.00000000
      0.07561723	     -0.00000000	    -56.98543654	     79.99363359	      0.00000000
      0.07586548	      0.00000000	    -56.98860240	     79.95640085	      0.00000000
      0.07611373	      0.00000000	    -56.99181780	     79.91928345	      0.00000000
      0.07638891	      0.00000000	    -56.99543982	     79.87827395	      0.00000000
      0.07666409	     -0.00000000	    -56.99912262	     79.83740524	      0.00000000
      0.07694715	      0.00000000	    -57.00297439	     79.79551104	      0.00000000
      0.07723022	      0.00000000	    -57.00689038	     79.75376473	      0.00000000
      0.07750266	      0.00000000	    -57.01071993	     79.71372507	      0.00000000
      0.07783048	      0.00000000	    -57.01540661	     79.66572711	      0.00000000
      0.07823102	     -0.00000000	    -57.02124970	     79.60734639	      0.00000000
      0.07853160	      0.00000000	    -57.02571863	     79.56372784	      0.00000000
      0.07878087	      0.00000000	    -57.02947949	     79.52767767	      0.00000000
      0.07903015	     -0.00000000	    -57.03328993	     79.49173935	      0.00000000
      0.07924732	     -0.00000000	    -57.03664997	     79.46052034	      0.00000000
      0.07957842	      0.00000000	    -57.04184505	     79.41308505	      0.00000000
      0.07985744	      0.00000000	    -57.04629062	     79.37326355	      0.00000000
      0.08013646	      0.00000000	    -57.05079801	     79.33357999	      0.00000000
      0.08041548	     -0.00000000	    -57.05536726	     79.29403381	      0.00000000
      0.08069449	     -0.00000000	    -57.05999823	     79.25462443	      0.00000000
      0.08097351	     -0.00000000	    -57.06469093	     79.21535126	      0.00000000
      0.08125253	      0.00000000	    -57.06944524	     79.17621373	      0.00000000
      0.08153155	      0.00000000	    -57.07426116	     79.13721124	      0.00000000
      0.08181056	     -0.00000000	    -57.07913857	     79.09834319	      0.00000000
      0.08208958	      0.00000000	    -57.08407746	     79.05960900	      0.00000000
      0.08235192	     -0.00000000	    -57.08877708	     79.02331182	      0.00000000
      0.08261426	      0.00000000	    -57.09353094	     78.98713193	      0.00000000
      0.08282742	      0.00000000	    -57.09743347	     78.95782068	      0.00000000
      0.08316111	     -0.00000000	    -57.10361453	     78.91208860	      0.00000000
      0.08343167	     -0.00000000	    -57.10869043	     78.87514610	      0.00000000
      0.08370224	      0.00000000	    -57.11382371	     78.83832612	      0.00000000
      0.08397280	     -0.00000000	    -57.11901438	     78.80162810	      0.00000000
      0.08423917	     -0.00000000	    -57.12418057	     78.76561726	      0.00000000
      0.08450554	      0.00000000	    -57.12940225	     78.72972353	      0.00000000
      0.08471322	      0.00000000	    -57.13351180	     78.70181969	      0.00000000
      0.08504715	     -0.00000000	    -57.14019014	     78.65710038	      0.00000000
      0.08531447	      0.00000000	    -57.14559903	     78.62143189	      0.00000000
      0.08558179	     -0.00000000	    -57.15106347	     78.58587908	      0.00000000
      0.08584911	      0.00000000	    -57.15658348	     78.55044137	      0.00000000
      0.08611679	      0.00000000	    -57.16216648	     78.51507073	      0.00000000
      0.08638447	     -0.00000000	    -57.16780504	     78.47981434	      0.00000000
      0.08663406	      0.00000000	    -57.17311246	     78.44704341	      0.00000000
      0.08695946	      0.00000000	    -57.18010424	     78.40446651	      0.00000000
      0.08728485	      0.00000000	    -57.18717781	     78.36205573	      0.00000000
      0.08753760	     -0.00000000	    -57.19272843	     78.32922753	      0.00000000
      0.08779035	      0.00000000	    -57.19832826	     78.29649840	      0.00000000
      0.08803324	     -0.00000000	    -57.20375600	     78.26513845	      0.00000000
      0.08835881	      0.00000000	    -57.21110222	     78.22324655	      0.00000000
      0.08868437	      0.00000000	    -57.21852975	     78.18151629	      0.00000000
      0.08892659	     -0.00000000	    -57.22410834	     78.15057368	      0.00000000
      0.08916880	      0.00000000	    -57.22973182	     78.11971948	      0.00000000
      0.08943843	      0.00000000	    -57.23604422	     78.08547776	      0.00000000
      0.08970805	      0.00000000	    -57.24241205	     78.05134438	      0.00000000
      0.09000552	     -0.00000000	    -57.24950188	     78.01380993	      0.00000000
      0.09030299	     -0.00000000	    -57.25665898	     77.97640574	      0.00000000
      0.09053552	     -0.00000000	    -57.26230027	     77.94725795	      0.00000000
      0.09085752	     -0.00000000	    -57.27017977	     77.90702483	      0.00000000
      0.09117952	     -0.00000000	    -57.27813773	     77.86694142	      0.00000000
      0.09142193	     -0.00000000	    -57.28418033	     77.83686355	      0.00000000
      0.09166434	      0.00000000	    -57.29026726	     77.80686940	      0.00000000
      0.09193403	      0.00000000	    -57.29709131	     77.77359696	      0.00000000
      0.09220372	      0.00000000	    -57.30397005	     77.74042690	      0.00000000
      0.09250180	      0.00000000	    -57.31163625	     77.70388403	      0.00000000
      0.09279988	      0.00000000	    -57.31936904	     77.66746450	      0.00000000
      0.09303165	     -0.00000000	    -57.32542757	     77.63923121	      0.00000000
      0.09335378	      0.00000000	    -57.33391474	     77.60011272	      0.00000000
      0.09367592	     -0.00000000	    -57.34247928	     77.56113520	      0.00000000
      0.09391787	      0.00000000	    -57.34896287	     77.53195102	      0.00000000
      0.09415982	      0.00000000	    -57.35548996	     77.50284522	      0.00000000
      0.09443181	     -0.00000000	    -57.36287891	     77.47022016	      0.00000000
      0.09470379	     -0.00000000	    -57.37032263	     77.43769277	      0.00000000
      0.09499912	      0.00000000	    -57.37846735	     77.40248236	      0.00000000
      0.09529446	      0.00000000	    -57.38667642	     77.36738532	      0.00000000
      0.09551688	     -0.00000000	    -57.39290130	     77.34102701	      0.00000000
      0.09584783	     -0.00000000	    -57.40223070	     77.30192507	      0.00000000
      0.09613706	     -0.00000000	    -57.41044977	     77.26786660	      0.00000000
      0.09638873	      0.00000000	    -57.41765136	     77.23831632	      0.00000000
      0.09664040	     -0.00000000	    -57.42489927	     77.20884511	      0.00000000
      0.09684411	     -0.00000000	    -57.43079970	     77.18504808	      0.00000000
      0.09717940	     -0.00000000	    -57.44057739	     77.14599008	      0.00000000
      0.09744538	     -0.00000000	    -57.44839195	     77.11510396	      0.00000000
      0.09771136	     -0.00000000	    -57.45625778	     77.08430335	      0.00000000
      0.09797734	      0.00000000	    -57.46417488	     77.05358751	      0.00000000
      0.09824173	     -0.00000000	    -57.47209505	     77.02313958	      0.00000000
      0.09850611	     -0.00000000	    -57.48006566	     76.99277398	      0.00000000
      0.09879408	     -0.00000000	    -57.48880472	     76.95979175	      0.00000000
      0.09908205	      0.00000000	    -57.49760338	     76.92690541	      0.00000000
      0.09934884	     -0.00000000	    -57.50580792	     76.89652273	      0.00000000
      0.09967462	     -0.00000000	    -57.51589556	     76.85953183	      0.00000000
      0.10000040	      0.00000000	    -57.52605899	     76.82265990	      0.00000000
      0.10021426	     -0.00000000	    -57.53277207	     76.79851859	      0.00000000
      0.10054304	      0.00000000	    -57.54315572	     76.76150326	      0.00000000
      0.10083305	      0.00000000	    -57.55237857	     76.72895045	      0.00000000
      0.10108467	     -0.00000000	    -57.56042900	     76.70077906	      0.00000000
      0.10133630	     -0.00000000	    -57.56852418	     76.67267498	      0.00000000
      0.10157166	     -0.00000000	    -57.57613640	     76.64644818	      0.00000000
      0.10189722	     -0.00000000	    -57.58673040	     76.61026447	      0.00000000
      0.10222279	      0.00000000	    -57.59739885	     76.57418979	      0.00000000
      0.10246000	     -0.00000000	    -57.60521893	     76.54797245	      0.00000000
      0.10269722	     -0.00000000	    -57.61307836	     76.52181163	      0.00000000
      0.10297899	      0.00000000	    -57.62246486	     76.49081016	      0.00000000
      0.10326076	     -0.00000000	    -57.63190663	     76.45988663	      0.00000000
      0.10353812	      0.00000000	    -57.64125446	     76.42952223	      0.00000000
      0.10381547	     -0.00000000	    -57.65065560	     76.39923146	      0.00000000
      0.10411405	      0.00000000	    -57.66083542	     76.36670442	      0.00000000
      0.10441263	      0.00000000	    -57.67107672	     76.33426038	      0.00000000
      0.10464497	     -0.00000000	    -57.67908826	     76.30907119	      0.00000000
      0.10497265	     -0.00000000	    -57.69045068	     76.27362746	      0.00000000
      0.10530033	      0.00000000	    -57.70188667	     76.23827947	      0.00000006
      0.10552998	     -0.00000000	    -57.70994498	     76.21356282	      0.00000280
      0.10575963	     -0.00000000	    -57.71803925	     76.18889183	      0.00001465
      0.10604738	      0.00000000	    -57.72823164	     76.15804359	      0.00005327
      0.10633512	     -0.00000000	    -57.73848023	     76.12726498	      0.00013243
      0.10658822	     -0.00000000	    -57.74754137	     76.10024819	      0.00024840
      0.10691264	      0.00000000	    -57.75921894	     76.06569503	      0.00048017
      0.10723706	     -0.00000000	    -57.77096741	     76.03122593	      0.00082998
      0.10748580	      0.00000000	    -57.78002283	     76.00485425	      0.00119575
      0.10773453	      0.00000000	    -57.78911972	     75.97853022	      0.00166095
      0.10802527	      0.00000000	    -57.79980531	     75.94781994	      0.00234951
      0.10831601	     -0.00000000	    -57.81054729	     75.91717242	      0.00321619
      0.10856977	     -0.00000000	    -57.81996862	     75.89047417	      0.00413686
      0.10889474	      0.00000000	    -57.83209656	     75.85634981	      0.00556659
      0.10921971	     -0.00000000	    -57.84429442	     75.82229908	      0.00730983
      0.10946873	     -0.00000000	    -57.85368870	     75.79625493	      0.00887942
      0.10971775	      0.00000000	    -57.86312384	     75.77025212	      0.01066883
      0.11000901	      0.00000000	    -57.87421077	     75.73989082	      0.01306082
      0.11030026	      0.00000000	    -57.88535332	     75.70958357	      0.01579747
      0.11055407	     -0.00000000	    -57.89510852	     75.68321585	      0.01848060
      0.11087946	     -0.00000000	    -57.90767638	     75.64946886	      0.02234955
      0.11120485	      0.00000000	    -57.92031316	     75.61578419	      0.02672458
      0.11145412	     -0.00000000	    -57.93004027	     75.59002030	      0.03043261
      0.11170339	     -0.00000000	    -57.93980762	     75.56429095	      0.03445925
      0.11199488	      0.00000000	    -57.95128016	     75.53424640	      0.03958107
      0.11228637	      0.00000000	    -57.96280748	     75.50424643	      0.04515579
      0.11254196	     -0.00000000	    -57.97295968	     75.47797766	      0.05042013
      0.11286752	      0.00000000	    -57.98595228	     75.44456277	      0.05763647
      0.11319308	     -0.00000000	    -57.99901269	     75.41119804	      0.06542165
      0.11344331	     -0.00000000	    -58.00909681	     75.38558679	      0.07178665
      0.11369353	      0.00000000	    -58.01922079	     75.36000302	      0.07847646
      0.11398729	     -0.00000000	    -58.03115671	     75.33000232	      0.08673364
      0.11428105	      0.00000000	    -58.04314729	     75.30003667	      0.09541131
      0.11452781	     -0.00000000	    -58.05326171	     75.27489095	      0.10301181
      0.11485383	     -0.00000000	    -58.06668355	     75.24170346	      0.11346592
      0.11517985	      0.00000000	    -58.08017221	     75.20855356	      0.12435918
      0.11543311	      0.00000000	    -58.09069659	     75.18282610	      0.13310167
      0.11568637	     -0.00000000	    -58.10126108	     75.15711905	      0.14206963
      0.11595916	      0.00000000	    -58.11268475	     75.12945179	      0.15195986
      0.11623195	     -0.00000000	    -58.12415469	     75.10180581	      0.16206618
      0.11653441	      0.00000000	    -58.13692626	     75.07117583	      0.17349504
      0.11683688	     -0.00000000	    -58.14975440	     75.04056877	      0.18512631
      0.11705190	      0.00000000	    -58.15890826	     75.01882309	      0.19349986
      0.11738305	      0.00000000	    -58.17306178	     74.98535193	      0.20653613
      0.11767541	     -0.00000000	    -58.18561309	     74.95582019	      0.21815686
      0.11792876	     -0.00000000	    -58.19653151	     74.93024220	      0.22828876
      0.11818210	     -0.00000000	    -58.20748908	     74.90467477	      0.23845984
      0.11844320	     -0.00000000	    -58.21882301	     74.87833437	      0.24896567
      0.11876278	      0.00000000	    -58.23275135	     74.84610734	      0.26183113
      0.11908235	      0.00000000	    -58.24674140	     74.81389189	      0.27467607
      0.11930984	      0.00000000	    -58.25673795	     74.79096462	      0.28379213
      0.11963824	     -0.00000000	    -58.27122316	     74.75787521	      0.29688969
      0.11996664	     -0.00000000	    -58.28577294	     74.72479225	      0.30989134
      0.12019738	      0.00000000	    -58.29603433	     74.70155010	      0.31895680
      0.12042812	     -0.00000000	    -58.30632739	     74.67830933	      0.32795637
      0.12071837	      0.00000000	    -58.31931963	     74.64907599	      0.33917323
      0.12100861	     -0.00000000	    -58.33236166	     74.61984217	      0.35026400
      0.12127010	      0.00000000	    -58.34415410	     74.59350284	      0.36013968
      0.12159256	      0.00000000	    -58.35875123	     74.56101861	      0.37215633
      0.12191502	     -0.00000000	    -58.37340917	     74.52852835	      0.38398515
      0.12215631	     -0.00000000	    -58.38441714	     74.50421114	      0.39270874
      0.12246604	     -0.00000000	    -58.39859687	     74.47298883	      0.40374146
      0.12277577	     -0.00000000	    -58.41283211	     74.44175604	      0.41458442
      0.12299694	     -0.00000000	    -58.42303110	     74.41944581	      0.42220927
      0.12331949	     -0.00000000	    -58.43795520	     74.38689714	      0.43315113
      0.12364204	      0.00000000	    -58.45293890	     74.35433200	      0.44388091
      0.12388534	     -0.00000000	    -58.46428029	     74.32975605	      0.45183402
      0.12412863	      0.00000000	    -58.47565535	     74.30516885	      0.45966681
      0.12441368	      0.00000000	    -58.48902471	     74.27634775	      0.46869144
      0.12469872	     -0.00000000	    -58.50243993	     74.24750883	      0.47755357
      0.12498344	     -0.00000000	    -58.51588574	     74.21868315	      0.48624570
      0.12526817	      0.00000000	    -58.52937698	     74.18983723	      0.49478036
      0.12556613	      0.00000000	    -58.54354398	     74.15962698	      0.50354644
      0.12586409	     -0.00000000	    -58.55776036	     74.12939187	      0.51214698
      0.12614014	     -0.00000000	    -58.57097484	     74.10135748	      0.51997065
      0.12641618	     -0.00000000	    -58.58423137	     74.07329954	      0.52765912
      0.12672427	      0.00000000	    -58.59907612	     74.04195564	      0.53608480
      0.12703236	     -0.00000000	    -58.61397285	     74.01057969	      0.54435172
      0.12724838	      0.00000000	    -58.62444882	     73.98856001	      0.55005639
      0.12757545	      0.00000000	    -58.64035832	     73.95518853	      0.55855426
      0.12790252	      0.00000000	    -58.65632579	     73.92177671	      0.56689010
      0.12813330	      0.00000000	    -58.66762726	     73.89817579	      0.57267811
      0.12836408	      0.00000000	    -58.67895736	     73.87455348	      0.57839113
      0.12865496	      0.00000000	    -58.69327813	     73.84474921	      0.58548849
      0.12894583	     -0.00000000	    -58.70764404	     73.81490910	      0.59247513
      0.12921369	      0.00000000	    -58.72091281	     73.78739784	      0.59881497
      0.12948155	     -0.00000000	    -58.73421955	     73.75985460	      0.60506846
      0.12979131	     -0.00000000	    -58.74965542	     73.72796101	      0.61219737
      0.13010108	     -0.00000000	    -58.76514166	     73.69602256	      0.61922094
      0.13031770	     -0.00000000	    -58.77600091	     73.67366088	      0.62407275
      0.13063991	      0.00000000	    -58.79219886	     73.64035629	      0.63120298
      0.13096212	     -0.00000000	    -58.80845069	     73.60700011	      0.63823459
      0.13120628	     -0.00000000	    -58.82080107	     73.58168955	      0.64350054
      0.13145044	      0.00000000	    -58.83318213	     73.55634829	      0.64871544
      0.13173722	     -0.00000000	    -58.84776391	     73.52654259	      0.65477880
      0.13202401	      0.00000000	    -58.86238766	     73.49669324	      0.66077854
      0.13230942	     -0.00000000	    -58.87698284	     73.46694281	      0.66668991
      0.13259483	      0.00000000	    -58.89161923	     73.43714785	      0.67254515
      0.13289487	     -0.00000000	    -58.90704984	     73.40577749	      0.67864349
      0.13319491	     -0.00000000	    -58.92252559	     73.37435660	      0.68468707
      0.13347339	      0.00000000	    -58.93692962	     73.34514749	      0.69025052
      0.13375187	     -0.00000000	    -58.95137221	     73.31589383	      0.69577258
      0.13405984	     -0.00000000	    -58.96738908	     73.28348946	      0.70183446
      0.13436781	      0.00000000	    -58.98345270	     73.25102946	      0.70785233
      0.13461771	      0.00000000	    -58.99652113	     73.22464966	      0.71270528
      0.13493813	     -0.00000000	    -59.01332222	     73.19077058	      0.71889129
      0.13525855	     -0.00000000	    -59.03017324	     73.15682968	      0.72503942
      0.13550870	     -0.00000000	    -59.04336357	     73.13028817	      0.72981519
      0.13575886	      0.00000000	    -59.05658406	     73.10370845	      0.73457137
      0.13605827	     -0.00000000	    -59.07244700	     73.07184478	      0.74024031
      0.13635768	      0.00000000	    -59.08835276	     73.03992572	      0.74588564
      0.13661613	     -0.00000000	    -59.10211677	     73.01232854	      0.75074143
      0.13693507	     -0.00000000	    -59.11914569	     72.97821492	      0.75671386
      0.13725400	     -0.00000000	    -59.13622250	     72.94403747	      0.76266675
      0.13748272	     -0.00000000	    -59.14849774	     72.91948908	      0.76692493
      0.13779683	     -0.00000000	    -59.16539624	     72.88572047	      0.77276031
      0.13811094	      0.00000000	    -59.18234057	     72.85188925	      0.77858276
      0.13836294	     -0.00000000	    -59.19596681	     72.82470322	      0.78324579
      0.13861493	      0.00000000	    -59.20962226	     72.79747668	      0.78790279
      0.13891313	     -0.00000000	    -59.22581896	     72.76520565	      0.79340721
      0.13921132	     -0.00000000	    -59.24205617	     72.73287767	      0.79890603
      0.13947880	     -0.00000000	    -59.25665511	     72.70383113	      0.80383489
      0.13974628	     -0.00000000	    -59.27128632	     72.67473863	      0.80876142
      0.14005597	     -0.00000000	    -59.28826631	     72.64099807	      0.81446367
      0.14036566	     -0.00000000	    -59.30528915	     72.60719580	      0.82016548
      0.14060362	     -0.00000000	    -59.31839866	     72.58117969	      0.82454739
      0.14092300	     -0.00000000	    -59.33603208	     72.54620656	      0.83043017
      0.14124237	     -0.00000000	    -59.35371039	     72.51116794	      0.83631630
      0.14149281	     -0.00000000	    -59.36760392	     72.48364683	      0.84093510
      0.14174324	     -0.00000000	    -59.38152477	     72.45608564	      0.84555734
      0.14203938	     -0.00000000	    -59.39802129	     72.42344280	      0.85102841
      0.14233552	     -0.00000000	    -59.41455561	     72.39074424	      0.85650598
      0.14261045	      0.00000000	    -59.42993905	     72.36033846	      0.86159774
      0.14288537	     -0.00000000	    -59.44535473	     72.32988497	      0.86669650
      0.14319391	      0.00000000	    -59.46269316	     72.29565185	      0.87242772
      0.14350245	     -0.00000000	    -59.48007176	     72.26135911	      0.87816939
      0.14376257	     -0.00000000	    -59.49475472	     72.23240061	      0.88301894
      0.14408080	     -0.00000000	    -59.51275533	     72.19691736	      0.88896314
      0.14439902	      0.00000000	    -59.53079796	     72.16137148	      0.89492081
      0.14460025	     -0.00000000	    -59.54222862	     72.13886212	      0.89869540
      0.14489314	     -0.00000000	    -59.55889566	     72.10605527	      0.90419991
      0.14518602	     -0.00000000	    -59.57559774	     72.07319604	      0.90971741
      0.14544652	      0.00000000	    -59.59048207	     72.04392669	      0.91463614
      0.14576202	      0.00000000	    -59.60854587	     72.00842219	      0.92060831
      0.14607753	     -0.00000000	    -59.62664962	     71.97285779	      0.92659733
      0.14633267	     -0.00000000	    -59.64131875	     71.94405404	      0.93145325
      0.14665066	      0.00000000	    -59.65963797	     71.90809974	      0.93752192
      0.14696866	     -0.00000000	    -59.67799705	     71.87208558	      0.94360929
      0.14720146	     -0.00000000	    -59.69146229	     71.84568287	      0.94807787
      0.14751036	     -0.00000000	    -59.70936220	     71.81059946	      0.95402361
      0.14781927	     -0.00000000	    -59.72729907	     71.77546046	      0.95998829
      0.14804322	      0.00000000	    -59.74032618	     71.74995021	      0.96432479
      0.14835691	     -0.00000000	    -59.75860513	     71.71417004	      0.97041627
      0.14867060	     -0.00000000	    -59.77692152	     71.67833352	      0.97652846
      0.14892148	      0.00000000	    -59.79159740	     71.64963164	      0.98143214
      0.14917236	      0.00000000	    -59.80629691	     71.62089411	      0.98634953
      0.14947099	     -0.00000000	    -59.82382421	     71.58664182	      0.99222086
      0.14976961	     -0.00000000	    -59.84138459	     71.55233960	      0.99811224
      0.15004533	      0.00000000	    -59.85762738	     71.52062395	      1.00356991
      0.15032106	     -0.00000000	    -59.87389798	     71.48886623	      1.00904518
      0.15062944	      0.00000000	    -59.89212857	     71.45329723	      1.01519018
      0.15093782	      0.00000000	    -59.91039349	     71.41767624	      1.02135783
      0.15120899	      0.00000000	    -59.92648260	     71.38631079	      1.02680023
      0.15148016	     -0.00000000	    -59.94259789	     71.35490561	      1.03226060
      0.15178947	     -0.00000000	    -59.96101119	     71.31903573	      1.03851108
      0.15209877	      0.00000000	    -59.97945810	     71.28311478	      1.04478551
      0.15236551	     -0.00000000	    -59.99539280	     71.25209708	      1.05021584
      0.15263224	      0.00000000	    -60.01135215	     71.22104184	      1.05566439
      0.15294082	      0.00000000	    -60.02984595	     71.18506758	      1.06199080
      0.15324941	     -0.00000000	    -60.04837227	     71.14904367	      1.06834213
      0.15351582	      0.00000000	    -60.06439284	     71.11790283	      1.07384583
      0.15378224	      0.00000000	    -60.08043727	     71.08672543	      1.07936850
      0.15412418	      0.00000000	    -60.10106488	     71.04665610	      1.08648495
      0.15446612	      0.00000000	    -60.12173128	     71.00652728	      1.09363331
      0.15469286	     -0.00000000	    -60.13545628	     70.97988513	      1.09839125
      0.15491960	      0.00000000	    -60.14919808	     70.95321712	      1.10316349
      0.15521082	      0.00000000	    -60.16687179	     70.91892820	      1.10931396
      0.15550204	      0.00000000	    -60.18457278	     70.88459701	      1.11548847
      0.15578571	     -0.00000000	    -60.20184102	     70.85111509	      1.12152635
      0.15606938	     -0.00000000	    -60.21913471	     70.81759349	      1.12758751
      0.15637511	      0.00000000	    -60.23780161	     70.78142067	      1.13414639
      0.15668084	      0.00000000	    -60.25649760	     70.74520227	      1.14073285
      0.15696720	      0.00000000	    -60.27403511	     70.71123754	      1.14692728
      0.15725356	      0.00000000	    -60.29159769	     70.67723325	      1.15314640
      0.15756168	      0.00000000	    -60.31052231	     70.64060150	      1.15986590
      0.15786980	     -0.00000000	    -60.32947545	     70.60392441	      1.16661456
      0.15815519	      0.00000000	    -60.34705624	     70.56991146	      1.17289192
      0.15844059	      0.00000000	    -60.36466105	     70.53586000	      1.17919482
      0.15874935	     -0.00000000	    -60.38373385	     70.49897771	      1.18604280
      0.15905812	     -0.00000000	    -60.40283424	     70.46205077	      1.19292131
      0.15934297	      0.00000000	    -60.42047955	     70.42794428	      1.19929448
      0.15962782	     -0.00000000	    -60.43814789	     70.39380013	      1.20569419
      0.15993673	      0.00000000	    -60.45733487	     70.35672853	      1.21266499
      0.16024565	      0.00000000	    -60.47654841	     70.31961302	      1.21966767
      0.16053092	     -0.00000000	    -60.49431438	     70.28529998	      1.22616293
      0.16081619	     -0.00000000	    -60.51210252	     70.25094980	      1.23268599
      0.16112509	      0.00000000	    -60.53138872	     70.21371275	      1.23978105
      0.16143398	     -0.00000000	    -60.55070039	     70.17643247	      1.24690945
      0.16172048	     -0.00000000	    -60.56863398	     70.14181738	      1.25355103
      0.16200697	      0.00000000	    -60.58658900	     70.10716536	      1.26022196
      0.16231578	      0.00000000	    -60.60596596	     70.06977359	      1.26744565
      0.16262458	      0.00000000	    -60.62536727	     70.03233920	      1.27470423
      0.16291281	     -0.00000000	    -60.64349730	     69.99736117	      1.28151098
      0.16320104	      0.00000000	    -60.66164805	     69.96234622	      1.28834887
      0.16350970	      0.00000000	    -60.68110873	     69.92480713	      1.29570667
      0.16381837	     -0.00000000	    -60.70059262	     69.88722593	      1.30310108
      0.16410859	     -0.00000000	    -60.71893267	     69.85185290	      1.31008728
      0.16439880	      0.00000000	    -60.73729270	     69.81644282	      1.31710666
      0.16470729	     -0.00000000	    -60.75682991	     69.77876353	      1.32460466
      0.16501577	      0.00000000	    -60.77638912	     69.74104256	      1.33214110
      0.16530807	     -0.00000000	    -60.79494240	     69.70526174	      1.33931816
      0.16560037	     -0.00000000	    -60.81351490	     69.66944364	      1.34653062
      0.16590862	      0.00000000	    -60.83312120	     69.63163101	      1.35417544
      0.16621687	      0.00000000	    -60.85274829	     69.59377704	      1.36186065
      0.16651125	     -0.00000000	    -60.87151119	     69.55758803	      1.36923822
      0.16680563	      0.00000000	    -60.89029249	     69.52136142	      1.37665360
      0.16711360	     -0.00000000	    -60.90996069	     69.48342122	      1.38445250
      0.16742158	     -0.00000000	    -60.92964841	     69.44543993	      1.39229386
      0.16771795	     -0.00000000	    -60.94861257	     69.40885068	      1.39988046
      0.16801433	      0.00000000	    -60.96759424	     69.37222342	      1.40750740
      0.16832200	      0.00000000	    -60.98731785	     69.33415935	      1.41546840
      0.16862967	      0.00000000	    -61.00705970	     69.29605434	      1.42347400
      0.16892791	      0.00000000	    -61.02621318	     69.25907884	      1.43127722
      0.16922615	      0.00000000	    -61.04538319	     69.22206486	      1.43912341
      0.16953352	     -0.00000000	    -61.06515695	     69.18387757	      1.44725532
      0.16984089	      0.00000000	    -61.08494763	     69.14564938	      1.45543401
      0.17014082	      0.00000000	    -61.10427572	     69.10830610	      1.46346058
      0.17044076	      0.00000000	    -61.12361928	     69.07092381	      1.47153277
      0.17074784	     -0.00000000	    -61.14343951	     69.03261020	      1.47984515
      0.17105493	     -0.00000000	    -61.16327529	     68.99425562	      1.48820645
      0.17135637	      0.00000000	    -61.18276133	     68.95656595	      1.49646222
      0.17165781	     -0.00000000	    -61.20226172	     68.91883670	      1.50476616
      0.17196466	     -0.00000000	    -61.22212643	     68.88038959	      1.51326915
      0.17227151	      0.00000000	    -61.24200531	     68.84190132	      1.52182309
      0.17257425	     -0.00000000	    -61.26163159	     68.80388788	      1.53031297
      0.17287699	     -0.00000000	    -61.28127099	     68.76583422	      1.53885342
      0.17317973	     -0.00000000	    -61.30092313	     68.72774023	      1.54744492
      0.17348248	     -0.00000000	    -61.32058770	     68.68960585	      1.55608788
      0.17378522	      0.00000000	    -61.34026432	     68.65143095	      1.56478277
      0.17408796	      0.00000000	    -61.35995267	     68.61321544	      1.57352996
      0.17439070	     -0.00000000	    -61.37965237	     68.57495919	      1.58232986
      0.17469344	     -0.00000000	    -61.39936309	     68.53666211	      1.59118284
      0.17499619	     -0.00000000	    -61.41908444	     68.49832405	      1.60008927
      0.17529893	      0.00000000	    -61.43881610	     68.45994489	      1.60904947
      0.17560167	     -0.00000000	    -61.45855766	     68.42152448	      1.61806376
      0.17590441	     -0.00000000	    -61.47830879	     68.38306270	      1.62713242
      0.17620716	     -0.00000000	    -61.49806910	     68.34455937	      1.63625574
      0.17650990	     -0.00000000	    -61.51783822	     68.30601436	      1.64543396
      0.17681264	     -0.00000000	    -61.53761577	     68.26742750	      1.65466732
      0.17711538	      0.00000000	    -61.55740137	     68.22879863	      1.66395602
      0.17741813	      0.00000000	    -61.57719463	     68.19012755	      1.67330025
      0.17772087	     -0.00000000	    -61.59699518	     68.15141411	      1.68270017
      0.17802361	      0.00000000	    -61.61680260	     68.11265812	      1.69215593
      0.17832635	      0.00000000	    -61.63661653	     68.07385937	      1.70166765
      0.17862910	     -0.00000000	    -61.65643654	     68.03501768	      1.71123545
      0.17893184	      0.00000000	    -61.67626225	     67.99613284	      1.72085940
      0.17923458	      0.00000000	    -61.69609324	     67.95720464	      1.73053958
      0.17953732	     -0.00000000	    -61.71592911	     67.91823287	      1.74027603
      0.17984006	      0.00000000	    -61.73576943	     67.87921730	      1.75006878
      0.18014281	     -0.00000000	    -61.75561381	     67.84015771	      1.75991786
      0.18044555	      0.00000000	    -61.77546180	     67.80105387	      1.76982327
      0.18074829	      0.00000000	    -61.79531300	     67.76190553	      1.77978499
      0.18105103	      0.00000000	    -61.81516695	     67.72271245	      1.78980299
      0.18135378	      0.00000000	    -61.83502325	     67.68347438	      1.79987724
      0.18165652	      0.00000000	    -61.85488143	     67.64419106	      1.81000768
      0.18195926	     -0.00000000	    -61.87474107	     67.60486224	      1.82019425
      0.18226200	      0.00000000	    -61.89460171	     67.56548763	      1.83043689
      0.18256475	     -0.00000000	    -61.91446291	     67.52606697	      1.84073550
      0.18286749	     -0.00000000	    -61.93432420	     67.48659998	      1.85109001
      0.18317023	      0.00000000	    -61.95418513	     67.44708636	      1.86150031
      0.18347297	      0.00000000	    -61.97404524	     67.40752583	      1.87196630
      0.18377572	     -0.00000000	    -61.99390404	     67.36791809	      1.88248787
      0.18407846	      0.00000000	    -62.01376107	     67.32826283	      1.89306492
      0.18438120	     -0.00000000	    -62.03361584	     67.28855975	      1.90369732
      0.18468394	     -0.00000000	    -62.05346788	     67.24880851	      1.91438495
      0.18498668	     -0.00000000	    -62.07331669	     67.20900881	      1.92512769
      0.18528943	      0.00000000	    -62.09316177	     67.16916031	      1.93592542
      0.18559217	      0.00000000	    -62.11300263	     67.12926268	      1.94677800
      0.18589491	      0.00000000	    -62.13283877	     67.08931557	      1.95768533
      0.18619765	     -0.00000000	    -62.15266966	     67.04931864	      1.96864726
      0.18650040	     -0.00000000	    -62.17249480	     67.00927153	      1.97966367
      0.18680314	     -0.00000000	    -62.19231366	     66.96917388	      1.99073444
      0.18710588	      0.00000000	    -62.21212572	     66.92902533	      2.00185945
      0.18740862	      0.00000000	    -62.23193045	     66.88882550	      2.01303857
      0.18771137	      0.00000000	    -62.25172730	     66.84857402	      2.02427169
      0.18801411	     -0.00000000	    -62.27151573	     66.80827049	      2.03555868
      0.18831685	      0.00000000	    -62.29129520	     66.76791452	      2.04689944
      0.18861959	     -0.00000000	    -62.31106514	     66.72750573	      2.05829385
      0.18892234	     -0.00000000	    -62.33082500	     66.68704369	      2.06974181
      0.18922508	     -0.00000000	    -62.35057421	     66.64652800	      2.08124322
      0.18952782	      0.00000000	    -62.37031220	     66.60595823	      2.09279798
      0.18983056	     -0.00000000	    -62.39003839	     66.56533398	      2.10440599
      0.19013330	      0.00000000	    -62.40975219	     66.52465479	      2.11606716
      0.19043605	      0.00000000	    -62.42945302	     66.48392024	      2.12778141
      0.19073879	     -0.00000000	    -62.44914027	     66.44312988	      2.13954865
      0.19104153	     -0.00000000	    -62.46881334	     66.40228325	      2.15136882
      0.19134427	     -0.00000000	    -62.48847163	     66.36137990	      2.16324183
      0.19164702	     -0.00000000	    -62.50811452	     66.32041937	      2.17516763
      0.19194976	      0.00000000	    -62.52774139	     66.27940118	      2.18714614
      0.19225250	     -0.00000000	    -62.54735161	     66.23832486	      2.19917732
      0.19255524	      0.00000000	    -62.56694455	     66.19718991	      2.21126111
      0.19285799	     -0.00000000	    -62.58651956	     66.15599585	      2.22339747
      0.19316073	      0.00000000	    -62.60607601	     66.11474219	      2.23558634
      0.19346347	      0.00000000	    -62.62561324	     66.07342841	      2.24782770
      0.19376621	      0.00000000	    -62.64513059	     66.03205401	      2.26012152
      0.19406896	     -0.00000000	    -62.66462740	     65.99061846	      2.27246776
      0.19437170	      0.00000000	    -62.68410301	     65.94912126	      2.28486640
      0.19467444	      0.00000000	    -62.70355673	     65.90756186	      2.29731743
      0.19497718	      0.00000000	    -62.72298788	     65.86593973	      2.30982083
      0.19527992	      0.00000000	    -62.74239578	     65.82425433	      2.32237659
      0.19558267	      0.00000000	    -62.76177973	     65.78250511	      2.33498471
      0.19588541	     -0.00000000	    -62.78113904	     65.74069151	      2.34764519
      0.19618815	      0.00000000	    -62.80047300	     65.69881298	      2.36035804
      0.19649089	      0.00000000	    -62.81978090	     65.65686895	      2.37312326
      0.19679364	     -0.00000000	    -62.83906203	     65.61485885	      2.38594087
      0.19709638	      0.00000000	    -62.85831567	     65.57278209	      2.39881089
      0.19739912	      0.00000000	    -62.87754108	     65.53063810	      2.41173334
      0.19770186	     -0.00000000	    -62.89673755	     65.48842627	      2.42470824
      0.19800461	     -0.00000000	    -62.91590434	     65.44614603	      2.43773562
      0.19830735	     -0.00000000	    -62.93504069	     65.40379676	      2.45081553
      0.19861009	      0.00000000	    -62.95414588	     65.36137785	      2.46394799
      0.19891283	      0.00000000	    -62.97321915	     65.31888869	      2.47713305
      0.19921558	     -0.00000000	    -62.99225975	     65.27632867	      2.49037075
      0.19951832	      0.00000000	    -63.01126691	     65.23369716	      2.50366115
      0.19982106	     -0.00000000	    -63.03023989	     65.19099352	      2.51700429
      0.20012380	      0.00000000	    -63.04917790	     65.14821712	      2.53040023
      0.20042654	      0.00000000	    -63.06808019	     65.10536732	      2.54384904
      0.20072929	      0.00000000	    -63.08694597	     65.06244348	      2.55735077
      0.20103203	     -0.00000000	    -63.10577448	     65.01944492	      2.57090548
      0.20133477	     -0.00000000	    -63.12456493	     64.97637101	      2.58451326
      0.20163751	      0.00000000	    -63.14331654	     64.93322107	      2.59817416
      0.20194026	      0.00000000	    -63.16202853	     64.88999443	      2.61188827
      0.20224300	      0.00000000	    -63.18070011	     64.84669043	      2.62565566
      0.20254574	      0.00000000	    -63.19933048	     64.80330837	      2.63947642
      0.20284848	      0.00000000	    -63.21791887	     64.75984758	      2.65335062
      0.20315123	     -0.00000000	    -63.23646447	     64.71630736	      2.66727835
      0.20345397	      0.00000000	    -63.25496649	     64.67268702	      2.68125971
      0.20375671	     -0.00000000	    -63.27342414	     64.62898586	      2.69529478
      0.20405945	      0.00000000	    -63.29183661	     64.58520317	      2.70938366
      0.20436220	      0.00000000	    -63.31020312	     64.54133825	      2.72352644
      0.20466494	     -0.00000000	    -63.32852286	     64.49739037	      2.73772323
      0.20496768	      0.00000000	    -63.34679503	     64.45335881	      2.75197411
      0.20527042	     -0.00000000	    -63.36501885	     64.40924286	      2.76627921
      0.20557316	     -0.00000000	    -63.38319351	     64.36504179	      2.78063862
      0.20587591	     -0.00000000	    -63.40131821	     64.32075486	      2.79505244
      0.20617865	     -0.00000000	    -63.41939217	     64.27638133	      2.80952080
      0.20648139	     -0.00000000	    -63.43741458	     64.23192047	      2.82404380
      0.20678413	     -0.00000000	    -63.45538466	     64.18737153	      2.83862155
      0.20708688	     -0.00000000	    -63.47330161	     64.14273376	      2.85325417
      0.20738962	     -0.00000000	    -63.49116465	     64.09800641	      2.86794178
      0.20769236	     -0.00000000	    -63.50897299	     64.05318872	      2.88268449
      0.20799510	     -0.00000000	    -63.52672584	     64.00827994	      2.89748243
      0.20829785	      0.00000000	    -63.54442243	     63.96327930	      2.91233572
      0.20860059	      0.00000000	    -63.56206197	     63.91818602	      2.92724448
      0.20890333	     -0.00000000	    -63.57964370	     63.87299936	      2.94220884
      0.20920607	     -0.00000000	    -63.59716684	     63.82771853	      2.95722893
      0.20950882	     -0.00000000	    -63.61463063	     63.78234275	      2.97230487
      0.20981156	     -0.00000000	    -63.63203430	     63.73687125	      2.98743680
      0.21011430	     -0.00000000	    -63.64937709	     63.69130325	      3.00262485
      0.21041704	      0.00000000	    -63.66665825	     63.64563796	      3.01786914
      0.21071978	      0.00000000	    -63.68387703	     63.59987460	      3.03316982
      0.21102253	      0.00000000	    -63.70103268	     63.55401237	      3.04852701
      0.21132527	     -0.00000000	    -63.71812447	     63.50805049	      3.06394087
      0.21162801	     -0.00000000	    -63.73515166	     63.46198815	      3.07941151
      0.21193075	      0.00000000	    -63.75211352	     63.41582458	      3.09493910
      0.21223350	      0.00000000	    -63.76900933	     63.36955895	      3.11052376
      0.21253624	     -0.00000000	    -63.78583836	     63.32319048	      3.12616563
      0.21283898	      0.00000000	    -63.80259991	     63.27671836	      3.14186487
      0.21314172	     -0.00000000	    -63.81929326	     63.23014178	      3.15762161
      0.21344447	     -0.00000000	    -63.83591773	     63.18345993	      3.17343600
      0.21374721	     -0.00000000	    -63.85247260	     63.13667202	      3.18930819
      0.21404995	     -0.00000000	    -63.86895720	     63.08977721	      3.20523833
      0.21435269	      0.00000000	    -63.88537083	     63.04277470	      3.22122655
      0.21465544	     -0.00000000	    -63.90171283	     62.99566368	      3.23727303
      0.21495818	      0.00000000	    -63.91798253	     62.94844331	      3.25337789
      0.21526092	      0.00000000	    -63.93417925	     62.90111280	      3.26954130
      0.21556366	     -0.00000000	    -63.95030235	     62.85367130	      3.28576341
      0.21586640	      0.00000000	    -63.96635116	     62.80611800	      3.30204438
      0.21616915	      0.00000000	    -63.98232505	     62.75845206	      3.31838435
      0.21647189	     -0.00000000	    -63.99822338	     62.71067268	      3.33478349
      0.21677463	     -0.00000000	    -64.01404552	     62.66277900	      3.35124195
      0.21707737	      0.00000000	    -64.02979083	     62.61477020	      3.36775988
      0.21738012	     -0.00000000	    -64.04545871	     62.56664545	      3.38433746
      0.21768286	      0.00000000	    -64.06104853	     62.51840391	      3.40097483
      0.21798560	      0.00000000	    -64.07655969	     62.47004474	      3.41767216
      0.21828834	      0.00000000	    -64.09199160	     62.42156711	      3.43442961
      0.21859109	     -0.00000000	    -64.10734365	     62.37297017	      3.45124735
      0.21889383	     -0.00000000	    -64.12261526	     62.32425308	      3.46812552
      0.21919657	      0.00000000	    -64.13780585	     62.27541499	      3.48506431
      0.21949931	      0.00000000	    -64.15291484	     62.22645506	      3.50206388
      0.21980206	      0.00000000	    -64.16794166	     62.17737244	      3.51912438
      0.22010480	      0.00000000	    -64.18288574	     62.12816627	      3.53624599
      0.22040754	     -0.00000000	    -64.19774654	     62.07883571	      3.55342888
      0.22071028	     -0.00000000	    -64.21252349	     62.02937991	      3.57067321
      0.22101302	      0.00000000	    -64.22721605	     61.97979799	      3.58797916
      0.22131577	     -0.00000000	    -64.24182368	     61.93008912	      3.60534689
      0.22161851	     -0.00000000	    -64.25634584	     61.88025242	      3.62277658
      0.22192125	     -0.00000000	    -64.27078199	     61.83028703	      3.64026839
      0.22222399	      0.00000000	    -64.28513163	     61.78019209	      3.65782250
      0.22252674	      0.00000000	    -64.29939421	     61.72996674	      3.67543909
      0.22282948	      0.00000000	    -64.31356923	     61.67961011	      3.69311832
      0.22313222	     -0.00000000	    -64.32765617	     61.62912132	      3.71086038
      0.22343496	      0.00000000	    -64.34165454	     61.57849950	      3.72866544
      0.22373771	     -0.00000000	    -64.35556381	     61.52774379	      3.74653367
      0.22404045	      0.00000000	    -64.36938351	     61.47685329	      3.76446525
      0.22434319	      0.00000000	    -64.38311313	     61.42582715	      3.78246037
      0.22464593	      0.00000000	    -64.39675218	     61.37466447	      3.80051920
      0.22494868	     -0.00000000	    -64.41030018	     61.32336437	      3.81864191
      0.22525142	      0.00000000	    -64.42375664	     61.27192597	      3.83682870
      0.22555416	      0.00000000	    -64.43712109	     61.22034838	      3.85507974
      0.22585690	     -0.00000000	    -64.45039306	     61.16863071	      3.87339522
      0.22615965	     -0.00000000	    -64.46357206	     61.11677208	      3.89177532
      0.22646239	      0.00000000	    -64.47665763	     61.06477158	      3.91022021
      0.22676513	     -0.00000000	    -64.48964931	     61.01262832	      3.92873010
      0.22706787	      0.00000000	    -64.50254664	     60.96034141	      3.94730515
      0.22737061	     -0.00000000	    -64.51534915	     60.90790993	      3.96594557
      0.22767336	      0.00000000	    -64.52805638	     60.85533300	      3.98465152
      0.22797610	      0.00000000	    -64.54066789	     60.80260970	      4.00342321
      0.22827884	     -0.00000000	    -64.55318322	     60.74973913	      4.02226082
      0.22858158	      0.00000000	    -64.56560192	     60.69672037	      4.04116454
      0.22888433	      0.00000000	    -64.57792354	     60.64355251	      4.06013456
      0.22918707	     -0.00000000	    -64.59014764	     60.59023464	      4.07917107
      0.22948981	     -0.00000000	    -64.60227377	     60.53676584	      4.09827426
      0.22979255	      0.00000000	    -64.61430149	     60.48314519	      4.11744432
      0.23009530	      0.00000000	    -64.62623036	     60.42937176	      4.13668145
      0.23039804	     -0.00000000	    -64.63805994	     60.37544463	      4.15598584
      0.23070078	      0.00000000	    -64.64978978	     60.32136288	      4.17535768
      0.23100352	      0.00000000	    -64.66141947	     60.26712555	      4.19479717
      0.23130627	     -0.00000000	    -64.67294855	     60.21273174	      4.21430450
      0.23160901	     -0.00000000	    -64.68437659	     60.15818049	      4.23387988
      0.23191175	      0.00000000	    -64.69570316	     60.10347086	      4.25352349
      0.23221449	     -0.00000000	    -64.70692782	     60.04860192	      4.27323553
      0.23251723	     -0.00000000	    -64.71805014	     59.99357272	      4.29301621
      0.23281998	     -0.00000000	    -64.72906969	     59.93838230	      4.31286572
      0.23312272	     -0.00000000	    -64.73998603	     59.88302972	      4.33278426
      0.23342546	      0.00000000	    -64.75079873	     59.82751402	      4.35277203
      0.23372820	     -0.00000000	    -64.76150736	     59.77183425	      4.37282924
      0.23403095	     -0.00000000	    -64.77211148	     59.71598944	      4.39295608
      0.23433369	      0.00000000	    -64.78261067	     59.65997862	      4.41315276
      0.23463643	     -0.00000000	    -64.79300448	     59.60380082	      4.43341948
      0.23493917	      0.00000000	    -64.80329249	     59.54745507	      4.45375645
      0.23524192	      0.00000000	    -64.81347425	     59.49094039	      4.47416386
      0.23554466	      0.00000000	    -64.82354935	     59.43425578	      4.49464193
      0.23584740	      0.00000000	    -64.83351733	     59.37740026	      4.51519086
      0.23615014	     -0.00000000	    -64.84337776	     59.32037283	      4.53581085
      0.23645289	      0.00000000	    -64.85313021	     59.26317249	      4.55650212
      0.23675563	      0.00000000	    -64.86277423	     59.20579823	      4.57726487
      0.23705837	     -0.00000000	    -64.87230939	     59.14824905	      4.59809930
      0.23736111	     -0.00000000	    -64.88173524	     59.09052393	      4.61900563
      0.23766385	     -0.00000000	    -64.89105134	     59.03262186	      4.63998407
      0.23796660	      0.00000000	    -64.90025725	     58.97454180	      4.66103482
      0.23826934	     -0.00000000	    -64.90935253	     58.91628272	      4.68215810
      0.23857208	     -0.00000000	    -64.91833672	     58.85784360	      4.70335412
      0.23887482	      0.00000000	    -64.92720937	     58.79922340	      4.72462308
      0.23917757	      0.00000000	    -64.93597005	     58.74042107	      4.74596521
      0.23948031	      0.00000000	    -64.94461828	     58.68143556	      4.76738071
      0.23978305	      0.00000000	    -64.95315363	     58.62226583	      4.78886979
      0.24008579	     -0.00000000	    -64.96157564	     58.56291081	      4.81043267
      0.24038854	      0.00000000	    -64.96988383	     58.50336944	      4.83206957
      0.24069128	      0.00000000	    -64.97807777	     58.44364066	      4.85378069
      0.24099402	     -0.00000000	    -64.98615698	     58.38372339	      4.87556625
      0.24129676	      0.00000000	    -64.99412100	     58.32361657	      4.89742647
      0.24159951	     -0.00000000	    -65.00196936	     58.26331910	      4.91936155
      0.24190225	      0.00000000	    -65.00970159	     58.20282991	      4.94137173
      0.24220499	     -0.00000000	    -65.01731723	     58.14214790	      4.96345720
      0.24250773	      0.00000000	    -65.02481580	     58.08127198	      4.98561820
      0.24281047	     -0.00000000	    -65.03219681	     58.02020106	      5.00785493
      0.24311322	     -0.00000000	    -65.03945980	     57.95893402	      5.03016761
      0.24341596	      0.00000000	    -65.04660428	     57.89746977	      5.05255645
      0.24371870	      0.00000000	    -65.05362977	     57.83580719	      5.07502169
      0.24402144	      0.00000000	    -65.06053577	     57.77394517	      5.09756352
      0.24432419	     -0.00000000	    -65.06732181	     57.71188258	      5.12018218
      0.24462693	      0.00000000	    -65.07398739	     57.64961830	      5.14287787
      0.24492967	     -0.00000000	    -65.08053200	     57.58715120	      5.16565081
      0.24523241	     -0.00000000	    -65.08695517	     57.52448016	      5.18850122
      0.24553516	      0.00000000	    -65.09325637	     57.46160403	      5.21142933
      0.24583790	     -0.00000000	    -65.09943512	     57.39852167	      5.23443534
      0.24614064	      0.00000000	    -65.10549090	     57.33523194	      5.25751947
      0.24644338	      0.00000000	    -65.11142320	     57.27173368	      5.28068194
      0.24674613	      0.00000000	    -65.11723152	     57.20802576	      5.30392297
      0.24704887	      0.00000000	    -65.12291533	     57.14410700	      5.32724277
      0.24735161	      0.00000000	    -65.12847412	     57.07997625	      5.35064156
      0.24765435	     -0.00000000	    -65.13390736	     57.01563234	      5.37411956
      0.24795709	     -0.00000000	    -65.13921454	     56.95107411	      5.39767698
      0.24825984	      0.00000000	    -65.14439512	     56.88630039	      5.42131404
      0.24856258	      0.00000000	    -65.14944856	     56.82130998	      5.44503096
      0.24886532	      0.00000000	    -65.15437435	     56.75610173	      5.46882795
      0.24916806	     -0.00000000	    -65.15917193	     56.69067443	      5.49270522
      0.24947081	      0.00000000	    -65.16384078	     56.62502691	      5.51666299
      0.24977355	      0.00000000	    -65.16838033	     56.55915796	      5.54070148
      0.25007629	      0.00000000	    -65.17279005	     56.49306640	      5.56482091
      0.25037903	     -0.00000000	    -65.17706939	     56.42675102	      5.58902147
      0.25068178	      0.00000000	    -65.18121778	     56.36021061	      5.61330340
      0.25098452	      0.00000000	    -65.18523468	     56.29344397	      5.63766689
      0.25128726	      0.00000000	    -65.18911952	     56.22644987	      5.66211218
      0.25159000	      0.00000000	    -65.19287173	     56.15922710	      5.68663946
      0.25189275	     -0.00000000	    -65.19649074	     56.09177444	      5.71124896
      0.25219549	      0.00000000	    -65.19997598	     56.02409064	      5.73594088
      0.25249823	     -0.00000000	    -65.20332688	     55.95617447	      5.76071544
      0.25280097	     -0.00000000	    -65.20654285	     55.88802470	      5.78557285
      0.25310371	      0.00000000	    -65.20962331	     55.81964007	      5.81051333
      0.25340646	     -0.00000000	    -65.21256766	     55.75101932	      5.83553708
      0.25370920	     -0.00000000	    -65.21537532	     55.68216120	      5.86064433
      0.25401194	      0.00000000	    -65.21804569	     55.61306443	      5.88583528
      0.25431468	     -0.00000000	    -65.22057815	     55.54372774	      5.91111014
      0.25461743	      0.00000000	    -65.22297212	     55.47414984	      5.93646913
      0.25492017	      0.00000000	    -65.22522697	     55.40432945	      5.96191247
      0.25522291	     -0.00000000	    -65.22734209	     55.33426525	      5.98744036
      0.25549532	      0.00000000	    -65.22912536	     55.27101257	      6.01048258
      0.25576772	      0.00000000	    -65.23079449	     55.20756046	      6.03359363
      0.25604013	     -0.00000000	    -65.23234909	     55.14390798	      6.05677362
      0.25631253	      0.00000000	    -65.23378868	     55.08005416	      6.08002271
      0.25658494	      0.00000000	    -65.23511279	     55.01599801	      6.10334106
      0.25685734	     -0.00000000	    -65.23632096	     54.95173855	      6.12672883
      0.25712975	     -0.00000000	    -65.23741271	     54.88727479	      6.15018616
      0.25740215	     -0.00000000	    -65.23838757	     54.82260573	      6.17371323
      0.25767456	     -0.00000000	    -65.23924506	     54.75773036	      6.19731018
      0.25794696	     -0.00000000	    -65.23998470	     54.69264766	      6.22097717
      0.25821937	     -0.00000000	    -65.24060599	     54.62735661	      6.24471436
      0.25849178	     -0.00000000	    -65.24110845	     54.56185618	      6.26852191
      0.25876418	      0.00000000	    -65.24149159	     54.49614533	      6.29239996
      0.25903659	     -0.00000000	    -65.24175489	     54.43022301	      6.31634867
      0.25930899	      0.00000000	    -65.24189787	     54.36408817	      6.34036820
      0.25958140	      0.00000000	    -65.24192001	     54.29773974	      6.36445870
      0.25985380	      0.00000000	    -65.24182080	     54.23117664	      6.38862032
      0.26012621	     -0.00000000	    -65.24159973	     54.16439778	      6.41285323
      0.26039861	      0.00000000	    -65.24125628	     54.09740209	      6.43715757
      0.26067102	      0.00000000	    -65.24078992	     54.03018844	      6.46153349
      0.26094342	     -0.00000000	    -65.24020013	     53.96275573	      6.48598115
      0.26121583	     -0.00000000	    -65.23948637	     53.89510283	      6.51050071
      0.26148823	     -0.00000000	    -65.23864810	     53.82722860	      6.53509231
      0.26176064	      0.00000000	    -65.23768479	     53.75913191	      6.55975611
      0.26203304	     -0.00000000	    -65.23659589	     53.69081159	      6.58449226
      0.26230545	      0.00000000	    -65.23538084	     53.62226648	      6.60930092
      0.26257785	     -0.00000000	    -65.23403910	     53.55349539	      6.63418223
      0.26285026	     -0.00000000	    -65.23257009	     53.48449714	      6.65913636
      0.26312267	      0.00000000	    -65.23097326	     53.41527053	      6.68416345
      0.26339507	     -0.00000000	    -65.22924803	     53.34581433	      6.70926365
      0.26366748	      0.00000000	    -65.22739382	     53.27612733	      6.73443712
      0.26393988	     -0.00000000	    -65.22541007	     53.20620829	      6.75968401
      0.26421229	      0.00000000	    -65.22329617	     53.13605595	      6.78500447
      0.26448469	      0.00000000	    -65.22105154	     53.06566905	      6.81039865
      0.26475710	     -0.00000000	    -65.21867558	     52.99504631	      6.83586670
      0.26502950	      0.00000000	    -65.21616769	     52.92418644	      6.86140878
      0.26530191	     -0.00000000	    -65.21352726	     52.85308815	      6.88702504
      0.26557431	      0.00000000	    -65.21075368	     52.78175010	      6.91271562
      0.26584672	      0.00000000	    -65.20784633	     52.71017098	      6.93848068
      0.26611912	     -0.00000000	    -65.20480458	     52.63834944	      6.96432036
      0.26639153	     -0.00000000	    -65.20162781	     52.56628411	      6.99023482
      0.26666393	     -0.00000000	    -65.19831538	     52.49397363	      7.01622420
      0.26693634	      0.00000000	    -65.19486665	     52.42141661	      7.04228865
      0.26720875	      0.00000000	    -65.19128097	     52.34861164	      7.06842832
      0.26748115	     -0.00000000	    -65.18755768	     52.27555731	      7.09464336
      0.26775356	      0.00000000	    -65.18369613	     52.20225219	      7.12093391
      0.26802596	     -0.00000000	    -65.17969565	     52.12869482	      7.14730012
      0.26829837	     -0.00000000	    -65.17555557	     52.05488374	      7.17374214
      0.26857077	     -0.00000000	    -65.17127521	     51.98081748	      7.20026010
      0.26884318	      0.00000000	    -65.16685388	     51.90649453	      7.22685416
      0.26911558	      0.00000000	    -65.16229090	     51.83191339	      7.25352445
      0.26938799	     -0.00000000	    -65.15758557	     51.75707253	      7.28027112
      0.26966039	      0.00000000	    -65.15273717	     51.68197039	      7.30709430
      0.26993280	     -0.00000000	    -65.14774502	     51.60660543	      7.33399414
      0.27020520	      0.00000000	    -65.14260837	     51.53097605	      7.36097078
      0.27047761	      0.00000000	    -65.13732652	     51.45508067	      7.38802434
      0.27075001	     -0.00000000	    -65.13189874	     51.37891767	      7.41515497
      0.27102242	     -0.00000000	    -65.12632431	     51.30248541	      7.44236281
      0.27129483	     -0.00000000	    -65.12060255	     51.22578224	      7.46964797
      0.27156723	      0.00000000	    -65.11473272	     51.14880650	      7.49701060
      0.27183964	     -0.00000000	    -65.10871412	     51.07155649	      7.52445082
      0.27211204	     -0.00000000	    -65.10254601	     50.99403051	      7.55196876
      0.27238445	      0.00000000	    -65.09622767	     50.91622683	      7.57956455
      0.27265685	     -0.00000000	    -65.08975835	     50.83814371	      7.60723830
      0.27292926	     -0.00000000	    -65.08313731	     50.75977938	      7.63499014
      0.27320166	     -0.00000000	    -65.07636379	     50.68113205	      7.66282019
      0.27347407	      0.00000000	    -65.06943704	     50.60219992	      7.69072857
      0.27374647	     -0.00000000	    -65.06235627	     50.52298116	      7.71871537
      0.27401888	     -0.00000000	    -65.05512073	     50.44347392	      7.74678073
      0.27429128	     -0.00000000	    -65.04772961	     50.36367632	      7.77492474
      0.27456369	      0.00000000	    -65.04018215	     50.28358649	      7.80314751
      0.27483609	     -0.00000000	    -65.03247753	     50.20320250	      7.83144914
      0.27510850	     -0.00000000	    -65.02461495	     50.12252241	      7.85982972
      0.27538091	     -0.00000000	    -65.01659360	     50.04154428	      7.88828936
      0.27565331	      0.00000000	    -65.00841267	     49.96026610	      7.91682814
      0.27592572	     -0.00000000	    -65.00007131	     49.87868589	      7.94544614
      0.27619812	      0.00000000	    -64.99156870	     49.79680161	      7.97414345
      0.27647053	     -0.00000000	    -64.98290398	     49.71461120	      8.00292014
      0.27674293	     -0.00000000	    -64.97407632	     49.63211258	      8.03177629
      0.27701534	     -0.00000000	    -64.96508485	     49.54930365	      8.06071196
      0.27728774	      0.00000000	    -64.95592871	     49.46618228	      8.08972721
      0.27756015	     -0.00000000	    -64.94660701	     49.38274631	      8.11882210
      0.27783255	     -0.00000000	    -64.93711888	     49.29899356	      8.14799668
      0.27810496	     -0.00000000	    -64.92746341	     49.21492182	      8.17725098
      0.27837736	      0.00000000	    -64.91763972	     49.13052884	      8.20658505
      0.27864977	      0.00000000	    -64.90764690	     49.04581237	      8.23599892
      0.27892217	      0.00000000	    -64.89748401	     48.96077010	      8.26549260
      0.27919458	      0.00000000	    -64.88715015	     48.87539972	      8.29506610
      0.27946699	      0.00000000	    -64.87664437	     48.78969886	      8.32471944
      0.27973939	      0.00000000	    -64.86596574	     48.70366515	      8.35445260
      0.27998450	     -0.00000000	    -64.85620848	     48.62596457	      8.38127500
      0.28022962	      0.00000000	    -64.84630977	     48.54799073	      8.40816206
      0.28047473	      0.00000000	    -64.83626892	     48.46974184	      8.43511369
      0.28071984	      0.00000000	    -64.82608523	     48.39121609	      8.46212987
      0.28096496	      0.00000000	    -64.81575798	     48.31241162	      8.48921056
      0.28121007	     -0.00000000	    -64.80528645	     48.23332656	      8.51635571
      0.28145518	      0.00000000	    -64.79466990	     48.15395903	      8.54356527
      0.28170030	      0.00000000	    -64.78390760	     48.07430711	      8.57083916
      0.28194541	     -0.00000000	    -64.77299882	     47.99436885	      8.59817733
      0.28219052	      0.00000000	    -64.76194279	     47.91414229	      8.62557967
      0.28243564	     -0.00000000	    -64.75073877	     47.83362545	      8.65304611
      0.28268075	     -0.00000000	    -64.73938600	     47.75281631	      8.68057652
      0.28292586	     -0.00000000	    -64.72788371	     47.67171282	      8.70817081
      0.28317098	     -0.00000000	    -64.71623113	     47.59031293	      8.73582883
      0.28341609	     -0.00000000	    -64.70442748	     47.50861453	      8.76355045
      0.28366120	     -0.00000000	    -64.69247196	     47.42661552	      8.79133550
      0.28390632	     -0.00000000	    -64.68036380	     47.34431372	      8.81918384
      0.28415143	     -0.00000000	    -64.66810219	     47.26170698	      8.84709525
      0.28439654	     -0.00000000	    -64.65568632	     47.17879307	      8.87506956
      0.28464166	     -0.00000000	    -64.64311537	     47.09556976	      8.90310654
      0.28488677	      0.00000000	    -64.63038855	     47.01203478	      8.93120596
      0.28513188	      0.00000000	    -64.61750500	     46.92818583	      8.95936757
      0.28537700	      0.00000000	    -64.60446391	     46.84402057	      8.98759109
      0.28562211	      0.00000000	    -64.59126442	     46.75953663	      9.01587624
      0.28586723	      0.00000000	    -64.57790570	     46.67473161	      9.04422269
      0.28611234	      0.00000000	    -64.56438689	     46.58960307	      9.07263013
      0.28635745	     -0.00000000	    -64.55070713	     46.50414854	      9.10109818
      0.28660257	     -0.00000000	    -64.53686554	     46.41836550	      9.12962646
      0.28684768	      0.00000000	    -64.52286126	     46.33225141	      9.15821457
      0.28709279	     -0.00000000	    -64.50869340	     46.24580368	      9.18686206
      0.28733791	      0.00000000	    -64.49436106	     46.15901967	      9.21556847
      0.28758302	      0.00000000	    -64.47986335	     46.07189672	      9.24433329
      0.28782813	      0.00000000	    -64.46519937	     45.98443211	      9.27315601
      0.28807325	     -0.00000000	    -64.45036819	     45.89662309	      9.30203604
      0.28831836	      0.00000000	    -64.43536891	     45.80846685	      9.33097280
      0.28856347	      0.00000000	    -64.42020058	     45.71996054	      9.35996565
      0.28880859	      0.00000000	    -64.40486227	     45.63110127	      9.38901390
      0.28905370	     -0.00000000	    -64.38935304	     45.54188609	      9.41811684
      0.28929881	      0.00000000	    -64.37367194	     45.45231200	      9.44727371
      0.28954393	      0.00000000	    -64.35781799	     45.36237596	      9.47648370
      0.28978904	     -0.00000000	    -64.34179025	     45.27207485	      9.50574595
      0.29003415	     -0.00000000	    -64.32558772	     45.18140552	      9.53505956
      0.29027927	     -0.00000000	    -64.30920941	     45.09036475	      9.56442358
      0.29052438	     -0.00000000	    -64.29265435	     44.99894927	      9.59383698
      0.29076949	      0.00000000	    -64.27592152	     44.90715573	      9.62329871
      0.29101461	      0.00000000	    -64.25900992	     44.81498072	      9.65280764
      0.29125972	      0.00000000	    -64.24191852	     44.72242079	      9.68236259
      0.29150483	     -0.00000000	    -64.22464629	     44.62947240	      9.71196230
      0.29174995	      0.00000000	    -64.20719220	     44.53613193	      9.74160546
      0.29199506	     -0.00000000	    -64.18955520	     44.44239570	      9.77129069
      0.29224017	      0.00000000	    -64.17173424	     44.34825996	      9.80101656
      0.29248529	     -0.00000000	    -64.15372826	     44.25372087	      9.83078153
      0.29273040	      0.00000000	    -64.13553617	     44.15877452	      9.86058403
      0.29297551	     -0.00000000	    -64.11715690	     44.06341690	      9.89042241
      0.29322063	     -0.00000000	    -64.09858935	     43.96764392	      9.92029493
      0.29346574	      0.00000000	    -64.07983243	     43.87145141	      9.95019980
      0.29371085	     -0.00000000	    -64.06088502	     43.77483508	      9.98013515
      0.29395597	     -0.00000000	    -64.04174600	     43.67779057	     10.01009905
      0.29420108	      0.00000000	    -64.02241424	     43.58031340	     10.04008950
      0.29444619	      0.00000000	    -64.00288860	     43.48239899	     10.07010444
      0.29469131	     -0.00000000	    -63.98316794	     43.38404264	     10.10014174
      0.29493642	      0.00000000	    -63.96325108	     43.28523956	     10.13019924
      0.29518153	      0.00000000	    -63.94313686	     43.18598481	     10.16027471
      0.29542665	     -0.00000000	    -63.92282410	     43.08627334	     10.19036590
      0.29567176	     -0.00000000	    -63.90231161	     42.98609999	     10.22047050
      0.29591687	      0.00000000	    -63.88159819	     42.88545942	     10.25058620
      0.29616199	     -0.00000000	    -63.86068261	     42.78434620	     10.28071067
      0.29640710	      0.00000000	    -63.83956367	     42.68275472	     10.31084159
      0.29665221	     -0.00000000	    -63.81824013	     42.58067922	     10.34097662
      0.29689733	      0.00000000	    -63.79671073	     42.47811380	     10.37111347
      0.29714244	     -0.00000000	    -63.77497423	     42.37505238	     10.40124989
      0.29738755	     -0.00000000	    -63.75302936	     42.27148871	     10.43138367
      0.29763267	      0.00000000	    -63.73087484	     42.16741636	     10.46151267
      0.29787778	      0.00000000	    -63.70850938	     42.06282873	     10.49163483
      0.29812289	     -0.00000000	    -63.68593167	     41.95771898	     10.52174818
      0.29836801	     -0.00000000	    -63.66314041	     41.85208013	     10.55185089
      0.29861312	     -0.00000000	    -63.64013427	     41.74590492	     10.58194122
      0.29885823	      0.00000000	    -63.61691191	     41.63918593	     10.61201758
      0.29910335	     -0.00000000	    -63.59347198	     41.53191546	     10.64207853
      0.29934846	      0.00000000	    -63.56981313	     41.42408561	     10.67212279
      0.29959357	     -0.00000000	    -63.54593397	     41.31568819	     10.70214924
      0.29983869	     -0.00000000	    -63.52183312	     41.20671479	     10.73215694
      0.30008380	      0.00000000	    -63.49750919	     41.09715669	     10.76214513
      0.30032891	      0.00000000	    -63.47296076	     40.98700493	     10.79211323
      0.30057403	      0.00000000	    -63.44818640	     40.87625022	     10.82206086
      0.30081914	     -0.00000000	    -63.42318469	     40.76488298	     10.85198779
      0.30106425	      0.00000000	    -63.39795416	     40.65289332	     10.88189401
      0.30130937	     -0.00000000	    -63.37249336	     40.54027101	     10.91177966
      0.30155448	      0.00000000	    -63.34680081	     40.42700549	     10.94164507
      0.30179959	     -0.00000000	    -63.32087501	     40.31308585	     10.97149074
      0.30204471	      0.00000000	    -63.29471447	     40.19850081	     11.00131732
      0.30228982	     -0.00000000	    -63.26831767	     40.08323871	     11.03112560
      0.30253493	      0.00000000	    -63.24168306	     39.96728754	     11.06091655
      0.30278005	     -0.00000000	    -63.21480911	     39.85063485	     11.09069122
      0.30302516	      0.00000000	    -63.18769426	     39.73326780	     11.12045083
      0.30327027	     -0.00000000	    -63.16033693	     39.61517316	     11.15019667
      0.30351539	      0.00000000	    -63.13273552	     39.49633725	     11.17993015
      0.30376050	      0.00000000	    -63.10488844	     39.37674597	     11.20965278
      0.30400561	      0.00000000	    -63.07679407	     39.25638479	     11.23936611
      0.30422620	     -0.00000000	    -63.05129781	     39.14739522	     11.26609998
      0.30444679	      0.00000000	    -63.02559871	     39.03775875	     11.29282893
      0.30466738	      0.00000000	    -62.99969558	     38.92746388	     11.31955419
      0.30488797	     -0.00000000	    -62.97358720	     38.81649884	     11.34627704
      0.30510856	     -0.00000000	    -62.94727234	     38.70485156	     11.37299881
      0.30532915	      0.00000000	    -62.92074975	     38.59250970	     11.39972082
      0.30554974	      0.00000000	    -62.89401818	     38.47946064	     11.42644441
      0.30577033	     -0.00000000	    -62.86707638	     38.36569152	     11.45317094
      0.30599092	      0.00000000	    -62.83992305	     38.25118923	     11.47990174
      0.30621151	     -0.00000000	    -62.81255691	     38.13594042	     11.50663817
      0.30643210	      0.00000000	    -62.78497667	     38.01993155	     11.53338158
      0.30665269	      0.00000000	    -62.75718101	     37.90314885	     11.56013331
      0.30687328	     -0.00000000	    -62.72916861	     37.78557842	     11.58689469
      0.30709387	      0.00000000	    -62.70093815	     37.66720620	     11.61366703
      0.30731446	      0.00000000	    -62.67248828	     37.54801802	     11.64045163
      0.30753505	      0.00000000	    -62.64381764	     37.42799964	     11.66724979
      0.30775564	     -0.00000000	    -62.61492486	     37.30713675	     11.69406277
      0.30797623	      0.00000000	    -62.58580857	     37.18541507	     11.72089182
      0.30819682	      0.00000000	    -62.55646737	     37.06282035	     11.74773816
      0.30841741	      0.00000000	    -62.52689986	     36.93933843	     11.77460299
      0.30863800	      0.00000000	    -62.49710462	     36.81495527	     11.80148750
      0.30885859	     -0.00000000	    -62.46708022	     36.68965702	     11.82839284
      0.30907918	     -0.00000000	    -62.43682522	     36.56343009	     11.85532014
      0.30929977	      0.00000000	    -62.40633817	     36.43626114	     11.88227050
      0.30952036	     -0.00000000	    -62.37561758	     36.30813723	     11.90924501
      0.30974095	      0.00000000	    -62.34466200	     36.17904577	     11.93624472
      0.30996154	      0.00000000	    -62.31346990	     36.04897466	     11.96327065
      0.31018213	     -0.00000000	    -62.28203980	     35.91791230	     11.99032381
      0.31040272	     -0.00000000	    -62.25037015	     35.78584766	     12.01740516
      0.31062331	      0.00000000	    -62.21845944	     35.65277030	     12.04451566
      0.31084390	      0.00000000	    -62.18630609	     35.51867047	     12.07165623
      0.31106449	      0.00000000	    -62.15390856	     35.38353909	     12.09882776
      0.31128508	     -0.00000000	    -62.12126524	     35.24736783	     12.12603114
      0.31150566	     -0.00000000	    -62.08837456	     35.11014915	     12.15326719
      0.31172625	      0.00000000	    -62.05523490	     34.97187625	     12.18053675
      0.31194684	     -0.00000000	    -62.02184462	     34.83254320	     12.20784061
      0.31216743	     -0.00000000	    -61.98820209	     34.69214484	     12.23517955
      0.31238802	     -0.00000000	    -61.95430565	     34.55067687	     12.26255431
      0.31260861	     -0.00000000	    -61.92015363	     34.40813580	     12.28996563
      0.31282920	      0.00000000	    -61.88574432	     34.26451891	     12.31741420
      0.31304979	      0.00000000	    -61.85107603	     34.11982430	     12.34490073
      0.31327038	     -0.00000000	    -61.81614703	     33.97405080	     12.37242585
      0.31349097	      0.00000000	    -61.78095558	     33.82719793	     12.39999023
      0.31371156	      0.00000000	    -61.74549991	     33.67926587	     12.42759448
      0.31393215	      0.00000000	    -61.70977825	     33.53025542	     12.45523921
      0.31415274	      0.00000000	    -61.67378881	     33.38016785	     12.48292500
      0.31437333	      0.00000000	    -61.63752976	     33.22900494	     12.51065241
      0.31459392	      0.00000000	    -61.60099928	     33.07676878	     12.53842200
      0.31481451	      0.00000000	    -61.56419552	     32.92346179	     12.56623429
      0.31503510	      0.00000000	    -61.52711659	     32.76908654	     12.59408980
      0.31525569	      0.00000000	    -61.48976062	     32.61364568	     12.62198904
      0.31547628	     -0.00000000	    -61.45212568	     32.45714186	     12.64993247
      0.31569687	      0.00000000	    -61.41420985	     32.29957760	     12.67792058
      0.31591746	     -0.00000000	    -61.37601117	     32.14095516	     12.70595381
      0.31613805	     -0.00000000	    -61.33752767	     31.98127649	     12.73403260
      0.31635864	      0.00000000	    -61.29875735	     31.82054306	     12.76215738
      0.31657923	     -0.00000000	    -61.25969819	     31.65875580	     12.79032856
      0.31679982	      0.00000000	    -61.22034816	     31.49591497	     12.81854654
      0.31702041	     -0.00000000	    -61.18070518	     31.33202009	     12.84681170
      0.31724100	     -0.00000000	    -61.14076718	     31.16706982	     12.87512443
      0.31746159	     -0.00000000	    -61.10053203	     31.00106193	     12.90348508
      0.31768218	      0.00000000	    -61.05999761	     30.83399317	     12.93189402
      0.31790277	     -0.00000000	    -61.01916175	     30.66585925	     12.96035157
      0.31812336	     -0.00000000	    -60.97802227	     30.49665477	     12.98885807
      0.31834395	      0.00000000	    -60.93657696	     30.32637321	     13.01741385
      0.31856454	     -0.00000000	    -60.89482357	     30.15500692	     13.04601921
      0.31878513	     -0.00000000	    -60.85275985	     29.98254707	     13.07467446
      0.31900571	     -0.00000000	    -60.81038350	     29.80898372	     13.10337989
      0.31922630	      0.00000000	    -60.76769220	     29.63430583	     13.13213579
      0.31944689	      0.00000000	    -60.72468360	     29.45850128	     13.16094242
      0.31966748	      0.00000000	    -60.68135533	     29.28155698	     13.18980007
      0.31988807	      0.00000000	    -60.63770497	     29.10345893	     13.21870898
      0.32010866	     -0.00000000	    -60.59373010	     28.92419231	     13.24766941
      0.32032925	      0.00000000	    -60.54942823	     28.74374158	     13.27668160
      0.32054984	     -0.00000000	    -60.50479687	     28.56209065	     13.30574579
      0.32077043	     -0.00000000	    -60.45983349	     28.37922294	     13.33486222
      0.32099102	      0.00000000	    -60.41453552	     28.19512156	     13.36403110
      0.32121161	     -0.00000000	    -60.36890036	     28.00976948	     13.39325266
      0.32143220	     -0.00000000	    -60.32292537	     27.82314962	     13.42252710
      0.32163069	     -0.00000000	    -60.28126451	     27.65413176	     13.44891352
      0.32182917	      0.00000000	    -60.23932436	     27.48406160	     13.47534311
      0.32202766	     -0.00000000	    -60.19710294	     27.31292733	     13.50181599
      0.32222615	      0.00000000	    -60.15459824	     27.14071748	     13.52833227
      0.32242463	      0.00000000	    -60.11180822	     26.96742102	     13.55489210
      0.32262312	     -0.00000000	    -60.06873080	     26.79302749	     13.58149562
      0.32282161	     -0.00000000	    -60.02536389	     26.61752704	     13.60814294
      0.32302009	      0.00000000	    -59.98170537	     26.44091050	     13.63483420
      0.32321858	      0.00000000	    -59.93775309	     26.26316947	     13.66156952
      0.32341707	      0.00000000	    -59.89350486	     26.08429636	     13.68834903
      0.32361555	      0.00000000	    -59.84895848	     25.90428446	     13.71517284
      0.32381404	      0.00000000	    -59.80411171	     25.72312798	     13.74204107
      0.32401252	      0.00000000	    -59.75896228	     25.54082209	     13.76895385
      0.32421101	     -0.00000000	    -59.71350790	     25.35736296	     13.79591129
      0.32440950	     -0.00000000	    -59.66774624	     25.17274916	     13.82291350
      0.32460798	     -0.00000000	    -59.62167493	     24.98699666	     13.84996060
      0.32480647	      0.00000000	    -59.57529158	     24.80013242	     13.87705270
      0.32500496	      0.00000000	    -59.52859376	     24.61218372	     13.90418991
      0.32520344	     -0.00000000	    -59.48157900	     24.42317798	     13.93137236
      0.32540193	     -0.00000000	    -59.43424481	     24.23314272	     13.95860016
      0.32560041	      0.00000000	    -59.38658864	     24.04210567	     13.98587341
      0.32579890	     -0.00000000	    -59.33860793	     23.85009470	     14.01319225
      0.32599739	      0.00000000	    -59.29030006	     23.65713791	     14.04055680
      0.32619587	      0.00000000	    -59.24166238	     23.46326358	     14.06796716
      0.32639436	      0.00000000	    -59.19269219	     23.26850023	     14.09542348
      0.32659285	      0.00000000	    -59.14338675	     23.07287660	     14.12292588
      0.32679133	      0.00000000	    -59.09374330	     22.87642168	     14.15047450
      0.32698982	     -0.00000000	    -59.04375901	     22.67916469	     14.17806946
      0.32718831	     -0.00000000	    -58.99343100	     22.48113509	     14.20571092
      0.32738679	     -0.00000000	    -58.94275636	     22.28236257	     14.23339902
      0.32758528	     -0.00000000	    -58.89173213	     22.08287705	     14.26113391
      0.32778376	      0.00000000	    -58.84035529	     21.88270865	     14.28891576
      0.32798225	     -0.00000000	    -58.78862279	     21.68188767	     14.31674474
      0.32818074	     -0.00000000	    -58.73653149	     21.48044457	     14.34462101
      0.32837922	      0.00000000	    -58.68407823	     21.27840992	     14.37254477
      0.32857771	     -0.00000000	    -58.63125978	     21.07581436	     14.40051621
      0.32877620	      0.00000000	    -58.57807286	     20.87268854	     14.42853553
      0.32897468	     -0.00000000	    -58.52451411	     20.66906310	     14.45660295
      0.32917317	     -0.00000000	    -58.47058012	     20.46496853	     14.48471870
      0.32937166	     -0.00000000	    -58.41626742	     20.26043515	     14.51288302
      0.32957014	      0.00000000	    -58.36157248	     20.05549298	     14.54109617
      0.32976863	      0.00000000	    -58.30649169	     19.85017170	     14.56935842
      0.32996711	     -0.00000000	    -58.25102135	     19.64450048	     14.59767006
      0.33016560	     -0.00000000	    -58.19515774	     19.43850793	     14.62603140
      0.33036409	     -0.00000000	    -58.13889700	     19.23222195	     14.65444276
      0.33056257	     -0.00000000	    -58.08223525	     19.02566961	     14.68290450
      0.33076106	     -0.00000000	    -58.02516848	     18.81887704	     14.71141698
      0.33095955	      0.00000000	    -57.96769263	     18.61186931	     14.73998059
      0.33115803	     -0.00000000	    -57.90980354	     18.40467029	     14.76859577
      0.33133621	     -0.00000000	    -57.85748218	     18.21852744	     14.79432728
      0.33151439	      0.00000000	    -57.80482122	     18.03226396	     14.82010110
      0.33169256	     -0.00000000	    -57.75181748	     17.84589419	     14.84591754
      0.33187074	     -0.00000000	    -57.69846768	     17.65943141	     14.87177700
      0.33204892	      0.00000000	    -57.64476850	     17.47288780	     14.89767989
      0.33222710	     -0.00000000	    -57.59071651	     17.28627436	     14.92362664
      0.33240527	     -0.00000000	    -57.53630824	     17.09960091	     14.94961772
      0.33258345	     -0.00000000	    -57.48154013	     16.91287604	     14.97565363
      0.33276163	      0.00000000	    -57.42640853	     16.72610706	     15.00173489
      0.33293981	     -0.00000000	    -57.37090971	     16.53930003	     15.02786205
      0.33311798	      0.00000000	    -57.31503989	     16.35245974	     15.05403571
      0.33329616	     -0.00000000	    -57.25879515	     16.16558971	     15.08025650
      0.33347434	     -0.00000000	    -57.20217150	     15.97869221	     15.10652509
      0.33365251	      0.00000000	    -57.14516487	     15.79176829	     15.13284219
      0.33383069	      0.00000000	    -57.08777106	     15.60481782	     15.15920855
      0.33400887	     -0.00000000	    -57.02998579	     15.41783952	     15.18562499
      0.33418705	     -0.00000000	    -56.97180465	     15.23083105	     15.21209234
      0.33436522	     -0.00000000	    -56.91322314	     15.04378903	     15.23861152
      0.33454340	      0.00000000	    -56.85423663	     14.85670915	     15.26518350
      0.33472158	     -0.00000000	    -56.79484035	     14.66958622	     15.29180930
      0.33489976	      0.00000000	    -56.73502943	     14.48241427	     15.31849002
      0.33507793	      0.00000000	    -56.67479886	     14.29518663	     15.34522681
      0.33525611	     -0.00000000	    -56.61414347	     14.10789604	     15.37202091
      0.33543429	      0.00000000	    -56.55305797	     13.92053470	     15.39887363
      0.33561247	     -0.00000000	    -56.49153689	     13.73309443	     15.42866536
      0.33579064	     -0.00000000	    -56.42957461	     13.54556666	     15.46094114
      0.33596882	     -0.00000000	    -56.36716535	     13.35794255	     15.49313555
      0.33614700	     -0.00000000	    -56.30430315	     13.17021316	     15.52525927
      0.33630719	     -0.00000000	    -56.24739589	     13.00133986	     15.55408781
      0.33646737	      0.00000000	    -56.19011297	     12.83236775	     15.58287465
      0.33662756	      0.00000000	    -56.13244967	     12.66329047	     15.61162665
      0.33678775	     -0.00000000	    -56.07440115	     12.49410180	     15.64035041
      0.33694794	     -0.00000000	    -56.01596240	     12.32479575	     15.66905238
      0.33710813	     -0.00000000	    -55.95712829	     12.15536653	     15.69773880
      0.33726832	      0.00000000	    -55.89789352	     11.98580870	     15.72641572
      0.33742850	      0.00000000	    -55.83825262	     11.81611713	     15.75508908
      0.33758869	     -0.00000000	    -55.77819998	     11.64628706	     15.78376466
      0.33774888	      0.00000000	    -55.71772980	     11.47631417	     15.81244817
      0.33790907	      0.00000000	    -55.65683610	     11.30619460	     15.84114520
      0.33806926	     -0.00000000	    -55.59551270	     11.13592496	     15.86986127
      0.33822945	     -0.00000000	    -55.53375326	     10.96550242	     15.89860186
      0.33838963	      0.00000000	    -55.47155120	     10.79492468	     15.92737240
      0.33854982	     -0.00000000	    -55.40889975	     10.62419004	     15.95617833
      0.33871001	      0.00000000	    -55.34579190	     10.45329742	     15.98502504
      0.33887020	      0.00000000	    -55.28222043	     10.28224636	     16.01391798
      0.33903039	     -0.00000000	    -55.21817786	     10.11103711	     16.04286261
      0.33919058	     -0.00000000	    -55.15365648	      9.93967056	     16.07186442
      0.33935076	      0.00000000	    -55.08864832	      9.76814835	     16.10092898
      0.33949403	     -0.00000000	    -55.03009045	      9.61462081	     16.12698003
      0.33963729	      0.00000000	    -54.97113053	      9.46097284	     16.15308992
      0.33978055	     -0.00000000	    -54.91176232	      9.30720714	     16.17926278
      0.33992381	     -0.00000000	    -54.85197935	      9.15332693	     16.20550283
      0.34006707	     -0.00000000	    -54.79177496	      8.99933593	     16.23181441
      0.34021033	      0.00000000	    -54.73114229	      8.84523839	     16.25820191
      0.34035359	     -0.00000000	    -54.67007428	      8.69103910	     16.28466984
      0.34049686	      0.00000000	    -54.60856364	      8.53674340	     16.31122281
      0.34064012	     -0.00000000	    -54.54660286	      8.38235722	     16.33786556
      0.34078338	     -0.00000000	    -54.48418420	      8.22788702	     16.36460292
      0.34092664	     -0.00000000	    -54.42129970	      8.07333989	     16.39143987
      0.34106990	     -0.00000000	    -54.35794113	      7.91872350	     16.41838152
      0.34121316	      0.00000000	    -54.29410004	      7.76404613	     16.44543311
      0.34135642	      0.00000000	    -54.22976772	      7.60931672	     16.47260005
      0.34149969	     -0.00000000	    -54.16493517	      7.45454484	     16.49988788
      0.34164295	      0.00000000	    -54.09959317	      7.29974072	     16.52730230
      0.34178621	      0.00000000	    -54.03373219	      7.14491529	     16.55484920
      0.34191435	      0.00000000	    -53.97437334	      7.00641888	     16.57960641
      0.34204250	      0.00000000	    -53.91458419	      6.86792352	     16.60447892
      0.34217064	      0.00000000	    -53.85435738	      6.72943851	     16.62947127
      0.34229878	      0.00000000	    -53.79368533	      6.59097366	     16.65458811
      0.34242693	     -0.00000000	    -53.73256027	      6.45253926	     16.67983424
      0.34255507	      0.00000000	    -53.67097422	      6.31414617	     16.70521458
      0.34268322	     -0.00000000	    -53.60891903	      6.17580578	     16.73073416
      0.34281136	     -0.00000000	    -53.54638632	      6.03753009	     16.75639815
      0.34293950	      0.00000000	    -53.48336752	      5.89933169	     16.78221183
      0.34306765	     -0.00000000	    -53.41985386	      5.76122382	     16.80818063
      0.34319579	      0.00000000	    -53.35583633	      5.62322040	     16.83431010
      0.34332394	      0.00000000	    -53.29130574	      5.48533605	     16.86060590
      0.34345208	     -0.00000000	    -53.22625267	      5.34758618	     16.88707384
      0.34358023	     -0.00000000	    -53.16066750	      5.20998697	     16.91371987
      0.34370837	      0.00000000	    -53.09454037	      5.07255548	     16.94055006
      0.34383651	      0.00000000	    -53.02786120	      4.93530970	     16.96757062
      0.34396466	     -0.00000000	    -52.96061972	      4.79826860	     16.99478787
      0.34409280	     -0.00000000	    -52.89280539	      4.66145222	     17.02220829
      0.34420742	      0.00000000	    -52.83165305	      4.53928108	     17.04691268
      0.34432205	      0.00000000	    -52.77002593	      4.41732270	     17.07178975
      0.34443667	      0.00000000	    -52.70791605	      4.29559396	     17.09684439
      0.34455129	      0.00000000	    -52.64531528	      4.17411271	     17.12208158
      0.34466591	     -0.00000000	    -52.58221533	      4.05289779	     17.14750639
      0.34478053	      0.00000000	    -52.51860777	      3.93196916	     17.17312398
      0.34489515	      0.00000000	    -52.45448401	      3.81134800	     17.19893961
      0.34500978	     -0.00000000	    -52.38983530	      3.69105682	     17.22495861
      0.34512440	      0.00000000	    -52.32465275	      3.57111956	     17.25118639
      0.34523902	      0.00000000	    -52.25892730	      3.45156180	     17.27762846
      0.34535364	     -0.00000000	    -52.19264977	      3.33241085	     17.30429043
      0.34546826	      0.00000000	    -52.12581078	      3.21369602	     17.33117798
      0.34558288	     -0.00000000	    -52.05840080	      3.09544876	     17.35829688
      0.34569751	     -0.00000000	    -51.99041017	      2.97770291	     17.38565300
      0.34581213	     -0.00000000	    -51.92182904	      2.86049504	     17.41325230
      0.34592675	      0.00000000	    -51.85264740	      2.74386469	     17.44110082
      0.34604137	     -0.00000000	    -51.78285507	      2.62785477	     17.46920472
      0.34611084	      0.00000000	    -51.74025381	      2.55786583	     17.48636557
      0.34618031	      0.00000000	    -51.69741874	      2.48813192	     17.50362965
      0.34628988	     -0.00000000	    -51.62936732	      2.37868395	     17.53108226
      0.34639946	     -0.00000000	    -51.56071013	      2.26994902	     17.55881456
      0.34650904	     -0.00000000	    -51.49143606	      2.16198261	     17.58683382
      0.34661861	     -0.00000000	    -51.42153453	      2.05484551	     17.61514629
      0.34672819	     -0.00000000	    -51.35099498	      1.94860424	     17.64375797
      0.34683777	      0.00000000	    -51.27980682	      1.84333184	     17.67267478
      0.34694734	      0.00000000	    -51.20795941	      1.73910866	     17.70190265
      0.34705692	      0.00000000	    -51.13544196	      1.63602339	     17.73144750
      0.34716649	     -0.00000000	    -51.06224365	      1.53417419	     17.76131526
      0.34727607	      0.00000000	    -50.98835354	      1.43367004	     17.79151189
      0.34738565	     -0.00000000	    -50.91376057	      1.33463215	     17.82204338
      0.34749522	     -0.00000000	    -50.83845361	      1.23719573	     17.85291574
      0.34760480	     -0.00000000	    -50.76242142	      1.14151182	     17.88413501
      0.34771438	     -0.00000000	    -50.68565265	      1.04774945	     17.91570728
      0.34782395	     -0.00000000	    -50.60813583	      0.95609792	     17.94763867
      0.34793353	      0.00000000	    -50.52985938	      0.86676931	     17.97993536
      0.34804310	      0.00000000	    -50.45081160	      0.78000104	     18.01260358
      0.34815268	     -0.00000000	    -50.37098066	      0.69605839	     18.04564963
      0.34826226	     -0.00000000	    -50.29035460	      0.61523677	     18.07907989
      0.34837183	     -0.00000000	    -50.20892132	      0.53786324	     18.11290081
      0.34848141	      0.00000000	    -50.12666858	      0.46429692	     18.14711892
      0.34859098	      0.00000000	    -50.04358397	      0.39492722	     18.18174086
      0.34870056	      0.00000000	    -49.95965494	      0.33016892	     18.21677338
      0.34881014	      0.00000000	    -49.87486876	      0.27045259	     18.25222334
      0.34891971	      0.00000000	    -49.78921253	      0.21620848	     18.28809774
      0.34902929	      0.00000000	    -49.70267314	      0.16784224	     18.32440371
      0.34913887	      0.00000000	    -49.61523731	      0.12570097	     18.36114853
      0.34924844	      0.00000000	    -49.52689155	      0.09002977	     18.39833965
      0.34935802	      0.00000000	    -49.43762212	      0.06092117	     18.43598470
      0.34946759	     -0.00000000	    -49.34741510	      0.03826342	     18.47409147
      0.34957717	     -0.00000000	    -49.25625629	      0.02169720	     18.51266799
      0.34968675	     -0.00000000	    -49.16413125	      0.01059225	     18.55172248
      0.34979632	      0.00000000	    -49.07102528	      0.00405418	     18.59126339
      0.34990590	      0.00000000	    -48.97692338	      0.00096538	     18.63129942
      0.35001547	     -0.00000000	    -48.88181028	      0.00005558	     18.67183952
      0.35012505	      0.00000000	    -48.78567038	      0.00000000	     18.71289291
      0.35023463	      0.00000000	    -48.68848775	      0.00000000	     18.75446913
      0.35034420	     -0.00000000	    -48.59024611	      0.00000000	     18.79657801
      0.35045378	     -0.00000000	    -48.49092882	      0.00000000	     18.83922973
      0.35056336	      0.00000000	    -48.39051885	      0.00000000	     18.88243484
      0.35067293	      0.00000000	    -48.28899874	      0.00000000	     18.92620428
      0.35078251	      0.00000000	    -48.18635063	      0.00000000	     18.97054936
      0.35089208	     -0.00000000	    -48.08255616	      0.00000000	     19.01548187
      0.35100166	      0.00000000	    -47.97759655	      0.00000000	     19.06101402
      0.35105589	     -0.00000000	    -47.92521263	      0.00000000	     19.08377465
      0.35111012	     -0.00000000	    -47.87253816	      0.00000000	     19.10668339
      0.35138128	      0.00000000	    -47.60489419	      0.00000000	     19.22321012
      0.35273708	     -0.00000000	    -46.16983729	      0.00000000	     19.83143421
      0.35409288	      0.00000000	    -44.60221193	      0.00000000	     20.42514986
      0.35544867	      0.00000000	    -42.93966300	      0.00000000	     20.94714178
      0.35680447	     -0.00000000	    -41.21710995	      0.00000000	     21.35907221
      0.35798110	      0.00000000	    -39.69818763	      0.00000000	     21.60763030
      0.35915773	      0.00000000	    -38.17659236	      0.00000000	     21.74352675
      0.36033436	     -0.00000000	    -36.66898984	      0.00000000	     21.75988179
      0.36151099	      0.00000000	    -35.19015766	      0.00000000	     21.65254720
      0.36268762	     -0.00000000	    -33.75302643	      0.00000000	     21.41938340
      0.36386425	      0.00000000	    -32.36868884	      0.00000000	     21.06005446
      0.36504088	     -0.00000000	    -31.04637665	      0.00000000	     20.57637496
      0.36621751	      0.00000000	    -29.79341783	      0.00000000	     19.97242279
      0.36739414	      0.00000000	    -28.61519144	      0.00000000	     19.25409333
      0.36857077	      0.00000000	    -27.51509759	      0.00000000	     18.42860274
      0.36868844	      0.00000000	    -27.40945720	      0.00000000	     18.34047167
      0.36874727	      0.00000000	    -27.35693604	      0.00000000	     18.29603750
      0.36875727	      0.00000000	    -27.34802849	      0.00000000	     18.28846039
      0.36876727	     -0.00000000	    -27.33912681	      0.00000000	     18.28087608
      0.36877727	     -0.00000000	    -27.33023143	      0.00000000	     18.27328405
      0.36878727	     -0.00000000	    -27.32134336	      0.00000000	     18.26568302
      0.36879727	     -0.00000000	    -27.31246445	      0.00000000	     18.25807068
      0.36880727	      0.00000000	    -27.30359759	      0.00000000	     18.25044337
      0.36881727	      0.00000000	    -27.29474699	      0.00000000	     18.24279583
      0.36882727	     -0.00000000	    -27.28591838	      0.00000000	     18.23512089
      0.36883727	      0.00000000	    -27.27711919	      0.00000000	     18.22740927
      0.36884727	      0.00000000	    -27.26835877	      0.00000000	     18.21964930
      0.36885727	      0.00000000	    -27.25964857	      0.00000000	     18.21182672
      0.36886727	      0.00000000	    -27.25100229	      0.00000000	     18.20392450
      0.36887727	      0.00000000	    -27.24243606	      0.00000000	     18.19592265
      0.36888727	     -0.00000000	    -27.23396852	      0.00000000	     18.18779808
      0.36889727	     -0.00000000	    -27.22562095	      0.00000000	     18.17952452
      0.36890727	      0.00000000	    -27.21741735	      0.00000000	     18.17107238
      0.36891727	      0.00000000	    -27.20938447	      0.00000000	     18.16240875
      0.36892727	     -0.00000000	    -27.20155186	      0.00000000	     18.15349738
      0.36893727	      0.00000000	    -27.19395180	      0.00000000	     18.14429875
      0.36894727	     -0.00000000	    -27.18661929	      0.00000000	     18.13477011
      0.36895727	      0.00000000	    -27.17959195	      0.00000000	     18.12486566
      0.36896727	      0.00000000	    -27.17290985	      0.00000000	     18.11453672
      0.36897727	     -0.00000000	    -27.16661535	      0.00000000	     18.10373198
      0.36898727	     -0.00000000	    -27.16075291	      0.00000000	     18.09239782
      0.36899727	     -0.00000000	    -27.15536874	      0.00000000	     18.08047861
      0.36900727	      0.00000000	    -27.15051059	      0.00000000	     18.06791717
      0.36901727	     -0.00000000	    -27.14622733	      0.00000000	     18.05465518
      0.36902727	     -0.00000000	    -27.14256860	      0.00000000	     18.04063367
      0.36903727	     -0.00000000	    -27.13958440	      0.00000000	     18.02579357
      0.36904727	      0.00000000	    -27.13732462	      0.00000000	     18.01007624
      0.36905727	     -0.00000000	    -27.13583866	      0.00000000	     17.99342407
      0.36906727	      0.00000000	    -27.13517489	      0.00000000	     17.97578102
      0.36907727	     -0.00000000	    -27.13538021	      0.00000000	     17.95709324
      0.36908966	      0.00000000	    -27.13690668	      0.00000000	     17.93242033
      0.36910204	      0.00000000	    -27.13991588	      0.00000000	     17.90597619
      0.36911745	     -0.00000000	    -27.14583783	      0.00000000	     17.87049399
      0.36913604	      0.00000000	    -27.15636493	      0.00000000	     17.82367446
      0.36915201	     -0.00000000	    -27.16848773	      0.00000000	     17.77983099
      0.36916798	      0.00000000	    -27.18354509	      0.00000000	     17.73255951
      0.36918395	      0.00000000	    -27.20159160	      0.00000000	     17.68182134
      0.36919831	     -0.00000000	    -27.22037921	      0.00000000	     17.63327021
      0.36921266	     -0.00000000	    -27.24160100	      0.00000000	     17.58194044
      0.36922701	      0.00000000	    -27.26523893	      0.00000000	     17.52787643
      0.36924136	     -0.00000000	    -27.29125871	      0.00000000	     17.47114252
      0.36925571	      0.00000000	    -27.31961132	      0.00000000	     17.41182092
      0.36927006	      0.00000000	    -27.35023469	      0.00000000	     17.35000933
      0.36928441	     -0.00000000	    -27.38305561	      0.00000000	     17.28581851
      0.36929877	      0.00000000	    -27.41799160	      0.00000000	     17.21936970
      0.36931312	     -0.00000000	    -27.45495280	      0.00000000	     17.15079220
      0.36932747	     -0.00000000	    -27.49384384	      0.00000000	     17.08022094
      0.36934182	     -0.00000000	    -27.53456550	      0.00000000	     17.00779431
      0.36935617	     -0.00000000	    -27.57701637	      0.00000000	     16.93365212
      0.36937052	     -0.00000000	    -27.62109418	      0.00000000	     16.85793390
      0.36938487	     -0.00000000	    -27.66669707	      0.00000000	     16.78077728
      0.36939923	      0.00000000	    -27.71372466	      0.00000000	     16.70231681
      0.36941358	      0.00000000	    -27.76207888	      0.00000000	     16.62268282
      0.36942793	      0.00000000	    -27.81166473	      0.00000000	     16.54200067
      0.36944228	     -0.00000000	    -27.86239077	      0.00000000	     16.46039006
      0.36945663	      0.00000000	    -27.91416961	      0.00000000	     16.37796465
      0.36947098	     -0.00000000	    -27.96691811	      0.00000000	     16.29483173
      0.36948533	      0.00000000	    -28.02055765	      0.00000000	     16.21109210
      0.36949968	      0.00000000	    -28.07501412	      0.00000000	     16.12684003
      0.36951404	      0.00000000	    -28.13021801	      0.00000000	     16.04216333
      0.36952839	     -0.00000000	    -28.18610434	      0.00000000	     15.95714348
      0.36954274	     -0.00000000	    -28.24261252	      0.00000000	     15.87185581
      0.36956008	     -0.00000000	    -28.31163278	      0.00000000	     15.76855634
      0.36957742	     -0.00000000	    -28.38138746	      0.00000000	     15.66507863
      0.36959476	      0.00000000	    -28.45179350	      0.00000000	     15.56152308
      0.36961209	     -0.00000000	    -28.52277557	      0.00000000	     15.45797967
      0.36962943	      0.00000000	    -28.59426552	      0.00000000	     15.35452878
      0.36964677	     -0.00000000	    -28.66620185	      0.00000000	     15.25124195
      0.36966411	      0.00000000	    -28.73852912	      0.00000000	     15.14818269
      0.36968145	      0.00000000	    -28.81119748	      0.00000000	     15.04540716
      0.36969879	     -0.00000000	    -28.88416216	      0.00000000	     14.94296492
      0.36971978	     -0.00000000	    -28.97285160	      0.00000000	     14.81942976
      0.36974078	     -0.00000000	    -29.06185363	      0.00000000	     14.69651368
      0.36976177	      0.00000000	    -29.15111296	      0.00000000	     14.57427338
      0.36978277	      0.00000000	    -29.24058127	      0.00000000	     14.45275668
      0.36980818	      0.00000000	    -29.34910063	      0.00000000	     14.30668784
      0.36983359	     -0.00000000	    -29.45780026	      0.00000000	     14.16179557
      0.36985901	     -0.00000000	    -29.56662554	      0.00000000	     14.01812567
      0.36988442	      0.00000000	    -29.67553018	      0.00000000	     13.87571370
      0.36991531	      0.00000000	    -29.80795522	      0.00000000	     13.70434305
      0.36994620	     -0.00000000	    -29.94038101	      0.00000000	     13.53490479
      0.36997709	     -0.00000000	    -30.07275930	      0.00000000	     13.36742079
      0.37000798	      0.00000000	    -30.20505051	      0.00000000	     13.20190288
      0.37004570	      0.00000000	    -30.36641113	      0.00000000	     13.00247878
      0.37008342	     -0.00000000	    -30.52754563	      0.00000000	     12.80598567
      0.37012114	      0.00000000	    -30.68841585	      0.00000000	     12.61240754
      0.37015885	     -0.00000000	    -30.84899129	      0.00000000	     12.42172055
      0.37020588	     -0.00000000	    -31.04873690	      0.00000000	     12.18798813
      0.37025290	      0.00000000	    -31.24794886	      0.00000000	     11.95863718
      0.37029992	      0.00000000	    -31.44659787	      0.00000000	     11.73359500
      0.37034695	     -0.00000000	    -31.64466078	      0.00000000	     11.51278481
      0.37040806	      0.00000000	    -31.90118862	      0.00000000	     11.23197983
      0.37046918	      0.00000000	    -32.15666329	      0.00000000	     10.95801429
      0.37053030	      0.00000000	    -32.41105977	      0.00000000	     10.69071192
      0.37060667	      0.00000000	    -32.72740055	      0.00000000	     10.36579882
      0.37068305	     -0.00000000	    -33.04199669	      0.00000000	     10.05068360
      0.37075942	      0.00000000	    -33.35482461	      0.00000000	      9.74504133
      0.37085901	      0.00000000	    -33.76009492	      0.00000000	      9.36016708
      0.37095861	     -0.00000000	    -34.16229725	      0.00000000	      8.99019426
      0.37105821	      0.00000000	    -34.56141112	      0.00000000	      8.63447725
      0.37117912	      0.00000000	    -35.04177471	      0.00000000	      8.22089983
      0.37130003	     -0.00000000	    -35.51755951	      0.00000000	      7.82636415
      0.37142094	     -0.00000000	    -35.98876915	      0.00000000	      7.44986123
      0.37154185	      0.00000000	    -36.45541811	      0.00000000	      7.09042634
      0.37166277	     -0.00000000	    -36.91753019	      0.00000000	      6.74713396
      0.37178368	     -0.00000000	    -37.37513733	      0.00000000	      6.41909290
      0.37193004	      0.00000000	    -37.92307609	      0.00000000	      6.04118875
      0.37207639	     -0.00000000	    -38.46455274	      0.00000000	      5.68289298
      0.37222275	      0.00000000	    -38.99965927	      0.00000000	      5.34278140
      0.37243109	      0.00000000	    -39.75061368	      0.00000000	      4.88732346
      0.37260731	     -0.00000000	    -40.37607079	      0.00000000	      4.52605411
      0.37278352	     -0.00000000	    -40.99287396	      0.00000000	      4.18476767
      0.37295973	      0.00000000	    -41.60123837	      0.00000000	      3.86202963
      0.37313594	      0.00000000	    -42.20138638	      0.00000000	      3.55677836
      0.37331216	     -0.00000000	    -42.79354557	      0.00000000	      3.26821910
      0.37348837	     -0.00000000	    -43.37794719	      0.00000000	      2.99569859
      0.37372316	      0.00000000	    -44.14496998	      0.00000000	      2.65649303
      0.37391045	     -0.00000000	    -44.74762777	      0.00000000	      2.40471559
      0.37409775	     -0.00000000	    -45.34242223	      0.00000000	      2.16898442
      0.37428505	      0.00000000	    -45.92963580	      0.00000000	      1.94874069
      0.37447234	     -0.00000000	    -46.50954966	      0.00000000	      1.74345332
      0.37465964	      0.00000000	    -47.08244306	      0.00000000	      1.55261220
      0.37484693	      0.00000000	    -47.64859261	      0.00000000	      1.37572285
      0.37503423	     -0.00000000	    -48.20827160	      0.00000000	      1.21230233
      0.37522152	      0.00000000	    -48.76174927	      0.00000000	      1.06187603
      0.37540882	      0.00000000	    -49.30929004	      0.00000000	      0.92397481
      0.37559611	      0.00000000	    -49.85115261	      0.00000000	      0.79813227
      0.37578341	      0.00000000	    -50.38758904	      0.00000000	      0.68388188
      0.37603681	      0.00000000	    -51.10515855	      0.00000000	      0.54692084
      0.37629021	      0.00000000	    -51.81382074	      0.00000000	      0.42913139
      0.37653597	      0.00000000	    -52.49310573	      0.00000000	      0.33204813
      0.37678172	     -0.00000000	    -53.16498308	      0.00000000	      0.25066967
      0.37702748	      0.00000000	    -53.82986933	      0.00000000	      0.18375849
      0.37724823	     -0.00000000	    -54.42145646	      0.00000000	      0.13491143
      0.37746898	     -0.00000000	    -55.00793191	      0.00000000	      0.09568133
      0.37768974	     -0.00000000	    -55.58948965	      0.00000000	      0.06502485
      0.37791049	     -0.00000000	    -56.16628461	      0.00000000	      0.04186523
      0.37813124	     -0.00000000	    -56.73843166	      0.00000000	      0.02510670
      0.37835200	     -0.00000000	    -57.30600567	      0.00000000	      0.01365250
      0.37857275	      0.00000000	    -57.86904278	      0.00000000	      0.00642503
      0.37879350	      0.00000000	    -58.42754296	      0.00000000	      0.00238636
      0.37901426	      0.00000000	    -58.98147374	      0.00000000	      0.00055713
      0.37923501	     -0.00000000	    -59.53077507	      0.00000000	      0.00003261
      0.37945576	     -0.00000000	    -60.07536486	      0.00000000	      0.00000000
      0.37967651	     -0.00000000	    -60.61514499	      0.00000000	      0.00000000
      0.37976492	      0.00000000	    -60.82993487	      0.00000000	      0.00000000
      0.37985332	      0.00000000	    -61.04392903	      0.00000000	      0.00000000
      0.37994173	      0.00000000	    -61.25712090	      0.00000000	      0.00000000
      0.38001441	     -0.00000000	    -61.43179743	      0.00000000	      0.00000000
      0.38008709	      0.00000000	    -61.60592541	      0.00000000	      0.00000000
      0.38015086	      0.00000000	    -61.75823397	      0.00000000	      0.00000000
      0.38021462	     -0.00000000	    -61.91011781	      0.00000000	      0.00000000
      0.38027839	      0.00000000	    -62.06157613	      0.00000000	      0.00000000
      0.38034215	      0.00000000	    -62.21260830	      0.00000000	      0.00000000
      0.38039832	     -0.00000000	    -62.34529340	      0.00000000	      0.00000000
      0.38045449	      0.00000000	    -62.47764713	      0.00000000	      0.00000000
      0.38051066	     -0.00000000	    -62.60966919	      0.00000000	      0.00000000
      0.38056683	      0.00000000	    -62.74135926	      0.00000000	      0.00000000
      0.38062299	     -0.00000000	    -62.87271698	      0.00000000	      0.00000000
      0.38067916	     -0.00000000	    -63.00374194	      0.00000000	      0.00000000
      0.38073533	     -0.00000000	    -63.13443358	      0.00000000	      0.00000000
      0.38079150	     -0.00000000	    -63.26479127	      0.00000000	      0.00000000
      0.38084191	     -0.00000000	    -63.38150474	      0.00000000	      0.00000000
      0.38089232	      0.00000000	    -63.49794784	      0.00000000	      0.00000000
      0.38094273	      0.00000000	    -63.61411977	      0.00000000	      0.00000000
      0.38099315	     -0.00000000	    -63.73001954	      0.00000000	      0.00000000
      0.38104356	      0.00000000	    -63.84564605	      0.00000000	      0.00000000
      0.38109397	     -0.00000000	    -63.96099799	      0.00000000	      0.00000000
      0.38114438	     -0.00000000	    -64.07607392	      0.00000000	      0.00000000
      0.38119479	      0.00000000	    -64.19087216	      0.00000000	      0.00000000
      0.38124521	      0.00000000	    -64.30539087	      0.00000000	      0.00000000
      0.38129562	     -0.00000000	    -64.41962796	      0.00000000	      0.00000000
      0.38134603	      0.00000000	    -64.53358114	      0.00000000	      0.00000000
      0.38139644	      0.00000000	    -64.64724789	      0.00000000	      0.00000000
      0.38144685	      0.00000000	    -64.76062544	      0.00000000	      0.00000000
      0.38149727	      0.00000000	    -64.87371075	      0.00000000	      0.00000000
      0.38154768	     -0.00000000	    -64.98650057	      0.00000000	      0.00000000
      0.38159809	      0.00000000	    -65.09899135	      0.00000000	      0.00000000
      0.38164850	      0.00000000	    -65.21117929	      0.00000000	      0.00000000
      0.38169891	      0.00000000	    -65.32306029	      0.00000000	      0.00000000
      0.38174933	     -0.00000000	    -65.43463001	      0.00000000	      0.00000000
      0.38179974	      0.00000000	    -65.54588380	      0.00000000	      0.00000000
      0.38185015	     -0.00000000	    -65.65681672	      0.00000000	      0.00000000
      0.38190056	     -0.00000000	    -65.76742358	      0.00000000	      0.00000000
      0.38195097	      0.00000000	    -65.87769888	      0.00000000	      0.00000000
      0.38200138	      0.00000000	    -65.98763683	      0.00000000	      0.00000000
      0.38205180	     -0.00000000	    -66.09723136	      0.00000000	      0.00000000
      0.38210221	      0.00000000	    -66.20647613	      0.00000000	      0.00000000
      0.38215262	     -0.00000000	    -66.31536451	      0.00000000	      0.00000000
      0.38220303	     -0.00000000	    -66.42388961	      0.00000000	      0.00000000
      0.38225344	      0.00000000	    -66.53204425	      0.00000000	      0.00000000
      0.38230386	      0.00000000	    -66.63982100	      0.00000000	      0.00000000
      0.38235427	     -0.00000000	    -66.74721219	      0.00000000	      0.00000000
      0.38240468	      0.00000000	    -66.85420988	      0.00000000	      0.00000000
      0.38245509	      0.00000000	    -66.96080589	      0.00000000	      0.00000000
      0.38250550	      0.00000000	    -67.06699185	      0.00000000	      0.00000000
      0.38255592	     -0.00000000	    -67.17275914	      0.00000000	      0.00000000
      0.38260633	     -0.00000000	    -67.27809894	      0.00000000	      0.00000000
      0.38265674	     -0.00000000	    -67.38300224	      0.00000000	      0.00000000
      0.38270715	      0.00000000	    -67.48745988	      0.00000000	      0.00000000
      0.38275756	      0.00000000	    -67.59146249	      0.00000000	      0.00000000
      0.38280798	     -0.00000000	    -67.69500059	      0.00000000	      0.00000000
      0.38285839	      0.00000000	    -67.79806455	      0.00000000	      0.00000000
      0.38290880	      0.00000000	    -67.90064462	      0.00000000	      0.00000000
      0.38295921	      0.00000000	    -68.00273097	      0.00000000	      0.00000000
      0.38300962	     -0.00000000	    -68.10431366	      0.00000000	      0.00000000
      0.38307040	     -0.00000000	    -68.22610283	      0.00000000	      0.00000000
      0.38313118	      0.00000000	    -68.34712784	      0.00000000	      0.00000000
      0.38319196	     -0.00000000	    -68.46737185	      0.00000000	      0.00000000
      0.38325274	     -0.00000000	    -68.58681840	      0.00000000	      0.00000000
      0.38331352	      0.00000000	    -68.70545100	      0.00000000	      0.00000000
      0.38339051	     -0.00000000	    -68.85453086	      0.00000000	      0.00000000
      0.38346750	     -0.00000000	    -69.00224482	      0.00000000	      0.00000000
      0.38357969	      0.00000000	    -69.21497752	      0.00000000	      0.00000000
      0.38365596	      0.00000000	    -69.35786440	      0.00000000	      0.00000000
      0.38373224	     -0.00000000	    -69.49930084	      0.00000000	      0.00000000
      0.38379944	      0.00000000	    -69.62268994	      0.00000000	      0.00000000
      0.38386665	     -0.00000000	    -69.74490980	      0.00000000	      0.00000000
      0.38393385	     -0.00000000	    -69.86594111	      0.00000000	      0.00000000
      0.38400106	     -0.00000000	    -69.98576519	      0.00000000	      0.00000000
      0.38406004	      0.00000000	    -70.08992319	      0.00000000	      0.00000000
      0.38411902	      0.00000000	    -70.19312583	      0.00000000	      0.00000000
      0.38417801	     -0.00000000	    -70.29536199	      0.00000000	      0.00000000
      0.38423699	     -0.00000000	    -70.39662108	      0.00000000	      0.00000000
      0.38429597	      0.00000000	    -70.49689306	      0.00000000	      0.00000000
      0.38435496	      0.00000000	    -70.59616845	      0.00000000	      0.00000000
      0.38441394	     -0.00000000	    -70.69443835	      0.00000000	      0.00000000
      0.38447292	     -0.00000000	    -70.79169445	      0.00000000	      0.00000000
      0.38453191	      0.00000000	    -70.88792906	      0.00000000	      0.00000000
      0.38459089	      0.00000000	    -70.98313512	      0.00000000	      0.00000000
      0.38464368	      0.00000000	    -71.06747226	      0.00000000	      0.00000000
      0.38469648	     -0.00000000	    -71.15097605	      0.00000000	      0.00000000
      0.38474927	      0.00000000	    -71.23364270	      0.00000000	      0.00000000
      0.38480207	     -0.00000000	    -71.31546886	      0.00000000	      0.00000000
      0.38485486	      0.00000000	    -71.39645157	      0.00000000	      0.00000000
      0.38490765	     -0.00000000	    -71.47658831	      0.00000000	      0.00000000
      0.38496045	      0.00000000	    -71.55587695	      0.00000000	      0.00000000
      0.38501324	     -0.00000000	    -71.63431580	      0.00000000	      0.00000000
      0.38506603	     -0.00000000	    -71.71190355	      0.00000000	      0.00000000
      0.38511883	     -0.00000000	    -71.78863930	      0.00000000	      0.00000000
      0.38517162	     -0.00000000	    -71.86452257	      0.00000000	      0.00000000
      0.38522441	     -0.00000000	    -71.93955326	      0.00000000	      0.00000000
      0.38527721	     -0.00000000	    -72.01373167	      0.00000000	      0.00000000
      0.38533000	      0.00000000	    -72.08705846	      0.00000000	      0.00000000
      0.38538279	      0.00000000	    -72.15953470	      0.00000000	      0.00000000
      0.38543559	      0.00000000	    -72.23116181	      0.00000000	      0.00000000
      0.38548838	     -0.00000000	    -72.30194159	      0.00000000	      0.00000000
      0.38554117	      0.00000000	    -72.37187616	      0.00000000	      0.00000000
      0.38559397	      0.00000000	    -72.44096801	      0.00000000	      0.00000000
      0.38564676	     -0.00000000	    -72.50921998	      0.00000000	      0.00000000
      0.38569956	     -0.00000000	    -72.57663520	      0.00000000	      0.00000000
      0.38575235	      0.00000000	    -72.64321714	      0.00000000	      0.00000000
      0.38580514	     -0.00000000	    -72.70896957	      0.00000000	      0.00000000
      0.38585794	      0.00000000	    -72.77389657	      0.00000000	      0.00000000
      0.38591073	      0.00000000	    -72.83800249	      0.00000000	      0.00000000
      0.38596352	      0.00000000	    -72.90129197	      0.00000000	      0.00000000
      0.38601632	      0.00000000	    -72.96376991	      0.00000000	      0.00000000
      0.38606911	     -0.00000000	    -73.02544146	      0.00000000	      0.00000000
      0.38612190	     -0.00000000	    -73.08631202	      0.00000000	      0.00000000
      0.38617470	     -0.00000000	    -73.14638723	      0.00000000	      0.00000000
      0.38622749	      0.00000000	    -73.20567295	      0.00000000	      0.00000000
      0.38628028	     -0.00000000	    -73.26417526	      0.00000000	      0.00000000
      0.38633308	      0.00000000	    -73.32190043	      0.00000000	      0.00000000
      0.38638587	      0.00000000	    -73.37885494	      0.00000000	      0.00000000
      0.38643867	     -0.00000000	    -73.43504543	      0.00000000	      0.00000000
      0.38649146	     -0.00000000	    -73.49047873	      0.00000000	      0.00000000
      0.38654425	      0.00000000	    -73.54516183	      0.00000000	      0.00000000
      0.38659705	      0.00000000	    -73.59910188	      0.00000000	      0.00000000
      0.38664984	      0.00000000	    -73.65230615	      0.00000000	      0.00000000
      0.38670263	      0.00000000	    -73.70478207	      0.00000000	      0.00000000
      0.38675543	      0.00000000	    -73.75653717	      0.00000000	      0.00000000
      0.38680822	      0.00000000	    -73.80757911	      0.00000000	      0.00000000
      0.38686101	      0.00000000	    -73.85791566	      0.00000000	      0.00000000
      0.38691381	      0.00000000	    -73.90755468	      0.00000000	      0.00000000
      0.38696660	     -0.00000000	    -73.95650411	      0.00000000	      0.00000000
      0.38701939	      0.00000000	    -74.00477199	      0.00000000	      0.00000000
      0.38707219	      0.00000000	    -74.05236642	      0.00000000	      0.00000000
      0.38712498	      0.00000000	    -74.09929555	      0.00000000	      0.00000000
      0.38717777	     -0.00000000	    -74.14556762	      0.00000000	      0.00000000
      0.38723057	      0.00000000	    -74.19119090	      0.00000000	      0.00000000
      0.38728336	     -0.00000000	    -74.23617370	      0.00000000	      0.00000000
      0.38734717	      0.00000000	    -74.28970262	      0.00000000	      0.00000000
      0.38741099	     -0.00000000	    -74.34232279	      0.00000000	      0.00000000
      0.38747480	      0.00000000	    -74.39404904	      0.00000000	      0.00000000
      0.38753861	      0.00000000	    -74.44489624	      0.00000000	      0.00000000
      0.38760243	     -0.00000000	    -74.49487927	      0.00000000	      0.00000000
      0.38766624	     -0.00000000	    -74.54401300	      0.00000000	      0.00000000
      0.38773005	      0.00000000	    -74.59231231	      0.00000000	      0.00000000
      0.38779387	     -0.00000000	    -74.63979201	      0.00000000	      0.00000000
      0.38785768	     -0.00000000	    -74.68646689	      0.00000000	      0.00000000
      0.38792149	      0.00000000	    -74.73235169	      0.00000000	      0.00000000
      0.38798530	     -0.00000000	    -74.77746106	      0.00000000	      0.00000000
      0.38804912	      0.00000000	    -74.82180960	      0.00000000	      0.00000000
      0.38811293	     -0.00000000	    -74.86541179	      0.00000000	      0.00000000
      0.38817674	      0.00000000	    -74.90828205	      0.00000000	      0.00000000
      0.38824056	     -0.00000000	    -74.95043466	      0.00000000	      0.00000000
      0.38831755	     -0.00000000	    -75.00036184	      0.00000000	      0.00000000
      0.38839455	     -0.00000000	    -75.04928947	      0.00000000	      0.00000000
      0.38847155	      0.00000000	    -75.09724194	      0.00000000	      0.00000000
      0.38854855	     -0.00000000	    -75.14424334	      0.00000000	      0.00000000
      0.38862555	     -0.00000000	    -75.19031744	      0.00000000	      0.00000000
      0.38870255	     -0.00000000	    -75.23548769	      0.00000000	      0.00000000
      0.38877955	     -0.00000000	    -75.27977719	      0.00000000	      0.00000000
      0.38885654	     -0.00000000	    -75.32320871	      0.00000000	      0.00000000
      0.38893354	      0.00000000	    -75.36580464	      0.00000000	      0.00000000
      0.38901054	     -0.00000000	    -75.40758699	      0.00000000	      0.00000000
      0.38910485	      0.00000000	    -75.45768821	      0.00000000	      0.00000000
      0.38919917	      0.00000000	    -75.50664022	      0.00000000	      0.00000000
      0.38929348	      0.00000000	    -75.55448113	      0.00000000	      0.00000000
      0.38938779	      0.00000000	    -75.60124811	      0.00000000	      0.00000000
      0.38948211	      0.00000000	    -75.64697746	      0.00000000	      0.00000000
      0.38957642	     -0.00000000	    -75.69170454	      0.00000000	      0.00000000
      0.38969213	      0.00000000	    -75.74526081	      0.00000000	      0.00000000
      0.38980784	      0.00000000	    -75.79742195	      0.00000000	      0.00000000
      0.38992355	     -0.00000000	    -75.84824759	      0.00000000	      0.00000000
      0.39003927	     -0.00000000	    -75.89779533	      0.00000000	      0.00000000
      0.39019365	      0.00000000	    -75.96200728	      0.00000000	      0.00000000
      0.39034803	      0.00000000	    -76.02416932	      0.00000000	      0.00000000
      0.39050480	     -0.00000000	    -76.08531797	      0.00000000	      0.00000000
      0.39066156	     -0.00000000	    -76.14459559	      0.00000000	      0.00000000
      0.39081833	      0.00000000	    -76.20211490	      0.00000000	      0.00000000
      0.39095771	     -0.00000000	    -76.25186355	      0.00000000	      0.00000000
      0.39109709	     -0.00000000	    -76.30037753	      0.00000000	      0.00000000
      0.39123646	      0.00000000	    -76.34772410	      0.00000000	      0.00000000
      0.39137584	      0.00000000	    -76.39396706	      0.00000000	      0.00000000
      0.39151522	     -0.00000000	    -76.43916686	      0.00000000	      0.00000000
      0.39165460	     -0.00000000	    -76.48338071	      0.00000000	      0.00000000
      0.39179398	      0.00000000	    -76.52666271	      0.00000000	      0.00000000
      0.39193335	     -0.00000000	    -76.56906402	      0.00000000	      0.00000000
      0.39207273	      0.00000000	    -76.61063293	      0.00000000	      0.00000000
      0.39221211	      0.00000000	    -76.65141504	      0.00000000	      0.00000000
      0.39235149	      0.00000000	    -76.69145336	      0.00000000	      0.00000000
      0.39249086	      0.00000000	    -76.73078843	      0.00000000	      0.00000000
      0.39263024	      0.00000000	    -76.76945843	      0.00000000	      0.00000000
      0.39276962	      0.00000000	    -76.80749934	      0.00000000	      0.00000000
      0.39290900	      0.00000000	    -76.84494500	      0.00000000	      0.00000000
      0.39304838	     -0.00000000	    -76.88182724	      0.00000000	      0.00000000
      0.39318775	      0.00000000	    -76.91817601	      0.00000000	      0.00000000
      0.39332713	     -0.00000000	    -76.95401944	      0.00000000	      0.00000000
      0.39346651	     -0.00000000	    -76.98938395	      0.00000000	      0.00000000
      0.39360589	     -0.00000000	    -77.02429436	      0.00000000	      0.00000000
      0.39374527	      0.00000000	    -77.05877396	      0.00000000	      0.00000000
      0.39388464	      0.00000000	    -77.09284462	      0.00000000	      0.00000000
      0.39402402	      0.00000000	    -77.12652682	      0.00000000	      0.00000000
      0.39416340	      0.00000000	    -77.15983980	      0.00000000	      0.00000000
      0.39433263	     -0.00000000	    -77.19981738	      0.00000000	      0.00000000
      0.39450186	     -0.00000000	    -77.23930715	      0.00000000	      0.00000013
      0.39467109	      0.00000000	    -77.27833684	      0.00000000	      0.00004781
      0.39484032	     -0.00000000	    -77.31693206	      0.00000000	      0.00031486
      0.39500955	     -0.00000000	    -77.35511646	      0.00000000	      0.00100598
      0.39521504	      0.00000000	    -77.40096124	      0.00000000	      0.00273170
      0.39542053	     -0.00000000	    -77.44626809	      0.00000000	      0.00582191
      0.39562602	     -0.00000000	    -77.49106942	      0.00000000	      0.01071069
      0.39591322	      0.00000000	    -77.55289389	      0.00000000	      0.02139588
      0.39612524	     -0.00000000	    -77.59798051	      0.00000000	      0.03278907
      0.39635517	      0.00000000	    -77.64637484	      0.00000000	      0.04909230
      0.39658510	      0.00000000	    -77.69427773	      0.00000000	      0.07000075
      0.39681503	      0.00000000	    -77.74171530	      0.00000000	      0.09594071
      0.39701526	      0.00000000	    -77.78266580	      0.00000000	      0.12288218
      0.39721550	      0.00000000	    -77.82329509	      0.00000000	      0.15402200
      0.39741573	     -0.00000000	    -77.86361583	      0.00000000	      0.18942485
      0.39761597	      0.00000000	    -77.90363948	      0.00000000	      0.22908200
      0.39781620	      0.00000000	    -77.94337649	      0.00000000	      0.27291433
      0.39801643	      0.00000000	    -77.98283632	      0.00000000	      0.32077802
      0.39821667	      0.00000000	    -78.02202759	      0.00000000	      0.37247248
      0.39839567	     -0.00000000	    -78.05684183	      0.00000000	      0.42172629
      0.39857467	     -0.00000000	    -78.09145280	      0.00000000	      0.47364109
      0.39875367	      0.00000000	    -78.12586517	      0.00000000	      0.52799611
      0.39893267	      0.00000000	    -78.16008322	      0.00000000	      0.58455820
      0.39911167	     -0.00000000	    -78.19411091	      0.00000000	      0.64308695
      0.39929067	     -0.00000000	    -78.22795184	      0.00000000	      0.70333936
      0.39946967	      0.00000000	    -78.26160934	      0.00000000	      0.76507385
      0.39964867	     -0.00000000	    -78.29508645	      0.00000000	      0.82805365
      0.39982767	      0.00000000	    -78.32838597	      0.00000000	      0.89204950
      0.40000667	     -0.00000000	    -78.36151046	      0.00000000	      0.95684186
      0.40018567	     -0.00000000	    -78.39446230	      0.00000000	      1.02222245
      0.40036467	     -0.00000000	    -78.42724365	      0.00000000	      1.08799540
      0.40054367	     -0.00000000	    -78.45985650	      0.00000000	      1.15397793
      0.40072267	     -0.00000000	    -78.49230270	      0.00000000	      1.22000072
      0.40090167	     -0.00000000	    -78.52458394	      0.00000000	      1.28590794
      0.40108067	     -0.00000000	    -78.55670178	      0.00000000	      1.35155712
      0.40125967	     -0.00000000	    -78.58865766	      0.00000000	      1.41681878
      0.40143868	     -0.00000000	    -78.62045291	      0.00000000	      1.48157598
      0.40161768	      0.00000000	    -78.65208875	      0.00000000	      1.54572372
      0.40179668	      0.00000000	    -78.68356634	      0.00000000	      1.60916833
      0.40197568	      0.00000000	    -78.71488673	      0.00000000	      1.67182676
      0.40215468	      0.00000000	    -78.74605090	      0.00000000	      1.73362595
      0.40233368	     -0.00000000	    -78.77705977	      0.00000000	      1.79450207
      0.40251268	      0.00000000	    -78.80791420	      0.00000000	      1.85439987
      0.40269168	     -0.00000000	    -78.83861500	      0.00000000	      1.91327202
      0.40287068	      0.00000000	    -78.86916291	      0.00000000	      1.97107844
      0.40304968	      0.00000000	    -78.89955864	      0.00000000	      2.02778573
      0.40322868	     -0.00000000	    -78.92980287	      0.00000000	      2.08336658
      0.40340768	     -0.00000000	    -78.95989624	      0.00000000	      2.13779921
      0.40358668	     -0.00000000	    -78.98983934	      0.00000000	      2.19106689
      0.40376568	     -0.00000000	    -79.01963276	      0.00000000	      2.24315745
      0.40394468	      0.00000000	    -79.04927705	      0.00000000	      2.29406287
      0.40412368	      0.00000000	    -79.07877273	      0.00000000	      2.34377882
      0.40430268	      0.00000000	    -79.10812032	      0.00000000	      2.39230436
      0.40448168	      0.00000000	    -79.13732031	      0.00000000	      2.43964155
      0.40466068	     -0.00000000	    -79.16637320	      0.00000000	      2.48579513
      0.40483968	      0.00000000	    -79.19527943	      0.00000000	      2.53077224
      0.40501868	      0.00000000	    -79.22403949	      0.00000000	      2.57458216
      0.40519768	      0.00000000	    -79.25265380	      0.00000000	      2.61723608
      0.40537668	     -0.00000000	    -79.28112282	      0.00000000	      2.65874683
      0.40555568	      0.00000000	    -79.30944699	      0.00000000	      2.69912871
      0.40573468	      0.00000000	    -79.33762672	      0.00000000	      2.73839730
      0.40591369	      0.00000000	    -79.36566246	      0.00000000	      2.77656931
      0.40609269	      0.00000000	    -79.39355463	      0.00000000	      2.81366236
      0.40627169	      0.00000000	    -79.42130365	      0.00000000	      2.84969491
      0.40645069	     -0.00000000	    -79.44890994	      0.00000000	      2.88468611
      0.40662969	      0.00000000	    -79.47637393	      0.00000000	      2.91865565
      0.40680869	      0.00000000	    -79.50369603	      0.00000000	      2.95162371
      0.40698769	      0.00000000	    -79.53087667	      0.00000000	      2.98361082
      0.40716669	      0.00000000	    -79.55791628	      0.00000000	      3.01463779
      0.40734569	     -0.00000000	    -79.58481527	      0.00000000	      3.04472564
      0.40752469	     -0.00000000	    -79.61157408	      0.00000000	      3.07389550
      0.40770369	     -0.00000000	    -79.63819314	      0.00000000	      3.10216858
      0.40788269	      0.00000000	    -79.66467288	      0.00000000	      3.12956611
      0.40806169	      0.00000000	    -79.69101373	      0.00000000	      3.15610925
      0.40824069	      0.00000000	    -79.71721614	      0.00000000	      3.18181908
      0.40841969	      0.00000000	    -79.74328053	      0.00000000	      3.20671657
      0.40859869	      0.00000000	    -79.76920737	      0.00000000	      3.23082248
      0.40877769	     -0.00000000	    -79.79499709	      0.00000000	      3.25415741
      0.40895669	     -0.00000000	    -79.82065015	      0.00000000	      3.27674170
      0.40913569	     -0.00000000	    -79.84616700	      0.00000000	      3.29859547
      0.40931469	     -0.00000000	    -79.87154810	      0.00000000	      3.31973852
      0.40949369	      0.00000000	    -79.89679392	      0.00000000	      3.34019040
      0.40967269	      0.00000000	    -79.92190491	      0.00000000	      3.35997031
      0.40985169	      0.00000000	    -79.94688154	      0.00000000	      3.37909714
      0.41003069	      0.00000000	    -79.97172430	      0.00000000	      3.39758943
      0.41020969	     -0.00000000	    -79.99643364	      0.00000000	      3.41546540
      0.41038869	      0.00000000	    -80.02101006	      0.00000000	      3.43274288
      0.41056770	     -0.00000000	    -80.04545403	      0.00000000	      3.44943935
      0.41074670	     -0.00000000	    -80.06976604	      0.00000000	      3.46557193
      0.41092570	     -0.00000000	    -80.09394657	      0.00000000	      3.48115735
      0.41110470	      0.00000000	    -80.11799613	      0.00000000	      3.49621198
      0.41128370	      0.00000000	    -80.14191519	      0.00000000	      3.51075181
      0.41146270	      0.00000000	    -80.16570427	      0.00000000	      3.52479246
      0.41164170	      0.00000000	    -80.18936385	      0.00000000	      3.53834917
      0.41182070	      0.00000000	    -80.21289445	      0.00000000	      3.55143679
      0.41199970	     -0.00000000	    -80.23629656	      0.00000000	      3.56406984
      0.41217870	     -0.00000000	    -80.25957069	      0.00000000	      3.57626243
      0.41235770	     -0.00000000	    -80.28271736	      0.00000000	      3.58802832
      0.41253670	      0.00000000	    -80.30573708	      0.00000000	      3.59938092
      0.41271570	     -0.00000000	    -80.32863035	      0.00000000	      3.61033324
      0.41289470	      0.00000000	    -80.35139770	      0.00000000	      3.62089799
      0.41307370	      0.00000000	    -80.37403965	      0.00000000	      3.63108747
      0.41325270	      0.00000000	    -80.39655670	      0.00000000	      3.64091370
      0.41343170	      0.00000000	    -80.41894940	      0.00000000	      3.65038833
      0.41361070	      0.00000000	    -80.44121825	      0.00000000	      3.65952268
      0.41378970	      0.00000000	    -80.46336378	      0.00000000	      3.66832775
      0.41396870	      0.00000000	    -80.48538652	      0.00000000	      3.67681424
      0.41414770	     -0.00000000	    -80.50728700	      0.00000000	      3.68499252
      0.41432670	     -0.00000000	    -80.52906575	      0.00000000	      3.69287268
      0.41450570	     -0.00000000	    -80.55072329	      0.00000000	      3.70046448
      0.41468470	      0.00000000	    -80.57226015	      0.00000000	      3.70777743
      0.41486370	      0.00000000	    -80.59367687	      0.00000000	      3.71482072
      0.41504271	     -0.00000000	    -80.61497398	      0.00000000	      3.72160329
      0.41522171	      0.00000000	    -80.63615201	      0.00000000	      3.72813380
      0.41540071	     -0.00000000	    -80.65721149	      0.00000000	      3.73442066
      0.41557971	     -0.00000000	    -80.67815297	      0.00000000	      3.74047201
      0.41575871	     -0.00000000	    -80.69897697	      0.00000000	      3.74629573
      0.41593771	      0.00000000	    -80.71968403	      0.00000000	      3.75189949
      0.41611671	     -0.00000000	    -80.74027468	      0.00000000	      3.75729069
      0.41629571	      0.00000000	    -80.76074946	      0.00000000	      3.76247652
      0.41647471	      0.00000000	    -80.78110891	      0.00000000	      3.76746393
      0.41665371	      0.00000000	    -80.80135356	      0.00000000	      3.77225967
      0.41683271	     -0.00000000	    -80.82148394	      0.00000000	      3.77687027
      0.41701171	     -0.00000000	    -80.84150060	      0.00000000	      3.78130204
      0.41719071	     -0.00000000	    -80.86140406	      0.00000000	      3.78556110
      0.41736971	      0.00000000	    -80.88119487	      0.00000000	      3.78965338
      0.41754871	     -0.00000000	    -80.90087355	      0.00000000	      3.79358461
      0.41772771	      0.00000000	    -80.92044065	      0.00000000	      3.79736035
      0.41790671	      0.00000000	    -80.93989669	      0.00000000	      3.80098596
      0.41808571	      0.00000000	    -80.95924221	      0.00000000	      3.80446664
      0.41826471	     -0.00000000	    -80.97847774	      0.00000000	      3.80780742
      0.41844371	     -0.00000000	    -80.99760381	      0.00000000	      3.81101317
      0.41862271	      0.00000000	    -81.01662096	      0.00000000	      3.81408858
      0.41880171	      0.00000000	    -81.03552972	      0.00000000	      3.81703822
      0.41898071	     -0.00000000	    -81.05433062	      0.00000000	      3.81986648
      0.41915971	     -0.00000000	    -81.07302418	      0.00000000	      3.82257762
      0.41933871	      0.00000000	    -81.09161094	      0.00000000	      3.82517577
      0.41951771	     -0.00000000	    -81.11009142	      0.00000000	      3.82766488
      0.41969672	     -0.00000000	    -81.12846615	      0.00000000	      3.83004883
      0.41987572	     -0.00000000	    -81.14673565	      0.00000000	      3.83233132
      0.42005472	      0.00000000	    -81.16490046	      0.00000000	      3.83451595
      0.42023372	      0.00000000	    -81.18296108	      0.00000000	      3.83660620
      0.42041272	     -0.00000000	    -81.20091805	      0.00000000	      3.83860543
      0.42059172	     -0.00000000	    -81.21877189	      0.00000000	      3.84051688
      0.42077072	     -0.00000000	    -81.23652312	      0.00000000	      3.84234369
      0.42094972	     -0.00000000	    -81.25417225	      0.00000000	      3.84408890
      0.42112872	      0.00000000	    -81.27171980	      0.00000000	      3.84575542
      0.42130772	     -0.00000000	    -81.28916629	      0.00000000	      3.84734610
      0.42148672	     -0.00000000	    -81.30651224	      0.00000000	      3.84886367
      0.42166572	     -0.00000000	    -81.32375815	      0.00000000	      3.85031076
      0.42184472	      0.00000000	    -81.34090454	      0.00000000	      3.85168993
      0.42202372	     -0.00000000	    -81.35795193	      0.00000000	      3.85300365
      0.42220272	     -0.00000000	    -81.37490081	      0.00000000	      3.85425429
      0.42238172	      0.00000000	    -81.39175169	      0.00000000	      3.85544415
      0.42256072	      0.00000000	    -81.40850509	      0.00000000	      3.85657546
      0.42273972	      0.00000000	    -81.42516151	      0.00000000	      3.85765035
      0.42291872	     -0.00000000	    -81.44172145	      0.00000000	      3.85867091
      0.42309772	     -0.00000000	    -81.45818541	      0.00000000	      3.85963912
      0.42327672	     -0.00000000	    -81.47455389	      0.00000000	      3.86055692
      0.42345572	     -0.00000000	    -81.49082739	      0.00000000	      3.86142617
      0.42363472	      0.00000000	    -81.50700641	      0.00000000	      3.86224868
      0.42381372	      0.00000000	    -81.52309144	      0.00000000	      3.86302617
      0.42399272	      0.00000000	    -81.53908297	      0.00000000	      3.86376033
      0.42420785	     -0.00000000	    -81.55817868	      0.00000000	      3.86458760
      0.42442297	     -0.00000000	    -81.57714092	      0.00000000	      3.86535732
      0.42458193	      0.00000000	    -81.59106721	      0.00000000	      3.86589063
      0.42477452	      0.00000000	    -81.60784330	      0.00000000	      3.86649802
      0.42496711	     -0.00000000	    -81.62451420	      0.00000000	      3.86706457
      0.42516410	      0.00000000	    -81.64145743	      0.00000000	      3.86760354
      0.42536108	      0.00000000	    -81.65829186	      0.00000000	      3.86810324
      0.42555506	     -0.00000000	    -81.67476359	      0.00000000	      3.86855854
      0.42574904	     -0.00000000	    -81.69113105	      0.00000000	      3.86897888
      0.42594606	     -0.00000000	    -81.70764961	      0.00000000	      3.86937153
      0.42614309	      0.00000000	    -81.72406186	      0.00000000	      3.86973107
      0.42633405	     -0.00000000	    -81.73986833	      0.00000000	      3.87004930
      0.42652502	      0.00000000	    -81.75557609	      0.00000000	      3.87033898
      0.42672190	     -0.00000000	    -81.77166785	      0.00000000	      3.87060903
      0.42691879	      0.00000000	    -81.78765589	      0.00000000	      3.87085126
      0.42710376	      0.00000000	    -81.80258288	      0.00000000	      3.87105457
      0.42728873	     -0.00000000	    -81.81741937	      0.00000000	      3.87123535
      0.42748765	      0.00000000	    -81.83327394	      0.00000000	      3.87140569
      0.42768657	     -0.00000000	    -81.84902506	      0.00000000	      3.87155215
      0.42785513	     -0.00000000	    -81.86229167	      0.00000000	      3.87165836
      0.42806334	      0.00000000	    -81.87857785	      0.00000000	      3.87176788
      0.42827155	     -0.00000000	    -81.89475266	      0.00000000	      3.87185449
      0.42843078	     -0.00000000	    -81.90704712	      0.00000000	      3.87190595
      0.42862588	     -0.00000000	    -81.92202431	      0.00000000	      3.87195229
      0.42882098	      0.00000000	    -81.93690537	      0.00000000	      3.87198100
      0.42900904	      0.00000000	    -81.95115831	      0.00000000	      3.87199274
      0.42919709	     -0.00000000	    -81.96532298	      0.00000000	      3.87198953
      0.42938587	     -0.00000000	    -81.97945408	      0.00000000	      3.87197194
      0.42957465	     -0.00000000	    -81.99349725	      0.00000000	      3.87194059
      0.42975615	     -0.00000000	    -82.00691612	      0.00000000	      3.87189807
      0.42993765	      0.00000000	    -82.02025464	      0.00000000	      3.87184393
      0.43012989	     -0.00000000	    -82.03429591	      0.00000000	      3.87177449
      0.43032213	      0.00000000	    -82.04824805	      0.00000000	      3.87169318
      0.43047579	      0.00000000	    -82.05933566	      0.00000000	      3.87162003
      0.43068658	     -0.00000000	    -82.07445490	      0.00000000	      3.87150843
      0.43089737	     -0.00000000	    -82.08946883	      0.00000000	      3.87138444
      0.43104603	      0.00000000	    -82.09999392	      0.00000000	      3.87128991
      0.43119468	      0.00000000	    -82.11046721	      0.00000000	      3.87118976
      0.43137690	     -0.00000000	    -82.12323504	      0.00000000	      3.87105967
      0.43155912	      0.00000000	    -82.13592582	      0.00000000	      3.87092184
      0.43172060	      0.00000000	    -82.14710784	      0.00000000	      3.87079355
      0.43193103	     -0.00000000	    -82.16159027	      0.00000000	      3.87061810
      0.43214146	      0.00000000	    -82.17597171	      0.00000000	      3.87043378
      0.43229900	     -0.00000000	    -82.18667197	      0.00000000	      3.87029031
      0.43245653	      0.00000000	    -82.19731629	      0.00000000	      3.87014235
      0.43261361	     -0.00000000	    -82.20787484	      0.00000000	      3.86999056
      0.43282379	     -0.00000000	    -82.22191644	      0.00000000	      3.86978112
      0.43303397	      0.00000000	    -82.23586005	      0.00000000	      3.86956483
      0.43318381	      0.00000000	    -82.24574072	      0.00000000	      3.86940670
      0.43333364	      0.00000000	    -82.25557214	      0.00000000	      3.86924544
      0.43350222	      0.00000000	    -82.26657479	      0.00000000	      3.86906046
      0.43371066	     -0.00000000	    -82.28009361	      0.00000000	      3.86882681
      0.43396871	      0.00000000	    -82.29670042	      0.00000000	      3.86853049
      0.43422676	      0.00000000	    -82.31316469	      0.00000000	      3.86822696
      0.43435631	      0.00000000	    -82.32137675	      0.00000000	      3.86807206
      0.43448585	      0.00000000	    -82.32955333	      0.00000000	      3.86791556
      0.43467636	     -0.00000000	    -82.34151318	      0.00000000	      3.86768269
      0.43486686	     -0.00000000	    -82.35339705	      0.00000000	      3.86744674
      0.43502751	     -0.00000000	    -82.36335952	      0.00000000	      3.86724554
      0.43518815	      0.00000000	    -82.37326854	      0.00000000	      3.86704244
      0.43535399	      0.00000000	    -82.38344232	      0.00000000	      3.86683088
      0.43555759	     -0.00000000	    -82.39585534	      0.00000000	      3.86656872
      0.43577009	      0.00000000	    -82.40872068	      0.00000000	      3.86629247
      0.43598258	      0.00000000	    -82.42149467	      0.00000000	      3.86601376
      0.43613035	     -0.00000000	    -82.43032441	      0.00000000	      3.86581862
      0.43627812	     -0.00000000	    -82.43911047	      0.00000000	      3.86562248
      0.43643411	      0.00000000	    -82.44833794	      0.00000000	      3.86541441
      0.43664512	      0.00000000	    -82.46074322	      0.00000000	      3.86513146
      0.43685613	      0.00000000	    -82.47306090	      0.00000000	      3.86484695
      0.43699924	      0.00000000	    -82.48136562	      0.00000000	      3.86465320
      0.43714235	     -0.00000000	    -82.48963048	      0.00000000	      3.86445887
      0.43728984	      0.00000000	    -82.49810649	      0.00000000	      3.86425805
      0.43750518	      0.00000000	    -82.51040693	      0.00000000	      3.86396397
      0.43767663	      0.00000000	    -82.52013654	      0.00000000	      3.86372918
      0.43784808	     -0.00000000	    -82.52981014	      0.00000000	      3.86349392
      0.43801953	      0.00000000	    -82.53942807	      0.00000000	      3.86325825
      0.43819098	     -0.00000000	    -82.54899058	      0.00000000	      3.86302226
      0.43836243	     -0.00000000	    -82.55849802	      0.00000000	      3.86278600
      0.43851051	      0.00000000	    -82.56666568	      0.00000000	      3.86258181
      0.43865860	     -0.00000000	    -82.57479267	      0.00000000	      3.86237751
      0.43883773	     -0.00000000	    -82.58456953	      0.00000000	      3.86213032
      0.43901686	      0.00000000	    -82.59428747	      0.00000000	      3.86188312
      0.43919600	     -0.00000000	    -82.60394681	      0.00000000	      3.86163599
      0.43935611	      0.00000000	    -82.61253137	      0.00000000	      3.86141520
      0.43951623	     -0.00000000	    -82.62106961	      0.00000000	      3.86119458
      0.43967634	     -0.00000000	    -82.62956178	      0.00000000	      3.86097414
      0.43984450	     -0.00000000	    -82.63843122	      0.00000000	      3.86074288
      0.44001266	     -0.00000000	    -82.64725036	      0.00000000	      3.86051193
      0.44018082	      0.00000000	    -82.65601948	      0.00000000	      3.86028134
      0.44034898	      0.00000000	    -82.66473884	      0.00000000	      3.86005115
      0.44051714	      0.00000000	    -82.67340869	      0.00000000	      3.85982139
      0.44068530	      0.00000000	    -82.68202932	      0.00000000	      3.85959211
      0.44085346	     -0.00000000	    -82.69060097	      0.00000000	      3.85936335
      0.44102162	     -0.00000000	    -82.69912392	      0.00000000	      3.85913513
      0.44116587	      0.00000000	    -82.70639651	      0.00000000	      3.85893983
      0.44131012	      0.00000000	    -82.71363363	      0.00000000	      3.85874499
      0.44149065	      0.00000000	    -82.72264076	      0.00000000	      3.85850182
      0.44167117	     -0.00000000	    -82.73159290	      0.00000000	      3.85825943
      0.44181801	     -0.00000000	    -82.73883447	      0.00000000	      3.85806287
      0.44196486	     -0.00000000	    -82.74604003	      0.00000000	      3.85786687
      0.44214337	     -0.00000000	    -82.75475112	      0.00000000	      3.85762939
      0.44232188	      0.00000000	    -82.76340953	      0.00000000	      3.85739279
      0.44246827	     -0.00000000	    -82.77047123	      0.00000000	      3.85719944
      0.44261467	      0.00000000	    -82.77749786	      0.00000000	      3.85700672
      0.44279274	     -0.00000000	    -82.78599759	      0.00000000	      3.85677319
      0.44297081	     -0.00000000	    -82.79444598	      0.00000000	      3.85654064
      0.44311412	     -0.00000000	    -82.80120855	      0.00000000	      3.85635421
      0.44325744	     -0.00000000	    -82.80793821	      0.00000000	      3.85616844
      0.44343728	      0.00000000	    -82.81633648	      0.00000000	      3.85593630
      0.44361712	      0.00000000	    -82.82468344	      0.00000000	      3.85570525
      0.44375550	      0.00000000	    -82.83107124	      0.00000000	      3.85552823
      0.44389388	     -0.00000000	    -82.83742896	      0.00000000	      3.85535188
      0.44407651	      0.00000000	    -82.84577399	      0.00000000	      3.85512017
      0.44425914	     -0.00000000	    -82.85406716	      0.00000000	      3.85488966
      0.44439279	      0.00000000	    -82.86010319	      0.00000000	      3.85472176
      0.44452643	     -0.00000000	    -82.86611174	      0.00000000	      3.85455451
      0.44471051	     -0.00000000	    -82.87434295	      0.00000000	      3.85432525
      0.44489459	      0.00000000	    -82.88252254	      0.00000000	      3.85409726
      0.44502649	     -0.00000000	    -82.88835205	      0.00000000	      3.85393470
      0.44515839	     -0.00000000	    -82.89415531	      0.00000000	      3.85377281
      0.44534295	     -0.00000000	    -82.90223162	      0.00000000	      3.85354743
      0.44552751	      0.00000000	    -82.91025708	      0.00000000	      3.85332338
      0.44565675	      0.00000000	    -82.91584671	      0.00000000	      3.85316731
      0.44578599	     -0.00000000	    -82.92141165	      0.00000000	      3.85301190
      0.44597090	      0.00000000	    -82.92933111	      0.00000000	      3.85279071
      0.44615581	      0.00000000	    -82.93720054	      0.00000000	      3.85257090
      0.44628359	     -0.00000000	    -82.94260964	      0.00000000	      3.85241983
      0.44641137	      0.00000000	    -82.94799508	      0.00000000	      3.85226942
      0.44659674	     -0.00000000	    -82.95576536	      0.00000000	      3.85205244
      0.44678210	      0.00000000	    -82.96348635	      0.00000000	      3.85183687
      0.44690714	     -0.00000000	    -82.96866679	      0.00000000	      3.85169229
      0.44703217	      0.00000000	    -82.97382503	      0.00000000	      3.85154835
      0.44721725	     -0.00000000	    -82.98141959	      0.00000000	      3.85133651
      0.44740232	     -0.00000000	    -82.98896597	      0.00000000	      3.85112611
      0.44752756	      0.00000000	    -82.99404541	      0.00000000	      3.85098456
      0.44765280	     -0.00000000	    -82.99910301	      0.00000000	      3.85084368
      0.44783915	      0.00000000	    -83.00658792	      0.00000000	      3.85063530
      0.44800343	     -0.00000000	    -83.01314669	      0.00000000	      3.85045283
      0.44814859	      0.00000000	    -83.01891161	      0.00000000	      3.85029256
      0.44829376	     -0.00000000	    -83.02464775	      0.00000000	      3.85013319
      0.44847329	     -0.00000000	    -83.03170246	      0.00000000	      3.84993735
      0.44860905	      0.00000000	    -83.03700800	      0.00000000	      3.84979019
      0.44874481	     -0.00000000	    -83.04228872	      0.00000000	      3.84964383
      0.44891013	      0.00000000	    -83.04868612	      0.00000000	      3.84946667
      0.44907451	      0.00000000	    -83.05501089	      0.00000000	      3.84929171
      0.44923889	     -0.00000000	    -83.06129985	      0.00000000	      3.84911791
      0.44940327	     -0.00000000	    -83.06755315	      0.00000000	      3.84894531
      0.44954097	     -0.00000000	    -83.07276431	      0.00000000	      3.84880161
      0.44967868	     -0.00000000	    -83.07795069	      0.00000000	      3.84865875
      0.44981638	     -0.00000000	    -83.08311241	      0.00000000	      3.84851672
      0.44999599	     -0.00000000	    -83.08980826	      0.00000000	      3.84833270
      0.45015072	     -0.00000000	    -83.09554302	      0.00000000	      3.84817531
      0.45030544	     -0.00000000	    -83.10124709	      0.00000000	      3.84801897
      0.45046017	      0.00000000	    -83.10692065	      0.00000000	      3.84786367
      0.45059769	      0.00000000	    -83.11193759	      0.00000000	      3.84772654
      0.45073520	     -0.00000000	    -83.11693066	      0.00000000	      3.84759023
      0.45091367	      0.00000000	    -83.12337524	      0.00000000	      3.84741456
      0.45105024	     -0.00000000	    -83.12827991	      0.00000000	      3.84728107
      0.45118681	     -0.00000000	    -83.13316134	      0.00000000	      3.84714840
      0.45132338	     -0.00000000	    -83.13801966	      0.00000000	      3.84701654
      0.45150272	     -0.00000000	    -83.14436460	      0.00000000	      3.84684463
      0.45165362	     -0.00000000	    -83.14967269	      0.00000000	      3.84670107
      0.45180451	     -0.00000000	    -83.15495296	      0.00000000	      3.84655851
      0.45195541	     -0.00000000	    -83.16020555	      0.00000000	      3.84641693
      0.45210631	      0.00000000	    -83.16543058	      0.00000000	      3.84627636
      0.45225721	      0.00000000	    -83.17062821	      0.00000000	      3.84613676
      0.45240811	     -0.00000000	    -83.17579853	      0.00000000	      3.84599817
      0.45255901	     -0.00000000	    -83.18094171	      0.00000000	      3.84586056
      0.45269096	      0.00000000	    -83.18541692	      0.00000000	      3.84574104
      0.45282291	     -0.00000000	    -83.18987156	      0.00000000	      3.84562228
      0.45300169	      0.00000000	    -83.19587447	      0.00000000	      3.84546257
      0.45313732	      0.00000000	    -83.20040332	      0.00000000	      3.84534233
      0.45327294	      0.00000000	    -83.20491073	      0.00000000	      3.84522290
      0.45340856	      0.00000000	    -83.20939679	      0.00000000	      3.84510425
      0.45358537	      0.00000000	    -83.21521313	      0.00000000	      3.84495077
      0.45373044	     -0.00000000	    -83.21995859	      0.00000000	      3.84482585
      0.45387550	     -0.00000000	    -83.22467998	      0.00000000	      3.84470183
      0.45402057	     -0.00000000	    -83.22937741	      0.00000000	      3.84457871
      0.45416564	     -0.00000000	    -83.23405099	      0.00000000	      3.84445649
      0.45431071	     -0.00000000	    -83.23870083	      0.00000000	      3.84433518
      0.45445578	     -0.00000000	    -83.24332703	      0.00000000	      3.84421476
      0.45460085	      0.00000000	    -83.24792972	      0.00000000	      3.84409524
      0.45474591	     -0.00000000	    -83.25250898	      0.00000000	      3.84397662
      0.45489098	      0.00000000	    -83.25706495	      0.00000000	      3.84385889
      0.45504842	      0.00000000	    -83.26198303	      0.00000000	      3.84373213
      0.45520585	      0.00000000	    -83.26687394	      0.00000000	      3.84360642
      0.45533504	     -0.00000000	    -83.27086698	      0.00000000	      3.84350406
      0.45546422	     -0.00000000	    -83.27484188	      0.00000000	      3.84340240
      0.45564128	      0.00000000	    -83.28026051	      0.00000000	      3.84326420
      0.45577395	     -0.00000000	    -83.28429846	      0.00000000	      3.84316152
      0.45590661	     -0.00000000	    -83.28831753	      0.00000000	      3.84305957
      0.45603928	     -0.00000000	    -83.29231781	      0.00000000	      3.84295836
      0.45621585	     -0.00000000	    -83.29761298	      0.00000000	      3.84282480
      0.45635500	     -0.00000000	    -83.30176246	      0.00000000	      3.84272047
      0.45649414	      0.00000000	    -83.30589155	      0.00000000	      3.84261694
      0.45663328	     -0.00000000	    -83.31000036	      0.00000000	      3.84251422
      0.45680119	     -0.00000000	    -83.31493157	      0.00000000	      3.84239134
      0.45692821	      0.00000000	    -83.31864244	      0.00000000	      3.84229915
      0.45705522	      0.00000000	    -83.32233663	      0.00000000	      3.84220763
      0.45721408	     -0.00000000	    -83.32693364	      0.00000000	      3.84209410
      0.45736833	     -0.00000000	    -83.33137251	      0.00000000	      3.84198487
      0.45752258	      0.00000000	    -83.33578712	      0.00000000	      3.84187660
      0.45765758	     -0.00000000	    -83.33963094	      0.00000000	      3.84178266
      0.45779258	      0.00000000	    -83.34345635	      0.00000000	      3.84168945
      0.45792758	      0.00000000	    -83.34726341	      0.00000000	      3.84159699
      0.45809230	      0.00000000	    -83.35188393	      0.00000000	      3.84148518
      0.45823698	     -0.00000000	    -83.35591983	      0.00000000	      3.84138789
      0.45838165	      0.00000000	    -83.35993497	      0.00000000	      3.84129144
      0.45852633	     -0.00000000	    -83.36392943	      0.00000000	      3.84119584
      0.45867101	     -0.00000000	    -83.36790331	      0.00000000	      3.84110108
      0.45881568	      0.00000000	    -83.37185669	      0.00000000	      3.84100718
      0.45896036	     -0.00000000	    -83.37578969	      0.00000000	      3.84091411
      0.45908613	      0.00000000	    -83.37919222	      0.00000000	      3.84083389
      0.45921190	     -0.00000000	    -83.38257947	      0.00000000	      3.84075430
      0.45937877	      0.00000000	    -83.38705025	      0.00000000	      3.84064968
      0.45951476	     -0.00000000	    -83.39067393	      0.00000000	      3.84056524
      0.45965075	      0.00000000	    -83.39427997	      0.00000000	      3.84048153
      0.45978675	     -0.00000000	    -83.39786846	      0.00000000	      3.84039856
      0.45992274	     -0.00000000	    -83.40143947	      0.00000000	      3.84031633
      0.46005873	     -0.00000000	    -83.40499307	      0.00000000	      3.84023483
      0.46022254	     -0.00000000	    -83.40925060	      0.00000000	      3.84013763
      0.46035948	     -0.00000000	    -83.41279057	      0.00000000	      3.84005718
      0.46049642	      0.00000000	    -83.41631312	      0.00000000	      3.83997747
      0.46063336	      0.00000000	    -83.41981833	      0.00000000	      3.83989849
      0.46077031	      0.00000000	    -83.42330627	      0.00000000	      3.83982026
      0.46090725	     -0.00000000	    -83.42677702	      0.00000000	      3.83974275
      0.46107411	     -0.00000000	    -83.43098303	      0.00000000	      3.83964930
      0.46119309	     -0.00000000	    -83.43396667	      0.00000000	      3.83958333
      0.46131208	      0.00000000	    -83.43693750	      0.00000000	      3.83951791
      0.46147365	     -0.00000000	    -83.44095132	      0.00000000	      3.83942994
      0.46162833	      0.00000000	    -83.44477211	      0.00000000	      3.83934668
      0.46178302	     -0.00000000	    -83.44857155	      0.00000000	      3.83926434
      0.46190934	     -0.00000000	    -83.45165853	      0.00000000	      3.83919779
      0.46203567	     -0.00000000	    -83.45473140	      0.00000000	      3.83913185
      0.46219780	      0.00000000	    -83.45865473	      0.00000000	      3.83904811
      0.46232968	      0.00000000	    -83.46182923	      0.00000000	      3.83898074
      0.46246157	      0.00000000	    -83.46498852	      0.00000000	      3.83891403
      0.46259346	      0.00000000	    -83.46813269	      0.00000000	      3.83884799
      0.46275719	      0.00000000	    -83.47201500	      0.00000000	      3.83876693
      0.46287974	      0.00000000	    -83.47490567	      0.00000000	      3.83870692
      0.46300229	     -0.00000000	    -83.47778343	      0.00000000	      3.83864749
      0.46315612	      0.00000000	    -83.48137776	      0.00000000	      3.83857369
      0.46330192	     -0.00000000	    -83.48476568	      0.00000000	      3.83850457
      0.46344772	      0.00000000	    -83.48813559	      0.00000000	      3.83843625
      0.46359352	      0.00000000	    -83.49148754	      0.00000000	      3.83836874
      0.46371462	      0.00000000	    -83.49425810	      0.00000000	      3.83831327
      0.46383572	      0.00000000	    -83.49701637	      0.00000000	      3.83825836
      0.46398621	     -0.00000000	    -83.50042711	      0.00000000	      3.83819088
      0.46413310	     -0.00000000	    -83.50373800	      0.00000000	      3.83812584
      0.46427999	      0.00000000	    -83.50703106	      0.00000000	      3.83806160
      0.46440637	      0.00000000	    -83.50985028	      0.00000000	      3.83800697
      0.46453276	     -0.00000000	    -83.51265641	      0.00000000	      3.83795294
      0.46468680	     -0.00000000	    -83.51605883	      0.00000000	      3.83788790
      0.46481914	     -0.00000000	    -83.51896660	      0.00000000	      3.83783271
      0.46495147	      0.00000000	    -83.52186020	      0.00000000	      3.83777819
      0.46508381	      0.00000000	    -83.52473969	      0.00000000	      3.83772430
      0.46521615	      0.00000000	    -83.52760511	      0.00000000	      3.83767107
      0.46534849	     -0.00000000	    -83.53045654	      0.00000000	      3.83761848
      0.46551272	      0.00000000	    -83.53397564	      0.00000000	      3.83755412
      0.46562800	     -0.00000000	    -83.53643309	      0.00000000	      3.83750953
      0.46574327	     -0.00000000	    -83.53888004	      0.00000000	      3.83746543
      0.46590220	      0.00000000	    -83.54223629	      0.00000000	      3.83740544
      0.46605136	      0.00000000	    -83.54536846	      0.00000000	      3.83734997
      0.46620053	     -0.00000000	    -83.54848330	      0.00000000	      3.83729532
      0.46632350	     -0.00000000	    -83.55103827	      0.00000000	      3.83725087
      0.46644648	      0.00000000	    -83.55358156	      0.00000000	      3.83720698
      0.46660174	     -0.00000000	    -83.55677595	      0.00000000	      3.83715234
      0.46673244	     -0.00000000	    -83.55945071	      0.00000000	      3.83710703
      0.46686314	     -0.00000000	    -83.56211242	      0.00000000	      3.83706234
      0.46699384	     -0.00000000	    -83.56476115	      0.00000000	      3.83701827
      0.46712455	     -0.00000000	    -83.56739694	      0.00000000	      3.83697481
      0.46725525	     -0.00000000	    -83.57001984	      0.00000000	      3.83693198
      0.46741813	     -0.00000000	    -83.57327052	      0.00000000	      3.83687946
      0.46753189	      0.00000000	    -83.57552923	      0.00000000	      3.83684334
      0.46764566	      0.00000000	    -83.57777830	      0.00000000	      3.83680770
      0.46780344	     -0.00000000	    -83.58088153	      0.00000000	      3.83675903
      0.46795034	      0.00000000	    -83.58375436	      0.00000000	      3.83671452
      0.46809724	      0.00000000	    -83.58661132	      0.00000000	      3.83667078
      0.46821910	      0.00000000	    -83.58896923	      0.00000000	      3.83663509
      0.46834096	     -0.00000000	    -83.59131630	      0.00000000	      3.83659992
      0.46849325	      0.00000000	    -83.59423421	      0.00000000	      3.83655673
      0.46862323	     -0.00000000	    -83.59671153	      0.00000000	      3.83652051
      0.46875322	      0.00000000	    -83.59917666	      0.00000000	      3.83648490
      0.46888320	     -0.00000000	    -83.60162966	      0.00000000	      3.83644989
      0.46901319	      0.00000000	    -83.60407056	      0.00000000	      3.83641548
      0.46914317	     -0.00000000	    -83.60649942	      0.00000000	      3.83638167
      0.46927316	     -0.00000000	    -83.60891629	      0.00000000	      3.83634846
      0.46940314	      0.00000000	    -83.61132120	      0.00000000	      3.83631585
      0.46956640	     -0.00000000	    -83.61432482	      0.00000000	      3.83627575
      0.46967623	      0.00000000	    -83.61633515	      0.00000000	      3.83624929
      0.46978607	      0.00000000	    -83.61833704	      0.00000000	      3.83622326
      0.46994651	      0.00000000	    -83.62124600	      0.00000000	      3.83618601
      0.47009531	     -0.00000000	    -83.62392812	      0.00000000	      3.83615227
      0.47024412	     -0.00000000	    -83.62659497	      0.00000000	      3.83611931
      0.47036066	      0.00000000	    -83.62867307	      0.00000000	      3.83609404
      0.47047721	     -0.00000000	    -83.63074188	      0.00000000	      3.83606925
      0.47063341	     -0.00000000	    -83.63349993	      0.00000000	      3.83603677
      0.47076209	     -0.00000000	    -83.63575977	      0.00000000	      3.83601066
      0.47089078	     -0.00000000	    -83.63800839	      0.00000000	      3.83598513
      0.47101946	     -0.00000000	    -83.64024586	      0.00000000	      3.83596017
      0.47114815	      0.00000000	    -83.64247220	      0.00000000	      3.83593580
      0.47127683	     -0.00000000	    -83.64468747	      0.00000000	      3.83591201
      0.47140552	     -0.00000000	    -83.64689170	      0.00000000	      3.83588880
      0.47153420	      0.00000000	    -83.64908494	      0.00000000	      3.83586616
      0.47169184	     -0.00000000	    -83.65175664	      0.00000000	      3.83583922
      0.47180244	     -0.00000000	    -83.65362143	      0.00000000	      3.83582084
      0.47191304	     -0.00000000	    -83.65547818	      0.00000000	      3.83580288
      0.47206775	      0.00000000	    -83.65806196	      0.00000000	      3.83577847
      0.47220988	     -0.00000000	    -83.66042200	      0.00000000	      3.83575679
      0.47235201	      0.00000000	    -83.66276895	      0.00000000	      3.83573580
      0.47247154	      0.00000000	    -83.66473256	      0.00000000	      3.83571870
      0.47259107	     -0.00000000	    -83.66668699	      0.00000000	      3.83570209
      0.47273726	     -0.00000000	    -83.66906475	      0.00000000	      3.83568246
      0.47286530	     -0.00000000	    -83.67113620	      0.00000000	      3.83566587
      0.47299334	      0.00000000	    -83.67319722	      0.00000000	      3.83564985
      0.47312138	     -0.00000000	    -83.67524785	      0.00000000	      3.83563439
      0.47324942	     -0.00000000	    -83.67728813	      0.00000000	      3.83561951
      0.47337746	     -0.00000000	    -83.67931809	      0.00000000	      3.83560519
      0.47350551	     -0.00000000	    -83.68133777	      0.00000000	      3.83559144
      0.47363355	     -0.00000000	    -83.68334721	      0.00000000	      3.83557826
      0.47376159	     -0.00000000	    -83.68534645	      0.00000000	      3.83556564
      0.47388963	     -0.00000000	    -83.68733553	      0.00000000	      3.83555359
      0.47401767	      0.00000000	    -83.68931447	      0.00000000	      3.83554211
      0.47414571	     -0.00000000	    -83.69128333	      0.00000000	      3.83553119
      0.47427375	     -0.00000000	    -83.69324213	      0.00000000	      3.83552084
      0.47440179	     -0.00000000	    -83.69519092	      0.00000000	      3.83551105
      0.47452983	     -0.00000000	    -83.69712973	      0.00000000	      3.83550183
      0.47465788	      0.00000000	    -83.69905860	      0.00000000	      3.83549317
      0.47478592	     -0.00000000	    -83.70097756	      0.00000000	      3.83548508
      0.47491396	     -0.00000000	    -83.70288665	      0.00000000	      3.83547756
      0.47504200	      0.00000000	    -83.70478590	      0.00000000	      3.83547060
      0.47517004	      0.00000000	    -83.70667536	      0.00000000	      3.83546420
      0.47529808	      0.00000000	    -83.70855505	      0.00000000	      3.83545836
      0.47542612	      0.00000000	    -83.71042502	      0.00000000	      3.83545309
      0.47555416	      0.00000000	    -83.71228529	      0.00000000	      3.83544839
      0.47568221	     -0.00000000	    -83.71413591	      0.00000000	      3.83544425
      0.47581025	     -0.00000000	    -83.71597690	      0.00000000	      3.83544067
      0.47593829	     -0.00000000	    -83.71780831	      0.00000000	      3.83543766
      0.47606633	     -0.00000000	    -83.71963016	      0.00000000	      3.83543521
      0.47619437	      0.00000000	    -83.72144250	      0.00000000	      3.83543332
      0.47632241	     -0.00000000	    -83.72324534	      0.00000000	      3.83543200
      0.47645045	      0.00000000	    -83.72503875	      0.00000000	      3.83543124
      0.47657849	     -0.00000000	    -83.72682273	      0.00000000	      3.83543104
      0.47670654	     -0.00000000	    -83.72859733	      0.00000000	      3.83543141
      0.47683458	      0.00000000	    -83.73036258	      0.00000000	      3.83543234
      0.47696262	      0.00000000	    -83.73211852	      0.00000000	      3.83543383
      0.47707664	      0.00000000	    -83.73367441	      0.00000000	      3.83543564
      0.47719067	     -0.00000000	    -83.73522296	      0.00000000	      3.83543788
      0.47733232	     -0.00000000	    -83.73713663	      0.00000000	      3.83544131
      0.47747398	      0.00000000	    -83.73903905	      0.00000000	      3.83544541
      0.47758061	     -0.00000000	    -83.74046359	      0.00000000	      3.83544896
      0.47768723	     -0.00000000	    -83.74188180	      0.00000000	      3.83545290
      0.47784380	     -0.00000000	    -83.74395294	      0.00000000	      3.83545939
      0.47797069	      0.00000000	    -83.74562144	      0.00000000	      3.83546526
      0.47809757	      0.00000000	    -83.74728107	      0.00000000	      3.83547169
      0.47822446	      0.00000000	    -83.74893188	      0.00000000	      3.83547868
      0.47835135	     -0.00000000	    -83.75057388	      0.00000000	      3.83548622
      0.47847823	      0.00000000	    -83.75220711	      0.00000000	      3.83549430
      0.47860512	      0.00000000	    -83.75383159	      0.00000000	      3.83550295
      0.47873200	      0.00000000	    -83.75544737	      0.00000000	      3.83551215
      0.47884603	     -0.00000000	    -83.75689202	      0.00000000	      3.83552089
      0.47896006	      0.00000000	    -83.75832969	      0.00000000	      3.83553008
      0.47909870	     -0.00000000	    -83.76006831	      0.00000000	      3.83554185
      0.47923735	     -0.00000000	    -83.76179667	      0.00000000	      3.83555428
      0.47934472	     -0.00000000	    -83.76312821	      0.00000000	      3.83556437
      0.47945210	     -0.00000000	    -83.76445365	      0.00000000	      3.83557485
      0.47960312	      0.00000000	    -83.76630744	      0.00000000	      3.83559027
      0.47972983	      0.00000000	    -83.76785359	      0.00000000	      3.83560381
      0.47985653	     -0.00000000	    -83.76939132	      0.00000000	      3.83561791
      0.47998324	      0.00000000	    -83.77092065	      0.00000000	      3.83563256
      0.48010995	     -0.00000000	    -83.77244160	      0.00000000	      3.83564776
      0.48023666	     -0.00000000	    -83.77395423	      0.00000000	      3.83566352
      0.48034764	      0.00000000	    -83.77527220	      0.00000000	      3.83567778
      0.48045861	      0.00000000	    -83.77658382	      0.00000000	      3.83569246
      0.48059898	     -0.00000000	    -83.77823368	      0.00000000	      3.83571164
      0.48073934	      0.00000000	    -83.77987344	      0.00000000	      3.83573150
      0.48084349	      0.00000000	    -83.78108361	      0.00000000	      3.83574668
      0.48094764	     -0.00000000	    -83.78228825	      0.00000000	      3.83576223
      0.48110234	     -0.00000000	    -83.78406749	      0.00000000	      3.83578603
      0.48122804	     -0.00000000	    -83.78550425	      0.00000000	      3.83580598
      0.48135374	     -0.00000000	    -83.78693303	      0.00000000	      3.83582647
      0.48147944	      0.00000000	    -83.78835388	      0.00000000	      3.83584752
      0.48160514	     -0.00000000	    -83.78976681	      0.00000000	      3.83586911
      0.48173084	     -0.00000000	    -83.79117186	      0.00000000	      3.83589125
      0.48184178	     -0.00000000	    -83.79240542	      0.00000000	      3.83591125
      0.48195272	     -0.00000000	    -83.79363287	      0.00000000	      3.83593168
      0.48209067	      0.00000000	    -83.79515062	      0.00000000	      3.83595767
      0.48222862	      0.00000000	    -83.79665899	      0.00000000	      3.83598433
      0.48233335	     -0.00000000	    -83.79779791	      0.00000000	      3.83600502
      0.48243808	     -0.00000000	    -83.79893147	      0.00000000	      3.83602608
      0.48258831	      0.00000000	    -83.80054809	      0.00000000	      3.83605697
      0.48271378	     -0.00000000	    -83.80188992	      0.00000000	      3.83608337
      0.48283926	     -0.00000000	    -83.80322410	      0.00000000	      3.83611032
      0.48296473	      0.00000000	    -83.80455068	      0.00000000	      3.83613782
      0.48309021	      0.00000000	    -83.80586966	      0.00000000	      3.83616588
      0.48320069	      0.00000000	    -83.80702476	      0.00000000	      3.83619103
      0.48331117	      0.00000000	    -83.80817401	      0.00000000	      3.83621662
      0.48342165	      0.00000000	    -83.80931744	      0.00000000	      3.83624264
      0.48358239	      0.00000000	    -83.81097066	      0.00000000	      3.83628125
      0.48369018	     -0.00000000	    -83.81207245	      0.00000000	      3.83630766
      0.48379798	      0.00000000	    -83.81316874	      0.00000000	      3.83633447
      0.48394123	      0.00000000	    -83.81461714	      0.00000000	      3.83637074
      0.48408447	     -0.00000000	    -83.81605588	      0.00000000	      3.83640773
      0.48418607	     -0.00000000	    -83.81707045	      0.00000000	      3.83643440
      0.48428766	      0.00000000	    -83.81808018	      0.00000000	      3.83646144
      0.48443564	      0.00000000	    -83.81954229	      0.00000000	      3.83650147
      0.48456781	     -0.00000000	    -83.82083967	      0.00000000	      3.83653789
      0.48469999	     -0.00000000	    -83.82212896	      0.00000000	      3.83657492
      0.48481215	     -0.00000000	    -83.82321675	      0.00000000	      3.83660683
      0.48492432	     -0.00000000	    -83.82429876	      0.00000000	      3.83663919
      0.48503648	      0.00000000	    -83.82537499	      0.00000000	      3.83667200
      0.48518496	     -0.00000000	    -83.82679082	      0.00000000	      3.83671611
      0.48530200	      0.00000000	    -83.82789976	      0.00000000	      3.83675144
      0.48541904	     -0.00000000	    -83.82900248	      0.00000000	      3.83678726
      0.48553608	     -0.00000000	    -83.83009898	      0.00000000	      3.83682357
      0.48565312	      0.00000000	    -83.83118930	      0.00000000	      3.83686036
      0.48579941	     -0.00000000	    -83.83254349	      0.00000000	      3.83690705
      0.48590485	     -0.00000000	    -83.83351350	      0.00000000	      3.83694116
      0.48601028	     -0.00000000	    -83.83447853	      0.00000000	      3.83697568
      0.48615095	      0.00000000	    -83.83575830	      0.00000000	      3.83702235
      0.48627613	      0.00000000	    -83.83688978	      0.00000000	      3.83706449
      0.48640132	      0.00000000	    -83.83801431	      0.00000000	      3.83710719
      0.48652650	     -0.00000000	    -83.83913189	      0.00000000	      3.83715045
      0.48663846	      0.00000000	    -83.84012558	      0.00000000	      3.83718962
      0.48675042	      0.00000000	    -83.84111375	      0.00000000	      3.83722925
      0.48686238	      0.00000000	    -83.84209642	      0.00000000	      3.83726932
      0.48700723	     -0.00000000	    -83.84335959	      0.00000000	      3.83732185
      0.48711785	     -0.00000000	    -83.84431818	      0.00000000	      3.83736247
      0.48722848	      0.00000000	    -83.84527144	      0.00000000	      3.83740355
      0.48733910	     -0.00000000	    -83.84621939	      0.00000000	      3.83744506
      0.48749330	     -0.00000000	    -83.84753183	      0.00000000	      3.83750367
      0.48759882	      0.00000000	    -83.84842406	      0.00000000	      3.83754428
      0.48770434	      0.00000000	    -83.84931151	      0.00000000	      3.83758529
      0.48784465	     -0.00000000	    -83.85048415	      0.00000000	      3.83764046
      0.48798496	      0.00000000	    -83.85164837	      0.00000000	      3.83769635
      0.48808444	      0.00000000	    -83.85246878	      0.00000000	      3.83773641
      0.48818393	     -0.00000000	    -83.85328498	      0.00000000	      3.83777684
      0.48832962	     -0.00000000	    -83.85447266	      0.00000000	      3.83783669
      0.48845857	     -0.00000000	    -83.85551634	      0.00000000	      3.83789033
      0.48858751	     -0.00000000	    -83.85655301	      0.00000000	      3.83794457
      0.48869846	     -0.00000000	    -83.85743943	      0.00000000	      3.83799174
      0.48880942	      0.00000000	    -83.85832069	      0.00000000	      3.83803936
      0.48892037	      0.00000000	    -83.85919680	      0.00000000	      3.83808743
      0.48906287	     -0.00000000	    -83.86031445	      0.00000000	      3.83814985
      0.48917710	     -0.00000000	    -83.86120434	      0.00000000	      3.83820043
      0.48929134	     -0.00000000	    -83.86208882	      0.00000000	      3.83825149
      0.48940557	      0.00000000	    -83.86296790	      0.00000000	      3.83830305
      0.48951981	     -0.00000000	    -83.86384159	      0.00000000	      3.83835509
      0.48966513	     -0.00000000	    -83.86494525	      0.00000000	      3.83842199
      0.48976839	      0.00000000	    -83.86572421	      0.00000000	      3.83847001
      0.48987165	     -0.00000000	    -83.86649880	      0.00000000	      3.83851843
      0.49001062	     -0.00000000	    -83.86753446	      0.00000000	      3.83858424
      0.49013294	     -0.00000000	    -83.86843944	      0.00000000	      3.83864275
      0.49025525	     -0.00000000	    -83.86933834	      0.00000000	      3.83870183
      0.49037757	      0.00000000	    -83.87023118	      0.00000000	      3.83876147
      0.49049988	     -0.00000000	    -83.87111798	      0.00000000	      3.83882167
      0.49060415	      0.00000000	    -83.87186918	      0.00000000	      3.83887345
      0.49070842	      0.00000000	    -83.87261601	      0.00000000	      3.83892563
      0.49084277	      0.00000000	    -83.87357186	      0.00000000	      3.83899348
      0.49097712	     -0.00000000	    -83.87452050	      0.00000000	      3.83906202
      0.49107632	     -0.00000000	    -83.87521638	      0.00000000	      3.83911307
      0.49117553	      0.00000000	    -83.87590835	      0.00000000	      3.83916450
      0.49132079	      0.00000000	    -83.87691447	      0.00000000	      3.83924048
      0.49144306	      0.00000000	    -83.87775487	      0.00000000	      3.83930505
      0.49156533	      0.00000000	    -83.87858935	      0.00000000	      3.83937021
      0.49168759	      0.00000000	    -83.87941796	      0.00000000	      3.83943594
      0.49179043	     -0.00000000	    -83.88011030	      0.00000000	      3.83949167
      0.49189326	     -0.00000000	    -83.88079851	      0.00000000	      3.83954780
      0.49202815	      0.00000000	    -83.88169498	      0.00000000	      3.83962206
      0.49216304	     -0.00000000	    -83.88258437	      0.00000000	      3.83969702
      0.49226068	      0.00000000	    -83.88322369	      0.00000000	      3.83975172
      0.49235831	      0.00000000	    -83.88385932	      0.00000000	      3.83980679
      0.49250495	     -0.00000000	    -83.88480698	      0.00000000	      3.83989019
      0.49262686	     -0.00000000	    -83.88558859	      0.00000000	      3.83996018
      0.49274878	     -0.00000000	    -83.88636447	      0.00000000	      3.84003075
      0.49287070	      0.00000000	    -83.88713465	      0.00000000	      3.84010189
      0.49297227	     -0.00000000	    -83.88777192	      0.00000000	      3.84016162
      0.49307384	      0.00000000	    -83.88840525	      0.00000000	      3.84022174
      0.49320901	     -0.00000000	    -83.88924198	      0.00000000	      3.84030240
      0.49334418	     -0.00000000	    -83.89007175	      0.00000000	      3.84038376
      0.49344057	      0.00000000	    -83.89065921	      0.00000000	      3.84044223
      0.49353696	      0.00000000	    -83.89124316	      0.00000000	      3.84050107
      0.49368438	     -0.00000000	    -83.89212946	      0.00000000	      3.84059177
      0.49380592	      0.00000000	    -83.89285398	      0.00000000	      3.84066720
      0.49392746	      0.00000000	    -83.89357293	      0.00000000	      3.84074322
      0.49403650	     -0.00000000	    -83.89421324	      0.00000000	      3.84081192
      0.49414554	      0.00000000	    -83.89484909	      0.00000000	      3.84088110
      0.49425458	     -0.00000000	    -83.89548050	      0.00000000	      3.84095076
      0.49439083	     -0.00000000	    -83.89626321	      0.00000000	      3.84103847
      0.49449916	      0.00000000	    -83.89688062	      0.00000000	      3.84110874
      0.49460749	     -0.00000000	    -83.89749367	      0.00000000	      3.84117949
      0.49471582	      0.00000000	    -83.89810237	      0.00000000	      3.84125072
      0.49485752	     -0.00000000	    -83.89889198	      0.00000000	      3.84134460
      0.49496255	     -0.00000000	    -83.89947250	      0.00000000	      3.84141471
      0.49506758	      0.00000000	    -83.90004894	      0.00000000	      3.84148528
      0.49519807	      0.00000000	    -83.90075944	      0.00000000	      3.84157357
      0.49532855	      0.00000000	    -83.90146369	      0.00000000	      3.84166256
      0.49542703	     -0.00000000	    -83.90199108	      0.00000000	      3.84173018
      0.49552551	      0.00000000	    -83.90251493	      0.00000000	      3.84179821
      0.49566165	     -0.00000000	    -83.90323329	      0.00000000	      3.84189291
      0.49578319	     -0.00000000	    -83.90386888	      0.00000000	      3.84197810
      0.49590472	      0.00000000	    -83.90449911	      0.00000000	      3.84206389
      0.49602625	     -0.00000000	    -83.90512398	      0.00000000	      3.84215030
      0.49612725	      0.00000000	    -83.90563922	      0.00000000	      3.84222258
      0.49622825	     -0.00000000	    -83.90615077	      0.00000000	      3.84229528
      0.49635782	     -0.00000000	    -83.90680168	      0.00000000	      3.84238917
      0.49648740	      0.00000000	    -83.90744656	      0.00000000	      3.84248378
      0.49659117	      0.00000000	    -83.90795868	      0.00000000	      3.84256004
      0.49669494	      0.00000000	    -83.90846694	      0.00000000	      3.84263677
      0.49682259	      0.00000000	    -83.90908690	      0.00000000	      3.84273177
      0.49695024	      0.00000000	    -83.90970104	      0.00000000	      3.84282746
      0.49705189	     -0.00000000	    -83.91018595	      0.00000000	      3.84290415
      0.49715354	     -0.00000000	    -83.91066718	      0.00000000	      3.84298129
      0.49728290	      0.00000000	    -83.91127428	      0.00000000	      3.84308008
      0.49741225	     -0.00000000	    -83.91187544	      0.00000000	      3.84317958
      0.49751318	     -0.00000000	    -83.91234046	      0.00000000	      3.84325773
      0.49761412	     -0.00000000	    -83.91280188	      0.00000000	      3.84333631
      0.49774436	     -0.00000000	    -83.91339195	      0.00000000	      3.84343835
      0.49787459	      0.00000000	    -83.91397605	      0.00000000	      3.84354112
      0.49797413	      0.00000000	    -83.91441848	      0.00000000	      3.84362015
      0.49807367	      0.00000000	    -83.91485743	      0.00000000	      3.84369962
      0.49820555	     -0.00000000	    -83.91543368	      0.00000000	      3.84380557
      0.49833743	     -0.00000000	    -83.91600387	      0.00000000	      3.84391229
      0.49843552	     -0.00000000	    -83.91642405	      0.00000000	      3.84399214
      0.49853361	      0.00000000	    -83.91684089	      0.00000000	      3.84407243
      0.49866749	     -0.00000000	    -83.91740443	      0.00000000	      3.84418268
      0.49878596	     -0.00000000	    -83.91789797	      0.00000000	      3.84428091
      0.49890444	      0.00000000	    -83.91838667	      0.00000000	      3.84437976
      0.49902292	     -0.00000000	    -83.91887052	      0.00000000	      3.84447923
      0.49912668	     -0.00000000	    -83.91929030	      0.00000000	      3.84456685
      0.49923044	      0.00000000	    -83.91970638	      0.00000000	      3.84465496
      0.49933420	     -0.00000000	    -83.92011877	      0.00000000	      3.84474354
      0.49947720	     -0.00000000	    -83.92068110	      0.00000000	      3.84486642
      0.49958095	     -0.00000000	    -83.92108470	      0.00000000	      3.84495613
      0.49968470	     -0.00000000	    -83.92148461	      0.00000000	      3.84504634
      0.49981267	      0.00000000	    -83.92197283	      0.00000000	      3.84515826
      0.49994064	      0.00000000	    -83.92245547	      0.00000000	      3.84527093
      0.50003538	     -0.00000000	    -83.92280921	      0.00000000	      3.84535481
      0.50013012	      0.00000000	    -83.92315991	      0.00000000	      3.84543911
      0.50026663	      0.00000000	    -83.92365990	      0.00000000	      3.84556129
      0.50038674	     -0.00000000	    -83.92409459	      0.00000000	      3.84566949
      0.50050685	     -0.00000000	    -83.92452441	      0.00000000	      3.84577835
      0.50061407	     -0.00000000	    -83.92490401	      0.00000000	      3.84587610
      0.50072129	     -0.00000000	    -83.92527975	      0.00000000	      3.84597437
      0.50082852	     -0.00000000	    -83.92565163	      0.00000000	      3.84607317
      0.50093574	      0.00000000	    -83.92601965	      0.00000000	      3.84617251
      0.50107497	      0.00000000	    -83.92649179	      0.00000000	      3.84630229
      0.50117433	     -0.00000000	    -83.92682475	      0.00000000	      3.84639546
      0.50127369	      0.00000000	    -83.92715441	      0.00000000	      3.84648909
      0.50140482	     -0.00000000	    -83.92758446	      0.00000000	      3.84661336
      0.50153595	     -0.00000000	    -83.92800877	      0.00000000	      3.84673844
      0.50162881	     -0.00000000	    -83.92830582	      0.00000000	      3.84682751
      0.50172168	     -0.00000000	    -83.92860001	      0.00000000	      3.84691699
      0.50186058	      0.00000000	    -83.92903467	      0.00000000	      3.84705158
      0.50198037	     -0.00000000	    -83.92940439	      0.00000000	      3.84716839
      0.50210015	      0.00000000	    -83.92976939	      0.00000000	      3.84728588
      0.50220683	     -0.00000000	    -83.93009044	      0.00000000	      3.84739109
      0.50231351	     -0.00000000	    -83.93040774	      0.00000000	      3.84749685
      0.50242019	      0.00000000	    -83.93072130	      0.00000000	      3.84760315
      0.50252687	     -0.00000000	    -83.93103111	      0.00000000	      3.84770999
      0.50266419	     -0.00000000	    -83.93142442	      0.00000000	      3.84784835
      0.50276330	     -0.00000000	    -83.93170444	      0.00000000	      3.84794876
      0.50286241	      0.00000000	    -83.93198125	      0.00000000	      3.84804966
      0.50299195	      0.00000000	    -83.93233820	      0.00000000	      3.84818226
      0.50312150	      0.00000000	    -83.93268967	      0.00000000	      3.84831568
      0.50321410	      0.00000000	    -83.93293758	      0.00000000	      3.84841156
      0.50330671	      0.00000000	    -83.93318268	      0.00000000	      3.84850786
      0.50344393	     -0.00000000	    -83.93354073	      0.00000000	      3.84865133
      0.50356244	     -0.00000000	    -83.93384503	      0.00000000	      3.84877599
      0.50368095	     -0.00000000	    -83.93414477	      0.00000000	      3.84890135
      0.50378746	     -0.00000000	    -83.93441027	      0.00000000	      3.84901461
      0.50389397	      0.00000000	    -83.93467209	      0.00000000	      3.84912843
      0.50400048	     -0.00000000	    -83.93493024	      0.00000000	      3.84924282
      0.50410699	      0.00000000	    -83.93518473	      0.00000000	      3.84935778
      0.50424025	      0.00000000	    -83.93549796	      0.00000000	      3.84950241
      0.50433998	      0.00000000	    -83.93572864	      0.00000000	      3.84961124
      0.50443971	     -0.00000000	    -83.93595612	      0.00000000	      3.84972058
      0.50456612	      0.00000000	    -83.93623985	      0.00000000	      3.84985989
      0.50469253	     -0.00000000	    -83.93651843	      0.00000000	      3.85000002
      0.50478626	      0.00000000	    -83.93672168	      0.00000000	      3.85010443
      0.50487998	      0.00000000	    -83.93692210	      0.00000000	      3.85020931
      0.50501285	      0.00000000	    -83.93720138	      0.00000000	      3.85035874
      0.50512922	      0.00000000	    -83.93744136	      0.00000000	      3.85049038
      0.50524560	      0.00000000	    -83.93767701	      0.00000000	      3.85062272
      0.50536197	      0.00000000	    -83.93790833	      0.00000000	      3.85075577
      0.50546029	      0.00000000	    -83.93810039	      0.00000000	      3.85086871
      0.50555861	     -0.00000000	    -83.93828937	      0.00000000	      3.85098217
      0.50568171	     -0.00000000	    -83.93852162	      0.00000000	      3.85112493
      0.50580481	     -0.00000000	    -83.93874905	      0.00000000	      3.85126849
      0.50590429	      0.00000000	    -83.93892932	      0.00000000	      3.85138509
      0.50600377	     -0.00000000	    -83.93910644	      0.00000000	      3.85150221
      0.50612675	      0.00000000	    -83.93932107	      0.00000000	      3.85164773
      0.50624973	      0.00000000	    -83.93953089	      0.00000000	      3.85179406
      0.50634674	      0.00000000	    -83.93969301	      0.00000000	      3.85191004
      0.50644374	     -0.00000000	    -83.93985214	      0.00000000	      3.85202653
      0.50656946	      0.00000000	    -83.94005394	      0.00000000	      3.85217825
      0.50669517	     -0.00000000	    -83.94025074	      0.00000000	      3.85233083
      0.50679038	      0.00000000	    -83.94039645	      0.00000000	      3.85244693
      0.50688558	      0.00000000	    -83.94053929	      0.00000000	      3.85256354
      0.50701409	      0.00000000	    -83.94072758	      0.00000000	      3.85272171
      0.50714260	     -0.00000000	    -83.94091064	      0.00000000	      3.85288080
      0.50723526	      0.00000000	    -83.94103942	      0.00000000	      3.85299606
      0.50732792	      0.00000000	    -83.94116549	      0.00000000	      3.85311180
      0.50746065	      0.00000000	    -83.94134136	      0.00000000	      3.85327842
      0.50757532	      0.00000000	    -83.94148883	      0.00000000	      3.85342314
      0.50768998	     -0.00000000	    -83.94163218	      0.00000000	      3.85356859
      0.50780465	     -0.00000000	    -83.94177138	      0.00000000	      3.85371478
      0.50790401	      0.00000000	    -83.94188867	      0.00000000	      3.85384204
      0.50800337	      0.00000000	    -83.94200286	      0.00000000	      3.85396987
      0.50812277	     -0.00000000	    -83.94213598	      0.00000000	      3.85412420
      0.50824217	     -0.00000000	    -83.94226462	      0.00000000	      3.85427934
      0.50834212	      0.00000000	    -83.94236888	      0.00000000	      3.85440982
      0.50844206	     -0.00000000	    -83.94247000	      0.00000000	      3.85454088
      0.50854201	     -0.00000000	    -83.94256800	      0.00000000	      3.85467250
      0.50868054	      0.00000000	    -83.94269866	      0.00000000	      3.85485589
      0.50878038	     -0.00000000	    -83.94278911	      0.00000000	      3.85498873
      0.50888021	      0.00000000	    -83.94287644	      0.00000000	      3.85512215
      0.50900399	     -0.00000000	    -83.94298038	      0.00000000	      3.85528836
      0.50911421	      0.00000000	    -83.94306891	      0.00000000	      3.85543711
      0.50922442	     -0.00000000	    -83.94315365	      0.00000000	      3.85558656
      0.50933464	      0.00000000	    -83.94323459	      0.00000000	      3.85573673
      0.50944485	     -0.00000000	    -83.94331175	      0.00000000	      3.85588761
      0.50955506	      0.00000000	    -83.94338511	      0.00000000	      3.85603920
      0.50966528	     -0.00000000	    -83.94345470	      0.00000000	      3.85619151
      0.50976142	      0.00000000	    -83.94351230	      0.00000000	      3.85632496
      0.50985756	     -0.00000000	    -83.94356703	      0.00000000	      3.85645896
      0.50997933	      0.00000000	    -83.94363221	      0.00000000	      3.85662947
      0.51010110	      0.00000000	    -83.94369278	      0.00000000	      3.85680087
      0.51019660	     -0.00000000	    -83.94373704	      0.00000000	      3.85693592
      0.51029210	     -0.00000000	    -83.94377848	      0.00000000	      3.85707152
      0.51041750	     -0.00000000	    -83.94382856	      0.00000000	      3.85725040
      0.51054289	      0.00000000	    -83.94387377	      0.00000000	      3.85743023
      0.51063227	      0.00000000	    -83.94390300	      0.00000000	      3.85755900
      0.51072164	     -0.00000000	    -83.94392975	      0.00000000	      3.85768825
      0.51085777	     -0.00000000	    -83.94396571	      0.00000000	      3.85788605
      0.51096883	     -0.00000000	    -83.94399079	      0.00000000	      3.85804827
      0.51107989	      0.00000000	    -83.94401203	      0.00000000	      3.85821126
      0.51119095	      0.00000000	    -83.94402945	      0.00000000	      3.85837501
      0.51130201	      0.00000000	    -83.94404302	      0.00000000	      3.85853954
      0.51141307	     -0.00000000	    -83.94405278	      0.00000000	      3.85870483
      0.51150796	     -0.00000000	    -83.94405806	      0.00000000	      3.85884668
      0.51160286	      0.00000000	    -83.94406056	      0.00000000	      3.85898909
      0.51172500	      0.00000000	    -83.94405965	      0.00000000	      3.85917322
      0.51184713	      0.00000000	    -83.94405412	      0.00000000	      3.85935830
      0.51194080	     -0.00000000	    -83.94404672	      0.00000000	      3.85950089
      0.51203448	      0.00000000	    -83.94403661	      0.00000000	      3.85964404
      0.51216097	     -0.00000000	    -83.94401863	      0.00000000	      3.85983824
      0.51227419	     -0.00000000	    -83.94399832	      0.00000000	      3.86001293
      0.51238741	     -0.00000000	    -83.94397402	      0.00000000	      3.86018845
      0.51248494	     -0.00000000	    -83.94394990	      0.00000000	      3.86034032
      0.51258247	     -0.00000000	    -83.94392282	      0.00000000	      3.86049280
      0.51270012	     -0.00000000	    -83.94388623	      0.00000000	      3.86067757
      0.51281777	      0.00000000	    -83.94384532	      0.00000000	      3.86086325
      0.51291519	     -0.00000000	    -83.94380821	      0.00000000	      3.86101768
      0.51301261	     -0.00000000	    -83.94376813	      0.00000000	      3.86117275
      0.51313119	      0.00000000	    -83.94371538	      0.00000000	      3.86136234
      0.51324977	     -0.00000000	    -83.94365824	      0.00000000	      3.86155286
      0.51334484	     -0.00000000	    -83.94360928	      0.00000000	      3.86170630
      0.51343992	      0.00000000	    -83.94355750	      0.00000000	      3.86186034
      0.51356130	     -0.00000000	    -83.94348731	      0.00000000	      3.86205790
      0.51368269	     -0.00000000	    -83.94341252	      0.00000000	      3.86225645
      0.51377551	      0.00000000	    -83.94335224	      0.00000000	      3.86240896
      0.51386834	     -0.00000000	    -83.94328927	      0.00000000	      3.86256206
      0.51399317	      0.00000000	    -83.94320036	      0.00000000	      3.86276887
      0.51411800	      0.00000000	    -83.94310659	      0.00000000	      3.86297675
      0.51420783	      0.00000000	    -83.94303611	      0.00000000	      3.86312701
      0.51429767	     -0.00000000	    -83.94296311	      0.00000000	      3.86327784
      0.51442771	      0.00000000	    -83.94285297	      0.00000000	      3.86349716
      0.51453902	      0.00000000	    -83.94275450	      0.00000000	      3.86368582
      0.51465033	     -0.00000000	    -83.94265217	      0.00000000	      3.86387535
      0.51476164	     -0.00000000	    -83.94254596	      0.00000000	      3.86406575
      0.51485936	     -0.00000000	    -83.94244955	      0.00000000	      3.86423361
      0.51495707	     -0.00000000	    -83.94235014	      0.00000000	      3.86440214
      0.51505478	      0.00000000	    -83.94224775	      0.00000000	      3.86457135
      0.51518728	      0.00000000	    -83.94210412	      0.00000000	      3.86480190
      0.51528621	      0.00000000	    -83.94199331	      0.00000000	      3.86497484
      0.51538514	      0.00000000	    -83.94187943	      0.00000000	      3.86514850
      0.51548407	      0.00000000	    -83.94176248	      0.00000000	      3.86532286
      0.51561726	      0.00000000	    -83.94160018	      0.00000000	      3.86555871
      0.51571362	     -0.00000000	    -83.94147929	      0.00000000	      3.86573015
      0.51580998	      0.00000000	    -83.94135549	      0.00000000	      3.86590227
      0.51593142	      0.00000000	    -83.94119529	      0.00000000	      3.86612017
      0.51603938	     -0.00000000	    -83.94104900	      0.00000000	      3.86631477
      0.51614733	     -0.00000000	    -83.94089905	      0.00000000	      3.86651024
      0.51625529	     -0.00000000	    -83.94074541	      0.00000000	      3.86670657
      0.51636325	      0.00000000	    -83.94058812	      0.00000000	      3.86690376
      0.51645956	     -0.00000000	    -83.94044469	      0.00000000	      3.86708042
      0.51655586	     -0.00000000	    -83.94029834	      0.00000000	      3.86725778
      0.51665217	     -0.00000000	    -83.94014905	      0.00000000	      3.86743583
      0.51678557	      0.00000000	    -83.93993744	      0.00000000	      3.86768361
      0.51688552	     -0.00000000	    -83.93977520	      0.00000000	      3.86787014
      0.51698547	      0.00000000	    -83.93960981	      0.00000000	      3.86805743
      0.51708541	     -0.00000000	    -83.93944126	      0.00000000	      3.86824548
      0.51721245	      0.00000000	    -83.93922244	      0.00000000	      3.86848562
      0.51730995	      0.00000000	    -83.93905103	      0.00000000	      3.86867077
      0.51740745	      0.00000000	    -83.93887660	      0.00000000	      3.86885666
      0.51752565	      0.00000000	    -83.93866110	      0.00000000	      3.86908299
      0.51763136	      0.00000000	    -83.93846461	      0.00000000	      3.86928633
      0.51773707	      0.00000000	    -83.93826455	      0.00000000	      3.86949056
      0.51784278	      0.00000000	    -83.93806094	      0.00000000	      3.86969566
      0.51794849	      0.00000000	    -83.93785376	      0.00000000	      3.86990165
      0.51805420	     -0.00000000	    -83.93764301	      0.00000000	      3.87010852
      0.51815991	     -0.00000000	    -83.93742870	      0.00000000	      3.87031629
      0.51826562	      0.00000000	    -83.93721081	      0.00000000	      3.87052495
      0.51837133	      0.00000000	    -83.93698934	      0.00000000	      3.87073451
      0.51847704	      0.00000000	    -83.93676430	      0.00000000	      3.87094496
      0.51858275	     -0.00000000	    -83.93653567	      0.00000000	      3.87115633
      0.51867750	      0.00000000	    -83.93632769	      0.00000000	      3.87134656
      0.51877225	     -0.00000000	    -83.93611682	      0.00000000	      3.87153753
      0.51888679	      0.00000000	    -83.93585808	      0.00000000	      3.87176933
      0.51900132	      0.00000000	    -83.93559512	      0.00000000	      3.87200222
      0.51909810	     -0.00000000	    -83.93536962	      0.00000000	      3.87219985
      0.51919488	     -0.00000000	    -83.93514109	      0.00000000	      3.87239827
      0.51929165	     -0.00000000	    -83.93490954	      0.00000000	      3.87259746
      0.51942142	     -0.00000000	    -83.93459431	      0.00000000	      3.87286579
      0.51951865	     -0.00000000	    -83.93435454	      0.00000000	      3.87306776
      0.51961588	     -0.00000000	    -83.93411171	      0.00000000	      3.87327053
      0.51973287	     -0.00000000	    -83.93381547	      0.00000000	      3.87351556
      0.51983757	      0.00000000	    -83.93354655	      0.00000000	      3.87373586
      0.51994228	     -0.00000000	    -83.93327407	      0.00000000	      3.87395709
      0.52004698	     -0.00000000	    -83.93299801	      0.00000000	      3.87417927
      0.52015168	     -0.00000000	    -83.93271838	      0.00000000	      3.87440239
      0.52025639	     -0.00000000	    -83.93243516	      0.00000000	      3.87462647
      0.52036109	      0.00000000	    -83.93214836	      0.00000000	      3.87485149
      0.52046580	     -0.00000000	    -83.93185796	      0.00000000	      3.87507747
      0.52057050	     -0.00000000	    -83.93156397	      0.00000000	      3.87530442
      0.52067520	     -0.00000000	    -83.93126637	      0.00000000	      3.87553233
      0.52077991	      0.00000000	    -83.93096518	      0.00000000	      3.87576121
      0.52088461	      0.00000000	    -83.93066036	      0.00000000	      3.87599107
      0.52098932	      0.00000000	    -83.93035194	      0.00000000	      3.87622190
      0.52108307	     -0.00000000	    -83.93007270	      0.00000000	      3.87642942
      0.52117682	      0.00000000	    -83.92979056	      0.00000000	      3.87663772
      0.52129098	      0.00000000	    -83.92944304	      0.00000000	      3.87689247
      0.52140515	      0.00000000	    -83.92909120	      0.00000000	      3.87714840
      0.52149975	      0.00000000	    -83.92879636	      0.00000000	      3.87736138
      0.52159436	     -0.00000000	    -83.92849854	      0.00000000	      3.87757518
      0.52170969	     -0.00000000	    -83.92813145	      0.00000000	      3.87783692
      0.52182502	      0.00000000	    -83.92775992	      0.00000000	      3.87809990
      0.52191557	     -0.00000000	    -83.92746510	      0.00000000	      3.87830723
      0.52200612	      0.00000000	    -83.92716755	      0.00000000	      3.87851532
      0.52212674	      0.00000000	    -83.92676688	      0.00000000	      3.87879373
      0.52224736	      0.00000000	    -83.92636133	      0.00000000	      3.87907350
      0.52233400	      0.00000000	    -83.92606702	      0.00000000	      3.87927530
      0.52242064	      0.00000000	    -83.92577019	      0.00000000	      3.87947780
      0.52254865	     -0.00000000	    -83.92532696	      0.00000000	      3.87977832
      0.52265572	     -0.00000000	    -83.92495199	      0.00000000	      3.88003088
      0.52276279	     -0.00000000	    -83.92457312	      0.00000000	      3.88028454
      0.52286985	     -0.00000000	    -83.92419038	      0.00000000	      3.88053931
      0.52297692	     -0.00000000	    -83.92380373	      0.00000000	      3.88079519
      0.52306945	     -0.00000000	    -83.92346647	      0.00000000	      3.88101721
      0.52316197	     -0.00000000	    -83.92312628	      0.00000000	      3.88124006
      0.52327662	      0.00000000	    -83.92270070	      0.00000000	      3.88151737
      0.52339127	     -0.00000000	    -83.92227061	      0.00000000	      3.88179598
      0.52348405	      0.00000000	    -83.92191924	      0.00000000	      3.88202241
      0.52357684	     -0.00000000	    -83.92156490	      0.00000000	      3.88224971
      0.52369285	      0.00000000	    -83.92111771	      0.00000000	      3.88253510
      0.52380886	     -0.00000000	    -83.92066588	      0.00000000	      3.88282185
      0.52389814	     -0.00000000	    -83.92031498	      0.00000000	      3.88304346
      0.52398742	     -0.00000000	    -83.91996131	      0.00000000	      3.88326588
      0.52410825	      0.00000000	    -83.91947831	      0.00000000	      3.88356816
      0.52422907	      0.00000000	    -83.91899022	      0.00000000	      3.88387194
      0.52431487	     -0.00000000	    -83.91864054	      0.00000000	      3.88408857
      0.52440067	     -0.00000000	    -83.91828829	      0.00000000	      3.88430596
      0.52452819	      0.00000000	    -83.91776002	      0.00000000	      3.88463046
      0.52463522	      0.00000000	    -83.91731221	      0.00000000	      3.88490414
      0.52474226	     -0.00000000	    -83.91686038	      0.00000000	      3.88517902
      0.52484929	     -0.00000000	    -83.91640452	      0.00000000	      3.88545511
      0.52494503	     -0.00000000	    -83.91599336	      0.00000000	      3.88570308
      0.52504076	      0.00000000	    -83.91557895	      0.00000000	      3.88595203
      0.52513650	      0.00000000	    -83.91516130	      0.00000000	      3.88620195
      0.52525895	     -0.00000000	    -83.91462237	      0.00000000	      3.88652304
      0.52535596	      0.00000000	    -83.91419165	      0.00000000	      3.88677855
      0.52545297	      0.00000000	    -83.91375757	      0.00000000	      3.88703509
      0.52554997	      0.00000000	    -83.91332013	      0.00000000	      3.88729265
      0.52567178	      0.00000000	    -83.91276608	      0.00000000	      3.88761751
      0.52576697	      0.00000000	    -83.91232943	      0.00000000	      3.88787250
      0.52586216	     -0.00000000	    -83.91188953	      0.00000000	      3.88812849
      0.52595734	     -0.00000000	    -83.91144636	      0.00000000	      3.88838547
      0.52608455	     -0.00000000	    -83.91084900	      0.00000000	      3.88873049
      0.52617879	      0.00000000	    -83.91040266	      0.00000000	      3.88898727
      0.52627304	     -0.00000000	    -83.90995309	      0.00000000	      3.88924505
      0.52638856	     -0.00000000	    -83.90939764	      0.00000000	      3.88956238
      0.52649116	      0.00000000	    -83.90890026	      0.00000000	      3.88984548
      0.52659375	     -0.00000000	    -83.90839904	      0.00000000	      3.89012977
      0.52669635	     -0.00000000	    -83.90789397	      0.00000000	      3.89041527
      0.52679894	     -0.00000000	    -83.90738505	      0.00000000	      3.89070197
      0.52690154	     -0.00000000	    -83.90687224	      0.00000000	      3.89098989
      0.52700413	      0.00000000	    -83.90635557	      0.00000000	      3.89127903
      0.52710673	     -0.00000000	    -83.90583501	      0.00000000	      3.89156939
      0.52720932	      0.00000000	    -83.90531055	      0.00000000	      3.89186099
      0.52731192	     -0.00000000	    -83.90478218	      0.00000000	      3.89215383
      0.52741452	      0.00000000	    -83.90424991	      0.00000000	      3.89244791
      0.52750573	     -0.00000000	    -83.90377336	      0.00000000	      3.89271042
      0.52759695	     -0.00000000	    -83.90329371	      0.00000000	      3.89297393
      0.52770915	     -0.00000000	    -83.90269946	      0.00000000	      3.89329941
      0.52782134	     -0.00000000	    -83.90210048	      0.00000000	      3.89362640
      0.52791397	      0.00000000	    -83.90160238	      0.00000000	      3.89389752
      0.52800661	     -0.00000000	    -83.90110104	      0.00000000	      3.89416968
      0.52811933	      0.00000000	    -83.90048658	      0.00000000	      3.89450229
      0.52823205	     -0.00000000	    -83.89986731	      0.00000000	      3.89483646
      0.52832104	     -0.00000000	    -83.89937500	      0.00000000	      3.89510138
      0.52841003	     -0.00000000	    -83.89887968	      0.00000000	      3.89536727
      0.52852729	      0.00000000	    -83.89822239	      0.00000000	      3.89571914
      0.52864455	      0.00000000	    -83.89755984	      0.00000000	      3.89607272
      0.52873041	     -0.00000000	    -83.89707135	      0.00000000	      3.89633271
      0.52881626	     -0.00000000	    -83.89658003	      0.00000000	      3.89659363
      0.52893920	      0.00000000	    -83.89587157	      0.00000000	      3.89696887
      0.52904408	      0.00000000	    -83.89526251	      0.00000000	      3.89729053
      0.52914896	     -0.00000000	    -83.89464917	      0.00000000	      3.89761360
      0.52925385	     -0.00000000	    -83.89403155	      0.00000000	      3.89793808
      0.52935873	      0.00000000	    -83.89340962	      0.00000000	      3.89826399
      0.52944839	     -0.00000000	    -83.89287457	      0.00000000	      3.89854372
      0.52953805	     -0.00000000	    -83.89233636	      0.00000000	      3.89882451
      0.52965167	      0.00000000	    -83.89164975	      0.00000000	      3.89918185
      0.52976528	     -0.00000000	    -83.89095804	      0.00000000	      3.89954090
      0.52985476	      0.00000000	    -83.89040971	      0.00000000	      3.89982486
      0.52994424	      0.00000000	    -83.88985820	      0.00000000	      3.90010989
      0.53006015	     -0.00000000	    -83.88913905	      0.00000000	      3.90048070
      0.53017605	     -0.00000000	    -83.88841452	      0.00000000	      3.90085332
      0.53026123	      0.00000000	    -83.88787868	      0.00000000	      3.90112830
      0.53034640	     -0.00000000	    -83.88733991	      0.00000000	      3.90140426
      0.53046917	     -0.00000000	    -83.88655823	      0.00000000	      3.90180377
      0.53057344	     -0.00000000	    -83.88588950	      0.00000000	      3.90214473
      0.53067772	     -0.00000000	    -83.88521636	      0.00000000	      3.90248718
      0.53078199	     -0.00000000	    -83.88453880	      0.00000000	      3.90283115
      0.53088627	     -0.00000000	    -83.88385681	      0.00000000	      3.90317662
      0.53097595	      0.00000000	    -83.88326669	      0.00000000	      3.90347498
      0.53106563	     -0.00000000	    -83.88267328	      0.00000000	      3.90377446
      0.53117789	     -0.00000000	    -83.88192583	      0.00000000	      3.90415094
      0.53129014	      0.00000000	    -83.88117318	      0.00000000	      3.90452920
      0.53138021	     -0.00000000	    -83.88056557	      0.00000000	      3.90483398
      0.53147027	     -0.00000000	    -83.87995459	      0.00000000	      3.90513993
      0.53158385	     -0.00000000	    -83.87917924	      0.00000000	      3.90552744
      0.53169743	     -0.00000000	    -83.87839851	      0.00000000	      3.90591681
      0.53178401	     -0.00000000	    -83.87779970	      0.00000000	      3.90621491
      0.53187060	      0.00000000	    -83.87719775	      0.00000000	      3.90651410
      0.53198905	      0.00000000	    -83.87636914	      0.00000000	      3.90692520
      0.53210750	      0.00000000	    -83.87553459	      0.00000000	      3.90733837
      0.53219074	     -0.00000000	    -83.87494452	      0.00000000	      3.90762999
      0.53227399	     -0.00000000	    -83.87435151	      0.00000000	      3.90792264
      0.53239904	      0.00000000	    -83.87345509	      0.00000000	      3.90836424
      0.53250373	     -0.00000000	    -83.87269949	      0.00000000	      3.90873574
      0.53260842	      0.00000000	    -83.87193917	      0.00000000	      3.90910892
      0.53271312	      0.00000000	    -83.87117412	      0.00000000	      3.90948376
      0.53280561	      0.00000000	    -83.87049430	      0.00000000	      3.90981632
      0.53289809	     -0.00000000	    -83.86981076	      0.00000000	      3.91015020
      0.53299058	      0.00000000	    -83.86912349	      0.00000000	      3.91048540
      0.53311300	     -0.00000000	    -83.86820813	      0.00000000	      3.91093110
      0.53320683	      0.00000000	    -83.86750202	      0.00000000	      3.91127434
      0.53330066	      0.00000000	    -83.86679204	      0.00000000	      3.91161897
      0.53339450	      0.00000000	    -83.86607816	      0.00000000	      3.91196499
      0.53351654	      0.00000000	    -83.86514385	      0.00000000	      3.91241712
      0.53360830	      0.00000000	    -83.86443702	      0.00000000	      3.91275863
      0.53370006	      0.00000000	    -83.86372643	      0.00000000	      3.91310150
      0.53381248	     -0.00000000	    -83.86285068	      0.00000000	      3.91352344
      0.53391349	     -0.00000000	    -83.86205902	      0.00000000	      3.91390428
      0.53401450	     -0.00000000	    -83.86126276	      0.00000000	      3.91428679
      0.53411551	      0.00000000	    -83.86046190	      0.00000000	      3.91467097
      0.53421652	     -0.00000000	    -83.85965640	      0.00000000	      3.91505683
      0.53431753	      0.00000000	    -83.85884627	      0.00000000	      3.91544439
      0.53441853	     -0.00000000	    -83.85803146	      0.00000000	      3.91583365
      0.53450701	      0.00000000	    -83.85731388	      0.00000000	      3.91617604
      0.53459549	     -0.00000000	    -83.85659269	      0.00000000	      3.91651974
      0.53470655	     -0.00000000	    -83.85568237	      0.00000000	      3.91695302
      0.53481761	     -0.00000000	    -83.85476634	      0.00000000	      3.91738841
      0.53490653	      0.00000000	    -83.85402879	      0.00000000	      3.91773851
      0.53499545	     -0.00000000	    -83.85328756	      0.00000000	      3.91808998
      0.53510839	      0.00000000	    -83.85234073	      0.00000000	      3.91853838
      0.53522133	     -0.00000000	    -83.85138790	      0.00000000	      3.91898899
      0.53530570	     -0.00000000	    -83.85067215	      0.00000000	      3.91932708
      0.53539008	      0.00000000	    -83.84995304	      0.00000000	      3.91966643
      0.53550993	      0.00000000	    -83.84892570	      0.00000000	      3.92015063
      0.53561676	      0.00000000	    -83.84800425	      0.00000000	      3.92058437
      0.53572359	     -0.00000000	    -83.84707735	      0.00000000	      3.92102013
      0.53580976	     -0.00000000	    -83.84632573	      0.00000000	      3.92137311
      0.53589593	     -0.00000000	    -83.84557052	      0.00000000	      3.92172743
      0.53601039	     -0.00000000	    -83.84456180	      0.00000000	      3.92220016
      0.53612485	     -0.00000000	    -83.84354672	      0.00000000	      3.92267529
      0.53621039	      0.00000000	    -83.84278397	      0.00000000	      3.92303192
      0.53629592	      0.00000000	    -83.84201765	      0.00000000	      3.92338990
      0.53641301	     -0.00000000	    -83.84096285	      0.00000000	      3.92388212
      0.53653009	      0.00000000	    -83.83990130	      0.00000000	      3.92437689
      0.53661190	     -0.00000000	    -83.83915554	      0.00000000	      3.92472412
      0.53669372	      0.00000000	    -83.83840646	      0.00000000	      3.92507262
      0.53681750	     -0.00000000	    -83.83726671	      0.00000000	      3.92560232
      0.53692145	      0.00000000	    -83.83630362	      0.00000000	      3.92604941
      0.53702541	      0.00000000	    -83.83533510	      0.00000000	      3.92649858
      0.53712936	     -0.00000000	    -83.83436113	      0.00000000	      3.92694983
      0.53721879	      0.00000000	    -83.83351889	      0.00000000	      3.92733969
      0.53730822	     -0.00000000	    -83.83267259	      0.00000000	      3.92773111
      0.53741679	      0.00000000	    -83.83163962	      0.00000000	      3.92820843
      0.53752536	     -0.00000000	    -83.83060062	      0.00000000	      3.92868806
      0.53761463	      0.00000000	    -83.82974172	      0.00000000	      3.92908420
      0.53770391	      0.00000000	    -83.82887871	      0.00000000	      3.92948193
      0.53781360	     -0.00000000	    -83.82781273	      0.00000000	      3.92997277
      0.53792328	      0.00000000	    -83.82674050	      0.00000000	      3.93046603
      0.53801022	     -0.00000000	    -83.82588614	      0.00000000	      3.93085873
      0.53809717	     -0.00000000	    -83.82502782	      0.00000000	      3.93125297
      0.53820985	      0.00000000	    -83.82390942	      0.00000000	      3.93176624
      0.53832253	     -0.00000000	    -83.82278432	      0.00000000	      3.93228212
      0.53840725	      0.00000000	    -83.82193404	      0.00000000	      3.93267168
      0.53849196	     -0.00000000	    -83.82107994	      0.00000000	      3.93306273
      0.53860832	      0.00000000	    -83.81990052	      0.00000000	      3.93360230
      0.53872468	      0.00000000	    -83.81871383	      0.00000000	      3.93414472
      0.53880646	      0.00000000	    -83.81787541	      0.00000000	      3.93452766
      0.53888824	     -0.00000000	    -83.81703336	      0.00000000	      3.93491202
      0.53901016	     -0.00000000	    -83.81577134	      0.00000000	      3.93548766
      0.53911330	     -0.00000000	    -83.81469731	      0.00000000	      3.93597714
      0.53921644	     -0.00000000	    -83.81361744	      0.00000000	      3.93646893
      0.53931958	     -0.00000000	    -83.81253171	      0.00000000	      3.93696303
      0.53940862	     -0.00000000	    -83.81158972	      0.00000000	      3.93739143
      0.53949765	     -0.00000000	    -83.81064332	      0.00000000	      3.93782158
      0.53960519	      0.00000000	    -83.80949435	      0.00000000	      3.93834345
      0.53971273	     -0.00000000	    -83.80833889	      0.00000000	      3.93886789
      0.53980186	      0.00000000	    -83.80737629	      0.00000000	      3.93930452
      0.53989100	     -0.00000000	    -83.80640919	      0.00000000	      3.93974294
      0.53999931	     -0.00000000	    -83.80522793	      0.00000000	      3.94027811
      0.54010762	      0.00000000	    -83.80403998	      0.00000000	      3.94081595
      0.54019469	     -0.00000000	    -83.80308018	      0.00000000	      3.94125023
      0.54028175	     -0.00000000	    -83.80211603	      0.00000000	      3.94168626
      0.54039256	      0.00000000	    -83.80088257	      0.00000000	      3.94224374
      0.54050338	     -0.00000000	    -83.79964200	      0.00000000	      3.94280408
      0.54058860	     -0.00000000	    -83.79868309	      0.00000000	      3.94323695
      0.54067382	      0.00000000	    -83.79771994	      0.00000000	      3.94367153
      0.54078751	     -0.00000000	    -83.79642830	      0.00000000	      3.94425400
      0.54090121	      0.00000000	    -83.79512905	      0.00000000	      3.94483954
      0.54098401	     -0.00000000	    -83.79417804	      0.00000000	      3.94526790
      0.54106681	     -0.00000000	    -83.79322296	      0.00000000	      3.94569792
      0.54118466	      0.00000000	    -83.79185640	      0.00000000	      3.94631287
      0.54128650	     -0.00000000	    -83.79066892	      0.00000000	      3.94684693
      0.54138833	      0.00000000	    -83.78947519	      0.00000000	      3.94738353
      0.54149017	     -0.00000000	    -83.78827517	      0.00000000	      3.94792269
      0.54157975	      0.00000000	    -83.78721437	      0.00000000	      3.94839908
      0.54166932	     -0.00000000	    -83.78614866	      0.00000000	      3.94887746
      0.54175890	      0.00000000	    -83.78507803	      0.00000000	      3.94935785
      0.54188014	      0.00000000	    -83.78362110	      0.00000000	      3.95001125
      0.54197065	      0.00000000	    -83.78252750	      0.00000000	      3.95050148
      0.54206117	     -0.00000000	    -83.78142881	      0.00000000	      3.95099378
      0.54216987	      0.00000000	    -83.78010257	      0.00000000	      3.95158779
      0.54226767	      0.00000000	    -83.77890289	      0.00000000	      3.95212488
      0.54236548	      0.00000000	    -83.77769717	      0.00000000	      3.95266444
      0.54246329	     -0.00000000	    -83.77648540	      0.00000000	      3.95320650
      0.54256110	      0.00000000	    -83.77526754	      0.00000000	      3.95375106
      0.54265890	     -0.00000000	    -83.77404357	      0.00000000	      3.95429814
      0.54275671	      0.00000000	    -83.77281345	      0.00000000	      3.95484777
      0.54285452	     -0.00000000	    -83.77157716	      0.00000000	      3.95539994
      0.54295233	     -0.00000000	    -83.77033467	      0.00000000	      3.95595468
      0.54305013	     -0.00000000	    -83.76908596	      0.00000000	      3.95651199
      0.54313783	      0.00000000	    -83.76796094	      0.00000000	      3.95701393
      0.54322554	      0.00000000	    -83.76683088	      0.00000000	      3.95751797
      0.54333115	      0.00000000	    -83.76546328	      0.00000000	      3.95812775
      0.54343676	      0.00000000	    -83.76408828	      0.00000000	      3.95874061
      0.54352721	      0.00000000	    -83.76290485	      0.00000000	      3.95926792
      0.54361766	      0.00000000	    -83.76171594	      0.00000000	      3.95979750
      0.54370810	      0.00000000	    -83.76052154	      0.00000000	      3.96032939
      0.54382512	      0.00000000	    -83.75896800	      0.00000000	      3.96102098
      0.54391527	      0.00000000	    -83.75776487	      0.00000000	      3.96155640
      0.54400542	     -0.00000000	    -83.75655621	      0.00000000	      3.96209415
      0.54409557	      0.00000000	    -83.75534198	      0.00000000	      3.96263424
      0.54421628	     -0.00000000	    -83.75370733	      0.00000000	      3.96336110
      0.54430429	      0.00000000	    -83.75250917	      0.00000000	      3.96389373
      0.54439230	      0.00000000	    -83.75130563	      0.00000000	      3.96442861
      0.54450245	     -0.00000000	    -83.74979171	      0.00000000	      3.96510127
      0.54460140	      0.00000000	    -83.74842457	      0.00000000	      3.96570854
      0.54470034	      0.00000000	    -83.74705053	      0.00000000	      3.96631874
      0.54479928	      0.00000000	    -83.74566957	      0.00000000	      3.96693186
      0.54489822	      0.00000000	    -83.74428162	      0.00000000	      3.96754793
      0.54498389	      0.00000000	    -83.74307431	      0.00000000	      3.96808371
      0.54506955	     -0.00000000	    -83.74186172	      0.00000000	      3.96862173
      0.54517809	     -0.00000000	    -83.74031768	      0.00000000	      3.96930668
      0.54528664	      0.00000000	    -83.73876508	      0.00000000	      3.96999525
      0.54537112	      0.00000000	    -83.73755066	      0.00000000	      3.97053374
      0.54545561	      0.00000000	    -83.73633101	      0.00000000	      3.97107446
      0.54556821	     -0.00000000	    -83.73469730	      0.00000000	      3.97179861
      0.54566913	     -0.00000000	    -83.73322501	      0.00000000	      3.97245108
      0.54577006	      0.00000000	    -83.73174516	      0.00000000	      3.97310678
      0.54585863	      0.00000000	    -83.73044019	      0.00000000	      3.97368490
      0.54594720	      0.00000000	    -83.72912934	      0.00000000	      3.97426554
      0.54603577	     -0.00000000	    -83.72781256	      0.00000000	      3.97484871
      0.54615554	      0.00000000	    -83.72602258	      0.00000000	      3.97564133
      0.54624464	     -0.00000000	    -83.72468378	      0.00000000	      3.97623407
      0.54633374	      0.00000000	    -83.72333891	      0.00000000	      3.97682942
      0.54644134	      0.00000000	    -83.72170670	      0.00000000	      3.97755187
      0.54654894	     -0.00000000	    -83.72006554	      0.00000000	      3.97827818
      0.54663024	      0.00000000	    -83.71881957	      0.00000000	      3.97882952
      0.54671154	      0.00000000	    -83.71756845	      0.00000000	      3.97938310
      0.54682647	     -0.00000000	    -83.71579082	      0.00000000	      3.98016953
      0.54692795	     -0.00000000	    -83.71421274	      0.00000000	      3.98086760
      0.54702942	      0.00000000	    -83.71262648	      0.00000000	      3.98156921
      0.54713089	     -0.00000000	    -83.71103202	      0.00000000	      3.98227438
      0.54721515	     -0.00000000	    -83.70970183	      0.00000000	      3.98286262
      0.54729940	     -0.00000000	    -83.70836592	      0.00000000	      3.98345334
      0.54740802	     -0.00000000	    -83.70663530	      0.00000000	      3.98421854
      0.54751664	      0.00000000	    -83.70489508	      0.00000000	      3.98498791
      0.54760240	     -0.00000000	    -83.70351410	      0.00000000	      3.98559842
      0.54768817	     -0.00000000	    -83.70212707	      0.00000000	      3.98621155
      0.54779641	      0.00000000	    -83.70036803	      0.00000000	      3.98698909
      0.54790464	      0.00000000	    -83.69859927	      0.00000000	      3.98777088
      0.54798825	     -0.00000000	    -83.69722627	      0.00000000	      3.98837771
      0.54807186	      0.00000000	    -83.69584740	      0.00000000	      3.98898711
      0.54818264	     -0.00000000	    -83.69401145	      0.00000000	      3.98979848
      0.54829341	      0.00000000	    -83.69216509	      0.00000000	      3.99061441
      0.54837575	      0.00000000	    -83.69078580	      0.00000000	      3.99122392
      0.54845810	     -0.00000000	    -83.68940071	      0.00000000	      3.99183598
      0.54857109	      0.00000000	    -83.68749055	      0.00000000	      3.99268004
      0.54867065	     -0.00000000	    -83.68579843	      0.00000000	      3.99342773
      0.54877021	     -0.00000000	    -83.68409768	      0.00000000	      3.99417923
      0.54886976	     -0.00000000	    -83.68238826	      0.00000000	      3.99493454
      0.54895767	     -0.00000000	    -83.68087157	      0.00000000	      3.99560470
      0.54904558	      0.00000000	    -83.67934804	      0.00000000	      3.99627787
      0.54913349	     -0.00000000	    -83.67781765	      0.00000000	      3.99695407
      0.54925188	      0.00000000	    -83.67574570	      0.00000000	      3.99786958
      0.54934017	     -0.00000000	    -83.67419235	      0.00000000	      3.99855594
      0.54942846	     -0.00000000	    -83.67263197	      0.00000000	      3.99924541
      0.54953504	      0.00000000	    -83.67073899	      0.00000000	      4.00008187
      0.54964162	      0.00000000	    -83.66883567	      0.00000000	      4.00092292
      0.54972267	     -0.00000000	    -83.66738106	      0.00000000	      4.00156570
      0.54980373	     -0.00000000	    -83.66592040	      0.00000000	      4.00221118
      0.54991683	     -0.00000000	    -83.66387228	      0.00000000	      4.00311629
      0.55001739	     -0.00000000	    -83.66204110	      0.00000000	      4.00392556
      0.55011796	      0.00000000	    -83.66020043	      0.00000000	      4.00473906
      0.55021852	     -0.00000000	    -83.65835024	      0.00000000	      4.00555681
      0.55030213	     -0.00000000	    -83.65680468	      0.00000000	      4.00623996
      0.55038574	     -0.00000000	    -83.65525247	      0.00000000	      4.00692607
      0.55049326	     -0.00000000	    -83.65324651	      0.00000000	      4.00781280
      0.55060077	     -0.00000000	    -83.65122943	      0.00000000	      4.00870451
      0.55068630	     -0.00000000	    -83.64961691	      0.00000000	      4.00941742
      0.55077183	      0.00000000	    -83.64799728	      0.00000000	      4.01013352
      0.55087844	      0.00000000	    -83.64596842	      0.00000000	      4.01103062
      0.55098505	     -0.00000000	    -83.64392838	      0.00000000	      4.01193273
      0.55106871	     -0.00000000	    -83.64231951	      0.00000000	      4.01264424
      0.55115238	      0.00000000	    -83.64070368	      0.00000000	      4.01335887
      0.55126093	     -0.00000000	    -83.63859676	      0.00000000	      4.01429079
      0.55136948	     -0.00000000	    -83.63647800	      0.00000000	      4.01522803
      0.55145234	      0.00000000	    -83.63485275	      0.00000000	      4.01594704
      0.55153520	      0.00000000	    -83.63322053	      0.00000000	      4.01666919
      0.55164511	      0.00000000	    -83.63104443	      0.00000000	      4.01763206
      0.55175503	     -0.00000000	    -83.62885593	      0.00000000	      4.01860054
      0.55183657	     -0.00000000	    -83.62722433	      0.00000000	      4.01932265
      0.55191811	      0.00000000	    -83.62558583	      0.00000000	      4.02004789
      0.55203004	      0.00000000	    -83.62332538	      0.00000000	      4.02104852
      0.55212895	      0.00000000	    -83.62131681	      0.00000000	      4.02193777
      0.55222787	      0.00000000	    -83.61929789	      0.00000000	      4.02283171
      0.55232678	     -0.00000000	    -83.61726858	      0.00000000	      4.02373037
      0.55241318	      0.00000000	    -83.61548742	      0.00000000	      4.02451923
      0.55249958	     -0.00000000	    -83.61369824	      0.00000000	      4.02531173
      0.55258598	      0.00000000	    -83.61190099	      0.00000000	      4.02610791
      0.55270619	      0.00000000	    -83.60938712	      0.00000000	      4.02722170
      0.55279270	     -0.00000000	    -83.60756795	      0.00000000	      4.02802782
      0.55287922	      0.00000000	    -83.60574056	      0.00000000	      4.02883769
      0.55298645	     -0.00000000	    -83.60346432	      0.00000000	      4.02984663
      0.55308294	      0.00000000	    -83.60140499	      0.00000000	      4.03075956
      0.55317943	      0.00000000	    -83.59933526	      0.00000000	      4.03167724
      0.55327593	      0.00000000	    -83.59725506	      0.00000000	      4.03259970
      0.55337242	      0.00000000	    -83.59516433	      0.00000000	      4.03352698
      0.55345725	     -0.00000000	    -83.59331770	      0.00000000	      4.03434612
      0.55354207	     -0.00000000	    -83.59146284	      0.00000000	      4.03516902
      0.55364702	     -0.00000000	    -83.58915639	      0.00000000	      4.03619244
      0.55375198	      0.00000000	    -83.58683720	      0.00000000	      4.03722169
      0.55383485	      0.00000000	    -83.58499692	      0.00000000	      4.03803854
      0.55391772	      0.00000000	    -83.58314862	      0.00000000	      4.03885907
      0.55402748	      0.00000000	    -83.58068825	      0.00000000	      4.03995151
      0.55412550	      0.00000000	    -83.57847877	      0.00000000	      4.04093274
      0.55422353	     -0.00000000	    -83.57625786	      0.00000000	      4.04191922
      0.55431144	      0.00000000	    -83.57425651	      0.00000000	      4.04280833
      0.55439934	     -0.00000000	    -83.57224586	      0.00000000	      4.04370172
      0.55448725	      0.00000000	    -83.57022588	      0.00000000	      4.04459942
      0.55459973	     -0.00000000	    -83.56762761	      0.00000000	      4.04575433
      0.55468762	     -0.00000000	    -83.56558648	      0.00000000	      4.04666178
      0.55477551	      0.00000000	    -83.56353585	      0.00000000	      4.04757361
      0.55486340	     -0.00000000	    -83.56147567	      0.00000000	      4.04848985
      0.55497955	      0.00000000	    -83.55873844	      0.00000000	      4.04970745
      0.55506486	      0.00000000	    -83.55671715	      0.00000000	      4.05060676
      0.55515017	     -0.00000000	    -83.55468670	      0.00000000	      4.05151031
      0.55525681	     -0.00000000	    -83.55213554	      0.00000000	      4.05264581
      0.55536346	     -0.00000000	    -83.54956991	      0.00000000	      4.05378801
      0.55544313	     -0.00000000	    -83.54764378	      0.00000000	      4.05464568
      0.55552280	      0.00000000	    -83.54570947	      0.00000000	      4.05550714
      0.55563475	     -0.00000000	    -83.54297744	      0.00000000	      4.05672412
      0.55573417	     -0.00000000	    -83.54053761	      0.00000000	      4.05781120
      0.55583358	     -0.00000000	    -83.53808482	      0.00000000	      4.05890429
      0.55593300	     -0.00000000	    -83.53561900	      0.00000000	      4.06000343
      0.55601477	     -0.00000000	    -83.53358097	      0.00000000	      4.06091207
      0.55609655	      0.00000000	    -83.53153404	      0.00000000	      4.06182486
      0.55620325	      0.00000000	    -83.52884953	      0.00000000	      4.06302221
      0.55630177	     -0.00000000	    -83.52635734	      0.00000000	      4.06413405
      0.55640029	     -0.00000000	    -83.52385197	      0.00000000	      4.06525202
      0.55649881	      0.00000000	    -83.52133335	      0.00000000	      4.06637617
      0.55658102	      0.00000000	    -83.51922127	      0.00000000	      4.06731906
      0.55666324	      0.00000000	    -83.51709986	      0.00000000	      4.06826631
      0.55676884	      0.00000000	    -83.51436136	      0.00000000	      4.06948937
      0.55687444	      0.00000000	    -83.51160728	      0.00000000	      4.07071970
      0.55695934	      0.00000000	    -83.50938173	      0.00000000	      4.07171415
      0.55704424	     -0.00000000	    -83.50714598	      0.00000000	      4.07271336
      0.55714808	      0.00000000	    -83.50439739	      0.00000000	      4.07394206
      0.55725192	     -0.00000000	    -83.50163337	      0.00000000	      4.07517797
      0.55733527	     -0.00000000	    -83.49940381	      0.00000000	      4.07617514
      0.55741861	     -0.00000000	    -83.49716420	      0.00000000	      4.07717700
      0.55752374	      0.00000000	    -83.49432458	      0.00000000	      4.07844758
      0.55762888	     -0.00000000	    -83.49146878	      0.00000000	      4.07972573
      0.55771197	      0.00000000	    -83.48920001	      0.00000000	      4.08074139
      0.55779507	     -0.00000000	    -83.48692101	      0.00000000	      4.08176184
      0.55790066	      0.00000000	    -83.48401055	      0.00000000	      4.08306535
      0.55800624	     -0.00000000	    -83.48108338	      0.00000000	      4.08437669
      0.55808857	      0.00000000	    -83.47878909	      0.00000000	      4.08540477
      0.55817090	     -0.00000000	    -83.47648452	      0.00000000	      4.08643766
      0.55827741	     -0.00000000	    -83.47348800	      0.00000000	      4.08778101
      0.55838392	      0.00000000	    -83.47047408	      0.00000000	      4.08913253
      0.55846554	     -0.00000000	    -83.46815249	      0.00000000	      4.09017385
      0.55854716	      0.00000000	    -83.46582056	      0.00000000	      4.09122003
      0.55865467	      0.00000000	    -83.46273307	      0.00000000	      4.09260552
      0.55876218	     -0.00000000	    -83.45962741	      0.00000000	      4.09399955
      0.55884293	      0.00000000	    -83.45728268	      0.00000000	      4.09505229
      0.55892369	      0.00000000	    -83.45492757	      0.00000000	      4.09610990
      0.55903248	     -0.00000000	    -83.45173822	      0.00000000	      4.09754252
      0.55912945	      0.00000000	    -83.44887951	      0.00000000	      4.09882696
      0.55922641	      0.00000000	    -83.44600557	      0.00000000	      4.10011859
      0.55932338	     -0.00000000	    -83.44311631	      0.00000000	      4.10141742
      0.55940869	     -0.00000000	    -83.44056163	      0.00000000	      4.10256613
      0.55949400	     -0.00000000	    -83.43799495	      0.00000000	      4.10372049
      0.55957931	     -0.00000000	    -83.43541621	      0.00000000	      4.10488054
      0.55969585	     -0.00000000	    -83.43187394	      0.00000000	      4.10647447
      0.55978118	     -0.00000000	    -83.42926580	      0.00000000	      4.10764837
      0.55986651	     -0.00000000	    -83.42664538	      0.00000000	      4.10882808
      0.55997113	      0.00000000	    -83.42341561	      0.00000000	      4.11028247
      0.56007575	      0.00000000	    -83.42016715	      0.00000000	      4.11174569
      0.56015439	     -0.00000000	    -83.41771314	      0.00000000	      4.11285134
      0.56023303	      0.00000000	    -83.41524844	      0.00000000	      4.11396202
      0.56034371	     -0.00000000	    -83.41176126	      0.00000000	      4.11553388
      0.56044214	     -0.00000000	    -83.40864192	      0.00000000	      4.11694032
      0.56054057	     -0.00000000	    -83.40550552	      0.00000000	      4.11835483
      0.56062899	     -0.00000000	    -83.40267368	      0.00000000	      4.11963229
      0.56071740	     -0.00000000	    -83.39982792	      0.00000000	      4.12091634
      0.56080582	     -0.00000000	    -83.39696816	      0.00000000	      4.12220701
      0.56089424	      0.00000000	    -83.39409431	      0.00000000	      4.12350433
      0.56100807	     -0.00000000	    -83.39037344	      0.00000000	      4.12518448
      0.56109024	     -0.00000000	    -83.38767283	      0.00000000	      4.12640424
      0.56117241	     -0.00000000	    -83.38495984	      0.00000000	      4.12762986
      0.56127979	      0.00000000	    -83.38139579	      0.00000000	      4.12924036
      0.56138717	      0.00000000	    -83.37781034	      0.00000000	      4.13086098
      0.56146469	     -0.00000000	    -83.37520845	      0.00000000	      4.13203732
      0.56154222	     -0.00000000	    -83.37259526	      0.00000000	      4.13321900
      0.56165486	     -0.00000000	    -83.36877784	      0.00000000	      4.13494566
      0.56175325	     -0.00000000	    -83.36542403	      0.00000000	      4.13646304
      0.56185163	     -0.00000000	    -83.36205170	      0.00000000	      4.13798919
      0.56194006	      0.00000000	    -83.35900472	      0.00000000	      4.13936843
      0.56202849	      0.00000000	    -83.35594259	      0.00000000	      4.14075484
      0.56211692	      0.00000000	    -83.35286525	      0.00000000	      4.14214846
      0.56220535	     -0.00000000	    -83.34977259	      0.00000000	      4.14354932
      0.56231721	      0.00000000	    -83.34583850	      0.00000000	      4.14533177
      0.56239983	     -0.00000000	    -83.34291668	      0.00000000	      4.14665591
      0.56248245	     -0.00000000	    -83.33998126	      0.00000000	      4.14798648
      0.56258833	      0.00000000	    -83.33619968	      0.00000000	      4.14970101
      0.56269421	      0.00000000	    -83.33239550	      0.00000000	      4.15142623
      0.56277217	     -0.00000000	    -83.32957977	      0.00000000	      4.15270347
      0.56285013	     -0.00000000	    -83.32675165	      0.00000000	      4.15398658
      0.56296114	     -0.00000000	    -83.32270311	      0.00000000	      4.15582381
      0.56305850	      0.00000000	    -83.31913162	      0.00000000	      4.15744496
      0.56315585	     -0.00000000	    -83.31554044	      0.00000000	      4.15907542
      0.56325321	      0.00000000	    -83.31192945	      0.00000000	      4.16071526
      0.56333459	     -0.00000000	    -83.30889577	      0.00000000	      4.16209322
      0.56341597	     -0.00000000	    -83.30584809	      0.00000000	      4.16347780
      0.56351961	      0.00000000	    -83.30194612	      0.00000000	      4.16525087
      0.56362326	      0.00000000	    -83.29802117	      0.00000000	      4.16703480
      0.56370602	      0.00000000	    -83.29487044	      0.00000000	      4.16846715
      0.56378878	     -0.00000000	    -83.29170489	      0.00000000	      4.16990650
      0.56389214	      0.00000000	    -83.28773039	      0.00000000	      4.17171406
      0.56399551	     -0.00000000	    -83.28373249	      0.00000000	      4.17353267
      0.56407619	      0.00000000	    -83.28059562	      0.00000000	      4.17495989
      0.56415687	      0.00000000	    -83.27744434	      0.00000000	      4.17639392
      0.56426276	      0.00000000	    -83.27328636	      0.00000000	      4.17828643
      0.56436864	      0.00000000	    -83.26910326	      0.00000000	      4.18019081
      0.56444782	      0.00000000	    -83.26595878	      0.00000000	      4.18162262
      0.56452700	      0.00000000	    -83.26280009	      0.00000000	      4.18306114
      0.56463557	      0.00000000	    -83.25844561	      0.00000000	      4.18504462
      0.56473091	     -0.00000000	    -83.25459960	      0.00000000	      4.18679685
      0.56482625	      0.00000000	    -83.25073260	      0.00000000	      4.18855897
      0.56492159	     -0.00000000	    -83.24684450	      0.00000000	      4.19033104
      0.56500687	     -0.00000000	    -83.24334855	      0.00000000	      4.19192465
      0.56509215	     -0.00000000	    -83.23983552	      0.00000000	      4.19352631
      0.56517743	      0.00000000	    -83.23630532	      0.00000000	      4.19513605
      0.56528804	     -0.00000000	    -83.23170089	      0.00000000	      4.19723600
      0.56537422	      0.00000000	    -83.22809329	      0.00000000	      4.19888161
      0.56546040	      0.00000000	    -83.22446786	      0.00000000	      4.20053561
      0.56554657	     -0.00000000	    -83.22082449	      0.00000000	      4.20219804
      0.56565790	      0.00000000	    -83.21609098	      0.00000000	      4.20435824
      0.56574226	     -0.00000000	    -83.21248421	      0.00000000	      4.20600452
      0.56582662	      0.00000000	    -83.20885995	      0.00000000	      4.20765899
      0.56592942	      0.00000000	    -83.20441929	      0.00000000	      4.20968645
      0.56603223	     -0.00000000	    -83.19995238	      0.00000000	      4.21172622
      0.56610944	     -0.00000000	    -83.19658003	      0.00000000	      4.21326638
      0.56618665	      0.00000000	    -83.19319272	      0.00000000	      4.21481354
      0.56629720	      0.00000000	    -83.18831668	      0.00000000	      4.21704098
      0.56639296	      0.00000000	    -83.18406830	      0.00000000	      4.21898198
      0.56648871	     -0.00000000	    -83.17979647	      0.00000000	      4.22093393
      0.56658446	      0.00000000	    -83.17550107	      0.00000000	      4.22289690
      0.56666738	      0.00000000	    -83.17176191	      0.00000000	      4.22460585
      0.56675031	     -0.00000000	    -83.16800489	      0.00000000	      4.22632315
      0.56685083	     -0.00000000	    -83.16342657	      0.00000000	      4.22841607
      0.56695135	      0.00000000	    -83.15882170	      0.00000000	      4.23052136
      0.56703368	      0.00000000	    -83.15503024	      0.00000000	      4.23225493
      0.56711601	      0.00000000	    -83.15122078	      0.00000000	      4.23399689
      0.56721844	      0.00000000	    -83.14645614	      0.00000000	      4.23617581
      0.56732087	     -0.00000000	    -83.14166332	      0.00000000	      4.23836782
      0.56740011	     -0.00000000	    -83.13793564	      0.00000000	      4.24007282
      0.56747936	      0.00000000	    -83.13419092	      0.00000000	      4.24178573
      0.56758642	     -0.00000000	    -83.12910474	      0.00000000	      4.24411241
      0.56769348	     -0.00000000	    -83.12398710	      0.00000000	      4.24645365
      0.56776891	      0.00000000	    -83.12036256	      0.00000000	      4.24811192
      0.56784434	     -0.00000000	    -83.11672225	      0.00000000	      4.24977749
      0.56795917	      0.00000000	    -83.11114980	      0.00000000	      4.25232720
      0.56805327	     -0.00000000	    -83.10655592	      0.00000000	      4.25442926
      0.56814737	      0.00000000	    -83.10193707	      0.00000000	      4.25654283
      0.56824146	     -0.00000000	    -83.09729311	      0.00000000	      4.25866796
      0.56833556	      0.00000000	    -83.09262391	      0.00000000	      4.26080471
      0.56841871	      0.00000000	    -83.08847685	      0.00000000	      4.26270255
      0.56850186	      0.00000000	    -83.08430987	      0.00000000	      4.26460952
      0.56858501	     -0.00000000	    -83.08012290	      0.00000000	      4.26652567
      0.56870013	     -0.00000000	    -83.07429282	      0.00000000	      4.26919380
      0.56878423	     -0.00000000	    -83.07000903	      0.00000000	      4.27115426
      0.56886834	      0.00000000	    -83.06570443	      0.00000000	      4.27312423
      0.56897067	     -0.00000000	    -83.06043887	      0.00000000	      4.27553394
      0.56906256	      0.00000000	    -83.05568366	      0.00000000	      4.27771005
      0.56915446	      0.00000000	    -83.05090324	      0.00000000	      4.27989764
      0.56924635	     -0.00000000	    -83.04609747	      0.00000000	      4.28209676
      0.56933825	      0.00000000	    -83.04126624	      0.00000000	      4.28430744
      0.56943014	      0.00000000	    -83.03640940	      0.00000000	      4.28652973
      0.56952204	     -0.00000000	    -83.03152684	      0.00000000	      4.28876367
      0.56960460	     -0.00000000	    -83.02711814	      0.00000000	      4.29078068
      0.56968716	      0.00000000	    -83.02268849	      0.00000000	      4.29280716
      0.56978687	      0.00000000	    -83.01731112	      0.00000000	      4.29526703
      0.56988657	     -0.00000000	    -83.01190288	      0.00000000	      4.29774079
      0.56996735	      0.00000000	    -83.00749821	      0.00000000	      4.29975534
      0.57004813	     -0.00000000	    -83.00307308	      0.00000000	      4.30177908
      0.57015232	     -0.00000000	    -82.99733557	      0.00000000	      4.30440274
      0.57024573	     -0.00000000	    -82.99216221	      0.00000000	      4.30676813
      0.57033914	     -0.00000000	    -82.98696109	      0.00000000	      4.30914593
      0.57043255	      0.00000000	    -82.98173208	      0.00000000	      4.31153617
      0.57051403	     -0.00000000	    -82.97714846	      0.00000000	      4.31363113
      0.57059550	      0.00000000	    -82.97254344	      0.00000000	      4.31573560
      0.57069705	      0.00000000	    -82.96677326	      0.00000000	      4.31837215
      0.57079861	      0.00000000	    -82.96096952	      0.00000000	      4.32102357
      0.57087619	      0.00000000	    -82.95651285	      0.00000000	      4.32305925
      0.57095378	     -0.00000000	    -82.95203642	      0.00000000	      4.32510366
      0.57106354	      0.00000000	    -82.94566963	      0.00000000	      4.32801085
      0.57115640	     -0.00000000	    -82.94025218	      0.00000000	      4.33048403
      0.57124925	      0.00000000	    -82.93480602	      0.00000000	      4.33296981
      0.57134211	      0.00000000	    -82.92933102	      0.00000000	      4.33546822
      0.57142551	      0.00000000	    -82.92438880	      0.00000000	      4.33772303
      0.57150892	     -0.00000000	    -82.91942312	      0.00000000	      4.33998806
      0.57159232	     -0.00000000	    -82.91443388	      0.00000000	      4.34226335
      0.57170185	      0.00000000	    -82.90784532	      0.00000000	      4.34526722
      0.57179100	     -0.00000000	    -82.90245288	      0.00000000	      4.34772506
      0.57188015	      0.00000000	    -82.89703318	      0.00000000	      4.35019469
      0.57196930	      0.00000000	    -82.89158609	      0.00000000	      4.35267613
      0.57205844	     -0.00000000	    -82.88611151	      0.00000000	      4.35516940
      0.57214759	     -0.00000000	    -82.88060932	      0.00000000	      4.35767451
      0.57223674	      0.00000000	    -82.87507942	      0.00000000	      4.36019150
      0.57232589	      0.00000000	    -82.86952169	      0.00000000	      4.36272037
      0.57241503	      0.00000000	    -82.86393604	      0.00000000	      4.36526113
      0.57252309	     -0.00000000	    -82.85712785	      0.00000000	      4.36835688
      0.57260001	      0.00000000	    -82.85225655	      0.00000000	      4.37057112
      0.57267693	     -0.00000000	    -82.84736420	      0.00000000	      4.37279426
      0.57278312	     -0.00000000	    -82.84057504	      0.00000000	      4.37587820
      0.57288092	     -0.00000000	    -82.83428695	      0.00000000	      4.37873331
      0.57297871	      0.00000000	    -82.82796447	      0.00000000	      4.38160284
      0.57306235	     -0.00000000	    -82.82253007	      0.00000000	      4.38406830
      0.57314598	     -0.00000000	    -82.81707033	      0.00000000	      4.38654432
      0.57324657	     -0.00000000	    -82.81047047	      0.00000000	      4.38953611
      0.57333510	     -0.00000000	    -82.80463097	      0.00000000	      4.39218202
      0.57342363	     -0.00000000	    -82.79876275	      0.00000000	      4.39483978
      0.57351216	     -0.00000000	    -82.79286573	      0.00000000	      4.39750938
      0.57360069	      0.00000000	    -82.78693981	      0.00000000	      4.40019084
      0.57368922	      0.00000000	    -82.78098488	      0.00000000	      4.40288414
      0.57377775	     -0.00000000	    -82.77500087	      0.00000000	      4.40558930
      0.57386628	      0.00000000	    -82.76898767	      0.00000000	      4.40830631
      0.57395481	     -0.00000000	    -82.76294519	      0.00000000	      4.41103516
      0.57404334	      0.00000000	    -82.75687334	      0.00000000	      4.41377584
      0.57415408	      0.00000000	    -82.74923660	      0.00000000	      4.41722082
      0.57422821	      0.00000000	    -82.74409881	      0.00000000	      4.41953718
      0.57430234	      0.00000000	    -82.73894023	      0.00000000	      4.42186184
      0.57441130	      0.00000000	    -82.73131992	      0.00000000	      4.42529381
      0.57451527	      0.00000000	    -82.72400670	      0.00000000	      4.42858516
      0.57461924	      0.00000000	    -82.71665221	      0.00000000	      4.43189275
      0.57469862	      0.00000000	    -82.71100926	      0.00000000	      4.43442899
      0.57477800	     -0.00000000	    -82.70534213	      0.00000000	      4.43697466
      0.57488716	     -0.00000000	    -82.69750885	      0.00000000	      4.44049096
      0.57497153	     -0.00000000	    -82.69142373	      0.00000000	      4.44322057
      0.57505589	     -0.00000000	    -82.68531106	      0.00000000	      4.44596078
      0.57514026	      0.00000000	    -82.67917080	      0.00000000	      4.44871158
      0.57525157	     -0.00000000	    -82.67102678	      0.00000000	      4.45235722
      0.57532817	      0.00000000	    -82.66539466	      0.00000000	      4.45487652
      0.57540476	     -0.00000000	    -82.65973960	      0.00000000	      4.45740448
      0.57550882	     -0.00000000	    -82.65202016	      0.00000000	      4.46085268
      0.57560788	      0.00000000	    -82.64463219	      0.00000000	      4.46414994
      0.57570694	      0.00000000	    -82.63720564	      0.00000000	      4.46746155
      0.57578946	      0.00000000	    -82.63098955	      0.00000000	      4.47023116
      0.57587198	      0.00000000	    -82.62474657	      0.00000000	      4.47301066
      0.57597530	     -0.00000000	    -82.61689248	      0.00000000	      4.47650445
      0.57605979	     -0.00000000	    -82.61043789	      0.00000000	      4.47937315
      0.57614428	      0.00000000	    -82.60395495	      0.00000000	      4.48225211
      0.57622877	      0.00000000	    -82.59744360	      0.00000000	      4.48514129
      0.57633729	     -0.00000000	    -82.58903809	      0.00000000	      4.48886735
      0.57641471	      0.00000000	    -82.58301360	      0.00000000	      4.49153540
      0.57649212	     -0.00000000	    -82.57696514	      0.00000000	      4.49421193
      0.57659349	      0.00000000	    -82.56900862	      0.00000000	      4.49772949
      0.57669118	      0.00000000	    -82.56130209	      0.00000000	      4.50113290
      0.57678887	     -0.00000000	    -82.55355725	      0.00000000	      4.50454958
      0.57687228	      0.00000000	    -82.54691389	      0.00000000	      4.50747738
      0.57695570	      0.00000000	    -82.54024254	      0.00000000	      4.51041475
      0.57705763	      0.00000000	    -82.53205188	      0.00000000	      4.51401721
      0.57714123	     -0.00000000	    -82.52530274	      0.00000000	      4.51698243
      0.57722484	      0.00000000	    -82.51852537	      0.00000000	      4.51995710
      0.57730844	     -0.00000000	    -82.51171975	      0.00000000	      4.52294114
      0.57741952	      0.00000000	    -82.50263355	      0.00000000	      4.52692037
      0.57749467	      0.00000000	    -82.49645811	      0.00000000	      4.52962171
      0.57756982	     -0.00000000	    -82.49025978	      0.00000000	      4.53233048
      0.57767361	     -0.00000000	    -82.48166218	      0.00000000	      4.53608342
      0.57777388	     -0.00000000	    -82.47331418	      0.00000000	      4.53972254
      0.57787415	     -0.00000000	    -82.46492538	      0.00000000	      4.54337456
      0.57795995	     -0.00000000	    -82.45771418	      0.00000000	      4.54650994
      0.57804576	      0.00000000	    -82.45047309	      0.00000000	      4.54965460
      0.57813157	     -0.00000000	    -82.44320209	      0.00000000	      4.55280846
      0.57821737	      0.00000000	    -82.43590118	      0.00000000	      4.55597144
      0.57831848	      0.00000000	    -82.42726025	      0.00000000	      4.55970990
      0.57840746	      0.00000000	    -82.41962105	      0.00000000	      4.56301038
      0.57849644	      0.00000000	    -82.41194967	      0.00000000	      4.56632037
      0.57858542	     -0.00000000	    -82.40424615	      0.00000000	      4.56963977
      0.57867441	     -0.00000000	    -82.39651046	      0.00000000	      4.57296848
      0.57876339	     -0.00000000	    -82.38874264	      0.00000000	      4.57630641
      0.57885237	      0.00000000	    -82.38094269	      0.00000000	      4.57965345
      0.57894135	     -0.00000000	    -82.37311063	      0.00000000	      4.58300948
      0.57903033	     -0.00000000	    -82.36524647	      0.00000000	      4.58637442
      0.57911931	      0.00000000	    -82.35735025	      0.00000000	      4.58974814
      0.57920830	     -0.00000000	    -82.34942197	      0.00000000	      4.59313053
      0.57929728	      0.00000000	    -82.34146168	      0.00000000	      4.59652148
      0.57938626	     -0.00000000	    -82.33346938	      0.00000000	      4.59992088
      0.57947524	     -0.00000000	    -82.32544513	      0.00000000	      4.60332861
      0.57956422	      0.00000000	    -82.31738895	      0.00000000	      4.60674455
      0.57965321	     -0.00000000	    -82.30930088	      0.00000000	      4.61016857
      0.57974219	     -0.00000000	    -82.30118095	      0.00000000	      4.61360057
      0.57983117	      0.00000000	    -82.29302922	      0.00000000	      4.61704042
      0.57992015	     -0.00000000	    -82.28484572	      0.00000000	      4.62048798
      0.58000913	     -0.00000000	    -82.27663051	      0.00000000	      4.62394314
      0.58008917	     -0.00000000	    -82.26921417	      0.00000000	      4.62705731
      0.58016920	      0.00000000	    -82.26177226	      0.00000000	      4.63017743
      0.58027175	      0.00000000	    -82.25220020	      0.00000000	      4.63418352
      0.58035685	      0.00000000	    -82.24422433	      0.00000000	      4.63751543
      0.58044195	     -0.00000000	    -82.23621968	      0.00000000	      4.64085370
      0.58052706	      0.00000000	    -82.22818632	      0.00000000	      4.64419822
      0.58062934	      0.00000000	    -82.21849301	      0.00000000	      4.64822613
      0.58070877	     -0.00000000	    -82.21093761	      0.00000000	      4.65135980
      0.58078820	      0.00000000	    -82.20335735	      0.00000000	      4.65449858
      0.58088473	     -0.00000000	    -82.19411159	      0.00000000	      4.65831992
      0.58097852	     -0.00000000	    -82.18509260	      0.00000000	      4.66203999
      0.58107231	     -0.00000000	    -82.17603920	      0.00000000	      4.66576672
      0.58115643	      0.00000000	    -82.16789074	      0.00000000	      4.66911445
      0.58124055	     -0.00000000	    -82.15971475	      0.00000000	      4.67246729
      0.58132467	      0.00000000	    -82.15151128	      0.00000000	      4.67582512
      0.58140878	     -0.00000000	    -82.14328042	      0.00000000	      4.67918781
      0.58152472	      0.00000000	    -82.13189138	      0.00000000	      4.68383023
      0.58159545	      0.00000000	    -82.12491777	      0.00000000	      4.68666675
      0.58166618	      0.00000000	    -82.11792495	      0.00000000	      4.68950644
      0.58177889	     -0.00000000	    -82.10674144	      0.00000000	      4.69403822
      0.58187995	      0.00000000	    -82.09667377	      0.00000000	      4.69810757
      0.58201978	      0.00000000	    -82.08267880	      0.00000000	      4.70374812
      0.58209065	     -0.00000000	    -82.07555735	      0.00000000	      4.70661108
      0.58216152	      0.00000000	    -82.06841695	      0.00000000	      4.70947671
      0.58229489	     -0.00000000	    -82.05492855	      0.00000000	      4.71487643
      0.58236804	     -0.00000000	    -82.04750284	      0.00000000	      4.71784152
      0.58244118	      0.00000000	    -82.04005714	      0.00000000	      4.72080917
      0.58255506	      0.00000000	    -82.02842536	      0.00000000	      4.72543439
      0.58265213	     -0.00000000	    -82.01847231	      0.00000000	      4.72938151
      0.58274920	     -0.00000000	    -82.00848448	      0.00000000	      4.73333260
      0.58283128	      0.00000000	    -82.00001235	      0.00000000	      4.73667637
      0.58291336	     -0.00000000	    -81.99151552	      0.00000000	      4.74002274
      0.58299544	      0.00000000	    -81.98299408	      0.00000000	      4.74337163
      0.58310294	      0.00000000	    -81.97179564	      0.00000000	      4.74776161
      0.58318586	      0.00000000	    -81.96312956	      0.00000000	      4.75115032
      0.58326878	     -0.00000000	    -81.95443863	      0.00000000	      4.75454124
      0.58335170	     -0.00000000	    -81.94572295	      0.00000000	      4.75793429
      0.58345876	      0.00000000	    -81.93443311	      0.00000000	      4.76231823
      0.58354044	     -0.00000000	    -81.92579204	      0.00000000	      4.76566508
      0.58362213	     -0.00000000	    -81.91712721	      0.00000000	      4.76901368
      0.58372081	     -0.00000000	    -81.90662758	      0.00000000	      4.77306136
      0.58380913	     -0.00000000	    -81.89720051	      0.00000000	      4.77668624
      0.58389746	     -0.00000000	    -81.88774594	      0.00000000	      4.78031283
      0.58398579	     -0.00000000	    -81.87826399	      0.00000000	      4.78394103
      0.58407411	     -0.00000000	    -81.86875475	      0.00000000	      4.78757074
      0.58416244	      0.00000000	    -81.85921832	      0.00000000	      4.79120185
      0.58425076	     -0.00000000	    -81.84965480	      0.00000000	      4.79483426
      0.58433909	      0.00000000	    -81.84006428	      0.00000000	      4.79846786
      0.58442742	     -0.00000000	    -81.83044687	      0.00000000	      4.80210258
      0.58451574	      0.00000000	    -81.82080266	      0.00000000	      4.80573830
      0.58460407	      0.00000000	    -81.81113174	      0.00000000	      4.80937494
      0.58469239	     -0.00000000	    -81.80143422	      0.00000000	      4.81301239
      0.58478072	     -0.00000000	    -81.79171018	      0.00000000	      4.81665059
      0.58486905	     -0.00000000	    -81.78195973	      0.00000000	      4.82028942
      0.58494757	      0.00000000	    -81.77326970	      0.00000000	      4.82352473
      0.58502609	      0.00000000	    -81.76455895	      0.00000000	      4.82676041
      0.58512332	     -0.00000000	    -81.75374395	      0.00000000	      4.83076753
      0.58522055	      0.00000000	    -81.74289740	      0.00000000	      4.83477502
      0.58530010	     -0.00000000	    -81.73399880	      0.00000000	      4.83805437
      0.58537966	     -0.00000000	    -81.72507922	      0.00000000	      4.84133383
      0.58547784	     -0.00000000	    -81.71404363	      0.00000000	      4.84538078
      0.58557601	     -0.00000000	    -81.70297633	      0.00000000	      4.84942772
      0.58565203	     -0.00000000	    -81.69438511	      0.00000000	      4.85256123
      0.58572805	     -0.00000000	    -81.68577501	      0.00000000	      4.85569463
      0.58583111	     -0.00000000	    -81.67407162	      0.00000000	      4.85994254
      0.58593417	     -0.00000000	    -81.66233379	      0.00000000	      4.86419004
      0.58600677	      0.00000000	    -81.65404520	      0.00000000	      4.86718162
      0.58607936	      0.00000000	    -81.64573965	      0.00000000	      4.87017290
      0.58618942	     -0.00000000	    -81.63311569	      0.00000000	      4.87470720
      0.58628029	      0.00000000	    -81.62266347	      0.00000000	      4.87845030
      0.58637117	      0.00000000	    -81.61218495	      0.00000000	      4.88219273
      0.58646204	     -0.00000000	    -81.60168024	      0.00000000	      4.88593439
      0.58655291	     -0.00000000	    -81.59114942	      0.00000000	      4.88967525
      0.58663105	      0.00000000	    -81.58207274	      0.00000000	      4.89289145
      0.58670920	      0.00000000	    -81.57297689	      0.00000000	      4.89610695
      0.58680671	     -0.00000000	    -81.56159951	      0.00000000	      4.90011850
      0.58690423	      0.00000000	    -81.55019249	      0.00000000	      4.90412882
      0.58698284	      0.00000000	    -81.54097473	      0.00000000	      4.90736097
      0.58706146	      0.00000000	    -81.53173785	      0.00000000	      4.91059223
      0.58715997	      0.00000000	    -81.52013595	      0.00000000	      4.91464009
      0.58725849	      0.00000000	    -81.50850423	      0.00000000	      4.91868644
      0.58733431	     -0.00000000	    -81.49953137	      0.00000000	      4.92179971
      0.58741014	     -0.00000000	    -81.49054097	      0.00000000	      4.92491201
      0.58751256	      0.00000000	    -81.47836921	      0.00000000	      4.92911441
      0.58761499	     -0.00000000	    -81.46616569	      0.00000000	      4.93331489
      0.58768817	     -0.00000000	    -81.45742607	      0.00000000	      4.93631518
      0.58776136	      0.00000000	    -81.44867035	      0.00000000	      4.93931443
      0.58786893	     -0.00000000	    -81.43577228	      0.00000000	      4.94372069
      0.58795995	      0.00000000	    -81.42483176	      0.00000000	      4.94744711
      0.58805097	      0.00000000	    -81.41386663	      0.00000000	      4.95117176
      0.58814199	      0.00000000	    -81.40287696	      0.00000000	      4.95489458
      0.58822305	      0.00000000	    -81.39306935	      0.00000000	      4.95820842
      0.58830411	     -0.00000000	    -81.38324242	      0.00000000	      4.96152076
      0.58838517	     -0.00000000	    -81.37339624	      0.00000000	      4.96483153
      0.58849051	      0.00000000	    -81.36057202	      0.00000000	      4.96913168
      0.58857274	     -0.00000000	    -81.35053845	      0.00000000	      4.97248665
      0.58865497	      0.00000000	    -81.34048528	      0.00000000	      4.97583993
      0.58873720	     -0.00000000	    -81.33041259	      0.00000000	      4.97919147
      0.58884218	     -0.00000000	    -81.31752575	      0.00000000	      4.98346741
      0.58892279	      0.00000000	    -81.30760906	      0.00000000	      4.98674873
      0.58900340	      0.00000000	    -81.29767382	      0.00000000	      4.99002829
      0.58910067	      0.00000000	    -81.28566001	      0.00000000	      4.99398346
      0.58919794	      0.00000000	    -81.27361937	      0.00000000	      4.99793600
      0.58927174	      0.00000000	    -81.26446540	      0.00000000	      5.00093329
      0.58934555	     -0.00000000	    -81.25529609	      0.00000000	      5.00392901
      0.58945003	      0.00000000	    -81.24228979	      0.00000000	      5.00816707
      0.58954095	      0.00000000	    -81.23094766	      0.00000000	      5.01185215
      0.58963186	      0.00000000	    -81.21958253	      0.00000000	      5.01553474
      0.58972278	      0.00000000	    -81.20819446	      0.00000000	      5.01921483
      0.58980210	      0.00000000	    -81.19823915	      0.00000000	      5.02242380
      0.58988143	     -0.00000000	    -81.18826651	      0.00000000	      5.02563081
      0.58996076	      0.00000000	    -81.17827660	      0.00000000	      5.02883584
      0.59007111	      0.00000000	    -81.16435045	      0.00000000	      5.03329120
      0.59015216	     -0.00000000	    -81.15410197	      0.00000000	      5.03656071
      0.59023320	     -0.00000000	    -81.14383567	      0.00000000	      5.03982808
      0.59033078	      0.00000000	    -81.13145145	      0.00000000	      5.04375914
      0.59041724	      0.00000000	    -81.12045684	      0.00000000	      5.04723965
      0.59050371	      0.00000000	    -81.10944218	      0.00000000	      5.05071764
      0.59059017	     -0.00000000	    -81.09840752	      0.00000000	      5.05419311
      0.59067663	     -0.00000000	    -81.08735294	      0.00000000	      5.05766602
      0.59076309	     -0.00000000	    -81.07627851	      0.00000000	      5.06113635
      0.59084955	     -0.00000000	    -81.06518431	      0.00000000	      5.06460409
      0.59093601	      0.00000000	    -81.05407039	      0.00000000	      5.06806920
      0.59102247	     -0.00000000	    -81.04293684	      0.00000000	      5.07153167
      0.59110893	     -0.00000000	    -81.03178373	      0.00000000	      5.07499149
      0.59119539	      0.00000000	    -81.02061112	      0.00000000	      5.07844862
      0.59128185	      0.00000000	    -81.00941909	      0.00000000	      5.08190306
      0.59136831	     -0.00000000	    -80.99820770	      0.00000000	      5.08535477
      0.59145478	     -0.00000000	    -80.98697703	      0.00000000	      5.08880375
      0.59154124	     -0.00000000	    -80.97572714	      0.00000000	      5.09224998
      0.59162770	      0.00000000	    -80.96445810	      0.00000000	      5.09569343
      0.59171416	     -0.00000000	    -80.95317000	      0.00000000	      5.09913410
      0.59180062	     -0.00000000	    -80.94186288	      0.00000000	      5.10257196
      0.59188708	     -0.00000000	    -80.93053682	      0.00000000	      5.10600700
      0.59197354	     -0.00000000	    -80.91919189	      0.00000000	      5.10943920
      0.59206000	     -0.00000000	    -80.90782816	      0.00000000	      5.11286855
      0.59214646	      0.00000000	    -80.89644569	      0.00000000	      5.11629503
      0.59223292	     -0.00000000	    -80.88504456	      0.00000000	      5.11971863
      0.59231939	      0.00000000	    -80.87362482	      0.00000000	      5.12313933
      0.59240585	      0.00000000	    -80.86218656	      0.00000000	      5.12655712
      0.59249231	     -0.00000000	    -80.85072982	      0.00000000	      5.12997199
      0.59257877	     -0.00000000	    -80.83925470	      0.00000000	      5.13338392
      0.59266523	     -0.00000000	    -80.82776123	      0.00000000	      5.13679290
      0.59275169	      0.00000000	    -80.81624951	      0.00000000	      5.14019891
      0.59283815	      0.00000000	    -80.80471958	      0.00000000	      5.14360195
      0.59292461	      0.00000000	    -80.79317152	      0.00000000	      5.14700201
      0.59301107	     -0.00000000	    -80.78160539	      0.00000000	      5.15039906
      0.59309753	     -0.00000000	    -80.77002127	      0.00000000	      5.15379310
      0.59318400	      0.00000000	    -80.75841920	      0.00000000	      5.15718413
      0.59327046	     -0.00000000	    -80.74679926	      0.00000000	      5.16057212
      0.59335692	      0.00000000	    -80.73516152	      0.00000000	      5.16395707
      0.59344338	      0.00000000	    -80.72350603	      0.00000000	      5.16733896
      0.59352984	      0.00000000	    -80.71183287	      0.00000000	      5.17071780
      0.59361630	     -0.00000000	    -80.70014209	      0.00000000	      5.17409356
      0.59370276	      0.00000000	    -80.68843376	      0.00000000	      5.17746625
      0.59378922	      0.00000000	    -80.67670796	      0.00000000	      5.18083584
      0.59387568	     -0.00000000	    -80.66496472	      0.00000000	      5.18420233
      0.59396214	      0.00000000	    -80.65320413	      0.00000000	      5.18756572
      0.59404860	     -0.00000000	    -80.64142624	      0.00000000	      5.19092599
      0.59413507	      0.00000000	    -80.62963113	      0.00000000	      5.19428314
      0.59422153	     -0.00000000	    -80.61781884	      0.00000000	      5.19763716
      0.59429925	     -0.00000000	    -80.60718555	      0.00000000	      5.20064959
      0.59437698	     -0.00000000	    -80.59653847	      0.00000000	      5.20365947
      0.59447124	      0.00000000	    -80.58360743	      0.00000000	      5.20730640
      0.59456550	      0.00000000	    -80.57065625	      0.00000000	      5.21094958
      0.59464506	     -0.00000000	    -80.55970938	      0.00000000	      5.21402164
      0.59472462	     -0.00000000	    -80.54874827	      0.00000000	      5.21709101
      0.59480419	     -0.00000000	    -80.53777298	      0.00000000	      5.22015768
      0.59491107	     -0.00000000	    -80.52300659	      0.00000000	      5.22427320
      0.59499126	     -0.00000000	    -80.51191092	      0.00000000	      5.22735781
      0.59507145	      0.00000000	    -80.50080101	      0.00000000	      5.23043968
      0.59515165	     -0.00000000	    -80.48967690	      0.00000000	      5.23351879
      0.59525942	      0.00000000	    -80.47470480	      0.00000000	      5.23765251
      0.59533805	      0.00000000	    -80.46376524	      0.00000000	      5.24066528
      0.59541668	     -0.00000000	    -80.45281219	      0.00000000	      5.24367539
      0.59551479	      0.00000000	    -80.43912671	      0.00000000	      5.24742752
      0.59560185	     -0.00000000	    -80.42696503	      0.00000000	      5.25075360
      0.59568891	      0.00000000	    -80.41478701	      0.00000000	      5.25407641
      0.59577597	      0.00000000	    -80.40259268	      0.00000000	      5.25739595
      0.59586303	     -0.00000000	    -80.39038211	      0.00000000	      5.26071220
      0.59595009	      0.00000000	    -80.37815537	      0.00000000	      5.26402518
      0.59603715	      0.00000000	    -80.36591251	      0.00000000	      5.26733486
      0.59611436	     -0.00000000	    -80.35504041	      0.00000000	      5.27026759
      0.59619158	      0.00000000	    -80.34415571	      0.00000000	      5.27319774
      0.59628627	      0.00000000	    -80.33079055	      0.00000000	      5.27678747
      0.59638096	      0.00000000	    -80.31740659	      0.00000000	      5.28037330
      0.59645884	      0.00000000	    -80.30638505	      0.00000000	      5.28331951
      0.59653672	     -0.00000000	    -80.29535089	      0.00000000	      5.28626306
      0.59663250	     -0.00000000	    -80.28176263	      0.00000000	      5.28987975
      0.59672829	      0.00000000	    -80.26815542	      0.00000000	      5.29349243
      0.59680293	      0.00000000	    -80.25753847	      0.00000000	      5.29630495
      0.59687757	     -0.00000000	    -80.24691010	      0.00000000	      5.29911504
      0.59697783	     -0.00000000	    -80.23261671	      0.00000000	      5.30288557
      0.59707809	     -0.00000000	    -80.21830287	      0.00000000	      5.30665169
      0.59714953	     -0.00000000	    -80.20809027	      0.00000000	      5.30933279
      0.59722097	      0.00000000	    -80.19786736	      0.00000000	      5.31201164
      0.59732758	     -0.00000000	    -80.18259354	      0.00000000	      5.31600490
      0.59741638	      0.00000000	    -80.16985343	      0.00000000	      5.31932738
      0.59750518	      0.00000000	    -80.15709756	      0.00000000	      5.32264640
      0.59759399	      0.00000000	    -80.14432602	      0.00000000	      5.32596197
      0.59768279	      0.00000000	    -80.13153883	      0.00000000	      5.32927408
      0.59775928	     -0.00000000	    -80.12051247	      0.00000000	      5.33212409
      0.59783576	      0.00000000	    -80.10947460	      0.00000000	      5.33497154
      0.59793107	     -0.00000000	    -80.09570424	      0.00000000	      5.33851616
      0.59802638	      0.00000000	    -80.08191612	      0.00000000	      5.34205680
      0.59810332	      0.00000000	    -80.07077332	      0.00000000	      5.34491193
      0.59818026	      0.00000000	    -80.05961904	      0.00000000	      5.34776446
      0.59827658	      0.00000000	    -80.04563779	      0.00000000	      5.35133216
      0.59837290	      0.00000000	    -80.03163868	      0.00000000	      5.35489579
      0.59844709	      0.00000000	    -80.02084439	      0.00000000	      5.35763773
      0.59852128	      0.00000000	    -80.01003958	      0.00000000	      5.36037726
      0.59862147	      0.00000000	    -79.99543170	      0.00000000	      5.36407299
      0.59872165	      0.00000000	    -79.98080479	      0.00000000	      5.36776433
      0.59879323	     -0.00000000	    -79.97034392	      0.00000000	      5.37039867
      0.59886480	     -0.00000000	    -79.95987340	      0.00000000	      5.37303076
      0.59897011	     -0.00000000	    -79.94444918	      0.00000000	      5.37689965
      0.59905914	     -0.00000000	    -79.93139497	      0.00000000	      5.38016621
      0.59914816	      0.00000000	    -79.91832603	      0.00000000	      5.38342930
      0.59923718	      0.00000000	    -79.90524240	      0.00000000	      5.38668892
      0.59931659	     -0.00000000	    -79.89355906	      0.00000000	      5.38959367
      0.59939600	      0.00000000	    -79.88186411	      0.00000000	      5.39249566
      0.59947541	      0.00000000	    -79.87015760	      0.00000000	      5.39539489
      0.59957812	     -0.00000000	    -79.85499953	      0.00000000	      5.39914060
      0.59965869	      0.00000000	    -79.84309609	      0.00000000	      5.40207551
      0.59973925	     -0.00000000	    -79.83118088	      0.00000000	      5.40500759
      0.59981982	      0.00000000	    -79.81925396	      0.00000000	      5.40793682
      0.59992211	     -0.00000000	    -79.80409345	      0.00000000	      5.41165200
      0.60000113	     -0.00000000	    -79.79236944	      0.00000000	      5.41451877
      0.60008015	      0.00000000	    -79.78063427	      0.00000000	      5.41738281
      0.60017509	      0.00000000	    -79.76651917	      0.00000000	      5.42082050
      0.60027004	     -0.00000000	    -79.75238808	      0.00000000	      5.42425427
      0.60034249	     -0.00000000	    -79.74159365	      0.00000000	      5.42687200
      0.60041495	     -0.00000000	    -79.73078998	      0.00000000	      5.42948745
      0.60051679	     -0.00000000	    -79.71558973	      0.00000000	      5.43315962
      0.60060563	      0.00000000	    -79.70231410	      0.00000000	      5.43635958
      0.60069447	     -0.00000000	    -79.68902476	      0.00000000	      5.43955610
      0.60078332	     -0.00000000	    -79.67572174	      0.00000000	      5.44274919
      0.60086123	     -0.00000000	    -79.66404433	      0.00000000	      5.44554657
      0.60093914	      0.00000000	    -79.65235649	      0.00000000	      5.44834132
      0.60101705	     -0.00000000	    -79.64065824	      0.00000000	      5.45113343
      0.60112399	     -0.00000000	    -79.62458443	      0.00000000	      5.45496159
      0.60120355	      0.00000000	    -79.61261330	      0.00000000	      5.45780642
      0.60128312	      0.00000000	    -79.60063145	      0.00000000	      5.46064852
      0.60136268	      0.00000000	    -79.58863891	      0.00000000	      5.46348787
      0.60146841	      0.00000000	    -79.57268540	      0.00000000	      5.46725690
      0.60154613	      0.00000000	    -79.56094654	      0.00000000	      5.47002430
      0.60162385	      0.00000000	    -79.54919760	      0.00000000	      5.47278910
      0.60172062	      0.00000000	    -79.53455341	      0.00000000	      5.47622828
      0.60180676	     -0.00000000	    -79.52150666	      0.00000000	      5.47928584
      0.60189289	     -0.00000000	    -79.50844768	      0.00000000	      5.48234019
      0.60197903	     -0.00000000	    -79.49537650	      0.00000000	      5.48539136
      0.60206516	     -0.00000000	    -79.48229318	      0.00000000	      5.48843934
      0.60215130	     -0.00000000	    -79.46919776	      0.00000000	      5.49148413
      0.60223743	     -0.00000000	    -79.45609029	      0.00000000	      5.49452572
      0.60231300	      0.00000000	    -79.44458091	      0.00000000	      5.49719157
      0.60238857	     -0.00000000	    -79.43306232	      0.00000000	      5.49985497
      0.60248312	      0.00000000	    -79.41863774	      0.00000000	      5.50318388
      0.60257767	      0.00000000	    -79.40419886	      0.00000000	      5.50650895
      0.60265398	     -0.00000000	    -79.39253487	      0.00000000	      5.50918983
      0.60273029	      0.00000000	    -79.38086164	      0.00000000	      5.51186822
      0.60282602	      0.00000000	    -79.36620519	      0.00000000	      5.51522459
      0.60292174	     -0.00000000	    -79.35153430	      0.00000000	      5.51857704
      0.60299460	     -0.00000000	    -79.34035898	      0.00000000	      5.52112591
      0.60306745	      0.00000000	    -79.32917535	      0.00000000	      5.52367251
      0.60316821	     -0.00000000	    -79.31369456	      0.00000000	      5.52719079
      0.60326897	      0.00000000	    -79.29819801	      0.00000000	      5.53070475
      0.60333835	      0.00000000	    -79.28751899	      0.00000000	      5.53312172
      0.60340773	     -0.00000000	    -79.27683257	      0.00000000	      5.53553665
      0.60351601	     -0.00000000	    -79.26013776	      0.00000000	      5.53930195
      0.60360421	      0.00000000	    -79.24652690	      0.00000000	      5.54236504
      0.60369241	     -0.00000000	    -79.23290418	      0.00000000	      5.54542485
      0.60378061	      0.00000000	    -79.21926968	      0.00000000	      5.54848137
      0.60386880	     -0.00000000	    -79.20562341	      0.00000000	      5.55153460
      0.60394341	     -0.00000000	    -79.19407126	      0.00000000	      5.55411469
      0.60401801	     -0.00000000	    -79.18251075	      0.00000000	      5.55669243
      0.60411366	     -0.00000000	    -79.16767770	      0.00000000	      5.55999374
      0.60420930	      0.00000000	    -79.15283103	      0.00000000	      5.56329121
      0.60428431	      0.00000000	    -79.14117921	      0.00000000	      5.56587429
      0.60435931	      0.00000000	    -79.12951908	      0.00000000	      5.56845502
      0.60445626	      0.00000000	    -79.11443477	      0.00000000	      5.57178741
      0.60455321	      0.00000000	    -79.09933668	      0.00000000	      5.57511586
      0.60462511	      0.00000000	    -79.08813026	      0.00000000	      5.57758188
      0.60469701	     -0.00000000	    -79.07691633	      0.00000000	      5.58004574
      0.60479875	     -0.00000000	    -79.06103596	      0.00000000	      5.58352837
      0.60488645	      0.00000000	    -79.04733520	      0.00000000	      5.58652691
      0.60497415	     -0.00000000	    -79.03362339	      0.00000000	      5.58952224
      0.60506185	     -0.00000000	    -79.01990056	      0.00000000	      5.59251438
      0.60514955	      0.00000000	    -79.00616678	      0.00000000	      5.59550330
      0.60522357	     -0.00000000	    -78.99456706	      0.00000000	      5.59802345
      0.60529759	     -0.00000000	    -78.98295960	      0.00000000	      5.60054133
      0.60539373	     -0.00000000	    -78.96787206	      0.00000000	      5.60380819
      0.60548986	     -0.00000000	    -78.95277156	      0.00000000	      5.60707123
      0.60556375	     -0.00000000	    -78.94115774	      0.00000000	      5.60957634
      0.60563763	      0.00000000	    -78.92953632	      0.00000000	      5.61207919
      0.60573609	      0.00000000	    -78.91403654	      0.00000000	      5.61541126
      0.60583456	      0.00000000	    -78.89852337	      0.00000000	      5.61873932
      0.60590448	      0.00000000	    -78.88749808	      0.00000000	      5.62110043
      0.60597441	      0.00000000	    -78.87646607	      0.00000000	      5.62345952
      0.60607993	      0.00000000	    -78.85980733	      0.00000000	      5.62701533
      0.60616756	     -0.00000000	    -78.84596031	      0.00000000	      5.62996504
      0.60625519	     -0.00000000	    -78.83210288	      0.00000000	      5.63291160
      0.60634282	     -0.00000000	    -78.81823508	      0.00000000	      5.63585500
      0.60643045	      0.00000000	    -78.80435696	      0.00000000	      5.63879526
      0.60650476	      0.00000000	    -78.79258105	      0.00000000	      5.64128597
      0.60657906	      0.00000000	    -78.78079778	      0.00000000	      5.64377442
      0.60667416	      0.00000000	    -78.76570637	      0.00000000	      5.64695595
      0.60676926	     -0.00000000	    -78.75060298	      0.00000000	      5.65013379
      0.60684403	     -0.00000000	    -78.73872134	      0.00000000	      5.65262940
      0.60691879	     -0.00000000	    -78.72683236	      0.00000000	      5.65512273
      0.60701513	      0.00000000	    -78.71150109	      0.00000000	      5.65833237
      0.60711147	     -0.00000000	    -78.69615772	      0.00000000	      5.66153823
      0.60718315	      0.00000000	    -78.68473305	      0.00000000	      5.66392123
      0.60725484	      0.00000000	    -78.67330173	      0.00000000	      5.66630215
      0.60735589	      0.00000000	    -78.65717659	      0.00000000	      5.66965483
      0.60744314	     -0.00000000	    -78.64324337	      0.00000000	      5.67254625
      0.60753038	     -0.00000000	    -78.62930044	      0.00000000	      5.67543460
      0.60761763	      0.00000000	    -78.61534781	      0.00000000	      5.67831987
      0.60770488	     -0.00000000	    -78.60138554	      0.00000000	      5.68120206
      0.60777871	      0.00000000	    -78.58956322	      0.00000000	      5.68363857
      0.60785254	      0.00000000	    -78.57773405	      0.00000000	      5.68607289
      0.60794801	      0.00000000	    -78.56242687	      0.00000000	      5.68921760
      0.60804348	     -0.00000000	    -78.54710833	      0.00000000	      5.69235865
      0.60811720	     -0.00000000	    -78.53527235	      0.00000000	      5.69478151
      0.60819092	     -0.00000000	    -78.52342965	      0.00000000	      5.69720219
      0.60828863	      0.00000000	    -78.50772322	      0.00000000	      5.70040716
      0.60838633	     -0.00000000	    -78.49200507	      0.00000000	      5.70360831
      0.60845620	     -0.00000000	    -78.48075853	      0.00000000	      5.70589498
      0.60852606	      0.00000000	    -78.46950603	      0.00000000	      5.70817969
      0.60863052	     -0.00000000	    -78.45267178	      0.00000000	      5.71159186
      0.60871768	     -0.00000000	    -78.43861415	      0.00000000	      5.71443586
      0.60880484	      0.00000000	    -78.42454738	      0.00000000	      5.71727683
      0.60889200	      0.00000000	    -78.41047151	      0.00000000	      5.72011477
      0.60897917	     -0.00000000	    -78.39638656	      0.00000000	      5.72294971
      0.60905329	     -0.00000000	    -78.38440188	      0.00000000	      5.72535810
      0.60912741	      0.00000000	    -78.37241068	      0.00000000	      5.72776433
      0.60922186	     -0.00000000	    -78.35712081	      0.00000000	      5.73082744
      0.60931632	     -0.00000000	    -78.34182046	      0.00000000	      5.73388703
      0.60939089	      0.00000000	    -78.32973268	      0.00000000	      5.73630023
      0.60946547	     -0.00000000	    -78.31763841	      0.00000000	      5.73871124
      0.60956112	     -0.00000000	    -78.30211620	      0.00000000	      5.74180052
      0.60965678	     -0.00000000	    -78.28658339	      0.00000000	      5.74488620
      0.60972834	      0.00000000	    -78.27495595	      0.00000000	      5.74719233
      0.60979990	     -0.00000000	    -78.26332263	      0.00000000	      5.74949645
      0.60990012	     -0.00000000	    -78.24702187	      0.00000000	      5.75271968
      0.60998689	     -0.00000000	    -78.23289818	      0.00000000	      5.75550741
      0.61007366	      0.00000000	    -78.21876596	      0.00000000	      5.75829219
      0.61016043	      0.00000000	    -78.20462524	      0.00000000	      5.76107403
      0.61024721	      0.00000000	    -78.19047608	      0.00000000	      5.76385291
      0.61032096	      0.00000000	    -78.17844384	      0.00000000	      5.76621242
      0.61039471	      0.00000000	    -78.16640554	      0.00000000	      5.76856980
      0.61048938	      0.00000000	    -78.15094239	      0.00000000	      5.77159301
      0.61058406	      0.00000000	    -78.13546933	      0.00000000	      5.77461271
      0.61065773	     -0.00000000	    -78.12342260	      0.00000000	      5.77696000
      0.61073140	      0.00000000	    -78.11136992	      0.00000000	      5.77930516
      0.61082818	     -0.00000000	    -78.09552723	      0.00000000	      5.78238282
      0.61092496	     -0.00000000	    -78.07967435	      0.00000000	      5.78545684
      0.61099492	      0.00000000	    -78.06820853	      0.00000000	      5.78767668
      0.61106488	      0.00000000	    -78.05673744	      0.00000000	      5.78989462
      0.61116798	     -0.00000000	    -78.03982265	      0.00000000	      5.79315980
      0.61125463	      0.00000000	    -78.02559708	      0.00000000	      5.79590097
      0.61134129	     -0.00000000	    -78.01136350	      0.00000000	      5.79863925
      0.61142794	      0.00000000	    -77.99712196	      0.00000000	      5.80137463
      0.61151460	     -0.00000000	    -77.98287248	      0.00000000	      5.80410711
      0.61158867	      0.00000000	    -77.97068606	      0.00000000	      5.80644048
      0.61166274	     -0.00000000	    -77.95849389	      0.00000000	      5.80877175
      0.61175638	     -0.00000000	    -77.94307211	      0.00000000	      5.81171595
      0.61185003	     -0.00000000	    -77.92764121	      0.00000000	      5.81465679
      0.61192455	     -0.00000000	    -77.91535359	      0.00000000	      5.81699493
      0.61199908	      0.00000000	    -77.90306023	      0.00000000	      5.81933095
      0.61209385	      0.00000000	    -77.88741930	      0.00000000	      5.82229844
      0.61218863	     -0.00000000	    -77.87176917	      0.00000000	      5.82526250
      0.61226025	     -0.00000000	    -77.85993571	      0.00000000	      5.82750027
      0.61233187	     -0.00000000	    -77.84809704	      0.00000000	      5.82973608
      0.61243094	      0.00000000	    -77.83171395	      0.00000000	      5.83282530
      0.61253000	     -0.00000000	    -77.81532098	      0.00000000	      5.83591077
      0.61259880	     -0.00000000	    -77.80393139	      0.00000000	      5.83805122
      0.61266759	      0.00000000	    -77.79253707	      0.00000000	      5.84018987
      0.61277262	     -0.00000000	    -77.77513274	      0.00000000	      5.84345140
      0.61285986	     -0.00000000	    -77.76066733	      0.00000000	      5.84615743
      0.61294710	      0.00000000	    -77.74619445	      0.00000000	      5.84886058
      0.61303434	     -0.00000000	    -77.73171409	      0.00000000	      5.85156084
      0.61311120	      0.00000000	    -77.71894947	      0.00000000	      5.85393761
      0.61318807	      0.00000000	    -77.70617911	      0.00000000	      5.85631215
      0.61326494	      0.00000000	    -77.69340303	      0.00000000	      5.85868446
      0.61336732	     -0.00000000	    -77.67637708	      0.00000000	      5.86184078
      0.61344553	      0.00000000	    -77.66336405	      0.00000000	      5.86424924
      0.61352374	      0.00000000	    -77.65034517	      0.00000000	      5.86665541
      0.61360195	      0.00000000	    -77.63732047	      0.00000000	      5.86905926
      0.61370357	      0.00000000	    -77.62038870	      0.00000000	      5.87217917
      0.61378017	     -0.00000000	    -77.60761986	      0.00000000	      5.87452824
      0.61385676	     -0.00000000	    -77.59484551	      0.00000000	      5.87687512
      0.61395041	      0.00000000	    -77.57922080	      0.00000000	      5.87974128
      0.61403450	      0.00000000	    -77.56518184	      0.00000000	      5.88231247
      0.61411860	      0.00000000	    -77.55113634	      0.00000000	      5.88488101
      0.61420270	      0.00000000	    -77.53708429	      0.00000000	      5.88744691
      0.61428680	      0.00000000	    -77.52302574	      0.00000000	      5.89001015
      0.61437089	     -0.00000000	    -77.50896071	      0.00000000	      5.89257075
      0.61445499	      0.00000000	    -77.49488923	      0.00000000	      5.89512870
      0.61453021	      0.00000000	    -77.48229765	      0.00000000	      5.89741441
      0.61460543	      0.00000000	    -77.46970095	      0.00000000	      5.89969800
      0.61469631	      0.00000000	    -77.45447425	      0.00000000	      5.90245433
      0.61478720	     -0.00000000	    -77.43924014	      0.00000000	      5.90520758
      0.61486313	      0.00000000	    -77.42650720	      0.00000000	      5.90750542
      0.61493906	     -0.00000000	    -77.41376915	      0.00000000	      5.90980111
      0.61503079	     -0.00000000	    -77.39837256	      0.00000000	      5.91257185
      0.61512253	      0.00000000	    -77.38296856	      0.00000000	      5.91533945
      0.61519561	      0.00000000	    -77.37069099	      0.00000000	      5.91754216
      0.61526870	     -0.00000000	    -77.35840875	      0.00000000	      5.91974288
      0.61536417	      0.00000000	    -77.34235755	      0.00000000	      5.92261469
      0.61545964	      0.00000000	    -77.32629846	      0.00000000	      5.92548312
      0.61553002	     -0.00000000	    -77.31445382	      0.00000000	      5.92759573
      0.61560041	      0.00000000	    -77.30260493	      0.00000000	      5.92970650
      0.61570086	     -0.00000000	    -77.28568739	      0.00000000	      5.93271572
      0.61578646	      0.00000000	    -77.27126472	      0.00000000	      5.93527703
      0.61587205	     -0.00000000	    -77.25683585	      0.00000000	      5.93783563
      0.61595765	     -0.00000000	    -77.24240079	      0.00000000	      5.94039153
      0.61604325	     -0.00000000	    -77.22795958	      0.00000000	      5.94294474
      0.61611795	      0.00000000	    -77.21535150	      0.00000000	      5.94517076
      0.61619265	      0.00000000	    -77.20273876	      0.00000000	      5.94739474
      0.61628397	     -0.00000000	    -77.18731494	      0.00000000	      5.95011049
      0.61637528	      0.00000000	    -77.17188422	      0.00000000	      5.95282318
      0.61645039	      0.00000000	    -77.15918611	      0.00000000	      5.95505229
      0.61652551	      0.00000000	    -77.14648337	      0.00000000	      5.95727934
      0.61661771	      0.00000000	    -77.13088359	      0.00000000	      5.96001037
      0.61670992	     -0.00000000	    -77.11527690	      0.00000000	      5.96273829
      0.61678257	      0.00000000	    -77.10297590	      0.00000000	      5.96488537
      0.61685522	     -0.00000000	    -77.09067065	      0.00000000	      5.96703052
      0.61695074	      0.00000000	    -77.07448358	      0.00000000	      5.96984834
      0.61704627	      0.00000000	    -77.05828923	      0.00000000	      5.97266282
      0.61711659	      0.00000000	    -77.04636381	      0.00000000	      5.97473246
      0.61718691	     -0.00000000	    -77.03443449	      0.00000000	      5.97680030
      0.61728672	     -0.00000000	    -77.01749547	      0.00000000	      5.97973227
      0.61737242	      0.00000000	    -77.00294424	      0.00000000	      5.98224698
      0.61745812	      0.00000000	    -76.98838729	      0.00000000	      5.98475901
      0.61754383	     -0.00000000	    -76.97382465	      0.00000000	      5.98726838
      0.61762953	      0.00000000	    -76.95925634	      0.00000000	      5.98977508
      0.61770254	      0.00000000	    -76.94684068	      0.00000000	      5.99190852
      0.61777556	     -0.00000000	    -76.93442094	      0.00000000	      5.99404002
      0.61786880	      0.00000000	    -76.91855457	      0.00000000	      5.99675923
      0.61796204	      0.00000000	    -76.90268162	      0.00000000	      5.99947528
      0.61803498	      0.00000000	    -76.89025961	      0.00000000	      6.00159787
      0.61810792	      0.00000000	    -76.87783362	      0.00000000	      6.00371853
      0.61820316	     -0.00000000	    -76.86160347	      0.00000000	      6.00648450
      0.61829840	     -0.00000000	    -76.84536658	      0.00000000	      6.00924720
      0.61836779	     -0.00000000	    -76.83353187	      0.00000000	      6.01125809
      0.61843718	     -0.00000000	    -76.82169361	      0.00000000	      6.01326724
      0.61853835	     -0.00000000	    -76.80442707	      0.00000000	      6.01619348
      0.61862386	     -0.00000000	    -76.78982841	      0.00000000	      6.01866373
      0.61870937	     -0.00000000	    -76.77522443	      0.00000000	      6.02113134
      0.61879487	      0.00000000	    -76.76061516	      0.00000000	      6.02359632
      0.61888038	      0.00000000	    -76.74600062	      0.00000000	      6.02605869
      0.61895369	     -0.00000000	    -76.73346705	      0.00000000	      6.02816763
      0.61902699	      0.00000000	    -76.72092964	      0.00000000	      6.03027466
      0.61911927	     -0.00000000	    -76.70514231	      0.00000000	      6.03292421
      0.61921155	     -0.00000000	    -76.68934896	      0.00000000	      6.03557071
      0.61928530	      0.00000000	    -76.67672244	      0.00000000	      6.03768362
      0.61935905	     -0.00000000	    -76.66409210	      0.00000000	      6.03979460
      0.61945243	      0.00000000	    -76.64809394	      0.00000000	      6.04246475
      0.61954581	      0.00000000	    -76.63208971	      0.00000000	      6.04513179
      0.61961673	      0.00000000	    -76.61993154	      0.00000000	      6.04715515
      0.61968765	      0.00000000	    -76.60776989	      0.00000000	      6.04917672
      0.61978518	      0.00000000	    -76.59103872	      0.00000000	      6.05195399
      0.61988271	     -0.00000000	    -76.57430106	      0.00000000	      6.05472787
      0.61995087	     -0.00000000	    -76.56259998	      0.00000000	      6.05666441
      0.62001903	     -0.00000000	    -76.55089577	      0.00000000	      6.05859929
      0.62012229	     -0.00000000	    -76.53315863	      0.00000000	      6.06152738
      0.62020835	      0.00000000	    -76.51837132	      0.00000000	      6.06396471
      0.62029440	      0.00000000	    -76.50357909	      0.00000000	      6.06639940
      0.62038046	      0.00000000	    -76.48878195	      0.00000000	      6.06883147
      0.62045661	      0.00000000	    -76.47568293	      0.00000000	      6.07098157
      0.62053277	      0.00000000	    -76.46258009	      0.00000000	      6.07312962
      0.62060892	     -0.00000000	    -76.44947348	      0.00000000	      6.07527561
      0.62070922	     -0.00000000	    -76.43220598	      0.00000000	      6.07809881
      0.62078665	     -0.00000000	    -76.41887097	      0.00000000	      6.08027588
      0.62086408	      0.00000000	    -76.40553210	      0.00000000	      6.08245084
      0.62094151	      0.00000000	    -76.39218939	      0.00000000	      6.08462367
      0.62104111	      0.00000000	    -76.37502133	      0.00000000	      6.08741543
      0.62111701	     -0.00000000	    -76.36193447	      0.00000000	      6.08954049
      0.62119291	      0.00000000	    -76.34884398	      0.00000000	      6.09166352
      0.62128498	      0.00000000	    -76.33295913	      0.00000000	      6.09423622
      0.62137705	     -0.00000000	    -76.31706898	      0.00000000	      6.09680594
      0.62144625	     -0.00000000	    -76.30512234	      0.00000000	      6.09873539
      0.62151545	      0.00000000	    -76.29317274	      0.00000000	      6.10066316
      0.62161487	      0.00000000	    -76.27599990	      0.00000000	      6.10342978
      0.62170074	      0.00000000	    -76.26116112	      0.00000000	      6.10581679
      0.62178662	     -0.00000000	    -76.24631786	      0.00000000	      6.10820121
      0.62187250	     -0.00000000	    -76.23147011	      0.00000000	      6.11058303
      0.62194725	     -0.00000000	    -76.21854214	      0.00000000	      6.11265420
      0.62202201	     -0.00000000	    -76.20561081	      0.00000000	      6.11472341
      0.62211184	     -0.00000000	    -76.19006721	      0.00000000	      6.11720733
      0.62220166	      0.00000000	    -76.17451880	      0.00000000	      6.11968842
      0.62227609	      0.00000000	    -76.16163204	      0.00000000	      6.12174206
      0.62235053	      0.00000000	    -76.14874202	      0.00000000	      6.12379376
      0.62244167	     -0.00000000	    -76.13295344	      0.00000000	      6.12630348
      0.62253281	      0.00000000	    -76.11716001	      0.00000000	      6.12881030
      0.62260506	     -0.00000000	    -76.10463680	      0.00000000	      6.13079544
      0.62267731	     -0.00000000	    -76.09211057	      0.00000000	      6.13277876
      0.62277149	      0.00000000	    -76.07577829	      0.00000000	      6.13536125
      0.62286567	     -0.00000000	    -76.05944094	      0.00000000	      6.13794065
      0.62293562	      0.00000000	    -76.04730312	      0.00000000	      6.13985449
      0.62300557	     -0.00000000	    -76.03516252	      0.00000000	      6.14176663
      0.62310384	      0.00000000	    -76.01810150	      0.00000000	      6.14445012
      0.62318862	      0.00000000	    -76.00337916	      0.00000000	      6.14676237
      0.62327340	     -0.00000000	    -75.98865283	      0.00000000	      6.14907212
      0.62335817	     -0.00000000	    -75.97392252	      0.00000000	      6.15137937
      0.62344295	      0.00000000	    -75.95918826	      0.00000000	      6.15368412
      0.62351561	      0.00000000	    -75.94655679	      0.00000000	      6.15565747
      0.62358827	      0.00000000	    -75.93392244	      0.00000000	      6.15762898
      0.62368016	     -0.00000000	    -75.91794170	      0.00000000	      6.16011941
      0.62377204	     -0.00000000	    -75.90195642	      0.00000000	      6.16260690
      0.62384467	     -0.00000000	    -75.88931710	      0.00000000	      6.16457116
      0.62391730	      0.00000000	    -75.87667497	      0.00000000	      6.16653358
      0.62401101	      0.00000000	    -75.86036006	      0.00000000	      6.16906277
      0.62410472	      0.00000000	    -75.84404053	      0.00000000	      6.17158892
      0.62417400	     -0.00000000	    -75.83197219	      0.00000000	      6.17345460
      0.62424328	     -0.00000000	    -75.81990135	      0.00000000	      6.17531862
      0.62434239	      0.00000000	    -75.80262809	      0.00000000	      6.17798245
      0.62442694	     -0.00000000	    -75.78788913	      0.00000000	      6.18025215
      0.62451149	     -0.00000000	    -75.77314649	      0.00000000	      6.18251937
      0.62459604	      0.00000000	    -75.75840020	      0.00000000	      6.18478412
      0.62468059	      0.00000000	    -75.74365027	      0.00000000	      6.18704640
      0.62475360	      0.00000000	    -75.73091127	      0.00000000	      6.18899782
      0.62482660	      0.00000000	    -75.71816957	      0.00000000	      6.19094740
      0.62491750	     -0.00000000	    -75.70230205	      0.00000000	      6.19337212
      0.62500839	      0.00000000	    -75.68643040	      0.00000000	      6.19579399
      0.62508184	      0.00000000	    -75.67360326	      0.00000000	      6.19774876
      0.62515528	      0.00000000	    -75.66077345	      0.00000000	      6.19970168
      0.62524719	     -0.00000000	    -75.64471335	      0.00000000	      6.20214311
      0.62533910	     -0.00000000	    -75.62864913	      0.00000000	      6.20458164
      0.62540987	      0.00000000	    -75.61627840	      0.00000000	      6.20645709
      0.62548063	     -0.00000000	    -75.60390526	      0.00000000	      6.20833082
      0.62557635	      0.00000000	    -75.58716447	      0.00000000	      6.21086265
      0.62567207	      0.00000000	    -75.57041932	      0.00000000	      6.21339133
      0.62574026	     -0.00000000	    -75.55848900	      0.00000000	      6.21519060
      0.62580844	      0.00000000	    -75.54655649	      0.00000000	      6.21698828
      0.62590929	      0.00000000	    -75.52890285	      0.00000000	      6.21964434
      0.62599426	      0.00000000	    -75.51402622	      0.00000000	      6.22187933
      0.62607922	     -0.00000000	    -75.49914626	      0.00000000	      6.22411183
      0.62616419	      0.00000000	    -75.48426296	      0.00000000	      6.22634187
      0.62624014	      0.00000000	    -75.47095570	      0.00000000	      6.22833324
      0.62631609	     -0.00000000	    -75.45764580	      0.00000000	      6.23032264
      0.62639204	      0.00000000	    -75.44433329	      0.00000000	      6.23231007
      0.62648963	      0.00000000	    -75.42722542	      0.00000000	      6.23486063
      0.62656670	     -0.00000000	    -75.41371019	      0.00000000	      6.23687283
      0.62664378	      0.00000000	    -75.40019230	      0.00000000	      6.23888299
      0.62672085	     -0.00000000	    -75.38667179	      0.00000000	      6.24089113
      0.62681793	      0.00000000	    -75.36963919	      0.00000000	      6.24341745
      0.62689360	      0.00000000	    -75.35635926	      0.00000000	      6.24538451
      0.62696927	      0.00000000	    -75.34307684	      0.00000000	      6.24734962
      0.62704494	     -0.00000000	    -75.32979194	      0.00000000	      6.24931277
      0.62714647	     -0.00000000	    -75.31196173	      0.00000000	      6.25194395
      0.62722142	     -0.00000000	    -75.29879819	      0.00000000	      6.25388380
      0.62729637	      0.00000000	    -75.28563227	      0.00000000	      6.25582174
      0.62738847	      0.00000000	    -75.26944906	      0.00000000	      6.25820070
      0.62747039	     -0.00000000	    -75.25505164	      0.00000000	      6.26031428
      0.62755232	     -0.00000000	    -75.24065141	      0.00000000	      6.26242557
      0.62763424	      0.00000000	    -75.22624840	      0.00000000	      6.26453458
      0.62771616	     -0.00000000	    -75.21184262	      0.00000000	      6.26664130
      0.62779809	      0.00000000	    -75.19743408	      0.00000000	      6.26874574
      0.62788001	     -0.00000000	    -75.18302281	      0.00000000	      6.27084789
      0.62796193	     -0.00000000	    -75.16860882	      0.00000000	      6.27294777
      0.62804386	     -0.00000000	    -75.15419212	      0.00000000	      6.27504536
      0.62812578	      0.00000000	    -75.13977274	      0.00000000	      6.27714067
      0.62819859	     -0.00000000	    -75.12695496	      0.00000000	      6.27900101
      0.62827140	      0.00000000	    -75.11413507	      0.00000000	      6.28085955
      0.62836098	     -0.00000000	    -75.09836029	      0.00000000	      6.28314359
      0.62845056	     -0.00000000	    -75.08258236	      0.00000000	      6.28542490
      0.62852487	     -0.00000000	    -75.06949049	      0.00000000	      6.28731544
      0.62859919	     -0.00000000	    -75.05639648	      0.00000000	      6.28920410
      0.62868888	      0.00000000	    -75.04059021	      0.00000000	      6.29148107
      0.62877857	      0.00000000	    -75.02478086	      0.00000000	      6.29375532
      0.62885026	      0.00000000	    -75.01214165	      0.00000000	      6.29557125
      0.62892196	     -0.00000000	    -74.99950051	      0.00000000	      6.29738545
      0.62901488	      0.00000000	    -74.98311397	      0.00000000	      6.29973416
      0.62910780	     -0.00000000	    -74.96672421	      0.00000000	      6.30207995
      0.62917741	      0.00000000	    -74.95444260	      0.00000000	      6.30383555
      0.62924703	     -0.00000000	    -74.94215920	      0.00000000	      6.30558951
      0.62934371	      0.00000000	    -74.92509694	      0.00000000	      6.30802271
      0.62944040	     -0.00000000	    -74.90803127	      0.00000000	      6.31045275
      0.62950693	      0.00000000	    -74.89628701	      0.00000000	      6.31212294
      0.62957345	      0.00000000	    -74.88454117	      0.00000000	      6.31379164
      0.62967657	      0.00000000	    -74.86633179	      0.00000000	      6.31637520
      0.62976162	      0.00000000	    -74.85131002	      0.00000000	      6.31850340
      0.62984667	     -0.00000000	    -74.83628572	      0.00000000	      6.32062916
      0.62993171	     -0.00000000	    -74.82125889	      0.00000000	      6.32275248
      0.63000625	     -0.00000000	    -74.80808705	      0.00000000	      6.32461139
      0.63008079	     -0.00000000	    -74.79491329	      0.00000000	      6.32646843
      0.63015533	     -0.00000000	    -74.78173763	      0.00000000	      6.32832361
      0.63025591	     -0.00000000	    -74.76395572	      0.00000000	      6.33082399
      0.63033188	     -0.00000000	    -74.75052234	      0.00000000	      6.33271033
      0.63040785	      0.00000000	    -74.73708702	      0.00000000	      6.33459475
      0.63048382	     -0.00000000	    -74.72364979	      0.00000000	      6.33647724
      0.63058341	     -0.00000000	    -74.70603234	      0.00000000	      6.33894204
      0.63065778	      0.00000000	    -74.69287451	      0.00000000	      6.34078046
      0.63073215	     -0.00000000	    -74.67971487	      0.00000000	      6.34261704
      0.63082366	      0.00000000	    -74.66351797	      0.00000000	      6.34487465
      0.63090552	      0.00000000	    -74.64902859	      0.00000000	      6.34689159
      0.63098738	      0.00000000	    -74.63453708	      0.00000000	      6.34890633
      0.63106923	      0.00000000	    -74.62004343	      0.00000000	      6.35091886
      0.63115109	      0.00000000	    -74.60554768	      0.00000000	      6.35292920
      0.63123295	      0.00000000	    -74.59104982	      0.00000000	      6.35493735
      0.63131480	      0.00000000	    -74.57654989	      0.00000000	      6.35694332
      0.63138806	      0.00000000	    -74.56357218	      0.00000000	      6.35873662
      0.63146131	      0.00000000	    -74.55059282	      0.00000000	      6.36052818
      0.63154971	      0.00000000	    -74.53492655	      0.00000000	      6.36268801
      0.63163812	     -0.00000000	    -74.51925791	      0.00000000	      6.36484534
      0.63171212	      0.00000000	    -74.50614077	      0.00000000	      6.36664919
      0.63178612	     -0.00000000	    -74.49302200	      0.00000000	      6.36845131
      0.63187528	      0.00000000	    -74.47721241	      0.00000000	      6.37062046
      0.63196445	      0.00000000	    -74.46140048	      0.00000000	      6.37278709
      0.63203575	     -0.00000000	    -74.44875485	      0.00000000	      6.37451784
      0.63210705	     -0.00000000	    -74.43610775	      0.00000000	      6.37624700
      0.63219973	     -0.00000000	    -74.41966645	      0.00000000	      6.37849226
      0.63229241	      0.00000000	    -74.40322270	      0.00000000	      6.38073486
      0.63236119	      0.00000000	    -74.39101768	      0.00000000	      6.38239747
      0.63242997	      0.00000000	    -74.37881132	      0.00000000	      6.38405862
      0.63252725	     -0.00000000	    -74.36154444	      0.00000000	      6.38640570
      0.63261440	     -0.00000000	    -74.34607315	      0.00000000	      6.38850597
      0.63270156	     -0.00000000	    -74.33059977	      0.00000000	      6.39060397
      0.63277131	      0.00000000	    -74.31821465	      0.00000000	      6.39228140
      0.63284106	      0.00000000	    -74.30582820	      0.00000000	      6.39395740
      0.63293505	     -0.00000000	    -74.28913435	      0.00000000	      6.39621368
      0.63302905	     -0.00000000	    -74.27243814	      0.00000000	      6.39846738
      0.63309787	     -0.00000000	    -74.26021225	      0.00000000	      6.40011585
      0.63316669	      0.00000000	    -74.24798511	      0.00000000	      6.40176295
      0.63326384	     -0.00000000	    -74.23072219	      0.00000000	      6.40408584
      0.63334711	      0.00000000	    -74.21592419	      0.00000000	      6.40607466
      0.63343038	      0.00000000	    -74.20112442	      0.00000000	      6.40806154
      0.63351364	     -0.00000000	    -74.18632288	      0.00000000	      6.41004650
      0.63359691	      0.00000000	    -74.17151960	      0.00000000	      6.41202955
      0.63366943	     -0.00000000	    -74.15862703	      0.00000000	      6.41375492
      0.63374194	     -0.00000000	    -74.14573316	      0.00000000	      6.41547887
      0.63383109	      0.00000000	    -74.12987886	      0.00000000	      6.41759647
      0.63392024	      0.00000000	    -74.11402262	      0.00000000	      6.41971197
      0.63399271	      0.00000000	    -74.10113209	      0.00000000	      6.42143008
      0.63406518	      0.00000000	    -74.08824031	      0.00000000	      6.42314682
      0.63415585	      0.00000000	    -74.07210890	      0.00000000	      6.42529285
      0.63424652	      0.00000000	    -74.05597556	      0.00000000	      6.42743680
      0.63431611	      0.00000000	    -74.04359118	      0.00000000	      6.42908100
      0.63438571	     -0.00000000	    -74.03120568	      0.00000000	      6.43072399
      0.63448065	      0.00000000	    -74.01430757	      0.00000000	      6.43296348
      0.63457559	     -0.00000000	    -73.99740740	      0.00000000	      6.43520080
      0.63464210	     -0.00000000	    -73.98556715	      0.00000000	      6.43676685
      0.63470860	     -0.00000000	    -73.97372592	      0.00000000	      6.43833186
      0.63480991	     -0.00000000	    -73.95568657	      0.00000000	      6.44071386
      0.63489360	      0.00000000	    -73.94078264	      0.00000000	      6.44267987
      0.63497730	      0.00000000	    -73.92587718	      0.00000000	      6.44464433
      0.63506099	      0.00000000	    -73.91097021	      0.00000000	      6.44660726
      0.63514468	      0.00000000	    -73.89606173	      0.00000000	      6.44856871
      0.63521550	      0.00000000	    -73.88344385	      0.00000000	      6.45022749
      0.63528633	     -0.00000000	    -73.87082491	      0.00000000	      6.45188524
      0.63537726	      0.00000000	    -73.85462291	      0.00000000	      6.45401200
      0.63546819	     -0.00000000	    -73.83841920	      0.00000000	      6.45613713
      0.63553936	      0.00000000	    -73.82573522	      0.00000000	      6.45779938
      0.63561053	     -0.00000000	    -73.81305020	      0.00000000	      6.45946067
      0.63570281	     -0.00000000	    -73.79660109	      0.00000000	      6.46161332
      0.63579509	     -0.00000000	    -73.78015028	      0.00000000	      6.46376445
      0.63586322	      0.00000000	    -73.76800277	      0.00000000	      6.46535177
      0.63593136	     -0.00000000	    -73.75585435	      0.00000000	      6.46693829
      0.63602844	      0.00000000	    -73.73854420	      0.00000000	      6.46919738
      0.63611179	      0.00000000	    -73.72367911	      0.00000000	      6.47113596
      0.63619515	      0.00000000	    -73.70881271	      0.00000000	      6.47307346
      0.63627850	     -0.00000000	    -73.69394499	      0.00000000	      6.47500991
      0.63636186	      0.00000000	    -73.67907599	      0.00000000	      6.47694534
      0.63643228	     -0.00000000	    -73.66651456	      0.00000000	      6.47857952
      0.63650269	     -0.00000000	    -73.65395224	      0.00000000	      6.48021301
      0.63659394	      0.00000000	    -73.63767061	      0.00000000	      6.48232900
      0.63668520	      0.00000000	    -73.62138749	      0.00000000	      6.48444394
      0.63675561	      0.00000000	    -73.60882204	      0.00000000	      6.48607520
      0.63682603	     -0.00000000	    -73.59625571	      0.00000000	      6.48770589
      0.63691930	     -0.00000000	    -73.57960887	      0.00000000	      6.48986510
      0.63701257	      0.00000000	    -73.56296053	      0.00000000	      6.49202341
      0.63707939	     -0.00000000	    -73.55103269	      0.00000000	      6.49356912
      0.63714621	     -0.00000000	    -73.53910410	      0.00000000	      6.49511443
      0.63724574	     -0.00000000	    -73.52133468	      0.00000000	      6.49741551
      0.63732905	     -0.00000000	    -73.50645984	      0.00000000	      6.49934098
      0.63741236	      0.00000000	    -73.49158387	      0.00000000	      6.50126597
      0.63749567	      0.00000000	    -73.47670679	      0.00000000	      6.50319049
      0.63757898	      0.00000000	    -73.46182860	      0.00000000	      6.50511462
      0.63764951	      0.00000000	    -73.44923147	      0.00000000	      6.50674335
      0.63772004	     -0.00000000	    -73.43663355	      0.00000000	      6.50837186
      0.63781069	      0.00000000	    -73.42044288	      0.00000000	      6.51046436
      0.63790133	      0.00000000	    -73.40425094	      0.00000000	      6.51255660
      0.63797225	     -0.00000000	    -73.39158137	      0.00000000	      6.51419343
      0.63804316	     -0.00000000	    -73.37891104	      0.00000000	      6.51583019
      0.63813513	      0.00000000	    -73.36247955	      0.00000000	      6.51795258
      0.63822709	     -0.00000000	    -73.34604682	      0.00000000	      6.52007494
      0.63829497	     -0.00000000	    -73.33391778	      0.00000000	      6.52164138
      0.63836284	      0.00000000	    -73.32178808	      0.00000000	      6.52320788
      0.63845962	     -0.00000000	    -73.30449323	      0.00000000	      6.52544143
      0.63854268	      0.00000000	    -73.28964635	      0.00000000	      6.52735890
      0.63862575	      0.00000000	    -73.27479854	      0.00000000	      6.52927661
      0.63870882	     -0.00000000	    -73.25994978	      0.00000000	      6.53119462
      0.63879189	      0.00000000	    -73.24510012	      0.00000000	      6.53311298
      0.63886204	      0.00000000	    -73.23255875	      0.00000000	      6.53473337
      0.63893219	      0.00000000	    -73.22001676	      0.00000000	      6.53635409
      0.63902315	      0.00000000	    -73.20375486	      0.00000000	      6.53845593
      0.63911410	     -0.00000000	    -73.18749191	      0.00000000	      6.54055847
      0.63918426	     -0.00000000	    -73.17494658	      0.00000000	      6.54218081
      0.63925442	     -0.00000000	    -73.16240066	      0.00000000	      6.54380364
      0.63934738	      0.00000000	    -73.14577630	      0.00000000	      6.54595473
      0.63944034	      0.00000000	    -73.12915092	      0.00000000	      6.54810685
      0.63950691	      0.00000000	    -73.11724324	      0.00000000	      6.54964887
      0.63957349	      0.00000000	    -73.10533504	      0.00000000	      6.55119150
      0.63967269	      0.00000000	    -73.08759102	      0.00000000	      6.55349119
      0.63975572	     -0.00000000	    -73.07273891	      0.00000000	      6.55541714
      0.63983875	     -0.00000000	    -73.05788602	      0.00000000	      6.55734423
      0.63992177	      0.00000000	    -73.04303239	      0.00000000	      6.55927252
      0.64000480	     -0.00000000	    -73.02817800	      0.00000000	      6.56120210
      0.64007506	     -0.00000000	    -73.01560745	      0.00000000	      6.56283598
      0.64014532	      0.00000000	    -73.00303638	      0.00000000	      6.56447086
      0.64023569	     -0.00000000	    -72.98686659	      0.00000000	      6.56657521
      0.64032606	      0.00000000	    -72.97069596	      0.00000000	      6.56868139
      0.64039670	     -0.00000000	    -72.95805486	      0.00000000	      6.57032912
      0.64046734	     -0.00000000	    -72.94541327	      0.00000000	      6.57197806
      0.64055904	     -0.00000000	    -72.92900200	      0.00000000	      6.57412051
      0.64065074	     -0.00000000	    -72.91258993	      0.00000000	      6.57626519
      0.64071833	      0.00000000	    -72.90049207	      0.00000000	      6.57784752
      0.64078592	     -0.00000000	    -72.88839379	      0.00000000	      6.57943116
      0.64088246	      0.00000000	    -72.87111498	      0.00000000	      6.58169517
      0.64096525	     -0.00000000	    -72.85629412	      0.00000000	      6.58363931
      0.64104805	      0.00000000	    -72.84147267	      0.00000000	      6.58558564
      0.64113085	      0.00000000	    -72.82665062	      0.00000000	      6.58753425
      0.64121364	      0.00000000	    -72.81182800	      0.00000000	      6.58948518
      0.64128352	      0.00000000	    -72.79931870	      0.00000000	      6.59113348
      0.64135339	      0.00000000	    -72.78680901	      0.00000000	      6.59278354
      0.64144408	      0.00000000	    -72.77057082	      0.00000000	      6.59492805
      0.64153478	      0.00000000	    -72.75433199	      0.00000000	      6.59707573
      0.64160466	      0.00000000	    -72.74181915	      0.00000000	      6.59873281
      0.64167454	     -0.00000000	    -72.72930595	      0.00000000	      6.60039189
      0.64176724	     -0.00000000	    -72.71270628	      0.00000000	      6.60259587
      0.64185994	     -0.00000000	    -72.69610599	      0.00000000	      6.60480357
      0.64192625	     -0.00000000	    -72.68423223	      0.00000000	      6.60638497
      0.64199255	     -0.00000000	    -72.67235818	      0.00000000	      6.60796839
      0.64209151	     -0.00000000	    -72.65463596	      0.00000000	      6.61033541
      0.64217427	     -0.00000000	    -72.63981341	      0.00000000	      6.61231869
      0.64225704	     -0.00000000	    -72.62499042	      0.00000000	      6.61430536
      0.64233980	      0.00000000	    -72.61016700	      0.00000000	      6.61629548
      0.64242256	     -0.00000000	    -72.59534316	      0.00000000	      6.61828917
      0.64249253	      0.00000000	    -72.58281204	      0.00000000	      6.61997728
      0.64256249	     -0.00000000	    -72.57028063	      0.00000000	      6.62166806
      0.64265263	      0.00000000	    -72.55413353	      0.00000000	      6.62385061
      0.64274278	     -0.00000000	    -72.53798598	      0.00000000	      6.62603778
      0.64281311	     -0.00000000	    -72.52538636	      0.00000000	      6.62774761
      0.64288345	     -0.00000000	    -72.51278647	      0.00000000	      6.62946036
      0.64297495	     -0.00000000	    -72.49639561	      0.00000000	      6.63169286
      0.64306644	      0.00000000	    -72.48000434	      0.00000000	      6.63393052
      0.64313372	     -0.00000000	    -72.46795229	      0.00000000	      6.63557914
      0.64320099	      0.00000000	    -72.45590002	      0.00000000	      6.63723067
      0.64329738	     -0.00000000	    -72.43863195	      0.00000000	      6.63960203
      0.64337993	      0.00000000	    -72.42384266	      0.00000000	      6.64163786
      0.64346247	     -0.00000000	    -72.40905308	      0.00000000	      6.64367834
      0.64354502	     -0.00000000	    -72.39426323	      0.00000000	      6.64572354
      0.64361928	     -0.00000000	    -72.38095864	      0.00000000	      6.64756743
      0.64369354	      0.00000000	    -72.36765384	      0.00000000	      6.64941528
      0.64376779	     -0.00000000	    -72.35434885	      0.00000000	      6.65126716
      0.64386206	     -0.00000000	    -72.33745839	      0.00000000	      6.65362395
      0.64393739	     -0.00000000	    -72.32396070	      0.00000000	      6.65551212
      0.64401272	      0.00000000	    -72.31046284	      0.00000000	      6.65740466
      0.64408805	     -0.00000000	    -72.29696480	      0.00000000	      6.65930163
      0.64418180	      0.00000000	    -72.28016555	      0.00000000	      6.66166879
      0.64425582	      0.00000000	    -72.26690134	      0.00000000	      6.66354281
      0.64432985	     -0.00000000	    -72.25363698	      0.00000000	      6.66542132
      0.64440387	     -0.00000000	    -72.24037249	      0.00000000	      6.66730437
      0.64450170	      0.00000000	    -72.22284103	      0.00000000	      6.66980023
      0.64457507	     -0.00000000	    -72.20969483	      0.00000000	      6.67167714
      0.64464843	      0.00000000	    -72.19654852	      0.00000000	      6.67355871
      0.64473762	     -0.00000000	    -72.18056460	      0.00000000	      6.67586751
      0.64481741	      0.00000000	    -72.16626691	      0.00000000	      6.67798536
      0.64489719	      0.00000000	    -72.15196913	      0.00000000	      6.68018562
      0.64497698	     -0.00000000	    -72.13767124	      0.00000000	      6.68249848
      0.64505676	     -0.00000000	    -72.12337328	      0.00000000	      6.68495285
      0.64513655	     -0.00000000	    -72.10907525	      0.00000000	      6.68757646
      0.64521633	     -0.00000000	    -72.09477715	      0.00000000	      6.69039584
      0.64529612	     -0.00000000	    -72.08047899	      0.00000000	      6.69343637
      0.64537591	     -0.00000000	    -72.06618079	      0.00000000	      6.69672229
      0.64545569	      0.00000000	    -72.05188256	      0.00000000	      6.70027677
      0.64553548	      0.00000000	    -72.03758430	      0.00000000	      6.70412189
      0.64560628	      0.00000000	    -72.02489481	      0.00000000	      6.70779480
      0.64567709	     -0.00000000	    -72.01220533	      0.00000000	      6.71172726
      0.64576476	      0.00000000	    -71.99649489	      0.00000000	      6.71697555
      0.64585242	     -0.00000000	    -71.98078447	      0.00000000	      6.72266648
      0.64592436	      0.00000000	    -71.96789229	      0.00000000	      6.72768331
      0.64599630	      0.00000000	    -71.95500015	      0.00000000	      6.73302563
      0.64608458	     -0.00000000	    -71.93917929	      0.00000000	      6.74004313
      0.64617287	      0.00000000	    -71.92335852	      0.00000000	      6.74758786
      0.64624185	      0.00000000	    -71.91099651	      0.00000000	      6.75386223
      0.64631083	     -0.00000000	    -71.89863458	      0.00000000	      6.76047834
      0.64640310	     -0.00000000	    -71.88209910	      0.00000000	      6.76987633
      0.64649537	     -0.00000000	    -71.86556378	      0.00000000	      6.77991794
      0.64656166	      0.00000000	    -71.85368482	      0.00000000	      6.78753852
      0.64662795	     -0.00000000	    -71.84180596	      0.00000000	      6.79550565
      0.64672555	     -0.00000000	    -71.82431583	      0.00000000	      6.80787855
      0.64680756	      0.00000000	    -71.80962083	      0.00000000	      6.81887599
      0.64688957	     -0.00000000	    -71.79492603	      0.00000000	      6.83043231
      0.64697157	     -0.00000000	    -71.78023144	      0.00000000	      6.84255562
      0.64705358	      0.00000000	    -71.76553708	      0.00000000	      6.85525339
      0.64712390	      0.00000000	    -71.75293709	      0.00000000	      6.86660420
      0.64719421	      0.00000000	    -71.74033729	      0.00000000	      6.87838638
      0.64728267	     -0.00000000	    -71.72448858	      0.00000000	      6.89382503
      0.64737112	     -0.00000000	    -71.70864021	      0.00000000	      6.90995843
      0.64744177	     -0.00000000	    -71.69598114	      0.00000000	      6.92334844
      0.64751243	      0.00000000	    -71.68332232	      0.00000000	      6.93718803
      0.64760206	     -0.00000000	    -71.66726290	      0.00000000	      6.95539642
      0.64769170	     -0.00000000	    -71.65120393	      0.00000000	      6.97433626
      0.64775959	     -0.00000000	    -71.63904138	      0.00000000	      6.98916997
      0.64782748	      0.00000000	    -71.62687911	      0.00000000	      7.00442650
      0.64792124	      0.00000000	    -71.61008129	      0.00000000	      7.02619571
      0.64801501	      0.00000000	    -71.59328405	      0.00000000	      7.04877557
      0.64808013	      0.00000000	    -71.58161959	      0.00000000	      7.06493386
      0.64814525	     -0.00000000	    -71.56995543	      0.00000000	      7.08148407
      0.64824489	      0.00000000	    -71.55210756	      0.00000000	      7.10756816
      0.64832743	     -0.00000000	    -71.53732294	      0.00000000	      7.12987139
      0.64840997	      0.00000000	    -71.52253889	      0.00000000	      7.15280398
      0.64849252	     -0.00000000	    -71.50775542	      0.00000000	      7.17636508
      0.64856569	     -0.00000000	    -71.49465089	      0.00000000	      7.19777584
      0.64863886	     -0.00000000	    -71.48154686	      0.00000000	      7.21967860
      0.64871203	     -0.00000000	    -71.46844335	      0.00000000	      7.24207217
      0.64880779	     -0.00000000	    -71.45129672	      0.00000000	      7.27211580
      0.64888221	     -0.00000000	    -71.43796952	      0.00000000	      7.29604507
      0.64895664	      0.00000000	    -71.42464292	      0.00000000	      7.32047680
      0.64903107	      0.00000000	    -71.41131693	      0.00000000	      7.34540898
      0.64912599	      0.00000000	    -71.39432329	      0.00000000	      7.37792755
      0.64919902	     -0.00000000	    -71.38124848	      0.00000000	      7.40349722
      0.64927206	     -0.00000000	    -71.36817433	      0.00000000	      7.42954152
      0.64936004	      0.00000000	    -71.35242460	      0.00000000	      7.46154428
      0.64944802	     -0.00000000	    -71.33667588	      0.00000000	      7.49422781
      0.64951470	     -0.00000000	    -71.32474110	      0.00000000	      7.51944823
      0.64958139	     -0.00000000	    -71.31280693	      0.00000000	      7.54505480
      0.64967627	      0.00000000	    -71.29582619	      0.00000000	      7.58215318
      0.64975845	      0.00000000	    -71.28111966	      0.00000000	      7.61490846
      0.64984063	      0.00000000	    -71.26641417	      0.00000000	      7.64823752
      0.64992282	      0.00000000	    -71.25170972	      0.00000000	      7.68213580
      0.64999505	     -0.00000000	    -71.23878538	      0.00000000	      7.71239881
      0.65006729	     -0.00000000	    -71.22586190	      0.00000000	      7.74309477
      0.65013953	     -0.00000000	    -71.21293930	      0.00000000	      7.77422039
      0.65023785	     -0.00000000	    -71.19535347	      0.00000000	      7.81726567
      0.65031176	     -0.00000000	    -71.18213391	      0.00000000	      7.85014105
      0.65038567	     -0.00000000	    -71.16891533	      0.00000000	      7.88345413
      0.65045958	      0.00000000	    -71.15569777	      0.00000000	      7.91720114
      0.65055624	      0.00000000	    -71.13841305	      0.00000000	      7.96198493
      0.65062858	     -0.00000000	    -71.12547947	      0.00000000	      7.99597441
      0.65070091	     -0.00000000	    -71.11254693	      0.00000000	      8.03036747
      0.65078983	      0.00000000	    -71.09665047	      0.00000000	      8.07319431
      0.65086930	     -0.00000000	    -71.08244582	      0.00000000	      8.11197278
      0.65094877	     -0.00000000	    -71.06824253	      0.00000000	      8.15122353
      0.65102823	     -0.00000000	    -71.05404061	      0.00000000	      8.19094165
      0.65110770	      0.00000000	    -71.03984010	      0.00000000	      8.23112219
      0.65118717	     -0.00000000	    -71.02564103	      0.00000000	      8.27176022
      0.65126663	     -0.00000000	    -71.01144344	      0.00000000	      8.31285076
      0.65134610	      0.00000000	    -70.99724735	      0.00000000	      8.35438889
      0.65141661	      0.00000000	    -70.98465324	      0.00000000	      8.39161403
      0.65148711	      0.00000000	    -70.97206037	      0.00000000	      8.42918415
      0.65157379	      0.00000000	    -70.95658043	      0.00000000	      8.47584043
      0.65166047	      0.00000000	    -70.94110242	      0.00000000	      8.52300651
      0.65173214	      0.00000000	    -70.92830724	      0.00000000	      8.56238217
      0.65180380	      0.00000000	    -70.91551343	      0.00000000	      8.60209835
      0.65189091	     -0.00000000	    -70.89996454	      0.00000000	      8.65082635
      0.65197802	     -0.00000000	    -70.88441775	      0.00000000	      8.70004577
      0.65204703	     -0.00000000	    -70.87210190	      0.00000000	      8.73938589
      0.65211604	     -0.00000000	    -70.85978742	      0.00000000	      8.77902734
      0.65220658	     -0.00000000	    -70.84363344	      0.00000000	      8.83148711
      0.65229713	     -0.00000000	    -70.82748188	      0.00000000	      8.88445316
      0.65236384	     -0.00000000	    -70.81558216	      0.00000000	      8.92380123
      0.65243056	     -0.00000000	    -70.80368381	      0.00000000	      8.96341767
      0.65252541	     -0.00000000	    -70.78677049	      0.00000000	      9.02019639
      0.65260661	      0.00000000	    -70.77229347	      0.00000000	      9.06922460
      0.65268781	      0.00000000	    -70.75781859	      0.00000000	      9.11863571
      0.65276901	      0.00000000	    -70.74334588	      0.00000000	      9.16842491
      0.65285021	     -0.00000000	    -70.72887538	      0.00000000	      9.21858744
      0.65292020	     -0.00000000	    -70.71640414	      0.00000000	      9.26212166
      0.65299019	      0.00000000	    -70.70393459	      0.00000000	      9.30592678
      0.65307770	     -0.00000000	    -70.68834615	      0.00000000	      9.36107354
      0.65316521	     -0.00000000	    -70.67276044	      0.00000000	      9.41663344
      0.65323540	     -0.00000000	    -70.66026165	      0.00000000	      9.46149095
      0.65330559	     -0.00000000	    -70.64776467	      0.00000000	      9.50660769
      0.65339443	     -0.00000000	    -70.63194921	      0.00000000	      9.56408160
      0.65348327	     -0.00000000	    -70.61613674	      0.00000000	      9.62196055
      0.65355064	     -0.00000000	    -70.60414847	      0.00000000	      9.66611553
      0.65361801	     -0.00000000	    -70.59216197	      0.00000000	      9.71049772
      0.65371110	      0.00000000	    -70.57560103	      0.00000000	      9.77219794
      0.65380419	     -0.00000000	    -70.55904355	      0.00000000	      9.83432114
      0.65386864	     -0.00000000	    -70.54758257	      0.00000000	      9.87757463
      0.65393310	      0.00000000	    -70.53612330	      0.00000000	      9.92102587
      0.65403241	      0.00000000	    -70.51846806	      0.00000000	      9.98836631
      0.65411424	      0.00000000	    -70.50392523	      0.00000000	     10.04419136
      0.65419607	      0.00000000	    -70.48938527	      0.00000000	     10.10032298
      0.65427789	     -0.00000000	    -70.47484822	      0.00000000	     10.15675722
      0.65435087	      0.00000000	    -70.46188600	      0.00000000	     10.20733950
      0.65442384	     -0.00000000	    -70.44892616	      0.00000000	     10.25815665
      0.65449682	     -0.00000000	    -70.43596871	      0.00000000	     10.30920598
      0.65459057	     -0.00000000	    -70.41932645	      0.00000000	     10.37512304
      0.65466473	     -0.00000000	    -70.40616401	      0.00000870	     10.42753322
      0.65473889	     -0.00000000	    -70.39300413	      0.00046375	     10.48017426
      0.65481305	     -0.00000000	    -70.37984684	      0.00249985	     10.53304346
      0.65490390	     -0.00000000	    -70.36373413	      0.00908476	     10.59810970
      0.65498007	     -0.00000000	    -70.35022514	      0.01980128	     10.65293137
      0.65499568	      0.00000000	    -70.34745840	      0.02272244	     10.66418936
      0.65500568	     -0.00000000	    -70.34568536	      0.02473729	     10.67140928
      0.65501568	     -0.00000000	    -70.34391240	      0.02686698	     10.67863316
      0.65502852	      0.00000000	    -70.34163667	      0.02977353	     10.68791233
      0.65504135	      0.00000000	    -70.33936147	      0.03287913	     10.69719763
      0.65505786	      0.00000000	    -70.33643661	      0.03717402	     10.70914795
      0.65507437	     -0.00000000	    -70.33351365	      0.04181668	     10.72110745
      0.65509088	     -0.00000000	    -70.33059313	      0.04681630	     10.73307559
      0.65510739	      0.00000000	    -70.32767557	      0.05218110	     10.74505182
      0.65512390	      0.00000000	    -70.32476149	      0.05791826	     10.75703557
      0.65514041	     -0.00000000	    -70.32185141	      0.06403389	     10.76902627
      0.65516041	      0.00000000	    -70.31833174	      0.07195763	     10.78356240
      0.65518042	     -0.00000000	    -70.31481966	      0.08045095	     10.79810680
      0.65520042	      0.00000000	    -70.31131612	      0.08951812	     10.81265836
      0.65522042	     -0.00000000	    -70.30782211	      0.09916092	     10.82721595
      0.65524043	     -0.00000000	    -70.30433864	      0.10937872	     10.84177839
      0.65526043	     -0.00000000	    -70.30086672	      0.12016847	     10.85634448
      0.65528043	      0.00000000	    -70.29740741	      0.13152478	     10.87091298
      0.65530044	      0.00000000	    -70.29396178	      0.14344003	     10.88548264
      0.65532044	     -0.00000000	    -70.29053091	      0.15590446	     10.90005214
      0.65534044	     -0.00000000	    -70.28711591	      0.16890631	     10.91462017
      0.65536044	      0.00000000	    -70.28371793	      0.18243193	     10.92918537
      0.65538045	     -0.00000000	    -70.28033812	      0.19646594	     10.94374637
      0.65540045	      0.00000000	    -70.27697764	      0.21099140	     10.95830175
      0.65542045	      0.00000000	    -70.27363771	      0.22598995	     10.97285009
      0.65544046	      0.00000000	    -70.27031952	      0.24144197	     10.98738993
      0.65546046	      0.00000000	    -70.26702432	      0.25732677	     11.00191978
      0.65548046	      0.00000000	    -70.26375335	      0.27362270	     11.01643814
      0.65550047	     -0.00000000	    -70.26050789	      0.29030733	     11.03094350
      0.65552047	      0.00000000	    -70.25728923	      0.30735762	     11.04543428
      0.65554047	     -0.00000000	    -70.25409867	      0.32475001	     11.05990894
      0.65556462	     -0.00000000	    -70.25028656	      0.34616657	     11.07735799
      0.65558876	      0.00000000	    -70.24651968	      0.36800430	     11.09477838
      0.65561291	     -0.00000000	    -70.24280043	      0.39022050	     11.11216722
      0.65563706	      0.00000000	    -70.23913122	      0.41277254	     11.12952161
      0.65566120	     -0.00000000	    -70.23551453	      0.43561808	     11.14683860
      0.65568535	      0.00000000	    -70.23195282	      0.45871530	     11.16411518
      0.65570949	     -0.00000000	    -70.22844863	      0.48202305	     11.18134835
      0.65573364	      0.00000000	    -70.22500449	      0.50550102	     11.19853503
      0.65575779	      0.00000000	    -70.22162297	      0.52910987	     11.21567215
      0.65578193	      0.00000000	    -70.21830668	      0.55281135	     11.23275659
      0.65580608	     -0.00000000	    -70.21505824	      0.57656837	     11.24978520
      0.65583023	      0.00000000	    -70.21188030	      0.60034507	     11.26675480
      0.65585437	     -0.00000000	    -70.20877552	      0.62410688	     11.28366220
      0.65587852	     -0.00000000	    -70.20574661	      0.64782056	     11.30050417
      0.65590266	      0.00000000	    -70.20279628	      0.67145420	     11.31727746
      0.65592681	     -0.00000000	    -70.19992726	      0.69497726	     11.33397879
      0.65595096	      0.00000000	    -70.19714232	      0.71836056	     11.35060489
      0.65597510	     -0.00000000	    -70.19444423	      0.74157627	     11.36715242
      0.65599925	      0.00000000	    -70.19183577	      0.76459790	     11.38361807
      0.65602340	      0.00000000	    -70.18931977	      0.78740029	     11.39999848
      0.65604754	     -0.00000000	    -70.18689905	      0.80995954	     11.41629028
      0.65607169	      0.00000000	    -70.18457645	      0.83225306	     11.43249009
      0.65609583	      0.00000000	    -70.18235482	      0.85425946	     11.44859452
      0.65611998	     -0.00000000	    -70.18023705	      0.87595855	     11.46460016
      0.65614413	     -0.00000000	    -70.17822600	      0.89733131	     11.48050357
      0.65616827	     -0.00000000	    -70.17632459	      0.91835982	     11.49630133
      0.65619242	      0.00000000	    -70.17453572	      0.93902726	     11.51198999
      0.65621657	      0.00000000	    -70.17286230	      0.95931785	     11.52756609
      0.65624071	     -0.00000000	    -70.17130728	      0.97921677	     11.54302616
      0.65626486	     -0.00000000	    -70.16987359	      0.99871022	     11.55836673
      0.65629399	      0.00000000	    -70.16830968	      1.02166894	     11.57670943
      0.65632312	     -0.00000000	    -70.16693186	      1.04399781	     11.59486699
      0.65635225	     -0.00000000	    -70.16574535	      1.06567759	     11.61283328
      0.65638138	     -0.00000000	    -70.16475538	      1.08669074	     11.63060212
      0.65641051	      0.00000000	    -70.16396723	      1.10702127	     11.64816732
      0.65643964	      0.00000000	    -70.16338616	      1.12665467	     11.66552270
      0.65646877	      0.00000000	    -70.16301750	      1.14557785	     11.68266205
      0.65649790	     -0.00000000	    -70.16286655	      1.16377900	     11.69957912
      0.65652703	     -0.00000000	    -70.16293867	      1.18124755	     11.71626767
      0.65655616	     -0.00000000	    -70.16323923	      1.19797409	     11.73272145
      0.65658529	     -0.00000000	    -70.16377362	      1.21395027	     11.74893415
      0.65661441	     -0.00000000	    -70.16454728	      1.22916876	     11.76489946
      0.65664354	     -0.00000000	    -70.16556567	      1.24362316	     11.78061104
      0.65667267	     -0.00000000	    -70.16683430	      1.25730796	     11.79606251
      0.65670180	     -0.00000000	    -70.16835872	      1.27021844	     11.81124744
      0.65673093	      0.00000000	    -70.17014452	      1.28235063	     11.82615937
      0.65675710	     -0.00000000	    -70.17197599	      1.29258136	     11.83931488
      0.65678326	      0.00000000	    -70.17402705	      1.30217964	     11.85224009
      0.65680943	      0.00000000	    -70.17630192	      1.31114391	     11.86493020
      0.65683559	     -0.00000000	    -70.17880485	      1.31947296	     11.87738030
      0.65686175	      0.00000000	    -70.18154019	      1.32716588	     11.88958545
      0.65688792	      0.00000000	    -70.18451237	      1.33422207	     11.90154059
      0.65691084	     -0.00000000	    -70.18731403	      1.33987959	     11.91180345
      0.65693375	      0.00000000	    -70.19030399	      1.34504813	     11.92186703
      0.65695667	      0.00000000	    -70.19348540	      1.34972768	     11.93172773
      0.65697959	     -0.00000000	    -70.19686152	      1.35391835	     11.94138186
      0.65700251	     -0.00000000	    -70.20043571	      1.35762028	     11.95082567
      0.65702295	     -0.00000000	    -70.20379288	      1.36050944	     11.95906668
      0.65704339	      0.00000000	    -70.20731282	      1.36301030	     11.96713451
      0.65706382	      0.00000000	    -70.21099815	      1.36512304	     11.97502623
      0.65708426	      0.00000000	    -70.21485158	      1.36684785	     11.98273883
      0.65710470	      0.00000000	    -70.21887593	      1.36818488	     11.99026915
      0.65712289	      0.00000000	    -70.22260481	      1.36904901	     11.99681707
      0.65714109	      0.00000000	    -70.22647366	      1.36960597	     12.00321555
      0.65715928	     -0.00000000	    -70.23048472	      1.36985577	     12.00946209
      0.65717748	     -0.00000000	    -70.23464038	      1.36979839	     12.01555408
      0.65719567	     -0.00000000	    -70.23894312	      1.36943371	     12.02148877
      0.65721191	      0.00000000	    -70.24291027	      1.36884847	     12.02665104
      0.65722816	     -0.00000000	    -70.24699870	      1.36801806	     12.03168351
      0.65724440	      0.00000000	    -70.25121049	      1.36694221	     12.03658392
      0.65726064	     -0.00000000	    -70.25554787	      1.36562060	     12.04134986
      0.65727688	      0.00000000	    -70.26001318	      1.36405279	     12.04597877
      0.65729140	      0.00000000	    -70.26411436	      1.36244279	     12.04999767
      0.65730591	     -0.00000000	    -70.26832165	      1.36063525	     12.05390289
      0.65732043	     -0.00000000	    -70.27263710	      1.35862964	     12.05769223
      0.65733494	      0.00000000	    -70.27706291	      1.35642532	     12.06136335
      0.65734946	     -0.00000000	    -70.28160142	      1.35402155	     12.06491374
      0.65736245	      0.00000000	    -70.28576095	      1.35170038	     12.06798670
      0.65737544	      0.00000000	    -70.29001476	      1.34921804	     12.07095871
      0.65738843	      0.00000000	    -70.29436494	      1.34657375	     12.07382754
      0.65740142	     -0.00000000	    -70.29881379	      1.34376658	     12.07659079
      0.65741441	      0.00000000	    -70.30336379	      1.34079551	     12.07924583
      0.65742603	     -0.00000000	    -70.30751946	      1.33799957	     12.08152558
      0.65743764	     -0.00000000	    -70.31176024	      1.33507078	     12.08371440
      0.65744926	     -0.00000000	    -70.31608844	      1.33200808	     12.08580988
      0.65746087	      0.00000000	    -70.32050655	      1.32881032	     12.08780942
      0.65747249	     -0.00000000	    -70.32501735	      1.32547621	     12.08971018
      0.65748286	      0.00000000	    -70.32912518	      1.32238329	     12.09132111
      0.65749323	      0.00000000	    -70.33331169	      1.31917942	     12.09284838
      0.65750359	     -0.00000000	    -70.33757948	      1.31586337	     12.09428930
      0.65751396	      0.00000000	    -70.34193148	      1.31243375	     12.09564093
      0.65752433	     -0.00000000	    -70.34637090	      1.30888906	     12.09689998
      0.65753433	      0.00000000	    -70.35073851	      1.30535994	     12.09802314
      0.65754433	     -0.00000000	    -70.35519442	      1.30172056	     12.09905316
      0.65755433	      0.00000000	    -70.35974273	      1.29796907	     12.09998595
      0.65756433	     -0.00000000	    -70.36438806	      1.29410345	     12.10081691
      0.65757433	     -0.00000000	    -70.36913571	      1.29012144	     12.10154077
      0.65758433	     -0.00000000	    -70.37399175	      1.28602052	     12.10215156
      0.65759433	      0.00000000	    -70.37896321	      1.28179789	     12.10264237
      0.65760433	     -0.00000000	    -70.38405829	      1.27745044	     12.10300518
      0.65761433	      0.00000000	    -70.38928664	      1.27297466	     12.10323063
      0.65762433	      0.00000000	    -70.39464603	      1.26836151	     12.10331913
      0.65763433	      0.00000000	    -70.40011329	      1.26359632	     12.10328900
      0.65764433	      0.00000000	    -70.40566877	      1.25867039	     12.10315631
      0.65765433	      0.00000000	    -70.41129817	      1.25358043	     12.10293320
      0.65766433	      0.00000000	    -70.41699045	      1.24832672	     12.10262940
      0.65767433	      0.00000000	    -70.42273658	      1.24291194	     12.10225324
      0.65768433	      0.00000000	    -70.42852882	      1.23734045	     12.10181213
      0.65769433	      0.00000000	    -70.43436037	      1.23161785	     12.10131289
      0.65770433	      0.00000000	    -70.44022508	      1.22575068	     12.10076183
      0.65771433	      0.00000000	    -70.44611746	      1.21974622	     12.10016487
      0.65772433	      0.00000000	    -70.45203258	      1.21361231	     12.09952749
      0.65773433	      0.00000000	    -70.45796605	      1.20735721	     12.09885474
      0.65774433	     -0.00000000	    -70.46391405	      1.20098949	     12.09815127
      0.65775433	     -0.00000000	    -70.46987325	      1.19451790	     12.09742129
      0.65776433	     -0.00000000	    -70.47584078	      1.18795126	     12.09666863
      0.65777433	      0.00000000	    -70.48181423	      1.18129835	     12.09589672
      0.65778433	     -0.00000000	    -70.48779157	      1.17456786	     12.09510866
      0.65779433	      0.00000000	    -70.49377109	      1.16776829	     12.09430720
      0.65780433	     -0.00000000	    -70.49975141	      1.16090789	     12.09349482
      0.65781433	     -0.00000000	    -70.50573137	      1.15399463	     12.09267374
      0.65782433	      0.00000000	    -70.51171003	      1.14703618	     12.09184595
      0.65783433	      0.00000000	    -70.51768665	      1.14003982	     12.09101323
      0.65784433	      0.00000000	    -70.52366062	      1.13301251	     12.09017717
      0.65785433	     -0.00000000	    -70.52963146	      1.12596081	     12.08933922
      0.65786433	      0.00000000	    -70.53559880	      1.11889092	     12.08850067
      0.65787433	     -0.00000000	    -70.54156233	      1.11180867	     12.08766271
      0.65788433	      0.00000000	    -70.54752186	      1.10471952	     12.08682637
      0.65789433	     -0.00000000	    -70.55347720	      1.09762858	     12.08599264
      0.65790433	      0.00000000	    -70.55942824	      1.09054061	     12.08516237
      0.65791433	      0.00000000	    -70.56537491	      1.08346003	     12.08433636
      0.65792433	     -0.00000000	    -70.57131715	      1.07639096	     12.08351533
      0.65793433	     -0.00000000	    -70.57725495	      1.06933719	     12.08269993
      0.65794433	     -0.00000000	    -70.58318829	      1.06230225	     12.08189075
      0.65795433	      0.00000000	    -70.58911719	      1.05528938	     12.08108835
      0.65796433	      0.00000000	    -70.59504169	      1.04830156	     12.08029322
      0.65797433	     -0.00000000	    -70.60096180	      1.04134153	     12.07950581
      0.65798433	      0.00000000	    -70.60687757	      1.03441179	     12.07872653
      0.65799638	      0.00000000	    -70.61400013	      1.02610523	     12.07779886
      0.65800843	      0.00000000	    -70.62111656	      1.01784959	     12.07688414
      0.65802048	      0.00000000	    -70.62822694	      1.00964810	     12.07598290
      0.65803253	     -0.00000000	    -70.63533138	      1.00150363	     12.07509563
      0.65804458	      0.00000000	    -70.64242997	      0.99341868	     12.07422273
      0.65805663	      0.00000000	    -70.64952282	      0.98539549	     12.07336460
      0.65806868	      0.00000000	    -70.65661001	      0.97743599	     12.07252157
      0.65808073	     -0.00000000	    -70.66369166	      0.96954184	     12.07169395
      0.65809530	      0.00000000	    -70.67224494	      0.96008840	     12.07071444
      0.65810986	      0.00000000	    -70.68079040	      0.95073468	     12.06975825
      0.65812443	     -0.00000000	    -70.68932820	      0.94148237	     12.06882573
      0.65813899	     -0.00000000	    -70.69785847	      0.93233281	     12.06791719
      0.65815356	      0.00000000	    -70.70638137	      0.92328701	     12.06703289
      0.65816812	     -0.00000000	    -70.71489701	      0.91434567	     12.06617305
      0.65818269	      0.00000000	    -70.72340551	      0.90550923	     12.06533786
      0.65819726	     -0.00000000	    -70.73190698	      0.89677792	     12.06452747
      0.65821518	      0.00000000	    -70.74235734	      0.88617953	     12.06356461
      0.65823310	      0.00000000	    -70.75279739	      0.87573992	     12.06263966
      0.65825102	     -0.00000000	    -70.76322731	      0.86545839	     12.06175275
      0.65826894	     -0.00000000	    -70.77364724	      0.85533392	     12.06090398
      0.65828686	     -0.00000000	    -70.78405732	      0.84536526	     12.06009341
      0.65830479	      0.00000000	    -70.79445766	      0.83555093	     12.05932106
      0.65832271	      0.00000000	    -70.80484839	      0.82588928	     12.05858692
      0.65834487	     -0.00000000	    -70.81768432	      0.81415018	     12.05773191
      0.65836703	     -0.00000000	    -70.83050586	      0.80263812	     12.05693522
      0.65838919	      0.00000000	    -70.84331316	      0.79134924	     12.05619672
      0.65841135	     -0.00000000	    -70.85610636	      0.78027949	     12.05551628
      0.65843351	      0.00000000	    -70.86888555	      0.76942474	     12.05489372
      0.65845567	      0.00000000	    -70.88165086	      0.75878076	     12.05432884
      0.65848334	      0.00000000	    -70.89756697	      0.74578273	     12.05370430
      0.65851101	      0.00000000	    -70.91346174	      0.73309818	     12.05316889
      0.65853867	     -0.00000000	    -70.92933528	      0.72071881	     12.05272216
      0.65856634	     -0.00000000	    -70.94518773	      0.70863638	     12.05236363
      0.65859963	      0.00000000	    -70.96423675	      0.69447857	     12.05204843
      0.65863292	     -0.00000000	    -70.98325552	      0.68072515	     12.05185941
      0.65867314	     -0.00000000	    -71.00619291	      0.66462907	     12.05179815
      0.65871336	      0.00000000	    -71.02908654	      0.64908039	     12.05191829
      0.65874689	      0.00000000	    -71.04813447	      0.63652313	     12.05215595
      0.65878041	     -0.00000000	    -71.06715222	      0.62431823	     12.05251771
      0.65881600	     -0.00000000	    -71.08730591	      0.61173533	     12.05303652
      0.65886184	      0.00000000	    -71.11322063	      0.59606746	     12.05390793
      0.65891768	     -0.00000000	    -71.14471045	      0.57777135	     12.05527521
      0.65895325	      0.00000000	    -71.16472370	      0.56654883	     12.05631952
      0.65898881	      0.00000000	    -71.18470351	      0.55564721	     12.05749762
      0.65902438	     -0.00000000	    -71.20464997	      0.54505514	     12.05880853
      0.65905994	      0.00000000	    -71.22456315	      0.53476171	     12.06025129
      0.65909551	     -0.00000000	    -71.24444312	      0.52475647	     12.06182491
      0.65913107	     -0.00000000	    -71.26428997	      0.51502936	     12.06352846
      0.65916664	      0.00000000	    -71.28410378	      0.50557077	     12.06536097
      0.65920221	      0.00000000	    -71.30388461	      0.49637141	     12.06732152
      0.65923777	      0.00000000	    -71.32363255	      0.48742242	     12.06940917
      0.65927334	     -0.00000000	    -71.34334767	      0.47871526	     12.07162302
      0.65930890	     -0.00000000	    -71.36303006	      0.47024172	     12.07396215
      0.65934447	      0.00000000	    -71.38267978	      0.46199395	     12.07642565
      0.65938003	      0.00000000	    -71.40229691	      0.45396437	     12.07901265
      0.65941033	     -0.00000000	    -71.41898008	      0.44729183	     12.08131285
      0.65944062	      0.00000000	    -71.43563970	      0.44076798	     12.08370145
      0.65947847	      0.00000000	    -71.45642539	      0.43281809	     12.08680983
      0.65951633	     -0.00000000	    -71.47717448	      0.42508602	     12.09005441
      0.65954673	     -0.00000000	    -71.49381240	      0.41902871	     12.09275818
      0.65957714	     -0.00000000	    -71.51042682	      0.41310326	     12.09554861
      0.65961389	      0.00000000	    -71.53047867	      0.40611155	     12.09903658
      0.65965064	     -0.00000000	    -71.55049635	      0.39930100	     12.10264952
      0.65968102	      0.00000000	    -71.56702060	      0.39380281	     12.10573031
      0.65971141	      0.00000000	    -71.58352159	      0.38842112	     12.10889540
      0.65974179	     -0.00000000	    -71.59999937	      0.38315280	     12.11214429
      0.65978414	     -0.00000000	    -71.62293007	      0.37599242	     12.11681200
      0.65981142	     -0.00000000	    -71.63767397	      0.37149083	     12.11990313
      0.65983870	     -0.00000000	    -71.65239930	      0.36707282	     12.12306049
      0.65987773	      0.00000000	    -71.67343743	      0.36089256	     12.12769284
      0.65991403	     -0.00000000	    -71.69296891	      0.35528995	     12.13212110
      0.65995032	     -0.00000000	    -71.71246771	      0.34982267	     12.13666434
      0.65998023	     -0.00000000	    -71.72850965	      0.34541652	     12.14049367
      0.66001014	      0.00000000	    -71.74452952	      0.34109715	     12.14440009
      0.66004698	     -0.00000000	    -71.76423277	      0.33589252	     12.14931739
      0.66007638	      0.00000000	    -71.77992994	      0.33182920	     12.15332373
      0.66010578	     -0.00000000	    -71.79560592	      0.32784313	     12.15740319
      0.66013517	      0.00000000	    -71.81126075	      0.32393243	     12.16155534
      0.66017639	     -0.00000000	    -71.83317574	      0.31857247	     12.16749898
      0.66020162	     -0.00000000	    -71.84657159	      0.31536037	     12.17120732
      0.66022686	      0.00000000	    -71.85995196	      0.31219955	     12.17496828
      0.66026567	      0.00000000	    -71.88050345	      0.30743528	     12.18085549
      0.66032773	     -0.00000000	    -71.91328586	      0.30005577	     12.19052322
      0.66035434	      0.00000000	    -71.92731635	      0.29697759	     12.19476470
      0.66039192	      0.00000000	    -71.94709890	      0.29271663	     12.20085062
      0.66042511	     -0.00000000	    -71.96454579	      0.28903385	     12.20632036
      0.66046926	     -0.00000000	    -71.98770556	      0.28425096	     12.21372912
      0.66049422	      0.00000000	    -72.00078483	      0.28160191	     12.21798764
      0.66051919	     -0.00000000	    -72.01384925	      0.27899254	     12.22229494
      0.66055844	     -0.00000000	    -72.03435642	      0.27496902	     12.22916404
      0.66058901	      0.00000000	    -72.05030137	      0.27190039	     12.23459601
      0.66061958	      0.00000000	    -72.06622422	      0.26888702	     12.24009983
      0.66065014	      0.00000000	    -72.08212501	      0.26592760	     12.24567509
      0.66068071	      0.00000000	    -72.09800379	      0.26302090	     12.25132139
      0.66071128	      0.00000000	    -72.11386060	      0.26016570	     12.25703836
      0.66074184	     -0.00000000	    -72.12969549	      0.25736082	     12.26282558
      0.66077241	     -0.00000000	    -72.14550850	      0.25460512	     12.26868268
      0.66080298	     -0.00000000	    -72.16129970	      0.25189748	     12.27460926
      0.66083354	     -0.00000000	    -72.17706911	      0.24923682	     12.28060496
      0.66086411	     -0.00000000	    -72.19281678	      0.24662208	     12.28666938
      0.66089468	     -0.00000000	    -72.20854277	      0.24405224	     12.29280215
      0.66092524	      0.00000000	    -72.22424712	      0.24152630	     12.29900290
      0.66095581	     -0.00000000	    -72.23992987	      0.23904330	     12.30527125
      0.66098638	     -0.00000000	    -72.25559108	      0.23660228	     12.31160684
      0.66101694	      0.00000000	    -72.27123078	      0.23420234	     12.31800931
      0.66104751	      0.00000000	    -72.28684903	      0.23184256	     12.32447828
      0.66107808	     -0.00000000	    -72.30244585	      0.22952210	     12.33101340
      0.66110461	     -0.00000000	    -72.31596706	      0.22753907	     12.33673944
      0.66113114	     -0.00000000	    -72.32947219	      0.22558448	     12.34251482
      0.66116830	     -0.00000000	    -72.34835770	      0.22289409	     12.35068511
      0.66119519	      0.00000000	    -72.36200681	      0.22098021	     12.35665820
      0.66122208	      0.00000000	    -72.37563952	      0.21909375	     12.36268118
      0.66125487	      0.00000000	    -72.39223875	      0.21683007	     12.37009171
      0.66128701	      0.00000000	    -72.40848409	      0.21464938	     12.37742598
      0.66131914	      0.00000000	    -72.42470615	      0.21250542	     12.38483034
      0.66135128	     -0.00000000	    -72.44090498	      0.21039739	     12.39230440
      0.66137875	      0.00000000	    -72.45473396	      0.20862328	     12.39874848
      0.66140622	     -0.00000000	    -72.46854603	      0.20687437	     12.40524295
      0.66143369	      0.00000000	    -72.48234123	      0.20515022	     12.41178760
      0.66146914	     -0.00000000	    -72.50012139	      0.20296076	     12.42030836
      0.66149942	      0.00000000	    -72.51528365	      0.20112227	     12.42765063
      0.66152970	      0.00000000	    -72.53042554	      0.19931203	     12.43505287
      0.66155998	      0.00000000	    -72.54554711	      0.19752948	     12.44251478
      0.66159026	      0.00000000	    -72.56064840	      0.19577408	     12.45003605
      0.66162054	     -0.00000000	    -72.57572944	      0.19404529	     12.45761637
      0.66165082	     -0.00000000	    -72.59079028	      0.19234258	     12.46525542
      0.66168110	      0.00000000	    -72.60583096	      0.19066546	     12.47295292
      0.66171138	      0.00000000	    -72.62085153	      0.18901342	     12.48070855
      0.66174166	      0.00000000	    -72.63585201	      0.18738598	     12.48852202
      0.66177194	      0.00000000	    -72.65083246	      0.18578267	     12.49639303
      0.66180222	     -0.00000000	    -72.66579292	      0.18420302	     12.50432129
      0.66183250	      0.00000000	    -72.68073342	      0.18264658	     12.51230649
      0.66186278	     -0.00000000	    -72.69565400	      0.18111292	     12.52034836
      0.66189306	      0.00000000	    -72.71055472	      0.17960161	     12.52844660
      0.66192333	     -0.00000000	    -72.72543559	      0.17811222	     12.53660092
      0.66195361	      0.00000000	    -72.74029668	      0.17664435	     12.54481104
      0.66198389	     -0.00000000	    -72.75513800	      0.17519759	     12.55307667
      0.66201417	     -0.00000000	    -72.76995962	      0.17377155	     12.56139753
      0.66204445	     -0.00000000	    -72.78476155	      0.17236586	     12.56977335
      0.66207473	      0.00000000	    -72.79954386	      0.17098013	     12.57820384
      0.66210501	      0.00000000	    -72.81430656	      0.16961401	     12.58668873
      0.66213529	      0.00000000	    -72.82904970	      0.16826713	     12.59522775
      0.66216557	     -0.00000000	    -72.84377333	      0.16693915	     12.60382062
      0.66219585	      0.00000000	    -72.85847747	      0.16562972	     12.61246707
      0.66222613	     -0.00000000	    -72.87316217	      0.16433852	     12.62116684
      0.66225641	      0.00000000	    -72.88782746	      0.16306521	     12.62991964
      0.66228669	      0.00000000	    -72.90247339	      0.16180948	     12.63872524
      0.66231697	     -0.00000000	    -72.91709998	      0.16057102	     12.64758335
      0.66234725	      0.00000000	    -72.93170729	      0.15934953	     12.65649371
      0.66237752	     -0.00000000	    -72.94629534	      0.15814469	     12.66545607
      0.66240780	      0.00000000	    -72.96086417	      0.15695623	     12.67447017
      0.66244429	     -0.00000000	    -72.97839355	      0.15554553	     12.68540015
      0.66247041	     -0.00000000	    -72.99092407	      0.15454981	     12.69326953
      0.66249652	      0.00000000	    -73.00344039	      0.15356564	     12.70117682
      0.66253169	      0.00000000	    -73.02027398	      0.15225817	     12.71188536
      0.66256554	      0.00000000	    -73.03645029	      0.15101896	     12.72225548
      0.66260843	      0.00000000	    -73.05691161	      0.14947522	     12.73548443
      0.66263311	     -0.00000000	    -73.06866789	      0.14860003	     12.74314175
      0.66265778	     -0.00000000	    -73.08041162	      0.14773424	     12.75083203
      0.66269725	     -0.00000000	    -73.09916864	      0.14636870	     12.76320016
      0.66272957	     -0.00000000	    -73.11450128	      0.14526801	     12.77338817
      0.66276188	      0.00000000	    -73.12981252	      0.14418259	     12.78363180
      0.66279419	     -0.00000000	    -73.14510239	      0.14311216	     12.79393079
      0.66282269	      0.00000000	    -73.15856809	      0.14218044	     12.80305866
      0.66285118	      0.00000000	    -73.17201723	      0.14126000	     12.81222915
      0.66288856	      0.00000000	    -73.18963512	      0.14006936	     12.82432354
      0.66291802	      0.00000000	    -73.20349902	      0.13914427	     12.83390577
      0.66294748	     -0.00000000	    -73.21734534	      0.13823064	     12.84353286
      0.66297694	     -0.00000000	    -73.23117410	      0.13732827	     12.85320459
      0.66301439	      0.00000000	    -73.24872830	      0.13619714	     12.86556369
      0.66304597	     -0.00000000	    -73.26351190	      0.13525679	     12.87604312
      0.66307756	     -0.00000000	    -73.27827543	      0.13432873	     12.88657308
      0.66310914	     -0.00000000	    -73.29301893	      0.13341275	     12.89715331
      0.66314073	     -0.00000000	    -73.30774245	      0.13250865	     12.90778356
      0.66317231	     -0.00000000	    -73.32244602	      0.13161624	     12.91846359
      0.66320390	      0.00000000	    -73.33712967	      0.13073533	     12.92919315
      0.66323548	     -0.00000000	    -73.35179345	      0.12986572	     12.93997198
      0.66327158	     -0.00000000	    -73.36852981	      0.12888537	     12.95235219
      0.66330768	     -0.00000000	    -73.38524030	      0.12791929	     12.96479610
      0.66333532	     -0.00000000	    -73.39801297	      0.12718933	     12.97436340
      0.66336295	     -0.00000000	    -73.41077054	      0.12646746	     12.98396764
      0.66340617	     -0.00000000	    -73.43069633	      0.12535421	     12.99906477
      0.66343450	     -0.00000000	    -73.44373704	      0.12463490	     13.00900896
      0.66346283	      0.00000000	    -73.45676196	      0.12392367	     13.01899139
      0.66350080	      0.00000000	    -73.47419233	      0.12298300	     13.03242879
      0.66353774	     -0.00000000	    -73.49112491	      0.12208121	     13.04556857
      0.66357469	      0.00000000	    -73.50803082	      0.12119247	     13.05877232
      0.66360640	      0.00000000	    -73.52252265	      0.12043975	     13.07015798
      0.66363811	     -0.00000000	    -73.53699490	      0.11969631	     13.08159029
      0.66366983	     -0.00000000	    -73.55144760	      0.11896203	     13.09306902
      0.66370838	      0.00000000	    -73.56898956	      0.11808157	     13.10708437
      0.66374692	      0.00000000	    -73.58650276	      0.11721416	     13.12116755
      0.66377597	     -0.00000000	    -73.59967749	      0.11656917	     13.13182180
      0.66380501	      0.00000000	    -73.61283595	      0.11593135	     13.14251414
      0.66384339	      0.00000000	    -73.63020113	      0.11509925	     13.15670321
      0.66388169	     -0.00000000	    -73.64750180	      0.11428096	     13.17092828
      0.66391999	      0.00000000	    -73.66477433	      0.11347453	     13.18521857
      0.66395127	     -0.00000000	    -73.67886081	      0.11282451	     13.19693824
      0.66398256	     -0.00000000	    -73.69292858	      0.11218215	     13.20870094
      0.66402335	      0.00000000	    -73.71124735	      0.11135569	     13.22410586
      0.66405618	      0.00000000	    -73.72596391	      0.11069985	     13.23655348
      0.66408901	     -0.00000000	    -73.74065999	      0.11005202	     13.24904773
      0.66412183	     -0.00000000	    -73.75533564	      0.10941207	     13.26158839
      0.66416481	     -0.00000000	    -73.77451736	      0.10858602	     13.27807569
      0.66419549	      0.00000000	    -73.78818948	      0.10800431	     13.28989379
      0.66422616	      0.00000000	    -73.80184384	      0.10742916	     13.30175176
      0.66426632	      0.00000000	    -73.81968859	      0.10668613	     13.31733202
      0.66430526	     -0.00000000	    -73.83696459	      0.10597595	     13.33250553
      0.66434420	     -0.00000000	    -73.85421216	      0.10527582	     13.34774224
      0.66437730	     -0.00000000	    -73.86885199	      0.10468840	     13.36074437
      0.66441040	      0.00000000	    -73.88347136	      0.10410800	     13.37379168
      0.66445137	     -0.00000000	    -73.90153572	      0.10339928	     13.39000100
      0.66448668	     -0.00000000	    -73.91708403	      0.10279664	     13.40403007
      0.66452200	      0.00000000	    -73.93260915	      0.10220160	     13.41810973
      0.66455732	     -0.00000000	    -73.94811115	      0.10161406	     13.43223970
      0.66459264	     -0.00000000	    -73.96359005	      0.10103388	     13.44641972
      0.66462795	     -0.00000000	    -73.97904590	      0.10046096	     13.46064953
      0.66467359	     -0.00000000	    -73.99898444	      0.09973117	     13.47911113
      0.66470512	      0.00000000	    -74.01273493	      0.09923389	     13.49191179
      0.66473664	     -0.00000000	    -74.02646715	      0.09874212	     13.50475146
      0.66478051	      0.00000000	    -74.04554473	      0.09806684	     13.52268200
      0.66482212	     -0.00000000	    -74.06360947	      0.09743578	     13.53976023
      0.66486374	      0.00000000	    -74.08164256	      0.09681383	     13.55690527
      0.66489777	      0.00000000	    -74.09636835	      0.09631179	     13.57097757
      0.66493181	     -0.00000000	    -74.11107305	      0.09581565	     13.58509406
      0.66497561	     -0.00000000	    -74.12996871	      0.09518559	     13.60332829
      0.66501404	     -0.00000000	    -74.14651469	      0.09464070	     13.61938235
      0.66505247	     -0.00000000	    -74.16303394	      0.09410296	     13.63549178
      0.66509089	      0.00000000	    -74.17952650	      0.09357226	     13.65165628
      0.66512932	     -0.00000000	    -74.19599244	      0.09304847	     13.66787552
      0.66516774	      0.00000000	    -74.21243178	      0.09253149	     13.68414921
      0.66520617	     -0.00000000	    -74.22884460	      0.09202120	     13.70047704
      0.66524460	      0.00000000	    -74.24523092	      0.09151750	     13.71685870
      0.66528302	      0.00000000	    -74.26159081	      0.09102029	     13.73329389
      0.66532145	     -0.00000000	    -74.27792430	      0.09052946	     13.74978233
      0.66535987	     -0.00000000	    -74.29423144	      0.09004491	     13.76632370
      0.66539830	     -0.00000000	    -74.31051229	      0.08956655	     13.78291771
      0.66544763	     -0.00000000	    -74.33137358	      0.08896137	     13.80429619
      0.66548273	     -0.00000000	    -74.34619086	      0.08853676	     13.81955995
      0.66551782	     -0.00000000	    -74.36098632	      0.08811705	     13.83486685
      0.66556540	      0.00000000	    -74.38100445	      0.08755591	     13.85568139
      0.66561297	     -0.00000000	    -74.40098266	      0.08700348	     13.87657425
      0.66564763	     -0.00000000	    -74.41551550	      0.08660631	     13.89184772
      0.66568229	      0.00000000	    -74.43002723	      0.08621362	     13.90716228
      0.66573204	     -0.00000000	    -74.45081521	      0.08565779	     13.92921059
      0.66577537	     -0.00000000	    -74.46888644	      0.08518092	     13.94848303
      0.66581869	     -0.00000000	    -74.48692486	      0.08471069	     13.96781852
      0.66586202	     -0.00000000	    -74.50493053	      0.08424699	     13.98721665
      0.66590071	     -0.00000000	    -74.52098011	      0.08383838	     14.00458979
      0.66593939	      0.00000000	    -74.53700367	      0.08343481	     14.02201230
      0.66597808	     -0.00000000	    -74.55300126	      0.08303620	     14.03948390
      0.66602999	      0.00000000	    -74.57442509	      0.08250903	     14.06300283
      0.66607213	      0.00000000	    -74.59178374	      0.08208741	     14.08216084
      0.66611427	      0.00000000	    -74.60911177	      0.08167137	     14.10137602
      0.66615641	      0.00000000	    -74.62640922	      0.08126084	     14.12064802
      0.66619855	      0.00000000	    -74.64367615	      0.08085572	     14.13997651
      0.66624070	      0.00000000	    -74.66091262	      0.08045592	     14.15936116
      0.66628284	     -0.00000000	    -74.67811868	      0.08006137	     14.17880162
      0.66633735	     -0.00000000	    -74.70033146	      0.07955861	     14.20403211
      0.66637479	      0.00000000	    -74.71555820	      0.07921821	     14.22141424
      0.66641223	     -0.00000000	    -74.73076108	      0.07888174	     14.23883961
      0.66646460	      0.00000000	    -74.75198435	      0.07841764	     14.26328339
      0.66651407	     -0.00000000	    -74.77198991	      0.07798607	     14.28645060
      0.66656353	      0.00000000	    -74.79195407	      0.07756100	     14.30969183
      0.66660453	      0.00000000	    -74.80846888	      0.07721357	     14.32900971
      0.66664553	     -0.00000000	    -74.82495537	      0.07687045	     14.34837779
      0.66669797	      0.00000000	    -74.84600038	      0.07643781	     14.37322231
      0.66674242	     -0.00000000	    -74.86380655	      0.07607637	     14.39434945
      0.66678688	      0.00000000	    -74.88157959	      0.07571977	     14.41553451
      0.66683134	      0.00000000	    -74.89931957	      0.07536792	     14.43677711
      0.66687579	     -0.00000000	    -74.91702655	      0.07502075	     14.45807693
      0.66692025	     -0.00000000	    -74.93470060	      0.07467819	     14.47943359
      0.66697385	      0.00000000	    -74.95596674	      0.07427118	     14.50525874
      0.66702025	     -0.00000000	    -74.97433847	      0.07392405	     14.52768161
      0.66706666	     -0.00000000	    -74.99267452	      0.07358169	     14.55016520
      0.66711306	     -0.00000000	    -75.01097498	      0.07324401	     14.57270913
      0.66715946	     -0.00000000	    -75.02923990	      0.07291094	     14.59531301
      0.66720587	      0.00000000	    -75.04746936	      0.07258240	     14.61797646
      0.66725227	     -0.00000000	    -75.06566342	      0.07225833	     14.64069912
      0.66729868	      0.00000000	    -75.08382216	      0.07193864	     14.66348059
      0.66735264	     -0.00000000	    -75.10489740	      0.07157225	     14.69005018
      0.66740661	      0.00000000	    -75.12592505	      0.07121160	     14.71669825
      0.66744806	     -0.00000000	    -75.14204044	      0.07093847	     14.73721487
      0.66748950	      0.00000000	    -75.15812789	      0.07066861	     14.75777718
      0.66754895	     -0.00000000	    -75.18115315	      0.07028717	     14.78734865
      0.66759776	     -0.00000000	    -75.20001643	      0.06997883	     14.81169920
      0.66764657	     -0.00000000	    -75.21884117	      0.06967480	     14.83611186
      0.66769538	      0.00000000	    -75.23762745	      0.06937501	     14.86058620
      0.66774418	      0.00000000	    -75.25637534	      0.06907939	     14.88512184
      0.66779299	     -0.00000000	    -75.27508493	      0.06878787	     14.90971836
      0.66784612	     -0.00000000	    -75.29540513	      0.06847516	     14.93655814
      0.66789924	      0.00000000	    -75.31568013	      0.06816715	     14.96346907
      0.66795237	     -0.00000000	    -75.33591004	      0.06786375	     14.99045064
      0.66800549	      0.00000000	    -75.35609495	      0.06756488	     15.01750236
      0.66804886	     -0.00000000	    -75.37253980	      0.06732420	     15.03963799
      0.66809223	     -0.00000000	    -75.38895479	      0.06708645	     15.06181976
      0.66815168	     -0.00000000	    -75.41140747	      0.06676522	     15.09230032
      0.66821112	      0.00000000	    -75.43380424	      0.06644932	     15.12286643
      0.66825501	      0.00000000	    -75.45030050	      0.06621949	     15.14548310
      0.66829889	     -0.00000000	    -75.46676643	      0.06599246	     15.16814576
      0.66835778	     -0.00000000	    -75.48881779	      0.06569209	     15.19863313
      0.66841667	     -0.00000000	    -75.51081473	      0.06539661	     15.22920220
      0.66846572	      0.00000000	    -75.52909067	      0.06515422	     15.25471967
      0.66851476	      0.00000000	    -75.54732903	      0.06491511	     15.28029299
      0.66857208	      0.00000000	    -75.56859884	      0.06463970	     15.31025387
      0.66862940	     -0.00000000	    -75.58981754	      0.06436862	     15.34028999
      0.66868040	      0.00000000	    -75.60865453	      0.06413099	     15.36707820
      0.66873140	     -0.00000000	    -75.62745123	      0.06389667	     15.39392515
      0.66878800	      0.00000000	    -75.64826375	      0.06364045	     15.42378676
      0.66884460	      0.00000000	    -75.66902686	      0.06338817	     15.45371971
      0.66890120	     -0.00000000	    -75.68974068	      0.06313976	     15.48372347
      0.66895781	     -0.00000000	    -75.71040532	      0.06289516	     15.51379754
      0.66900802	     -0.00000000	    -75.72869898	      0.06268128	     15.54053929
      0.66905824	     -0.00000000	    -75.74695410	      0.06247030	     15.56733562
      0.66911700	     -0.00000000	    -75.76826307	      0.06222709	     15.59875514
      0.66917575	     -0.00000000	    -75.78951949	      0.06198772	     15.63024835
      0.66923450	      0.00000000	    -75.81072348	      0.06175213	     15.66181467
      0.66929326	     -0.00000000	    -75.83187518	      0.06152026	     15.69345356
      0.66934249	      0.00000000	    -75.84955881	      0.06132878	     15.72002051
      0.66939172	      0.00000000	    -75.86720587	      0.06113982	     15.74663771
      0.66945139	      0.00000000	    -75.88854399	      0.06091415	     15.77896285
      0.66951105	      0.00000000	    -75.90982864	      0.06069208	     15.81136080
      0.66956673	     -0.00000000	    -75.92964003	      0.06048807	     15.84165469
      0.66962240	     -0.00000000	    -75.94940508	      0.06028708	     15.87201104
      0.66968060	     -0.00000000	    -75.97002065	      0.06008013	     15.90381594
      0.66973881	     -0.00000000	    -75.99058579	      0.05987638	     15.93568814
      0.66979639	      0.00000000	    -76.01088005	      0.05967792	     15.96728301
      0.66985397	     -0.00000000	    -76.03112517	      0.05948250	     15.99894279
      0.66991217	      0.00000000	    -76.05153909	      0.05928800	     16.03100992
      0.66997037	      0.00000000	    -76.07190304	      0.05909651	     16.06314243
      0.67002858	     -0.00000000	    -76.09222146	      0.05890793	     16.09534669
      0.67008680	      0.00000000	    -76.11249013	      0.05872226	     16.12761541
      0.67014465	     -0.00000000	    -76.13258338	      0.05854058	     16.15974658
      0.67020250	     -0.00000000	    -76.15262772	      0.05836168	     16.19194048
      0.67025305	     -0.00000000	    -76.17010433	      0.05820759	     16.22012547
      0.67032687	     -0.00000000	    -76.19555554	      0.05798629	     16.26136387
      0.67038842	      0.00000000	    -76.21671511	      0.05780509	     16.29582288
      0.67044374	     -0.00000000	    -76.23568858	      0.05764472	     16.32685682
      0.67049906	     -0.00000000	    -76.25461784	      0.05748670	     16.35794605
      0.67056057	      0.00000000	    -76.27561194	      0.05731373	     16.39257608
      0.67062208	     -0.00000000	    -76.29655166	      0.05714358	     16.42727351
      0.67068144	     -0.00000000	    -76.31670774	      0.05698200	     16.46082113
      0.67074080	     -0.00000000	    -76.33681342	      0.05682296	     16.49443060
      0.67080117	      0.00000000	    -76.35721053	      0.05666377	     16.52867647
      0.67086154	     -0.00000000	    -76.37755575	      0.05650714	     16.56298539
      0.67092061	     -0.00000000	    -76.39741464	      0.05635628	     16.59661933
      0.67099207	     -0.00000000	    -76.42136790	      0.05617699	     16.63737907
      0.67105721	     -0.00000000	    -76.44314149	      0.05601650	     16.67461204
      0.67113690	      0.00000000	    -76.46969920	      0.05582393	     16.72026170
      0.67119712	      0.00000000	    -76.48970792	      0.05568113	     16.75482621
      0.67127786	     -0.00000000	    -76.51645336	      0.05549327	     16.80125976
      0.67134698	     -0.00000000	    -76.53928058	      0.05533564	     16.84110107
      0.67140252	     -0.00000000	    -76.55757387	      0.05521110	     16.87316948
      0.67145807	     -0.00000000	    -76.57582428	      0.05508841	     16.90528755
      0.67152179	     -0.00000000	    -76.59671149	      0.05494990	     16.94219953
      0.67158552	      0.00000000	    -76.61754251	      0.05481376	     16.97917596
      0.67164728	      0.00000000	    -76.63767520	      0.05468406	     17.01506877
      0.67170903	     -0.00000000	    -76.65775540	      0.05455653	     17.05102121
      0.67176754	      0.00000000	    -76.67673068	      0.05443767	     17.08513650
      0.67184439	      0.00000000	    -76.70158513	      0.05428440	     17.13003005
      0.67193700	      0.00000000	    -76.73142886	      0.05410394	     17.18424889
      0.67199012	      0.00000000	    -76.74849405	      0.05400249	     17.21540654
      0.67204324	     -0.00000000	    -76.76552093	      0.05390251	     17.24660659
      0.67210732	     -0.00000000	    -76.78601072	      0.05378384	     17.28430133
      0.67218641	     -0.00000000	    -76.81122173	      0.05364026	     17.33090618
      0.67225270	      0.00000000	    -76.83229027	      0.05352231	     17.37004413
      0.67233792	     -0.00000000	    -76.85928442	      0.05337387	     17.42044483
      0.67245126	      0.00000000	    -76.89503979	      0.05318184	     17.48764696
      0.67251230	     -0.00000000	    -76.91422329	      0.05308094	     17.52391165
      0.67257334	      0.00000000	    -76.93335728	      0.05298177	     17.56022906
      0.67263437	      0.00000000	    -76.95244188	      0.05288430	     17.59659880
      0.67270190	      0.00000000	    -76.97349635	      0.05277844	     17.63689249
      0.67276942	     -0.00000000	    -76.99449071	      0.05267460	     17.67724930
      0.67283459	     -0.00000000	    -77.01469869	      0.05257625	     17.71626323
      0.67289977	      0.00000000	    -77.03485096	      0.05247974	     17.75533511
      0.67296662	     -0.00000000	    -77.05546543	      0.05238262	     17.79547480
      0.67303348	     -0.00000000	    -77.07602160	      0.05228736	     17.83567455
      0.67309938	      0.00000000	    -77.09622682	      0.05219527	     17.87535764
      0.67316528	     -0.00000000	    -77.11637572	      0.05210495	     17.91509822
      0.67323217	      0.00000000	    -77.13676996	      0.05201504	     17.95549443
      0.67329906	      0.00000000	    -77.15710649	      0.05192691	     17.99594900
      0.67336537	      0.00000000	    -77.17720831	      0.05184125	     18.03610688
      0.67343168	     -0.00000000	    -77.19725374	      0.05175729	     18.07632127
      0.67349884	      0.00000000	    -77.21750105	      0.05167393	     18.11711290
      0.67356600	     -0.00000000	    -77.23769082	      0.05159224	     18.15796166
      0.67363265	     -0.00000000	    -77.25766948	      0.05151282	     18.19855416
      0.67369930	      0.00000000	    -77.27759181	      0.05143500	     18.23920211
      0.67376682	     -0.00000000	    -77.29771750	      0.05135777	     18.28043804
      0.67383434	     -0.00000000	    -77.31778570	      0.05128214	     18.32173004
      0.67390187	     -0.00000000	    -77.33779655	      0.05120809	     18.36307771
      0.67396939	     -0.00000000	    -77.35775023	      0.05113559	     18.40448062
      0.67403691	     -0.00000000	    -77.37764689	      0.05106461	     18.44593840
      0.67410443	     -0.00000000	    -77.39748671	      0.05099515	     18.48745062
      0.67417195	     -0.00000000	    -77.41726984	      0.05092717	     18.52901690
      0.67423947	      0.00000000	    -77.43699645	      0.05086065	     18.57063683
      0.67430700	     -0.00000000	    -77.45666671	      0.05079556	     18.61231005
      0.67437452	     -0.00000000	    -77.47628077	      0.05073190	     18.65403615
      0.67444204	     -0.00000000	    -77.49583880	      0.05066964	     18.69581476
      0.67450956	      0.00000000	    -77.51534097	      0.05060875	     18.73764550
      0.67457708	      0.00000000	    -77.53478743	      0.05054922	     18.77952799
      0.67464460	      0.00000000	    -77.55417835	      0.05049103	     18.82146187
      0.67471213	     -0.00000000	    -77.57351388	      0.05043415	     18.86344677
      0.67477965	      0.00000000	    -77.59279421	      0.05037856	     18.90548233
      0.67485078	      0.00000000	    -77.61304626	      0.05032139	     18.94982069
      0.67492191	      0.00000000	    -77.63323740	      0.05026561	     18.99421445
      0.67499305	     -0.00000000	    -77.65336781	      0.05021120	     19.03866320
      0.67506418	      0.00000000	    -77.67343769	      0.05015814	     19.08316653
[truncated: 425,171 more chars]
