# Supplementary material for: Musculoskeletal simulations to examine the effects of accentuated eccentric loading (AEL) on jump height
Source: PeerJ. 2023 Jan 23;11:e14687. doi: 10.7717/peerj.14687 (PMC9879160; doi:10.7717/peerj.14687)
Supplement: Supplemental Information 2 — Added15 folder contains the code and simulation results for a complete jump with an additional 15% model mass. Dropped15 folder contains the code and simulation results for the push-off phase with the original model mass. [file peerj-11-14687-s002.zip › Supplementary Simulation code and output results AEL15/Dropped15/Optimized_for_J_Results/TwoSegment_Two_Segment_Moment_knee_coordinate.sto]

Moment_knee_coordinate
version=1
nRows=9704
nColumns=5
inDegrees=no

This analysis gathers basic information about muscles during a simulation (e.g., forces, tendon lengths, moment arms, etc).
Units are S.I. units (second, meters, Newtons, ...)
Angles are in degrees.

endheader
time	vastus	recfem	glut	ham
      0.00000000	   -351.84177090	    -95.72447478	      0.00000000	      0.00000000
      0.00005767	   -351.79146376	    -95.71952239	      0.00000000	      0.00000000
      0.00011533	   -351.74110389	    -95.71456187	      0.00000000	      0.00000000
      0.00019509	   -351.67135314	    -95.70768495	      0.00000000	      0.00000000
      0.00027484	   -351.60148233	    -95.70078770	      0.00000000	      0.00000000
      0.00038895	   -351.50130853	    -95.69088284	      0.00000000	      0.00000000
      0.00050306	   -351.40089206	    -95.68093343	      0.00000000	      0.00000000
      0.00069203	   -351.23407682	    -95.66435665	      0.00000000	      0.00000000
      0.00088100	   -351.06663845	    -95.64765361	      0.00000000	      0.00000000
      0.00120986	   -350.77383253	    -95.61828063	      0.00000000	      0.00000000
      0.00146005	   -350.54991205	    -95.59567177	      0.00000000	      0.00000000
      0.00171025	   -350.32503551	    -95.57283555	      0.00000000	      0.00000000
      0.00196044	   -350.09923521	    -95.54977197	      0.00000000	      0.00000000
      0.00224938	   -349.83736141	    -95.52285526	      0.00000000	      0.00000000
      0.00253831	   -349.57433177	    -95.49563756	      0.00000000	      0.00000000
      0.00281375	   -349.32253986	    -95.46941240	      0.00000000	      0.00000000
      0.00308919	   -349.06975664	    -95.44291766	      0.00000000	      0.00000000
      0.00336877	   -348.81219465	    -95.41575222	      0.00000000	      0.00000000
      0.00364834	   -348.55366329	    -95.38831403	      0.00000000	      0.00000000
      0.00392387	   -348.29793888	    -95.36100765	      0.00000000	      0.00000000
      0.00419941	   -348.04131873	    -95.33344162	      0.00000000	      0.00000000
      0.00447587	   -347.78296413	    -95.30552542	      0.00000000	      0.00000000
      0.00475232	   -347.52375081	    -95.27735333	      0.00000000	      0.00000000
      0.00502733	   -347.26506130	    -95.24907741	      0.00000000	      0.00000000
      0.00530234	   -347.00556255	    -95.22055377	      0.00000000	      0.00000000
      0.00557642	   -346.74615661	    -95.19188295	      0.00000000	      0.00000000
      0.00585050	   -346.48598547	    -95.16297152	      0.00000000	      0.00000000
      0.00612117	   -346.22831416	    -95.13418577	      0.00000000	      0.00000000
      0.00639185	   -345.96993271	    -95.10517058	      0.00000000	      0.00000000
      0.00663628	   -345.73600328	    -95.07877309	      0.00000000	      0.00000000
      0.00697277	   -345.41308134	    -95.04213576	      0.00000000	      0.00000000
      0.00730925	   -345.08914631	    -95.00515627	      0.00000000	      0.00000000
      0.00753245	   -344.87372261	    -94.98043970	      0.00000000	      0.00000000
      0.00775566	   -344.65787672	    -94.95557611	      0.00000000	      0.00000000
      0.00803029	   -344.39172803	    -94.92478353	      0.00000000	      0.00000000
      0.00836149	   -344.06995306	    -94.88735897	      0.00000000	      0.00000000
      0.00865561	   -343.78349330	    -94.85386323	      0.00000000	      0.00000000
      0.00901341	   -343.43412067	    -94.81278630	      0.00000000	      0.00000000
      0.00931248	   -343.14138236	    -94.77818011	      0.00000000	      0.00000000
      0.00968272	   -342.77810390	    -94.73499968	      0.00000000	      0.00000000
      0.01015583	   -342.31255775	    -94.67928763	      0.00000000	      0.00000000
      0.01038979	   -342.08179238	    -94.65151734	      0.00000000	      0.00000000
      0.01062376	   -341.85068512	    -94.62360436	      0.00000000	      0.00000000
      0.01091692	   -341.56063758	    -94.58843003	      0.00000000	      0.00000000
      0.01129539	   -341.18544548	    -94.54269703	      0.00000000	      0.00000000
      0.01156863	   -340.91406927	    -94.50945616	      0.00000000	      0.00000000
      0.01184188	   -340.64228949	    -94.47603069	      0.00000000	      0.00000000
      0.01211512	   -340.37012052	    -94.44242295	      0.00000000	      0.00000000
      0.01238836	   -340.09757597	    -94.40863515	      0.00000000	      0.00000000
      0.01266160	   -339.82466984	    -94.37466957	      0.00000000	      0.00000000
      0.01292167	   -339.56460413	    -94.34217925	      0.00000000	      0.00000000
      0.01318173	   -339.30423470	    -94.30953181	      0.00000000	      0.00000000
      0.01344051	   -339.04485742	    -94.27689104	      0.00000000	      0.00000000
      0.01369929	   -338.78520180	    -94.24409840	      0.00000000	      0.00000000
      0.01398496	   -338.49825231	    -94.20772372	      0.00000000	      0.00000000
      0.01427064	   -338.21099167	    -94.17116863	      0.00000000	      0.00000000
      0.01447948	   -338.00080098	    -94.14433225	      0.00000000	      0.00000000
      0.01481029	   -337.66754877	    -94.10163115	      0.00000000	      0.00000000
      0.01507121	   -337.40443639	    -94.06778598	      0.00000000	      0.00000000
      0.01533214	   -337.14110922	    -94.03379788	      0.00000000	      0.00000000
      0.01559306	   -336.87757802	    -93.99966869	      0.00000000	      0.00000000
      0.01585734	   -336.61047076	    -93.96495992	      0.00000000	      0.00000000
      0.01612161	   -336.34317543	    -93.93011007	      0.00000000	      0.00000000
      0.01632266	   -336.13970468	    -93.90350383	      0.00000000	      0.00000000
      0.01665420	   -335.80396171	    -93.85945523	      0.00000000	      0.00000000
      0.01690580	   -335.54900699	    -93.82588490	      0.00000000	      0.00000000
      0.01715739	   -335.29391879	    -93.79219313	      0.00000000	      0.00000000
      0.01740899	   -335.03870601	    -93.75838146	      0.00000000	      0.00000000
      0.01764663	   -334.79755312	    -93.72633790	      0.00000000	      0.00000000
      0.01796039	   -334.47899969	    -93.68386946	      0.00000000	      0.00000000
      0.01827415	   -334.16029451	    -93.64122200	      0.00000000	      0.00000000
      0.01852604	   -333.90433585	    -93.60685657	      0.00000000	      0.00000000
      0.01877792	   -333.64829794	    -93.57237907	      0.00000000	      0.00000000
      0.01896797	   -333.45507743	    -93.54629354	      0.00000000	      0.00000000
      0.01925995	   -333.15814597	    -93.50609496	      0.00000000	      0.00000000
      0.01955192	   -332.86113937	    -93.46575147	      0.00000000	      0.00000000
      0.01980099	   -332.60773755	    -93.43122492	      0.00000000	      0.00000000
      0.02005005	   -332.35429742	    -93.39659590	      0.00000000	      0.00000000
      0.02032203	   -332.07750290	    -93.35866518	      0.00000000	      0.00000000
      0.02059400	   -331.80068103	    -93.32061562	      0.00000000	      0.00000000
      0.02086915	   -331.52061958	    -93.28200415	      0.00000000	      0.00000000
      0.02114429	   -331.24054940	    -93.24327463	      0.00000000	      0.00000000
      0.02142102	   -330.95887051	    -93.20420526	      0.00000000	      0.00000000
      0.02169774	   -330.67720198	    -93.16502007	      0.00000000	      0.00000000
      0.02197239	   -330.39766323	    -93.12601565	      0.00000000	      0.00000000
      0.02224704	   -330.11815312	    -93.08690059	      0.00000000	      0.00000000
      0.02252673	   -329.83355395	    -93.04695600	      0.00000000	      0.00000000
      0.02280642	   -329.54900324	    -93.00690023	      0.00000000	      0.00000000
      0.02307314	   -329.27770241	    -92.96860012	      0.00000000	      0.00000000
      0.02333986	   -329.00646205	    -92.93020203	      0.00000000	      0.00000000
      0.02363274	   -328.70869513	    -92.88792645	      0.00000000	      0.00000000
      0.02392562	   -328.41102094	    -92.84553654	      0.00000000	      0.00000000
      0.02416237	   -328.17047339	    -92.81118881	      0.00000000	      0.00000000
      0.02446967	   -327.85835651	    -92.76649834	      0.00000000	      0.00000000
      0.02477696	   -327.54637331	    -92.72168814	      0.00000000	      0.00000000
      0.02502257	   -327.29711652	    -92.68578784	      0.00000000	      0.00000000
      0.02526818	   -327.04795806	    -92.64981358	      0.00000000	      0.00000000
      0.02555393	   -326.75821850	    -92.60786957	      0.00000000	      0.00000000
      0.02583967	   -326.46862843	    -92.56582870	      0.00000000	      0.00000000
      0.02606326	   -326.24214286	    -92.53286658	      0.00000000	      0.00000000
      0.02637974	   -325.92173222	    -92.48611160	      0.00000000	      0.00000000
      0.02669622	   -325.60153542	    -92.43924389	      0.00000000	      0.00000000
      0.02692262	   -325.37261782	    -92.40564883	      0.00000000	      0.00000000
      0.02714902	   -325.14381958	    -92.37199808	      0.00000000	      0.00000000
      0.02742271	   -324.86738978	    -92.33124438	      0.00000000	      0.00000000
      0.02769640	   -324.59114738	    -92.29041193	      0.00000000	      0.00000000
      0.02795892	   -324.32636519	    -92.25117379	      0.00000000	      0.00000000
      0.02827795	   -324.00483384	    -92.20339504	      0.00000000	      0.00000000
      0.02859697	   -323.68358648	    -92.15551530	      0.00000000	      0.00000000
      0.02885240	   -323.42659317	    -92.11710929	      0.00000000	      0.00000000
      0.02917936	   -323.09791507	    -92.06785733	      0.00000000	      0.00000000
      0.02950632	   -322.76956665	    -92.01850581	      0.00000000	      0.00000000
      0.02974244	   -322.53266023	    -91.98280586	      0.00000000	      0.00000000
      0.02997855	   -322.29593564	    -91.94705607	      0.00000000	      0.00000000
      0.03024340	   -322.03062824	    -91.90689804	      0.00000000	      0.00000000
      0.03050824	   -321.76556032	    -91.86667955	      0.00000000	      0.00000000
      0.03079617	   -321.47766910	    -91.82288868	      0.00000000	      0.00000000
      0.03108410	   -321.19007467	    -91.77902928	      0.00000000	      0.00000000
      0.03129109	   -320.98350888	    -91.74745704	      0.00000000	      0.00000000
      0.03161680	   -320.65878898	    -91.69770735	      0.00000000	      0.00000000
      0.03188366	   -320.39304391	    -91.65688548	      0.00000000	      0.00000000
      0.03215053	   -320.12757586	    -91.61600951	      0.00000000	      0.00000000
      0.03241739	   -319.86239057	    -91.57508066	      0.00000000	      0.00000000
      0.03267696	   -319.60472091	    -91.53521950	      0.00000000	      0.00000000
      0.03293654	   -319.34732845	    -91.49531043	      0.00000000	      0.00000000
      0.03317352	   -319.11258730	    -91.45883437	      0.00000000	      0.00000000
      0.03348818	   -318.80126782	    -91.41034252	      0.00000000	      0.00000000
      0.03380284	   -318.49037707	    -91.36178500	      0.00000000	      0.00000000
      0.03405362	   -318.24291853	    -91.32304024	      0.00000000	      0.00000000
      0.03430440	   -317.99574152	    -91.28425582	      0.00000000	      0.00000000
      0.03452599	   -317.77756405	    -91.24995216	      0.00000000	      0.00000000
      0.03484815	   -317.46078063	    -91.20002874	      0.00000000	      0.00000000
      0.03517030	   -317.14448249	    -91.15004454	      0.00000000	      0.00000000
      0.03538311	   -316.93581247	    -91.11699356	      0.00000000	      0.00000000
      0.03559592	   -316.72736011	    -91.08391740	      0.00000000	      0.00000000
      0.03588075	   -316.44870195	    -91.03960818	      0.00000000	      0.00000000
      0.03616559	   -316.17044308	    -90.99525602	      0.00000000	      0.00000000
      0.03641202	   -315.93002800	    -90.95685016	      0.00000000	      0.00000000
      0.03671826	   -315.63168232	    -90.90907945	      0.00000000	      0.00000000
      0.03702451	   -315.33381616	    -90.86126327	      0.00000000	      0.00000000
      0.03728911	   -315.07684683	    -90.81991401	      0.00000000	      0.00000000
      0.03761727	   -314.75866546	    -90.76858883	      0.00000000	      0.00000000
      0.03794543	   -314.44105595	    -90.71721647	      0.00000000	      0.00000000
      0.03818795	   -314.20669352	    -90.67921966	      0.00000000	      0.00000000
      0.03843048	   -313.97265056	    -90.64119878	      0.00000000	      0.00000000
      0.03872005	   -313.69363971	    -90.59577359	      0.00000000	      0.00000000
      0.03900961	   -313.41509345	    -90.55031631	      0.00000000	      0.00000000
      0.03925700	   -313.17749012	    -90.51145552	      0.00000000	      0.00000000
      0.03956219	   -312.88485139	    -90.46348560	      0.00000000	      0.00000000
      0.03992934	   -312.53349950	    -90.40573367	      0.00000000	      0.00000000
      0.04029650	   -312.18292657	    -90.34793804	      0.00000000	      0.00000000
      0.04052899	   -311.96134391	    -90.31131916	      0.00000000	      0.00000000
      0.04082823	   -311.67660912	    -90.26416275	      0.00000000	      0.00000000
      0.04112747	   -311.39240679	    -90.21698106	      0.00000000	      0.00000000
      0.04135189	   -311.17961227	    -90.18157976	      0.00000000	      0.00000000
      0.04167993	   -310.86912452	    -90.12981145	      0.00000000	      0.00000000
      0.04195970	   -310.60484017	    -90.08563956	      0.00000000	      0.00000000
      0.04220832	   -310.37038309	    -90.04637028	      0.00000000	      0.00000000
      0.04245694	   -310.13630863	    -90.00708742	      0.00000000	      0.00000000
      0.04271137	   -309.89716199	    -89.96687304	      0.00000000	      0.00000000
      0.04302124	   -309.60646150	    -89.91787997	      0.00000000	      0.00000000
      0.04340230	   -309.24979904	    -89.85760550	      0.00000000	      0.00000000
      0.04371220	   -308.96043149	    -89.80857002	      0.00000000	      0.00000000
      0.04395093	   -308.73792965	    -89.77078385	      0.00000000	      0.00000000
      0.04418967	   -308.51579658	    -89.73298940	      0.00000000	      0.00000000
      0.04443602	   -308.28696807	    -89.69398155	      0.00000000	      0.00000000
      0.04475720	   -307.98922352	    -89.64311271	      0.00000000	      0.00000000
      0.04507838	   -307.69215876	    -89.59223228	      0.00000000	      0.00000000
      0.04532790	   -307.46184675	    -89.55269705	      0.00000000	      0.00000000
      0.04557743	   -307.23195016	    -89.51315627	      0.00000000	      0.00000000
      0.04578917	   -307.03719140	    -89.47959875	      0.00000000	      0.00000000
      0.04611836	   -306.73499485	    -89.42741976	      0.00000000	      0.00000000
      0.04638564	   -306.49018485	    -89.38505147	      0.00000000	      0.00000000
      0.04665291	   -306.24586135	    -89.34267967	      0.00000000	      0.00000000
      0.04692018	   -306.00202734	    -89.30030518	      0.00000000	      0.00000000
      0.04718241	   -305.76326859	    -89.25872769	      0.00000000	      0.00000000
      0.04744464	   -305.52498561	    -89.21714897	      0.00000000	      0.00000000
      0.04769449	   -305.29839724	    -89.17753275	      0.00000000	      0.00000000
      0.04800637	   -305.01617061	    -89.12808206	      0.00000000	      0.00000000
      0.04831825	   -304.73462656	    -89.07863255	      0.00000000	      0.00000000
      0.04855660	   -304.51991834	    -89.04084213	      0.00000000	      0.00000000
      0.04888575	   -304.22407680	    -88.98865820	      0.00000000	      0.00000000
      0.04921491	   -303.92900672	    -88.93647902	      0.00000000	      0.00000000
      0.04942809	   -303.73831449	    -88.90268766	      0.00000000	      0.00000000
      0.04964127	   -303.54794859	    -88.86889917	      0.00000000	      0.00000000
      0.04992845	   -303.29201842	    -88.82338674	      0.00000000	      0.00000000
      0.05021563	   -303.03668460	    -88.77788087	      0.00000000	      0.00000000
      0.05046732	   -302.81339697	    -88.73800461	      0.00000000	      0.00000000
      0.05077240	   -302.54337045	    -88.68967922	      0.00000000	      0.00000000
      0.05115827	   -302.20279944	    -88.62856872	      0.00000000	      0.00000000
      0.05141606	   -301.97588344	    -88.58775244	      0.00000000	      0.00000000
      0.05167386	   -301.74945726	    -88.54694466	      0.00000000	      0.00000000
      0.05193165	   -301.52352285	    -88.50614599	      0.00000000	      0.00000000
      0.05219123	   -301.29651766	    -88.46507372	      0.00000000	      0.00000000
      0.05245081	   -301.07001406	    -88.42401177	      0.00000000	      0.00000000
      0.05273638	   -300.82142155	    -88.37885263	      0.00000000	      0.00000000
      0.05302194	   -300.57343977	    -88.33370737	      0.00000000	      0.00000000
      0.05323212	   -300.39131272	    -88.30048905	      0.00000000	      0.00000000
      0.05356535	   -300.10324380	    -88.24784040	      0.00000000	      0.00000000
      0.05382496	   -299.87939113	    -88.20683690	      0.00000000	      0.00000000
      0.05408458	   -299.65604858	    -88.16584701	      0.00000000	      0.00000000
      0.05434419	   -299.43321791	    -88.12487133	      0.00000000	      0.00000000
      0.05460980	   -299.20577001	    -88.08296418	      0.00000000	      0.00000000
      0.05487542	   -298.97886040	    -88.04107295	      0.00000000	      0.00000000
      0.05512617	   -298.76514301	    -88.00154091	      0.00000000	      0.00000000
      0.05545043	   -298.48948380	    -87.95044156	      0.00000000	      0.00000000
      0.05577469	   -298.21463261	    -87.89936843	      0.00000000	      0.00000000
      0.05602660	   -298.00167509	    -87.85971128	      0.00000000	      0.00000000
      0.05627850	   -297.78920746	    -87.82007096	      0.00000000	      0.00000000
      0.05650657	   -297.59726121	    -87.78419525	      0.00000000	      0.00000000
      0.05683169	   -297.32433508	    -87.73307884	      0.00000000	      0.00000000
      0.05715682	   -297.05222976	    -87.68199277	      0.00000000	      0.00000000
      0.05737491	   -296.87016041	    -87.64774132	      0.00000000	      0.00000000
      0.05759300	   -296.68846177	    -87.61350419	      0.00000000	      0.00000000
      0.05787782	   -296.45173673	    -87.56881524	      0.00000000	      0.00000000
      0.05816263	   -296.21564561	    -87.52415173	      0.00000000	      0.00000000
      0.05840365	   -296.01635122	    -87.48637587	      0.00000000	      0.00000000
      0.05872045	   -295.75509161	    -87.43675228	      0.00000000	      0.00000000
      0.05903724	   -295.49461991	    -87.38716226	      0.00000000	      0.00000000
      0.05928409	   -295.29220934	    -87.34854588	      0.00000000	      0.00000000
      0.05953093	   -295.09027845	    -87.30995072	      0.00000000	      0.00000000
      0.05980559	   -294.86615831	    -87.26703202	      0.00000000	      0.00000000
      0.06008025	   -294.64263333	    -87.22414050	      0.00000000	      0.00000000
      0.06035656	   -294.41837040	    -87.18101994	      0.00000000	      0.00000000
      0.06063286	   -294.19471107	    -87.13792788	      0.00000000	      0.00000000
      0.06091509	   -293.96687979	    -87.09394174	      0.00000000	      0.00000000
      0.06119732	   -293.73967952	    -87.04998633	      0.00000000	      0.00000000
      0.06146377	   -293.52576278	    -87.00851735	      0.00000000	      0.00000000
      0.06179068	   -293.26407496	    -86.95767713	      0.00000000	      0.00000000
      0.06211759	   -293.00323584	    -86.90688019	      0.00000000	      0.00000000
      0.06235123	   -292.81733229	    -86.87060211	      0.00000000	      0.00000000
      0.06268413	   -292.55320503	    -86.81895215	      0.00000000	      0.00000000
      0.06296931	   -292.32763784	    -86.77474278	      0.00000000	      0.00000000
      0.06321868	   -292.13093224	    -86.73611471	      0.00000000	      0.00000000
      0.06346804	   -291.93472201	    -86.69751370	      0.00000000	      0.00000000
      0.06372248	   -291.73503294	    -86.65815605	      0.00000000	      0.00000000
      0.06403694	   -291.48894201	    -86.60955218	      0.00000000	      0.00000000
      0.06435141	   -291.24363933	    -86.56099293	      0.00000000	      0.00000000
      0.06462205	   -291.03314843	    -86.51923612	      0.00000000	      0.00000000
      0.06495661	   -290.77375870	    -86.46766557	      0.00000000	      0.00000000
      0.06529117	   -290.51526162	    -86.41614752	      0.00000000	      0.00000000
      0.06553581	   -290.32680188	    -86.37850881	      0.00000000	      0.00000000
      0.06583197	   -290.09930324	    -86.33298426	      0.00000000	      0.00000000
      0.06621361	   -289.80715688	    -86.27437955	      0.00000000	      0.00000000
      0.06646306	   -289.61683683	    -86.23611403	      0.00000000	      0.00000000
      0.06671251	   -289.42701234	    -86.19787933	      0.00000000	      0.00000000
      0.06696196	   -289.23768375	    -86.15967581	      0.00000000	      0.00000000
      0.06722280	   -289.04023721	    -86.11976086	      0.00000000	      0.00000000
      0.06754563	   -288.79661890	    -86.07040841	      0.00000000	      0.00000000
      0.06786845	   -288.55383002	    -86.02110962	      0.00000000	      0.00000000
      0.06806167	   -288.40891271	    -85.99162924	      0.00000000	      0.00000000
      0.06836182	   -288.18438937	    -85.94587375	      0.00000000	      0.00000000
      0.06866196	   -287.96058195	    -85.90016587	      0.00000000	      0.00000000
      0.06891436	   -287.77292690	    -85.86176542	      0.00000000	      0.00000000
      0.06916676	   -287.58577745	    -85.82339921	      0.00000000	      0.00000000
      0.06942372	   -287.39576893	    -85.78437591	      0.00000000	      0.00000000
      0.06974734	   -287.15721092	    -85.73528005	      0.00000000	      0.00000000
      0.07007096	   -286.91948194	    -85.68624178	      0.00000000	      0.00000000
      0.07031892	   -286.73789036	    -85.64870712	      0.00000000	      0.00000000
      0.07056688	   -286.55678455	    -85.61120679	      0.00000000	      0.00000000
      0.07086121	   -286.34244940	    -85.56674034	      0.00000000	      0.00000000
      0.07115553	   -286.12879727	    -85.52232294	      0.00000000	      0.00000000
      0.07140729	   -285.94658086	    -85.48436755	      0.00000000	      0.00000000
      0.07171492	   -285.72460133	    -85.43803798	      0.00000000	      0.00000000
      0.07209348	   -285.45247208	    -85.38110381	      0.00000000	      0.00000000
      0.07241301	   -285.22363928	    -85.33311000	      0.00000000	      0.00000000
      0.07265145	   -285.05340933	    -85.29733696	      0.00000000	      0.00000000
      0.07288988	   -284.88362414	    -85.26159751	      0.00000000	      0.00000000
      0.07315330	   -284.69656793	    -85.22215312	      0.00000000	      0.00000000
      0.07347505	   -284.46881903	    -85.17402928	      0.00000000	      0.00000000
      0.07379680	   -284.24187616	    -85.12596765	      0.00000000	      0.00000000
      0.07407408	   -284.04694338	    -85.08459859	      0.00000000	      0.00000000
      0.07441231	   -283.80997507	    -85.03420061	      0.00000000	      0.00000000
      0.07475053	   -283.57389255	    -84.98387266	      0.00000000	      0.00000000
      0.07498584	   -283.41016872	    -84.94890049	      0.00000000	      0.00000000
      0.07530154	   -283.19117997	    -84.90203403	      0.00000000	      0.00000000
      0.07561723	   -282.97295863	    -84.85522962	      0.00000000	      0.00000000
      0.07586548	   -282.80189905	    -84.81846899	      0.00000000	      0.00000000
      0.07611373	   -282.63131215	    -84.78174711	      0.00000000	      0.00000000
      0.07638891	   -282.44277116	    -84.74108711	      0.00000000	      0.00000000
      0.07666409	   -282.25480867	    -84.70047514	      0.00000000	      0.00000000
      0.07694715	   -282.06205866	    -84.65874895	      0.00000000	      0.00000000
      0.07723022	   -281.86991818	    -84.61707405	      0.00000000	      0.00000000
      0.07750266	   -281.68556637	    -84.57701256	      0.00000000	      0.00000000
      0.07783048	   -281.46448794	    -84.52887163	      0.00000000	      0.00000000
      0.07823102	   -281.19546273	    -84.47014486	      0.00000000	      0.00000000
      0.07853160	   -280.99437568	    -84.42614415	      0.00000000	      0.00000000
      0.07878087	   -280.82812321	    -84.38969805	      0.00000000	      0.00000000
      0.07903015	   -280.66233638	    -84.35329283	      0.00000000	      0.00000000
      0.07924732	   -280.51827955	    -84.32160958	      0.00000000	      0.00000000
      0.07957842	   -280.29932262	    -84.27336436	      0.00000000	      0.00000000
      0.07985744	   -280.11544427	    -84.23276544	      0.00000000	      0.00000000
      0.08013646	   -279.93214280	    -84.19221833	      0.00000000	      0.00000000
      0.08041548	   -279.74941755	    -84.15172338	      0.00000000	      0.00000000
      0.08069449	   -279.56726610	    -84.11128062	      0.00000000	      0.00000000
      0.08097351	   -279.38568762	    -84.07089036	      0.00000000	      0.00000000
      0.08125253	   -279.20467976	    -84.03055263	      0.00000000	      0.00000000
      0.08153155	   -279.02424157	    -83.99026773	      0.00000000	      0.00000000
      0.08181056	   -278.84437072	    -83.95003570	      0.00000000	      0.00000000
      0.08208958	   -278.66506613	    -83.90985682	      0.00000000	      0.00000000
      0.08235192	   -278.49699454	    -83.87212829	      0.00000000	      0.00000000
      0.08261426	   -278.32942049	    -83.83444698	      0.00000000	      0.00000000
      0.08282742	   -278.19362656	    -83.80386459	      0.00000000	      0.00000000
      0.08316111	   -277.98169901	    -83.75605126	      0.00000000	      0.00000000
      0.08343167	   -277.81045202	    -83.71734032	      0.00000000	      0.00000000
      0.08370224	   -277.63972714	    -83.67868004	      0.00000000	      0.00000000
      0.08397280	   -277.46952347	    -83.64007068	      0.00000000	      0.00000000
      0.08423917	   -277.30246389	    -83.60210929	      0.00000000	      0.00000000
      0.08450554	   -277.13590606	    -83.56419746	      0.00000000	      0.00000000
      0.08471322	   -277.00639531	    -83.53467374	      0.00000000	      0.00000000
      0.08504715	   -276.79878714	    -83.48726527	      0.00000000	      0.00000000
      0.08531447	   -276.63315298	    -83.44936978	      0.00000000	      0.00000000
      0.08558179	   -276.46801675	    -83.41152453	      0.00000000	      0.00000000
      0.08584911	   -276.30337746	    -83.37372975	      0.00000000	      0.00000000
      0.08611679	   -276.13901225	    -83.33593470	      0.00000000	      0.00000000
      0.08638447	   -275.97514163	    -83.29819042	      0.00000000	      0.00000000
      0.08663406	   -275.82279105	    -83.26304314	      0.00000000	      0.00000000
      0.08695946	   -275.62480744	    -83.21728699	      0.00000000	      0.00000000
      0.08728485	   -275.42754633	    -83.17160633	      0.00000000	      0.00000000
      0.08753760	   -275.27482176	    -83.13617644	      0.00000000	      0.00000000
      0.08779035	   -275.12252960	    -83.10079226	      0.00000000	      0.00000000
      0.08803324	   -274.97658185	    -83.06683100	      0.00000000	      0.00000000
      0.08835881	   -274.78157933	    -83.02137675	      0.00000000	      0.00000000
      0.08868437	   -274.58728568	    -82.97599871	      0.00000000	      0.00000000
      0.08892659	   -274.44319076	    -82.94228739	      0.00000000	      0.00000000
      0.08916880	   -274.29948493	    -82.90861840	      0.00000000	      0.00000000
      0.08943843	   -274.13997520	    -82.87118974	      0.00000000	      0.00000000
      0.08970805	   -273.98094361	    -82.83381362	      0.00000000	      0.00000000
      0.09000552	   -273.80603600	    -82.79263750	      0.00000000	      0.00000000
      0.09030299	   -273.63170529	    -82.75152551	      0.00000000	      0.00000000
      0.09053552	   -273.49583499	    -82.71943395	      0.00000000	      0.00000000
      0.09085752	   -273.30826299	    -82.67505946	      0.00000000	      0.00000000
      0.09117952	   -273.12135783	    -82.63076041	      0.00000000	      0.00000000
      0.09142193	   -272.98108741	    -82.59746052	      0.00000000	      0.00000000
      0.09166434	   -272.84119142	    -82.56420349	      0.00000000	      0.00000000
      0.09193403	   -272.68598664	    -82.52725341	      0.00000000	      0.00000000
      0.09220372	   -272.53124110	    -82.49035645	      0.00000000	      0.00000000
      0.09250180	   -272.36074030	    -82.44963793	      0.00000000	      0.00000000
      0.09279988	   -272.19079502	    -82.40898440	      0.00000000	      0.00000000
      0.09303165	   -272.05903622	    -82.37741926	      0.00000000	      0.00000000
      0.09335378	   -271.87646070	    -82.33361314	      0.00000000	      0.00000000
      0.09367592	   -271.69452432	    -82.28988315	      0.00000000	      0.00000000
      0.09391787	   -271.55828867	    -82.25708739	      0.00000000	      0.00000000
      0.09415982	   -271.42240992	    -82.22433464	      0.00000000	      0.00000000
      0.09443181	   -271.27009161	    -82.18756841	      0.00000000	      0.00000000
      0.09470379	   -271.11821974	    -82.15085657	      0.00000000	      0.00000000
      0.09499912	   -270.95381091	    -82.11105424	      0.00000000	      0.00000000
      0.09529446	   -270.78992282	    -82.07131610	      0.00000000	      0.00000000
      0.09551688	   -270.66683577	    -82.04143052	      0.00000000	      0.00000000
      0.09584783	   -270.48423238	    -81.99703054	      0.00000000	      0.00000000
      0.09613706	   -270.32517703	    -81.95829425	      0.00000000	      0.00000000
      0.09638873	   -270.18717203	    -81.92463799	      0.00000000	      0.00000000
      0.09664040	   -270.04953502	    -81.89102846	      0.00000000	      0.00000000
      0.09684411	   -269.93839697	    -81.86385847	      0.00000000	      0.00000000
      0.09717940	   -269.75598651	    -81.81920417	      0.00000000	      0.00000000
      0.09744538	   -269.61174260	    -81.78384019	      0.00000000	      0.00000000
      0.09771136	   -269.46789999	    -81.74852833	      0.00000000	      0.00000000
      0.09797734	   -269.32445718	    -81.71326871	      0.00000000	      0.00000000
      0.09824173	   -269.18226992	    -81.67827271	      0.00000000	      0.00000000
      0.09850611	   -269.04047297	    -81.64332831	      0.00000000	      0.00000000
      0.09879408	   -268.88646503	    -81.60532459	      0.00000000	      0.00000000
      0.09908205	   -268.73291452	    -81.56738209	      0.00000000	      0.00000000
      0.09934884	   -268.59106379	    -81.53228504	      0.00000000	      0.00000000
      0.09967462	   -268.41837522	    -81.48949925	      0.00000000	      0.00000000
      0.10000040	   -268.24626042	    -81.44679180	      0.00000000	      0.00000000
      0.10021426	   -268.13358198	    -81.41879820	      0.00000000	      0.00000000
      0.10054304	   -267.96083322	    -81.37582850	      0.00000000	      0.00000000
      0.10083305	   -267.80893183	    -81.33799230	      0.00000000	      0.00000000
      0.10108467	   -267.67749199	    -81.30521374	      0.00000000	      0.00000000
      0.10133630	   -267.54638338	    -81.27248190	      0.00000000	      0.00000000
      0.10157166	   -267.42404871	    -81.24190842	      0.00000000	      0.00000000
      0.10189722	   -267.25529782	    -81.19968426	      0.00000000	      0.00000000
      0.10222279	   -267.08709031	    -81.15753823	      0.00000000	      0.00000000
      0.10246000	   -266.96486796	    -81.12687837	      0.00000000	      0.00000000
      0.10269722	   -266.84293004	    -81.09625996	      0.00000000	      0.00000000
      0.10297899	   -266.69845753	    -81.05994484	      0.00000000	      0.00000000
      0.10326076	   -266.55438071	    -81.02368811	      0.00000000	      0.00000000
      0.10353812	   -266.41294211	    -80.98805578	      0.00000000	      0.00000000
      0.10381547	   -266.27188123	    -80.95247997	      0.00000000	      0.00000000
      0.10411405	   -266.12044700	    -80.91424548	      0.00000000	      0.00000000
      0.10441263	   -265.96944376	    -80.87607641	      0.00000000	      0.00000000
      0.10464497	   -265.85223857	    -80.84642093	      0.00000000	      0.00000000
      0.10497265	   -265.68736901	    -80.80466210	      0.00000000	      0.00000000
      0.10530033	   -265.52300657	    -80.76298196	      0.00000000	      0.00000005
      0.10552998	   -265.40811592	    -80.73381815	      0.00000000	      0.00000267
      0.10575963	   -265.29347043	    -80.70469294	      0.00000000	      0.00001397
      0.10604738	   -265.15016720	    -80.66825458	      0.00000000	      0.00005088
      0.10633512	   -265.00724279	    -80.63187669	      0.00000000	      0.00012669
      0.10658822	   -264.88183430	    -80.59992796	      0.00000000	      0.00023799
      0.10691264	   -264.72151035	    -80.55904524	      0.00000000	      0.00046092
      0.10723706	   -264.56165563	    -80.51823921	      0.00000000	      0.00079824
      0.10748580	   -264.43940907	    -80.48700495	      0.00000000	      0.00115170
      0.10773453	   -264.31743349	    -80.45581569	      0.00000000	      0.00160210
      0.10802527	   -264.17519902	    -80.41941614	      0.00000000	      0.00227012
      0.10831601	   -264.03332844	    -80.38307797	      0.00000000	      0.00311281
      0.10856977	   -263.90980105	    -80.35141278	      0.00000000	      0.00400984
      0.10889474	   -263.75200149	    -80.31092852	      0.00000000	      0.00540592
      0.10921971	   -263.59464393	    -80.27052073	      0.00000000	      0.00711230
      0.10946873	   -263.47435766	    -80.23960817	      0.00000000	      0.00865202
      0.10971775	   -263.35432599	    -80.20874042	      0.00000000	      0.01041066
      0.11000901	   -263.21425802	    -80.17269459	      0.00000000	      0.01276634
      0.11030026	   -263.07453186	    -80.13670995	      0.00000000	      0.01546739
      0.11055407	   -262.95304569	    -80.10540157	      0.00000000	      0.01812107
      0.11087946	   -262.79766953	    -80.06533130	      0.00000000	      0.02195602
      0.11120485	   -262.64270715	    -80.02533718	      0.00000000	      0.02630339
      0.11145412	   -262.52427148	    -79.99475027	      0.00000000	      0.02999604
      0.11170339	   -262.40607362	    -79.96420796	      0.00000000	      0.03401370
      0.11199488	   -262.26815482	    -79.92854913	      0.00000000	      0.03913482
      0.11228637	   -262.13055463	    -79.89295117	      0.00000000	      0.04472147
      0.11254196	   -262.01016446	    -79.86178849	      0.00000000	      0.05000840
      0.11286752	   -261.85715737	    -79.82216081	      0.00000000	      0.05727244
      0.11319308	   -261.70453466	    -79.78260883	      0.00000000	      0.06512950
      0.11344331	   -261.58748689	    -79.75226057	      0.00000000	      0.07156819
      0.11369353	   -261.47066106	    -79.72195693	      0.00000000	      0.07834929
      0.11398729	   -261.33379117	    -79.68643826	      0.00000000	      0.08673795
      0.11428105	   -261.19722038	    -79.65098095	      0.00000000	      0.09557544
      0.11452781	   -261.08272669	    -79.62124349	      0.00000000	      0.10333358
      0.11485383	   -260.93177477	    -79.58202090	      0.00000000	      0.11403076
      0.11517985	   -260.78117812	    -79.54287363	      0.00000000	      0.12520887
      0.11543311	   -260.66443060	    -79.51251442	      0.00000000	      0.13420288
      0.11568637	   -260.54789212	    -79.48220056	      0.00000000	      0.14344975
      0.11595916	   -260.42259976	    -79.44960022	      0.00000000	      0.15367192
      0.11623195	   -260.29754403	    -79.41705232	      0.00000000	      0.16414367
      0.11653441	   -260.15915747	    -79.38102501	      0.00000000	      0.17601765
      0.11683688	   -260.02105417	    -79.34506200	      0.00000000	      0.18813670
      0.11705190	   -259.92304582	    -79.31953476	      0.00000000	      0.19688320
      0.11738305	   -259.77237456	    -79.28028335	      0.00000000	      0.21053667
      0.11767541	   -259.63962635	    -79.24569422	      0.00000000	      0.22274549
      0.11792876	   -259.52479632	    -79.21576946	      0.00000000	      0.23341968
      0.11818210	   -259.41015196	    -79.18588949	      0.00000000	      0.24416320
      0.11844320	   -259.29218801	    -79.15514120	      0.00000000	      0.25529028
      0.11876278	   -259.14806705	    -79.11757143	      0.00000000	      0.26895882
      0.11908235	   -259.00422846	    -79.08007252	      0.00000000	      0.28265302
      0.11930984	   -258.90200321	    -79.05342123	      0.00000000	      0.29240126
      0.11963824	   -258.75468079	    -79.01501201	      0.00000000	      0.30645104
      0.11996664	   -258.60764268	    -78.97667727	      0.00000000	      0.32045057
      0.12019738	   -258.50449674	    -78.94978674	      0.00000000	      0.33024373
      0.12042812	   -258.40148666	    -78.92293284	      0.00000000	      0.33999239
      0.12071837	   -258.27210166	    -78.88920567	      0.00000000	      0.35218106
      0.12100861	   -258.14292462	    -78.85553620	      0.00000000	      0.36427561
      0.12127010	   -258.02671952	    -78.82525155	      0.00000000	      0.37508213
      0.12159256	   -257.88364464	    -78.78797011	      0.00000000	      0.38828004
      0.12191502	   -257.74081243	    -78.75075944	      0.00000000	      0.40132566
      0.12215631	   -257.63408813	    -78.72296129	      0.00000000	      0.41098215
      0.12246604	   -257.49728435	    -78.68733643	      0.00000000	      0.42323941
      0.12277577	   -257.36069147	    -78.65177644	      0.00000000	      0.43533618
      0.12299694	   -257.26327887	    -78.62642319	      0.00000000	      0.44387363
      0.12331949	   -257.12140146	    -78.58950814	      0.00000000	      0.45617120
      0.12364204	   -256.97973915	    -78.55266303	      0.00000000	      0.46828502
      0.12388534	   -256.87302154	    -78.52491678	      0.00000000	      0.47730013
      0.12412863	   -256.76642102	    -78.49721014	      0.00000000	      0.48620990
      0.12441368	   -256.64167606	    -78.46479997	      0.00000000	      0.49651469
      0.12469872	   -256.51708480	    -78.43244390	      0.00000000	      0.50667617
      0.12498344	   -256.39278241	    -78.40017785	      0.00000000	      0.51668467
      0.12526817	   -256.26862602	    -78.36796552	      0.00000000	      0.52655357
      0.12556613	   -256.13884851	    -78.33431266	      0.00000000	      0.53673440
      0.12586409	   -256.00922266	    -78.30071836	      0.00000000	      0.54676797
      0.12614014	   -255.88926354	    -78.26964732	      0.00000000	      0.55593508
      0.12641618	   -255.76942754	    -78.23862628	      0.00000000	      0.56498175
      0.12672427	   -255.63582241	    -78.20406327	      0.00000000	      0.57494026
      0.12703236	   -255.50236185	    -78.16956222	      0.00000000	      0.58475742
      0.12724838	   -255.40886704	    -78.14540802	      0.00000000	      0.59155923
      0.12757545	   -255.26743695	    -78.10889470	      0.00000000	      0.60173381
      0.12790252	   -255.12615555	    -78.07245076	      0.00000000	      0.61176472
      0.12813330	   -255.02655109	    -78.04677696	      0.00000000	      0.61875964
      0.12836408	   -254.92701585	    -78.02113752	      0.00000000	      0.62568840
      0.12865496	   -254.80165893	    -77.98887094	      0.00000000	      0.63433047
      0.12894583	   -254.67640453	    -77.95665864	      0.00000000	      0.64287549
      0.12921369	   -254.56114904	    -77.92704331	      0.00000000	      0.65066234
      0.12948155	   -254.44597388	    -77.89747376	      0.00000000	      0.65837419
      0.12979131	   -254.31287393	    -77.86333457	      0.00000000	      0.66720369
      0.13010108	   -254.17987256	    -77.82925631	      0.00000000	      0.67594279
      0.13031770	   -254.08692090	    -77.80546156	      0.00000000	      0.68200310
      0.13063991	   -253.94873920	    -77.77012240	      0.00000000	      0.69094434
      0.13096212	   -253.81065018	    -77.73484868	      0.00000000	      0.69980296
      0.13120628	   -253.70607127	    -77.70816347	      0.00000000	      0.70646397
      0.13145044	   -253.60154005	    -77.68151562	      0.00000000	      0.71308310
      0.13173722	   -253.47881475	    -77.65026254	      0.00000000	      0.72080760
      0.13202401	   -253.35614792	    -77.61906071	      0.00000000	      0.72848119
      0.13230942	   -253.23412244	    -77.58805896	      0.00000000	      0.73607103
      0.13259483	   -253.11214729	    -77.55710768	      0.00000000	      0.74361742
      0.13289487	   -252.98397179	    -77.52462462	      0.00000000	      0.75150729
      0.13319491	   -252.85584342	    -77.49219700	      0.00000000	      0.75935654
      0.13347339	   -252.73695894	    -77.46214867	      0.00000000	      0.76660868
      0.13375187	   -252.61810775	    -77.43214783	      0.00000000	      0.77383177
      0.13405984	   -252.48670330	    -77.39902465	      0.00000000	      0.78178930
      0.13436781	   -252.35533070	    -77.36595922	      0.00000000	      0.78971816
      0.13461771	   -252.24875288	    -77.33917168	      0.00000000	      0.79613307
      0.13493813	   -252.11211931	    -77.30487958	      0.00000000	      0.80433685
      0.13525855	   -251.97550591	    -77.27064944	      0.00000000	      0.81251977
      0.13550870	   -251.86885977	    -77.24396826	      0.00000000	      0.81889606
      0.13575886	   -251.76222017	    -77.21732460	      0.00000000	      0.82526332
      0.13605827	   -251.63458866	    -77.18548411	      0.00000000	      0.83287454
      0.13635768	   -251.50695871	    -77.15369706	      0.00000000	      0.84047752
      0.13661613	   -251.39678686	    -77.12630142	      0.00000000	      0.84703564
      0.13693507	   -251.26082297	    -77.09254851	      0.00000000	      0.85512492
      0.13725400	   -251.12484682	    -77.05885568	      0.00000000	      0.86321259
      0.13748272	   -251.02732654	    -77.03473108	      0.00000000	      0.86901281
      0.13779683	   -250.89337426	    -77.00164842	      0.00000000	      0.87698133
      0.13811094	   -250.75939700	    -76.96862349	      0.00000000	      0.88495483
      0.13836294	   -250.65189373	    -76.94217120	      0.00000000	      0.89135656
      0.13861493	   -250.54436875	    -76.91575582	      0.00000000	      0.89776400
      0.13891313	   -250.41709717	    -76.88454463	      0.00000000	      0.90535507
      0.13921132	   -250.28978771	    -76.85338480	      0.00000000	      0.91295725
      0.13947880	   -250.17555610	    -76.82547813	      0.00000000	      0.91978715
      0.13974628	   -250.06128780	    -76.79761251	      0.00000000	      0.92662839
      0.14005597	   -249.92893897	    -76.76540097	      0.00000000	      0.93456470
      0.14036566	   -249.79653283	    -76.73324411	      0.00000000	      0.94251921
      0.14060362	   -249.69474805	    -76.70857130	      0.00000000	      0.94864491
      0.14092300	   -249.55808304	    -76.67550861	      0.00000000	      0.95688559
      0.14124237	   -249.42134423	    -76.64250352	      0.00000000	      0.96514995
      0.14149281	   -249.31406568	    -76.61666276	      0.00000000	      0.97164796
      0.14174324	   -249.20673650	    -76.59085715	      0.00000000	      0.97816211
      0.14203938	   -249.07975030	    -76.56038705	      0.00000000	      0.98588687
      0.14233552	   -248.95268638	    -76.52996578	      0.00000000	      0.99363616
      0.14261045	   -248.83465212	    -76.50176737	      0.00000000	      1.00085313
      0.14288537	   -248.71654472	    -76.47361076	      0.00000000	      1.00809286
      0.14319391	   -248.58390753	    -76.44206148	      0.00000000	      1.01624569
      0.14350245	   -248.45117064	    -76.41056448	      0.00000000	      1.02442910
      0.14376257	   -248.33917894	    -76.38404965	      0.00000000	      1.03135306
      0.14408080	   -248.20207114	    -76.35166315	      0.00000000	      1.03985471
      0.14439902	   -248.06484516	    -76.31933164	      0.00000000	      1.04839170
      0.14460025	   -247.97800821	    -76.29891531	      0.00000000	      1.05380869
      0.14489314	   -247.85152667	    -76.26923823	      0.00000000	      1.06171953
      0.14518602	   -247.72493592	    -76.23960727	      0.00000000	      1.06966227
      0.14544652	   -247.61224929	    -76.21329156	      0.00000000	      1.07675401
      0.14576202	   -247.47564637	    -76.18146776	      0.00000000	      1.08537829
      0.14607753	   -247.33890564	    -76.14969687	      0.00000000	      1.09404175
      0.14633267	   -247.22822256	    -76.12404291	      0.00000000	      1.10107688
      0.14665066	   -247.09013777	    -76.09211669	      0.00000000	      1.10988236
      0.14696866	   -246.95190220	    -76.06024361	      0.00000000	      1.11872966
      0.14720146	   -246.85060576	    -76.03694372	      0.00000000	      1.12523346
      0.14751036	   -246.71606237	    -76.00607010	      0.00000000	      1.13389915
      0.14781927	   -246.58136738	    -75.97524605	      0.00000000	      1.14260599
      0.14804322	   -246.48361682	    -75.95292951	      0.00000000	      1.14894451
      0.14835691	   -246.34656045	    -75.92171469	      0.00000000	      1.15786001
      0.14867060	   -246.20933877	    -75.89055042	      0.00000000	      1.16681952
      0.14892148	   -246.09946899	    -75.86566180	      0.00000000	      1.17401729
      0.14917236	   -245.98948959	    -75.84080525	      0.00000000	      1.18124384
      0.14947099	   -245.85843649	    -75.81126027	      0.00000000	      1.18988347
      0.14976961	   -245.72722310	    -75.78176036	      0.00000000	      1.19856471
      0.15004533	   -245.60592763	    -75.75456262	      0.00000000	      1.20661752
      0.15032106	   -245.48449111	    -75.72740298	      0.00000000	      1.21470652
      0.15062944	   -245.34850058	    -75.69707117	      0.00000000	      1.22379696
      0.15093782	   -245.21232846	    -75.66678664	      0.00000000	      1.23293353
      0.15120899	   -245.09243523	    -75.64019527	      0.00000000	      1.24100613
      0.15148016	   -244.97239761	    -75.61364012	      0.00000000	      1.24911505
      0.15178947	   -244.83530045	    -75.58339456	      0.00000000	      1.25840907
      0.15209877	   -244.69801071	    -75.55319574	      0.00000000	      1.26775116
      0.15236551	   -244.57946006	    -75.52719068	      0.00000000	      1.27584642
      0.15263224	   -244.46076266	    -75.50122007	      0.00000000	      1.28397803
      0.15294082	   -244.32325668	    -75.47121751	      0.00000000	      1.29343121
      0.15324941	   -244.18555006	    -75.44126067	      0.00000000	      1.30293384
      0.15351582	   -244.06649799	    -75.41543407	      0.00000000	      1.31117802
      0.15378224	   -243.94729314	    -75.38964123	      0.00000000	      1.31945965
      0.15412418	   -243.79406791	    -75.35658544	      0.00000000	      1.33014442
      0.15446612	   -243.64058664	    -75.32358485	      0.00000000	      1.34089184
      0.15469286	   -243.53866924	    -75.30173220	      0.00000000	      1.34805339
      0.15491960	   -243.43663725	    -75.27990359	      0.00000000	      1.35524291
      0.15521082	   -243.30542218	    -75.25190299	      0.00000000	      1.36451814
      0.15550204	   -243.17401490	    -75.22394166	      0.00000000	      1.37384018
      0.15578571	   -243.04582637	    -75.19674245	      0.00000000	      1.38296601
      0.15606938	   -242.91745258	    -75.16958015	      0.00000000	      1.39213693
      0.15637511	   -242.77888568	    -75.14034644	      0.00000000	      1.40207201
      0.15668084	   -242.64010052	    -75.11115518	      0.00000000	      1.41206029
      0.15696720	   -242.50990915	    -75.08385173	      0.00000000	      1.42146437
      0.15725356	   -242.37952369	    -75.05658512	      0.00000000	      1.43091588
      0.15756168	   -242.23901381	    -75.02728783	      0.00000000	      1.44113888
      0.15786980	   -242.09827656	    -74.99803278	      0.00000000	      1.45141767
      0.15815519	   -241.96771229	    -74.97097227	      0.00000000	      1.46098875
      0.15844059	   -241.83695071	    -74.94394761	      0.00000000	      1.47060849
      0.15874935	   -241.69526072	    -74.91475066	      0.00000000	      1.48107102
      0.15905812	   -241.55333759	    -74.88559522	      0.00000000	      1.49159143
      0.15934297	   -241.42219798	    -74.85873435	      0.00000000	      1.50134888
      0.15962782	   -241.29085811	    -74.83190841	      0.00000000	      1.51115645
      0.15993673	   -241.14819308	    -74.80285502	      0.00000000	      1.52184986
      0.16024565	   -241.00529075	    -74.77384226	      0.00000000	      1.53260324
      0.16053092	   -240.87311632	    -74.74708638	      0.00000000	      1.54258716
      0.16081619	   -240.74073807	    -74.72036474	      0.00000000	      1.55262313
      0.16112509	   -240.59716460	    -74.69146821	      0.00000000	      1.56354958
      0.16143398	   -240.45335081	    -74.66261137	      0.00000000	      1.57453817
      0.16172048	   -240.31975121	    -74.63588256	      0.00000000	      1.58478591
      0.16200697	   -240.18594376	    -74.60918747	      0.00000000	      1.59508811
      0.16231578	   -240.04148257	    -74.58045102	      0.00000000	      1.60625417
      0.16262458	   -239.89677897	    -74.55175330	      0.00000000	      1.61748470
      0.16291281	   -239.76149931	    -74.52500272	      0.00000000	      1.62802557
      0.16320104	   -239.62600770	    -74.49828544	      0.00000000	      1.63862371
      0.16350970	   -239.48067123	    -74.46970999	      0.00000000	      1.65003765
      0.16381837	   -239.33509114	    -74.44117224	      0.00000000	      1.66151859
      0.16410859	   -239.19799060	    -74.41437451	      0.00000000	      1.67237500
      0.16439880	   -239.06067426	    -74.38760967	      0.00000000	      1.68329187
      0.16470729	   -238.91447837	    -74.35919606	      0.00000000	      1.69496281
      0.16501577	   -238.76803851	    -74.33081911	      0.00000000	      1.70670348
      0.16530807	   -238.62905421	    -74.30396413	      0.00000000	      1.71789338
      0.16560037	   -238.48985076	    -74.27714161	      0.00000000	      1.72914722
      0.16590862	   -238.34281488	    -74.24889056	      0.00000000	      1.74108509
      0.16621687	   -238.19553547	    -74.22067509	      0.00000000	      1.75309560
      0.16651125	   -238.05465641	    -74.19376230	      0.00000000	      1.76463419
      0.16680563	   -237.91355545	    -74.16688149	      0.00000000	      1.77624048
      0.16711360	   -237.76569932	    -74.13879294	      0.00000000	      1.78845616
      0.16742158	   -237.61760082	    -74.11073886	      0.00000000	      1.80074756
      0.16771795	   -237.47485258	    -74.08377386	      0.00000000	      1.81264824
      0.16801433	   -237.33188044	    -74.05684028	      0.00000000	      1.82462061
      0.16832200	   -237.18322001	    -74.02891266	      0.00000000	      1.83712616
      0.16862967	   -237.03431908	    -74.00101836	      0.00000000	      1.84971064
      0.16892791	   -236.88975520	    -73.97401100	      0.00000000	      1.86198539
      0.16922615	   -236.74496617	    -73.94703443	      0.00000000	      1.87433594
      0.16953352	   -236.59550974	    -73.91926398	      0.00000000	      1.88714472
      0.16984089	   -236.44581524	    -73.89152567	      0.00000000	      1.90003572
      0.17014082	   -236.29951118	    -73.86448874	      0.00000000	      1.91269516
      0.17044076	   -236.15298154	    -73.83748186	      0.00000000	      1.92543455
      0.17074784	   -236.00272660	    -73.80986219	      0.00000000	      1.93856123
      0.17105493	   -235.85223653	    -73.78227345	      0.00000000	      1.95177342
      0.17135637	   -235.70428366	    -73.75522145	      0.00000000	      1.96482684
      0.17165781	   -235.55610557	    -73.72819867	      0.00000000	      1.97796429
      0.17196466	   -235.40503732	    -73.70072061	      0.00000000	      1.99142465
      0.17227151	   -235.25373725	    -73.67327224	      0.00000000	      2.00497372
      0.17257425	   -235.10423596	    -73.64622009	      0.00000000	      2.01842916
      0.17287699	   -234.95451060	    -73.61919624	      0.00000000	      2.03197249
      0.17317973	   -234.80456176	    -73.59220037	      0.00000000	      2.04560447
      0.17348248	   -234.65439051	    -73.56523221	      0.00000000	      2.05932581
      0.17378522	   -234.50399751	    -73.53829142	      0.00000000	      2.07313724
      0.17408796	   -234.35338384	    -73.51137773	      0.00000000	      2.08703941
      0.17439070	   -234.20255024	    -73.48449080	      0.00000000	      2.10103299
      0.17469344	   -234.05149781	    -73.45763034	      0.00000000	      2.11511862
      0.17499619	   -233.90022732	    -73.43079603	      0.00000000	      2.12929691
      0.17529893	   -233.74873989	    -73.40398756	      0.00000000	      2.14356844
      0.17560167	   -233.59703637	    -73.37720459	      0.00000000	      2.15793377
      0.17590441	   -233.44511787	    -73.35044683	      0.00000000	      2.17239343
      0.17620716	   -233.29298528	    -73.32371392	      0.00000000	      2.18694792
      0.17650990	   -233.14063974	    -73.29700556	      0.00000000	      2.20159772
      0.17681264	   -232.98808218	    -73.27032140	      0.00000000	      2.21634327
      0.17711538	   -232.83531374	    -73.24366112	      0.00000000	      2.23118498
      0.17741813	   -232.68233538	    -73.21702437	      0.00000000	      2.24612325
      0.17772087	   -232.52914827	    -73.19041081	      0.00000000	      2.26115843
      0.17802361	   -232.37575340	    -73.16382010	      0.00000000	      2.27629086
      0.17832635	   -232.22215193	    -73.13725190	      0.00000000	      2.29152084
      0.17862910	   -232.06834496	    -73.11070584	      0.00000000	      2.30684864
      0.17893184	   -231.91433381	    -73.08418158	      0.00000000	      2.32227451
      0.17923458	   -231.76011977	    -73.05767876	      0.00000000	      2.33779868
      0.17953732	   -231.60570433	    -73.03119701	      0.00000000	      2.35342134
      0.17984006	   -231.45108901	    -73.00473597	      0.00000000	      2.36914267
      0.18014281	   -231.29627552	    -72.97829528	      0.00000000	      2.38496281
      0.18044555	   -231.14126562	    -72.95187456	      0.00000000	      2.40088190
      0.18074829	   -230.98606127	    -72.92547343	      0.00000000	      2.41690004
      0.18105103	   -230.83066450	    -72.89909151	      0.00000000	      2.43301731
      0.18135378	   -230.67507756	    -72.87272842	      0.00000000	      2.44923379
      0.18165652	   -230.51930278	    -72.84638376	      0.00000000	      2.46554953
      0.18195926	   -230.36334272	    -72.82005716	      0.00000000	      2.48196455
      0.18226200	   -230.20720009	    -72.79374820	      0.00000000	      2.49847888
      0.18256475	   -230.05087779	    -72.76745650	      0.00000000	      2.51509251
      0.18286749	   -229.89437892	    -72.74118163	      0.00000000	      2.53180545
      0.18317023	   -229.73770679	    -72.71492321	      0.00000000	      2.54861766
      0.18347297	   -229.58086495	    -72.68868080	      0.00000000	      2.56552911
      0.18377572	   -229.42385715	    -72.66245399	      0.00000000	      2.58253977
      0.18407846	   -229.26668740	    -72.63624237	      0.00000000	      2.59964957
      0.18438120	   -229.10935997	    -72.61004549	      0.00000000	      2.61685846
      0.18468394	   -228.95187938	    -72.58386294	      0.00000000	      2.63416638
      0.18498668	   -228.79425041	    -72.55769427	      0.00000000	      2.65157325
      0.18528943	   -228.63647814	    -72.53153904	      0.00000000	      2.66907900
      0.18559217	   -228.47856790	    -72.50539680	      0.00000000	      2.68668355
      0.18589491	   -228.32052529	    -72.47926711	      0.00000000	      2.70438680
      0.18619765	   -228.16235622	    -72.45314950	      0.00000000	      2.72218869
      0.18650040	   -228.00406684	    -72.42704352	      0.00000000	      2.74008912
      0.18680314	   -227.84566355	    -72.40094869	      0.00000000	      2.75808799
      0.18710588	   -227.68715300	    -72.37486455	      0.00000000	      2.77618524
      0.18740862	   -227.52854209	    -72.34879062	      0.00000000	      2.79438075
      0.18771137	   -227.36983789	    -72.32272642	      0.00000000	      2.81267446
      0.18801411	   -227.21104767	    -72.29667146	      0.00000000	      2.83106627
      0.18831685	   -227.05217884	    -72.27062524	      0.00000000	      2.84955609
      0.18861959	   -226.89323893	    -72.24458727	      0.00000000	      2.86814385
      0.18892234	   -226.73423556	    -72.21855705	      0.00000000	      2.88682947
      0.18922508	   -226.57517638	    -72.19253406	      0.00000000	      2.90561287
      0.18952782	   -226.41606906	    -72.16651779	      0.00000000	      2.92449398
      0.18983056	   -226.25692125	    -72.14050772	      0.00000000	      2.94347273
      0.19013330	   -226.09774052	    -72.11450332	      0.00000000	      2.96254905
      0.19043605	   -225.93853435	    -72.08850407	      0.00000000	      2.98172288
      0.19073879	   -225.77931011	    -72.06250942	      0.00000000	      3.00099416
      0.19104153	   -225.62007497	    -72.03651883	      0.00000000	      3.02036286
      0.19134427	   -225.46083594	    -72.01053176	      0.00000000	      3.03982890
      0.19164702	   -225.30159985	    -71.98454764	      0.00000000	      3.05939226
      0.19194976	   -225.14237326	    -71.95856593	      0.00000000	      3.07905289
      0.19225250	   -224.98316254	    -71.93258605	      0.00000000	      3.09881076
      0.19255524	   -224.82397380	    -71.90660744	      0.00000000	      3.11866584
      0.19285799	   -224.66481293	    -71.88062951	      0.00000000	      3.13861811
      0.19316073	   -224.50568559	    -71.85465169	      0.00000000	      3.15866754
      0.19346347	   -224.34659718	    -71.82867339	      0.00000000	      3.17881414
      0.19376621	   -224.18755291	    -71.80269401	      0.00000000	      3.19905787
      0.19406896	   -224.02855779	    -71.77671296	      0.00000000	      3.21939875
      0.19437170	   -223.86961662	    -71.75072964	      0.00000000	      3.23983677
      0.19467444	   -223.71073406	    -71.72474344	      0.00000000	      3.26037194
      0.19497718	   -223.55191461	    -71.69875374	      0.00000000	      3.28100427
      0.19527992	   -223.39316265	    -71.67275993	      0.00000000	      3.30173377
      0.19558267	   -223.23448246	    -71.64676138	      0.00000000	      3.32256047
      0.19588541	   -223.07587822	    -71.62075746	      0.00000000	      3.34348439
      0.19618815	   -222.91735410	    -71.59474754	      0.00000000	      3.36450555
      0.19649089	   -222.75891420	    -71.56873099	      0.00000000	      3.38562399
      0.19679364	   -222.60056261	    -71.54270715	      0.00000000	      3.40683975
      0.19709638	   -222.44230345	    -71.51667539	      0.00000000	      3.42815287
      0.19739912	   -222.28414084	    -71.49063506	      0.00000000	      3.44956340
      0.19770186	   -222.12607894	    -71.46458550	      0.00000000	      3.47107138
      0.19800461	   -221.96812196	    -71.43852604	      0.00000000	      3.49267687
      0.19830735	   -221.81027416	    -71.41245604	      0.00000000	      3.51437993
      0.19861009	   -221.65253984	    -71.38637482	      0.00000000	      3.53618062
      0.19891283	   -221.49492337	    -71.36028171	      0.00000000	      3.55807901
      0.19921558	   -221.33742913	    -71.33417604	      0.00000000	      3.58007516
      0.19951832	   -221.18006154	    -71.30805714	      0.00000000	      3.60216914
      0.19982106	   -221.02282503	    -71.28192433	      0.00000000	      3.62436104
      0.20012380	   -220.86572397	    -71.25577692	      0.00000000	      3.64665092
      0.20042654	   -220.70876270	    -71.22961424	      0.00000000	      3.66903888
      0.20072929	   -220.55194547	    -71.20343559	      0.00000000	      3.69152500
      0.20103203	   -220.39527638	    -71.17724030	      0.00000000	      3.71410936
      0.20133477	   -220.23875936	    -71.15102767	      0.00000000	      3.73679206
      0.20163751	   -220.08239810	    -71.12479701	      0.00000000	      3.75957319
      0.20194026	   -219.92619604	    -71.09854762	      0.00000000	      3.78245285
      0.20224300	   -219.77015629	    -71.07227883	      0.00000000	      3.80543113
      0.20254574	   -219.61428161	    -71.04598993	      0.00000000	      3.82850813
      0.20284848	   -219.45857435	    -71.01968023	      0.00000000	      3.85168397
      0.20315123	   -219.30303644	    -70.99334904	      0.00000000	      3.87495875
      0.20345397	   -219.14766933	    -70.96699567	      0.00000000	      3.89833257
      0.20375671	   -218.99247399	    -70.94061941	      0.00000000	      3.92180554
      0.20405945	   -218.83745089	    -70.91421959	      0.00000000	      3.94537778
      0.20436220	   -218.68260000	    -70.88779551	      0.00000000	      3.96904940
      0.20466494	   -218.52792074	    -70.86134647	      0.00000000	      3.99282052
      0.20496768	   -218.37341205	    -70.83487180	      0.00000000	      4.01669125
      0.20527042	   -218.21907237	    -70.80837080	      0.00000000	      4.04066172
      0.20557316	   -218.06489965	    -70.78184280	      0.00000000	      4.06473204
      0.20587591	   -217.91089137	    -70.75528711	      0.00000000	      4.08890234
      0.20617865	   -217.75704459	    -70.72870306	      0.00000000	      4.11317274
      0.20648139	   -217.60335594	    -70.70208996	      0.00000000	      4.13754336
      0.20678413	   -217.44982168	    -70.67544716	      0.00000000	      4.16201433
      0.20708688	   -217.29643771	    -70.64877398	      0.00000000	      4.18658578
      0.20738962	   -217.14319962	    -70.62206975	      0.00000000	      4.21125783
      0.20769236	   -216.99010270	    -70.59533383	      0.00000000	      4.23603061
      0.20799510	   -216.83714200	    -70.56856555	      0.00000000	      4.26090426
      0.20829785	   -216.68431233	    -70.54176427	      0.00000000	      4.28587890
      0.20860059	   -216.53160831	    -70.51492934	      0.00000000	      4.31095467
      0.20890333	   -216.37902439	    -70.48806013	      0.00000000	      4.33613169
      0.20920607	   -216.22655486	    -70.46115600	      0.00000000	      4.36141010
      0.20950882	   -216.07419394	    -70.43421633	      0.00000000	      4.38679003
      0.20981156	   -215.92193570	    -70.40724049	      0.00000000	      4.41227161
      0.21011430	   -215.76977417	    -70.38022787	      0.00000000	      4.43785498
      0.21041704	   -215.61770333	    -70.35317786	      0.00000000	      4.46354027
      0.21071978	   -215.46571711	    -70.32608986	      0.00000000	      4.48932761
      0.21102253	   -215.31380943	    -70.29896328	      0.00000000	      4.51521715
      0.21132527	   -215.16197420	    -70.27179753	      0.00000000	      4.54120900
      0.21162801	   -215.01020540	    -70.24459204	      0.00000000	      4.56730332
      0.21193075	   -214.85849708	    -70.21734622	      0.00000000	      4.59350022
      0.21223350	   -214.70684341	    -70.19005951	      0.00000000	      4.61979986
      0.21253624	   -214.55523868	    -70.16273137	      0.00000000	      4.64620235
      0.21283898	   -214.40367725	    -70.13536123	      0.00000000	      4.67270783
      0.21314172	   -214.25215362	    -70.10794857	      0.00000000	      4.69931645
      0.21344447	   -214.10066234	    -70.08049283	      0.00000000	      4.72602833
      0.21374721	   -213.94919809	    -70.05299351	      0.00000000	      4.75284360
      0.21404995	   -213.79775561	    -70.02545008	      0.00000000	      4.77976241
      0.21435269	   -213.64632974	    -69.99786204	      0.00000000	      4.80678488
      0.21465544	   -213.49491541	    -69.97022889	      0.00000000	      4.83391114
      0.21495818	   -213.34350760	    -69.94255013	      0.00000000	      4.86114133
      0.21526092	   -213.19210138	    -69.91482528	      0.00000000	      4.88847559
      0.21556366	   -213.04069191	    -69.88705387	      0.00000000	      4.91591403
      0.21586640	   -212.88927440	    -69.85923542	      0.00000000	      4.94345680
      0.21616915	   -212.73784411	    -69.83136949	      0.00000000	      4.97110402
      0.21647189	   -212.58639640	    -69.80345563	      0.00000000	      4.99885582
      0.21677463	   -212.43492668	    -69.77549338	      0.00000000	      5.02671234
      0.21707737	   -212.28343039	    -69.74748232	      0.00000000	      5.05467369
      0.21738012	   -212.13190305	    -69.71942202	      0.00000000	      5.08274002
      0.21768286	   -211.98034024	    -69.69131207	      0.00000000	      5.11091145
      0.21798560	   -211.82873757	    -69.66315206	      0.00000000	      5.13918810
      0.21828834	   -211.67709071	    -69.63494159	      0.00000000	      5.16757010
      0.21859109	   -211.52539535	    -69.60668026	      0.00000000	      5.19605757
      0.21889383	   -211.37364725	    -69.57836769	      0.00000000	      5.22465065
      0.21919657	   -211.22184220	    -69.55000351	      0.00000000	      5.25334945
      0.21949931	   -211.06997602	    -69.52158734	      0.00000000	      5.28215409
      0.21980206	   -210.91804456	    -69.49311882	      0.00000000	      5.31106471
      0.22010480	   -210.76604372	    -69.46459760	      0.00000000	      5.34008142
      0.22040754	   -210.61396941	    -69.43602334	      0.00000000	      5.36920433
      0.22071028	   -210.46181756	    -69.40739569	      0.00000000	      5.39843358
      0.22101302	   -210.30958415	    -69.37871432	      0.00000000	      5.42776927
      0.22131577	   -210.15726516	    -69.34997890	      0.00000000	      5.45721153
      0.22161851	   -210.00485658	    -69.32118912	      0.00000000	      5.48676047
      0.22192125	   -209.85235445	    -69.29234467	      0.00000000	      5.51641621
      0.22222399	   -209.69975479	    -69.26344523	      0.00000000	      5.54617886
      0.22252674	   -209.54705363	    -69.23449052	      0.00000000	      5.57604853
      0.22282948	   -209.39424704	    -69.20548024	      0.00000000	      5.60602534
      0.22313222	   -209.24133105	    -69.17641409	      0.00000000	      5.63610940
      0.22343496	   -209.08830173	    -69.14729181	      0.00000000	      5.66630081
      0.22373771	   -208.93515514	    -69.11811312	      0.00000000	      5.69659969
      0.22404045	   -208.78188732	    -69.08887774	      0.00000000	      5.72700614
      0.22434319	   -208.62849432	    -69.05958542	      0.00000000	      5.75752026
      0.22464593	   -208.47497217	    -69.03023589	      0.00000000	      5.78814218
      0.22494868	   -208.32131691	    -69.00082891	      0.00000000	      5.81887197
      0.22525142	   -208.16752454	    -68.97136421	      0.00000000	      5.84970976
      0.22555416	   -208.01359106	    -68.94184157	      0.00000000	      5.88065563
      0.22585690	   -207.85951244	    -68.91226074	      0.00000000	      5.91170969
      0.22615965	   -207.70528463	    -68.88262149	      0.00000000	      5.94287204
      0.22646239	   -207.55090356	    -68.85292358	      0.00000000	      5.97414277
      0.22676513	   -207.39636511	    -68.82316680	      0.00000000	      6.00552198
      0.22706787	   -207.24166516	    -68.79335091	      0.00000000	      6.03700977
      0.22737061	   -207.08679952	    -68.76347571	      0.00000000	      6.06860621
      0.22767336	   -206.93176398	    -68.73354097	      0.00000000	      6.10031141
      0.22797610	   -206.77655427	    -68.70354649	      0.00000000	      6.13212545
      0.22827884	   -206.62116610	    -68.67349206	      0.00000000	      6.16404843
      0.22858158	   -206.46559511	    -68.64337748	      0.00000000	      6.19608042
      0.22888433	   -206.30983688	    -68.61320254	      0.00000000	      6.22822151
      0.22918707	   -206.15388695	    -68.58296704	      0.00000000	      6.26047178
      0.22948981	   -205.99774077	    -68.55267080	      0.00000000	      6.29283132
      0.22979255	   -205.84139376	    -68.52231361	      0.00000000	      6.32530020
      0.23009530	   -205.68484123	    -68.49189528	      0.00000000	      6.35787851
      0.23039804	   -205.52807843	    -68.46141564	      0.00000000	      6.39056631
      0.23070078	   -205.37110054	    -68.43087449	      0.00000000	      6.42336368
      0.23100352	   -205.21390264	    -68.40027165	      0.00000000	      6.45627070
      0.23130627	   -205.05647971	    -68.36960693	      0.00000000	      6.48928742
      0.23160901	   -204.89882665	    -68.33888016	      0.00000000	      6.52241393
      0.23191175	   -204.74093825	    -68.30809116	      0.00000000	      6.55565029
      0.23221449	   -204.58280920	    -68.27723975	      0.00000000	      6.58899656
      0.23251723	   -204.42443405	    -68.24632575	      0.00000000	      6.62245280
      0.23281998	   -204.26580726	    -68.21534899	      0.00000000	      6.65601908
      0.23312272	   -204.10692314	    -68.18430930	      0.00000000	      6.68969546
      0.23342546	   -203.94777588	    -68.15320649	      0.00000000	      6.72348198
      0.23372820	   -203.78835952	    -68.12204041	      0.00000000	      6.75737871
      0.23403095	   -203.62866794	    -68.09081089	      0.00000000	      6.79138569
      0.23433369	   -203.46869488	    -68.05951773	      0.00000000	      6.82550299
      0.23463643	   -203.30843391	    -68.02816079	      0.00000000	      6.85973063
      0.23493917	   -203.14787843	    -67.99673989	      0.00000000	      6.89406868
      0.23524192	   -202.98702164	    -67.96525486	      0.00000000	      6.92851717
      0.23554466	   -202.82585656	    -67.93370553	      0.00000000	      6.96307614
      0.23584740	   -202.66437601	    -67.90209173	      0.00000000	      6.99774564
      0.23615014	   -202.50257260	    -67.87041330	      0.00000000	      7.03252570
      0.23645289	   -202.34043871	    -67.83867006	      0.00000000	      7.06741635
      0.23675563	   -202.17796649	    -67.80686184	      0.00000000	      7.10241762
      0.23705837	   -202.01514784	    -67.77498848	      0.00000000	      7.13752954
      0.23736111	   -201.85197443	    -67.74304980	      0.00000000	      7.17275215
      0.23766385	   -201.68843763	    -67.71104563	      0.00000000	      7.20808545
      0.23796660	   -201.52452855	    -67.67897581	      0.00000000	      7.24352948
      0.23826934	   -201.36023802	    -67.64684016	      0.00000000	      7.27908425
      0.23857208	   -201.19555654	    -67.61463850	      0.00000000	      7.31474977
      0.23887482	   -201.03047431	    -67.58237067	      0.00000000	      7.35052606
      0.23917757	   -200.86498119	    -67.55003649	      0.00000000	      7.38641313
      0.23948031	   -200.69906673	    -67.51763578	      0.00000000	      7.42241099
      0.23978305	   -200.53272008	    -67.48516837	      0.00000000	      7.45851963
      0.24008579	   -200.36593005	    -67.45263408	      0.00000000	      7.49473906
      0.24038854	   -200.19868507	    -67.42003274	      0.00000000	      7.53106927
      0.24069128	   -200.03097316	    -67.38736415	      0.00000000	      7.56751027
      0.24099402	   -199.86278196	    -67.35462815	      0.00000000	      7.60406204
      0.24129676	   -199.69409867	    -67.32182455	      0.00000000	      7.64072456
      0.24159951	   -199.52491007	    -67.28895316	      0.00000000	      7.67749783
      0.24190225	   -199.35520253	    -67.25601381	      0.00000000	      7.71438182
      0.24220499	   -199.18496193	    -67.22300630	      0.00000000	      7.75137651
      0.24250773	   -199.01417374	    -67.18993045	      0.00000000	      7.78848188
      0.24281047	   -198.84282296	    -67.15678606	      0.00000000	      7.82569789
      0.24311322	   -198.67089413	    -67.12357296	      0.00000000	      7.86302451
      0.24341596	   -198.49837135	    -67.09029094	      0.00000000	      7.90046171
      0.24371870	   -198.32523823	    -67.05693980	      0.00000000	      7.93800943
      0.24402144	   -198.15147797	    -67.02351937	      0.00000000	      7.97566765
      0.24432419	   -197.97707331	    -66.99002943	      0.00000000	      8.01343630
      0.24462693	   -197.80200657	    -66.95646979	      0.00000000	      8.05131533
      0.24492967	   -197.62625968	    -66.92284024	      0.00000000	      8.08930469
      0.24523241	   -197.44981415	    -66.88914060	      0.00000000	      8.12740431
      0.24553516	   -197.27265117	    -66.85537064	      0.00000000	      8.16561413
      0.24583790	   -197.09475159	    -66.82153017	      0.00000000	      8.20393407
      0.24614064	   -196.91609596	    -66.78761898	      0.00000000	      8.24236406
      0.24644338	   -196.73666461	    -66.75363685	      0.00000000	      8.28090403
      0.24674613	   -196.55643767	    -66.71958359	      0.00000000	      8.31955387
      0.24704887	   -196.37539514	    -66.68545896	      0.00000000	      8.35831351
      0.24735161	   -196.19351691	    -66.65126277	      0.00000000	      8.39718285
      0.24765435	   -196.01078290	    -66.61699478	      0.00000000	      8.43616180
      0.24795709	   -195.82717306	    -66.58265479	      0.00000000	      8.47525023
      0.24825984	   -195.64266746	    -66.54824257	      0.00000000	      8.51444806
      0.24856258	   -195.45724640	    -66.51375790	      0.00000000	      8.55375515
      0.24886532	   -195.27089045	    -66.47920056	      0.00000000	      8.59317139
      0.24916806	   -195.08358053	    -66.44457031	      0.00000000	      8.63269666
      0.24947081	   -194.89529803	    -66.40986693	      0.00000000	      8.67233083
      0.24977355	   -194.70602483	    -66.37509019	      0.00000000	      8.71207375
      0.25007629	   -194.51574344	    -66.34023986	      0.00000000	      8.75192529
      0.25037903	   -194.32443701	    -66.30531570	      0.00000000	      8.79188531
      0.25068178	   -194.13208945	    -66.27031748	      0.00000000	      8.83195364
      0.25098452	   -193.93868548	    -66.23524495	      0.00000000	      8.87213013
      0.25128726	   -193.74421068	    -66.20009787	      0.00000000	      8.91241462
      0.25159000	   -193.54865153	    -66.16487601	      0.00000000	      8.95280693
      0.25189275	   -193.35199550	    -66.12957911	      0.00000000	      8.99330690
      0.25219549	   -193.15423103	    -66.09420693	      0.00000000	      9.03391435
      0.25249823	   -192.95534762	    -66.05875921	      0.00000000	      9.07462908
      0.25280097	   -192.75533579	    -66.02323570	      0.00000000	      9.11545091
      0.25310371	   -192.55418712	    -65.98763615	      0.00000000	      9.15637965
      0.25340646	   -192.35189427	    -65.95196030	      0.00000000	      9.19741509
      0.25370920	   -192.14845094	    -65.91620788	      0.00000000	      9.23855702
      0.25401194	   -191.94385190	    -65.88037863	      0.00000000	      9.27980523
      0.25431468	   -191.73809294	    -65.84447229	      0.00000000	      9.32115950
      0.25461743	   -191.53117087	    -65.80848858	      0.00000000	      9.36261961
      0.25492017	   -191.32308347	    -65.77242723	      0.00000000	      9.40418534
      0.25522291	   -191.11382948	    -65.73628797	      0.00000000	      9.44585644
      0.25549532	   -190.92454707	    -65.70370333	      0.00000000	      9.48344159
      0.25576772	   -190.73431997	    -65.67105514	      0.00000000	      9.52111176
      0.25604013	   -190.54314936	    -65.63834324	      0.00000000	      9.55886668
      0.25631253	   -190.35103658	    -65.60556740	      0.00000000	      9.59670619
      0.25658494	   -190.15798355	    -65.57272741	      0.00000000	      9.63463007
      0.25685734	   -189.96399264	    -65.53982306	      0.00000000	      9.67263816
      0.25712975	   -189.76906665	    -65.50685413	      0.00000000	      9.71073025
      0.25740215	   -189.57320880	    -65.47382040	      0.00000000	      9.74890614
      0.25767456	   -189.37642267	    -65.44072165	      0.00000000	      9.78716563
      0.25794696	   -189.17871220	    -65.40755765	      0.00000000	      9.82550850
      0.25821937	   -188.98008168	    -65.37432817	      0.00000000	      9.86393455
      0.25849178	   -188.78053566	    -65.34103299	      0.00000000	      9.90244354
      0.25876418	   -188.58007897	    -65.30767186	      0.00000000	      9.94103527
      0.25903659	   -188.37871671	    -65.27424456	      0.00000000	      9.97970951
      0.25930899	   -188.17645417	    -65.24075084	      0.00000000	     10.01846601
      0.25958140	   -187.97329686	    -65.20719045	      0.00000000	     10.05730454
      0.25985380	   -187.76925044	    -65.17356317	      0.00000000	     10.09622486
      0.26012621	   -187.56432075	    -65.13986873	      0.00000000	     10.13522673
      0.26039861	   -187.35851375	    -65.10610688	      0.00000000	     10.17430989
      0.26067102	   -187.15183550	    -65.07227737	      0.00000000	     10.21347409
      0.26094342	   -186.94429217	    -65.03837994	      0.00000000	     10.25271906
      0.26121583	   -186.73589000	    -65.00441433	      0.00000000	     10.29204455
      0.26148823	   -186.52663528	    -64.97038028	      0.00000000	     10.33145028
      0.26176064	   -186.31653435	    -64.93627751	      0.00000000	     10.37093598
      0.26203304	   -186.10559358	    -64.90210575	      0.00000000	     10.41050137
      0.26230545	   -185.89381933	    -64.86786474	      0.00000000	     10.45014616
      0.26257785	   -185.68121799	    -64.83355418	      0.00000000	     10.48987008
      0.26285026	   -185.46779593	    -64.79917380	      0.00000000	     10.52967282
      0.26312267	   -185.25355947	    -64.76472331	      0.00000000	     10.56955409
      0.26339507	   -185.03851492	    -64.73020242	      0.00000000	     10.60951358
      0.26366748	   -184.82266854	    -64.69561083	      0.00000000	     10.64955099
      0.26393988	   -184.60602653	    -64.66094826	      0.00000000	     10.68966601
      0.26421229	   -184.38859503	    -64.62621439	      0.00000000	     10.72985831
      0.26448469	   -184.17038012	    -64.59140892	      0.00000000	     10.77012758
      0.26475710	   -183.95138778	    -64.55653155	      0.00000000	     10.81047348
      0.26502950	   -183.73162392	    -64.52158195	      0.00000000	     10.85089568
      0.26530191	   -183.51109435	    -64.48655980	      0.00000000	     10.89139384
      0.26557431	   -183.28980480	    -64.45146480	      0.00000000	     10.93196763
      0.26584672	   -183.06776088	    -64.41629661	      0.00000000	     10.97261668
      0.26611912	   -182.84496810	    -64.38105489	      0.00000000	     11.01334065
      0.26639153	   -182.62143186	    -64.34573932	      0.00000000	     11.05413916
      0.26666393	   -182.39715746	    -64.31034955	      0.00000000	     11.09501186
      0.26693634	   -182.17215006	    -64.27488525	      0.00000000	     11.13595837
      0.26720875	   -181.94641471	    -64.23934606	      0.00000000	     11.17697832
      0.26748115	   -181.71995634	    -64.20373162	      0.00000000	     11.21807131
      0.26775356	   -181.49277975	    -64.16804159	      0.00000000	     11.25923695
      0.26802596	   -181.26488963	    -64.13227559	      0.00000000	     11.30047485
      0.26829837	   -181.03629051	    -64.09643326	      0.00000000	     11.34178460
      0.26857077	   -180.80698681	    -64.06051424	      0.00000000	     11.38316580
      0.26884318	   -180.57698283	    -64.02451814	      0.00000000	     11.42461801
      0.26911558	   -180.34628271	    -63.98844457	      0.00000000	     11.46614083
      0.26938799	   -180.11489049	    -63.95229316	      0.00000000	     11.50773381
      0.26966039	   -179.88281004	    -63.91606352	      0.00000000	     11.54939651
      0.26993280	   -179.65004513	    -63.87975524	      0.00000000	     11.59112850
      0.27020520	   -179.41659938	    -63.84336792	      0.00000000	     11.63292931
      0.27047761	   -179.18247628	    -63.80690116	      0.00000000	     11.67479849
      0.27075001	   -178.94767919	    -63.77035455	      0.00000000	     11.71673556
      0.27102242	   -178.71221132	    -63.73372771	      0.00000000	     11.75874005
      0.27129483	   -178.47607576	    -63.69702024	      0.00000000	     11.80081146
      0.27156723	   -178.23927548	    -63.66023177	      0.00000000	     11.84294932
      0.27183964	   -178.00181331	    -63.62336189	      0.00000000	     11.88515310
      0.27211204	   -177.76369193	    -63.58641021	      0.00000000	     11.92742231
      0.27238445	   -177.52491391	    -63.54937631	      0.00000000	     11.96975641
      0.27265685	   -177.28548169	    -63.51225980	      0.00000000	     12.01215488
      0.27292926	   -177.04539757	    -63.47506024	      0.00000000	     12.05461718
      0.27320166	   -176.80466374	    -63.43777723	      0.00000000	     12.09714276
      0.27347407	   -176.56328225	    -63.40041032	      0.00000000	     12.13973105
      0.27374647	   -176.32125502	    -63.36295910	      0.00000000	     12.18238149
      0.27401888	   -176.07858387	    -63.32542312	      0.00000000	     12.22509350
      0.27429128	   -175.83527046	    -63.28780195	      0.00000000	     12.26786648
      0.27456369	   -175.59131637	    -63.25009512	      0.00000000	     12.31069983
      0.27483609	   -175.34672302	    -63.21230218	      0.00000000	     12.35359293
      0.27510850	   -175.10149173	    -63.17442269	      0.00000000	     12.39654516
      0.27538091	   -174.85562372	    -63.13645616	      0.00000000	     12.43955587
      0.27565331	   -174.60912005	    -63.09840213	      0.00000000	     12.48262442
      0.27592572	   -174.36198169	    -63.06026012	      0.00000000	     12.52575014
      0.27619812	   -174.11420951	    -63.02202964	      0.00000000	     12.56893235
      0.27647053	   -173.86580423	    -62.98371021	      0.00000000	     12.61217035
      0.27674293	   -173.61676648	    -62.94530134	      0.00000000	     12.65546344
      0.27701534	   -173.36709679	    -62.90680251	      0.00000000	     12.69881090
      0.27728774	   -173.11679555	    -62.86821323	      0.00000000	     12.74221199
      0.27756015	   -172.86586306	    -62.82953298	      0.00000000	     12.78566594
      0.27783255	   -172.61429953	    -62.79076124	      0.00000000	     12.82917201
      0.27810496	   -172.36210502	    -62.75189748	      0.00000000	     12.87272939
      0.27837736	   -172.10927953	    -62.71294117	      0.00000000	     12.91633728
      0.27864977	   -171.85582293	    -62.67389178	      0.00000000	     12.95999485
      0.27892217	   -171.60173499	    -62.63474876	      0.00000000	     13.00370127
      0.27919458	   -171.34701539	    -62.59551155	      0.00000000	     13.04745568
      0.27946699	   -171.09166371	    -62.55617961	      0.00000000	     13.09125718
      0.27973939	   -170.83567942	    -62.51675236	      0.00000000	     13.13510487
      0.27998450	   -170.60480083	    -62.48119338	      0.00000000	     13.17459816
      0.28022962	   -170.37340884	    -62.44555632	      0.00000000	     13.21412749
      0.28047473	   -170.14150305	    -62.40984080	      0.00000000	     13.25369207
      0.28071984	   -169.90908281	    -62.37404637	      0.00000000	     13.29329118
      0.28096496	   -169.67614741	    -62.33817261	      0.00000000	     13.33292408
      0.28121007	   -169.44269608	    -62.30221907	      0.00000000	     13.37259002
      0.28145518	   -169.20872801	    -62.26618533	      0.00000000	     13.41228822
      0.28170030	   -168.97424230	    -62.23007092	      0.00000000	     13.45201787
      0.28194541	   -168.73923800	    -62.19387540	      0.00000000	     13.49177819
      0.28219052	   -168.50371412	    -62.15759831	      0.00000000	     13.53156831
      0.28243564	   -168.26766958	    -62.12123919	      0.00000000	     13.57138740
      0.28268075	   -168.03110327	    -62.08479758	      0.00000000	     13.61123457
      0.28292586	   -167.79401401	    -62.04827300	      0.00000000	     13.65110892
      0.28317098	   -167.55640056	    -62.01166498	      0.00000000	     13.69100954
      0.28341609	   -167.31826164	    -61.97497304	      0.00000000	     13.73093546
      0.28366120	   -167.07959590	    -61.93819670	      0.00000000	     13.77088572
      0.28390632	   -166.84040194	    -61.90133546	      0.00000000	     13.81085930
      0.28415143	   -166.60067830	    -61.86438883	      0.00000000	     13.85085519
      0.28439654	   -166.36042347	    -61.82735631	      0.00000000	     13.89087232
      0.28464166	   -166.11963589	    -61.79023740	      0.00000000	     13.93090960
      0.28488677	   -165.87831394	    -61.75303159	      0.00000000	     13.97096591
      0.28513188	   -165.63645595	    -61.71573836	      0.00000000	     14.01104009
      0.28537700	   -165.39406019	    -61.67835719	      0.00000000	     14.05113094
      0.28562211	   -165.15112489	    -61.64088757	      0.00000000	     14.09123725
      0.28586723	   -164.90764823	    -61.60332895	      0.00000000	     14.13135773
      0.28611234	   -164.66362831	    -61.56568081	      0.00000000	     14.17149110
      0.28635745	   -164.41906321	    -61.52794260	      0.00000000	     14.21163599
      0.28660257	   -164.17395094	    -61.49011378	      0.00000000	     14.25179101
      0.28684768	   -163.92828947	    -61.45219379	      0.00000000	     14.29195472
      0.28709279	   -163.68207672	    -61.41418208	      0.00000000	     14.33212565
      0.28733791	   -163.43531054	    -61.37607810	      0.00000000	     14.37230224
      0.28758302	   -163.18798876	    -61.33788126	      0.00000000	     14.41248292
      0.28782813	   -162.94010914	    -61.29959100	      0.00000000	     14.45266602
      0.28807325	   -162.69166939	    -61.26120674	      0.00000000	     14.49284986
      0.28831836	   -162.44266717	    -61.22272789	      0.00000000	     14.53303267
      0.28856347	   -162.19310010	    -61.18415387	      0.00000000	     14.57321262
      0.28880859	   -161.94296575	    -61.14548407	      0.00000000	     14.61338783
      0.28905370	   -161.69226163	    -61.10671790	      0.00000000	     14.65355632
      0.28929881	   -161.44098521	    -61.06785475	      0.00000000	     14.69371607
      0.28954393	   -161.18913391	    -61.02889401	      0.00000000	     14.73386498
      0.28978904	   -160.93670509	    -60.98983505	      0.00000000	     14.77400085
      0.29003415	   -160.68369608	    -60.95067725	      0.00000000	     14.81412142
      0.29027927	   -160.43010415	    -60.91141998	      0.00000000	     14.85422433
      0.29052438	   -160.17592652	    -60.87206260	      0.00000000	     14.89430717
      0.29076949	   -159.92116036	    -60.83260446	      0.00000000	     14.93436738
      0.29101461	   -159.66580280	    -60.79304492	      0.00000000	     14.97440235
      0.29125972	   -159.40985093	    -60.75338333	      0.00000000	     15.01440936
      0.29150483	   -159.15330175	    -60.71361901	      0.00000000	     15.05438560
      0.29174995	   -158.89615227	    -60.67375129	      0.00000000	     15.09432813
      0.29199506	   -158.63839940	    -60.63377951	      0.00000000	     15.13423393
      0.29224017	   -158.38004002	    -60.59370298	      0.00000000	     15.17409987
      0.29248529	   -158.12107098	    -60.55352100	      0.00000000	     15.21392271
      0.29273040	   -157.86148906	    -60.51323289	      0.00000000	     15.25369908
      0.29297551	   -157.60129100	    -60.47283794	      0.00000000	     15.29342553
      0.29322063	   -157.34047347	    -60.43233544	      0.00000000	     15.33309848
      0.29346574	   -157.07903312	    -60.39172467	      0.00000000	     15.37271425
      0.29371085	   -156.81696654	    -60.35100491	      0.00000000	     15.41226904
      0.29395597	   -156.55427026	    -60.31017543	      0.00000000	     15.45175895
      0.29420108	   -156.29094078	    -60.26923550	      0.00000000	     15.49117999
      0.29444619	   -156.02697454	    -60.22818436	      0.00000000	     15.53052806
      0.29469131	   -155.76236793	    -60.18702126	      0.00000000	     15.56979897
      0.29493642	   -155.49711728	    -60.14574545	      0.00000000	     15.60898846
      0.29518153	   -155.23121890	    -60.10435615	      0.00000000	     15.64809217
      0.29542665	   -154.96466901	    -60.06285260	      0.00000000	     15.68710571
      0.29567176	   -154.69746381	    -60.02123400	      0.00000000	     15.72602463
      0.29591687	   -154.42959944	    -59.97949957	      0.00000000	     15.76484445
      0.29616199	   -154.16107199	    -59.93764852	      0.00000000	     15.80356065
      0.29640710	   -153.89187750	    -59.89568002	      0.00000000	     15.84216873
      0.29665221	   -153.62201194	    -59.85359328	      0.00000000	     15.88066420
      0.29689733	   -153.35147126	    -59.81138746	      0.00000000	     15.91904263
      0.29714244	   -153.08025134	    -59.76906175	      0.00000000	     15.95729961
      0.29738755	   -152.80834800	    -59.72661529	      0.00000000	     15.99543085
      0.29763267	   -152.53575703	    -59.68404724	      0.00000000	     16.03343213
      0.29787778	   -152.26247416	    -59.64135675	      0.00000000	     16.07129939
      0.29812289	   -151.98849505	    -59.59854296	      0.00000000	     16.10902870
      0.29836801	   -151.71381532	    -59.55560498	      0.00000000	     16.14661629
      0.29861312	   -151.43843055	    -59.51254195	      0.00000000	     16.18405861
      0.29885823	   -151.16233625	    -59.46935296	      0.00000000	     16.22135230
      0.29910335	   -150.88552788	    -59.42603713	      0.00000000	     16.25849422
      0.29934846	   -150.60800083	    -59.38259354	      0.00000000	     16.29548150
      0.29959357	   -150.32975048	    -59.33902127	      0.00000000	     16.33231149
      0.29983869	   -150.05077211	    -59.29531941	      0.00000000	     16.36898184
      0.30008380	   -149.77106096	    -59.25148701	      0.00000000	     16.40549045
      0.30032891	   -149.49061223	    -59.20752313	      0.00000000	     16.44183549
      0.30057403	   -149.20942104	    -59.16342682	      0.00000000	     16.47801543
      0.30081914	   -148.92748248	    -59.11919711	      0.00000000	     16.51402901
      0.30106425	   -148.64479157	    -59.07483304	      0.00000000	     16.54987523
      0.30130937	   -148.36134327	    -59.03033361	      0.00000000	     16.58555337
      0.30155448	   -148.07713249	    -58.98569783	      0.00000000	     16.62106296
      0.30179959	   -147.79215409	    -58.94092471	      0.00000000	     16.65640378
      0.30204471	   -147.50640287	    -58.89601322	      0.00000000	     16.69157586
      0.30228982	   -147.21987355	    -58.85096235	      0.00000000	     16.72657942
      0.30253493	   -146.93256084	    -58.80577106	      0.00000000	     16.76141492
      0.30278005	   -146.64445934	    -58.76043831	      0.00000000	     16.79608297
      0.30302516	   -146.35556364	    -58.71496304	      0.00000000	     16.83058440
      0.30327027	   -146.06586823	    -58.66934419	      0.00000000	     16.86492015
      0.30351539	   -145.77536758	    -58.62358069	      0.00000000	     16.89909133
      0.30376050	   -145.48405608	    -58.57767144	      0.00000000	     16.93309917
      0.30400561	   -145.19192805	    -58.53161535	      0.00000000	     16.96694498
      0.30422620	   -144.92832490	    -58.49004076	      0.00000000	     16.99726708
      0.30444679	   -144.66405142	    -58.44834550	      0.00000000	     17.02746025
      0.30466738	   -144.39910352	    -58.40652877	      0.00000000	     17.05752556
      0.30488797	   -144.13347692	    -58.36458974	      0.00000000	     17.08746415
      0.30510856	   -143.86716728	    -58.32252758	      0.00000000	     17.11727719
      0.30532915	   -143.60017024	    -58.28034144	      0.00000000	     17.14696586
      0.30554974	   -143.33248137	    -58.23803046	      0.00000000	     17.17653137
      0.30577033	   -143.06409624	    -58.19559378	      0.00000000	     17.20597492
      0.30599092	   -142.79501034	    -58.15303053	      0.00000000	     17.23529768
      0.30621151	   -142.52521915	    -58.11033984	      0.00000000	     17.26450084
      0.30643210	   -142.25471808	    -58.06752081	      0.00000000	     17.29358557
      0.30665269	   -141.98350254	    -58.02457255	      0.00000000	     17.32255301
      0.30687328	   -141.71156785	    -57.98149416	      0.00000000	     17.35140426
      0.30709387	   -141.43890932	    -57.93828473	      0.00000000	     17.38014043
      0.30731446	   -141.16552222	    -57.89494333	      0.00000000	     17.40876255
      0.30753505	   -140.89140175	    -57.85146904	      0.00000000	     17.43727166
      0.30775564	   -140.61654310	    -57.80786092	      0.00000000	     17.46566872
      0.30797623	   -140.34094141	    -57.76411801	      0.00000000	     17.49395469
      0.30819682	   -140.06459175	    -57.72023938	      0.00000000	     17.52213044
      0.30841741	   -139.78748918	    -57.67622404	      0.00000000	     17.55019684
      0.30863800	   -139.50962870	    -57.63207103	      0.00000000	     17.57815468
      0.30885859	   -139.23100527	    -57.58777936	      0.00000000	     17.60600473
      0.30907918	   -138.95161380	    -57.54334804	      0.00000000	     17.63374768
      0.30929977	   -138.67144918	    -57.49877607	      0.00000000	     17.66138420
      0.30952036	   -138.39050621	    -57.45406242	      0.00000000	     17.68891489
      0.30974095	   -138.10877969	    -57.40920609	      0.00000000	     17.71634032
      0.30996154	   -137.82626435	    -57.36420603	      0.00000000	     17.74366098
      0.31018213	   -137.54295487	    -57.31906120	      0.00000000	     17.77087734
      0.31040272	   -137.25884590	    -57.27377056	      0.00000000	     17.79798981
      0.31062331	   -136.97393203	    -57.22833302	      0.00000000	     17.82499872
      0.31084390	   -136.68820781	    -57.18274753	      0.00000000	     17.85190441
      0.31106449	   -136.40166775	    -57.13701299	      0.00000000	     17.87870711
      0.31128508	   -136.11430627	    -57.09112831	      0.00000000	     17.90540703
      0.31150566	   -135.82611780	    -57.04509237	      0.00000000	     17.93200434
      0.31172625	   -135.53709668	    -56.99890406	      0.00000000	     17.95849914
      0.31194684	   -135.24723722	    -56.95256225	      0.00000000	     17.98489149
      0.31216743	   -134.95653365	    -56.90606579	      0.00000000	     18.01118141
      0.31238802	   -134.66498019	    -56.85941352	      0.00000000	     18.03736887
      0.31260861	   -134.37257097	    -56.81260429	      0.00000000	     18.06345379
      0.31282920	   -134.07930010	    -56.76563691	      0.00000000	     18.08943606
      0.31304979	   -133.78516161	    -56.71851019	      0.00000000	     18.11531549
      0.31327038	   -133.49014948	    -56.67122292	      0.00000000	     18.14109190
      0.31349097	   -133.19425766	    -56.62377388	      0.00000000	     18.16676502
      0.31371156	   -132.89748000	    -56.57616184	      0.00000000	     18.19233457
      0.31393215	   -132.59981031	    -56.52838556	      0.00000000	     18.21780021
      0.31415274	   -132.30124235	    -56.48044378	      0.00000000	     18.24316157
      0.31437333	   -132.00176980	    -56.43233522	      0.00000000	     18.26841823
      0.31459392	   -131.70138627	    -56.38405859	      0.00000000	     18.29356975
      0.31481451	   -131.40008534	    -56.33561260	      0.00000000	     18.31861564
      0.31503510	   -131.09786050	    -56.28699592	      0.00000000	     18.34355538
      0.31525569	   -130.79470518	    -56.23820723	      0.00000000	     18.36838840
      0.31547628	   -130.49061275	    -56.18924517	      0.00000000	     18.39311410
      0.31569687	   -130.18557650	    -56.14010838	      0.00000000	     18.41773185
      0.31591746	   -129.87958967	    -56.09079548	      0.00000000	     18.44224100
      0.31613805	   -129.57264543	    -56.04130507	      0.00000000	     18.46664083
      0.31635864	   -129.26473689	    -55.99163574	      0.00000000	     18.49093062
      0.31657923	   -128.95585707	    -55.94178607	      0.00000000	     18.51510960
      0.31679982	   -128.64599894	    -55.89175459	      0.00000000	     18.53917697
      0.31702041	   -128.33515539	    -55.84153985	      0.00000000	     18.56313191
      0.31724100	   -128.02331925	    -55.79114036	      0.00000000	     18.58697356
      0.31746159	   -127.71048327	    -55.74055462	      0.00000000	     18.61070102
      0.31768218	   -127.39664015	    -55.68978110	      0.00000000	     18.63431339
      0.31790277	   -127.08178250	    -55.63881827	      0.00000000	     18.65780970
      0.31812336	   -126.76590286	    -55.58766456	      0.00000000	     18.68118899
      0.31834395	   -126.44899370	    -55.53631840	      0.00000000	     18.70445025
      0.31856454	   -126.13104743	    -55.48477817	      0.00000000	     18.72759244
      0.31878513	   -125.81205637	    -55.43304226	      0.00000000	     18.75061450
      0.31900571	   -125.49201279	    -55.38110903	      0.00000000	     18.77351534
      0.31922630	   -125.17090887	    -55.32897680	      0.00000000	     18.79629385
      0.31944689	   -124.84873671	    -55.27664389	      0.00000000	     18.81894888
      0.31966748	   -124.52548837	    -55.22410859	      0.00000000	     18.84147926
      0.31988807	   -124.20115579	    -55.17136915	      0.00000000	     18.86388379
      0.32010866	   -123.87573089	    -55.11842383	      0.00000000	     18.88616126
      0.32032925	   -123.54920547	    -55.06527083	      0.00000000	     18.90831041
      0.32054984	   -123.22157128	    -55.01190834	      0.00000000	     18.93032996
      0.32077043	   -122.89282000	    -54.95833453	      0.00000000	     18.95221862
      0.32099102	   -122.56294322	    -54.90454755	      0.00000000	     18.97397507
      0.32121161	   -122.23193246	    -54.85054549	      0.00000000	     18.99559795
      0.32143220	   -121.89977917	    -54.79632644	      0.00000000	     19.01708589
      0.32163069	   -121.59992458	    -54.74735317	      0.00000000	     19.03630414
      0.32182917	   -121.29913149	    -54.69820119	      0.00000000	     19.05541103
      0.32202766	   -120.99739364	    -54.64886905	      0.00000000	     19.07440546
      0.32222615	   -120.69470462	    -54.59935529	      0.00000000	     19.09328635
      0.32242463	   -120.39105795	    -54.54965841	      0.00000000	     19.11205262
      0.32262312	   -120.08644710	    -54.49977688	      0.00000000	     19.13070316
      0.32282161	   -119.78086547	    -54.44970919	      0.00000000	     19.14923687
      0.32302009	   -119.47430646	    -54.39945375	      0.00000000	     19.16765261
      0.32321858	   -119.16676336	    -54.34900900	      0.00000000	     19.18594924
      0.32341707	   -118.85822945	    -54.29837332	      0.00000000	     19.20412560
      0.32361555	   -118.54869794	    -54.24754510	      0.00000000	     19.22218052
      0.32381404	   -118.23816201	    -54.19652266	      0.00000000	     19.24011281
      0.32401252	   -117.92661477	    -54.14530434	      0.00000000	     19.25792128
      0.32421101	   -117.61404928	    -54.09388844	      0.00000000	     19.27560469
      0.32440950	   -117.30045855	    -54.04227323	      0.00000000	     19.29316183
      0.32460798	   -116.98583555	    -53.99045695	      0.00000000	     19.31059146
      0.32480647	   -116.67017318	    -53.93843782	      0.00000000	     19.32789231
      0.32500496	   -116.35346431	    -53.88621403	      0.00000000	     19.34506311
      0.32520344	   -116.03570172	    -53.83378375	      0.00000000	     19.36210259
      0.32540193	   -115.71687816	    -53.78114510	      0.00000000	     19.37900946
      0.32560041	   -115.39698631	    -53.72829619	      0.00000000	     19.39578240
      0.32579890	   -115.07601881	    -53.67523508	      0.00000000	     19.41242011
      0.32599739	   -114.75396821	    -53.62195983	      0.00000000	     19.42892125
      0.32619587	   -114.43082704	    -53.56846843	      0.00000000	     19.44528450
      0.32639436	   -114.10658775	    -53.51475885	      0.00000000	     19.46150850
      0.32659285	   -113.78124272	    -53.46082904	      0.00000000	     19.47759189
      0.32679133	   -113.45478428	    -53.40667689	      0.00000000	     19.49353332
      0.32698982	   -113.12720470	    -53.35230027	      0.00000000	     19.50933140
      0.32718831	   -112.79849619	    -53.29769701	      0.00000000	     19.52498476
      0.32738679	   -112.46865090	    -53.24286488	      0.00000000	     19.54049200
      0.32758528	   -112.13766089	    -53.18780165	      0.00000000	     19.55585173
      0.32778376	   -111.80551820	    -53.13250502	      0.00000000	     19.57106255
      0.32798225	   -111.47221477	    -53.07697264	      0.00000000	     19.58612304
      0.32818074	   -111.13774249	    -53.02120213	      0.00000000	     19.60103179
      0.32837922	   -110.80209318	    -52.96519107	      0.00000000	     19.61578738
      0.32857771	   -110.46525860	    -52.90893698	      0.00000000	     19.63038839
      0.32877620	   -110.12723044	    -52.85243733	      0.00000000	     19.64483339
      0.32897468	   -109.78800031	    -52.79568955	      0.00000000	     19.65912097
      0.32917317	   -109.44755976	    -52.73869102	      0.00000000	     19.67324968
      0.32937166	   -109.10590029	    -52.68143904	      0.00000000	     19.68721811
      0.32957014	   -108.76301330	    -52.62393087	      0.00000000	     19.70102482
      0.32976863	   -108.41889014	    -52.56616373	      0.00000000	     19.71466840
      0.32996711	   -108.07352207	    -52.50813476	      0.00000000	     19.72814742
      0.33016560	   -107.72690029	    -52.44984103	      0.00000000	     19.74146047
      0.33036409	   -107.37901592	    -52.39127955	      0.00000000	     19.75460615
      0.33056257	   -107.02986000	    -52.33244728	      0.00000000	     19.76758304
      0.33076106	   -106.67942350	    -52.27334110	      0.00000000	     19.78038977
      0.33095955	   -106.32769732	    -52.21395780	      0.00000000	     19.79302495
      0.33115803	   -105.97467226	    -52.15429413	      0.00000000	     19.80548722
      0.33133621	   -105.65665477	    -52.10049367	      0.00000000	     19.81652589
      0.33151439	   -105.33757624	    -52.04646207	      0.00000000	     19.82742323
      0.33169256	   -105.01742994	    -51.99219682	      0.00000000	     19.83817824
      0.33187074	   -104.69620902	    -51.93769532	      0.00000000	     19.84878998
      0.33204892	   -104.37390653	    -51.88295494	      0.00000000	     19.85925753
      0.33222710	   -104.05051549	    -51.82797295	      0.00000000	     19.86957997
      0.33240527	   -103.72602882	    -51.77274659	      0.00000000	     19.87975643
      0.33258345	   -103.40043939	    -51.71727301	      0.00000000	     19.88978604
      0.33276163	   -103.07374002	    -51.66154931	      0.00000000	     19.89966796
      0.33293981	   -102.74592343	    -51.60557249	      0.00000000	     19.90940138
      0.33311798	   -102.41698228	    -51.54933951	      0.00000000	     19.91898552
      0.33329616	   -102.08690916	    -51.49284724	      0.00000000	     19.92841961
      0.33347434	   -101.75569656	    -51.43609246	      0.00000000	     19.93770293
      0.33365251	   -101.42333692	    -51.37907187	      0.00000000	     19.94683480
      0.33383069	   -101.08982256	    -51.32178208	      0.00000000	     19.95581456
      0.33400887	   -100.75514572	    -51.26421963	      0.00000000	     19.96464161
      0.33418705	   -100.41929855	    -51.20638094	      0.00000000	     19.97331537
      0.33436522	   -100.08227309	    -51.14826234	      0.00000000	     19.98183534
      0.33454340	    -99.74406127	    -51.08986005	      0.00000000	     19.99020104
      0.33472158	    -99.40465490	    -51.03117021	      0.00000000	     19.99841208
      0.33489976	    -99.06404568	    -50.97218880	      0.00000000	     20.00646810
      0.33507793	    -98.72222517	    -50.91291172	      0.00000000	     20.01436882
      0.33525611	    -98.37918479	    -50.85333473	      0.00000000	     20.02211402
      0.33543429	    -98.03491581	    -50.79345348	      0.00000000	     20.02970356
      0.33561247	    -97.68940934	    -50.73326345	      0.00000000	     20.03724002
      0.33579064	    -97.34265620	    -50.67276000	      0.00000000	     20.04455152
      0.33596882	    -96.99464697	    -50.61193834	      0.00000000	     20.05151008
      0.33614700	    -96.64537210	    -50.55079353	      0.00000000	     20.05812866
      0.33630719	    -96.33027207	    -50.49554192	      0.00000000	     20.06379881
      0.33646737	    -96.01413382	    -50.44002115	      0.00000000	     20.06921248
      0.33662756	    -95.69695004	    -50.38422731	      0.00000000	     20.07437767
      0.33678775	    -95.37871319	    -50.32815634	      0.00000000	     20.07930201
      0.33694794	    -95.05941554	    -50.27180405	      0.00000000	     20.08399281
      0.33710813	    -94.73904914	    -50.21516614	      0.00000000	     20.08845708
      0.33726832	    -94.41760585	    -50.15823816	      0.00000000	     20.09270156
      0.33742850	    -94.09507733	    -50.10101551	      0.00000000	     20.09673271
      0.33758869	    -93.77145497	    -50.04349346	      0.00000000	     20.10055680
      0.33774888	    -93.44672993	    -49.98566712	      0.00000000	     20.10417989
      0.33790907	    -93.12089309	    -49.92753143	      0.00000000	     20.10760786
      0.33806926	    -92.79393507	    -49.86908118	      0.00000000	     20.11084644
      0.33822945	    -92.46584614	    -49.81031097	      0.00000000	     20.11390124
      0.33838963	    -92.13661629	    -49.75121523	      0.00000000	     20.11677776
      0.33854982	    -91.80623511	    -49.69178818	      0.00000000	     20.11948139
      0.33871001	    -91.47469186	    -49.63202388	      0.00000000	     20.12201750
      0.33887020	    -91.14197537	    -49.57191615	      0.00000000	     20.12439137
      0.33903039	    -90.80807406	    -49.51145861	      0.00000000	     20.12660828
      0.33919058	    -90.47297589	    -49.45064467	      0.00000000	     20.12867349
      0.33935076	    -90.13666834	    -49.38946748	      0.00000000	     20.13059228
      0.33949403	    -89.83486314	    -49.33444139	      0.00000000	     20.13218855
      0.33963729	    -89.53207042	    -49.27911387	      0.00000000	     20.13367580
      0.33978055	    -89.22828017	    -49.22347954	      0.00000000	     20.13505787
      0.33992381	    -88.92348196	    -49.16753285	      0.00000000	     20.13633864
      0.34006707	    -88.61766489	    -49.11126806	      0.00000000	     20.13752206
      0.34021033	    -88.31081767	    -49.05467924	      0.00000000	     20.13861217
      0.34035359	    -88.00292849	    -48.99776030	      0.00000000	     20.13961304
      0.34049686	    -87.69398510	    -48.94050493	      0.00000000	     20.14052885
      0.34064012	    -87.38397469	    -48.88290664	      0.00000000	     20.14136385
      0.34078338	    -87.07288394	    -48.82495871	      0.00000000	     20.14212239
      0.34092664	    -86.76069895	    -48.76665425	      0.00000000	     20.14280892
      0.34106990	    -86.44740520	    -48.70798611	      0.00000000	     20.14342800
      0.34121316	    -86.13298757	    -48.64894694	      0.00000000	     20.14398429
      0.34135642	    -85.81743024	    -48.58952917	      0.00000000	     20.14448259
      0.34149969	    -85.50071671	    -48.52972498	      0.00000000	     20.14492779
      0.34164295	    -85.18282973	    -48.46952632	      0.00000000	     20.14532494
      0.34178621	    -84.86375130	    -48.40892487	      0.00000000	     20.14567920
      0.34191435	    -84.57731808	    -48.35437002	      0.00000000	     20.14596403
      0.34204250	    -84.28990239	    -48.29947976	      0.00000000	     20.14622271
      0.34217064	    -84.00148970	    -48.24424765	      0.00000000	     20.14645922
      0.34229878	    -83.71206479	    -48.18866705	      0.00000000	     20.14667760
      0.34242693	    -83.42161185	    -48.13273116	      0.00000000	     20.14688203
      0.34255507	    -83.13011441	    -48.07643301	      0.00000000	     20.14707677
      0.34268322	    -82.83755532	    -48.01976543	      0.00000000	     20.14726616
      0.34281136	    -82.54391675	    -47.96272108	      0.00000000	     20.14745467
      0.34293950	    -82.24918011	    -47.90529245	      0.00000000	     20.14764683
      0.34306765	    -81.95332607	    -47.84747180	      0.00000000	     20.14784729
      0.34319579	    -81.65633454	    -47.78925126	      0.00000000	     20.14806077
      0.34332394	    -81.35818455	    -47.73062271	      0.00000000	     20.14829210
      0.34345208	    -81.05885434	    -47.67157789	      0.00000000	     20.14854620
      0.34358023	    -80.75832122	    -47.61210831	      0.00000000	     20.14882809
      0.34370837	    -80.45656160	    -47.55220529	      0.00000000	     20.14914285
      0.34383651	    -80.15355094	    -47.49185995	      0.00000000	     20.14949568
      0.34396466	    -79.84926369	    -47.43106323	      0.00000000	     20.14989185
      0.34409280	    -79.54367329	    -47.36980583	      0.00000000	     20.15033671
      0.34420742	    -79.26920368	    -47.31461456	      0.00000000	     20.15078029
      0.34432205	    -78.99364874	    -47.25904017	      0.00000000	     20.15127117
      0.34443667	    -78.71698730	    -47.20307563	      0.00000000	     20.15181331
      0.34455129	    -78.43919735	    -47.14671374	      0.00000000	     20.15241077
      0.34466591	    -78.16025614	    -47.08994716	      0.00000000	     20.15306763
      0.34478053	    -77.88014010	    -47.03276843	      0.00000000	     20.15378804
      0.34489515	    -77.59882482	    -46.97516995	      0.00000000	     20.15457619
      0.34500978	    -77.31628508	    -46.91714397	      0.00000000	     20.15543630
      0.34512440	    -77.03249475	    -46.85868262	      0.00000000	     20.15637265
      0.34523902	    -76.74742685	    -46.79977786	      0.00000000	     20.15738957
      0.34535364	    -76.46105346	    -46.74042153	      0.00000000	     20.15849141
      0.34546826	    -76.17334570	    -46.68060534	      0.00000000	     20.15968258
      0.34558288	    -75.88427377	    -46.62032081	      0.00000000	     20.16096750
      0.34569751	    -75.59380684	    -46.55955937	      0.00000000	     20.16235068
      0.34581213	    -75.30191308	    -46.49831225	      0.00000000	     20.16383662
      0.34592675	    -75.00855963	    -46.43657057	      0.00000000	     20.16542989
      0.34604137	    -74.71371256	    -46.37432528	      0.00000000	     20.16713509
      0.34611084	    -74.53427029	    -46.33635071	      0.00000000	     20.16822610
      0.34618031	    -74.35424506	    -46.29818270	      0.00000000	     20.16936744
      0.34628988	    -74.06906039	    -46.23757599	      0.00000000	     20.17128155
      0.34639946	    -73.78234073	    -46.17646651	      0.00000000	     20.17334291
      0.34650904	    -73.49404928	    -46.11484436	      0.00000000	     20.17555729
      0.34661861	    -73.20415076	    -46.05270010	      0.00000000	     20.17792923
      0.34672819	    -72.91260967	    -45.99002432	      0.00000000	     20.18046292
      0.34683777	    -72.61938977	    -45.92680757	      0.00000000	     20.18316240
      0.34694734	    -72.32445395	    -45.86304033	      0.00000000	     20.18603161
      0.34705692	    -72.02776421	    -45.79871300	      0.00000000	     20.18907446
      0.34716649	    -71.72928159	    -45.73381589	      0.00000000	     20.19229477
      0.34727607	    -71.42896622	    -45.66833922	      0.00000000	     20.19569634
      0.34738565	    -71.12677726	    -45.60227313	      0.00000000	     20.19928290
      0.34749522	    -70.82267290	    -45.53560764	      0.00000000	     20.20305815
      0.34760480	    -70.51661039	    -45.46833271	      0.00000000	     20.20702575
      0.34771438	    -70.20854597	    -45.40043816	      0.00000000	     20.21118931
      0.34782395	    -69.89843490	    -45.33191374	      0.00000000	     20.21555242
      0.34793353	    -69.58623146	    -45.26274908	      0.00000000	     20.22011865
      0.34804310	    -69.27188893	    -45.19293367	      0.00000000	     20.22489155
      0.34815268	    -68.95535955	    -45.12245693	      0.00000000	     20.22987465
      0.34826226	    -68.63659458	    -45.05130812	      0.00000000	     20.23507148
      0.34837183	    -68.31554423	    -44.97947639	      0.00000000	     20.24048557
      0.34848141	    -67.99215768	    -44.90695075	      0.00000000	     20.24612045
      0.34859098	    -67.66638309	    -44.83372006	      0.00000000	     20.25197970
      0.34870056	    -67.33816753	    -44.75977304	      0.00000000	     20.25806688
      0.34881014	    -67.00745704	    -44.68509826	      0.00000000	     20.26438561
      0.34891971	    -66.67419658	    -44.60968411	      0.00000000	     20.27093954
      0.34902929	    -66.33833003	    -44.53351882	      0.00000000	     20.27773240
      0.34913887	    -65.99980016	    -44.45659042	      0.00000000	     20.28476795
      0.34924844	    -65.65854866	    -44.37888678	      0.00000000	     20.29205004
      0.34935802	    -65.31451610	    -44.30039554	      0.00000000	     20.29958259
      0.34946759	    -64.96764190	    -44.22110415	      0.00000000	     20.30736961
      0.34957717	    -64.61786436	    -44.14099981	      0.00000000	     20.31541525
      0.34968675	    -64.26512065	    -44.06006952	      0.00000000	     20.32372371
      0.34979632	    -63.90934675	    -43.97830002	      0.00000000	     20.33229936
      0.34990590	    -63.55047748	    -43.89567779	      0.00000000	     20.34114670
      0.35001547	    -63.18844648	    -43.81218904	      0.00000000	     20.35027036
      0.35012505	    -62.82318618	    -43.72781970	      0.00000000	     20.35967515
      0.35023463	    -62.45462778	    -43.64255538	      0.00000000	     20.36936604
      0.35034420	    -62.08270124	    -43.55638139	      0.00000000	     20.37934822
      0.35045378	    -61.70733530	    -43.46928269	      0.00000000	     20.38962707
      0.35056336	    -61.32846870	    -43.38124388	      0.00000000	     20.40020823
      0.35067293	    -60.94605899	    -43.29224921	      0.00000000	     20.41109757
      0.35078251	    -60.56006497	    -43.20228250	      0.00000000	     20.42230125
      0.35089208	    -60.17044465	    -43.11132717	      0.00000000	     20.43382568
      0.35100166	    -59.77715529	    -43.01936622	      0.00000000	     20.44567760
      0.35105589	    -59.58113648	    -42.97347521	      0.00000000	     20.45166668
      0.35111012	    -59.38421126	    -42.92733321	      0.00000000	     20.45773498
      0.35138128	    -58.38652639	    -42.69293486	      0.00000000	     20.48899055
      0.35273708	    -53.13382189	    -41.43754596	      0.00000000	     20.64112865
      0.35409288	    -47.62739615	    -40.06862252	      0.00000000	     20.72455692
      0.35544867	    -42.11392776	    -38.61931732	      0.00000000	     20.68225703
      0.35680447	    -36.78978805	    -37.12028127	      0.00000000	     20.48219365
      0.35798110	    -32.40596289	    -35.80059505	      0.00000000	     20.16912071
      0.35915773	    -28.26243045	    -34.48063897	      0.00000000	     19.72428773
      0.36033436	    -24.35505763	    -33.17495596	      0.00000000	     19.15098400
      0.36151099	    -20.67698165	    -31.89644114	      0.00000000	     18.45620237
      0.36268762	    -17.22743050	    -30.65639162	      0.00000000	     17.64965382
      0.36386425	    -14.01375126	    -29.46452457	      0.00000000	     16.74327628
      0.36504088	    -11.04976503	    -28.32896273	      0.00000000	     15.75116904
      0.36621751	     -8.35310841	    -27.25619754	      0.00000000	     14.68926634
      0.36739414	     -5.94419210	    -26.25104514	      0.00000000	     13.57457487
      0.36857077	     -3.84943968	    -25.31661065	      0.00000000	     12.42444492
      0.36868844	     -3.65867944	    -25.22712472	      0.00000000	     12.30814957
      0.36874727	     -3.56464852	    -25.18265279	      0.00000000	     12.24993881
      0.36875727	     -3.54875572	    -25.17511157	      0.00000000	     12.24004036
      0.36876727	     -3.53288960	    -25.16757567	      0.00000000	     12.23014071
      0.36877727	     -3.51705161	    -25.16004548	      0.00000000	     12.22023953
      0.36878727	     -3.50124510	    -25.15252194	      0.00000000	     12.21033608
      0.36879727	     -3.48547611	    -25.14500670	      0.00000000	     12.20042897
      0.36880727	     -3.46975414	    -25.13750244	      0.00000000	     12.19051603
      0.36881727	     -3.45409287	    -25.13001299	      0.00000000	     12.18059413
      0.36882727	     -3.43851086	    -25.12254356	      0.00000000	     12.17065899
      0.36883727	     -3.42303214	    -25.11510095	      0.00000000	     12.16070508
      0.36884727	     -3.40768689	    -25.10769369	      0.00000000	     12.15072547
      0.36885727	     -3.39251191	    -25.10033223	      0.00000000	     12.14071169
      0.36886727	     -3.37755115	    -25.09302909	      0.00000000	     12.13065362
      0.36887727	     -3.36285614	    -25.08579898	      0.00000000	     12.12053942
      0.36888727	     -3.34848635	    -25.07865891	      0.00000000	     12.11035542
      0.36889727	     -3.33450950	    -25.07162834	      0.00000000	     12.10008606
      0.36890727	     -3.32100174	    -25.06472915	      0.00000000	     12.08971387
      0.36891727	     -3.30804783	    -25.05798579	      0.00000000	     12.07921943
      0.36892727	     -3.29574111	    -25.05142522	      0.00000000	     12.06858136
      0.36893727	     -3.28418348	    -25.04507693	      0.00000000	     12.05777638
      0.36894727	     -3.27348522	    -25.03897290	      0.00000000	     12.04677937
      0.36895727	     -3.26376471	    -25.03314745	      0.00000000	     12.03556342
      0.36896727	     -3.25514801	    -25.02763720	      0.00000000	     12.02409997
      0.36897727	     -3.24776841	    -25.02248084	      0.00000000	     12.01235896
      0.36898727	     -3.24176577	    -25.01771897	      0.00000000	     12.00030903
      0.36899727	     -3.23728583	    -25.01339381	      0.00000000	     11.98791768
      0.36900727	     -3.23447936	    -25.00954898	      0.00000000	     11.97515153
      0.36901727	     -3.23350127	    -25.00622911	      0.00000000	     11.96197662
      0.36902727	     -3.23450959	    -25.00347957	      0.00000000	     11.94835865
      0.36903727	     -3.23766441	    -25.00134603	      0.00000000	     11.93426332
      0.36904727	     -3.24312675	    -24.99987410	      0.00000000	     11.91965664
      0.36905727	     -3.25105739	    -24.99910890	      0.00000000	     11.90450526
      0.36906727	     -3.26161567	    -24.99909462	      0.00000000	     11.88877684
      0.36907727	     -3.27495829	    -24.99987416	      0.00000000	     11.87244035
      0.36908966	     -3.29557437	    -25.00200173	      0.00000000	     11.85131778
      0.36910204	     -3.32097630	    -25.00548370	      0.00000000	     11.82916569
      0.36911745	     -3.35964491	    -25.01180510	      0.00000000	     11.80010868
      0.36913604	     -3.41737330	    -25.02252193	      0.00000000	     11.76272281
      0.36915201	     -3.47714699	    -25.03454164	      0.00000000	     11.72850696
      0.36916798	     -3.54673798	    -25.04924247	      0.00000000	     11.69230759
      0.36918395	     -3.62645586	    -25.06667444	      0.00000000	     11.65410493
      0.36919831	     -3.70691712	    -25.08468799	      0.00000000	     11.61806942
      0.36921266	     -3.79585303	    -25.10492585	      0.00000000	     11.58043258
      0.36922701	     -3.89332132	    -25.12737163	      0.00000000	     11.54122220
      0.36924136	     -3.99932726	    -25.15199412	      0.00000000	     11.50047760
      0.36925571	     -4.11382551	    -25.17874861	      0.00000000	     11.45824843
      0.36927006	     -4.23672280	    -25.20757850	      0.00000000	     11.41459322
      0.36928441	     -4.36788131	    -25.23841699	      0.00000000	     11.36957800
      0.36929877	     -4.50712274	    -25.27118879	      0.00000000	     11.32327480
      0.36931312	     -4.65423278	    -25.30581187	      0.00000000	     11.27576018
      0.36932747	     -4.80896590	    -25.34219917	      0.00000000	     11.22711390
      0.36934182	     -4.97105027	    -25.38026010	      0.00000000	     11.17741760
      0.36935617	     -5.14019275	    -25.41990204	      0.00000000	     11.12675367
      0.36937052	     -5.31608373	    -25.46103160	      0.00000000	     11.07520419
      0.36938487	     -5.49840172	    -25.50355576	      0.00000000	     11.02285010
      0.36939923	     -5.68681770	    -25.54738284	      0.00000000	     10.96977043
      0.36941358	     -5.88099902	    -25.59242326	      0.00000000	     10.91604169
      0.36942793	     -6.08061300	    -25.63859024	      0.00000000	     10.86173744
      0.36944228	     -6.28532994	    -25.68580027	      0.00000000	     10.80692787
      0.36945663	     -6.49482583	    -25.73397351	      0.00000000	     10.75167961
      0.36947098	     -6.70878455	    -25.78303401	      0.00000000	     10.69605552
      0.36948533	     -6.92689967	    -25.83290994	      0.00000000	     10.64011465
      0.36949968	     -7.14887590	    -25.88353362	      0.00000000	     10.58391221
      0.36951404	     -7.37443011	    -25.93484152	      0.00000000	     10.52749959
      0.36952839	     -7.60329214	    -25.98677429	      0.00000000	     10.47092449
      0.36954274	     -7.83520526	    -26.03927657	      0.00000000	     10.41423097
      0.36956008	     -8.11911691	    -26.10339414	      0.00000000	     10.34563605
      0.36957742	     -8.40672616	    -26.16818469	      0.00000000	     10.27699266
      0.36959476	     -8.69766000	    -26.23357232	      0.00000000	     10.20835947
      0.36961209	     -8.99157359	    -26.29948820	      0.00000000	     10.13978903
      0.36962943	     -9.28814916	    -26.36587005	      0.00000000	     10.07132826
      0.36964677	     -9.58709485	    -26.43266168	      0.00000000	     10.00301891
      0.36966411	     -9.88814322	    -26.49981242	      0.00000000	      9.93489796
      0.36968145	    -10.19104983	    -26.56727673	      0.00000000	      9.86699814
      0.36969879	    -10.49559174	    -26.63501368	      0.00000000	      9.79934824
      0.36971978	    -10.86624893	    -26.71734631	      0.00000000	      9.71780418
      0.36974078	    -11.23868268	    -26.79996731	      0.00000000	      9.63670220
      0.36976177	    -11.61260448	    -26.88282614	      0.00000000	      9.55607508
      0.36978277	    -11.98775832	    -26.96587864	      0.00000000	      9.47595036
      0.36980818	    -12.44320065	    -27.06661645	      0.00000000	      9.37966558
      0.36983359	    -12.89976560	    -27.16752291	      0.00000000	      9.28418345
      0.36985901	    -13.35715053	    -27.26854808	      0.00000000	      9.18952985
      0.36988442	    -13.81509545	    -27.36964963	      0.00000000	      9.09572464
      0.36991531	    -14.37216575	    -27.49259078	      0.00000000	      8.98286707
      0.36994620	    -14.92939890	    -27.61553823	      0.00000000	      8.87130285
      0.36997709	    -15.48651686	    -27.73844788	      0.00000000	      8.76104289
      0.37000798	    -16.04329132	    -27.86128348	      0.00000000	      8.65209217
      0.37004570	    -16.72237052	    -28.01112062	      0.00000000	      8.52084021
      0.37008342	    -17.40039163	    -28.16075924	      0.00000000	      8.39153348
      0.37012114	    -18.07714806	    -28.31016438	      0.00000000	      8.26415896
      0.37015885	    -18.75248477	    -28.45930809	      0.00000000	      8.13869904
      0.37020588	    -19.59229479	    -28.64485112	      0.00000000	      7.98493312
      0.37025290	    -20.42957845	    -28.82991859	      0.00000000	      7.83406471
      0.37029992	    -21.26425438	    -29.01448356	      0.00000000	      7.68604431
      0.37034695	    -22.09629204	    -29.19852475	      0.00000000	      7.54082015
      0.37040806	    -23.17381530	    -29.43692326	      0.00000000	      7.35615580
      0.37046918	    -24.24699597	    -29.67437879	      0.00000000	      7.17600806
      0.37053030	    -25.31599318	    -29.91086823	      0.00000000	      7.00025964
      0.37060667	    -26.64620913	    -30.20499263	      0.00000000	      6.78665688
      0.37068305	    -27.97065575	    -30.49755179	      0.00000000	      6.57952116
      0.37075942	    -29.28979573	    -30.78852370	      0.00000000	      6.37863724
      0.37085901	    -31.00282138	    -31.16556549	      0.00000000	      6.12571407
      0.37095861	    -32.70835548	    -31.53985069	      0.00000000	      5.88262299
      0.37105821	    -34.40687341	    -31.91135977	      0.00000000	      5.64893690
      0.37117912	    -36.45949642	    -32.35863076	      0.00000000	      5.37728927
      0.37130003	    -38.50085641	    -32.80178320	      0.00000000	      5.11820104
      0.37142094	    -40.52883581	    -33.24081926	      0.00000000	      4.87100527
      0.37154185	    -42.54028936	    -33.67575108	      0.00000000	      4.63506442
      0.37166277	    -44.53135502	    -34.10659947	      0.00000000	      4.40976711
      0.37178368	    -46.49786348	    -34.53339271	      0.00000000	      4.19452484
      0.37193004	    -48.83957135	    -35.04462862	      0.00000000	      3.94662451
      0.37207639	    -51.13303466	    -35.55004704	      0.00000000	      3.71165013
      0.37222275	    -53.37331679	    -36.04973090	      0.00000000	      3.48866265
      0.37243109	    -56.46428191	    -36.75133698	      0.00000000	      3.19015340
      0.37260731	    -58.98532266	    -37.33602425	      0.00000000	      2.95346796
      0.37278352	    -61.42022831	    -37.91292429	      0.00000000	      2.72995677
      0.37295973	    -63.77080942	    -38.48223264	      0.00000000	      2.51867303
      0.37313594	    -66.04493246	    -39.04415159	      0.00000000	      2.31891408
      0.37331216	    -68.25244713	    -39.59888843	      0.00000000	      2.13015199
      0.37348837	    -70.40259868	    -40.14665388	      0.00000000	      1.95195158
      0.37372316	    -73.19242742	    -40.86604785	      0.00000000	      1.73024775
      0.37391045	    -75.36585610	    -41.43165382	      0.00000000	      1.56576512
      0.37409775	    -77.49920118	    -41.99020621	      0.00000000	      1.41183053
      0.37428505	    -79.59575548	    -42.54196322	      0.00000000	      1.26807053
      0.37447234	    -81.65685720	    -43.08718205	      0.00000000	      1.13413012
      0.37465964	    -83.68233450	    -43.62611828	      0.00000000	      1.00966838
      0.37484693	    -85.67102497	    -44.15902522	      0.00000000	      0.89435495
      0.37503423	    -87.62126236	    -44.68615328	      0.00000000	      0.78786740
      0.37522152	    -89.53126476	    -45.20774927	      0.00000000	      0.68988907
      0.37540882	    -91.39940315	    -45.72405569	      0.00000000	      0.60010725
      0.37559611	    -93.22435991	    -46.23530991	      0.00000000	      0.51821139
      0.37578341	    -95.00520152	    -46.74174331	      0.00000000	      0.44389125
      0.37603681	    -97.34348240	    -47.41964822	      0.00000000	      0.35484221
      0.37629021	    -99.59981766	    -48.08967021	      0.00000000	      0.27830215
      0.37653597	   -101.71053630	    -48.73241773	      0.00000000	      0.21525266
      0.37678172	   -103.74637746	    -49.36864247	      0.00000000	      0.16243166
      0.37702748	   -105.70933498	    -49.99872720	      0.00000000	      0.11902493
      0.37724823	   -107.41239167	    -50.55975422	      0.00000000	      0.08735328
      0.37746898	   -109.06042874	    -51.11631301	      0.00000000	      0.06192954
      0.37768974	   -110.65542163	    -51.66858135	      0.00000000	      0.04207173
      0.37791049	   -112.19938994	    -52.21670084	      0.00000000	      0.02707729
      0.37813124	   -113.69436004	    -52.76077598	      0.00000000	      0.01623238
      0.37835200	   -115.14233697	    -53.30087411	      0.00000000	      0.00882360
      0.37857275	   -116.54528378	    -53.83702658	      0.00000000	      0.00415098
      0.37879350	   -117.90510679	    -54.36923110	      0.00000000	      0.00154118
      0.37901426	   -119.22364558	    -54.89745518	      0.00000000	      0.00035968
      0.37923501	   -120.50266650	    -55.42164059	      0.00000000	      0.00002105
      0.37945576	   -121.74385900	    -55.94170849	      0.00000000	      0.00000000
      0.37967651	   -122.94883406	    -56.45756505	      0.00000000	      0.00000000
      0.37976492	   -123.42157391	    -56.66294325	      0.00000000	      0.00000000
      0.37985332	   -123.88884771	    -56.86762278	      0.00000000	      0.00000000
      0.37994173	   -124.35075329	    -57.07159731	      0.00000000	      0.00000000
      0.38001441	   -124.72657350	    -57.23876854	      0.00000000	      0.00000000
      0.38008709	   -125.09889759	    -57.40545710	      0.00000000	      0.00000000
      0.38015086	   -125.42270947	    -57.55129329	      0.00000000	      0.00000000
      0.38021462	   -125.74392896	    -57.69675534	      0.00000000	      0.00000000
      0.38027839	   -126.06260579	    -57.84184231	      0.00000000	      0.00000000
      0.38034215	   -126.37879191	    -57.98655342	      0.00000000	      0.00000000
      0.38039832	   -126.65528803	    -58.11371205	      0.00000000	      0.00000000
      0.38045449	   -126.92993173	    -58.24057801	      0.00000000	      0.00000000
      0.38051066	   -127.20276237	    -58.36715085	      0.00000000	      0.00000000
      0.38056683	   -127.47382037	    -58.49343005	      0.00000000	      0.00000000
      0.38062299	   -127.74314710	    -58.61941504	      0.00000000	      0.00000000
      0.38067916	   -128.01078487	    -58.74510516	      0.00000000	      0.00000000
      0.38073533	   -128.27677677	    -58.87049966	      0.00000000	      0.00000000
      0.38079150	   -128.54116666	    -58.99559761	      0.00000000	      0.00000000
      0.38084191	   -128.77713402	    -59.10762199	      0.00000000	      0.00000000
      0.38089232	   -129.01187935	    -59.21940574	      0.00000000	      0.00000000
      0.38094273	   -129.24543556	    -59.33094781	      0.00000000	      0.00000000
      0.38099315	   -129.47783586	    -59.44224703	      0.00000000	      0.00000000
      0.38104356	   -129.70911370	    -59.55330205	      0.00000000	      0.00000000
      0.38109397	   -129.93930268	    -59.66411136	      0.00000000	      0.00000000
      0.38114438	   -130.16843658	    -59.77467325	      0.00000000	      0.00000000
      0.38119479	   -130.39654925	    -59.88498583	      0.00000000	      0.00000000
      0.38124521	   -130.62367454	    -59.99504700	      0.00000000	      0.00000000
      0.38129562	   -130.84984633	    -60.10485445	      0.00000000	      0.00000000
      0.38134603	   -131.07509839	    -60.21440562	      0.00000000	      0.00000000
      0.38139644	   -131.29946436	    -60.32369774	      0.00000000	      0.00000000
      0.38144685	   -131.52297774	    -60.43272779	      0.00000000	      0.00000000
      0.38149727	   -131.74567174	    -60.54149250	      0.00000000	      0.00000000
      0.38154768	   -131.96757930	    -60.64998834	      0.00000000	      0.00000000
      0.38159809	   -132.18873304	    -60.75821152	      0.00000000	      0.00000000
      0.38164850	   -132.40916512	    -60.86615797	      0.00000000	      0.00000000
      0.38169891	   -132.62890729	    -60.97382336	      0.00000000	      0.00000000
      0.38174933	   -132.84799077	    -61.08120309	      0.00000000	      0.00000000
      0.38179974	   -133.06644620	    -61.18829226	      0.00000000	      0.00000000
      0.38185015	   -133.28430360	    -61.29508569	      0.00000000	      0.00000000
      0.38190056	   -133.50159232	    -61.40157794	      0.00000000	      0.00000000
      0.38195097	   -133.71834096	    -61.50776328	      0.00000000	      0.00000000
      0.38200138	   -133.93457734	    -61.61363567	      0.00000000	      0.00000000
      0.38205180	   -134.15032846	    -61.71918883	      0.00000000	      0.00000000
      0.38210221	   -134.36562039	    -61.82441617	      0.00000000	      0.00000000
      0.38215262	   -134.58047829	    -61.92931087	      0.00000000	      0.00000000
      0.38220303	   -134.79492632	    -62.03386578	      0.00000000	      0.00000000
      0.38225344	   -135.00898760	    -62.13807355	      0.00000000	      0.00000000
      0.38230386	   -135.22268419	    -62.24192654	      0.00000000	      0.00000000
      0.38235427	   -135.43603701	    -62.34541687	      0.00000000	      0.00000000
      0.38240468	   -135.64906581	    -62.44853641	      0.00000000	      0.00000000
      0.38245509	   -135.86178917	    -62.55127682	      0.00000000	      0.00000000
      0.38250550	   -136.07422439	    -62.65362952	      0.00000000	      0.00000000
      0.38255592	   -136.28638755	    -62.75558574	      0.00000000	      0.00000000
      0.38260633	   -136.49829338	    -62.85713651	      0.00000000	      0.00000000
      0.38265674	   -136.70995533	    -62.95827267	      0.00000000	      0.00000000
      0.38270715	   -136.92138548	    -63.05898489	      0.00000000	      0.00000000
      0.38275756	   -137.13259453	    -63.15926370	      0.00000000	      0.00000000
      0.38280798	   -137.34359181	    -63.25909947	      0.00000000	      0.00000000
      0.38285839	   -137.55438525	    -63.35848245	      0.00000000	      0.00000000
      0.38290880	   -137.76498135	    -63.45740280	      0.00000000	      0.00000000
      0.38295921	   -137.97538523	    -63.55585056	      0.00000000	      0.00000000
      0.38300962	   -138.18560055	    -63.65381573	      0.00000000	      0.00000000
      0.38307040	   -138.43879879	    -63.77127132	      0.00000000	      0.00000000
      0.38313118	   -138.69172739	    -63.88799310	      0.00000000	      0.00000000
      0.38319196	   -138.94438462	    -64.00396408	      0.00000000	      0.00000000
      0.38325274	   -139.19676581	    -64.11916761	      0.00000000	      0.00000000
      0.38331352	   -139.44886342	    -64.23358705	      0.00000000	      0.00000000
      0.38339051	   -139.76777664	    -64.37737270	      0.00000000	      0.00000000
      0.38346750	   -140.08619047	    -64.51983998	      0.00000000	      0.00000000
      0.38357969	   -140.54921099	    -64.72501204	      0.00000000	      0.00000000
      0.38365596	   -140.86329985	    -64.86281580	      0.00000000	      0.00000000
      0.38373224	   -141.17675570	    -64.99921543	      0.00000000	      0.00000000
      0.38379944	   -141.45236378	    -65.11820515	      0.00000000	      0.00000000
      0.38386665	   -141.72739824	    -65.23606162	      0.00000000	      0.00000000
      0.38393385	   -142.00181587	    -65.35276556	      0.00000000	      0.00000000
      0.38400106	   -142.27557080	    -65.46829839	      0.00000000	      0.00000000
      0.38406004	   -142.51525518	    -65.56871988	      0.00000000	      0.00000000
      0.38411902	   -142.75435779	    -65.66821394	      0.00000000	      0.00000000
      0.38417801	   -142.99284334	    -65.76676956	      0.00000000	      0.00000000
      0.38423699	   -143.23067551	    -65.86437622	      0.00000000	      0.00000000
      0.38429597	   -143.46781702	    -65.96102397	      0.00000000	      0.00000000
      0.38435496	   -143.70422980	    -66.05670343	      0.00000000	      0.00000000
      0.38441394	   -143.93987510	    -66.15140580	      0.00000000	      0.00000000
      0.38447292	   -144.17471361	    -66.24512288	      0.00000000	      0.00000000
      0.38453191	   -144.40870558	    -66.33784708	      0.00000000	      0.00000000
      0.38459089	   -144.64181098	    -66.42957143	      0.00000000	      0.00000000
      0.38464368	   -144.84966853	    -66.51081671	      0.00000000	      0.00000000
      0.38469648	   -145.05675469	    -66.59125180	      0.00000000	      0.00000000
      0.38474927	   -145.26304057	    -66.67087300	      0.00000000	      0.00000000
      0.38480207	   -145.46849740	    -66.74967703	      0.00000000	      0.00000000
      0.38485486	   -145.67309651	    -66.82766101	      0.00000000	      0.00000000
      0.38490765	   -145.87680947	    -66.90482249	      0.00000000	      0.00000000
      0.38496045	   -146.07960811	    -66.98115941	      0.00000000	      0.00000000
      0.38501324	   -146.28146458	    -67.05667013	      0.00000000	      0.00000000
      0.38506603	   -146.48235139	    -67.13135342	      0.00000000	      0.00000000
      0.38511883	   -146.68224150	    -67.20520844	      0.00000000	      0.00000000
      0.38517162	   -146.88110833	    -67.27823476	      0.00000000	      0.00000000
      0.38522441	   -147.07892581	    -67.35043232	      0.00000000	      0.00000000
      0.38527721	   -147.27566845	    -67.42180147	      0.00000000	      0.00000000
      0.38533000	   -147.47131134	    -67.49234292	      0.00000000	      0.00000000
      0.38538279	   -147.66583024	    -67.56205777	      0.00000000	      0.00000000
      0.38543559	   -147.85920156	    -67.63094746	      0.00000000	      0.00000000
      0.38548838	   -148.05140243	    -67.69901381	      0.00000000	      0.00000000
      0.38554117	   -148.24241070	    -67.76625898	      0.00000000	      0.00000000
      0.38559397	   -148.43220500	    -67.83268545	      0.00000000	      0.00000000
      0.38564676	   -148.62076475	    -67.89829607	      0.00000000	      0.00000000
      0.38569956	   -148.80807016	    -67.96309396	      0.00000000	      0.00000000
      0.38575235	   -148.99410230	    -68.02708259	      0.00000000	      0.00000000
      0.38580514	   -149.17884305	    -68.09026572	      0.00000000	      0.00000000
      0.38585794	   -149.36227518	    -68.15264739	      0.00000000	      0.00000000
      0.38591073	   -149.54438232	    -68.21423193	      0.00000000	      0.00000000
      0.38596352	   -149.72514898	    -68.27502394	      0.00000000	      0.00000000
      0.38601632	   -149.90456056	    -68.33502826	      0.00000000	      0.00000000
      0.38606911	   -150.08260338	    -68.39425002	      0.00000000	      0.00000000
      0.38612190	   -150.25926462	    -68.45269454	      0.00000000	      0.00000000
      0.38617470	   -150.43453239	    -68.51036740	      0.00000000	      0.00000000
      0.38622749	   -150.60839569	    -68.56727439	      0.00000000	      0.00000000
      0.38628028	   -150.78084442	    -68.62342150	      0.00000000	      0.00000000
      0.38633308	   -150.95186936	    -68.67881492	      0.00000000	      0.00000000
      0.38638587	   -151.12146220	    -68.73346103	      0.00000000	      0.00000000
      0.38643867	   -151.28961551	    -68.78736637	      0.00000000	      0.00000000
      0.38649146	   -151.45632272	    -68.84053768	      0.00000000	      0.00000000
      0.38654425	   -151.62157813	    -68.89298181	      0.00000000	      0.00000000
      0.38659705	   -151.78537689	    -68.94470580	      0.00000000	      0.00000000
      0.38664984	   -151.94771499	    -68.99571680	      0.00000000	      0.00000000
      0.38670263	   -152.10858925	    -69.04602209	      0.00000000	      0.00000000
      0.38675543	   -152.26799730	    -69.09562907	      0.00000000	      0.00000000
      0.38680822	   -152.42593757	    -69.14454526	      0.00000000	      0.00000000
      0.38686101	   -152.58240925	    -69.19277827	      0.00000000	      0.00000000
      0.38691381	   -152.73741231	    -69.24033580	      0.00000000	      0.00000000
      0.38696660	   -152.89094746	    -69.28722564	      0.00000000	      0.00000000
      0.38701939	   -153.04301615	    -69.33345565	      0.00000000	      0.00000000
      0.38707219	   -153.19362051	    -69.37903375	      0.00000000	      0.00000000
      0.38712498	   -153.34276337	    -69.42396794	      0.00000000	      0.00000000
      0.38717777	   -153.49044823	    -69.46826626	      0.00000000	      0.00000000
      0.38723057	   -153.63667923	    -69.51193679	      0.00000000	      0.00000000
      0.38728336	   -153.78146114	    -69.55498764	      0.00000000	      0.00000000
      0.38734717	   -153.95453641	    -69.60620888	      0.00000000	      0.00000000
      0.38741099	   -154.12551302	    -69.65655112	      0.00000000	      0.00000000
      0.38747480	   -154.29440279	    -69.70602885	      0.00000000	      0.00000000
      0.38753861	   -154.46121864	    -69.75465657	      0.00000000	      0.00000000
      0.38760243	   -154.62597459	    -69.80244879	      0.00000000	      0.00000000
      0.38766624	   -154.78868567	    -69.84941999	      0.00000000	      0.00000000
      0.38773005	   -154.94936788	    -69.89558466	      0.00000000	      0.00000000
      0.38779387	   -155.10803813	    -69.94095723	      0.00000000	      0.00000000
      0.38785768	   -155.26471418	    -69.98555208	      0.00000000	      0.00000000
      0.38792149	   -155.41941458	    -70.02938355	      0.00000000	      0.00000000
      0.38798530	   -155.57215865	    -70.07246590	      0.00000000	      0.00000000
      0.38804912	   -155.72296638	    -70.11481331	      0.00000000	      0.00000000
      0.38811293	   -155.87185842	    -70.15643986	      0.00000000	      0.00000000
      0.38817674	   -156.01885598	    -70.19735954	      0.00000000	      0.00000000
      0.38824056	   -156.16398086	    -70.23758623	      0.00000000	      0.00000000
      0.38831755	   -156.33663085	    -70.28522178	      0.00000000	      0.00000000
      0.38839455	   -156.50662672	    -70.33189235	      0.00000000	      0.00000000
      0.38847155	   -156.67400926	    -70.37762158	      0.00000000	      0.00000000
      0.38854855	   -156.83881999	    -70.42243285	      0.00000000	      0.00000000
      0.38862555	   -157.00110104	    -70.46634918	      0.00000000	      0.00000000
      0.38870255	   -157.16089503	    -70.50939332	      0.00000000	      0.00000000
      0.38877955	   -157.31824499	    -70.55158763	      0.00000000	      0.00000000
      0.38885654	   -157.47319428	    -70.59295415	      0.00000000	      0.00000000
      0.38893354	   -157.62578645	    -70.63351457	      0.00000000	      0.00000000
      0.38901054	   -157.77606520	    -70.67329020	      0.00000000	      0.00000000
      0.38910485	   -157.95704959	    -70.72097161	      0.00000000	      0.00000000
      0.38919917	   -158.13470914	    -70.76754468	      0.00000000	      0.00000000
      0.38929348	   -158.30912396	    -70.81304623	      0.00000000	      0.00000000
      0.38938779	   -158.48037375	    -70.85751221	      0.00000000	      0.00000000
      0.38948211	   -158.64853762	    -70.90097770	      0.00000000	      0.00000000
      0.38957642	   -158.81369397	    -70.94347687	      0.00000000	      0.00000000
      0.38969213	   -159.01232681	    -70.99434714	      0.00000000	      0.00000000
      0.38980784	   -159.20669029	    -71.04387251	      0.00000000	      0.00000000
      0.38992355	   -159.39692293	    -71.09211057	      0.00000000	      0.00000000
      0.39003927	   -159.58316046	    -71.13911689	      0.00000000	      0.00000000
      0.39019365	   -159.82564472	    -71.20000671	      0.00000000	      0.00000000
      0.39034803	   -160.06155938	    -71.25892096	      0.00000000	      0.00000000
      0.39050480	   -160.29470194	    -71.31684333	      0.00000000	      0.00000000
      0.39066156	   -160.52167202	    -71.37296277	      0.00000000	      0.00000000
      0.39081833	   -160.74275465	    -71.42738796	      0.00000000	      0.00000000
      0.39095771	   -160.93459016	    -71.47443645	      0.00000000	      0.00000000
      0.39109709	   -161.12217079	    -71.52029536	      0.00000000	      0.00000000
      0.39123646	   -161.30567196	    -71.56502957	      0.00000000	      0.00000000
      0.39137584	   -161.48526141	    -71.60870057	      0.00000000	      0.00000000
      0.39151522	   -161.66109925	    -71.65136665	      0.00000000	      0.00000000
      0.39165460	   -161.83333815	    -71.69308296	      0.00000000	      0.00000000
      0.39179398	   -162.00212352	    -71.73390167	      0.00000000	      0.00000000
      0.39193335	   -162.16759369	    -71.77387210	      0.00000000	      0.00000000
      0.39207273	   -162.32988013	    -71.81304082	      0.00000000	      0.00000000
      0.39221211	   -162.48910770	    -71.85145179	      0.00000000	      0.00000000
      0.39235149	   -162.64539489	    -71.88914649	      0.00000000	      0.00000000
      0.39249086	   -162.79885403	    -71.92616401	      0.00000000	      0.00000000
      0.39263024	   -162.94959162	    -71.96254118	      0.00000000	      0.00000000
      0.39276962	   -163.09770849	    -71.99831270	      0.00000000	      0.00000000
      0.39290900	   -163.24330016	    -72.03351121	      0.00000000	      0.00000000
      0.39304838	   -163.38645699	    -72.06816745	      0.00000000	      0.00000000
      0.39318775	   -163.52726450	    -72.10231027	      0.00000000	      0.00000000
      0.39332713	   -163.66580357	    -72.13596685	      0.00000000	      0.00000000
      0.39346651	   -163.80215072	    -72.16916268	      0.00000000	      0.00000000
      0.39360589	   -163.93637829	    -72.20192172	      0.00000000	      0.00000000
      0.39374527	   -164.06855470	    -72.23426646	      0.00000000	      0.00000000
      0.39388464	   -164.19874466	    -72.26621800	      0.00000000	      0.00000000
      0.39402402	   -164.32700937	    -72.29779614	      0.00000000	      0.00000000
      0.39416340	   -164.45340669	    -72.32901945	      0.00000000	      0.00000000
      0.39433263	   -164.60444459	    -72.36647826	      0.00000000	      0.00000000
      0.39450186	   -164.75290232	    -72.40346857	      0.00000000	      0.00000008
      0.39467109	   -164.89886618	    -72.44001718	      0.00000000	      0.00003061
      0.39484032	   -165.04241697	    -72.47614886	      0.00000000	      0.00020157
      0.39500955	   -165.18363040	    -72.51188644	      0.00000000	      0.00064398
      0.39521504	   -165.35205991	    -72.55478164	      0.00000000	      0.00174859
      0.39542053	   -165.51726605	    -72.59716138	      0.00000000	      0.00372642
      0.39562602	   -165.67935871	    -72.63905701	      0.00000000	      0.00685512
      0.39591322	   -165.90088203	    -72.69685446	      0.00000000	      0.01369267
      0.39612524	   -166.06079587	    -72.73899248	      0.00000000	      0.02098254
      0.39635517	   -166.23085683	    -72.78421153	      0.00000000	      0.03141311
      0.39658510	   -166.39753417	    -72.82896147	      0.00000000	      0.04478877
      0.39681503	   -166.56093194	    -72.87326761	      0.00000000	      0.06138162
      0.39701526	   -166.70063190	    -72.91150806	      0.00000000	      0.07861357
      0.39721550	   -166.83797827	    -72.94944267	      0.00000000	      0.09852915
      0.39741573	   -166.97302772	    -72.98708368	      0.00000000	      0.12116926
      0.39761597	   -167.10583382	    -73.02444226	      0.00000000	      0.14652784
      0.39781620	   -167.23644733	    -73.06152851	      0.00000000	      0.17455383
      0.39801643	   -167.36491643	    -73.09835163	      0.00000000	      0.20515479
      0.39821667	   -167.49128694	    -73.13491999	      0.00000000	      0.23820202
      0.39839567	   -167.60251556	    -73.16740097	      0.00000000	      0.26968637
      0.39857467	   -167.71213181	    -73.19968937	      0.00000000	      0.30286904
      0.39875367	   -167.82016434	    -73.23178974	      0.00000000	      0.33760865
      0.39893267	   -167.92664072	    -73.26370625	      0.00000000	      0.37375590
      0.39911167	   -168.03158747	    -73.29544274	      0.00000000	      0.41115691
      0.39929067	   -168.13503019	    -73.32700270	      0.00000000	      0.44965616
      0.39946967	   -168.23699357	    -73.35838938	      0.00000000	      0.48909908
      0.39964867	   -168.33750152	    -73.38960573	      0.00000000	      0.52933419
      0.39982767	   -168.43657715	    -73.42065448	      0.00000000	      0.57021487
      0.40000667	   -168.53424287	    -73.45153812	      0.00000000	      0.61160072
      0.40018567	   -168.63052042	    -73.48225896	      0.00000000	      0.65335858
      0.40036467	   -168.72543094	    -73.51281911	      0.00000000	      0.69536324
      0.40054367	   -168.81899497	    -73.54322051	      0.00000000	      0.73749790
      0.40072267	   -168.91123250	    -73.57346495	      0.00000000	      0.77965434
      0.40090167	   -169.00216302	    -73.60355407	      0.00000000	      0.82173304
      0.40108067	   -169.09180554	    -73.63348939	      0.00000000	      0.86364298
      0.40125967	   -169.18017863	    -73.66327232	      0.00000000	      0.90530150
      0.40143868	   -169.26730042	    -73.69290415	      0.00000000	      0.94663394
      0.40161768	   -169.35318865	    -73.72238607	      0.00000000	      0.98757330
      0.40179668	   -169.43786068	    -73.75171920	      0.00000000	      1.02805982
      0.40197568	   -169.52133351	    -73.78090455	      0.00000000	      1.06804053
      0.40215468	   -169.60362382	    -73.80994309	      0.00000000	      1.10746886
      0.40233368	   -169.68474796	    -73.83883571	      0.00000000	      1.14630414
      0.40251268	   -169.76472195	    -73.86758323	      0.00000000	      1.18451120
      0.40269168	   -169.84356157	    -73.89618644	      0.00000000	      1.22205990
      0.40287068	   -169.92128230	    -73.92464606	      0.00000000	      1.25892477
      0.40304968	   -169.99789933	    -73.95296278	      0.00000000	      1.29508460
      0.40322868	   -170.07342765	    -73.98113725	      0.00000000	      1.33052205
      0.40340768	   -170.14788196	    -74.00917007	      0.00000000	      1.36522334
      0.40358668	   -170.22127676	    -74.03706184	      0.00000000	      1.39917791
      0.40376568	   -170.29362631	    -74.06481310	      0.00000000	      1.43237811
      0.40394468	   -170.36494467	    -74.09242439	      0.00000000	      1.46481893
      0.40412368	   -170.43524567	    -74.11989621	      0.00000000	      1.49649774
      0.40430268	   -170.50454295	    -74.14722905	      0.00000000	      1.52741404
      0.40448168	   -170.57284996	    -74.17442339	      0.00000000	      1.55756927
      0.40466068	   -170.64017996	    -74.20147969	      0.00000000	      1.58696657
      0.40483968	   -170.70654601	    -74.22839838	      0.00000000	      1.61561061
      0.40501868	   -170.77196102	    -74.25517992	      0.00000000	      1.64350744
      0.40519768	   -170.83643770	    -74.28182472	      0.00000000	      1.67066430
      0.40537668	   -170.89998860	    -74.30833320	      0.00000000	      1.69708949
      0.40555568	   -170.96262611	    -74.33470577	      0.00000000	      1.72279224
      0.40573468	   -171.02436245	    -74.36094285	      0.00000000	      1.74778261
      0.40591369	   -171.08520968	    -74.38704484	      0.00000000	      1.77207134
      0.40609269	   -171.14517972	    -74.41301214	      0.00000000	      1.79566980
      0.40627169	   -171.20428431	    -74.43884515	      0.00000000	      1.81858987
      0.40645069	   -171.26253507	    -74.46454426	      0.00000000	      1.84084384
      0.40662969	   -171.31994346	    -74.49010987	      0.00000000	      1.86244438
      0.40680869	   -171.37652079	    -74.51554238	      0.00000000	      1.88340446
      0.40698769	   -171.43227823	    -74.54084218	      0.00000000	      1.90373726
      0.40716669	   -171.48722683	    -74.56600968	      0.00000000	      1.92345614
      0.40734569	   -171.54137747	    -74.59104526	      0.00000000	      1.94257459
      0.40752469	   -171.59474092	    -74.61594934	      0.00000000	      1.96110619
      0.40770369	   -171.64732780	    -74.64072231	      0.00000000	      1.97906453
      0.40788269	   -171.69914860	    -74.66536459	      0.00000000	      1.99646323
      0.40806169	   -171.75021370	    -74.68987656	      0.00000000	      2.01331587
      0.40824069	   -171.80053333	    -74.71425866	      0.00000000	      2.02963596
      0.40841969	   -171.85011759	    -74.73851128	      0.00000000	      2.04543693
      0.40859869	   -171.89897648	    -74.76263485	      0.00000000	      2.06073212
      0.40877769	   -171.94711984	    -74.78662977	      0.00000000	      2.07553471
      0.40895669	   -171.99455742	    -74.81049649	      0.00000000	      2.08985774
      0.40913569	   -172.04129884	    -74.83423541	      0.00000000	      2.10371409
      0.40931469	   -172.08735358	    -74.85784697	      0.00000000	      2.11711647
      0.40949369	   -172.13273103	    -74.88133160	      0.00000000	      2.13007738
      0.40967269	   -172.17744045	    -74.90468973	      0.00000000	      2.14260912
      0.40985169	   -172.22149098	    -74.92792181	      0.00000000	      2.15472380
      0.41003069	   -172.26489166	    -74.95102826	      0.00000000	      2.16643329
      0.41020969	   -172.30765140	    -74.97400954	      0.00000000	      2.17774924
      0.41038869	   -172.34977900	    -74.99686610	      0.00000000	      2.18868308
      0.41056770	   -172.39128317	    -75.01959837	      0.00000000	      2.19924599
      0.41074670	   -172.43217247	    -75.04220683	      0.00000000	      2.20944894
      0.41092570	   -172.47245540	    -75.06469191	      0.00000000	      2.21930262
      0.41110470	   -172.51214032	    -75.08705409	      0.00000000	      2.22881753
      0.41128370	   -172.55123548	    -75.10929382	      0.00000000	      2.23800388
      0.41146270	   -172.58974906	    -75.13141157	      0.00000000	      2.24687167
      0.41164170	   -172.62768909	    -75.15340780	      0.00000000	      2.25543065
      0.41182070	   -172.66506352	    -75.17528299	      0.00000000	      2.26369033
      0.41199970	   -172.70188022	    -75.19703760	      0.00000000	      2.27165999
      0.41217870	   -172.73814691	    -75.21867212	      0.00000000	      2.27934865
      0.41235770	   -172.77387125	    -75.24018701	      0.00000000	      2.28676513
      0.41253670	   -172.80906078	    -75.26158275	      0.00000000	      2.29391798
      0.41271570	   -172.84372296	    -75.28285983	      0.00000000	      2.30081554
      0.41289470	   -172.87786513	    -75.30401873	      0.00000000	      2.30746592
      0.41307370	   -172.91149455	    -75.32505993	      0.00000000	      2.31387700
      0.41325270	   -172.94461840	    -75.34598392	      0.00000000	      2.32005646
      0.41343170	   -172.97724372	    -75.36679118	      0.00000000	      2.32601174
      0.41361070	   -173.00937750	    -75.38748221	      0.00000000	      2.33175009
      0.41378970	   -173.04102663	    -75.40805749	      0.00000000	      2.33727853
      0.41396870	   -173.07219790	    -75.42851752	      0.00000000	      2.34260390
      0.41414770	   -173.10289801	    -75.44886279	      0.00000000	      2.34773283
      0.41432670	   -173.13313357	    -75.46909380	      0.00000000	      2.35267177
      0.41450570	   -173.16291111	    -75.48921104	      0.00000000	      2.35742696
      0.41468470	   -173.19223708	    -75.50921500	      0.00000000	      2.36200446
      0.41486370	   -173.22111783	    -75.52910618	      0.00000000	      2.36641016
      0.41504271	   -173.24955963	    -75.54888509	      0.00000000	      2.37064977
      0.41522171	   -173.27756866	    -75.56855222	      0.00000000	      2.37472881
      0.41540071	   -173.30515103	    -75.58810806	      0.00000000	      2.37865266
      0.41557971	   -173.33231275	    -75.60755313	      0.00000000	      2.38242652
      0.41575871	   -173.35905978	    -75.62688791	      0.00000000	      2.38605542
      0.41593771	   -173.38539796	    -75.64611291	      0.00000000	      2.38954426
      0.41611671	   -173.41133308	    -75.66522863	      0.00000000	      2.39289777
      0.41629571	   -173.43687085	    -75.68423558	      0.00000000	      2.39612054
      0.41647471	   -173.46201688	    -75.70313425	      0.00000000	      2.39921701
      0.41665371	   -173.48677673	    -75.72192514	      0.00000000	      2.40219148
      0.41683271	   -173.51115587	    -75.74060875	      0.00000000	      2.40504813
      0.41701171	   -173.53515969	    -75.75918559	      0.00000000	      2.40779098
      0.41719071	   -173.55879353	    -75.77765616	      0.00000000	      2.41042394
      0.41736971	   -173.58206263	    -75.79602096	      0.00000000	      2.41295080
      0.41754871	   -173.60497218	    -75.81428048	      0.00000000	      2.41537521
      0.41772771	   -173.62752727	    -75.83243524	      0.00000000	      2.41770072
      0.41790671	   -173.64973297	    -75.85048572	      0.00000000	      2.41993076
      0.41808571	   -173.67159422	    -75.86843243	      0.00000000	      2.42206863
      0.41826471	   -173.69311594	    -75.88627587	      0.00000000	      2.42411757
      0.41844371	   -173.71430295	    -75.90401654	      0.00000000	      2.42608065
      0.41862271	   -173.73516002	    -75.92165492	      0.00000000	      2.42796090
      0.41880171	   -173.75569185	    -75.93919153	      0.00000000	      2.42976120
      0.41898071	   -173.77590308	    -75.95662686	      0.00000000	      2.43148438
      0.41915971	   -173.79579828	    -75.97396140	      0.00000000	      2.43313315
      0.41933871	   -173.81538195	    -75.99119564	      0.00000000	      2.43471013
      0.41951771	   -173.83465855	    -76.00833009	      0.00000000	      2.43621785
      0.41969672	   -173.85363244	    -76.02536523	      0.00000000	      2.43765879
      0.41987572	   -173.87230795	    -76.04230156	      0.00000000	      2.43903530
      0.42005472	   -173.89068935	    -76.05913957	      0.00000000	      2.44034969
      0.42023372	   -173.90878082	    -76.07587975	      0.00000000	      2.44160416
      0.42041272	   -173.92658653	    -76.09252258	      0.00000000	      2.44280086
      0.42059172	   -173.94411054	    -76.10906856	      0.00000000	      2.44394187
      0.42077072	   -173.96135689	    -76.12551817	      0.00000000	      2.44502917
      0.42094972	   -173.97832955	    -76.14187190	      0.00000000	      2.44606471
      0.42112872	   -173.99503242	    -76.15813024	      0.00000000	      2.44705034
      0.42130772	   -174.01146938	    -76.17429366	      0.00000000	      2.44798789
      0.42148672	   -174.02764421	    -76.19036265	      0.00000000	      2.44887908
      0.42166572	   -174.04356068	    -76.20633769	      0.00000000	      2.44972560
      0.42184472	   -174.05922248	    -76.22221926	      0.00000000	      2.45052907
      0.42202372	   -174.07463326	    -76.23800784	      0.00000000	      2.45129108
      0.42220272	   -174.08979661	    -76.25370391	      0.00000000	      2.45201313
      0.42238172	   -174.10471607	    -76.26930793	      0.00000000	      2.45269668
      0.42256072	   -174.11939513	    -76.28482039	      0.00000000	      2.45334317
      0.42273972	   -174.13383725	    -76.30024175	      0.00000000	      2.45395394
      0.42291872	   -174.14804580	    -76.31557250	      0.00000000	      2.45453032
      0.42309772	   -174.16202414	    -76.33081309	      0.00000000	      2.45507359
      0.42327672	   -174.17577557	    -76.34596400	      0.00000000	      2.45558496
      0.42345572	   -174.18930333	    -76.36102569	      0.00000000	      2.45606564
      0.42363472	   -174.20261063	    -76.37599863	      0.00000000	      2.45651676
      0.42381372	   -174.21570064	    -76.39088328	      0.00000000	      2.45693944
      0.42399272	   -174.22857645	    -76.40568011	      0.00000000	      2.45733473
      0.42420785	   -174.24377160	    -76.42334747	      0.00000000	      2.45777503
      0.42442297	   -174.25866713	    -76.44088945	      0.00000000	      2.45817898
      0.42458193	   -174.26948416	    -76.45377145	      0.00000000	      2.45845510
      0.42477452	   -174.28237722	    -76.46928817	      0.00000000	      2.45876518
      0.42496711	   -174.29504083	    -76.48470607	      0.00000000	      2.45904950
      0.42516410	   -174.30775979	    -76.50037423	      0.00000000	      2.45931476
      0.42536108	   -174.32024613	    -76.51594020	      0.00000000	      2.45955528
      0.42555506	   -174.33231806	    -76.53116922	      0.00000000	      2.45976896
      0.42574904	   -174.34417142	    -76.54630029	      0.00000000	      2.45996062
      0.42594606	   -174.35599077	    -76.56156944	      0.00000000	      2.46013371
      0.42614309	   -174.36759163	    -76.57673871	      0.00000000	      2.46028596
      0.42633405	   -174.37863031	    -76.59134655	      0.00000000	      2.46041451
      0.42652502	   -174.38947005	    -76.60586163	      0.00000000	      2.46052512
      0.42672190	   -174.40044060	    -76.62072997	      0.00000000	      2.46062118
      0.42691879	   -174.41120620	    -76.63550086	      0.00000000	      2.46069977
      0.42710376	   -174.42113671	    -76.64928999	      0.00000000	      2.46075838
      0.42728873	   -174.43089179	    -76.66299409	      0.00000000	      2.46080287
      0.42748765	   -174.44118945	    -76.67763696	      0.00000000	      2.46083561
      0.42768657	   -174.45129042	    -76.69218263	      0.00000000	      2.46085340
      0.42785513	   -174.45969808	    -76.70443263	      0.00000000	      2.46085728
      0.42806334	   -174.46989449	    -76.71946916	      0.00000000	      2.46084850
      0.42827155	   -174.47988517	    -76.73440103	      0.00000000	      2.46082540
      0.42843078	   -174.48738849	    -76.74574950	      0.00000000	      2.46079851
      0.42862588	   -174.49642353	    -76.75957281	      0.00000000	      2.46075513
      0.42882098	   -174.50528591	    -76.77330579	      0.00000000	      2.46070075
      0.42900904	   -174.51366714	    -76.78645757	      0.00000000	      2.46063841
      0.42919709	   -174.52189282	    -76.79952641	      0.00000000	      2.46056676
      0.42938587	   -174.52999614	    -76.81256275	      0.00000000	      2.46048590
      0.42957465	   -174.53794740	    -76.82551647	      0.00000000	      2.46039649
      0.42975615	   -174.54545057	    -76.83789288	      0.00000000	      2.46030283
      0.42993765	   -174.55281730	    -76.85019377	      0.00000000	      2.46020198
      0.43012989	   -174.56047363	    -76.86314120	      0.00000000	      2.46008766
      0.43032213	   -174.56798142	    -76.87600488	      0.00000000	      2.45996600
      0.43047579	   -174.57387675	    -76.88622634	      0.00000000	      2.45986371
      0.43068658	   -174.58181446	    -76.90016286	      0.00000000	      2.45971645
      0.43089737	   -174.58958141	    -76.91400039	      0.00000000	      2.45956154
      0.43104603	   -174.59495756	    -76.92369964	      0.00000000	      2.45944794
      0.43119468	   -174.60025121	    -76.93335021	      0.00000000	      2.45933088
      0.43137690	   -174.60662898	    -76.94511376	      0.00000000	      2.45918289
      0.43155912	   -174.61288599	    -76.95680489	      0.00000000	      2.45903016
      0.43172060	   -174.61833115	    -76.96710491	      0.00000000	      2.45889105
      0.43193103	   -174.62528890	    -76.98044331	      0.00000000	      2.45870472
      0.43214146	   -174.63209261	    -76.99368677	      0.00000000	      2.45851299
      0.43229900	   -174.63708652	    -77.00353909	      0.00000000	      2.45836611
      0.43245653	   -174.64199663	    -77.01333880	      0.00000000	      2.45821652
      0.43261361	   -174.64681029	    -77.02305848	      0.00000000	      2.45806477
      0.43282379	   -174.65312415	    -77.03598280	      0.00000000	      2.45785790
      0.43303397	   -174.65929495	    -77.04881499	      0.00000000	      2.45764689
      0.43318381	   -174.66360787	    -77.05790692	      0.00000000	      2.45749410
      0.43333364	   -174.66785015	    -77.06695254	      0.00000000	      2.45733944
      0.43350222	   -174.67253963	    -77.07707460	      0.00000000	      2.45716331
      0.43371066	   -174.67821744	    -77.08950973	      0.00000000	      2.45694259
      0.43396871	   -174.68506525	    -77.10478265	      0.00000000	      2.45666516
      0.43422676	   -174.69171620	    -77.11992156	      0.00000000	      2.45638347
      0.43435631	   -174.69498208	    -77.12747144	      0.00000000	      2.45624058
      0.43448585	   -174.69819989	    -77.13498797	      0.00000000	      2.45609676
      0.43467636	   -174.70284542	    -77.14598101	      0.00000000	      2.45588366
      0.43486686	   -174.70738956	    -77.15690261	      0.00000000	      2.45566879
      0.43502751	   -174.71114368	    -77.16605713	      0.00000000	      2.45548632
      0.43518815	   -174.71482768	    -77.17516140	      0.00000000	      2.45530276
      0.43535399	   -174.71855819	    -77.18450771	      0.00000000	      2.45511220
      0.43555759	   -174.72303853	    -77.19590947	      0.00000000	      2.45487688
      0.43577009	   -174.72759942	    -77.20772473	      0.00000000	      2.45462981
      0.43598258	   -174.73204464	    -77.21945409	      0.00000000	      2.45438139
      0.43613035	   -174.73506868	    -77.22756054	      0.00000000	      2.45420792
      0.43627812	   -174.73803838	    -77.23562593	      0.00000000	      2.45403391
      0.43643411	   -174.74111489	    -77.24409546	      0.00000000	      2.45384970
      0.43664512	   -174.74518248	    -77.25548004	      0.00000000	      2.45359974
      0.43685613	   -174.74914366	    -77.26678222	      0.00000000	      2.45334899
      0.43699924	   -174.75177052	    -77.27440114	      0.00000000	      2.45317854
      0.43714235	   -174.75434981	    -77.28198257	      0.00000000	      2.45300781
      0.43728984	   -174.75695869	    -77.28975672	      0.00000000	      2.45283162
      0.43750518	   -174.76067924	    -77.30103686	      0.00000000	      2.45257398
      0.43767663	   -174.76356731	    -77.30995791	      0.00000000	      2.45236859
      0.43784808	   -174.76639051	    -77.31882628	      0.00000000	      2.45216303
      0.43801953	   -174.76914989	    -77.32764226	      0.00000000	      2.45195735
      0.43819098	   -174.77184611	    -77.33640613	      0.00000000	      2.45175159
      0.43836243	   -174.77448024	    -77.34511819	      0.00000000	      2.45154579
      0.43851051	   -174.77670588	    -77.35260147	      0.00000000	      2.45136806
      0.43865860	   -174.77888631	    -77.36004649	      0.00000000	      2.45119035
      0.43883773	   -174.78146415	    -77.36900160	      0.00000000	      2.45097548
      0.43901686	   -174.78397749	    -77.37790127	      0.00000000	      2.45076074
      0.43919600	   -174.78642713	    -77.38674581	      0.00000000	      2.45054618
      0.43935611	   -174.78856365	    -77.39460500	      0.00000000	      2.45035459
      0.43951623	   -174.79065058	    -77.40242059	      0.00000000	      2.45016320
      0.43967634	   -174.79268869	    -77.41019285	      0.00000000	      2.44997204
      0.43984450	   -174.79477716	    -77.41830911	      0.00000000	      2.44977157
      0.44001266	   -174.79681314	    -77.42637806	      0.00000000	      2.44957140
      0.44018082	   -174.79879719	    -77.43439992	      0.00000000	      2.44937158
      0.44034898	   -174.80073011	    -77.44237497	      0.00000000	      2.44917213
      0.44051714	   -174.80261245	    -77.45030342	      0.00000000	      2.44897307
      0.44068530	   -174.80444500	    -77.45818556	      0.00000000	      2.44877443
      0.44085346	   -174.80622826	    -77.46602160	      0.00000000	      2.44857624
      0.44102162	   -174.80796305	    -77.47381182	      0.00000000	      2.44837851
      0.44116587	   -174.80941290	    -77.48045812	      0.00000000	      2.44820929
      0.44131012	   -174.81082793	    -77.48707103	      0.00000000	      2.44804043
      0.44149065	   -174.81255019	    -77.49529994	      0.00000000	      2.44782967
      0.44167117	   -174.81421925	    -77.50347708	      0.00000000	      2.44761952
      0.44181801	   -174.81553808	    -77.51009062	      0.00000000	      2.44744907
      0.44196486	   -174.81682261	    -77.51667026	      0.00000000	      2.44727906
      0.44214337	   -174.81833840	    -77.52462329	      0.00000000	      2.44707299
      0.44232188	   -174.81980475	    -77.53252675	      0.00000000	      2.44686762
      0.44246827	   -174.82097078	    -77.53897159	      0.00000000	      2.44669972
      0.44261467	   -174.82210441	    -77.54538343	      0.00000000	      2.44653230
      0.44279274	   -174.82344002	    -77.55313811	      0.00000000	      2.44632934
      0.44297081	   -174.82472885	    -77.56084446	      0.00000000	      2.44612712
      0.44311412	   -174.82573253	    -77.56701199	      0.00000000	      2.44596492
      0.44325744	   -174.82670667	    -77.57314852	      0.00000000	      2.44580323
      0.44343728	   -174.82788765	    -77.58080522	      0.00000000	      2.44560105
      0.44361712	   -174.82902325	    -77.58841362	      0.00000000	      2.44539969
      0.44375550	   -174.82986643	    -77.59423516	      0.00000000	      2.44524532
      0.44389388	   -174.83068341	    -77.60002839	      0.00000000	      2.44509144
      0.44407651	   -174.83172190	    -77.60763108	      0.00000000	      2.44488913
      0.44425914	   -174.83271584	    -77.61518494	      0.00000000	      2.44468771
      0.44439279	   -174.83341521	    -77.62068187	      0.00000000	      2.44454088
      0.44452643	   -174.83409132	    -77.62615292	      0.00000000	      2.44439454
      0.44471051	   -174.83498481	    -77.63364641	      0.00000000	      2.44419378
      0.44489459	   -174.83583521	    -77.64109129	      0.00000000	      2.44399395
      0.44502649	   -174.83641830	    -77.64639617	      0.00000000	      2.44385136
      0.44515839	   -174.83697980	    -77.65167634	      0.00000000	      2.44370925
      0.44534295	   -174.83772956	    -77.65902328	      0.00000000	      2.44351123
      0.44552751	   -174.83843807	    -77.66632231	      0.00000000	      2.44331419
      0.44565675	   -174.83890983	    -77.67140502	      0.00000000	      2.44317680
      0.44578599	   -174.83936186	    -77.67646447	      0.00000000	      2.44303989
      0.44597090	   -174.83997458	    -77.68366318	      0.00000000	      2.44284486
      0.44615581	   -174.84054782	    -77.69081476	      0.00000000	      2.44265082
      0.44628359	   -174.84092109	    -77.69572947	      0.00000000	      2.44251732
      0.44641137	   -174.84127598	    -77.70062189	      0.00000000	      2.44238431
      0.44659674	   -174.84175834	    -77.70767943	      0.00000000	      2.44219222
      0.44678210	   -174.84220291	    -77.71469053	      0.00000000	      2.44200115
      0.44690714	   -174.84248160	    -77.71939372	      0.00000000	      2.44187286
      0.44703217	   -174.84274350	    -77.72407600	      0.00000000	      2.44174503
      0.44721725	   -174.84310060	    -77.73096839	      0.00000000	      2.44155669
      0.44740232	   -174.84342175	    -77.73781540	      0.00000000	      2.44136939
      0.44752756	   -174.84361883	    -77.74242314	      0.00000000	      2.44124323
      0.44765280	   -174.84379985	    -77.74701030	      0.00000000	      2.44111755
      0.44783915	   -174.84403969	    -77.75379757	      0.00000000	      2.44093144
      0.44800343	   -174.84422228	    -77.75974362	      0.00000000	      2.44076825
      0.44814859	   -174.84436131	    -77.76496886	      0.00000000	      2.44062474
      0.44829376	   -174.84447976	    -77.77016699	      0.00000000	      2.44048187
      0.44847329	   -174.84459798	    -77.77655859	      0.00000000	      2.44030608
      0.44860905	   -174.84466697	    -77.78136436	      0.00000000	      2.44017381
      0.44874481	   -174.84471847	    -77.78614675	      0.00000000	      2.44004211
      0.44891013	   -174.84475793	    -77.79193921	      0.00000000	      2.43988249
      0.44907451	   -174.84477209	    -77.79766458	      0.00000000	      2.43972463
      0.44923889	   -174.84476162	    -77.80335618	      0.00000000	      2.43956759
      0.44940327	   -174.84472671	    -77.80901418	      0.00000000	      2.43941140
      0.44954097	   -174.84467901	    -77.81372821	      0.00000000	      2.43928120
      0.44967868	   -174.84461452	    -77.81841887	      0.00000000	      2.43915159
      0.44981638	   -174.84453353	    -77.82308630	      0.00000000	      2.43902256
      0.44999599	   -174.84440327	    -77.82913951	      0.00000000	      2.43885516
      0.45015072	   -174.84426906	    -77.83432259	      0.00000000	      2.43871174
      0.45030544	   -174.84411463	    -77.83947673	      0.00000000	      2.43856907
      0.45046017	   -174.84394035	    -77.84460210	      0.00000000	      2.43842714
      0.45059769	   -174.84376884	    -77.84913329	      0.00000000	      2.43830163
      0.45073520	   -174.84358200	    -77.85364197	      0.00000000	      2.43817670
      0.45091367	   -174.84331675	    -77.85945993	      0.00000000	      2.43801543
      0.45105024	   -174.84309671	    -77.86388662	      0.00000000	      2.43789269
      0.45118681	   -174.84286194	    -77.86829140	      0.00000000	      2.43777053
      0.45132338	   -174.84261267	    -77.87267438	      0.00000000	      2.43764895
      0.45150272	   -174.84226347	    -77.87839711	      0.00000000	      2.43749016
      0.45165362	   -174.84195073	    -77.88318340	      0.00000000	      2.43735732
      0.45180451	   -174.84162078	    -77.88794344	      0.00000000	      2.43722518
      0.45195541	   -174.84127398	    -77.89267739	      0.00000000	      2.43709375
      0.45210631	   -174.84091034	    -77.89738533	      0.00000000	      2.43696301
      0.45225721	   -174.84053022	    -77.90206742	      0.00000000	      2.43683297
      0.45240811	   -174.84013364	    -77.90672376	      0.00000000	      2.43670364
      0.45255901	   -174.83972095	    -77.91135448	      0.00000000	      2.43657500
      0.45269096	   -174.83934688	    -77.91538285	      0.00000000	      2.43646309
      0.45282291	   -174.83896073	    -77.91939180	      0.00000000	      2.43635170
      0.45300169	   -174.83841835	    -77.92479270	      0.00000000	      2.43620164
      0.45313732	   -174.83799243	    -77.92886627	      0.00000000	      2.43608845
      0.45327294	   -174.83755406	    -77.93291960	      0.00000000	      2.43597582
      0.45340856	   -174.83710346	    -77.93695280	      0.00000000	      2.43586375
      0.45358537	   -174.83649777	    -77.94218056	      0.00000000	      2.43571848
      0.45373044	   -174.83598563	    -77.94644460	      0.00000000	      2.43560000
      0.45387550	   -174.83545986	    -77.95068592	      0.00000000	      2.43548216
      0.45402057	   -174.83492071	    -77.95490464	      0.00000000	      2.43536495
      0.45416564	   -174.83436823	    -77.95910083	      0.00000000	      2.43524838
      0.45431071	   -174.83380266	    -77.96327463	      0.00000000	      2.43513243
      0.45445578	   -174.83322404	    -77.96742611	      0.00000000	      2.43501713
      0.45460085	   -174.83263260	    -77.97155540	      0.00000000	      2.43490245
      0.45474591	   -174.83202839	    -77.97566257	      0.00000000	      2.43478840
      0.45489098	   -174.83141163	    -77.97974775	      0.00000000	      2.43467498
      0.45504842	   -174.83072815	    -77.98415638	      0.00000000	      2.43455260
      0.45520585	   -174.83003024	    -77.98853936	      0.00000000	      2.43443096
      0.45533504	   -174.82944677	    -77.99211674	      0.00000000	      2.43433170
      0.45546422	   -174.82885380	    -77.99567699	      0.00000000	      2.43423293
      0.45564128	   -174.82802565	    -78.00052895	      0.00000000	      2.43409836
      0.45577395	   -174.82739366	    -78.00414353	      0.00000000	      2.43399813
      0.45590661	   -174.82675186	    -78.00774029	      0.00000000	      2.43389843
      0.45603928	   -174.82610041	    -78.01131930	      0.00000000	      2.43379924
      0.45621585	   -174.82521849	    -78.01605538	      0.00000000	      2.43366803
      0.45635500	   -174.82451175	    -78.01976559	      0.00000000	      2.43356527
      0.45649414	   -174.82379466	    -78.02345653	      0.00000000	      2.43346308
      0.45663328	   -174.82306742	    -78.02712832	      0.00000000	      2.43336145
      0.45680119	   -174.82217637	    -78.03153366	      0.00000000	      2.43323958
      0.45692821	   -174.82149273	    -78.03484781	      0.00000000	      2.43314792
      0.45705522	   -174.82080081	    -78.03814619	      0.00000000	      2.43305673
      0.45721408	   -174.81992398	    -78.04224945	      0.00000000	      2.43294334
      0.45736833	   -174.81906049	    -78.04621026	      0.00000000	      2.43283393
      0.45752258	   -174.81818530	    -78.05014816	      0.00000000	      2.43272521
      0.45765758	   -174.81740974	    -78.05357585	      0.00000000	      2.43263062
      0.45779258	   -174.81662541	    -78.05698614	      0.00000000	      2.43253655
      0.45792758	   -174.81583232	    -78.06037910	      0.00000000	      2.43244301
      0.45809230	   -174.81485295	    -78.06449570	      0.00000000	      2.43232957
      0.45823698	   -174.81398222	    -78.06809024	      0.00000000	      2.43223058
      0.45838165	   -174.81310184	    -78.07166515	      0.00000000	      2.43213218
      0.45852633	   -174.81221179	    -78.07522051	      0.00000000	      2.43203438
      0.45867101	   -174.81131230	    -78.07875642	      0.00000000	      2.43193716
      0.45881568	   -174.81040333	    -78.08227295	      0.00000000	      2.43184054
      0.45896036	   -174.80948512	    -78.08577022	      0.00000000	      2.43174451
      0.45908613	   -174.80867934	    -78.08879485	      0.00000000	      2.43166151
      0.45921190	   -174.80786671	    -78.09180505	      0.00000000	      2.43157895
      0.45937877	   -174.80677790	    -78.09577681	      0.00000000	      2.43147009
      0.45951476	   -174.80588183	    -78.09899491	      0.00000000	      2.43138196
      0.45965075	   -174.80497789	    -78.10219633	      0.00000000	      2.43129434
      0.45978675	   -174.80406624	    -78.10538114	      0.00000000	      2.43120723
      0.45992274	   -174.80314688	    -78.10854942	      0.00000000	      2.43112064
      0.46005873	   -174.80221995	    -78.11170124	      0.00000000	      2.43103456
      0.46022254	   -174.80109337	    -78.11547605	      0.00000000	      2.43093155
      0.46035948	   -174.80014335	    -78.11861352	      0.00000000	      2.43084601
      0.46049642	   -174.79918581	    -78.12173450	      0.00000000	      2.43076098
      0.46063336	   -174.79822092	    -78.12483909	      0.00000000	      2.43067647
      0.46077031	   -174.79724866	    -78.12792733	      0.00000000	      2.43059248
      0.46090725	   -174.79626919	    -78.13099932	      0.00000000	      2.43050899
      0.46107411	   -174.79506593	    -78.13472067	      0.00000000	      2.43040796
      0.46119309	   -174.79420157	    -78.13735956	      0.00000000	      2.43033638
      0.46131208	   -174.79333185	    -78.13998632	      0.00000000	      2.43026519
      0.46147365	   -174.79214241	    -78.14353402	      0.00000000	      2.43016913
      0.46162833	   -174.79099465	    -78.14690973	      0.00000000	      2.43007783
      0.46178302	   -174.78983823	    -78.15026523	      0.00000000	      2.42998718
      0.46190934	   -174.78888741	    -78.15299052	      0.00000000	      2.42991363
      0.46203567	   -174.78793094	    -78.15570246	      0.00000000	      2.42984050
      0.46219780	   -174.78669504	    -78.15916363	      0.00000000	      2.42974728
      0.46232968	   -174.78568294	    -78.16196309	      0.00000000	      2.42967197
      0.46246157	   -174.78466477	    -78.16474815	      0.00000000	      2.42959712
      0.46259346	   -174.78364068	    -78.16751890	      0.00000000	      2.42952273
      0.46275719	   -174.78236106	    -78.17093874	      0.00000000	      2.42943104
      0.46287974	   -174.78139747	    -78.17348407	      0.00000000	      2.42936287
      0.46300229	   -174.78042883	    -78.17601717	      0.00000000	      2.42929511
      0.46315612	   -174.77920590	    -78.17917982	      0.00000000	      2.42921061
      0.46330192	   -174.77803970	    -78.18215959	      0.00000000	      2.42913110
      0.46344772	   -174.77686669	    -78.18512230	      0.00000000	      2.42905215
      0.46359352	   -174.77568680	    -78.18806800	      0.00000000	      2.42897376
      0.46371462	   -174.77470174	    -78.19050185	      0.00000000	      2.42890908
      0.46383572	   -174.77371203	    -78.19292406	      0.00000000	      2.42884478
      0.46398621	   -174.77247576	    -78.19591805	      0.00000000	      2.42876541
      0.46413310	   -174.77126236	    -78.19882313	      0.00000000	      2.42868852
      0.46427999	   -174.77004243	    -78.20171133	      0.00000000	      2.42861219
      0.46440637	   -174.76898750	    -78.20418293	      0.00000000	      2.42854696
      0.46453276	   -174.76792785	    -78.20664213	      0.00000000	      2.42848215
      0.46468680	   -174.76662993	    -78.20962264	      0.00000000	      2.42840373
      0.46481914	   -174.76550932	    -78.21216874	      0.00000000	      2.42833684
      0.46495147	   -174.76438357	    -78.21470140	      0.00000000	      2.42827040
      0.46508381	   -174.76325283	    -78.21722069	      0.00000000	      2.42820442
      0.46521615	   -174.76211705	    -78.21972664	      0.00000000	      2.42813889
      0.46534849	   -174.76097636	    -78.22221933	      0.00000000	      2.42807381
      0.46551272	   -174.75955396	    -78.22529425	      0.00000000	      2.42799368
      0.46562800	   -174.75855110	    -78.22744057	      0.00000000	      2.42793784
      0.46574327	   -174.75754456	    -78.22957694	      0.00000000	      2.42788235
      0.46590220	   -174.75615102	    -78.23250591	      0.00000000	      2.42780641
      0.46605136	   -174.75483684	    -78.23523796	      0.00000000	      2.42773571
      0.46620053	   -174.75351678	    -78.23795357	      0.00000000	      2.42766558
      0.46632350	   -174.75242401	    -78.24018008	      0.00000000	      2.42760820
      0.46644648	   -174.75132734	    -78.24239550	      0.00000000	      2.42755119
      0.46660174	   -174.74993709	    -78.24517679	      0.00000000	      2.42747977
      0.46673244	   -174.74876202	    -78.24750454	      0.00000000	      2.42742012
      0.46686314	   -174.74758255	    -78.24981991	      0.00000000	      2.42736091
      0.46699384	   -174.74639882	    -78.25212296	      0.00000000	      2.42730212
      0.46712455	   -174.74521079	    -78.25441373	      0.00000000	      2.42724377
      0.46725525	   -174.74401857	    -78.25669227	      0.00000000	      2.42718585
      0.46741813	   -174.74252692	    -78.25951472	      0.00000000	      2.42711427
      0.46753189	   -174.74148130	    -78.26147493	      0.00000000	      2.42706467
      0.46764566	   -174.74043252	    -78.26342599	      0.00000000	      2.42701539
      0.46780344	   -174.73897294	    -78.26611672	      0.00000000	      2.42694759
      0.46795034	   -174.73760863	    -78.26860632	      0.00000000	      2.42688503
      0.46809724	   -174.73623932	    -78.27108085	      0.00000000	      2.42682300
      0.46821910	   -174.73509961	    -78.27312213	      0.00000000	      2.42677196
      0.46834096	   -174.73395654	    -78.27515312	      0.00000000	      2.42672128
      0.46849325	   -174.73252328	    -78.27767679	      0.00000000	      2.42665848
      0.46862323	   -174.73129584	    -78.27981827	      0.00000000	      2.42660532
      0.46875322	   -174.73006457	    -78.28194817	      0.00000000	      2.42655259
      0.46888320	   -174.72882962	    -78.28406655	      0.00000000	      2.42650028
      0.46901319	   -174.72759092	    -78.28617344	      0.00000000	      2.42644838
      0.46914317	   -174.72634859	    -78.28826889	      0.00000000	      2.42639691
      0.46927316	   -174.72510260	    -78.29035294	      0.00000000	      2.42634585
      0.46940314	   -174.72385303	    -78.29242564	      0.00000000	      2.42629521
      0.46956640	   -174.72227852	    -78.29501283	      0.00000000	      2.42623220
      0.46967623	   -174.72121610	    -78.29674352	      0.00000000	      2.42619017
      0.46978607	   -174.72015114	    -78.29846619	      0.00000000	      2.42614844
      0.46994651	   -174.71859117	    -78.30096804	      0.00000000	      2.42608802
      0.47009531	   -174.71713959	    -78.30327336	      0.00000000	      2.42603255
      0.47024412	   -174.71568359	    -78.30556415	      0.00000000	      2.42597762
      0.47036066	   -174.71454007	    -78.30734824	      0.00000000	      2.42593498
      0.47047721	   -174.71339390	    -78.30912350	      0.00000000	      2.42589266
      0.47063341	   -174.71185363	    -78.31148884	      0.00000000	      2.42583648
      0.47076209	   -174.71058111	    -78.31342575	      0.00000000	      2.42579064
      0.47089078	   -174.70930535	    -78.31535200	      0.00000000	      2.42574520
      0.47101946	   -174.70802648	    -78.31726763	      0.00000000	      2.42570017
      0.47114815	   -174.70674443	    -78.31917268	      0.00000000	      2.42565554
      0.47127683	   -174.70545932	    -78.32106719	      0.00000000	      2.42561131
      0.47140552	   -174.70417110	    -78.32295119	      0.00000000	      2.42556749
      0.47153420	   -174.70287985	    -78.32482474	      0.00000000	      2.42552407
      0.47169184	   -174.70129396	    -78.32710556	      0.00000000	      2.42547143
      0.47180244	   -174.70017862	    -78.32869656	      0.00000000	      2.42543485
      0.47191304	   -174.69906104	    -78.33027992	      0.00000000	      2.42539857
      0.47206775	   -174.69749416	    -78.33248192	      0.00000000	      2.42534832
      0.47220988	   -174.69605090	    -78.33449186	      0.00000000	      2.42530266
      0.47235201	   -174.69460416	    -78.33648934	      0.00000000	      2.42525749
      0.47247154	   -174.69338472	    -78.33815955	      0.00000000	      2.42521988
      0.47259107	   -174.69216289	    -78.33982101	      0.00000000	      2.42518262
      0.47273726	   -174.69066528	    -78.34184106	      0.00000000	      2.42513752
      0.47286530	   -174.68935062	    -78.34359975	      0.00000000	      2.42509843
      0.47299334	   -174.68803317	    -78.34534848	      0.00000000	      2.42505974
      0.47312138	   -174.68671307	    -78.34708733	      0.00000000	      2.42502145
      0.47324942	   -174.68539023	    -78.34881630	      0.00000000	      2.42498355
      0.47337746	   -174.68406477	    -78.35053545	      0.00000000	      2.42494604
      0.47350551	   -174.68273663	    -78.35224480	      0.00000000	      2.42490893
      0.47363355	   -174.68140591	    -78.35394440	      0.00000000	      2.42487221
      0.47376159	   -174.68007256	    -78.35563427	      0.00000000	      2.42483588
      0.47388963	   -174.67873667	    -78.35731446	      0.00000000	      2.42479995
      0.47401767	   -174.67739819	    -78.35898498	      0.00000000	      2.42476441
      0.47414571	   -174.67605723	    -78.36064589	      0.00000000	      2.42472926
      0.47427375	   -174.67471372	    -78.36229722	      0.00000000	      2.42469451
      0.47440179	   -174.67336777	    -78.36393899	      0.00000000	      2.42466014
      0.47452983	   -174.67201931	    -78.36557124	      0.00000000	      2.42462617
      0.47465788	   -174.67066845	    -78.36719402	      0.00000000	      2.42459259
      0.47478592	   -174.66931513	    -78.36880734	      0.00000000	      2.42455940
      0.47491396	   -174.66795945	    -78.37041125	      0.00000000	      2.42452660
      0.47504200	   -174.66660136	    -78.37200577	      0.00000000	      2.42449420
      0.47517004	   -174.66524094	    -78.37359095	      0.00000000	      2.42446218
      0.47529808	   -174.66387815	    -78.37516681	      0.00000000	      2.42443056
      0.47542612	   -174.66251308	    -78.37673339	      0.00000000	      2.42439932
      0.47555416	   -174.66114567	    -78.37829071	      0.00000000	      2.42436848
      0.47568221	   -174.65977602	    -78.37983882	      0.00000000	      2.42433803
      0.47581025	   -174.65840408	    -78.38137774	      0.00000000	      2.42430796
      0.47593829	   -174.65702994	    -78.38290751	      0.00000000	      2.42427829
      0.47606633	   -174.65565353	    -78.38442815	      0.00000000	      2.42424901
      0.47619437	   -174.65427497	    -78.38593971	      0.00000000	      2.42422012
      0.47632241	   -174.65289418	    -78.38744220	      0.00000000	      2.42419161
      0.47645045	   -174.65151128	    -78.38893568	      0.00000000	      2.42416350
      0.47657849	   -174.65012618	    -78.39042015	      0.00000000	      2.42413578
      0.47670654	   -174.64873902	    -78.39189566	      0.00000000	      2.42410844
      0.47683458	   -174.64734968	    -78.39336223	      0.00000000	      2.42408150
      0.47696262	   -174.64595833	    -78.39481992	      0.00000000	      2.42405494
      0.47707664	   -174.64471749	    -78.39611054	      0.00000000	      2.42403162
      0.47719067	   -174.64347506	    -78.39739416	      0.00000000	      2.42400861
      0.47733232	   -174.64192924	    -78.39897913	      0.00000000	      2.42398046
      0.47747398	   -174.64038100	    -78.40055335	      0.00000000	      2.42395277
      0.47758061	   -174.63921398	    -78.40173117	      0.00000000	      2.42393225
      0.47768723	   -174.63804563	    -78.40290296	      0.00000000	      2.42391200
      0.47784380	   -174.63632746	    -78.40461272	      0.00000000	      2.42388275
      0.47797069	   -174.63493296	    -78.40598880	      0.00000000	      2.42385947
      0.47809757	   -174.63353651	    -78.40735639	      0.00000000	      2.42383658
      0.47822446	   -174.63213823	    -78.40871554	      0.00000000	      2.42381407
      0.47835135	   -174.63073803	    -78.41006626	      0.00000000	      2.42379194
      0.47847823	   -174.62933604	    -78.41140860	      0.00000000	      2.42377019
      0.47860512	   -174.62793214	    -78.41274256	      0.00000000	      2.42374882
      0.47873200	   -174.62652650	    -78.41406819	      0.00000000	      2.42372784
      0.47884603	   -174.62526168	    -78.41525241	      0.00000000	      2.42370931
      0.47896006	   -174.62399545	    -78.41642994	      0.00000000	      2.42369108
      0.47909870	   -174.62245393	    -78.41785267	      0.00000000	      2.42366934
      0.47923735	   -174.62091036	    -78.41926558	      0.00000000	      2.42364805
      0.47934472	   -174.61971341	    -78.42035310	      0.00000000	      2.42363189
      0.47945210	   -174.61851526	    -78.42143478	      0.00000000	      2.42361599
      0.47960312	   -174.61682806	    -78.42294618	      0.00000000	      2.42359409
      0.47972983	   -174.61541060	    -78.42420545	      0.00000000	      2.42357614
      0.47985653	   -174.61399140	    -78.42545663	      0.00000000	      2.42355857
      0.47998324	   -174.61257060	    -78.42669977	      0.00000000	      2.42354138
      0.48010995	   -174.61114807	    -78.42793489	      0.00000000	      2.42352458
      0.48023666	   -174.60972398	    -78.42916202	      0.00000000	      2.42350815
      0.48034764	   -174.60847532	    -78.43023022	      0.00000000	      2.42349408
      0.48045861	   -174.60722546	    -78.43129234	      0.00000000	      2.42348030
      0.48059898	   -174.60564285	    -78.43262700	      0.00000000	      2.42346329
      0.48073934	   -174.60405834	    -78.43395198	      0.00000000	      2.42344675
      0.48084349	   -174.60288135	    -78.43492884	      0.00000000	      2.42343478
      0.48094764	   -174.60170336	    -78.43590042	      0.00000000	      2.42342307
      0.48110234	   -174.59995158	    -78.43733385	      0.00000000	      2.42340615
      0.48122804	   -174.59852656	    -78.43849000	      0.00000000	      2.42339283
      0.48135374	   -174.59710001	    -78.43963850	      0.00000000	      2.42337988
      0.48147944	   -174.59567202	    -78.44077938	      0.00000000	      2.42336731
      0.48160514	   -174.59424251	    -78.44191265	      0.00000000	      2.42335512
      0.48173084	   -174.59281161	    -78.44303837	      0.00000000	      2.42334330
      0.48184178	   -174.59154742	    -78.44402564	      0.00000000	      2.42333318
      0.48195272	   -174.59028217	    -78.44500705	      0.00000000	      2.42332336
      0.48209067	   -174.58870735	    -78.44621920	      0.00000000	      2.42331156
      0.48222862	   -174.58713088	    -78.44742235	      0.00000000	      2.42330021
      0.48233335	   -174.58593283	    -78.44832979	      0.00000000	      2.42329190
      0.48243808	   -174.58473385	    -78.44923207	      0.00000000	      2.42328385
      0.48258831	   -174.58301233	    -78.45051731	      0.00000000	      2.42327277
      0.48271378	   -174.58157302	    -78.45158269	      0.00000000	      2.42326393
      0.48283926	   -174.58013231	    -78.45264073	      0.00000000	      2.42325546
      0.48296473	   -174.57869033	    -78.45369145	      0.00000000	      2.42324737
      0.48309021	   -174.57724695	    -78.45473487	      0.00000000	      2.42323967
      0.48320069	   -174.57597504	    -78.45564758	      0.00000000	      2.42323319
      0.48331117	   -174.57470208	    -78.45655466	      0.00000000	      2.42322701
      0.48342165	   -174.57342813	    -78.45745614	      0.00000000	      2.42322112
      0.48358239	   -174.57157281	    -78.45875774	      0.00000000	      2.42321308
      0.48369018	   -174.57032750	    -78.45962399	      0.00000000	      2.42320804
      0.48379798	   -174.56908122	    -78.46048495	      0.00000000	      2.42320328
      0.48394123	   -174.56742363	    -78.46162093	      0.00000000	      2.42319738
      0.48408447	   -174.56576437	    -78.46274762	      0.00000000	      2.42319198
      0.48418607	   -174.56458668	    -78.46354109	      0.00000000	      2.42318845
      0.48428766	   -174.56340816	    -78.46432990	      0.00000000	      2.42318517
      0.48443564	   -174.56169020	    -78.46547056	      0.00000000	      2.42318085
      0.48456781	   -174.56015427	    -78.46648112	      0.00000000	      2.42317743
      0.48469999	   -174.55861707	    -78.46748389	      0.00000000	      2.42317443
      0.48481215	   -174.55731149	    -78.46832877	      0.00000000	      2.42317223
      0.48492432	   -174.55600503	    -78.46916808	      0.00000000	      2.42317032
      0.48503648	   -174.55469761	    -78.47000183	      0.00000000	      2.42316873
      0.48518496	   -174.55296553	    -78.47109697	      0.00000000	      2.42316708
      0.48530200	   -174.55159906	    -78.47195339	      0.00000000	      2.42316617
      0.48541904	   -174.55023165	    -78.47280381	      0.00000000	      2.42316558
      0.48553608	   -174.54886324	    -78.47364824	      0.00000000	      2.42316534
      0.48565312	   -174.54749388	    -78.47448670	      0.00000000	      2.42316542
      0.48579941	   -174.54578083	    -78.47552638	      0.00000000	      2.42316600
      0.48590485	   -174.54454536	    -78.47626994	      0.00000000	      2.42316674
      0.48601028	   -174.54330909	    -78.47700869	      0.00000000	      2.42316776
      0.48615095	   -174.54165856	    -78.47798684	      0.00000000	      2.42316954
      0.48627613	   -174.54018857	    -78.47885016	      0.00000000	      2.42317153
      0.48640132	   -174.53871758	    -78.47970676	      0.00000000	      2.42317390
      0.48652650	   -174.53724549	    -78.48055667	      0.00000000	      2.42317666
      0.48663846	   -174.53592808	    -78.48131115	      0.00000000	      2.42317946
      0.48675042	   -174.53460980	    -78.48206030	      0.00000000	      2.42318257
      0.48686238	   -174.53329074	    -78.48280414	      0.00000000	      2.42318598
      0.48700723	   -174.53158299	    -78.48375861	      0.00000000	      2.42319086
      0.48711785	   -174.53027784	    -78.48448163	      0.00000000	      2.42319493
      0.48722848	   -174.52897188	    -78.48519950	      0.00000000	      2.42319931
      0.48733910	   -174.52766517	    -78.48591225	      0.00000000	      2.42320399
      0.48749330	   -174.52584256	    -78.48689714	      0.00000000	      2.42321102
      0.48759882	   -174.52459449	    -78.48756542	      0.00000000	      2.42321617
      0.48770434	   -174.52334570	    -78.48822907	      0.00000000	      2.42322160
      0.48784465	   -174.52168416	    -78.48910437	      0.00000000	      2.42322925
      0.48798496	   -174.52002139	    -78.48997153	      0.00000000	      2.42323739
      0.48808444	   -174.51884175	    -78.49058147	      0.00000000	      2.42324345
      0.48818393	   -174.51766149	    -78.49118733	      0.00000000	      2.42324977
      0.48832962	   -174.51593205	    -78.49206724	      0.00000000	      2.42325947
      0.48845857	   -174.51440035	    -78.49283876	      0.00000000	      2.42326849
      0.48858751	   -174.51286774	    -78.49360350	      0.00000000	      2.42327793
      0.48869846	   -174.51154817	    -78.49425611	      0.00000000	      2.42328639
      0.48880942	   -174.51022795	    -78.49490372	      0.00000000	      2.42329516
      0.48892037	   -174.50890702	    -78.49554634	      0.00000000	      2.42330424
      0.48906287	   -174.50720958	    -78.49636436	      0.00000000	      2.42331636
      0.48917710	   -174.50584794	    -78.49701423	      0.00000000	      2.42332644
      0.48929134	   -174.50448563	    -78.49765885	      0.00000000	      2.42333685
      0.48940557	   -174.50312258	    -78.49829824	      0.00000000	      2.42334760
      0.48951981	   -174.50175885	    -78.49893241	      0.00000000	      2.42335867
      0.48966513	   -174.50002301	    -78.49973161	      0.00000000	      2.42337324
      0.48976839	   -174.49878895	    -78.50029439	      0.00000000	      2.42338392
      0.48987165	   -174.49755430	    -78.50085293	      0.00000000	      2.42339487
      0.49001062	   -174.49589170	    -78.50159802	      0.00000000	      2.42341003
      0.49013294	   -174.49442760	    -78.50224744	      0.00000000	      2.42342379
      0.49025525	   -174.49296279	    -78.50289098	      0.00000000	      2.42343792
      0.49037757	   -174.49149716	    -78.50352863	      0.00000000	      2.42345245
      0.49049988	   -174.49003085	    -78.50416042	      0.00000000	      2.42346735
      0.49060415	   -174.48878023	    -78.50469436	      0.00000000	      2.42348036
      0.49070842	   -174.48752912	    -78.50522407	      0.00000000	      2.42349365
      0.49084277	   -174.48591625	    -78.50590035	      0.00000000	      2.42351119
      0.49097712	   -174.48430256	    -78.50656961	      0.00000000	      2.42352919
      0.49107632	   -174.48311036	    -78.50705932	      0.00000000	      2.42354279
      0.49117553	   -174.48191772	    -78.50754523	      0.00000000	      2.42355663
      0.49132079	   -174.48017059	    -78.50824985	      0.00000000	      2.42357737
      0.49144306	   -174.47869928	    -78.50883663	      0.00000000	      2.42359525
      0.49156533	   -174.47722723	    -78.50941767	      0.00000000	      2.42361352
      0.49168759	   -174.47575456	    -78.50999300	      0.00000000	      2.42363218
      0.49179043	   -174.47451538	    -78.51047244	      0.00000000	      2.42364818
      0.49189326	   -174.47327576	    -78.51094786	      0.00000000	      2.42366445
      0.49202815	   -174.47164895	    -78.51156538	      0.00000000	      2.42368621
      0.49216304	   -174.47002138	    -78.51217600	      0.00000000	      2.42370845
      0.49226068	   -174.46884277	    -78.51261366	      0.00000000	      2.42372485
      0.49235831	   -174.46766378	    -78.51304773	      0.00000000	      2.42374150
      0.49250495	   -174.46589235	    -78.51369287	      0.00000000	      2.42376697
      0.49262686	   -174.46441881	    -78.51422311	      0.00000000	      2.42378859
      0.49274878	   -174.46294460	    -78.51474776	      0.00000000	      2.42381060
      0.49287070	   -174.46146983	    -78.51526686	      0.00000000	      2.42383299
      0.49297227	   -174.46024065	    -78.51569507	      0.00000000	      2.42385196
      0.49307384	   -174.45901110	    -78.51611944	      0.00000000	      2.42387120
      0.49320901	   -174.45737412	    -78.51667823	      0.00000000	      2.42389723
      0.49334418	   -174.45573644	    -78.51723024	      0.00000000	      2.42392374
      0.49344057	   -174.45456811	    -78.51761973	      0.00000000	      2.42394295
      0.49353696	   -174.45339944	    -78.51800579	      0.00000000	      2.42396241
      0.49368438	   -174.45161131	    -78.51858961	      0.00000000	      2.42399265
      0.49380592	   -174.45013654	    -78.51906491	      0.00000000	      2.42401802
      0.49392746	   -174.44866115	    -78.51953477	      0.00000000	      2.42404379
      0.49403650	   -174.44733703	    -78.51995171	      0.00000000	      2.42406725
      0.49414554	   -174.44601240	    -78.52036430	      0.00000000	      2.42409103
      0.49425458	   -174.44468736	    -78.52077255	      0.00000000	      2.42411514
      0.49439083	   -174.44303104	    -78.52127657	      0.00000000	      2.42414571
      0.49449916	   -174.44171364	    -78.52167250	      0.00000000	      2.42417037
      0.49460749	   -174.44039576	    -78.52206417	      0.00000000	      2.42419536
      0.49471582	   -174.43907748	    -78.52245158	      0.00000000	      2.42422067
      0.49485752	   -174.43735251	    -78.52295191	      0.00000000	      2.42425426
      0.49496255	   -174.43607347	    -78.52331810	      0.00000000	      2.42427951
      0.49506758	   -174.43479400	    -78.52368031	      0.00000000	      2.42430507
      0.49519807	   -174.43320396	    -78.52412478	      0.00000000	      2.42433724
      0.49532855	   -174.43161329	    -78.52456313	      0.00000000	      2.42436988
      0.49542703	   -174.43041243	    -78.52488994	      0.00000000	      2.42439483
      0.49552551	   -174.42921120	    -78.52521327	      0.00000000	      2.42442004
      0.49566165	   -174.42755006	    -78.52565456	      0.00000000	      2.42445534
      0.49578319	   -174.42606661	    -78.52604292	      0.00000000	      2.42448729
      0.49590472	   -174.42458271	    -78.52642604	      0.00000000	      2.42451965
      0.49602625	   -174.42309827	    -78.52680391	      0.00000000	      2.42455243
      0.49612725	   -174.42186435	    -78.52711396	      0.00000000	      2.42457998
      0.49622825	   -174.42063006	    -78.52742039	      0.00000000	      2.42460782
      0.49635782	   -174.41904609	    -78.52780826	      0.00000000	      2.42464395
      0.49648740	   -174.41746154	    -78.52819022	      0.00000000	      2.42468056
      0.49659117	   -174.41619221	    -78.52849186	      0.00000000	      2.42471022
      0.49669494	   -174.41492251	    -78.52878972	      0.00000000	      2.42474018
      0.49682259	   -174.41336020	    -78.52915095	      0.00000000	      2.42477746
      0.49695024	   -174.41179734	    -78.52950648	      0.00000000	      2.42481520
      0.49705189	   -174.41055252	    -78.52978552	      0.00000000	      2.42484558
      0.49715354	   -174.40930735	    -78.53006097	      0.00000000	      2.42487626
      0.49728290	   -174.40772243	    -78.53040628	      0.00000000	      2.42491573
      0.49741225	   -174.40613698	    -78.53074577	      0.00000000	      2.42495568
      0.49751318	   -174.40489950	    -78.53100667	      0.00000000	      2.42498719
      0.49761412	   -174.40366170	    -78.53126404	      0.00000000	      2.42501899
      0.49774436	   -174.40206421	    -78.53159091	      0.00000000	      2.42506045
      0.49787459	   -174.40046619	    -78.53191192	      0.00000000	      2.42510241
      0.49797413	   -174.39924459	    -78.53215334	      0.00000000	      2.42513481
      0.49807367	   -174.39802267	    -78.53239134	      0.00000000	      2.42516749
      0.49820555	   -174.39640333	    -78.53270144	      0.00000000	      2.42521124
      0.49833743	   -174.39478349	    -78.53300557	      0.00000000	      2.42525550
      0.49843552	   -174.39357841	    -78.53322793	      0.00000000	      2.42528875
      0.49853361	   -174.39237303	    -78.53344699	      0.00000000	      2.42532228
      0.49866749	   -174.39072750	    -78.53374069	      0.00000000	      2.42536850
      0.49878596	   -174.38927084	    -78.53399550	      0.00000000	      2.42540985
      0.49890444	   -174.38781385	    -78.53424555	      0.00000000	      2.42545161
      0.49902292	   -174.38635646	    -78.53449082	      0.00000000	      2.42549379
      0.49912668	   -174.38507988	    -78.53470173	      0.00000000	      2.42553107
      0.49923044	   -174.38380299	    -78.53490898	      0.00000000	      2.42556867
      0.49933420	   -174.38252586	    -78.53511260	      0.00000000	      2.42560659
      0.49947720	   -174.38076517	    -78.53538727	      0.00000000	      2.42565938
      0.49958095	   -174.37948754	    -78.53558224	      0.00000000	      2.42569806
      0.49968470	   -174.37820961	    -78.53577357	      0.00000000	      2.42573707
      0.49981267	   -174.37663307	    -78.53600459	      0.00000000	      2.42578563
      0.49994064	   -174.37505610	    -78.53623011	      0.00000000	      2.42583469
      0.50003538	   -174.37388840	    -78.53639354	      0.00000000	      2.42587132
      0.50013012	   -174.37272045	    -78.53655397	      0.00000000	      2.42590823
      0.50026663	   -174.37103717	    -78.53677986	      0.00000000	      2.42596189
      0.50038674	   -174.36955584	    -78.53697345	      0.00000000	      2.42600958
      0.50050685	   -174.36807423	    -78.53716224	      0.00000000	      2.42605770
      0.50061407	   -174.36675124	    -78.53732671	      0.00000000	      2.42610104
      0.50072129	   -174.36542803	    -78.53748737	      0.00000000	      2.42614473
      0.50082852	   -174.36410455	    -78.53764421	      0.00000000	      2.42618878
      0.50093574	   -174.36278084	    -78.53779724	      0.00000000	      2.42623317
      0.50107497	   -174.36106155	    -78.53799026	      0.00000000	      2.42629136
      0.50117433	   -174.35983446	    -78.53812409	      0.00000000	      2.42633325
      0.50127369	   -174.35860712	    -78.53825466	      0.00000000	      2.42637545
      0.50140482	   -174.35698704	    -78.53842199	      0.00000000	      2.42643161
      0.50153595	   -174.35536657	    -78.53858365	      0.00000000	      2.42648831
      0.50162881	   -174.35421876	    -78.53869473	      0.00000000	      2.42652880
      0.50172168	   -174.35307074	    -78.53880297	      0.00000000	      2.42656955
      0.50186058	   -174.35135346	    -78.53895956	      0.00000000	      2.42663101
      0.50198037	   -174.34987209	    -78.53908953	      0.00000000	      2.42668451
      0.50210015	   -174.34839049	    -78.53921481	      0.00000000	      2.42673846
      0.50220683	   -174.34707076	    -78.53932241	      0.00000000	      2.42678690
      0.50231351	   -174.34575087	    -78.53942631	      0.00000000	      2.42683569
      0.50242019	   -174.34443073	    -78.53952648	      0.00000000	      2.42688485
      0.50252687	   -174.34311041	    -78.53962295	      0.00000000	      2.42693437
      0.50266419	   -174.34141049	    -78.53974166	      0.00000000	      2.42699866
      0.50276330	   -174.34018342	    -78.53982354	      0.00000000	      2.42704544
      0.50286241	   -174.33895613	    -78.53990221	      0.00000000	      2.42709254
      0.50299195	   -174.33735178	    -78.54000024	      0.00000000	      2.42715457
      0.50312150	   -174.33574709	    -78.54009282	      0.00000000	      2.42721716
      0.50321410	   -174.33459980	    -78.54015567	      0.00000000	      2.42726223
      0.50330671	   -174.33345232	    -78.54021575	      0.00000000	      2.42730759
      0.50344393	   -174.33175186	    -78.54029966	      0.00000000	      2.42737531
      0.50356244	   -174.33028297	    -78.54036724	      0.00000000	      2.42743429
      0.50368095	   -174.32881390	    -78.54043028	      0.00000000	      2.42749374
      0.50378746	   -174.32749337	    -78.54048307	      0.00000000	      2.42754757
      0.50389397	   -174.32617270	    -78.54053222	      0.00000000	      2.42760177
      0.50400048	   -174.32485181	    -78.54057770	      0.00000000	      2.42765635
      0.50410699	   -174.32353078	    -78.54061954	      0.00000000	      2.42771130
      0.50424025	   -174.32187771	    -78.54066675	      0.00000000	      2.42778060
      0.50433998	   -174.32064039	    -78.54069835	      0.00000000	      2.42783285
      0.50443971	   -174.31940289	    -78.54072676	      0.00000000	      2.42788543
      0.50456612	   -174.31783415	    -78.54075820	      0.00000000	      2.42795257
      0.50469253	   -174.31626514	    -78.54078451	      0.00000000	      2.42802024
      0.50478626	   -174.31510174	    -78.54080072	      0.00000000	      2.42807077
      0.50487998	   -174.31393817	    -78.54081411	      0.00000000	      2.42812160
      0.50501285	   -174.31228857	    -78.54082830	      0.00000000	      2.42819416
      0.50512922	   -174.31084342	    -78.54083609	      0.00000000	      2.42825821
      0.50524560	   -174.30939814	    -78.54083956	      0.00000000	      2.42832273
      0.50536197	   -174.30795262	    -78.54083871	      0.00000000	      2.42838772
      0.50546029	   -174.30673129	    -78.54083464	      0.00000000	      2.42844299
      0.50555861	   -174.30550980	    -78.54082748	      0.00000000	      2.42849860
      0.50568171	   -174.30398034	    -78.54081418	      0.00000000	      2.42856869
      0.50580481	   -174.30245065	    -78.54079607	      0.00000000	      2.42863931
      0.50590429	   -174.30121437	    -78.54077791	      0.00000000	      2.42869676
      0.50600377	   -174.29997794	    -78.54075661	      0.00000000	      2.42875457
      0.50612675	   -174.29844922	    -78.54072594	      0.00000000	      2.42882651
      0.50624973	   -174.29692027	    -78.54069047	      0.00000000	      2.42889899
      0.50634674	   -174.29571423	    -78.54065911	      0.00000000	      2.42895654
      0.50644374	   -174.29450805	    -78.54062477	      0.00000000	      2.42901442
      0.50656946	   -174.29294474	    -78.54057584	      0.00000000	      2.42908992
      0.50669517	   -174.29138121	    -78.54052189	      0.00000000	      2.42916600
      0.50679038	   -174.29019713	    -78.54047773	      0.00000000	      2.42922398
      0.50688558	   -174.28901291	    -78.54043069	      0.00000000	      2.42928229
      0.50701409	   -174.28741423	    -78.54036265	      0.00000000	      2.42936153
      0.50714260	   -174.28581534	    -78.54028939	      0.00000000	      2.42944136
      0.50723526	   -174.28466241	    -78.54023334	      0.00000000	      2.42949929
      0.50732792	   -174.28350936	    -78.54017458	      0.00000000	      2.42955753
      0.50746065	   -174.28185753	    -78.54008569	      0.00000000	      2.42964151
      0.50757532	   -174.28043039	    -78.54000442	      0.00000000	      2.42971458
      0.50768998	   -174.27900317	    -78.53991902	      0.00000000	      2.42978813
      0.50780465	   -174.27757577	    -78.53982946	      0.00000000	      2.42986217
      0.50790401	   -174.27633883	    -78.53974852	      0.00000000	      2.42992671
      0.50800337	   -174.27510176	    -78.53966446	      0.00000000	      2.42999163
      0.50812277	   -174.27361516	    -78.53955935	      0.00000000	      2.43007012
      0.50824217	   -174.27212840	    -78.53944975	      0.00000000	      2.43014915
      0.50834212	   -174.27088379	    -78.53935456	      0.00000000	      2.43021571
      0.50844206	   -174.26963906	    -78.53925623	      0.00000000	      2.43028264
      0.50854201	   -174.26839428	    -78.53915476	      0.00000000	      2.43034995
      0.50868054	   -174.26666879	    -78.53900892	      0.00000000	      2.43044388
      0.50878038	   -174.26542521	    -78.53890009	      0.00000000	      2.43051202
      0.50888021	   -174.26418152	    -78.53878812	      0.00000000	      2.43058054
      0.50900399	   -174.26263949	    -78.53864496	      0.00000000	      2.43066602
      0.50911421	   -174.26126631	    -78.53851343	      0.00000000	      2.43074263
      0.50922442	   -174.25989309	    -78.53837809	      0.00000000	      2.43081970
      0.50933464	   -174.25851973	    -78.53823894	      0.00000000	      2.43089725
      0.50944485	   -174.25714635	    -78.53809598	      0.00000000	      2.43097526
      0.50955506	   -174.25577282	    -78.53794920	      0.00000000	      2.43105375
      0.50966528	   -174.25439928	    -78.53779862	      0.00000000	      2.43113271
      0.50976142	   -174.25320102	    -78.53766415	      0.00000000	      2.43120197
      0.50985756	   -174.25200273	    -78.53752679	      0.00000000	      2.43127160
      0.50997933	   -174.25048487	    -78.53734864	      0.00000000	      2.43136031
      0.51010110	   -174.24896695	    -78.53716585	      0.00000000	      2.43144961
      0.51019660	   -174.24777641	    -78.53701923	      0.00000000	      2.43152006
      0.51029210	   -174.24658586	    -78.53686975	      0.00000000	      2.43159086
      0.51041750	   -174.24502254	    -78.53666915	      0.00000000	      2.43168439
      0.51054289	   -174.24345919	    -78.53646362	      0.00000000	      2.43177854
      0.51063227	   -174.24234476	    -78.53631410	      0.00000000	      2.43184603
      0.51072164	   -174.24123032	    -78.53616209	      0.00000000	      2.43191385
      0.51085777	   -174.23953292	    -78.53592575	      0.00000000	      2.43201776
      0.51096883	   -174.23814799	    -78.53572862	      0.00000000	      2.43210309
      0.51107989	   -174.23676298	    -78.53552762	      0.00000000	      2.43218893
      0.51119095	   -174.23537795	    -78.53532276	      0.00000000	      2.43227527
      0.51130201	   -174.23399281	    -78.53511401	      0.00000000	      2.43236211
      0.51141307	   -174.23260769	    -78.53490141	      0.00000000	      2.43244947
      0.51150796	   -174.23142409	    -78.53471668	      0.00000000	      2.43252451
      0.51160286	   -174.23024049	    -78.53452913	      0.00000000	      2.43259993
      0.51172500	   -174.22871703	    -78.53428357	      0.00000000	      2.43269754
      0.51184713	   -174.22719356	    -78.53403333	      0.00000000	      2.43279578
      0.51194080	   -174.22602505	    -78.53383823	      0.00000000	      2.43287155
      0.51203448	   -174.22485655	    -78.53364038	      0.00000000	      2.43294769
      0.51216097	   -174.22327852	    -78.53336882	      0.00000000	      2.43305109
      0.51227419	   -174.22186612	    -78.53312151	      0.00000000	      2.43314421
      0.51238741	   -174.22045364	    -78.53287015	      0.00000000	      2.43323788
      0.51248494	   -174.21923690	    -78.53265041	      0.00000000	      2.43331901
      0.51258247	   -174.21802009	    -78.53242766	      0.00000000	      2.43340054
      0.51270012	   -174.21655223	    -78.53215498	      0.00000000	      2.43349944
      0.51281777	   -174.21508431	    -78.53187793	      0.00000000	      2.43359894
      0.51291519	   -174.21386881	    -78.53164523	      0.00000000	      2.43368178
      0.51301261	   -174.21265326	    -78.53140954	      0.00000000	      2.43376503
      0.51313119	   -174.21117374	    -78.53111863	      0.00000000	      2.43386692
      0.51324977	   -174.20969415	    -78.53082328	      0.00000000	      2.43396943
      0.51334484	   -174.20850787	    -78.53058328	      0.00000000	      2.43405206
      0.51343992	   -174.20732153	    -78.53034041	      0.00000000	      2.43413509
      0.51356130	   -174.20580690	    -78.53002620	      0.00000000	      2.43424168
      0.51368269	   -174.20429221	    -78.52970733	      0.00000000	      2.43434892
      0.51377551	   -174.20313392	    -78.52946034	      0.00000000	      2.43443138
      0.51386834	   -174.20197557	    -78.52921063	      0.00000000	      2.43451422
      0.51399317	   -174.20041790	    -78.52887053	      0.00000000	      2.43462622
      0.51411800	   -174.19886017	    -78.52852549	      0.00000000	      2.43473893
      0.51420783	   -174.19773917	    -78.52827413	      0.00000000	      2.43482048
      0.51429767	   -174.19661813	    -78.52802021	      0.00000000	      2.43490240
      0.51442771	   -174.19499531	    -78.52764810	      0.00000000	      2.43502163
      0.51453902	   -174.19360626	    -78.52732534	      0.00000000	      2.43512430
      0.51465033	   -174.19221724	    -78.52699864	      0.00000000	      2.43522753
      0.51476164	   -174.19082817	    -78.52666801	      0.00000000	      2.43533134
      0.51485936	   -174.18960884	    -78.52637453	      0.00000000	      2.43542294
      0.51495707	   -174.18838948	    -78.52607800	      0.00000000	      2.43551498
      0.51505478	   -174.18717015	    -78.52577844	      0.00000000	      2.43560746
      0.51518728	   -174.18551669	    -78.52536737	      0.00000000	      2.43573359
      0.51528621	   -174.18428219	    -78.52505681	      0.00000000	      2.43582829
      0.51538514	   -174.18304767	    -78.52474312	      0.00000000	      2.43592346
      0.51548407	   -174.18181317	    -78.52442630	      0.00000000	      2.43601909
      0.51561726	   -174.18015117	    -78.52399484	      0.00000000	      2.43614856
      0.51571362	   -174.17894880	    -78.52367916	      0.00000000	      2.43624276
      0.51580998	   -174.17774642	    -78.52336050	      0.00000000	      2.43633741
      0.51593142	   -174.17623098	    -78.52295464	      0.00000000	      2.43645733
      0.51603938	   -174.17488390	    -78.52258990	      0.00000000	      2.43656453
      0.51614733	   -174.17353688	    -78.52222142	      0.00000000	      2.43667229
      0.51625529	   -174.17218984	    -78.52184920	      0.00000000	      2.43678062
      0.51636325	   -174.17084287	    -78.52147324	      0.00000000	      2.43688951
      0.51645956	   -174.16964117	    -78.52113466	      0.00000000	      2.43698714
      0.51655586	   -174.16843954	    -78.52079311	      0.00000000	      2.43708522
      0.51665217	   -174.16723790	    -78.52044856	      0.00000000	      2.43718376
      0.51678557	   -174.16557354	    -78.51996639	      0.00000000	      2.43732101
      0.51688552	   -174.16432658	    -78.51960137	      0.00000000	      2.43742442
      0.51698547	   -174.16307968	    -78.51923312	      0.00000000	      2.43752833
      0.51708541	   -174.16183278	    -78.51886164	      0.00000000	      2.43763274
      0.51721245	   -174.16024793	    -78.51838480	      0.00000000	      2.43776618
      0.51730995	   -174.15903158	    -78.51801528	      0.00000000	      2.43786914
      0.51740745	   -174.15781531	    -78.51764268	      0.00000000	      2.43797258
      0.51752565	   -174.15634089	    -78.51718685	      0.00000000	      2.43809863
      0.51763136	   -174.15502228	    -78.51677533	      0.00000000	      2.43821197
      0.51773707	   -174.15370367	    -78.51636017	      0.00000000	      2.43832588
      0.51784278	   -174.15238514	    -78.51594137	      0.00000000	      2.43844037
      0.51794849	   -174.15106660	    -78.51551892	      0.00000000	      2.43855543
      0.51805420	   -174.14974816	    -78.51509282	      0.00000000	      2.43867108
      0.51815991	   -174.14842970	    -78.51466307	      0.00000000	      2.43878731
      0.51826562	   -174.14711135	    -78.51422966	      0.00000000	      2.43890412
      0.51837133	   -174.14579299	    -78.51379259	      0.00000000	      2.43902152
      0.51847704	   -174.14447473	    -78.51335186	      0.00000000	      2.43913950
      0.51858275	   -174.14315646	    -78.51290744	      0.00000000	      2.43925809
      0.51867750	   -174.14197492	    -78.51250598	      0.00000000	      2.43936488
      0.51877225	   -174.14079338	    -78.51210155	      0.00000000	      2.43947215
      0.51888679	   -174.13936531	    -78.51160876	      0.00000000	      2.43960246
      0.51900132	   -174.13793726	    -78.51111163	      0.00000000	      2.43973347
      0.51909810	   -174.13673065	    -78.51068819	      0.00000000	      2.43984473
      0.51919488	   -174.13552406	    -78.51026163	      0.00000000	      2.43995649
      0.51929165	   -174.13431753	    -78.50983198	      0.00000000	      2.44006877
      0.51942142	   -174.13269980	    -78.50925100	      0.00000000	      2.44022012
      0.51951865	   -174.13148778	    -78.50881202	      0.00000000	      2.44033412
      0.51961588	   -174.13027577	    -78.50836990	      0.00000000	      2.44044865
      0.51973287	   -174.12881761	    -78.50783377	      0.00000000	      2.44058714
      0.51983757	   -174.12751257	    -78.50735004	      0.00000000	      2.44071174
      0.51994228	   -174.12620763	    -78.50686267	      0.00000000	      2.44083694
      0.52004698	   -174.12490272	    -78.50637161	      0.00000000	      2.44096277
      0.52015168	   -174.12359792	    -78.50587689	      0.00000000	      2.44108921
      0.52025639	   -174.12229313	    -78.50537848	      0.00000000	      2.44121627
      0.52036109	   -174.12098847	    -78.50487640	      0.00000000	      2.44134395
      0.52046580	   -174.11968383	    -78.50437061	      0.00000000	      2.44147225
      0.52057050	   -174.11837931	    -78.50386114	      0.00000000	      2.44160118
      0.52067520	   -174.11707481	    -78.50334795	      0.00000000	      2.44173075
      0.52077991	   -174.11577044	    -78.50283107	      0.00000000	      2.44186094
      0.52088461	   -174.11446608	    -78.50231047	      0.00000000	      2.44199177
      0.52098932	   -174.11316187	    -78.50178615	      0.00000000	      2.44212324
      0.52108307	   -174.11199411	    -78.50131352	      0.00000000	      2.44224150
      0.52117682	   -174.11082645	    -78.50083790	      0.00000000	      2.44236027
      0.52129098	   -174.10940457	    -78.50025466	      0.00000000	      2.44250561
      0.52140515	   -174.10798283	    -78.49966698	      0.00000000	      2.44265171
      0.52149975	   -174.10680470	    -78.49917659	      0.00000000	      2.44277338
      0.52159436	   -174.10562667	    -78.49868315	      0.00000000	      2.44289557
      0.52170969	   -174.10419067	    -78.49807746	      0.00000000	      2.44304526
      0.52182502	   -174.10275481	    -78.49746720	      0.00000000	      2.44319575
      0.52191557	   -174.10162751	    -78.49698486	      0.00000000	      2.44331446
      0.52200612	   -174.10050031	    -78.49649970	      0.00000000	      2.44343367
      0.52212674	   -174.09899879	    -78.49584898	      0.00000000	      2.44359326
      0.52224736	   -174.09749743	    -78.49519323	      0.00000000	      2.44375373
      0.52233400	   -174.09641913	    -78.49471913	      0.00000000	      2.44386954
      0.52242064	   -174.09534093	    -78.49424243	      0.00000000	      2.44398581
      0.52254865	   -174.09374791	    -78.49353327	      0.00000000	      2.44415847
      0.52265572	   -174.09241563	    -78.49293575	      0.00000000	      2.44430366
      0.52276279	   -174.09108342	    -78.49233422	      0.00000000	      2.44444957
      0.52286985	   -174.08975136	    -78.49172869	      0.00000000	      2.44459620
      0.52297692	   -174.08841934	    -78.49111912	      0.00000000	      2.44474355
      0.52306945	   -174.08726843	    -78.49058913	      0.00000000	      2.44487147
      0.52316197	   -174.08611755	    -78.49005612	      0.00000000	      2.44499993
      0.52327662	   -174.08469162	    -78.48939148	      0.00000000	      2.44515987
      0.52339127	   -174.08326578	    -78.48872218	      0.00000000	      2.44532066
      0.52348405	   -174.08211196	    -78.48817711	      0.00000000	      2.44545140
      0.52357684	   -174.08095819	    -78.48762897	      0.00000000	      2.44558271
      0.52369285	   -174.07951579	    -78.48693935	      0.00000000	      2.44574766
      0.52380886	   -174.07807348	    -78.48624493	      0.00000000	      2.44591350
      0.52389814	   -174.07696359	    -78.48570722	      0.00000000	      2.44604173
      0.52398742	   -174.07585375	    -78.48516666	      0.00000000	      2.44617048
      0.52410825	   -174.07435198	    -78.48443058	      0.00000000	      2.44634557
      0.52422907	   -174.07285032	    -78.48368925	      0.00000000	      2.44652162
      0.52431487	   -174.07178411	    -78.48315964	      0.00000000	      2.44664723
      0.52440067	   -174.07071794	    -78.48262737	      0.00000000	      2.44677334
      0.52452819	   -174.06913355	    -78.48183139	      0.00000000	      2.44696167
      0.52463522	   -174.06780379	    -78.48115872	      0.00000000	      2.44712060
      0.52474226	   -174.06647419	    -78.48048190	      0.00000000	      2.44728031
      0.52484929	   -174.06514468	    -78.47980090	      0.00000000	      2.44744081
      0.52494503	   -174.06395564	    -78.47918825	      0.00000000	      2.44758503
      0.52504076	   -174.06276666	    -78.47857224	      0.00000000	      2.44772988
      0.52513650	   -174.06157782	    -78.47795288	      0.00000000	      2.44787537
      0.52525895	   -174.06005736	    -78.47715579	      0.00000000	      2.44806238
      0.52535596	   -174.05885300	    -78.47652041	      0.00000000	      2.44821128
      0.52545297	   -174.05764871	    -78.47588156	      0.00000000	      2.44836084
      0.52554997	   -174.05644456	    -78.47523924	      0.00000000	      2.44851106
      0.52567178	   -174.05493265	    -78.47442774	      0.00000000	      2.44870064
      0.52576697	   -174.05375137	    -78.47378979	      0.00000000	      2.44884951
      0.52586216	   -174.05257017	    -78.47314846	      0.00000000	      2.44899903
      0.52595734	   -174.05138910	    -78.47250376	      0.00000000	      2.44914920
      0.52608455	   -174.04981085	    -78.47163687	      0.00000000	      2.44935091
      0.52617879	   -174.04864171	    -78.47099071	      0.00000000	      2.44950111
      0.52627304	   -174.04747265	    -78.47034120	      0.00000000	      2.44965196
      0.52638856	   -174.04603989	    -78.46954052	      0.00000000	      2.44983774
      0.52649116	   -174.04476754	    -78.46882520	      0.00000000	      2.45000357
      0.52659375	   -174.04349537	    -78.46810590	      0.00000000	      2.45017016
      0.52669635	   -174.04222330	    -78.46738261	      0.00000000	      2.45033754
      0.52679894	   -174.04095141	    -78.46665532	      0.00000000	      2.45050570
      0.52690154	   -174.03967962	    -78.46592401	      0.00000000	      2.45067465
      0.52700413	   -174.03840801	    -78.46518869	      0.00000000	      2.45084439
      0.52710673	   -174.03713650	    -78.46444933	      0.00000000	      2.45101493
      0.52720932	   -174.03586519	    -78.46370593	      0.00000000	      2.45118626
      0.52731192	   -174.03459397	    -78.46295848	      0.00000000	      2.45135840
      0.52741452	   -174.03332296	    -78.46220697	      0.00000000	      2.45153134
      0.52750573	   -174.03219297	    -78.46153537	      0.00000000	      2.45168578
      0.52759695	   -174.03106315	    -78.46086056	      0.00000000	      2.45184087
      0.52770915	   -174.02967360	    -78.46002610	      0.00000000	      2.45203251
      0.52782134	   -174.02828427	    -78.45918674	      0.00000000	      2.45222513
      0.52791397	   -174.02713730	    -78.45849003	      0.00000000	      2.45238491
      0.52800661	   -174.02599049	    -78.45778996	      0.00000000	      2.45254537
      0.52811933	   -174.02459509	    -78.45693350	      0.00000000	      2.45274154
      0.52823205	   -174.02319991	    -78.45607204	      0.00000000	      2.45293872
      0.52832104	   -174.02209859	    -78.45538840	      0.00000000	      2.45309510
      0.52841003	   -174.02099742	    -78.45470164	      0.00000000	      2.45325212
      0.52852729	   -174.01954660	    -78.45379191	      0.00000000	      2.45345999
      0.52864455	   -174.01809604	    -78.45287672	      0.00000000	      2.45366897
      0.52873041	   -174.01703402	    -78.45220312	      0.00000000	      2.45382270
      0.52881626	   -174.01597215	    -78.45152657	      0.00000000	      2.45397703
      0.52893920	   -174.01445188	    -78.45055269	      0.00000000	      2.45419907
      0.52904408	   -174.01315506	    -78.44971701	      0.00000000	      2.45438948
      0.52914896	   -174.01185838	    -78.44887688	      0.00000000	      2.45458082
      0.52925385	   -174.01056191	    -78.44803230	      0.00000000	      2.45477306
      0.52935873	   -174.00926557	    -78.44718325	      0.00000000	      2.45496624
      0.52944839	   -174.00815762	    -78.44645391	      0.00000000	      2.45513210
      0.52953805	   -174.00704975	    -78.44572127	      0.00000000	      2.45529864
      0.52965167	   -174.00564601	    -78.44478811	      0.00000000	      2.45551068
      0.52976528	   -174.00424245	    -78.44384963	      0.00000000	      2.45572382
      0.52985476	   -174.00313732	    -78.44310683	      0.00000000	      2.45589244
      0.52994424	   -174.00203228	    -78.44236071	      0.00000000	      2.45606177
      0.53006015	   -174.00060108	    -78.44138928	      0.00000000	      2.45628213
      0.53017605	   -173.99917008	    -78.44041227	      0.00000000	      2.45650367
      0.53026123	   -173.99811869	    -78.43969074	      0.00000000	      2.45666721
      0.53034640	   -173.99706739	    -78.43896618	      0.00000000	      2.45683139
      0.53046917	   -173.99555235	    -78.43791648	      0.00000000	      2.45706916
      0.53057344	   -173.99426570	    -78.43701991	      0.00000000	      2.45727217
      0.53067772	   -173.99297928	    -78.43611876	      0.00000000	      2.45747615
      0.53078199	   -173.99169301	    -78.43521300	      0.00000000	      2.45768111
      0.53088627	   -173.99040699	    -78.43430263	      0.00000000	      2.45788704
      0.53097595	   -173.98930104	    -78.43351595	      0.00000000	      2.45806495
      0.53106563	   -173.98819527	    -78.43272584	      0.00000000	      2.45824358
      0.53117789	   -173.98681134	    -78.43173197	      0.00000000	      2.45846822
      0.53129014	   -173.98542768	    -78.43073270	      0.00000000	      2.45869402
      0.53138021	   -173.98431772	    -78.42992707	      0.00000000	      2.45887602
      0.53147027	   -173.98320796	    -78.42911794	      0.00000000	      2.45905876
      0.53158385	   -173.98180856	    -78.42809249	      0.00000000	      2.45929032
      0.53169743	   -173.98040945	    -78.42706143	      0.00000000	      2.45952308
      0.53178401	   -173.97934301	    -78.42627164	      0.00000000	      2.45970133
      0.53187060	   -173.97827675	    -78.42547858	      0.00000000	      2.45988029
      0.53198905	   -173.97681828	    -78.42438831	      0.00000000	      2.46012628
      0.53210750	   -173.97536011	    -78.42329185	      0.00000000	      2.46037361
      0.53219074	   -173.97433547	    -78.42251757	      0.00000000	      2.46054823
      0.53227399	   -173.97331100	    -78.42174022	      0.00000000	      2.46072352
      0.53239904	   -173.97177222	    -78.42056664	      0.00000000	      2.46098812
      0.53250373	   -173.97048427	    -78.41957880	      0.00000000	      2.46121081
      0.53260842	   -173.96919650	    -78.41858604	      0.00000000	      2.46143457
      0.53271312	   -173.96790901	    -78.41758836	      0.00000000	      2.46165941
      0.53280561	   -173.96677171	    -78.41670284	      0.00000000	      2.46185896
      0.53289809	   -173.96563463	    -78.41581345	      0.00000000	      2.46205935
      0.53299058	   -173.96449769	    -78.41492017	      0.00000000	      2.46226060
      0.53311300	   -173.96299324	    -78.41373191	      0.00000000	      2.46252829
      0.53320683	   -173.96184018	    -78.41281641	      0.00000000	      2.46273450
      0.53330066	   -173.96068735	    -78.41189689	      0.00000000	      2.46294162
      0.53339450	   -173.95953468	    -78.41097330	      0.00000000	      2.46314963
      0.53351654	   -173.95803580	    -78.40976598	      0.00000000	      2.46342153
      0.53360830	   -173.95690902	    -78.40885370	      0.00000000	      2.46362697
      0.53370006	   -173.95578246	    -78.40793750	      0.00000000	      2.46383329
      0.53381248	   -173.95440240	    -78.40680961	      0.00000000	      2.46408727
      0.53391349	   -173.95316276	    -78.40579121	      0.00000000	      2.46431658
      0.53401450	   -173.95192330	    -78.40476801	      0.00000000	      2.46454698
      0.53411551	   -173.95068411	    -78.40374001	      0.00000000	      2.46477845
      0.53421652	   -173.94944509	    -78.40270717	      0.00000000	      2.46501101
      0.53431753	   -173.94820636	    -78.40166950	      0.00000000	      2.46524466
      0.53441853	   -173.94696780	    -78.40062696	      0.00000000	      2.46547942
      0.53450701	   -173.94588310	    -78.39970971	      0.00000000	      2.46568596
      0.53459549	   -173.94479853	    -78.39878871	      0.00000000	      2.46589335
      0.53470655	   -173.94343751	    -78.39762736	      0.00000000	      2.46615487
      0.53481761	   -173.94207673	    -78.39646005	      0.00000000	      2.46641775
      0.53490653	   -173.94098748	    -78.39552115	      0.00000000	      2.46662920
      0.53499545	   -173.93989838	    -78.39457839	      0.00000000	      2.46684153
      0.53510839	   -173.93851533	    -78.39337536	      0.00000000	      2.46711249
      0.53522133	   -173.93713254	    -78.39216608	      0.00000000	      2.46738489
      0.53530570	   -173.93609975	    -78.39125857	      0.00000000	      2.46758932
      0.53539008	   -173.93506709	    -78.39034753	      0.00000000	      2.46779457
      0.53550993	   -173.93360049	    -78.38904733	      0.00000000	      2.46808751
      0.53561676	   -173.93229356	    -78.38788242	      0.00000000	      2.46835000
      0.53572359	   -173.93098695	    -78.38671181	      0.00000000	      2.46861381
      0.53580976	   -173.92993321	    -78.38576344	      0.00000000	      2.46882756
      0.53589593	   -173.92887969	    -78.38481134	      0.00000000	      2.46904216
      0.53601039	   -173.92748052	    -78.38354082	      0.00000000	      2.46932858
      0.53612485	   -173.92608171	    -78.38226367	      0.00000000	      2.46961653
      0.53621039	   -173.92503654	    -78.38130488	      0.00000000	      2.46983274
      0.53629592	   -173.92399159	    -78.38034237	      0.00000000	      2.47004981
      0.53641301	   -173.92256149	    -78.37901876	      0.00000000	      2.47034836
      0.53653009	   -173.92113179	    -78.37768810	      0.00000000	      2.47064856
      0.53661190	   -173.92013299	    -78.37675412	      0.00000000	      2.47085930
      0.53669372	   -173.91913440	    -78.37581669	      0.00000000	      2.47107085
      0.53681750	   -173.91762378	    -78.37439167	      0.00000000	      2.47139249
      0.53692145	   -173.91635548	    -78.37318874	      0.00000000	      2.47166406
      0.53702541	   -173.91508743	    -78.37198013	      0.00000000	      2.47193696
      0.53712936	   -173.91381972	    -78.37076584	      0.00000000	      2.47221120
      0.53721879	   -173.91272936	    -78.36971668	      0.00000000	      2.47244820
      0.53730822	   -173.91163926	    -78.36866328	      0.00000000	      2.47268619
      0.53741679	   -173.91031604	    -78.36737862	      0.00000000	      2.47297650
      0.53752536	   -173.90899317	    -78.36608765	      0.00000000	      2.47326829
      0.53761463	   -173.90790560	    -78.36502138	      0.00000000	      2.47350936
      0.53770391	   -173.90681829	    -78.36395081	      0.00000000	      2.47375144
      0.53781360	   -173.90548266	    -78.36262956	      0.00000000	      2.47405028
      0.53792328	   -173.90414740	    -78.36130177	      0.00000000	      2.47435068
      0.53801022	   -173.90308923	    -78.36024466	      0.00000000	      2.47458990
      0.53809717	   -173.90203131	    -78.35918341	      0.00000000	      2.47483010
      0.53820985	   -173.90066043	    -78.35780174	      0.00000000	      2.47514291
      0.53832253	   -173.89928994	    -78.35641305	      0.00000000	      2.47545740
      0.53840725	   -173.89825983	    -78.35536442	      0.00000000	      2.47569495
      0.53849196	   -173.89722996	    -78.35431180	      0.00000000	      2.47593345
      0.53860832	   -173.89581569	    -78.35285942	      0.00000000	      2.47626262
      0.53872468	   -173.89440185	    -78.35139945	      0.00000000	      2.47659361
      0.53880646	   -173.89340836	    -78.35036876	      0.00000000	      2.47682736
      0.53888824	   -173.89241509	    -78.34933429	      0.00000000	      2.47706201
      0.53901016	   -173.89093474	    -78.34778510	      0.00000000	      2.47741353
      0.53911330	   -173.88968270	    -78.34646785	      0.00000000	      2.47771252
      0.53921644	   -173.88843096	    -78.34514449	      0.00000000	      2.47801299
      0.53931958	   -173.88717957	    -78.34381501	      0.00000000	      2.47831495
      0.53940862	   -173.88609954	    -78.34266239	      0.00000000	      2.47857682
      0.53949765	   -173.88501978	    -78.34150518	      0.00000000	      2.47883981
      0.53960519	   -173.88371591	    -78.34010130	      0.00000000	      2.47915896
      0.53971273	   -173.88241244	    -78.33869066	      0.00000000	      2.47947976
      0.53980186	   -173.88133232	    -78.33751632	      0.00000000	      2.47974691
      0.53989100	   -173.88025249	    -78.33633731	      0.00000000	      2.48001521
      0.53999931	   -173.87894059	    -78.33489824	      0.00000000	      2.48034280
      0.54010762	   -173.87762910	    -78.33345219	      0.00000000	      2.48067210
      0.54019469	   -173.87657509	    -78.33228470	      0.00000000	      2.48093806
      0.54028175	   -173.87552136	    -78.33111266	      0.00000000	      2.48120514
      0.54039256	   -173.87418055	    -78.32961434	      0.00000000	      2.48154669
      0.54050338	   -173.87284017	    -78.32810859	      0.00000000	      2.48189008
      0.54058860	   -173.87180960	    -78.32694552	      0.00000000	      2.48215542
      0.54067382	   -173.87077931	    -78.32577803	      0.00000000	      2.48242185
      0.54078751	   -173.86940507	    -78.32421347	      0.00000000	      2.48277903
      0.54090121	   -173.86803130	    -78.32264095	      0.00000000	      2.48313818
      0.54098401	   -173.86703108	    -78.32149072	      0.00000000	      2.48340099
      0.54106681	   -173.86603112	    -78.32033624	      0.00000000	      2.48366486
      0.54118466	   -173.86460813	    -78.31868554	      0.00000000	      2.48404229
      0.54128650	   -173.86337900	    -78.31725224	      0.00000000	      2.48437016
      0.54138833	   -173.86215019	    -78.31581241	      0.00000000	      2.48469966
      0.54149017	   -173.86092178	    -78.31436603	      0.00000000	      2.48503080
      0.54157975	   -173.85984146	    -78.31308826	      0.00000000	      2.48532345
      0.54166932	   -173.85876146	    -78.31180539	      0.00000000	      2.48561738
      0.54175890	   -173.85768171	    -78.31051736	      0.00000000	      2.48591260
      0.54188014	   -173.85622079	    -78.30876585	      0.00000000	      2.48631424
      0.54197065	   -173.85513046	    -78.30745207	      0.00000000	      2.48661565
      0.54206117	   -173.85404045	    -78.30613296	      0.00000000	      2.48691839
      0.54216987	   -173.85273176	    -78.30454173	      0.00000000	      2.48728375
      0.54226767	   -173.85155459	    -78.30310332	      0.00000000	      2.48761416
      0.54236548	   -173.85037773	    -78.30165860	      0.00000000	      2.48794618
      0.54246329	   -173.84920127	    -78.30020757	      0.00000000	      2.48827979
      0.54256110	   -173.84802510	    -78.29875017	      0.00000000	      2.48861502
      0.54265890	   -173.84684933	    -78.29728639	      0.00000000	      2.48895186
      0.54275671	   -173.84567386	    -78.29581618	      0.00000000	      2.48929034
      0.54285452	   -173.84449880	    -78.29433954	      0.00000000	      2.48963045
      0.54295233	   -173.84332404	    -78.29285642	      0.00000000	      2.48997222
      0.54305013	   -173.84214970	    -78.29136680	      0.00000000	      2.49031563
      0.54313783	   -173.84109695	    -78.29002553	      0.00000000	      2.49062499
      0.54322554	   -173.84004453	    -78.28867899	      0.00000000	      2.49093569
      0.54333115	   -173.83877752	    -78.28705040	      0.00000000	      2.49131165
      0.54343676	   -173.83751098	    -78.28541410	      0.00000000	      2.49168958
      0.54352721	   -173.83642663	    -78.28400661	      0.00000000	      2.49201482
      0.54361766	   -173.83534263	    -78.28259342	      0.00000000	      2.49234153
      0.54370810	   -173.83425892	    -78.28117448	      0.00000000	      2.49266971
      0.54382512	   -173.83285731	    -78.27933007	      0.00000000	      2.49309652
      0.54391527	   -173.83177789	    -78.27790259	      0.00000000	      2.49342702
      0.54400542	   -173.83069882	    -78.27646933	      0.00000000	      2.49375901
      0.54409557	   -173.82962006	    -78.27503026	      0.00000000	      2.49409250
      0.54421628	   -173.82817610	    -78.27309416	      0.00000000	      2.49454142
      0.54430429	   -173.82712366	    -78.27167592	      0.00000000	      2.49487044
      0.54439230	   -173.82607157	    -78.27025208	      0.00000000	      2.49520091
      0.54450245	   -173.82475522	    -78.26846209	      0.00000000	      2.49561658
      0.54460140	   -173.82357326	    -78.26684666	      0.00000000	      2.49599191
      0.54470034	   -173.82239167	    -78.26522402	      0.00000000	      2.49636913
      0.54479928	   -173.82121053	    -78.26359416	      0.00000000	      2.49674822
      0.54489822	   -173.82002975	    -78.26195700	      0.00000000	      2.49712920
      0.54498389	   -173.81900782	    -78.26053368	      0.00000000	      2.49746060
      0.54506955	   -173.81798616	    -78.25910485	      0.00000000	      2.49779343
      0.54517809	   -173.81669213	    -78.25728648	      0.00000000	      2.49821722
      0.54528664	   -173.81539856	    -78.25545919	      0.00000000	      2.49864334
      0.54537112	   -173.81439208	    -78.25403070	      0.00000000	      2.49897664
      0.54545561	   -173.81338588	    -78.25259674	      0.00000000	      2.49931138
      0.54556821	   -173.81204532	    -78.25067704	      0.00000000	      2.49975974
      0.54566913	   -173.81084421	    -78.24894808	      0.00000000	      2.50016380
      0.54577006	   -173.80964359	    -78.24721123	      0.00000000	      2.50056994
      0.54585863	   -173.80859027	    -78.24568044	      0.00000000	      2.50092808
      0.54594720	   -173.80753733	    -78.24414351	      0.00000000	      2.50128784
      0.54603577	   -173.80648473	    -78.24260041	      0.00000000	      2.50164923
      0.54615554	   -173.80506198	    -78.24050397	      0.00000000	      2.50214050
      0.54624464	   -173.80400389	    -78.23893687	      0.00000000	      2.50250795
      0.54633374	   -173.80294618	    -78.23736343	      0.00000000	      2.50287707
      0.54644134	   -173.80166936	    -78.23545485	      0.00000000	      2.50332507
      0.54654894	   -173.80039311	    -78.23353694	      0.00000000	      2.50377555
      0.54663024	   -173.79942914	    -78.23208161	      0.00000000	      2.50411757
      0.54671154	   -173.79846550	    -78.23062089	      0.00000000	      2.50446101
      0.54682647	   -173.79710368	    -78.22854659	      0.00000000	      2.50494901
      0.54692795	   -173.79590190	    -78.22670619	      0.00000000	      2.50538226
      0.54702942	   -173.79470056	    -78.22485727	      0.00000000	      2.50581777
      0.54713089	   -173.79349977	    -78.22299980	      0.00000000	      2.50625557
      0.54721515	   -173.79250305	    -78.22145094	      0.00000000	      2.50662084
      0.54729940	   -173.79150671	    -78.21989613	      0.00000000	      2.50698769
      0.54740802	   -173.79022279	    -78.21788295	      0.00000000	      2.50746297
      0.54751664	   -173.78893947	    -78.21585976	      0.00000000	      2.50794093
      0.54760240	   -173.78792647	    -78.21425504	      0.00000000	      2.50832026
      0.54768817	   -173.78691386	    -78.21264402	      0.00000000	      2.50870128
      0.54779641	   -173.78563650	    -78.21060193	      0.00000000	      2.50918453
      0.54790464	   -173.78435975	    -78.20854971	      0.00000000	      2.50967051
      0.54798825	   -173.78337387	    -78.20695746	      0.00000000	      2.51004779
      0.54807186	   -173.78238838	    -78.20535909	      0.00000000	      2.51042672
      0.54818264	   -173.78108321	    -78.20323193	      0.00000000	      2.51093131
      0.54829341	   -173.77977869	    -78.20109393	      0.00000000	      2.51143883
      0.54837575	   -173.77880934	    -78.19949756	      0.00000000	      2.51181800
      0.54845810	   -173.77784037	    -78.19789513	      0.00000000	      2.51219882
      0.54857109	   -173.77651127	    -78.19568634	      0.00000000	      2.51272406
      0.54867065	   -173.77534084	    -78.19373072	      0.00000000	      2.51318940
      0.54877021	   -173.77417089	    -78.19176610	      0.00000000	      2.51365719
      0.54886976	   -173.77300151	    -78.18979245	      0.00000000	      2.51412743
      0.54895767	   -173.77196932	    -78.18804213	      0.00000000	      2.51454471
      0.54904558	   -173.77093759	    -78.18628469	      0.00000000	      2.51496392
      0.54913349	   -173.76990624	    -78.18452010	      0.00000000	      2.51538508
      0.54925188	   -173.76851797	    -78.18213227	      0.00000000	      2.51595536
      0.54934017	   -173.76748314	    -78.18034301	      0.00000000	      2.51638298
      0.54942846	   -173.76644876	    -78.17854643	      0.00000000	      2.51681259
      0.54953504	   -173.76520071	    -78.17636795	      0.00000000	      2.51733386
      0.54964162	   -173.76395332	    -78.17417867	      0.00000000	      2.51785808
      0.54972267	   -173.76300497	    -78.17250629	      0.00000000	      2.51825877
      0.54980373	   -173.76205703	    -78.17082760	      0.00000000	      2.51866119
      0.54991683	   -173.76073503	    -78.16847486	      0.00000000	      2.51922556
      0.55001739	   -173.75956015	    -78.16637239	      0.00000000	      2.51973025
      0.55011796	   -173.75838582	    -78.16426005	      0.00000000	      2.52023765
      0.55021852	   -173.75721211	    -78.16213778	      0.00000000	      2.52074777
      0.55030213	   -173.75623668	    -78.16036572	      0.00000000	      2.52117398
      0.55038574	   -173.75526169	    -78.15858672	      0.00000000	      2.52160210
      0.55049326	   -173.75400845	    -78.15628872	      0.00000000	      2.52215547
      0.55060077	   -173.75275592	    -78.15397914	      0.00000000	      2.52271202
      0.55068630	   -173.75176003	    -78.15213361	      0.00000000	      2.52315705
      0.55077183	   -173.75076460	    -78.15028068	      0.00000000	      2.52360411
      0.55087844	   -173.74952441	    -78.14796060	      0.00000000	      2.52416425
      0.55098505	   -173.74828493	    -78.14562889	      0.00000000	      2.52472760
      0.55106871	   -173.74731265	    -78.14379079	      0.00000000	      2.52517198
      0.55115238	   -173.74634083	    -78.14194545	      0.00000000	      2.52561837
      0.55126093	   -173.74508054	    -78.13954032	      0.00000000	      2.52620055
      0.55136948	   -173.74382101	    -78.13712286	      0.00000000	      2.52678615
      0.55145234	   -173.74286008	    -78.13526930	      0.00000000	      2.52723545
      0.55153520	   -173.74189960	    -78.13340848	      0.00000000	      2.52768676
      0.55164511	   -173.74062611	    -78.13092869	      0.00000000	      2.52828859
      0.55175503	   -173.73935341	    -78.12843598	      0.00000000	      2.52889402
      0.55183657	   -173.73840973	    -78.12657839	      0.00000000	      2.52934549
      0.55191811	   -173.73746650	    -78.12471361	      0.00000000	      2.52979896
      0.55203004	   -173.73617242	    -78.12214210	      0.00000000	      2.53042471
      0.55212895	   -173.73502951	    -78.11985819	      0.00000000	      2.53098088
      0.55222787	   -173.73388720	    -78.11756352	      0.00000000	      2.53154006
      0.55232678	   -173.73274558	    -78.11525804	      0.00000000	      2.53210226
      0.55241318	   -173.73174885	    -78.11323530	      0.00000000	      2.53259583
      0.55249958	   -173.73075266	    -78.11120421	      0.00000000	      2.53309174
      0.55258598	   -173.72975694	    -78.10916474	      0.00000000	      2.53358999
      0.55270619	   -173.72837252	    -78.10631334	      0.00000000	      2.53428711
      0.55279270	   -173.72737664	    -78.10425084	      0.00000000	      2.53479172
      0.55287922	   -173.72638129	    -78.10217979	      0.00000000	      2.53529873
      0.55298645	   -173.72514839	    -78.09960111	      0.00000000	      2.53593045
      0.55308294	   -173.72403960	    -78.09726919	      0.00000000	      2.53650213
      0.55317943	   -173.72293141	    -78.09492644	      0.00000000	      2.53707685
      0.55327593	   -173.72182392	    -78.09257281	      0.00000000	      2.53765463
      0.55337242	   -173.72071702	    -78.09020824	      0.00000000	      2.53823549
      0.55345725	   -173.71974456	    -78.08812053	      0.00000000	      2.53874868
      0.55354207	   -173.71877258	    -78.08602427	      0.00000000	      2.53926427
      0.55364702	   -173.71757068	    -78.08341869	      0.00000000	      2.53990557
      0.55375198	   -173.71636953	    -78.08079987	      0.00000000	      2.54055061
      0.55383485	   -173.71542170	    -78.07872264	      0.00000000	      2.54106259
      0.55391772	   -173.71447433	    -78.07663707	      0.00000000	      2.54157693
      0.55402748	   -173.71322041	    -78.07386199	      0.00000000	      2.54226179
      0.55412550	   -173.71210119	    -78.07137094	      0.00000000	      2.54287700
      0.55422353	   -173.71098273	    -78.06886803	      0.00000000	      2.54349558
      0.55431144	   -173.70998032	    -78.06661340	      0.00000000	      2.54405317
      0.55439934	   -173.70897852	    -78.06434913	      0.00000000	      2.54461349
      0.55448725	   -173.70797727	    -78.06207515	      0.00000000	      2.54517657
      0.55459973	   -173.70669705	    -78.05915137	      0.00000000	      2.54590108
      0.55468762	   -173.70569729	    -78.05685546	      0.00000000	      2.54647041
      0.55477551	   -173.70469814	    -78.05454968	      0.00000000	      2.54704254
      0.55486340	   -173.70369957	    -78.05223398	      0.00000000	      2.54761750
      0.55497955	   -173.70238091	    -78.04915852	      0.00000000	      2.54838166
      0.55506486	   -173.70141297	    -78.04688838	      0.00000000	      2.54894613
      0.55515017	   -173.70044563	    -78.04460874	      0.00000000	      2.54951331
      0.55525681	   -173.69923716	    -78.04174557	      0.00000000	      2.55022616
      0.55536346	   -173.69802962	    -78.03886737	      0.00000000	      2.55094331
      0.55544313	   -173.69712809	    -78.03670737	      0.00000000	      2.55148186
      0.55552280	   -173.69622710	    -78.03453889	      0.00000000	      2.55202284
      0.55563475	   -173.69496184	    -78.03147726	      0.00000000	      2.55278717
      0.55573417	   -173.69383911	    -78.02874422	      0.00000000	      2.55346998
      0.55583358	   -173.69271714	    -78.02599772	      0.00000000	      2.55415665
      0.55593300	   -173.69159604	    -78.02323770	      0.00000000	      2.55484720
      0.55601477	   -173.69067446	    -78.02095732	      0.00000000	      2.55541811
      0.55609655	   -173.68975347	    -78.01866770	      0.00000000	      2.55599167
      0.55620325	   -173.68855250	    -78.01566599	      0.00000000	      2.55674413
      0.55630177	   -173.68744453	    -78.01288043	      0.00000000	      2.55744292
      0.55640029	   -173.68633733	    -78.01008119	      0.00000000	      2.55814564
      0.55649881	   -173.68523101	    -78.00726821	      0.00000000	      2.55885231
      0.55658102	   -173.68430833	    -78.00491010	      0.00000000	      2.55944510
      0.55666324	   -173.68338627	    -78.00254230	      0.00000000	      2.56004067
      0.55676884	   -173.68220280	    -77.99948683	      0.00000000	      2.56080974
      0.55687444	   -173.68102032	    -77.99641521	      0.00000000	      2.56158345
      0.55695934	   -173.68007032	    -77.99393394	      0.00000000	      2.56220889
      0.55704424	   -173.67912098	    -77.99144210	      0.00000000	      2.56283738
      0.55714808	   -173.67796062	    -77.98837974	      0.00000000	      2.56361029
      0.55725192	   -173.67680124	    -77.98530139	      0.00000000	      2.56438782
      0.55733527	   -173.67587141	    -77.98281915	      0.00000000	      2.56501520
      0.55741861	   -173.67494224	    -77.98032649	      0.00000000	      2.56564559
      0.55752374	   -173.67377098	    -77.97716711	      0.00000000	      2.56644514
      0.55762888	   -173.67260075	    -77.97399097	      0.00000000	      2.56724954
      0.55771197	   -173.67167646	    -77.97146857	      0.00000000	      2.56788880
      0.55779507	   -173.67075284	    -77.96893558	      0.00000000	      2.56853112
      0.55790066	   -173.66958021	    -77.96570186	      0.00000000	      2.56935170
      0.55800624	   -173.66840864	    -77.96245082	      0.00000000	      2.57017728
      0.55808857	   -173.66749572	    -77.95990355	      0.00000000	      2.57082459
      0.55817090	   -173.66658348	    -77.95734564	      0.00000000	      2.57147498
      0.55827741	   -173.66540432	    -77.95402083	      0.00000000	      2.57232094
      0.55838392	   -173.66422627	    -77.95067800	      0.00000000	      2.57317213
      0.55846554	   -173.66332416	    -77.94810392	      0.00000000	      2.57382801
      0.55854716	   -173.66242272	    -77.94551912	      0.00000000	      2.57448700
      0.55865467	   -173.66123630	    -77.94209799	      0.00000000	      2.57535980
      0.55876218	   -173.66005103	    -77.93865805	      0.00000000	      2.57623807
      0.55884293	   -173.65916146	    -77.93606180	      0.00000000	      2.57690138
      0.55892369	   -173.65827255	    -77.93345481	      0.00000000	      2.57756781
      0.55903248	   -173.65707598	    -77.92992552	      0.00000000	      2.57847061
      0.55912945	   -173.65601049	    -77.92676325	      0.00000000	      2.57928012
      0.55922641	   -173.65494590	    -77.92358521	      0.00000000	      2.58009422
      0.55932338	   -173.65388230	    -77.92039131	      0.00000000	      2.58091293
      0.55940869	   -173.65294729	    -77.91756816	      0.00000000	      2.58163708
      0.55949400	   -173.65201305	    -77.91473260	      0.00000000	      2.58236484
      0.55957931	   -173.65107953	    -77.91188455	      0.00000000	      2.58309625
      0.55969585	   -173.64980552	    -77.90797369	      0.00000000	      2.58410130
      0.55978118	   -173.64887353	    -77.90509516	      0.00000000	      2.58484157
      0.55986651	   -173.64794233	    -77.90220393	      0.00000000	      2.58558555
      0.55997113	   -173.64680158	    -77.89864152	      0.00000000	      2.58650285
      0.56007575	   -173.64566202	    -77.89505978	      0.00000000	      2.58742579
      0.56015439	   -173.64480620	    -77.89235483	      0.00000000	      2.58812325
      0.56023303	   -173.64395107	    -77.88963882	      0.00000000	      2.58882393
      0.56034371	   -173.64274859	    -77.88579731	      0.00000000	      2.58981562
      0.56044214	   -173.64168027	    -77.88236221	      0.00000000	      2.59070303
      0.56054057	   -173.64061296	    -77.87890947	      0.00000000	      2.59159561
      0.56062899	   -173.63965519	    -77.87579298	      0.00000000	      2.59240177
      0.56071740	   -173.63869823	    -77.87266209	      0.00000000	      2.59321215
      0.56080582	   -173.63774214	    -77.86951672	      0.00000000	      2.59402676
      0.56089424	   -173.63678689	    -77.86635678	      0.00000000	      2.59484564
      0.56100807	   -173.63555831	    -77.86226685	      0.00000000	      2.59590624
      0.56109024	   -173.63467231	    -77.85929934	      0.00000000	      2.59667629
      0.56117241	   -173.63378709	    -77.85631903	      0.00000000	      2.59745008
      0.56127979	   -173.63263141	    -77.85240502	      0.00000000	      2.59846695
      0.56138717	   -173.63147706	    -77.84846888	      0.00000000	      2.59949029
      0.56146469	   -173.63064445	    -77.84561335	      0.00000000	      2.60023315
      0.56154222	   -173.62981254	    -77.84274616	      0.00000000	      2.60097943
      0.56165486	   -173.62860490	    -77.83855894	      0.00000000	      2.60206997
      0.56175325	   -173.62755137	    -77.83488151	      0.00000000	      2.60302841
      0.56185163	   -173.62649892	    -77.83118493	      0.00000000	      2.60399247
      0.56194006	   -173.62555395	    -77.82784597	      0.00000000	      2.60486378
      0.56202849	   -173.62460985	    -77.82449137	      0.00000000	      2.60573969
      0.56211692	   -173.62366669	    -77.82112104	      0.00000000	      2.60662021
      0.56220535	   -173.62272442	    -77.81773489	      0.00000000	      2.60750537
      0.56231721	   -173.62153385	    -77.81342882	      0.00000000	      2.60863173
      0.56239983	   -173.62065535	    -77.81023171	      0.00000000	      2.60946854
      0.56248245	   -173.61977770	    -77.80702055	      0.00000000	      2.61030947
      0.56258833	   -173.61865420	    -77.80288497	      0.00000000	      2.61139313
      0.56269421	   -173.61753207	    -77.79872603	      0.00000000	      2.61248365
      0.56277217	   -173.61670662	    -77.79564861	      0.00000000	      2.61329105
      0.56285013	   -173.61588194	    -77.79255839	      0.00000000	      2.61410221
      0.56296114	   -173.61470891	    -77.78813593	      0.00000000	      2.61526376
      0.56305850	   -173.61368142	    -77.78423584	      0.00000000	      2.61628877
      0.56315585	   -173.61265507	    -77.78031541	      0.00000000	      2.61731975
      0.56325321	   -173.61162992	    -77.77637453	      0.00000000	      2.61835673
      0.56333459	   -173.61077386	    -77.77306461	      0.00000000	      2.61922816
      0.56341597	   -173.60991866	    -77.76974023	      0.00000000	      2.62010384
      0.56351961	   -173.60883063	    -77.76548519	      0.00000000	      2.62122529
      0.56362326	   -173.60774397	    -77.76120643	      0.00000000	      2.62235369
      0.56370602	   -173.60687719	    -77.75777265	      0.00000000	      2.62325977
      0.56378878	   -173.60601130	    -77.75432357	      0.00000000	      2.62417033
      0.56389214	   -173.60493106	    -77.74999428	      0.00000000	      2.62531390
      0.56399551	   -173.60385221	    -77.74564084	      0.00000000	      2.62646455
      0.56407619	   -173.60301103	    -77.74222595	      0.00000000	      2.62736762
      0.56415687	   -173.60217071	    -77.73879618	      0.00000000	      2.62827505
      0.56426276	   -173.60106907	    -77.73427200	      0.00000000	      2.62947269
      0.56436864	   -173.59996891	    -77.72972189	      0.00000000	      2.63067792
      0.56444782	   -173.59914716	    -77.72630246	      0.00000000	      2.63158414
      0.56452700	   -173.59832626	    -77.72286837	      0.00000000	      2.63249465
      0.56463557	   -173.59720194	    -77.71813553	      0.00000000	      2.63375018
      0.56473091	   -173.59621595	    -77.71395657	      0.00000000	      2.63485940
      0.56482625	   -173.59523112	    -77.70975596	      0.00000000	      2.63597497
      0.56492159	   -173.59424753	    -77.70553359	      0.00000000	      2.63709690
      0.56500687	   -173.59336866	    -77.70173807	      0.00000000	      2.63810591
      0.56509215	   -173.59249080	    -77.69792493	      0.00000000	      2.63912007
      0.56517743	   -173.59161388	    -77.69409409	      0.00000000	      2.64013941
      0.56528804	   -173.59047798	    -77.68909893	      0.00000000	      2.64146926
      0.56537422	   -173.58959409	    -77.68518628	      0.00000000	      2.64251146
      0.56546040	   -173.58871124	    -77.68125525	      0.00000000	      2.64355902
      0.56554657	   -173.58782936	    -77.67730572	      0.00000000	      2.64461199
      0.56565790	   -173.58669159	    -77.67217587	      0.00000000	      2.64598034
      0.56574226	   -173.58583058	    -77.66826816	      0.00000000	      2.64702321
      0.56582662	   -173.58497056	    -77.66434243	      0.00000000	      2.64807133
      0.56592942	   -173.58392375	    -77.65953365	      0.00000000	      2.64935583
      0.56603223	   -173.58287842	    -77.65469780	      0.00000000	      2.65064821
      0.56610944	   -173.58209421	    -77.65104783	      0.00000000	      2.65162409
      0.56618665	   -173.58131086	    -77.64738243	      0.00000000	      2.65260447
      0.56629720	   -173.58019069	    -77.64210746	      0.00000000	      2.65401600
      0.56639296	   -173.57922186	    -77.63751277	      0.00000000	      2.65524609
      0.56648871	   -173.57825426	    -77.63289393	      0.00000000	      2.65648320
      0.56658446	   -173.57728798	    -77.62825081	      0.00000000	      2.65772737
      0.56666738	   -173.57645213	    -77.62420993	      0.00000000	      2.65881060
      0.56675031	   -173.57561727	    -77.62015065	      0.00000000	      2.65989918
      0.56685083	   -173.57460651	    -77.61520521	      0.00000000	      2.66122594
      0.56695135	   -173.57359721	    -77.61023243	      0.00000000	      2.66256063
      0.56703368	   -173.57277156	    -77.60613904	      0.00000000	      2.66365972
      0.56711601	   -173.57194690	    -77.60202710	      0.00000000	      2.66476419
      0.56721844	   -173.57092223	    -77.59688540	      0.00000000	      2.66614579
      0.56732087	   -173.56989908	    -77.59171469	      0.00000000	      2.66753578
      0.56740011	   -173.56910844	    -77.58769405	      0.00000000	      2.66861701
      0.56747936	   -173.56831871	    -77.58365586	      0.00000000	      2.66970331
      0.56758642	   -173.56725321	    -77.57817241	      0.00000000	      2.67117894
      0.56769348	   -173.56618936	    -77.57265658	      0.00000000	      2.67266390
      0.56776891	   -173.56544079	    -77.56875094	      0.00000000	      2.67371574
      0.56784434	   -173.56469304	    -77.56482906	      0.00000000	      2.67477226
      0.56795917	   -173.56355622	    -77.55882706	      0.00000000	      2.67638971
      0.56805327	   -173.56262607	    -77.55388038	      0.00000000	      2.67772327
      0.56814737	   -173.56169715	    -77.54890800	      0.00000000	      2.67906421
      0.56824146	   -173.56076952	    -77.54390977	      0.00000000	      2.68041256
      0.56833556	   -173.55984311	    -77.53888556	      0.00000000	      2.68176836
      0.56841871	   -173.55902558	    -77.53442419	      0.00000000	      2.68297264
      0.56850186	   -173.55820899	    -77.52994232	      0.00000000	      2.68418277
      0.56858501	   -173.55739341	    -77.52543987	      0.00000000	      2.68539879
      0.56870013	   -173.55626584	    -77.51917206	      0.00000000	      2.68709212
      0.56878423	   -173.55544328	    -77.51456776	      0.00000000	      2.68833641
      0.56886834	   -173.55462170	    -77.50994206	      0.00000000	      2.68958679
      0.56897067	   -173.55362347	    -77.50428499	      0.00000000	      2.69111638
      0.56906256	   -173.55272826	    -77.49917743	      0.00000000	      2.69249777
      0.56915446	   -173.55183428	    -77.49404393	      0.00000000	      2.69388652
      0.56924635	   -173.55094146	    -77.48888436	      0.00000000	      2.69528266
      0.56933825	   -173.55004988	    -77.48369860	      0.00000000	      2.69668622
      0.56943014	   -173.54915945	    -77.47848650	      0.00000000	      2.69809724
      0.56952204	   -173.54827026	    -77.47324795	      0.00000000	      2.69951572
      0.56960460	   -173.54747236	    -77.46851878	      0.00000000	      2.70079653
      0.56968716	   -173.54667545	    -77.46376806	      0.00000000	      2.70208342
      0.56978687	   -173.54571435	    -77.45800218	      0.00000000	      2.70364560
      0.56988657	   -173.54475467	    -77.45220455	      0.00000000	      2.70521670
      0.56996735	   -173.54397810	    -77.44748374	      0.00000000	      2.70649622
      0.57004813	   -173.54320247	    -77.44274189	      0.00000000	      2.70778164
      0.57015232	   -173.54220345	    -77.43659504	      0.00000000	      2.70944820
      0.57024573	   -173.54130906	    -77.43105385	      0.00000000	      2.71095079
      0.57033914	   -173.54041583	    -77.42548413	      0.00000000	      2.71246136
      0.57043255	   -173.53952387	    -77.41988573	      0.00000000	      2.71397990
      0.57051403	   -173.53874683	    -77.41497929	      0.00000000	      2.71531092
      0.57059550	   -173.53797074	    -77.41005084	      0.00000000	      2.71664805
      0.57069705	   -173.53700460	    -77.40387668	      0.00000000	      2.71832334
      0.57079861	   -173.53603991	    -77.39766800	      0.00000000	      2.72000817
      0.57087619	   -173.53530381	    -77.39290135	      0.00000000	      2.72130181
      0.57095378	   -173.53456856	    -77.38811438	      0.00000000	      2.72260104
      0.57106354	   -173.53352975	    -77.38130733	      0.00000000	      2.72444869
      0.57115640	   -173.53265220	    -77.37551655	      0.00000000	      2.72602060
      0.57124925	   -173.53177577	    -77.36969626	      0.00000000	      2.72760060
      0.57134211	   -173.53090053	    -77.36384633	      0.00000000	      2.72918871
      0.57142551	   -173.53011534	    -77.35856668	      0.00000000	      2.73062205
      0.57150892	   -173.52933109	    -77.35326292	      0.00000000	      2.73206196
      0.57159232	   -173.52854773	    -77.34793495	      0.00000000	      2.73350847
      0.57170185	   -173.52752029	    -77.34090052	      0.00000000	      2.73541826
      0.57179100	   -173.52668522	    -77.33514437	      0.00000000	      2.73698100
      0.57188015	   -173.52585119	    -77.32936021	      0.00000000	      2.73855131
      0.57196930	   -173.52501814	    -77.32354790	      0.00000000	      2.74012922
      0.57205844	   -173.52418612	    -77.31770735	      0.00000000	      2.74171473
      0.57214759	   -173.52335507	    -77.31183844	      0.00000000	      2.74330786
      0.57223674	   -173.52252503	    -77.30594106	      0.00000000	      2.74490861
      0.57232589	   -173.52169595	    -77.30001508	      0.00000000	      2.74651701
      0.57241503	   -173.52086786	    -77.29406042	      0.00000000	      2.74813307
      0.57252309	   -173.51986535	    -77.28680391	      0.00000000	      2.75010222
      0.57260001	   -173.51915265	    -77.28161280	      0.00000000	      2.75151075
      0.57267693	   -173.51844062	    -77.27640008	      0.00000000	      2.75292499
      0.57278312	   -173.51745873	    -77.26916764	      0.00000000	      2.75488694
      0.57288092	   -173.51655563	    -77.26247037	      0.00000000	      2.75670342
      0.57297871	   -173.51565366	    -77.25573775	      0.00000000	      2.75852918
      0.57306235	   -173.51488311	    -77.24995187	      0.00000000	      2.76009794
      0.57314598	   -173.51411339	    -77.24413996	      0.00000000	      2.76167349
      0.57324657	   -173.51318867	    -77.23711564	      0.00000000	      2.76357733
      0.57333510	   -173.51237571	    -77.23090171	      0.00000000	      2.76526117
      0.57342363	   -173.51156356	    -77.22465830	      0.00000000	      2.76695264
      0.57351216	   -173.51075228	    -77.21838530	      0.00000000	      2.76865173
      0.57360069	   -173.50994179	    -77.21208261	      0.00000000	      2.77035846
      0.57368922	   -173.50913213	    -77.20575013	      0.00000000	      2.77207282
      0.57377775	   -173.50832325	    -77.19938778	      0.00000000	      2.77379482
      0.57386628	   -173.50751517	    -77.19299546	      0.00000000	      2.77552445
      0.57395481	   -173.50670784	    -77.18657306	      0.00000000	      2.77726171
      0.57404334	   -173.50590129	    -77.18012050	      0.00000000	      2.77900660
      0.57415408	   -173.50489339	    -77.17200641	      0.00000000	      2.78120002
      0.57422821	   -173.50421938	    -77.16654838	      0.00000000	      2.78267493
      0.57430234	   -173.50354585	    -77.16106901	      0.00000000	      2.78415518
      0.57441130	   -173.50255674	    -77.15297616	      0.00000000	      2.78634066
      0.57451527	   -173.50161391	    -77.14521090	      0.00000000	      2.78843673
      0.57461924	   -173.50067203	    -77.13740327	      0.00000000	      2.79054327
      0.57469862	   -173.49995347	    -77.13141360	      0.00000000	      2.79215864
      0.57477800	   -173.49923546	    -77.12539908	      0.00000000	      2.79378010
      0.57488716	   -173.49824880	    -77.11708701	      0.00000000	      2.79601992
      0.57497153	   -173.49748695	    -77.11063102	      0.00000000	      2.79775875
      0.57505589	   -173.49672561	    -77.10414675	      0.00000000	      2.79950441
      0.57514026	   -173.49596480	    -77.09763413	      0.00000000	      2.80125691
      0.57525157	   -173.49496168	    -77.08899767	      0.00000000	      2.80357965
      0.57532817	   -173.49427194	    -77.08302593	      0.00000000	      2.80518486
      0.57540476	   -173.49358255	    -77.07703064	      0.00000000	      2.80679567
      0.57550882	   -173.49264660	    -77.06884797	      0.00000000	      2.80899296
      0.57560788	   -173.49175621	    -77.06101798	      0.00000000	      2.81109422
      0.57570694	   -173.49086642	    -77.05314835	      0.00000000	      2.81320475
      0.57578946	   -173.49012557	    -77.04656237	      0.00000000	      2.81496996
      0.57587198	   -173.48938512	    -77.03994877	      0.00000000	      2.81674156
      0.57597530	   -173.48845853	    -77.03162964	      0.00000000	      2.81896858
      0.57605979	   -173.48770118	    -77.02479388	      0.00000000	      2.82079726
      0.57614428	   -173.48694410	    -77.01792900	      0.00000000	      2.82263258
      0.57622877	   -173.48618736	    -77.01103495	      0.00000000	      2.82447451
      0.57633729	   -173.48521571	    -77.00213672	      0.00000000	      2.82685013
      0.57641471	   -173.48452292	    -76.99575998	      0.00000000	      2.82855131
      0.57649212	   -173.48383030	    -76.98935863	      0.00000000	      2.83025797
      0.57659349	   -173.48292365	    -76.98093902	      0.00000000	      2.83250104
      0.57669118	   -173.48205019	    -76.97278516	      0.00000000	      2.83467146
      0.57678887	   -173.48117700	    -76.96459193	      0.00000000	      2.83685049
      0.57687228	   -173.48043155	    -76.95756489	      0.00000000	      2.83871784
      0.57695570	   -173.47968628	    -76.95050908	      0.00000000	      2.84059140
      0.57705763	   -173.47877565	    -76.94184757	      0.00000000	      2.84288932
      0.57714123	   -173.47802891	    -76.93471139	      0.00000000	      2.84478089
      0.57722484	   -173.47728221	    -76.92754619	      0.00000000	      2.84667859
      0.57730844	   -173.47653559	    -76.92035197	      0.00000000	      2.84858237
      0.57741952	   -173.47554359	    -76.91074824	      0.00000000	      2.85112125
      0.57749467	   -173.47487252	    -76.90422189	      0.00000000	      2.85284491
      0.57756982	   -173.47420141	    -76.89767202	      0.00000000	      2.85457339
      0.57767361	   -173.47327457	    -76.88858790	      0.00000000	      2.85696832
      0.57777388	   -173.47237902	    -76.87976869	      0.00000000	      2.85929079
      0.57787415	   -173.47148338	    -76.87090755	      0.00000000	      2.86162164
      0.57795995	   -173.47071679	    -76.86329124	      0.00000000	      2.86362290
      0.57804576	   -173.46995009	    -76.85564420	      0.00000000	      2.86563021
      0.57813157	   -173.46918321	    -76.84796641	      0.00000000	      2.86764350
      0.57821737	   -173.46841618	    -76.84025787	      0.00000000	      2.86966275
      0.57831848	   -173.46751212	    -76.83113557	      0.00000000	      2.87204955
      0.57840746	   -173.46671624	    -76.82307174	      0.00000000	      2.87415686
      0.57849644	   -173.46592004	    -76.81497483	      0.00000000	      2.87627039
      0.57858542	   -173.46512360	    -76.80684485	      0.00000000	      2.87839007
      0.57867441	   -173.46432679	    -76.79868181	      0.00000000	      2.88051584
      0.57876339	   -173.46352968	    -76.79048571	      0.00000000	      2.88264764
      0.57885237	   -173.46273216	    -76.78225656	      0.00000000	      2.88478540
      0.57894135	   -173.46193429	    -76.77399439	      0.00000000	      2.88692905
      0.57903033	   -173.46113595	    -76.76569920	      0.00000000	      2.88907854
      0.57911931	   -173.46033721	    -76.75737101	      0.00000000	      2.89123378
      0.57920830	   -173.45953796	    -76.74900985	      0.00000000	      2.89339471
      0.57929728	   -173.45873825	    -76.74061574	      0.00000000	      2.89556127
      0.57938626	   -173.45793799	    -76.73218870	      0.00000000	      2.89773337
      0.57947524	   -173.45713722	    -76.72372877	      0.00000000	      2.89991095
      0.57956422	   -173.45633583	    -76.71523597	      0.00000000	      2.90209394
      0.57965321	   -173.45553391	    -76.70671035	      0.00000000	      2.90428225
      0.57974219	   -173.45473131	    -76.69815194	      0.00000000	      2.90647581
      0.57983117	   -173.45392813	    -76.68956078	      0.00000000	      2.90867455
      0.57992015	   -173.45312422	    -76.68093690	      0.00000000	      2.91087838
      0.58000913	   -173.45231969	    -76.67228037	      0.00000000	      2.91308723
      0.58008917	   -173.45159538	    -76.66446627	      0.00000000	      2.91507824
      0.58016920	   -173.45087052	    -76.65662583	      0.00000000	      2.91707317
      0.58027175	   -173.44994090	    -76.64654205	      0.00000000	      2.91963478
      0.58035685	   -173.44916863	    -76.63814052	      0.00000000	      2.92176547
      0.58044195	   -173.44839560	    -76.62970934	      0.00000000	      2.92390039
      0.58052706	   -173.44762186	    -76.62124857	      0.00000000	      2.92603945
      0.58062934	   -173.44669083	    -76.61104038	      0.00000000	      2.92861581
      0.58070877	   -173.44596714	    -76.60308431	      0.00000000	      2.93062035
      0.58078820	   -173.44524273	    -76.59510260	      0.00000000	      2.93262829
      0.58088473	   -173.44436140	    -76.58536792	      0.00000000	      2.93507308
      0.58097852	   -173.44350398	    -76.57587276	      0.00000000	      2.93745328
      0.58107231	   -173.44264556	    -76.56634212	      0.00000000	      2.93983795
      0.58115643	   -173.44187479	    -76.55776473	      0.00000000	      2.94198028
      0.58124055	   -173.44110318	    -76.54915894	      0.00000000	      2.94412604
      0.58132467	   -173.44033069	    -76.54052480	      0.00000000	      2.94627516
      0.58140878	   -173.43955733	    -76.53186240	      0.00000000	      2.94842756
      0.58152472	   -173.43848993	    -76.51987713	      0.00000000	      2.95139937
      0.58159545	   -173.43783793	    -76.51253895	      0.00000000	      2.95321532
      0.58166618	   -173.43718526	    -76.50518095	      0.00000000	      2.95503341
      0.58177889	   -173.43614379	    -76.49341417	      0.00000000	      2.95793510
      0.58187995	   -173.43520865	    -76.48282224	      0.00000000	      2.96054098
      0.58201978	   -173.43391243	    -76.46809970	      0.00000000	      2.96415342
      0.58209065	   -173.43325443	    -76.46060855	      0.00000000	      2.96598717
      0.58216152	   -173.43259577	    -76.45309782	      0.00000000	      2.96782276
      0.58229489	   -173.43135440	    -76.43891078	      0.00000000	      2.97128192
      0.58236804	   -173.43067259	    -76.43110096	      0.00000000	      2.97318161
      0.58244118	   -173.42999004	    -76.42327048	      0.00000000	      2.97508309
      0.58255506	   -173.42892593	    -76.41103827	      0.00000000	      2.97804691
      0.58265213	   -173.42801746	    -76.40057210	      0.00000000	      2.98057648
      0.58274920	   -173.42710774	    -76.39006994	      0.00000000	      2.98310885
      0.58283128	   -173.42633752	    -76.38116198	      0.00000000	      2.98525217
      0.58291336	   -173.42556642	    -76.37222846	      0.00000000	      2.98739735
      0.58299544	   -173.42479440	    -76.36326946	      0.00000000	      2.98954433
      0.58310294	   -173.42378189	    -76.35149659	      0.00000000	      2.99235905
      0.58318586	   -173.42299987	    -76.34238642	      0.00000000	      2.99453200
      0.58326878	   -173.42221699	    -76.33325053	      0.00000000	      2.99670657
      0.58335170	   -173.42143320	    -76.32408897	      0.00000000	      2.99888270
      0.58345876	   -173.42041995	    -76.31222213	      0.00000000	      3.00169464
      0.58354044	   -173.41964589	    -76.30313983	      0.00000000	      3.00384159
      0.58362213	   -173.41887104	    -76.29403289	      0.00000000	      3.00598986
      0.58372081	   -173.41793381	    -76.28299799	      0.00000000	      3.00858688
      0.58380913	   -173.41709395	    -76.27309072	      0.00000000	      3.01091288
      0.58389746	   -173.41625312	    -76.26315494	      0.00000000	      3.01324021
      0.58398579	   -173.41541139	    -76.25319075	      0.00000000	      3.01556881
      0.58407411	   -173.41456871	    -76.24319823	      0.00000000	      3.01789862
      0.58416244	   -173.41372515	    -76.23317750	      0.00000000	      3.02022956
      0.58425076	   -173.41288065	    -76.22312864	      0.00000000	      3.02256158
      0.58433909	   -173.41203531	    -76.21305176	      0.00000000	      3.02489461
      0.58442742	   -173.41118903	    -76.20294693	      0.00000000	      3.02722860
      0.58451574	   -173.41034193	    -76.19281428	      0.00000000	      3.02956348
      0.58460407	   -173.40949391	    -76.18265387	      0.00000000	      3.03189920
      0.58469239	   -173.40864509	    -76.17246583	      0.00000000	      3.03423569
      0.58478072	   -173.40779537	    -76.16225021	      0.00000000	      3.03657290
      0.58486905	   -173.40694487	    -76.15200715	      0.00000000	      3.03891078
      0.58494757	   -173.40618805	    -76.14287832	      0.00000000	      3.04098961
      0.58502609	   -173.40543061	    -76.13372794	      0.00000000	      3.04306889
      0.58512332	   -173.40449178	    -76.12236741	      0.00000000	      3.04564418
      0.58522055	   -173.40355201	    -76.11097405	      0.00000000	      3.04822002
      0.58530010	   -173.40278228	    -76.10162708	      0.00000000	      3.05032807
      0.58537966	   -173.40201195	    -76.09225827	      0.00000000	      3.05243641
      0.58547784	   -173.40106046	    -76.08066716	      0.00000000	      3.05503846
      0.58557601	   -173.40010806	    -76.06904303	      0.00000000	      3.05764082
      0.58565203	   -173.39936992	    -76.06001975	      0.00000000	      3.05965603
      0.58572805	   -173.39863125	    -76.05097681	      0.00000000	      3.06167137
      0.58583111	   -173.39762887	    -76.03868533	      0.00000000	      3.06440385
      0.58593417	   -173.39662553	    -76.02635796	      0.00000000	      3.06713644
      0.58600677	   -173.39591815	    -76.01765325	      0.00000000	      3.06906127
      0.58607936	   -173.39521031	    -76.00893085	      0.00000000	      3.07098608
      0.58618942	   -173.39413625	    -75.99567356	      0.00000000	      3.07390415
      0.58628029	   -173.39324864	    -75.98469717	      0.00000000	      3.07631336
      0.58637117	   -173.39236026	    -75.97369335	      0.00000000	      3.07872243
      0.58646204	   -173.39147119	    -75.96266221	      0.00000000	      3.08113130
      0.58655291	   -173.39058134	    -75.95160384	      0.00000000	      3.08353994
      0.58663105	   -173.38981560	    -75.94207258	      0.00000000	      3.08561101
      0.58670920	   -173.38904930	    -75.93252132	      0.00000000	      3.08768185
      0.58680671	   -173.38809234	    -75.92057445	      0.00000000	      3.09026567
      0.58690423	   -173.38713456	    -75.90859664	      0.00000000	      3.09284905
      0.58698284	   -173.38636186	    -75.89891776	      0.00000000	      3.09493139
      0.58706146	   -173.38558862	    -75.88921890	      0.00000000	      3.09701339
      0.58715997	   -173.38461897	    -75.87703688	      0.00000000	      3.09962188
      0.58725849	   -173.38364851	    -75.86482371	      0.00000000	      3.10222974
      0.58733431	   -173.38290108	    -75.85540240	      0.00000000	      3.10423649
      0.58741014	   -173.38215318	    -75.84596275	      0.00000000	      3.10624283
      0.58751256	   -173.38114223	    -75.83318290	      0.00000000	      3.10895224
      0.58761499	   -173.38013044	    -75.82036983	      0.00000000	      3.11166080
      0.58768817	   -173.37940701	    -75.81119376	      0.00000000	      3.11359571
      0.58776136	   -173.37868314	    -75.80200085	      0.00000000	      3.11553014
      0.58786893	   -173.37761851	    -75.78845885	      0.00000000	      3.11837243
      0.58795995	   -173.37671700	    -75.77697223	      0.00000000	      3.12077653
      0.58805097	   -173.37581492	    -75.76545983	      0.00000000	      3.12317981
      0.58814199	   -173.37491221	    -75.75392176	      0.00000000	      3.12558223
      0.58822305	   -173.37410783	    -75.74362478	      0.00000000	      3.12772100
      0.58830411	   -173.37330296	    -75.73330757	      0.00000000	      3.12985905
      0.58838517	   -173.37249765	    -75.72297020	      0.00000000	      3.13199635
      0.58849051	   -173.37145041	    -75.70950627	      0.00000000	      3.13477274
      0.58857274	   -173.37063240	    -75.69897225	      0.00000000	      3.13693918
      0.58865497	   -173.36981391	    -75.68841769	      0.00000000	      3.13910479
      0.58873720	   -173.36899499	    -75.67784266	      0.00000000	      3.14126956
      0.58884218	   -173.36794890	    -75.66431317	      0.00000000	      3.14403178
      0.58892279	   -173.36714520	    -75.65390197	      0.00000000	      3.14615178
      0.58900340	   -173.36634106	    -75.64347132	      0.00000000	      3.14827092
      0.58910067	   -173.36537015	    -75.63085846	      0.00000000	      3.15082695
      0.58919794	   -173.36439861	    -75.61821746	      0.00000000	      3.15338167
      0.58927174	   -173.36366108	    -75.60860707	      0.00000000	      3.15531922
      0.58934555	   -173.36292319	    -75.59898058	      0.00000000	      3.15725598
      0.58945003	   -173.36187807	    -75.58532578	      0.00000000	      3.15999631
      0.58954095	   -173.36096813	    -75.57341812	      0.00000000	      3.16237944
      0.58963186	   -173.36005773	    -75.56148631	      0.00000000	      3.16476130
      0.58972278	   -173.35914680	    -75.54953040	      0.00000000	      3.16714189
      0.58980210	   -173.35835163	    -75.53907868	      0.00000000	      3.16921800
      0.58988143	   -173.35755606	    -75.52860874	      0.00000000	      3.17129310
      0.58996076	   -173.35676016	    -75.51812065	      0.00000000	      3.17336719
      0.59007111	   -173.35565234	    -75.50349999	      0.00000000	      3.17625085
      0.59015216	   -173.35483835	    -75.49274038	      0.00000000	      3.17836731
      0.59023320	   -173.35402398	    -75.48196203	      0.00000000	      3.18048266
      0.59033078	   -173.35304303	    -75.46896007	      0.00000000	      3.18302807
      0.59041724	   -173.35217340	    -75.45741700	      0.00000000	      3.18528208
      0.59050371	   -173.35130342	    -75.44585282	      0.00000000	      3.18753478
      0.59059017	   -173.35043302	    -75.43426760	      0.00000000	      3.18978616
      0.59067663	   -173.34956226	    -75.42266142	      0.00000000	      3.19203620
      0.59076309	   -173.34869110	    -75.41103434	      0.00000000	      3.19428490
      0.59084955	   -173.34781960	    -75.39938643	      0.00000000	      3.19653224
      0.59093601	   -173.34694769	    -75.38771777	      0.00000000	      3.19877820
      0.59102247	   -173.34607546	    -75.37602843	      0.00000000	      3.20102278
      0.59110893	   -173.34520283	    -75.36431848	      0.00000000	      3.20326596
      0.59119539	   -173.34432988	    -75.35258798	      0.00000000	      3.20550772
      0.59128185	   -173.34345655	    -75.34083702	      0.00000000	      3.20774807
      0.59136831	   -173.34258291	    -75.32906565	      0.00000000	      3.20998698
      0.59145478	   -173.34170889	    -75.31727395	      0.00000000	      3.21222444
      0.59154124	   -173.34083456	    -75.30546199	      0.00000000	      3.21446045
      0.59162770	   -173.33995987	    -75.29362984	      0.00000000	      3.21669499
      0.59171416	   -173.33908488	    -75.28177757	      0.00000000	      3.21892805
      0.59180062	   -173.33820954	    -75.26990525	      0.00000000	      3.22115963
      0.59188708	   -173.33733390	    -75.25801294	      0.00000000	      3.22338971
      0.59197354	   -173.33645792	    -75.24610071	      0.00000000	      3.22561828
      0.59206000	   -173.33558165	    -75.23416864	      0.00000000	      3.22784534
      0.59214646	   -173.33470505	    -75.22221679	      0.00000000	      3.23007087
      0.59223292	   -173.33382817	    -75.21024523	      0.00000000	      3.23229486
      0.59231939	   -173.33295096	    -75.19825402	      0.00000000	      3.23451732
      0.59240585	   -173.33207348	    -75.18624325	      0.00000000	      3.23673822
      0.59249231	   -173.33119568	    -75.17421296	      0.00000000	      3.23895756
      0.59257877	   -173.33031762	    -75.16216324	      0.00000000	      3.24117533
      0.59266523	   -173.32943924	    -75.15009414	      0.00000000	      3.24339153
      0.59275169	   -173.32856061	    -75.13800573	      0.00000000	      3.24560615
      0.59283815	   -173.32768167	    -75.12589809	      0.00000000	      3.24781917
      0.59292461	   -173.32680249	    -75.11377127	      0.00000000	      3.25003060
      0.59301107	   -173.32592301	    -75.10162534	      0.00000000	      3.25224042
      0.59309753	   -173.32504329	    -75.08946038	      0.00000000	      3.25444863
      0.59318400	   -173.32416327	    -75.07727644	      0.00000000	      3.25665523
      0.59327046	   -173.32328303	    -75.06507359	      0.00000000	      3.25886020
      0.59335692	   -173.32240249	    -75.05285190	      0.00000000	      3.26106354
      0.59344338	   -173.32152175	    -75.04061143	      0.00000000	      3.26326524
      0.59352984	   -173.32064070	    -75.02835224	      0.00000000	      3.26546530
      0.59361630	   -173.31975946	    -75.01607441	      0.00000000	      3.26766371
      0.59370276	   -173.31887793	    -75.00377799	      0.00000000	      3.26986047
      0.59378922	   -173.31799620	    -74.99146306	      0.00000000	      3.27205557
      0.59387568	   -173.31711419	    -74.97912967	      0.00000000	      3.27424900
      0.59396214	   -173.31623200	    -74.96677790	      0.00000000	      3.27644077
      0.59404860	   -173.31534953	    -74.95440779	      0.00000000	      3.27863086
      0.59413507	   -173.31446688	    -74.94201942	      0.00000000	      3.28081928
      0.59422153	   -173.31358395	    -74.92961285	      0.00000000	      3.28300601
      0.59429925	   -173.31279010	    -74.91844445	      0.00000000	      3.28497034
      0.59437698	   -173.31199605	    -74.90726144	      0.00000000	      3.28693330
      0.59447124	   -173.31103282	    -74.89367930	      0.00000000	      3.28931211
      0.59456550	   -173.31006930	    -74.88007581	      0.00000000	      3.29168891
      0.59464506	   -173.30925591	    -74.86857740	      0.00000000	      3.29369344
      0.59472462	   -173.30844231	    -74.85706390	      0.00000000	      3.29569653
      0.59480419	   -173.30762855	    -74.84553535	      0.00000000	      3.29769817
      0.59491107	   -173.30653507	    -74.83002434	      0.00000000	      3.30038488
      0.59499126	   -173.30571448	    -74.81836897	      0.00000000	      3.30239895
      0.59507145	   -173.30489369	    -74.80669848	      0.00000000	      3.30441155
      0.59515165	   -173.30407276	    -74.79501292	      0.00000000	      3.30642266
      0.59525942	   -173.30296923	    -74.77928488	      0.00000000	      3.30912309
      0.59533805	   -173.30216395	    -74.76779281	      0.00000000	      3.31109159
      0.59541668	   -173.30135849	    -74.75628640	      0.00000000	      3.31305867
      0.59551479	   -173.30035330	    -74.74190929	      0.00000000	      3.31551107
      0.59560185	   -173.29946109	    -74.72913279	      0.00000000	      3.31768541
      0.59568891	   -173.29856875	    -74.71633890	      0.00000000	      3.31985799
      0.59577597	   -173.29767620	    -74.70352768	      0.00000000	      3.32202880
      0.59586303	   -173.29678352	    -74.69069920	      0.00000000	      3.32419785
      0.59595009	   -173.29589062	    -74.67785351	      0.00000000	      3.32636512
      0.59603715	   -173.29499762	    -74.66499069	      0.00000000	      3.32853063
      0.59611436	   -173.29420540	    -74.65356786	      0.00000000	      3.33044982
      0.59619158	   -173.29341308	    -74.64213164	      0.00000000	      3.33236761
      0.59628627	   -173.29244126	    -74.62808902	      0.00000000	      3.33471752
      0.59638096	   -173.29146930	    -74.61402641	      0.00000000	      3.33706533
      0.59645884	   -173.29066974	    -74.60244582	      0.00000000	      3.33899468
      0.59653672	   -173.28987010	    -74.59085180	      0.00000000	      3.34092261
      0.59663250	   -173.28888642	    -74.57657383	      0.00000000	      3.34329184
      0.59672829	   -173.28790261	    -74.56227570	      0.00000000	      3.34565891
      0.59680293	   -173.28713578	    -74.55111946	      0.00000000	      3.34750204
      0.59687757	   -173.28636888	    -74.53995107	      0.00000000	      3.34934385
      0.59697783	   -173.28533864	    -74.52493117	      0.00000000	      3.35181561
      0.59707809	   -173.28430826	    -74.50988949	      0.00000000	      3.35428500
      0.59714953	   -173.28357386	    -74.49915741	      0.00000000	      3.35604327
      0.59722097	   -173.28283940	    -74.48841434	      0.00000000	      3.35780033
      0.59732758	   -173.28174326	    -74.47236308	      0.00000000	      3.36042000
      0.59741638	   -173.28083007	    -74.45897423	      0.00000000	      3.36260008
      0.59750518	   -173.27991673	    -74.44556857	      0.00000000	      3.36477829
      0.59759399	   -173.27900331	    -74.43214620	      0.00000000	      3.36695465
      0.59768279	   -173.27808971	    -74.41870714	      0.00000000	      3.36912914
      0.59775928	   -173.27730276	    -74.40711848	      0.00000000	      3.37100059
      0.59783576	   -173.27651569	    -74.39551754	      0.00000000	      3.37287066
      0.59793107	   -173.27553483	    -74.38104445	      0.00000000	      3.37519903
      0.59802638	   -173.27455381	    -74.36655243	      0.00000000	      3.37752525
      0.59810332	   -173.27376186	    -74.35484055	      0.00000000	      3.37940144
      0.59818026	   -173.27296980	    -74.34311642	      0.00000000	      3.38127624
      0.59827658	   -173.27197805	    -74.32842063	      0.00000000	      3.38362150
      0.59837290	   -173.27098615	    -74.31370577	      0.00000000	      3.38596459
      0.59844709	   -173.27022214	    -74.30235938	      0.00000000	      3.38776775
      0.59852128	   -173.26945804	    -74.29100176	      0.00000000	      3.38956961
      0.59862147	   -173.26842607	    -74.27564621	      0.00000000	      3.39200087
      0.59872165	   -173.26739395	    -74.26027033	      0.00000000	      3.39442976
      0.59879323	   -173.26665658	    -74.24927360	      0.00000000	      3.39616348
      0.59886480	   -173.26591913	    -74.23826657	      0.00000000	      3.39789599
      0.59897011	   -173.26483392	    -74.22205169	      0.00000000	      3.40044310
      0.59905914	   -173.26391648	    -74.20832804	      0.00000000	      3.40259412
      0.59914816	   -173.26299899	    -74.19458863	      0.00000000	      3.40474328
      0.59923718	   -173.26208138	    -74.18083351	      0.00000000	      3.40689058
      0.59931659	   -173.26126281	    -74.16855033	      0.00000000	      3.40880447
      0.59939600	   -173.26044415	    -74.15625473	      0.00000000	      3.41071688
      0.59947541	   -173.25962544	    -74.14394677	      0.00000000	      3.41262781
      0.59957812	   -173.25856644	    -74.12800960	      0.00000000	      3.41509718
      0.59965869	   -173.25773571	    -74.11549409	      0.00000000	      3.41703243
      0.59973925	   -173.25690490	    -74.10296599	      0.00000000	      3.41896616
      0.59981982	   -173.25607405	    -74.09042534	      0.00000000	      3.42089837
      0.59992211	   -173.25501901	    -74.07448441	      0.00000000	      3.42334952
      0.60000113	   -173.25420399	    -74.06215664	      0.00000000	      3.42524131
      0.60008015	   -173.25338888	    -74.04981692	      0.00000000	      3.42713165
      0.60017509	   -173.25240945	    -74.03497437	      0.00000000	      3.42940106
      0.60027004	   -173.25142992	    -74.02011471	      0.00000000	      3.43166837
      0.60034249	   -173.25068242	    -74.00876353	      0.00000000	      3.43339718
      0.60041495	   -173.24993484	    -73.99740245	      0.00000000	      3.43512478
      0.60051679	   -173.24888408	    -73.98141765	      0.00000000	      3.43755088
      0.60060563	   -173.24796731	    -73.96745652	      0.00000000	      3.43966546
      0.60069447	   -173.24705051	    -73.95348068	      0.00000000	      3.44177821
      0.60078332	   -173.24613363	    -73.93949019	      0.00000000	      3.44388913
      0.60086123	   -173.24532957	    -73.92720910	      0.00000000	      3.44573881
      0.60093914	   -173.24452543	    -73.91491682	      0.00000000	      3.44758709
      0.60101705	   -173.24372129	    -73.90261338	      0.00000000	      3.44943397
      0.60112399	   -173.24261744	    -73.88570768	      0.00000000	      3.45196670
      0.60120355	   -173.24179620	    -73.87311673	      0.00000000	      3.45384927
      0.60128312	   -173.24097490	    -73.86051428	      0.00000000	      3.45573038
      0.60136268	   -173.24015358	    -73.84790037	      0.00000000	      3.45761004
      0.60146841	   -173.23906206	    -73.83111990	      0.00000000	      3.46010568
      0.60154613	   -173.23825971	    -73.81877231	      0.00000000	      3.46193851
      0.60162385	   -173.23745732	    -73.80641390	      0.00000000	      3.46376996
      0.60172062	   -173.23645813	    -73.79100976	      0.00000000	      3.46604859
      0.60180676	   -173.23556878	    -73.77728567	      0.00000000	      3.46807483
      0.60189289	   -173.23467943	    -73.76354846	      0.00000000	      3.47009937
      0.60197903	   -173.23379002	    -73.74979816	      0.00000000	      3.47212222
      0.60206516	   -173.23290064	    -73.73603482	      0.00000000	      3.47414337
      0.60215130	   -173.23201118	    -73.72225849	      0.00000000	      3.47616283
      0.60223743	   -173.23112175	    -73.70846922	      0.00000000	      3.47818060
      0.60231300	   -173.23034137	    -73.69636095	      0.00000000	      3.47994945
      0.60238857	   -173.22956102	    -73.68424279	      0.00000000	      3.48171699
      0.60248312	   -173.22858462	    -73.66906709	      0.00000000	      3.48392666
      0.60257767	   -173.22760823	    -73.65387603	      0.00000000	      3.48613430
      0.60265398	   -173.22682014	    -73.64160419	      0.00000000	      3.48791460
      0.60273029	   -173.22603208	    -73.62932241	      0.00000000	      3.48969359
      0.60282602	   -173.22504346	    -73.61390161	      0.00000000	      3.49192337
      0.60292174	   -173.22405485	    -73.59846529	      0.00000000	      3.49415108
      0.60299460	   -173.22330241	    -73.58670669	      0.00000000	      3.49584515
      0.60306745	   -173.22254998	    -73.57493917	      0.00000000	      3.49753803
      0.60316821	   -173.22150934	    -73.55864981	      0.00000000	      3.49987735
      0.60326897	   -173.22046872	    -73.54234352	      0.00000000	      3.50221438
      0.60333835	   -173.21975218	    -73.53110628	      0.00000000	      3.50382219
      0.60340773	   -173.21903567	    -73.51986107	      0.00000000	      3.50542891
      0.60351601	   -173.21791727	    -73.50229298	      0.00000000	      3.50793464
      0.60360421	   -173.21700637	    -73.48796983	      0.00000000	      3.50997356
      0.60369241	   -173.21609545	    -73.47363394	      0.00000000	      3.51201076
      0.60378061	   -173.21518456	    -73.45928537	      0.00000000	      3.51404622
      0.60386880	   -173.21427363	    -73.44492414	      0.00000000	      3.51607996
      0.60394341	   -173.21350315	    -73.43276653	      0.00000000	      3.51779889
      0.60401801	   -173.21273263	    -73.42059994	      0.00000000	      3.51951658
      0.60411366	   -173.21174485	    -73.40498893	      0.00000000	      3.52171691
      0.60420930	   -173.21075704	    -73.38936327	      0.00000000	      3.52391522
      0.60428431	   -173.20998247	    -73.37709986	      0.00000000	      3.52563765
      0.60435931	   -173.20920788	    -73.36482751	      0.00000000	      3.52735885
      0.60445626	   -173.20820667	    -73.34895090	      0.00000000	      3.52958185
      0.60455321	   -173.20720544	    -73.33305945	      0.00000000	      3.53180278
      0.60462511	   -173.20646292	    -73.32126397	      0.00000000	      3.53344861
      0.60469701	   -173.20572039	    -73.30946038	      0.00000000	      3.53509330
      0.60479875	   -173.20466975	    -73.29274469	      0.00000000	      3.53741859
      0.60488645	   -173.20376410	    -73.27832295	      0.00000000	      3.53942115
      0.60497415	   -173.20285850	    -73.26388932	      0.00000000	      3.54142203
      0.60506185	   -173.20195288	    -73.24944383	      0.00000000	      3.54342123
      0.60514955	   -173.20104733	    -73.23498653	      0.00000000	      3.54541875
      0.60522357	   -173.20028303	    -73.22277552	      0.00000000	      3.54710335
      0.60529759	   -173.19951877	    -73.21055616	      0.00000000	      3.54878675
      0.60539373	   -173.19852614	    -73.19467299	      0.00000000	      3.55097141
      0.60548986	   -173.19753357	    -73.17877585	      0.00000000	      3.55315406
      0.60556375	   -173.19677074	    -73.16654912	      0.00000000	      3.55483011
      0.60563763	   -173.19600796	    -73.15431419	      0.00000000	      3.55650498
      0.60573609	   -173.19499141	    -73.13799588	      0.00000000	      3.55873527
      0.60583456	   -173.19397492	    -73.12166314	      0.00000000	      3.56096347
      0.60590448	   -173.19325302	    -73.11005516	      0.00000000	      3.56254463
      0.60597441	   -173.19253116	    -73.09843995	      0.00000000	      3.56412474
      0.60607993	   -173.19144197	    -73.08090024	      0.00000000	      3.56650697
      0.60616756	   -173.19053743	    -73.06632064	      0.00000000	      3.56848365
      0.60625519	   -173.18963289	    -73.05172983	      0.00000000	      3.57045869
      0.60634282	   -173.18872842	    -73.03712784	      0.00000000	      3.57243209
      0.60643045	   -173.18782394	    -73.02251472	      0.00000000	      3.57440386
      0.60650476	   -173.18705706	    -73.01011494	      0.00000000	      3.57607452
      0.60657906	   -173.18629018	    -72.99770722	      0.00000000	      3.57774400
      0.60667416	   -173.18530875	    -72.98181578	      0.00000000	      3.57987896
      0.60676926	   -173.18432734	    -72.96591143	      0.00000000	      3.58201200
      0.60684403	   -173.18355589	    -72.95339947	      0.00000000	      3.58368751
      0.60691879	   -173.18278444	    -72.94087958	      0.00000000	      3.58536183
      0.60701513	   -173.18179040	    -72.92473447	      0.00000000	      3.58751767
      0.60711147	   -173.18079637	    -72.90857631	      0.00000000	      3.58967156
      0.60718315	   -173.18005679	    -72.89654473	      0.00000000	      3.59127298
      0.60725484	   -173.17931721	    -72.88450599	      0.00000000	      3.59287331
      0.60735589	   -173.17827475	    -72.86752373	      0.00000000	      3.59512736
      0.60744314	   -173.17737471	    -72.85284963	      0.00000000	      3.59707181
      0.60753038	   -173.17647474	    -72.83816504	      0.00000000	      3.59901466
      0.60761763	   -173.17557477	    -72.82347000	      0.00000000	      3.60095592
      0.60770488	   -173.17467491	    -72.80876456	      0.00000000	      3.60289560
      0.60777871	   -173.17391344	    -72.79631277	      0.00000000	      3.60453570
      0.60785254	   -173.17315203	    -72.78385359	      0.00000000	      3.60617467
      0.60794801	   -173.17216744	    -72.76773091	      0.00000000	      3.60829244
      0.60804348	   -173.17118294	    -72.75159596	      0.00000000	      3.61040832
      0.60811720	   -173.17042276	    -72.73912898	      0.00000000	      3.61204081
      0.60819092	   -173.16966265	    -72.72665475	      0.00000000	      3.61367217
      0.60828863	   -173.16865524	    -72.71011048	      0.00000000	      3.61583261
      0.60838633	   -173.16764794	    -72.69355356	      0.00000000	      3.61799108
      0.60845620	   -173.16692766	    -72.68170668	      0.00000000	      3.61953331
      0.60852606	   -173.16620745	    -72.66985338	      0.00000000	      3.62107453
      0.60863052	   -173.16513073	    -72.65211999	      0.00000000	      3.62337688
      0.60871768	   -173.16423233	    -72.63731128	      0.00000000	      3.62529639
      0.60880484	   -173.16333395	    -72.62249270	      0.00000000	      3.62721435
      0.60889200	   -173.16243567	    -72.60766429	      0.00000000	      3.62913075
      0.60897917	   -173.16153740	    -72.59282609	      0.00000000	      3.63104560
      0.60905329	   -173.16077362	    -72.58020028	      0.00000000	      3.63267273
      0.60912741	   -173.16000985	    -72.56756744	      0.00000000	      3.63429874
      0.60922186	   -173.15903666	    -72.55145919	      0.00000000	      3.63636916
      0.60931632	   -173.15806350	    -72.53533961	      0.00000000	      3.63843777
      0.60939089	   -173.15729523	    -72.52260443	      0.00000000	      3.64006976
      0.60946547	   -173.15652698	    -72.50986224	      0.00000000	      3.64170063
      0.60956112	   -173.15554166	    -72.49350821	      0.00000000	      3.64379082
      0.60965678	   -173.15455639	    -72.47714276	      0.00000000	      3.64587916
      0.60972834	   -173.15381937	    -72.46489183	      0.00000000	      3.64744031
      0.60979990	   -173.15308236	    -72.45263457	      0.00000000	      3.64900042
      0.60990012	   -173.15205036	    -72.43545926	      0.00000000	      3.65118342
      0.60998689	   -173.15115683	    -72.42057759	      0.00000000	      3.65307201
      0.61007366	   -173.15026340	    -72.40568672	      0.00000000	      3.65495908
      0.61016043	   -173.14936999	    -72.39078667	      0.00000000	      3.65684464
      0.61024721	   -173.14847670	    -72.37587749	      0.00000000	      3.65872870
      0.61032096	   -173.14771748	    -72.36319878	      0.00000000	      3.66032881
      0.61039471	   -173.14695834	    -72.35051354	      0.00000000	      3.66192784
      0.61048938	   -173.14598384	    -72.33421915	      0.00000000	      3.66397901
      0.61058406	   -173.14500945	    -72.31791407	      0.00000000	      3.66602841
      0.61065773	   -173.14425128	    -72.30521938	      0.00000000	      3.66762185
      0.61073140	   -173.14349319	    -72.29251827	      0.00000000	      3.66921422
      0.61082818	   -173.14249734	    -72.27582301	      0.00000000	      3.67130449
      0.61092496	   -173.14150160	    -72.25911676	      0.00000000	      3.67339291
      0.61099492	   -173.14078184	    -72.24703356	      0.00000000	      3.67490140
      0.61106488	   -173.14006215	    -72.23494468	      0.00000000	      3.67640893
      0.61116798	   -173.13900160	    -72.21711866	      0.00000000	      3.67862885
      0.61125463	   -173.13811030	    -72.20212652	      0.00000000	      3.68049306
      0.61134129	   -173.13721906	    -72.18712574	      0.00000000	      3.68235579
      0.61142794	   -173.13632792	    -72.17211636	      0.00000000	      3.68421706
      0.61151460	   -173.13543681	    -72.15709841	      0.00000000	      3.68607685
      0.61158867	   -173.13467521	    -72.14425462	      0.00000000	      3.68766540
      0.61166274	   -173.13391364	    -72.13140462	      0.00000000	      3.68925288
      0.61175638	   -173.13295094	    -72.11515056	      0.00000000	      3.69125826
      0.61185003	   -173.13198830	    -72.09888666	      0.00000000	      3.69326195
      0.61192455	   -173.13122225	    -72.08593555	      0.00000000	      3.69485541
      0.61199908	   -173.13045624	    -72.07297826	      0.00000000	      3.69644781
      0.61209385	   -173.12948224	    -72.05649238	      0.00000000	      3.69847120
      0.61218863	   -173.12850831	    -72.03999660	      0.00000000	      3.70049285
      0.61226025	   -173.12777237	    -72.02752355	      0.00000000	      3.70201953
      0.61233187	   -173.12703646	    -72.01504490	      0.00000000	      3.70354523
      0.61243094	   -173.12601869	    -71.99777593	      0.00000000	      3.70565385
      0.61253000	   -173.12500100	    -71.98049631	      0.00000000	      3.70776058
      0.61259880	   -173.12429438	    -71.96849055	      0.00000000	      3.70922245
      0.61266759	   -173.12358778	    -71.95647969	      0.00000000	      3.71068341
      0.61277262	   -173.12250916	    -71.93813339	      0.00000000	      3.71291206
      0.61285986	   -173.12161326	    -71.92288488	      0.00000000	      3.71476170
      0.61294710	   -173.12071748	    -71.90762830	      0.00000000	      3.71660989
      0.61303434	   -173.11982173	    -71.89236367	      0.00000000	      3.71845662
      0.61311120	   -173.11903262	    -71.87890755	      0.00000000	      3.72008255
      0.61318807	   -173.11824353	    -71.86544524	      0.00000000	      3.72170736
      0.61326494	   -173.11745453	    -71.85197676	      0.00000000	      3.72333103
      0.61336732	   -173.11640370	    -71.83402788	      0.00000000	      3.72549195
      0.61344553	   -173.11560107	    -71.82030929	      0.00000000	      3.72714135
      0.61352374	   -173.11479848	    -71.80658440	      0.00000000	      3.72878959
      0.61360195	   -173.11399598	    -71.79285323	      0.00000000	      3.73043667
      0.61370357	   -173.11295336	    -71.77500286	      0.00000000	      3.73257501
      0.61378017	   -173.11216759	    -71.76154113	      0.00000000	      3.73418550
      0.61385676	   -173.11138186	    -71.74807346	      0.00000000	      3.73579489
      0.61395041	   -173.11042138	    -71.73160055	      0.00000000	      3.73776094
      0.61403450	   -173.10955886	    -71.71679932	      0.00000000	      3.73952517
      0.61411860	   -173.10869647	    -71.70199103	      0.00000000	      3.74128807
      0.61420270	   -173.10783411	    -71.68717570	      0.00000000	      3.74304965
      0.61428680	   -173.10697189	    -71.67235336	      0.00000000	      3.74480990
      0.61437089	   -173.10610969	    -71.65752405	      0.00000000	      3.74656883
      0.61445499	   -173.10524764	    -71.64268779	      0.00000000	      3.74832644
      0.61453021	   -173.10447660	    -71.62941174	      0.00000000	      3.74989740
      0.61460543	   -173.10370566	    -71.61613018	      0.00000000	      3.75146730
      0.61469631	   -173.10277425	    -71.60007547	      0.00000000	      3.75336273
      0.61478720	   -173.10184296	    -71.58401279	      0.00000000	      3.75525662
      0.61486313	   -173.10106496	    -71.57058720	      0.00000000	      3.75683768
      0.61493906	   -173.10028706	    -71.55715611	      0.00000000	      3.75841768
      0.61503079	   -173.09934729	    -71.54092168	      0.00000000	      3.76032516
      0.61512253	   -173.09840766	    -71.52467928	      0.00000000	      3.76223109
      0.61519561	   -173.09765909	    -71.51173336	      0.00000000	      3.76374842
      0.61526870	   -173.09691062	    -71.49878243	      0.00000000	      3.76526476
      0.61536417	   -173.09593297	    -71.48185718	      0.00000000	      3.76724406
      0.61545964	   -173.09495547	    -71.46492344	      0.00000000	      3.76922168
      0.61553002	   -173.09423484	    -71.45243359	      0.00000000	      3.77067862
      0.61560041	   -173.09351430	    -71.43993917	      0.00000000	      3.77213464
      0.61570086	   -173.09248606	    -71.42209981	      0.00000000	      3.77421104
      0.61578646	   -173.09160999	    -71.40689113	      0.00000000	      3.77597893
      0.61587205	   -173.09073399	    -71.39167578	      0.00000000	      3.77774548
      0.61595765	   -173.08985811	    -71.37645379	      0.00000000	      3.77951070
      0.61604325	   -173.08898227	    -71.36122518	      0.00000000	      3.78127457
      0.61611795	   -173.08821804	    -71.34792955	      0.00000000	      3.78281284
      0.61619265	   -173.08745384	    -71.33462894	      0.00000000	      3.78435010
      0.61628397	   -173.08651982	    -71.31836379	      0.00000000	      3.78622782
      0.61637528	   -173.08558588	    -71.30209124	      0.00000000	      3.78810404
      0.61645039	   -173.08481775	    -71.28870028	      0.00000000	      3.78964624
      0.61652551	   -173.08404967	    -71.27530436	      0.00000000	      3.79118741
      0.61661771	   -173.08310691	    -71.25885319	      0.00000000	      3.79307792
      0.61670992	   -173.08216423	    -71.24239461	      0.00000000	      3.79496689
      0.61678257	   -173.08142163	    -71.22942207	      0.00000000	      3.79645408
      0.61685522	   -173.08067906	    -71.21644497	      0.00000000	      3.79794032
      0.61695074	   -173.07970276	    -71.19937399	      0.00000000	      3.79989319
      0.61704627	   -173.07872655	    -71.18229521	      0.00000000	      3.80184442
      0.61711659	   -173.07800806	    -71.16971843	      0.00000000	      3.80327969
      0.61718691	   -173.07728961	    -71.15713747	      0.00000000	      3.80471407
      0.61728672	   -173.07626998	    -71.13927303	      0.00000000	      3.80674848
      0.61737242	   -173.07539453	    -71.12392673	      0.00000000	      3.80849395
      0.61745812	   -173.07451922	    -71.10857430	      0.00000000	      3.81023810
      0.61754383	   -173.07364396	    -71.09321578	      0.00000000	      3.81198094
      0.61762953	   -173.07276884	    -71.07785119	      0.00000000	      3.81372246
      0.61770254	   -173.07202334	    -71.06475684	      0.00000000	      3.81520509
      0.61777556	   -173.07127794	    -71.05165813	      0.00000000	      3.81668677
      0.61786880	   -173.07032611	    -71.03492427	      0.00000000	      3.81857755
      0.61796204	   -173.06937443	    -71.01818337	      0.00000000	      3.82046678
      0.61803498	   -173.06862997	    -71.00508205	      0.00000000	      3.82194365
      0.61810792	   -173.06788562	    -70.99197647	      0.00000000	      3.82341958
      0.61820316	   -173.06691382	    -70.97485859	      0.00000000	      3.82534522
      0.61829840	   -173.06594219	    -70.95773351	      0.00000000	      3.82726926
      0.61836779	   -173.06523427	    -70.94525136	      0.00000000	      3.82867013
      0.61843718	   -173.06452645	    -70.93276543	      0.00000000	      3.83007016
      0.61853835	   -173.06349455	    -70.91455413	      0.00000000	      3.83210988
      0.61862386	   -173.06262256	    -70.89915662	      0.00000000	      3.83383234
      0.61870937	   -173.06175064	    -70.88375343	      0.00000000	      3.83555352
      0.61879487	   -173.06087886	    -70.86834460	      0.00000000	      3.83727341
      0.61888038	   -173.06000713	    -70.85293014	      0.00000000	      3.83899201
      0.61895369	   -173.05925989	    -70.83971051	      0.00000000	      3.84046439
      0.61902699	   -173.05851270	    -70.82648677	      0.00000000	      3.84193583
      0.61911927	   -173.05757228	    -70.80983516	      0.00000000	      3.84378672
      0.61921155	   -173.05663194	    -70.79317713	      0.00000000	      3.84563612
      0.61928530	   -173.05588053	    -70.77985926	      0.00000000	      3.84711311
      0.61935905	   -173.05512916	    -70.76653734	      0.00000000	      3.84858915
      0.61945243	   -173.05417790	    -70.74966311	      0.00000000	      3.85045677
      0.61954581	   -173.05322673	    -70.73278244	      0.00000000	      3.85232287
      0.61961673	   -173.05250450	    -70.71995840	      0.00000000	      3.85373904
      0.61968765	   -173.05178230	    -70.70713068	      0.00000000	      3.85515434
      0.61978518	   -173.05078922	    -70.68948311	      0.00000000	      3.85709933
      0.61988271	   -173.04979624	    -70.67182864	      0.00000000	      3.85904267
      0.61995087	   -173.04910241	    -70.65948660	      0.00000000	      3.86039980
      0.62001903	   -173.04840861	    -70.64714123	      0.00000000	      3.86175614
      0.62012229	   -173.04735768	    -70.62843241	      0.00000000	      3.86380938
      0.62020835	   -173.04648195	    -70.61283498	      0.00000000	      3.86551911
      0.62029440	   -173.04560635	    -70.59723233	      0.00000000	      3.86722756
      0.62038046	   -173.04473082	    -70.58162448	      0.00000000	      3.86893474
      0.62045661	   -173.04395613	    -70.56780774	      0.00000000	      3.87044447
      0.62053277	   -173.04318148	    -70.55398697	      0.00000000	      3.87195320
      0.62060892	   -173.04240694	    -70.54016219	      0.00000000	      3.87346093
      0.62070922	   -173.04138695	    -70.52194851	      0.00000000	      3.87544514
      0.62078665	   -173.04059964	    -70.50788278	      0.00000000	      3.87697578
      0.62086408	   -173.03981239	    -70.49381297	      0.00000000	      3.87850538
      0.62094151	   -173.03902523	    -70.47973909	      0.00000000	      3.88003396
      0.62104111	   -173.03801284	    -70.46163023	      0.00000000	      3.88199864
      0.62111701	   -173.03724148	    -70.44782619	      0.00000000	      3.88349464
      0.62119291	   -173.03647017	    -70.43401832	      0.00000000	      3.88498967
      0.62128498	   -173.03553464	    -70.41726294	      0.00000000	      3.88680196
      0.62137705	   -173.03459920	    -70.40050197	      0.00000000	      3.88861280
      0.62144625	   -173.03389623	    -70.38790062	      0.00000000	      3.88997290
      0.62151545	   -173.03319329	    -70.37529614	      0.00000000	      3.89133218
      0.62161487	   -173.03218355	    -70.35718218	      0.00000000	      3.89328360
      0.62170074	   -173.03131142	    -70.34153019	      0.00000000	      3.89496789
      0.62178662	   -173.03043943	    -70.32587346	      0.00000000	      3.89665093
      0.62187250	   -173.02956751	    -70.31021202	      0.00000000	      3.89833272
      0.62194725	   -173.02880866	    -70.29657557	      0.00000000	      3.89979563
      0.62202201	   -173.02804986	    -70.28293559	      0.00000000	      3.90125759
      0.62211184	   -173.02713816	    -70.26654018	      0.00000000	      3.90301315
      0.62220166	   -173.02622655	    -70.25013972	      0.00000000	      3.90476734
      0.62227609	   -173.02547133	    -70.23654678	      0.00000000	      3.90621980
      0.62235053	   -173.02471615	    -70.22295040	      0.00000000	      3.90767134
      0.62244167	   -173.02379156	    -70.20629666	      0.00000000	      3.90944750
      0.62253281	   -173.02286705	    -70.18963783	      0.00000000	      3.91122227
      0.62260506	   -173.02213429	    -70.17642842	      0.00000000	      3.91262818
      0.62267731	   -173.02140158	    -70.16321585	      0.00000000	      3.91403321
      0.62277149	   -173.02044663	    -70.14598872	      0.00000000	      3.91586334
      0.62286567	   -173.01949178	    -70.12875627	      0.00000000	      3.91769198
      0.62293562	   -173.01878269	    -70.11595346	      0.00000000	      3.91904925
      0.62300557	   -173.01807364	    -70.10314775	      0.00000000	      3.92040569
      0.62310384	   -173.01707763	    -70.08515208	      0.00000000	      3.92230999
      0.62318862	   -173.01621849	    -70.06962327	      0.00000000	      3.92395147
      0.62327340	   -173.01535949	    -70.05409028	      0.00000000	      3.92559175
      0.62335817	   -173.01450056	    -70.03855313	      0.00000000	      3.92723083
      0.62344295	   -173.01364178	    -70.02301186	      0.00000000	      3.92886871
      0.62351561	   -173.01290578	    -70.00968858	      0.00000000	      3.93027155
      0.62358827	   -173.01216989	    -69.99636231	      0.00000000	      3.93167351
      0.62368016	   -173.01123941	    -69.97950643	      0.00000000	      3.93344509
      0.62377204	   -173.01030909	    -69.96264581	      0.00000000	      3.93521526
      0.62384467	   -173.00957373	    -69.94931442	      0.00000000	      3.93661357
      0.62391730	   -173.00883848	    -69.93598011	      0.00000000	      3.93801100
      0.62401101	   -173.00788997	    -69.91877200	      0.00000000	      3.93981266
      0.62410472	   -173.00694161	    -69.90155907	      0.00000000	      3.94161287
      0.62417400	   -173.00624052	    -69.88883012	      0.00000000	      3.94294287
      0.62424328	   -173.00553952	    -69.87609857	      0.00000000	      3.94427208
      0.62434239	   -173.00453676	    -69.85787992	      0.00000000	      3.94617231
      0.62442694	   -173.00368149	    -69.84233434	      0.00000000	      3.94779202
      0.62451149	   -173.00282629	    -69.82678496	      0.00000000	      3.94941056
      0.62459604	   -173.00197123	    -69.81123180	      0.00000000	      3.95102791
      0.62468059	   -173.00111624	    -69.79567487	      0.00000000	      3.95264409
      0.62475360	   -173.00037810	    -69.78223894	      0.00000000	      3.95403867
      0.62482660	   -172.99964002	    -69.76880024	      0.00000000	      3.95543238
      0.62491750	   -172.99872121	    -69.75206481	      0.00000000	      3.95716636
      0.62500839	   -172.99780249	    -69.73532512	      0.00000000	      3.95889899
      0.62508184	   -172.99706030	    -69.72179651	      0.00000000	      3.96029795
      0.62515528	   -172.99631816	    -69.70826516	      0.00000000	      3.96169603
      0.62524719	   -172.99538951	    -69.69132697	      0.00000000	      3.96344447
      0.62533910	   -172.99446095	    -69.67438454	      0.00000000	      3.96519153
      0.62540987	   -172.99374617	    -69.66133761	      0.00000000	      3.96653566
      0.62548063	   -172.99303144	    -69.64828818	      0.00000000	      3.96787898
      0.62557635	   -172.99206477	    -69.63063251	      0.00000000	      3.96969477
      0.62567207	   -172.99109820	    -69.61297235	      0.00000000	      3.97150906
      0.62574026	   -172.99040983	    -69.60039020	      0.00000000	      3.97280049
      0.62580844	   -172.98972150	    -69.58780581	      0.00000000	      3.97409116
      0.62590929	   -172.98870352	    -69.56918786	      0.00000000	      3.97599883
      0.62599426	   -172.98784598	    -69.55349874	      0.00000000	      3.97760474
      0.62607922	   -172.98698858	    -69.53780621	      0.00000000	      3.97920947
      0.62616419	   -172.98613124	    -69.52211028	      0.00000000	      3.98081304
      0.62624014	   -172.98536499	    -69.50807653	      0.00000000	      3.98224551
      0.62631609	   -172.98459878	    -69.49404009	      0.00000000	      3.98367705
      0.62639204	   -172.98383269	    -69.48000100	      0.00000000	      3.98510765
      0.62648963	   -172.98284850	    -69.46195955	      0.00000000	      3.98694434
      0.62656670	   -172.98207129	    -69.44770690	      0.00000000	      3.98839391
      0.62664378	   -172.98129414	    -69.43345155	      0.00000000	      3.98984253
      0.62672085	   -172.98051710	    -69.41919355	      0.00000000	      3.99129019
      0.62681793	   -172.97953853	    -69.40123203	      0.00000000	      3.99311213
      0.62689360	   -172.97877586	    -69.38722797	      0.00000000	      3.99453130
      0.62696927	   -172.97801323	    -69.37322138	      0.00000000	      3.99594955
      0.62704494	   -172.97725072	    -69.35921230	      0.00000000	      3.99736688
      0.62714647	   -172.97622764	    -69.34041029	      0.00000000	      3.99926727
      0.62722142	   -172.97547262	    -69.32652944	      0.00000000	      4.00066892
      0.62729637	   -172.97471766	    -69.31264618	      0.00000000	      4.00206966
      0.62738847	   -172.97379001	    -69.29558141	      0.00000000	      4.00378984
      0.62747039	   -172.97296497	    -69.28039984	      0.00000000	      4.00531875
      0.62755232	   -172.97214007	    -69.26521546	      0.00000000	      4.00684657
      0.62763424	   -172.97131523	    -69.25002828	      0.00000000	      4.00837333
      0.62771616	   -172.97049053	    -69.23483832	      0.00000000	      4.00989901
      0.62779809	   -172.96966589	    -69.21964561	      0.00000000	      4.01142362
      0.62788001	   -172.96884139	    -69.20445016	      0.00000000	      4.01294716
      0.62796193	   -172.96801694	    -69.18925199	      0.00000000	      4.01446963
      0.62804386	   -172.96719265	    -69.17405113	      0.00000000	      4.01599103
      0.62812578	   -172.96636840	    -69.15884758	      0.00000000	      4.01751137
      0.62819859	   -172.96563597	    -69.14533288	      0.00000000	      4.01886170
      0.62827140	   -172.96490358	    -69.13181607	      0.00000000	      4.02021119
      0.62836098	   -172.96400267	    -69.11518391	      0.00000000	      4.02187027
      0.62845056	   -172.96310186	    -69.09854863	      0.00000000	      4.02352807
      0.62852487	   -172.96235466	    -69.08474551	      0.00000000	      4.02490244
      0.62859919	   -172.96160751	    -69.07094028	      0.00000000	      4.02627593
      0.62868888	   -172.96070590	    -69.05427564	      0.00000000	      4.02793246
      0.62877857	   -172.95980438	    -69.03760796	      0.00000000	      4.02958771
      0.62885026	   -172.95908388	    -69.02428270	      0.00000000	      4.03090990
      0.62892196	   -172.95836343	    -69.01095552	      0.00000000	      4.03223129
      0.62901488	   -172.95742981	    -68.99367989	      0.00000000	      4.03394266
      0.62910780	   -172.95649630	    -68.97640111	      0.00000000	      4.03565268
      0.62917741	   -172.95579701	    -68.96345345	      0.00000000	      4.03693296
      0.62924703	   -172.95509777	    -68.95050405	      0.00000000	      4.03821248
      0.62934371	   -172.95412680	    -68.93251689	      0.00000000	      4.03998822
      0.62944040	   -172.95315593	    -68.91452642	      0.00000000	      4.04176250
      0.62950693	   -172.95248803	    -68.90214588	      0.00000000	      4.04298246
      0.62957345	   -172.95182017	    -68.88976379	      0.00000000	      4.04420173
      0.62967657	   -172.95078511	    -68.87056831	      0.00000000	      4.04609023
      0.62976162	   -172.94993152	    -68.85473330	      0.00000000	      4.04764660
      0.62984667	   -172.94907805	    -68.83889583	      0.00000000	      4.04920183
      0.62993171	   -172.94822466	    -68.82305591	      0.00000000	      4.05075594
      0.63000625	   -172.94747686	    -68.80917153	      0.00000000	      4.05211705
      0.63008079	   -172.94672911	    -68.79528530	      0.00000000	      4.05347729
      0.63015533	   -172.94598146	    -68.78139725	      0.00000000	      4.05483667
      0.63025591	   -172.94497272	    -68.76265416	      0.00000000	      4.05666961
      0.63033188	   -172.94421091	    -68.74849487	      0.00000000	      4.05805303
      0.63040785	   -172.94344917	    -68.73433372	      0.00000000	      4.05943556
      0.63048382	   -172.94268753	    -68.72017074	      0.00000000	      4.06081720
      0.63058341	   -172.94168922	    -68.70160205	      0.00000000	      4.06262701
      0.63065778	   -172.94094386	    -68.68773399	      0.00000000	      4.06397747
      0.63073215	   -172.94019856	    -68.67386421	      0.00000000	      4.06532710
      0.63082366	   -172.93928152	    -68.65679352	      0.00000000	      4.06698680
      0.63090552	   -172.93846137	    -68.64152271	      0.00000000	      4.06847023
      0.63098738	   -172.93764135	    -68.62624987	      0.00000000	      4.06995264
      0.63106923	   -172.93682139	    -68.61097502	      0.00000000	      4.07143404
      0.63115109	   -172.93600158	    -68.59569819	      0.00000000	      4.07291443
      0.63123295	   -172.93518182	    -68.58041937	      0.00000000	      4.07439382
      0.63131480	   -172.93436221	    -68.56513861	      0.00000000	      4.07587221
      0.63138806	   -172.93362879	    -68.55146224	      0.00000000	      4.07719439
      0.63146131	   -172.93289548	    -68.53778434	      0.00000000	      4.07851577
      0.63154971	   -172.93201056	    -68.52127517	      0.00000000	      4.08010943
      0.63163812	   -172.93112580	    -68.50476380	      0.00000000	      4.08170195
      0.63171212	   -172.93038526	    -68.49094138	      0.00000000	      4.08303409
      0.63178612	   -172.92964484	    -68.47711745	      0.00000000	      4.08436544
      0.63187528	   -172.92875276	    -68.46045833	      0.00000000	      4.08596861
      0.63196445	   -172.92786083	    -68.44379706	      0.00000000	      4.08757065
      0.63203575	   -172.92714765	    -68.43047238	      0.00000000	      4.08885091
      0.63210705	   -172.92643457	    -68.41714636	      0.00000000	      4.09013046
      0.63219973	   -172.92550778	    -68.39982275	      0.00000000	      4.09179260
      0.63229241	   -172.92458115	    -68.38249690	      0.00000000	      4.09345356
      0.63236119	   -172.92389352	    -68.36963737	      0.00000000	      4.09468546
      0.63242997	   -172.92320598	    -68.35677664	      0.00000000	      4.09591671
      0.63252725	   -172.92223364	    -68.33858440	      0.00000000	      4.09765711
      0.63261440	   -172.92136268	    -68.32228432	      0.00000000	      4.09921522
      0.63270156	   -172.92049179	    -68.30598236	      0.00000000	      4.10077234
      0.63277131	   -172.91979492	    -68.29293424	      0.00000000	      4.10201782
      0.63284106	   -172.91909810	    -68.27988494	      0.00000000	      4.10326266
      0.63293505	   -172.91815921	    -68.26229805	      0.00000000	      4.10493922
      0.63302905	   -172.91722042	    -68.24470905	      0.00000000	      4.10661466
      0.63309787	   -172.91653318	    -68.23182965	      0.00000000	      4.10784066
      0.63316669	   -172.91584600	    -68.21894914	      0.00000000	      4.10906608
      0.63326384	   -172.91487605	    -68.20076411	      0.00000000	      4.11079500
      0.63334711	   -172.91404479	    -68.18517599	      0.00000000	      4.11227595
      0.63343038	   -172.91321367	    -68.16958632	      0.00000000	      4.11375608
      0.63351364	   -172.91238262	    -68.15399509	      0.00000000	      4.11523540
      0.63359691	   -172.91155172	    -68.13840234	      0.00000000	      4.11671392
      0.63366943	   -172.91082818	    -68.12482245	      0.00000000	      4.11800082
      0.63374194	   -172.91010476	    -68.11124144	      0.00000000	      4.11928713
      0.63383109	   -172.90921542	    -68.09454256	      0.00000000	      4.12086781
      0.63392024	   -172.90832623	    -68.07784201	      0.00000000	      4.12244763
      0.63399271	   -172.90760348	    -68.06426536	      0.00000000	      4.12373120
      0.63406518	   -172.90688085	    -68.05068762	      0.00000000	      4.12501423
      0.63415585	   -172.90597680	    -68.03369825	      0.00000000	      4.12661873
      0.63424652	   -172.90507291	    -68.01670723	      0.00000000	      4.12822241
      0.63431611	   -172.90437918	    -68.00366474	      0.00000000	      4.12945276
      0.63438571	   -172.90368555	    -67.99062131	      0.00000000	      4.13068264
      0.63448065	   -172.90273940	    -67.97282593	      0.00000000	      4.13235971
      0.63457559	   -172.90179341	    -67.95502883	      0.00000000	      4.13403595
      0.63464210	   -172.90113077	    -67.94256045	      0.00000000	      4.13520972
      0.63470860	   -172.90046821	    -67.93009126	      0.00000000	      4.13638311
      0.63480991	   -172.89945908	    -67.91109567	      0.00000000	      4.13816977
      0.63489360	   -172.89862556	    -67.89540211	      0.00000000	      4.13964508
      0.63497730	   -172.89779213	    -67.87970728	      0.00000000	      4.14111984
      0.63506099	   -172.89695884	    -67.86401123	      0.00000000	      4.14259405
      0.63514468	   -172.89612560	    -67.84831394	      0.00000000	      4.14406774
      0.63521550	   -172.89542058	    -67.83502874	      0.00000000	      4.14531449
      0.63528633	   -172.89471560	    -67.82174267	      0.00000000	      4.14656089
      0.63537726	   -172.89381066	    -67.80468452	      0.00000000	      4.14816055
      0.63546819	   -172.89290582	    -67.78762500	      0.00000000	      4.14975968
      0.63553936	   -172.89219771	    -67.77427141	      0.00000000	      4.15101098
      0.63561053	   -172.89148965	    -67.76091699	      0.00000000	      4.15226198
      0.63570281	   -172.89057170	    -67.74360027	      0.00000000	      4.15388362
      0.63579509	   -172.88965385	    -67.72628222	      0.00000000	      4.15550481
      0.63586322	   -172.88897627	    -67.71349462	      0.00000000	      4.15670153
      0.63593136	   -172.88829873	    -67.70070632	      0.00000000	      4.15789804
      0.63602844	   -172.88733354	    -67.68248486	      0.00000000	      4.15960243
      0.63611179	   -172.88650486	    -67.66683759	      0.00000000	      4.16106562
      0.63619515	   -172.88567631	    -67.65118934	      0.00000000	      4.16252855
      0.63627850	   -172.88484783	    -67.63554009	      0.00000000	      4.16399124
      0.63636186	   -172.88401949	    -67.61988988	      0.00000000	      4.16545372
      0.63643228	   -172.88331981	    -67.60666880	      0.00000000	      4.16668898
      0.63650269	   -172.88262022	    -67.59344705	      0.00000000	      4.16792413
      0.63659394	   -172.88171368	    -67.57631119	      0.00000000	      4.16952467
      0.63668520	   -172.88080729	    -67.55917425	      0.00000000	      4.17112507
      0.63675561	   -172.88010795	    -67.54595025	      0.00000000	      4.17235990
      0.63682603	   -172.87940870	    -67.53272562	      0.00000000	      4.17359468
      0.63691930	   -172.87848257	    -67.51520715	      0.00000000	      4.17523023
      0.63701257	   -172.87755660	    -67.49768764	      0.00000000	      4.17686577
      0.63707939	   -172.87689328	    -67.48513595	      0.00000000	      4.17803748
      0.63714621	   -172.87623005	    -67.47258375	      0.00000000	      4.17920922
      0.63724574	   -172.87524225	    -67.45388587	      0.00000000	      4.18095463
      0.63732905	   -172.87441556	    -67.43823428	      0.00000000	      4.18241570
      0.63741236	   -172.87358894	    -67.42258192	      0.00000000	      4.18387689
      0.63749567	   -172.87276247	    -67.40692882	      0.00000000	      4.18533824
      0.63757898	   -172.87193605	    -67.39127498	      0.00000000	      4.18679977
      0.63764951	   -172.87123651	    -67.37802145	      0.00000000	      4.18803730
      0.63772004	   -172.87053701	    -67.36476742	      0.00000000	      4.18927501
      0.63781069	   -172.86963821	    -67.34773396	      0.00000000	      4.19086587
      0.63790133	   -172.86873951	    -67.33069971	      0.00000000	      4.19245709
      0.63797225	   -172.86803647	    -67.31737141	      0.00000000	      4.19370235
      0.63804316	   -172.86733348	    -67.30404265	      0.00000000	      4.19494788
      0.63813513	   -172.86642201	    -67.28675775	      0.00000000	      4.19656345
      0.63822709	   -172.86551063	    -67.26947209	      0.00000000	      4.19817956
      0.63829497	   -172.86483810	    -67.25671386	      0.00000000	      4.19937270
      0.63836284	   -172.86416560	    -67.24395523	      0.00000000	      4.20056617
      0.63845962	   -172.86320694	    -67.22576417	      0.00000000	      4.20226835
      0.63854268	   -172.86238413	    -67.21014842	      0.00000000	      4.20373011
      0.63862575	   -172.86156144	    -67.19453215	      0.00000000	      4.20519248
      0.63870882	   -172.86073882	    -67.17891535	      0.00000000	      4.20665548
      0.63879189	   -172.85991635	    -67.16329806	      0.00000000	      4.20811916
      0.63886204	   -172.85922180	    -67.15010876	      0.00000000	      4.20935580
      0.63893219	   -172.85852735	    -67.13691913	      0.00000000	      4.21059297
      0.63902315	   -172.85762708	    -67.11981800	      0.00000000	      4.21219783
      0.63911410	   -172.85672696	    -67.10271635	      0.00000000	      4.21380366
      0.63918426	   -172.85603269	    -67.08952443	      0.00000000	      4.21504305
      0.63925442	   -172.85533852	    -67.07633221	      0.00000000	      4.21628308
      0.63934738	   -172.85441884	    -67.05885201	      0.00000000	      4.21792716
      0.63944034	   -172.85349931	    -67.04137134	      0.00000000	      4.21957247
      0.63950691	   -172.85284079	    -67.02885144	      0.00000000	      4.22075162
      0.63957349	   -172.85218236	    -67.01633131	      0.00000000	      4.22193146
      0.63967269	   -172.85120142	    -66.99767606	      0.00000000	      4.22369071
      0.63975572	   -172.85038052	    -66.98206176	      0.00000000	      4.22516440
      0.63983875	   -172.84955971	    -66.96644716	      0.00000000	      4.22663929
      0.63992177	   -172.84873903	    -66.95083226	      0.00000000	      4.22811541
      0.64000480	   -172.84791840	    -66.93521707	      0.00000000	      4.22959282
      0.64007506	   -172.84722410	    -66.92200309	      0.00000000	      4.23084404
      0.64014532	   -172.84652984	    -66.90878892	      0.00000000	      4.23209625
      0.64023569	   -172.84563701	    -66.89179246	      0.00000000	      4.23370833
      0.64032606	   -172.84474427	    -66.87479573	      0.00000000	      4.23532213
      0.64039670	   -172.84404654	    -66.86150927	      0.00000000	      4.23658487
      0.64046734	   -172.84334885	    -66.84822265	      0.00000000	      4.23784872
      0.64055904	   -172.84244328	    -66.83097458	      0.00000000	      4.23949110
      0.64065074	   -172.84153781	    -66.81372630	      0.00000000	      4.24113548
      0.64071833	   -172.84087050	    -66.80101246	      0.00000000	      4.24234888
      0.64078592	   -172.84020323	    -66.78829852	      0.00000000	      4.24356342
      0.64088246	   -172.83925041	    -66.77014103	      0.00000000	      4.24530000
      0.64096525	   -172.83843326	    -66.75456706	      0.00000000	      4.24679146
      0.64104805	   -172.83761624	    -66.73899299	      0.00000000	      4.24828479
      0.64113085	   -172.83679928	    -66.72341883	      0.00000000	      4.24978005
      0.64121364	   -172.83598248	    -66.70784461	      0.00000000	      4.25127728
      0.64128352	   -172.83529320	    -66.69470142	      0.00000000	      4.25254237
      0.64135339	   -172.83460403	    -66.68155821	      0.00000000	      4.25380894
      0.64144408	   -172.83370958	    -66.66449825	      0.00000000	      4.25545520
      0.64153478	   -172.83281527	    -66.64743828	      0.00000000	      4.25710406
      0.64160466	   -172.83212624	    -66.63429316	      0.00000000	      4.25837638
      0.64167454	   -172.83143730	    -66.62114805	      0.00000000	      4.25965031
      0.64176724	   -172.83052350	    -66.60371070	      0.00000000	      4.26134279
      0.64185994	   -172.82960986	    -66.58627341	      0.00000000	      4.26303825
      0.64192625	   -172.82895642	    -66.57380140	      0.00000000	      4.26425280
      0.64199255	   -172.82830307	    -66.56132943	      0.00000000	      4.26546896
      0.64209151	   -172.82732807	    -66.54271549	      0.00000000	      4.26728706
      0.64217427	   -172.82651275	    -66.52714773	      0.00000000	      4.26881048
      0.64225704	   -172.82569751	    -66.51158008	      0.00000000	      4.27033656
      0.64233980	   -172.82488240	    -66.49601255	      0.00000000	      4.27186535
      0.64242256	   -172.82406735	    -66.48044515	      0.00000000	      4.27339691
      0.64249253	   -172.82337850	    -66.46728592	      0.00000000	      4.27469376
      0.64256249	   -172.82268969	    -66.45412680	      0.00000000	      4.27599266
      0.64265263	   -172.82180228	    -66.43717149	      0.00000000	      4.27766937
      0.64274278	   -172.82091497	    -66.42021640	      0.00000000	      4.27934962
      0.64281311	   -172.82022276	    -66.40698714	      0.00000000	      4.28066316
      0.64288345	   -172.81953058	    -66.39375804	      0.00000000	      4.28197893
      0.64297495	   -172.81863031	    -66.37654928	      0.00000000	      4.28369395
      0.64306644	   -172.81773012	    -66.35934082	      0.00000000	      4.28541290
      0.64313372	   -172.81706837	    -66.34668836	      0.00000000	      4.28667931
      0.64320099	   -172.81640666	    -66.33403608	      0.00000000	      4.28794792
      0.64329738	   -172.81545874	    -66.31590902	      0.00000000	      4.28976939
      0.64337993	   -172.81464699	    -66.30038470	      0.00000000	      4.29133306
      0.64346247	   -172.81383538	    -66.28486068	      0.00000000	      4.29290021
      0.64354502	   -172.81302383	    -66.26933697	      0.00000000	      4.29447089
      0.64361928	   -172.81229391	    -66.25537274	      0.00000000	      4.29588688
      0.64369354	   -172.81156405	    -66.24140879	      0.00000000	      4.29730582
      0.64376779	   -172.81083428	    -66.22744512	      0.00000000	      4.29872776
      0.64386206	   -172.80990797	    -66.20971920	      0.00000000	      4.30053724
      0.64393739	   -172.80916786	    -66.19555446	      0.00000000	      4.30198679
      0.64401272	   -172.80842781	    -66.18139004	      0.00000000	      4.30343958
      0.64408805	   -172.80768786	    -66.16722596	      0.00000000	      4.30489563
      0.64418180	   -172.80676705	    -66.14959849	      0.00000000	      4.30671239
      0.64425582	   -172.80604013	    -66.13568092	      0.00000000	      4.30815052
      0.64432985	   -172.80531326	    -66.12176369	      0.00000000	      4.30959195
      0.64440387	   -172.80458650	    -66.10784684	      0.00000000	      4.31103671
      0.64450170	   -172.80362605	    -66.08945394	      0.00000000	      4.31295139
      0.64457507	   -172.80290598	    -66.07566236	      0.00000000	      4.31439105
      0.64464843	   -172.80218596	    -66.06187118	      0.00000000	      4.31583413
      0.64473762	   -172.80131067	    -66.04510387	      0.00000000	      4.31760285
      0.64481741	   -172.80052779	    -66.03010608	      0.00000000	      4.31921951
      0.64489719	   -172.79974504	    -66.01510879	      0.00000000	      4.32088994
      0.64497698	   -172.79896236	    -66.00011200	      0.00000000	      4.32263367
      0.64505676	   -172.79817981	    -65.98511574	      0.00000000	      4.32446944
      0.64513655	   -172.79739732	    -65.97012001	      0.00000000	      4.32641519
      0.64521633	   -172.79661497	    -65.95512482	      0.00000000	      4.32848811
      0.64529612	   -172.79583268	    -65.94013020	      0.00000000	      4.33070463
      0.64537591	   -172.79505054	    -65.92513615	      0.00000000	      4.33308048
      0.64545569	   -172.79426846	    -65.91014267	      0.00000000	      4.33563066
      0.64553548	   -172.79348655	    -65.89514980	      0.00000000	      4.33836951
      0.64560628	   -172.79279266	    -65.88184437	      0.00000000	      4.34096923
      0.64567709	   -172.79209890	    -65.86853944	      0.00000000	      4.34373742
      0.64576476	   -172.79124008	    -65.85206772	      0.00000000	      4.34741106
      0.64585242	   -172.79038144	    -65.83559679	      0.00000000	      4.35137201
      0.64592436	   -172.78967691	    -65.82208109	      0.00000000	      4.35484753
      0.64599630	   -172.78897251	    -65.80856595	      0.00000000	      4.35853435
      0.64608458	   -172.78810822	    -65.79198127	      0.00000000	      4.36335836
      0.64617287	   -172.78724414	    -65.77539746	      0.00000000	      4.36852470
      0.64624185	   -172.78656904	    -65.76243978	      0.00000000	      4.37280770
      0.64631083	   -172.78589409	    -65.74948266	      0.00000000	      4.37731263
      0.64640310	   -172.78499141	    -65.73215180	      0.00000000	      4.38369451
      0.64649537	   -172.78408897	    -65.71482196	      0.00000000	      4.39049443
      0.64656166	   -172.78344076	    -65.70237276	      0.00000000	      4.39564368
      0.64662795	   -172.78279268	    -65.68992411	      0.00000000	      4.40101807
      0.64672555	   -172.78183867	    -65.67159585	      0.00000000	      4.40934853
      0.64680756	   -172.78103733	    -65.65619743	      0.00000000	      4.41673879
      0.64688957	   -172.78023615	    -65.64079990	      0.00000000	      4.42449229
      0.64697157	   -172.77943521	    -65.62540330	      0.00000000	      4.43261433
      0.64705358	   -172.77863442	    -65.61000762	      0.00000000	      4.44110982
      0.64712390	   -172.77794797	    -65.59680683	      0.00000000	      4.44869541
      0.64719421	   -172.77726165	    -65.58360675	      0.00000000	      4.45656150
      0.64728267	   -172.77639859	    -65.56700370	      0.00000000	      4.46685808
      0.64737112	   -172.77553577	    -65.55040183	      0.00000000	      4.47760658
      0.64744177	   -172.77484679	    -65.53714148	      0.00000000	      4.48651948
      0.64751243	   -172.77415796	    -65.52388191	      0.00000000	      4.49572491
      0.64760206	   -172.77328435	    -65.50706113	      0.00000000	      4.50782691
      0.64769170	   -172.77241100	    -65.49024165	      0.00000000	      4.52040499
      0.64775959	   -172.77174978	    -65.47750368	      0.00000000	      4.53024976
      0.64782748	   -172.77108870	    -65.46476649	      0.00000000	      4.54036982
      0.64792124	   -172.77017596	    -65.44717542	      0.00000000	      4.55480147
      0.64801501	   -172.76926353	    -65.42958590	      0.00000000	      4.56976113
      0.64808013	   -172.76863015	    -65.41737179	      0.00000000	      4.58046106
      0.64814525	   -172.76799692	    -65.40515846	      0.00000000	      4.59141637
      0.64824489	   -172.76702831	    -65.38647116	      0.00000000	      4.60867476
      0.64832743	   -172.76622622	    -65.37099197	      0.00000000	      4.62342474
      0.64840997	   -172.76542447	    -65.35551412	      0.00000000	      4.63858502
      0.64849252	   -172.76462298	    -65.34003760	      0.00000000	      4.65415516
      0.64856569	   -172.76391279	    -65.32631934	      0.00000000	      4.66829972
      0.64863886	   -172.76320282	    -65.31260217	      0.00000000	      4.68276524
      0.64871203	   -172.76249312	    -65.29888613	      0.00000000	      4.69755099
      0.64880779	   -172.76156477	    -65.28093883	      0.00000000	      4.71738216
      0.64888221	   -172.76084351	    -65.26699000	      0.00000000	      4.73317313
      0.64895664	   -172.76012249	    -65.25304238	      0.00000000	      4.74929216
      0.64903107	   -172.75940178	    -65.23909602	      0.00000000	      4.76573798
      0.64912599	   -172.75848304	    -65.22131211	      0.00000000	      4.78718329
      0.64919902	   -172.75777648	    -65.20762994	      0.00000000	      4.80404256
      0.64927206	   -172.75707016	    -65.19394904	      0.00000000	      4.82121199
      0.64936004	   -172.75621966	    -65.17746916	      0.00000000	      4.84230595
      0.64944802	   -172.75536955	    -65.16099118	      0.00000000	      4.86384497
      0.64951470	   -172.75472559	    -65.14850430	      0.00000000	      4.88046338
      0.64958139	   -172.75408185	    -65.13601854	      0.00000000	      4.89733437
      0.64967627	   -172.75316628	    -65.11825380	      0.00000000	      4.92177373
      0.64975845	   -172.75237367	    -65.10286906	      0.00000000	      4.94334927
      0.64984063	   -172.75158147	    -65.08748613	      0.00000000	      4.96530039
      0.64992282	   -172.75078963	    -65.07210504	      0.00000000	      4.98762422
      0.64999505	   -172.75009397	    -65.05858658	      0.00000000	      5.00755235
      0.65006729	   -172.74939858	    -65.04506959	      0.00000000	      5.02776411
      0.65013953	   -172.74870353	    -65.03155408	      0.00000000	      5.04825741
      0.65023785	   -172.74775806	    -65.01316230	      0.00000000	      5.07659667
      0.65031176	   -172.74704769	    -64.99933759	      0.00000000	      5.09823908
      0.65038567	   -172.74633763	    -64.98551450	      0.00000000	      5.12016855
      0.65045958	   -172.74562793	    -64.97169308	      0.00000000	      5.14238270
      0.65055624	   -172.74470025	    -64.95361959	      0.00000000	      5.17186054
      0.65062858	   -172.74400645	    -64.94009645	      0.00000000	      5.19423243
      0.65070091	   -172.74331295	    -64.92657498	      0.00000000	      5.21686931
      0.65078983	   -172.74246093	    -64.90995540	      0.00000000	      5.24505641
      0.65086930	   -172.74169991	    -64.89510532	      0.00000000	      5.27057844
      0.65094877	   -172.74093934	    -64.88025735	      0.00000000	      5.29641088
      0.65102823	   -172.74017914	    -64.86541151	      0.00000000	      5.32255060
      0.65110770	   -172.73941940	    -64.85056783	      0.00000000	      5.34899444
      0.65118717	   -172.73866004	    -64.83572635	      0.00000000	      5.37573926
      0.65126663	   -172.73790115	    -64.82088710	      0.00000000	      5.40278190
      0.65134610	   -172.73714263	    -64.80605010	      0.00000000	      5.43011919
      0.65141661	   -172.73647004	    -64.79288800	      0.00000000	      5.45461817
      0.65148711	   -172.73579777	    -64.77972772	      0.00000000	      5.47934442
      0.65157379	   -172.73497176	    -64.76355104	      0.00000000	      5.51005101
      0.65166047	   -172.73414624	    -64.74737720	      0.00000000	      5.54109369
      0.65173214	   -172.73346415	    -64.73400742	      0.00000000	      5.56700957
      0.65180380	   -172.73278240	    -64.72063963	      0.00000000	      5.59315010
      0.65189091	   -172.73195424	    -64.70439391	      0.00000000	      5.62522290
      0.65197802	   -172.73112658	    -64.68815122	      0.00000000	      5.65762015
      0.65204703	   -172.73047126	    -64.67528468	      0.00000000	      5.68351545
      0.65211604	   -172.72981625	    -64.66242008	      0.00000000	      5.70960985
      0.65220658	   -172.72895745	    -64.64554525	      0.00000000	      5.74414330
      0.65229713	   -172.72809919	    -64.62867385	      0.00000000	      5.77901156
      0.65236384	   -172.72746720	    -64.61624435	      0.00000000	      5.80491597
      0.65243056	   -172.72683550	    -64.60381677	      0.00000000	      5.83099801
      0.65252541	   -172.72593800	    -64.58615199	      0.00000000	      5.86838080
      0.65260661	   -172.72517015	    -64.57103253	      0.00000000	      5.90066240
      0.65268781	   -172.72440282	    -64.55591603	      0.00000000	      5.93319776
      0.65276901	   -172.72363594	    -64.54080250	      0.00000000	      5.96598381
      0.65285021	   -172.72286958	    -64.52569200	      0.00000000	      5.99901751
      0.65292020	   -172.72220935	    -64.51266976	      0.00000000	      6.02768777
      0.65299019	   -172.72154952	    -64.49964982	      0.00000000	      6.05653788
      0.65307770	   -172.72072501	    -64.48337407	      0.00000000	      6.09285973
      0.65316521	   -172.71990110	    -64.46710199	      0.00000000	      6.12945614
      0.65323540	   -172.71924065	    -64.45405337	      0.00000000	      6.15900488
      0.65330559	   -172.71858059	    -64.44100718	      0.00000000	      6.18872608
      0.65339443	   -172.71774563	    -64.42449744	      0.00000000	      6.22659017
      0.65348327	   -172.71691129	    -64.40799167	      0.00000000	      6.26472398
      0.65355064	   -172.71627899	    -64.39547834	      0.00000000	      6.29381764
      0.65361801	   -172.71564705	    -64.38296735	      0.00000000	      6.32306274
      0.65371110	   -172.71477434	    -64.36568256	      0.00000000	      6.36372228
      0.65380419	   -172.71390231	    -64.34840231	      0.00000000	      6.40466405
      0.65386864	   -172.71329894	    -64.33644159	      0.00000000	      6.43317200
      0.65393310	   -172.71269591	    -64.32448309	      0.00000000	      6.46181203
      0.65403241	   -172.71176726	    -64.30605956	      0.00000000	      6.50620166
      0.65411424	   -172.71100272	    -64.29088469	      0.00000000	      6.54300382
      0.65419607	   -172.71023868	    -64.27571352	      0.00000000	      6.58001111
      0.65427789	   -172.70947518	    -64.26054610	      0.00000000	      6.61722099
      0.65435087	   -172.70879465	    -64.24702242	      0.00000000	      6.65057504
      0.65442384	   -172.70811456	    -64.23350179	      0.00000000	      6.68408651
      0.65449682	   -172.70743486	    -64.21998421	      0.00000000	      6.71775368
      0.65459057	   -172.70656231	    -64.20262338	      0.00000000	      6.76123003
      0.65466473	   -172.70587250	    -64.18889328	      0.00000000	      6.79580090
      0.65473889	   -172.70518314	    -64.17516643	      0.00000000	      6.83052686
      0.65481305	   -172.70449418	    -64.16144288	      0.00000000	      6.86540620
      0.65490390	   -172.70365084	    -64.14463751	      0.00000000	      6.90833624
      0.65498007	   -172.70294404	    -64.13054846	      0.00000000	      6.94451044
      0.65499568	   -172.70279932	    -64.12766300	      0.00000000	      6.95193943
      0.65500568	   -172.70270658	    -64.12581389	      0.00000000	      6.95670383
      0.65501568	   -172.70261398	    -64.12396487	      0.00000000	      6.96147090
      0.65502852	   -172.70249610	    -64.12159150	      0.00000000	      6.96759435
      0.65504135	   -172.70238050	    -64.11921865	      0.00000000	      6.97372195
      0.65505786	   -172.70223703	    -64.11616812	      0.00000000	      6.98160843
      0.65507437	   -172.70210145	    -64.11311937	      0.00000000	      6.98950118
      0.65509088	   -172.70197560	    -64.11007289	      0.00000000	      6.99739985
      0.65510739	   -172.70186108	    -64.10702917	      0.00000000	      7.00530409
      0.65512390	   -172.70175931	    -64.10398869	      0.00000000	      7.01321354
      0.65514041	   -172.70167153	    -64.10095192	      0.00000000	      7.02112783
      0.65516041	   -172.70158557	    -64.09727831	      0.00000000	      7.03072254
      0.65518042	   -172.70152369	    -64.09361175	      0.00000000	      7.04032312
      0.65520042	   -172.70148759	    -64.08995313	      0.00000000	      7.04992884
      0.65522042	   -172.70147887	    -64.08630336	      0.00000000	      7.05953896
      0.65524043	   -172.70149903	    -64.08266337	      0.00000000	      7.06915274
      0.65526043	   -172.70154947	    -64.07903413	      0.00000000	      7.07876938
      0.65528043	   -172.70163152	    -64.07541660	      0.00000000	      7.08838808
      0.65530044	   -172.70174647	    -64.07181178	      0.00000000	      7.09800801
      0.65532044	   -172.70189551	    -64.06822070	      0.00000000	      7.10762835
      0.65534044	   -172.70207983	    -64.06464440	      0.00000000	      7.11724821
      0.65536044	   -172.70230053	    -64.06108392	      0.00000000	      7.12686672
      0.65538045	   -172.70255870	    -64.05754035	      0.00000000	      7.13648298
      0.65540045	   -172.70285536	    -64.05401480	      0.00000000	      7.14609607
      0.65542045	   -172.70319151	    -64.05050837	      0.00000000	      7.15570505
      0.65544046	   -172.70356813	    -64.04702221	      0.00000000	      7.16530897
      0.65546046	   -172.70398613	    -64.04355746	      0.00000000	      7.17490687
      0.65548046	   -172.70444642	    -64.04011530	      0.00000000	      7.18449776
      0.65550047	   -172.70494988	    -64.03669692	      0.00000000	      7.19408063
      0.65552047	   -172.70549734	    -64.03330353	      0.00000000	      7.20365449
      0.65554047	   -172.70608963	    -64.02993635	      0.00000000	      7.21321829
      0.65556462	   -172.70686544	    -64.02590839	      0.00000000	      7.22474818
      0.65558876	   -172.70770907	    -64.02192264	      0.00000000	      7.23626004
      0.65561291	   -172.70862181	    -64.01798134	      0.00000000	      7.24775199
      0.65563706	   -172.70960491	    -64.01408675	      0.00000000	      7.25922212
      0.65566120	   -172.71065958	    -64.01024119	      0.00000000	      7.27066849
      0.65568535	   -172.71178696	    -64.00644697	      0.00000000	      7.28208913
      0.65570949	   -172.71298819	    -64.00270647	      0.00000000	      7.29348207
      0.65573364	   -172.71426432	    -63.99902206	      0.00000000	      7.30484529
      0.65575779	   -172.71561639	    -63.99539616	      0.00000000	      7.31617677
      0.65578193	   -172.71704540	    -63.99183121	      0.00000000	      7.32747445
      0.65580608	   -172.71855229	    -63.98832966	      0.00000000	      7.33873627
      0.65583023	   -172.72013798	    -63.98489401	      0.00000000	      7.34996015
      0.65585437	   -172.72180334	    -63.98152675	      0.00000000	      7.36114396
      0.65587852	   -172.72354923	    -63.97823042	      0.00000000	      7.37228560
      0.65590266	   -172.72537643	    -63.97500757	      0.00000000	      7.38338293
      0.65592681	   -172.72728573	    -63.97186075	      0.00000000	      7.39443378
      0.65595096	   -172.72927786	    -63.96879257	      0.00000000	      7.40543599
      0.65597510	   -172.73135351	    -63.96580562	      0.00000000	      7.41638738
      0.65599925	   -172.73351337	    -63.96290253	      0.00000000	      7.42728576
      0.65602340	   -172.73575807	    -63.96008592	      0.00000000	      7.43812891
      0.65604754	   -172.73808820	    -63.95735847	      0.00000000	      7.44891461
      0.65607169	   -172.74050436	    -63.95472283	      0.00000000	      7.45964065
      0.65609583	   -172.74300708	    -63.95218169	      0.00000000	      7.47030476
      0.65611998	   -172.74559688	    -63.94973774	      0.00000000	      7.48090471
      0.65614413	   -172.74827425	    -63.94739369	      0.00000000	      7.49143823
      0.65616827	   -172.75103965	    -63.94515226	      0.00000000	      7.50190306
      0.65619242	   -172.75389352	    -63.94301618	      0.00000000	      7.51229692
      0.65621657	   -172.75683627	    -63.94098820	      0.00000000	      7.52261753
      0.65624071	   -172.75986828	    -63.93907106	      0.00000000	      7.53286259
      0.65626486	   -172.76298992	    -63.93726753	      0.00000000	      7.54302981
      0.65629399	   -172.76687561	    -63.93524693	      0.00000000	      7.55518857
      0.65632312	   -172.77089281	    -63.93340059	      0.00000000	      7.56722662
      0.65635225	   -172.77504206	    -63.93173342	      0.00000000	      7.57913992
      0.65638138	   -172.77932384	    -63.93025035	      0.00000000	      7.59092437
      0.65641051	   -172.78373864	    -63.92895632	      0.00000000	      7.60257589
      0.65643964	   -172.78828690	    -63.92785629	      0.00000000	      7.61409039
      0.65646877	   -172.79296906	    -63.92695524	      0.00000000	      7.62546373
      0.65649790	   -172.79778556	    -63.92625817	      0.00000000	      7.63669182
      0.65652703	   -172.80273683	    -63.92577010	      0.00000000	      7.64777050
      0.65655616	   -172.80782331	    -63.92549609	      0.00000000	      7.65869563
      0.65658529	   -172.81304548	    -63.92544119	      0.00000000	      7.66946304
      0.65661441	   -172.81840384	    -63.92561052	      0.00000000	      7.68006856
      0.65664354	   -172.82389894	    -63.92600920	      0.00000000	      7.69050798
      0.65667267	   -172.82953141	    -63.92664241	      0.00000000	      7.70077707
      0.65670180	   -172.83530195	    -63.92751535	      0.00000000	      7.71087159
      0.65673093	   -172.84121136	    -63.92863330	      0.00000000	      7.72078724
      0.65675710	   -172.84663822	    -63.92985065	      0.00000000	      7.72953725
      0.65678326	   -172.85217864	    -63.93127383	      0.00000000	      7.73813632
      0.65680943	   -172.85783352	    -63.93290680	      0.00000000	      7.74658125
      0.65683559	   -172.86360389	    -63.93475357	      0.00000000	      7.75486880
      0.65686175	   -172.86949096	    -63.93681820	      0.00000000	      7.76299570
      0.65688792	   -172.87549609	    -63.93910484	      0.00000000	      7.77095861
      0.65691084	   -172.88085467	    -63.94129360	      0.00000000	      7.77779645
      0.65693375	   -172.88630631	    -63.94365888	      0.00000000	      7.78450353
      0.65695667	   -172.89185243	    -63.94620363	      0.00000000	      7.79107748
      0.65697959	   -172.89749462	    -63.94893091	      0.00000000	      7.79751586
      0.65700251	   -172.90323470	    -63.95184386	      0.00000000	      7.80381619
      0.65702295	   -172.90843772	    -63.95460073	      0.00000000	      7.80931604
      0.65704339	   -172.91372192	    -63.95751018	      0.00000000	      7.81470220
      0.65706382	   -172.91908915	    -63.96057466	      0.00000000	      7.81997275
      0.65708426	   -172.92454155	    -63.96379670	      0.00000000	      7.82512571
      0.65710470	   -172.93008148	    -63.96717894	      0.00000000	      7.83015901
      0.65712289	   -172.93508927	    -63.97032701	      0.00000000	      7.83453752
      0.65714109	   -172.94017067	    -63.97360625	      0.00000000	      7.83881793
      0.65715928	   -172.94532807	    -63.97701876	      0.00000000	      7.84299859
      0.65717748	   -172.95056410	    -63.98056676	      0.00000000	      7.84707779
      0.65719567	   -172.95588174	    -63.98425259	      0.00000000	      7.85105374
      0.65721191	   -172.96070003	    -63.98766108	      0.00000000	      7.85451404
      0.65722816	   -172.96558862	    -63.99118319	      0.00000000	      7.85788915
      0.65724440	   -172.97055042	    -63.99482086	      0.00000000	      7.86117760
      0.65726064	   -172.97558869	    -63.99857616	      0.00000000	      7.86437780
      0.65727688	   -172.98070706	    -64.00245127	      0.00000000	      7.86748811
      0.65729140	   -172.98535268	    -64.00601793	      0.00000000	      7.87019042
      0.65730591	   -172.99006876	    -64.00968395	      0.00000000	      7.87281816
      0.65732043	   -172.99485888	    -64.01345122	      0.00000000	      7.87536992
      0.65733494	   -172.99972704	    -64.01732178	      0.00000000	      7.87784418
      0.65734946	   -173.00467770	    -64.02129781	      0.00000000	      7.88023930
      0.65736245	   -173.00918248	    -64.02494765	      0.00000000	      7.88231436
      0.65737544	   -173.01376133	    -64.02868567	      0.00000000	      7.88432329
      0.65738843	   -173.01841869	    -64.03251384	      0.00000000	      7.88626465
      0.65740142	   -173.02315950	    -64.03643426	      0.00000000	      7.88813688
      0.65741441	   -173.02798934	    -64.04044924	      0.00000000	      7.88993829
      0.65742603	   -173.03238779	    -64.04412084	      0.00000000	      7.89148736
      0.65743764	   -173.03686738	    -64.04787197	      0.00000000	      7.89297695
      0.65744926	   -173.04143369	    -64.05170475	      0.00000000	      7.89440553
      0.65746087	   -173.04609302	    -64.05562150	      0.00000000	      7.89577143
      0.65747249	   -173.05085243	    -64.05962476	      0.00000000	      7.89707282
      0.65748286	   -173.05519252	    -64.06327409	      0.00000000	      7.89817852
      0.65749323	   -173.05962520	    -64.06699681	      0.00000000	      7.89922964
      0.65750359	   -173.06415773	    -64.07079534	      0.00000000	      7.90022447
      0.65751396	   -173.06879832	    -64.07467235	      0.00000000	      7.90116111
      0.65752433	   -173.07355632	    -64.07863082	      0.00000000	      7.90203748
      0.65753433	   -173.07826621	    -64.08252869	      0.00000000	      7.90282339
      0.65754433	   -173.08310623	    -64.08650875	      0.00000000	      7.90354876
      0.65755433	   -173.08808907	    -64.09057477	      0.00000000	      7.90421096
      0.65756433	   -173.09322937	    -64.09473102	      0.00000000	      7.90480707
      0.65757433	   -173.09854426	    -64.09898235	      0.00000000	      7.90533376
      0.65758433	   -173.10405380	    -64.10333435	      0.00000000	      7.90578721
      0.65759433	   -173.10978175	    -64.10779347	      0.00000000	      7.90616305
      0.65760433	   -173.11575635	    -64.11236725	      0.00000000	      7.90645620
      0.65761433	   -173.12201149	    -64.11706451	      0.00000000	      7.90666072
      0.65762433	   -173.12851690	    -64.12188338	      0.00000000	      7.90677667
      0.65763433	   -173.13513713	    -64.12680294	      0.00000000	      7.90681511
      0.65764433	   -173.14176366	    -64.13180544	      0.00000000	      7.90678581
      0.65765433	   -173.14832238	    -64.13687792	      0.00000000	      7.90669623
      0.65766433	   -173.15476059	    -64.14201032	      0.00000000	      7.90655239
      0.65767433	   -173.16103931	    -64.14719443	      0.00000000	      7.90635950
      0.65768433	   -173.16712870	    -64.15242318	      0.00000000	      7.90612221
      0.65769433	   -173.17300543	    -64.15769029	      0.00000000	      7.90584485
      0.65770433	   -173.17865130	    -64.16299014	      0.00000000	      7.90553145
      0.65771433	   -173.18405242	    -64.16831765	      0.00000000	      7.90518580
      0.65772433	   -173.18919874	    -64.17366823	      0.00000000	      7.90481145
      0.65773433	   -173.19408372	    -64.17903783	      0.00000000	      7.90441169
      0.65774433	   -173.19870402	    -64.18442286	      0.00000000	      7.90398956
      0.65775433	   -173.20305911	    -64.18982019	      0.00000000	      7.90354782
      0.65776433	   -173.20715095	    -64.19522713	      0.00000000	      7.90308903
      0.65777433	   -173.21098362	    -64.20064139	      0.00000000	      7.90261548
      0.65778433	   -173.21456291	    -64.20606100	      0.00000000	      7.90212926
      0.65779433	   -173.21789604	    -64.21148434	      0.00000000	      7.90163223
      0.65780433	   -173.22099124	    -64.21691003	      0.00000000	      7.90112611
      0.65781433	   -173.22385757	    -64.22233694	      0.00000000	      7.90061241
      0.65782433	   -173.22650458	    -64.22776413	      0.00000000	      7.90009253
      0.65783433	   -173.22894217	    -64.23319083	      0.00000000	      7.89956772
      0.65784433	   -173.23118038	    -64.23861640	      0.00000000	      7.89903911
      0.65785433	   -173.23322927	    -64.24404033	      0.00000000	      7.89850772
      0.65786433	   -173.23509878	    -64.24946220	      0.00000000	      7.89797449
      0.65787433	   -173.23679869	    -64.25488168	      0.00000000	      7.89744026
      0.65788433	   -173.23833849	    -64.26029850	      0.00000000	      7.89690581
      0.65789433	   -173.23972740	    -64.26571244	      0.00000000	      7.89637184
      0.65790433	   -173.24097428	    -64.27112334	      0.00000000	      7.89583899
      0.65791433	   -173.24208764	    -64.27653106	      0.00000000	      7.89530785
      0.65792433	   -173.24307561	    -64.28193553	      0.00000000	      7.89477895
      0.65793433	   -173.24394591	    -64.28733665	      0.00000000	      7.89425279
      0.65794433	   -173.24470592	    -64.29273438	      0.00000000	      7.89372982
      0.65795433	   -173.24536260	    -64.29812869	      0.00000000	      7.89321044
      0.65796433	   -173.24592256	    -64.30351955	      0.00000000	      7.89269503
      0.65797433	   -173.24639203	    -64.30890696	      0.00000000	      7.89218395
      0.65798433	   -173.24677688	    -64.31429092	      0.00000000	      7.89167750
      0.65799638	   -173.24713605	    -64.32077381	      0.00000000	      7.89107382
      0.65800843	   -173.24738944	    -64.32725172	      0.00000000	      7.89047776
      0.65802048	   -173.24754547	    -64.33372471	      0.00000000	      7.88988973
      0.65803253	   -173.24761192	    -64.34019280	      0.00000000	      7.88931010
      0.65804458	   -173.24759600	    -64.34665604	      0.00000000	      7.88873921
      0.65805663	   -173.24750436	    -64.35311450	      0.00000000	      7.88817736
      0.65806868	   -173.24734317	    -64.35956821	      0.00000000	      7.88762483
      0.65808073	   -173.24711810	    -64.36601724	      0.00000000	      7.88708185
      0.65809530	   -173.24676819	    -64.37380689	      0.00000000	      7.88643854
      0.65810986	   -173.24634101	    -64.38158986	      0.00000000	      7.88580985
      0.65812443	   -173.24584424	    -64.38936625	      0.00000000	      7.88519608
      0.65813899	   -173.24528477	    -64.39713616	      0.00000000	      7.88459747
      0.65815356	   -173.24466888	    -64.40489966	      0.00000000	      7.88401424
      0.65816812	   -173.24400220	    -64.41265684	      0.00000000	      7.88344659
      0.65818269	   -173.24328984	    -64.42040779	      0.00000000	      7.88289467
      0.65819726	   -173.24253638	    -64.42815257	      0.00000000	      7.88235863
      0.65821518	   -173.24155907	    -64.43767305	      0.00000000	      7.88172105
      0.65823310	   -173.24053267	    -64.44718444	      0.00000000	      7.88110785
      0.65825102	   -173.23946322	    -64.45668683	      0.00000000	      7.88051915
      0.65826894	   -173.23835602	    -64.46618035	      0.00000000	      7.87995506
      0.65828686	   -173.23721571	    -64.47566508	      0.00000000	      7.87941566
      0.65830479	   -173.23604638	    -64.48514111	      0.00000000	      7.87890098
      0.65832271	   -173.23485160	    -64.49460852	      0.00000000	      7.87841107
      0.65834487	   -173.23334356	    -64.50630405	      0.00000000	      7.87783949
      0.65836703	   -173.23180644	    -64.51798664	      0.00000000	      7.87730578
      0.65838919	   -173.23024455	    -64.52965640	      0.00000000	      7.87680987
      0.65841135	   -173.22866155	    -64.54131343	      0.00000000	      7.87635171
      0.65843351	   -173.22706053	    -64.55295783	      0.00000000	      7.87593121
      0.65845567	   -173.22544407	    -64.56458966	      0.00000000	      7.87554824
      0.65848334	   -173.22340786	    -64.57909265	      0.00000000	      7.87512269
      0.65851101	   -173.22135456	    -64.59357631	      0.00000000	      7.87475520
      0.65853867	   -173.21928704	    -64.60804073	      0.00000000	      7.87444550
      0.65856634	   -173.21720760	    -64.62248601	      0.00000000	      7.87419330
      0.65859963	   -173.21469204	    -64.63984422	      0.00000000	      7.87396562
      0.65863292	   -173.21216449	    -64.65717496	      0.00000000	      7.87382024
      0.65867314	   -173.20909765	    -64.67807664	      0.00000000	      7.87375360
      0.65871336	   -173.20601887	    -64.69893855	      0.00000000	      7.87380531
      0.65874689	   -173.20344508	    -64.71629614	      0.00000000	      7.87393814
      0.65878041	   -173.20086523	    -64.73362630	      0.00000000	      7.87415196
      0.65881600	   -173.19812092	    -64.75199166	      0.00000000	      7.87446689
      0.65886184	   -173.19457740	    -64.77560696	      0.00000000	      7.87500512
      0.65891768	   -173.19025048	    -64.80430283	      0.00000000	      7.87586032
      0.65895325	   -173.18748906	    -64.82254048	      0.00000000	      7.87651821
      0.65898881	   -173.18472366	    -64.84074772	      0.00000000	      7.87726343
      0.65902438	   -173.18195453	    -64.85892462	      0.00000000	      7.87809532
      0.65905994	   -173.17918187	    -64.87707126	      0.00000000	      7.87901326
      0.65909551	   -173.17640588	    -64.89518771	      0.00000000	      7.88001660
      0.65913107	   -173.17362672	    -64.91327403	      0.00000000	      7.88110474
      0.65916664	   -173.17084457	    -64.93133029	      0.00000000	      7.88227705
      0.65920221	   -173.16805955	    -64.94935657	      0.00000000	      7.88353291
      0.65923777	   -173.16527185	    -64.96735293	      0.00000000	      7.88487173
      0.65927334	   -173.16248159	    -64.98531944	      0.00000000	      7.88629291
      0.65930890	   -173.15968893	    -65.00325617	      0.00000000	      7.88779584
      0.65934447	   -173.15689398	    -65.02116319	      0.00000000	      7.88937995
      0.65938003	   -173.15409694	    -65.03904057	      0.00000000	      7.89104465
      0.65941033	   -173.15171298	    -65.05424423	      0.00000000	      7.89252568
      0.65944062	   -173.14932769	    -65.06942648	      0.00000000	      7.89406440
      0.65947847	   -173.14634514	    -65.08836894	      0.00000000	      7.89606784
      0.65951633	   -173.14336081	    -65.10727812	      0.00000000	      7.89816017
      0.65954673	   -173.14096280	    -65.12244072	      0.00000000	      7.89990450
      0.65957714	   -173.13856385	    -65.13758195	      0.00000000	      7.90170538
      0.65961389	   -173.13566291	    -65.15585586	      0.00000000	      7.90395728
      0.65965064	   -173.13276090	    -65.17409869	      0.00000000	      7.90629072
      0.65968102	   -173.13036089	    -65.18915787	      0.00000000	      7.90828111
      0.65971141	   -173.12796035	    -65.20419590	      0.00000000	      7.91032651
      0.65974179	   -173.12555937	    -65.21921281	      0.00000000	      7.91242659
      0.65978414	   -173.12221197	    -65.24011059	      0.00000000	      7.91544466
      0.65981142	   -173.12005595	    -65.25354742	      0.00000000	      7.91744385
      0.65983870	   -173.11789985	    -65.26696735	      0.00000000	      7.91948626
      0.65987773	   -173.11481465	    -65.28614051	      0.00000000	      7.92248346
      0.65991403	   -173.11194555	    -65.30394062	      0.00000000	      7.92534927
      0.65995032	   -173.10907675	    -65.32171100	      0.00000000	      7.92829012
      0.65998023	   -173.10671329	    -65.33633099	      0.00000000	      7.93076931
      0.66001014	   -173.10435023	    -65.35093088	      0.00000000	      7.93329880
      0.66004698	   -173.10144008	    -65.36888773	      0.00000000	      7.93648339
      0.66007638	   -173.09911875	    -65.38319360	      0.00000000	      7.93907844
      0.66010578	   -173.09679813	    -65.39748019	      0.00000000	      7.94172119
      0.66013517	   -173.09447827	    -65.41174754	      0.00000000	      7.94441139
      0.66017639	   -173.09122698	    -65.43172027	      0.00000000	      7.94826286
      0.66020162	   -173.08923749	    -65.44392891	      0.00000000	      7.95066618
      0.66022686	   -173.08724880	    -65.45612346	      0.00000000	      7.95310384
      0.66026567	   -173.08419149	    -65.47485366	      0.00000000	      7.95692008
      0.66032773	   -173.07930810	    -65.50473094	      0.00000000	      7.96318805
      0.66035434	   -173.07721579	    -65.51751811	      0.00000000	      7.96593838
      0.66039192	   -173.07426354	    -65.53554766	      0.00000000	      7.96988511
      0.66042511	   -173.07165791	    -65.55144855	      0.00000000	      7.97343263
      0.66046926	   -173.06819650	    -65.57255615	      0.00000000	      7.97823828
      0.66049422	   -173.06624050	    -65.58447650	      0.00000000	      7.98100082
      0.66051919	   -173.06428594	    -65.59638334	      0.00000000	      7.98379519
      0.66055844	   -173.06121641	    -65.61507349	      0.00000000	      7.98825190
      0.66058901	   -173.05882863	    -65.62960569	      0.00000000	      7.99177652
      0.66061958	   -173.05644333	    -65.64411776	      0.00000000	      7.99534801
      0.66065014	   -173.05406058	    -65.65860976	      0.00000000	      7.99896614
      0.66068071	   -173.05168049	    -65.67308172	      0.00000000	      8.00263062
      0.66071128	   -173.04930315	    -65.68753369	      0.00000000	      8.00634122
      0.66074184	   -173.04692868	    -65.70196570	      0.00000000	      8.01009767
      0.66077241	   -173.04455716	    -65.71637781	      0.00000000	      8.01389972
      0.66080298	   -173.04218870	    -65.73077004	      0.00000000	      8.01774712
      0.66083354	   -173.03982339	    -65.74514245	      0.00000000	      8.02163961
      0.66086411	   -173.03746135	    -65.75949507	      0.00000000	      8.02557696
      0.66089468	   -173.03510264	    -65.77382795	      0.00000000	      8.02955892
      0.66092524	   -173.03274740	    -65.78814113	      0.00000000	      8.03358524
      0.66095581	   -173.03039568	    -65.80243465	      0.00000000	      8.03765568
      0.66098638	   -173.02804762	    -65.81670855	      0.00000000	      8.04177000
      0.66101694	   -173.02570328	    -65.83096287	      0.00000000	      8.04592797
      0.66104751	   -173.02336280	    -65.84519766	      0.00000000	      8.05012934
      0.66107808	   -173.02102621	    -65.85941295	      0.00000000	      8.05437388
      0.66110461	   -173.01900126	    -65.87173648	      0.00000000	      8.05809309
      0.66113114	   -173.01697938	    -65.88404538	      0.00000000	      8.06184450
      0.66116830	   -173.01415328	    -65.90125812	      0.00000000	      8.06715178
      0.66119519	   -173.01211177	    -65.91369829	      0.00000000	      8.07103199
      0.66122208	   -173.01007367	    -65.92612351	      0.00000000	      8.07494475
      0.66125487	   -173.00759340	    -65.94125253	      0.00000000	      8.07975913
      0.66128701	   -173.00516758	    -65.95605902	      0.00000000	      8.08452417
      0.66131914	   -173.00274688	    -65.97084431	      0.00000000	      8.08933496
      0.66135128	   -173.00033142	    -65.98560846	      0.00000000	      8.09419124
      0.66137875	   -172.99827080	    -65.99821265	      0.00000000	      8.09837844
      0.66140622	   -172.99621416	    -66.01080145	      0.00000000	      8.10259854
      0.66143369	   -172.99416152	    -66.02337488	      0.00000000	      8.10685139
      0.66146914	   -172.99151830	    -66.03958037	      0.00000000	      8.11238856
      0.66149942	   -172.98926643	    -66.05339982	      0.00000000	      8.11716008
      0.66152970	   -172.98701971	    -66.06720072	      0.00000000	      8.12197075
      0.66155998	   -172.98477819	    -66.08098311	      0.00000000	      8.12682036
      0.66159026	   -172.98254197	    -66.09474703	      0.00000000	      8.13170871
      0.66162054	   -172.98031111	    -66.10849251	      0.00000000	      8.13663560
      0.66165082	   -172.97808570	    -66.12221960	      0.00000000	      8.14160083
      0.66168110	   -172.97586581	    -66.13592832	      0.00000000	      8.14660421
      0.66171138	   -172.97365152	    -66.14961872	      0.00000000	      8.15164552
      0.66174166	   -172.97144289	    -66.16329083	      0.00000000	      8.15672460
      0.66177194	   -172.96924002	    -66.17694469	      0.00000000	      8.16184122
      0.66180222	   -172.96704294	    -66.19058033	      0.00000000	      8.16699522
      0.66183250	   -172.96485177	    -66.20419781	      0.00000000	      8.17218638
      0.66186278	   -172.96266654	    -66.21779713	      0.00000000	      8.17741453
      0.66189306	   -172.96048735	    -66.23137836	      0.00000000	      8.18267947
      0.66192333	   -172.95831423	    -66.24494151	      0.00000000	      8.18798102
      0.66195361	   -172.95614729	    -66.25848664	      0.00000000	      8.19331900
      0.66198389	   -172.95398656	    -66.27201377	      0.00000000	      8.19869320
      0.66201417	   -172.95183213	    -66.28552294	      0.00000000	      8.20410346
      0.66204445	   -172.94968404	    -66.29901418	      0.00000000	      8.20954959
      0.66207473	   -172.94754239	    -66.31248753	      0.00000000	      8.21503141
      0.66210501	   -172.94540719	    -66.32594303	      0.00000000	      8.22054874
      0.66213529	   -172.94327855	    -66.33938071	      0.00000000	      8.22610140
      0.66216557	   -172.94115650	    -66.35280060	      0.00000000	      8.23168921
      0.66219585	   -172.93904111	    -66.36620274	      0.00000000	      8.23731200
      0.66222613	   -172.93693242	    -66.37958717	      0.00000000	      8.24296959
      0.66225641	   -172.93483052	    -66.39295392	      0.00000000	      8.24866181
      0.66228669	   -172.93273542	    -66.40630302	      0.00000000	      8.25438848
      0.66231697	   -172.93064722	    -66.41963451	      0.00000000	      8.26014943
      0.66234725	   -172.92856594	    -66.43294842	      0.00000000	      8.26594450
      0.66237752	   -172.92649166	    -66.44624479	      0.00000000	      8.27177350
      0.66240780	   -172.92442440	    -66.45952364	      0.00000000	      8.27763629
      0.66244429	   -172.92194286	    -66.47550091	      0.00000000	      8.28474532
      0.66247041	   -172.92017292	    -66.48692194	      0.00000000	      8.28986381
      0.66249652	   -172.91840833	    -66.49833003	      0.00000000	      8.29500703
      0.66253169	   -172.91604041	    -66.51367313	      0.00000000	      8.30197246
      0.66256554	   -172.91377082	    -66.52841715	      0.00000000	      8.30871790
      0.66260843	   -172.91090838	    -66.54706678	      0.00000000	      8.31732313
      0.66263311	   -172.90926804	    -66.55778214	      0.00000000	      8.32230422
      0.66265778	   -172.90763262	    -66.56848606	      0.00000000	      8.32730681
      0.66269725	   -172.90502721	    -66.58558230	      0.00000000	      8.33535255
      0.66272957	   -172.90290363	    -66.59955737	      0.00000000	      8.34198022
      0.66276188	   -172.90078866	    -66.61351293	      0.00000000	      8.34864420
      0.66279419	   -172.89868230	    -66.62744902	      0.00000000	      8.35534432
      0.66282269	   -172.89683203	    -66.63972244	      0.00000000	      8.36128265
      0.66285118	   -172.89498852	    -66.65198078	      0.00000000	      8.36724881
      0.66288856	   -172.89258049	    -66.66803876	      0.00000000	      8.37511737
      0.66291802	   -172.89069111	    -66.68067514	      0.00000000	      8.38135163
      0.66294748	   -172.88880908	    -66.69329549	      0.00000000	      8.38761518
      0.66297694	   -172.88693442	    -66.70589983	      0.00000000	      8.39390788
      0.66301439	   -172.88456198	    -66.72189976	      0.00000000	      8.40194919
      0.66304597	   -172.88257034	    -66.73537440	      0.00000000	      8.40876764
      0.66307756	   -172.88058728	    -66.74883075	      0.00000000	      8.41561908
      0.66310914	   -172.87861281	    -66.76226884	      0.00000000	      8.42250335
      0.66314073	   -172.87664698	    -66.77568872	      0.00000000	      8.42942027
      0.66317231	   -172.87468979	    -66.78909041	      0.00000000	      8.43636969
      0.66320390	   -172.87274129	    -66.80247394	      0.00000000	      8.44335144
      0.66323548	   -172.87080148	    -66.81583936	      0.00000000	      8.45036536
      0.66327158	   -172.86859498	    -66.83109384	      0.00000000	      8.45842146
      0.66330768	   -172.86639990	    -66.84632474	      0.00000000	      8.46651914
      0.66333532	   -172.86472756	    -66.85796649	      0.00000000	      8.47274501
      0.66336295	   -172.86306194	    -66.86959447	      0.00000000	      8.47899499
      0.66340617	   -172.86047002	    -66.88775597	      0.00000000	      8.48881965
      0.66343450	   -172.85878007	    -66.89964200	      0.00000000	      8.49529106
      0.66346283	   -172.85709724	    -66.91151365	      0.00000000	      8.50178744
      0.66350080	   -172.85485320	    -66.92740067	      0.00000000	      8.51053238
      0.66353774	   -172.85268208	    -66.94283397	      0.00000000	      8.51908377
      0.66357469	   -172.85052310	    -66.95824295	      0.00000000	      8.52767693
      0.66360640	   -172.84867942	    -66.97145160	      0.00000000	      8.53508696
      0.66363811	   -172.84684471	    -66.98464240	      0.00000000	      8.54252744
      0.66366983	   -172.84501900	    -66.99781537	      0.00000000	      8.54999824
      0.66370838	   -172.84281183	    -67.01380406	      0.00000000	      8.55912009
      0.66374692	   -172.84061799	    -67.02976652	      0.00000000	      8.56828624
      0.66377597	   -172.83897401	    -67.04177466	      0.00000000	      8.57522072
      0.66380501	   -172.83733761	    -67.05376797	      0.00000000	      8.58218008
      0.66384339	   -172.83518655	    -67.06959550	      0.00000000	      8.59141548
      0.66388169	   -172.83305317	    -67.08536422	      0.00000000	      8.60067446
      0.66391999	   -172.83093292	    -67.10110729	      0.00000000	      8.60997601
      0.66395127	   -172.82921099	    -67.11394641	      0.00000000	      8.61760445
      0.66398256	   -172.82749783	    -67.12676849	      0.00000000	      8.62526098
      0.66402335	   -172.82527675	    -67.14346512	      0.00000000	      8.63528843
      0.66405618	   -172.82350045	    -67.15687850	      0.00000000	      8.64339099
      0.66408901	   -172.82173381	    -67.17027322	      0.00000000	      8.65152401
      0.66412183	   -172.81997681	    -67.18364931	      0.00000000	      8.65968732
      0.66416481	   -172.81769120	    -67.20113243	      0.00000000	      8.67041984
      0.66419549	   -172.81606963	    -67.21359383	      0.00000000	      8.67811299
      0.66422616	   -172.81445646	    -67.22603905	      0.00000000	      8.68583219
      0.66426632	   -172.81235774	    -67.24230355	      0.00000000	      8.69597460
      0.66430526	   -172.81033621	    -67.25804967	      0.00000000	      8.70585236
      0.66434420	   -172.80832814	    -67.27376986	      0.00000000	      8.71577138
      0.66437730	   -172.80663166	    -67.28711324	      0.00000000	      8.72423580
      0.66441040	   -172.80494488	    -67.30043794	      0.00000000	      8.73272971
      0.66445137	   -172.80287077	    -67.31690256	      0.00000000	      8.74328224
      0.66448668	   -172.80109453	    -67.33107392	      0.00000000	      8.75241550
      0.66452200	   -172.79932929	    -67.34522414	      0.00000000	      8.76158179
      0.66455732	   -172.79757499	    -67.35935327	      0.00000000	      8.77078093
      0.66459264	   -172.79583163	    -67.37346135	      0.00000000	      8.78001275
      0.66462795	   -172.79409916	    -67.38754839	      0.00000000	      8.78927708
      0.66467359	   -172.79187652	    -67.40572112	      0.00000000	      8.80129665
      0.66470512	   -172.79035175	    -67.41825381	      0.00000000	      8.80963072
      0.66473664	   -172.78883561	    -67.43076985	      0.00000000	      8.81799025
      0.66478051	   -172.78674024	    -67.44815782	      0.00000000	      8.82966442
      0.66482212	   -172.78476787	    -67.46462263	      0.00000000	      8.84078380
      0.66486374	   -172.78281035	    -67.48105859	      0.00000000	      8.85194679
      0.66489777	   -172.78122033	    -67.49448014	      0.00000000	      8.86110925
      0.66493181	   -172.77964017	    -67.50788247	      0.00000000	      8.87030055
      0.66497561	   -172.77762081	    -67.52510454	      0.00000000	      8.88217305
      0.66501404	   -172.77586287	    -67.54018503	      0.00000000	      8.89262612
      0.66505247	   -172.77411738	    -67.55524115	      0.00000000	      8.90311535
      0.66509089	   -172.77238428	    -67.57027293	      0.00000000	      8.91364052
      0.66512932	   -172.77066354	    -67.58528042	      0.00000000	      8.92420145
      0.66516774	   -172.76895508	    -67.60026366	      0.00000000	      8.93479791
      0.66520617	   -172.76725887	    -67.61522271	      0.00000000	      8.94542973
      0.66524460	   -172.76557485	    -67.63015759	      0.00000000	      8.95609669
      0.66528302	   -172.76390296	    -67.64506837	      0.00000000	      8.96679860
      0.66532145	   -172.76224315	    -67.65995507	      0.00000000	      8.97753527
      0.66535987	   -172.76059537	    -67.67481775	      0.00000000	      8.98830651
      0.66539830	   -172.75895954	    -67.68965643	      0.00000000	      8.99911211
      0.66544763	   -172.75687708	    -67.70866981	      0.00000000	      9.01303336
      0.66548273	   -172.75540720	    -67.72217454	      0.00000000	      9.02297291
      0.66551782	   -172.75394715	    -67.73565938	      0.00000000	      9.03294062
      0.66556540	   -172.75198388	    -67.75390422	      0.00000000	      9.04649498
      0.66561297	   -172.75003847	    -67.77211266	      0.00000000	      9.06010047
      0.66564763	   -172.74863201	    -67.78535809	      0.00000000	      9.07004667
      0.66568229	   -172.74723493	    -67.79858427	      0.00000000	      9.08001970
      0.66573204	   -172.74524634	    -67.81753068	      0.00000000	      9.09437795
      0.66577537	   -172.74352978	    -67.83400099	      0.00000000	      9.10692861
      0.66581869	   -172.74182757	    -67.85044137	      0.00000000	      9.11952042
      0.66586202	   -172.74013965	    -67.86685189	      0.00000000	      9.13215313
      0.66590071	   -172.73864446	    -67.88147959	      0.00000000	      9.14346718
      0.66593939	   -172.73716051	    -67.89608356	      0.00000000	      9.15481346
      0.66597808	   -172.73568770	    -67.91066385	      0.00000000	      9.16619178
      0.66602999	   -172.73372901	    -67.93018961	      0.00000000	      9.18150853
      0.66607213	   -172.73215339	    -67.94601034	      0.00000000	      9.19398531
      0.66611427	   -172.73059074	    -67.96180313	      0.00000000	      9.20649941
      0.66615641	   -172.72904094	    -67.97756803	      0.00000000	      9.21905061
      0.66619855	   -172.72750392	    -67.99330510	      0.00000000	      9.23163867
      0.66624070	   -172.72597956	    -68.00901439	      0.00000000	      9.24426339
      0.66628284	   -172.72446779	    -68.02469595	      0.00000000	      9.25692454
      0.66633735	   -172.72253066	    -68.04494059	      0.00000000	      9.27335674
      0.66637479	   -172.72121222	    -68.05881816	      0.00000000	      9.28467750
      0.66641223	   -172.71990347	    -68.07267397	      0.00000000	      9.29602648
      0.66646460	   -172.71808914	    -68.09201669	      0.00000000	      9.31194659
      0.66651407	   -172.71639239	    -68.11024959	      0.00000000	      9.32703538
      0.66656353	   -172.71471215	    -68.12844472	      0.00000000	      9.34217249
      0.66660453	   -172.71333194	    -68.14349613	      0.00000000	      9.35475437
      0.66664553	   -172.71196288	    -68.15852171	      0.00000000	      9.36736902
      0.66669797	   -172.71022793	    -68.17770185	      0.00000000	      9.38355063
      0.66674242	   -172.70877103	    -68.19393012	      0.00000000	      9.39731114
      0.66678688	   -172.70732685	    -68.21012818	      0.00000000	      9.41110944
      0.66683134	   -172.70589532	    -68.22629610	      0.00000000	      9.42494530
      0.66687579	   -172.70447629	    -68.24243392	      0.00000000	      9.43881849
      0.66692025	   -172.70306966	    -68.25854170	      0.00000000	      9.45272879
      0.66697385	   -172.70139000	    -68.27792321	      0.00000000	      9.46954964
      0.66702025	   -172.69995019	    -68.29466679	      0.00000000	      9.48415454
      0.66706666	   -172.69852347	    -68.31137784	      0.00000000	      9.49879908
      0.66711306	   -172.69710975	    -68.32805643	      0.00000000	      9.51348298
      0.66715946	   -172.69570887	    -68.34470260	      0.00000000	      9.52820600
      0.66720587	   -172.69432073	    -68.36131644	      0.00000000	      9.54296789
      0.66725227	   -172.69294518	    -68.37789799	      0.00000000	      9.55776840
      0.66729868	   -172.69158211	    -68.39444733	      0.00000000	      9.57260730
      0.66735264	   -172.69001230	    -68.41365465	      0.00000000	      9.58991370
      0.66740661	   -172.68845900	    -68.43281857	      0.00000000	      9.60727130
      0.66744806	   -172.68727724	    -68.44750560	      0.00000000	      9.62063515
      0.66748950	   -172.68610503	    -68.46216714	      0.00000000	      9.63402880
      0.66754895	   -172.68444016	    -68.48315154	      0.00000000	      9.65329083
      0.66759776	   -172.68308749	    -68.50034283	      0.00000000	      9.66915217
      0.66764657	   -172.68174755	    -68.51749897	      0.00000000	      9.68505402
      0.66769538	   -172.68042025	    -68.53462004	      0.00000000	      9.70099612
      0.66774418	   -172.67910541	    -68.55170610	      0.00000000	      9.71697819
      0.66779299	   -172.67780292	    -68.56875723	      0.00000000	      9.73299999
      0.66784612	   -172.67639912	    -68.58727617	      0.00000000	      9.75048307
      0.66789924	   -172.67500959	    -68.60575390	      0.00000000	      9.76801256
      0.66795237	   -172.67363412	    -68.62419050	      0.00000000	      9.78558813
      0.66800549	   -172.67227259	    -68.64258606	      0.00000000	      9.80320945
      0.66804886	   -172.67117123	    -68.65757310	      0.00000000	      9.81762850
      0.66809223	   -172.67007895	    -68.67253290	      0.00000000	      9.83207765
      0.66815168	   -172.66859619	    -68.69299511	      0.00000000	      9.85193267
      0.66821112	   -172.66713002	    -68.71340635	      0.00000000	      9.87184348
      0.66825501	   -172.66605825	    -68.72844015	      0.00000000	      9.88657606
      0.66829889	   -172.66499529	    -68.74344629	      0.00000000	      9.90133862
      0.66835778	   -172.66358235	    -68.76354265	      0.00000000	      9.92119829
      0.66841667	   -172.66218486	    -68.78358939	      0.00000000	      9.94111124
      0.66846572	   -172.66103274	    -68.80024500	      0.00000000	      9.95773358
      0.66851476	   -172.65989106	    -68.81686634	      0.00000000	      9.97439234
      0.66857208	   -172.65856966	    -68.83625033	      0.00000000	      9.99390924
      0.66862940	   -172.65726211	    -68.85558771	      0.00000000	     10.01347521
      0.66868040	   -172.65611015	    -68.87275452	      0.00000000	     10.03092548
      0.66873140	   -172.65496886	    -68.88988460	      0.00000000	     10.04841404
      0.66878800	   -172.65371461	    -68.90885173	      0.00000000	     10.06786644
      0.66884460	   -172.65247313	    -68.92777381	      0.00000000	     10.08736536
      0.66890120	   -172.65124419	    -68.94665093	      0.00000000	     10.10691044
      0.66895781	   -172.65002766	    -68.96548320	      0.00000000	     10.12650134
      0.66900802	   -172.64895848	    -68.98215472	      0.00000000	     10.14392153
      0.66905824	   -172.64789878	    -68.99879109	      0.00000000	     10.16137730
      0.66911700	   -172.64667080	    -69.01821047	      0.00000000	     10.18184476
      0.66917575	   -172.64545543	    -69.03758195	      0.00000000	     10.20236024
      0.66923450	   -172.64425241	    -69.05690561	      0.00000000	     10.22292339
      0.66929326	   -172.64306161	    -69.07618158	      0.00000000	     10.24353383
      0.66934249	   -172.64207300	    -69.09229701	      0.00000000	     10.26084028
      0.66939172	   -172.64109271	    -69.10837909	      0.00000000	     10.27817949
      0.66945139	   -172.63991562	    -69.12782488	      0.00000000	     10.29923703
      0.66951105	   -172.63875038	    -69.14722189	      0.00000000	     10.32034202
      0.66956673	   -172.63767364	    -69.16527629	      0.00000000	     10.34007637
      0.66962240	   -172.63660689	    -69.18328843	      0.00000000	     10.35985143
      0.66968060	   -172.63550204	    -69.20207562	      0.00000000	     10.38057013
      0.66973881	   -172.63440777	    -69.22081682	      0.00000000	     10.40133268
      0.66979639	   -172.63333547	    -69.23931114	      0.00000000	     10.42191458
      0.66985397	   -172.63227318	    -69.25776066	      0.00000000	     10.44253877
      0.66991217	   -172.63120940	    -69.27636397	      0.00000000	     10.46342833
      0.66997037	   -172.63015551	    -69.29492172	      0.00000000	     10.48436048
      0.67002858	   -172.62911110	    -69.31343794	      0.00000000	     10.50533938
      0.67008680	   -172.62807625	    -69.33190880	      0.00000000	     10.52636026
      0.67014465	   -172.62705715	    -69.35021977	      0.00000000	     10.54729154
      0.67020250	   -172.62604718	    -69.36848614	      0.00000000	     10.56826369
      0.67025305	   -172.62517191	    -69.38441251	      0.00000000	     10.58662429
      0.67032687	   -172.62390601	    -69.40760609	      0.00000000	     10.61348830
      0.67038842	   -172.62286136	    -69.42688867	      0.00000000	     10.63593599
      0.67044374	   -172.62193051	    -69.44417903	      0.00000000	     10.65615247
      0.67049906	   -172.62100732	    -69.46142909	      0.00000000	     10.67640496
      0.67056057	   -172.61998970	    -69.48056080	      0.00000000	     10.69896403
      0.67062208	   -172.61898121	    -69.49964291	      0.00000000	     10.72156698
      0.67068144	   -172.61801647	    -69.51801087	      0.00000000	     10.74342090
      0.67074080	   -172.61705993	    -69.53633286	      0.00000000	     10.76531509
      0.67080117	   -172.61609532	    -69.55492041	      0.00000000	     10.78762384
      0.67086154	   -172.61513889	    -69.57346064	      0.00000000	     10.80997364
      0.67092061	   -172.61421074	    -69.59155765	      0.00000000	     10.83188371
      0.67099207	   -172.61309821	    -69.61338575	      0.00000000	     10.85843570
      0.67105721	   -172.61209342	    -69.63322752	      0.00000000	     10.88269022
      0.67113690	   -172.61087607	    -69.65742890	      0.00000000	     10.91242755
      0.67119712	   -172.60996475	    -69.67566231	      0.00000000	     10.93494371
      0.67127786	   -172.60875424	    -69.70003467	      0.00000000	     10.96519159
      0.67134698	   -172.60772788	    -69.72083641	      0.00000000	     10.99114510
      0.67140252	   -172.60690977	    -69.73750650	      0.00000000	     11.01203513
      0.67145807	   -172.60609743	    -69.75413749	      0.00000000	     11.03295749
      0.67152179	   -172.60517234	    -69.77317127	      0.00000000	     11.05700265
      0.67158552	   -172.60425456	    -69.79215382	      0.00000000	     11.08108976
      0.67164728	   -172.60337202	    -69.81049997	      0.00000000	     11.10447094
      0.67170903	   -172.60249609	    -69.82879824	      0.00000000	     11.12789093
      0.67176754	   -172.60167221	    -69.84608963	      0.00000000	     11.15011412
      0.67184439	   -172.60059863	    -69.86873841	      0.00000000	     11.17935837
      0.67193700	   -172.59931767	    -69.89593365	      0.00000000	     11.21467714
      0.67199012	   -172.59858906	    -69.91148434	      0.00000000	     11.23497354
      0.67204324	   -172.59786485	    -69.92700010	      0.00000000	     11.25529752
      0.67210732	   -172.59699691	    -69.94567142	      0.00000000	     11.27985216
      0.67218641	   -172.59593421	    -69.96864488	      0.00000000	     11.31021082
      0.67225270	   -172.59505044	    -69.98784350	      0.00000000	     11.33570544
      0.67233792	   -172.59392368	    -70.01244175	      0.00000000	     11.36853657
      0.67245126	   -172.59244055	    -70.04502350	      0.00000000	     11.41231203
      0.67251230	   -172.59164908	    -70.06250425	      0.00000000	     11.43593476
      0.67257334	   -172.59086250	    -70.07993984	      0.00000000	     11.45959178
      0.67263437	   -172.59008074	    -70.09733040	      0.00000000	     11.48328283
      0.67270190	   -172.58922142	    -70.11651593	      0.00000000	     11.50952984
      0.67276942	   -172.58836777	    -70.13564665	      0.00000000	     11.53581790
      0.67283459	   -172.58754901	    -70.15406076	      0.00000000	     11.56123114
      0.67289977	   -172.58673531	    -70.17242407	      0.00000000	     11.58668206
      0.67296662	   -172.58590574	    -70.19120851	      0.00000000	     11.61282847
      0.67303348	   -172.58508127	    -70.20993978	      0.00000000	     11.63901392
      0.67309938	   -172.58427345	    -70.22835123	      0.00000000	     11.66486275
      0.67316528	   -172.58347039	    -70.24671131	      0.00000000	     11.69074895
      0.67323217	   -172.58265999	    -70.26529493	      0.00000000	     11.71706212
      0.67329906	   -172.58185428	    -70.28382591	      0.00000000	     11.74341324
      0.67336537	   -172.58106011	    -70.30214298	      0.00000000	     11.76957101
      0.67343168	   -172.58027037	    -70.32040863	      0.00000000	     11.79576551
      0.67349884	   -172.57947478	    -70.33885819	      0.00000000	     11.82233591
      0.67356600	   -172.57868353	    -70.35725529	      0.00000000	     11.84894345
      0.67363265	   -172.57790250	    -70.37545999	      0.00000000	     11.87538398
      0.67369930	   -172.57712557	    -70.39361331	      0.00000000	     11.90186053
      0.67376682	   -172.57634251	    -70.41195191	      0.00000000	     11.92871998
      0.67383434	   -172.57556348	    -70.43023807	      0.00000000	     11.95561586
      0.67390187	   -172.57478835	    -70.44847194	      0.00000000	     11.98254790
      0.67396939	   -172.57401707	    -70.46665367	      0.00000000	     12.00951583
      0.67403691	   -172.57324951	    -70.48478341	      0.00000000	     12.03651940
      0.67410443	   -172.57248565	    -70.50286132	      0.00000000	     12.06355833
      0.67417195	   -172.57172535	    -70.52088754	      0.00000000	     12.09063238
      0.67423947	   -172.57096858	    -70.53886222	      0.00000000	     12.11774127
      0.67430700	   -172.57021521	    -70.55678550	      0.00000000	     12.14488477
      0.67437452	   -172.56946523	    -70.57465755	      0.00000000	     12.17206261
      0.67444204	   -172.56871850	    -70.59247850	      0.00000000	     12.19927454
      0.67450956	   -172.56797501	    -70.61024851	      0.00000000	     12.22652033
      0.67457708	   -172.56723463	    -70.62796772	      0.00000000	     12.25379972
      0.67464460	   -172.56649734	    -70.64563629	      0.00000000	     12.28111247
      0.67471213	   -172.56576304	    -70.66325435	      0.00000000	     12.30845835
      0.67477965	   -172.56503169	    -70.68082207	      0.00000000	     12.33583711
      0.67485078	   -172.56426430	    -70.69927516	      0.00000000	     12.36471562
      0.67492191	   -172.56350005	    -70.71767270	      0.00000000	     12.39363010
      0.67499305	   -172.56273881	    -70.73601487	      0.00000000	     12.42258027
      0.67506418	   -172.56198058	    -70.75430185	      0.00000000	     12.45156586
[truncated: 425,171 more chars]
