# Supplementary material for: Musculoskeletal simulations to examine the effects of accentuated eccentric loading (AEL) on jump height
Source: PeerJ. 2023 Jan 23;11:e14687. doi: 10.7717/peerj.14687 (PMC9879160; doi:10.7717/peerj.14687)
Supplement: Supplemental Information 2 — Added15 folder contains the code and simulation results for a complete jump with an additional 15% model mass. Dropped15 folder contains the code and simulation results for the push-off phase with the original model mass. [file peerj-11-14687-s002.zip › Supplementary Simulation code and output results AEL15/Dropped15/Optimized_for_J_Results/TwoSegment_Two_Segment_MomentArm_BoxCenter_coord_4.sto]

MomentArm_BoxCenter_coord_4
version=1
nRows=9704
nColumns=5
inDegrees=no

This analysis gathers basic information about muscles during a simulation (e.g., forces, tendon lengths, moment arms, etc).
Units are S.I. units (second, meters, Newtons, ...)
Angles are in degrees.

endheader
time	vastus	recfem	glut	ham
      0.00000000	      0.00000000	      0.00000000	      0.00000000	      0.00000000
      0.00005767	      0.00000000	      0.00000000	      0.00000000	      0.00000000
      0.00011533	      0.00000000	      0.00000000	      0.00000000	      0.00000000
      0.00019509	      0.00000000	      0.00000000	      0.00000000	      0.00000000
      0.00027484	      0.00000000	      0.00000000	      0.00000000	      0.00000000
      0.00038895	      0.00000000	      0.00000000	      0.00000000	      0.00000000
      0.00050306	      0.00000000	      0.00000000	      0.00000000	      0.00000000
      0.00069203	      0.00000000	      0.00000000	      0.00000000	      0.00000000
      0.00088100	      0.00000000	      0.00000000	      0.00000000	      0.00000000
      0.00120986	      0.00000000	      0.00000000	      0.00000000	      0.00000000
      0.00146005	      0.00000000	      0.00000000	      0.00000000	      0.00000000
      0.00171025	      0.00000000	      0.00000000	      0.00000000	      0.00000000
      0.00196044	      0.00000000	      0.00000000	      0.00000000	      0.00000000
      0.00224938	      0.00000000	      0.00000000	      0.00000000	      0.00000000
      0.00253831	      0.00000000	      0.00000000	      0.00000000	      0.00000000
      0.00281375	      0.00000000	      0.00000000	      0.00000000	      0.00000000
      0.00308919	      0.00000000	      0.00000000	      0.00000000	      0.00000000
      0.00336877	      0.00000000	      0.00000000	      0.00000000	      0.00000000
      0.00364834	      0.00000000	      0.00000000	      0.00000000	      0.00000000
      0.00392387	      0.00000000	      0.00000000	      0.00000000	      0.00000000
      0.00419941	      0.00000000	      0.00000000	      0.00000000	      0.00000000
      0.00447587	      0.00000000	      0.00000000	      0.00000000	      0.00000000
      0.00475232	      0.00000000	      0.00000000	      0.00000000	      0.00000000
      0.00502733	      0.00000000	      0.00000000	      0.00000000	      0.00000000
      0.00530234	      0.00000000	      0.00000000	      0.00000000	      0.00000000
      0.00557642	      0.00000000	      0.00000000	      0.00000000	      0.00000000
      0.00585050	      0.00000000	      0.00000000	      0.00000000	      0.00000000
      0.00612117	      0.00000000	      0.00000000	      0.00000000	      0.00000000
      0.00639185	      0.00000000	      0.00000000	      0.00000000	      0.00000000
      0.00663628	      0.00000000	      0.00000000	      0.00000000	      0.00000000
      0.00697277	      0.00000000	      0.00000000	      0.00000000	      0.00000000
      0.00730925	      0.00000000	      0.00000000	      0.00000000	      0.00000000
      0.00753245	      0.00000000	      0.00000000	      0.00000000	      0.00000000
      0.00775566	      0.00000000	      0.00000000	      0.00000000	      0.00000000
      0.00803029	      0.00000000	      0.00000000	      0.00000000	      0.00000000
      0.00836149	      0.00000000	      0.00000000	      0.00000000	      0.00000000
      0.00865561	      0.00000000	      0.00000000	      0.00000000	      0.00000000
      0.00901341	      0.00000000	      0.00000000	      0.00000000	      0.00000000
      0.00931248	      0.00000000	      0.00000000	      0.00000000	      0.00000000
      0.00968272	      0.00000000	      0.00000000	      0.00000000	      0.00000000
      0.01015583	      0.00000000	      0.00000000	      0.00000000	      0.00000000
      0.01038979	      0.00000000	      0.00000000	      0.00000000	      0.00000000
      0.01062376	      0.00000000	      0.00000000	      0.00000000	      0.00000000
      0.01091692	      0.00000000	      0.00000000	      0.00000000	      0.00000000
      0.01129539	      0.00000000	      0.00000000	      0.00000000	      0.00000000
      0.01156863	      0.00000000	      0.00000000	      0.00000000	      0.00000000
      0.01184188	      0.00000000	      0.00000000	      0.00000000	      0.00000000
      0.01211512	      0.00000000	      0.00000000	      0.00000000	      0.00000000
      0.01238836	      0.00000000	      0.00000000	      0.00000000	      0.00000000
      0.01266160	      0.00000000	      0.00000000	      0.00000000	      0.00000000
      0.01292167	      0.00000000	      0.00000000	      0.00000000	      0.00000000
      0.01318173	      0.00000000	      0.00000000	      0.00000000	      0.00000000
      0.01344051	      0.00000000	      0.00000000	      0.00000000	      0.00000000
      0.01369929	      0.00000000	      0.00000000	      0.00000000	      0.00000000
      0.01398496	      0.00000000	      0.00000000	      0.00000000	      0.00000000
      0.01427064	      0.00000000	      0.00000000	      0.00000000	      0.00000000
      0.01447948	      0.00000000	      0.00000000	      0.00000000	      0.00000000
      0.01481029	      0.00000000	      0.00000000	      0.00000000	      0.00000000
      0.01507121	      0.00000000	      0.00000000	      0.00000000	      0.00000000
      0.01533214	      0.00000000	      0.00000000	      0.00000000	      0.00000000
      0.01559306	      0.00000000	      0.00000000	      0.00000000	      0.00000000
      0.01585734	      0.00000000	      0.00000000	      0.00000000	      0.00000000
      0.01612161	      0.00000000	      0.00000000	      0.00000000	      0.00000000
      0.01632266	      0.00000000	      0.00000000	      0.00000000	      0.00000000
      0.01665420	      0.00000000	      0.00000000	      0.00000000	      0.00000000
      0.01690580	      0.00000000	      0.00000000	      0.00000000	      0.00000000
      0.01715739	      0.00000000	      0.00000000	      0.00000000	      0.00000000
      0.01740899	      0.00000000	      0.00000000	      0.00000000	      0.00000000
      0.01764663	      0.00000000	      0.00000000	      0.00000000	      0.00000000
      0.01796039	      0.00000000	      0.00000000	      0.00000000	      0.00000000
      0.01827415	      0.00000000	      0.00000000	      0.00000000	      0.00000000
      0.01852604	      0.00000000	      0.00000000	      0.00000000	      0.00000000
      0.01877792	      0.00000000	      0.00000000	      0.00000000	      0.00000000
      0.01896797	      0.00000000	      0.00000000	      0.00000000	      0.00000000
      0.01925995	      0.00000000	      0.00000000	      0.00000000	      0.00000000
      0.01955192	      0.00000000	      0.00000000	      0.00000000	      0.00000000
      0.01980099	      0.00000000	      0.00000000	      0.00000000	      0.00000000
      0.02005005	      0.00000000	      0.00000000	      0.00000000	      0.00000000
      0.02032203	      0.00000000	      0.00000000	      0.00000000	      0.00000000
      0.02059400	      0.00000000	      0.00000000	      0.00000000	      0.00000000
      0.02086915	      0.00000000	      0.00000000	      0.00000000	      0.00000000
      0.02114429	      0.00000000	      0.00000000	      0.00000000	      0.00000000
      0.02142102	      0.00000000	      0.00000000	      0.00000000	      0.00000000
      0.02169774	      0.00000000	      0.00000000	      0.00000000	      0.00000000
      0.02197239	      0.00000000	      0.00000000	      0.00000000	      0.00000000
      0.02224704	      0.00000000	      0.00000000	      0.00000000	      0.00000000
      0.02252673	      0.00000000	      0.00000000	      0.00000000	      0.00000000
      0.02280642	      0.00000000	      0.00000000	      0.00000000	      0.00000000
      0.02307314	      0.00000000	      0.00000000	      0.00000000	      0.00000000
      0.02333986	      0.00000000	      0.00000000	      0.00000000	      0.00000000
      0.02363274	      0.00000000	      0.00000000	      0.00000000	      0.00000000
      0.02392562	      0.00000000	      0.00000000	      0.00000000	      0.00000000
      0.02416237	      0.00000000	      0.00000000	      0.00000000	      0.00000000
      0.02446967	      0.00000000	      0.00000000	      0.00000000	      0.00000000
      0.02477696	      0.00000000	      0.00000000	      0.00000000	      0.00000000
      0.02502257	      0.00000000	      0.00000000	      0.00000000	      0.00000000
      0.02526818	      0.00000000	      0.00000000	      0.00000000	      0.00000000
      0.02555393	      0.00000000	      0.00000000	      0.00000000	      0.00000000
      0.02583967	      0.00000000	      0.00000000	      0.00000000	      0.00000000
      0.02606326	      0.00000000	      0.00000000	      0.00000000	      0.00000000
      0.02637974	      0.00000000	      0.00000000	      0.00000000	      0.00000000
      0.02669622	      0.00000000	      0.00000000	      0.00000000	      0.00000000
      0.02692262	      0.00000000	      0.00000000	      0.00000000	      0.00000000
      0.02714902	      0.00000000	      0.00000000	      0.00000000	      0.00000000
      0.02742271	      0.00000000	      0.00000000	      0.00000000	      0.00000000
      0.02769640	      0.00000000	      0.00000000	      0.00000000	      0.00000000
      0.02795892	      0.00000000	      0.00000000	      0.00000000	      0.00000000
      0.02827795	      0.00000000	      0.00000000	      0.00000000	      0.00000000
      0.02859697	      0.00000000	      0.00000000	      0.00000000	      0.00000000
      0.02885240	      0.00000000	      0.00000000	      0.00000000	      0.00000000
      0.02917936	      0.00000000	      0.00000000	      0.00000000	      0.00000000
      0.02950632	      0.00000000	      0.00000000	      0.00000000	      0.00000000
      0.02974244	      0.00000000	      0.00000000	      0.00000000	      0.00000000
      0.02997855	      0.00000000	      0.00000000	      0.00000000	      0.00000000
      0.03024340	      0.00000000	      0.00000000	      0.00000000	      0.00000000
      0.03050824	      0.00000000	      0.00000000	      0.00000000	      0.00000000
      0.03079617	      0.00000000	      0.00000000	      0.00000000	      0.00000000
      0.03108410	      0.00000000	      0.00000000	      0.00000000	      0.00000000
      0.03129109	      0.00000000	      0.00000000	      0.00000000	      0.00000000
      0.03161680	      0.00000000	      0.00000000	      0.00000000	      0.00000000
      0.03188366	      0.00000000	      0.00000000	      0.00000000	      0.00000000
      0.03215053	      0.00000000	      0.00000000	      0.00000000	      0.00000000
      0.03241739	      0.00000000	      0.00000000	      0.00000000	      0.00000000
      0.03267696	      0.00000000	      0.00000000	      0.00000000	      0.00000000
      0.03293654	      0.00000000	      0.00000000	      0.00000000	      0.00000000
      0.03317352	      0.00000000	      0.00000000	      0.00000000	      0.00000000
      0.03348818	      0.00000000	      0.00000000	      0.00000000	      0.00000000
      0.03380284	      0.00000000	      0.00000000	      0.00000000	      0.00000000
      0.03405362	      0.00000000	      0.00000000	      0.00000000	      0.00000000
      0.03430440	      0.00000000	      0.00000000	      0.00000000	      0.00000000
      0.03452599	      0.00000000	      0.00000000	      0.00000000	      0.00000000
      0.03484815	      0.00000000	      0.00000000	      0.00000000	      0.00000000
      0.03517030	      0.00000000	      0.00000000	      0.00000000	      0.00000000
      0.03538311	      0.00000000	      0.00000000	      0.00000000	      0.00000000
      0.03559592	      0.00000000	      0.00000000	      0.00000000	      0.00000000
      0.03588075	      0.00000000	      0.00000000	      0.00000000	      0.00000000
      0.03616559	      0.00000000	      0.00000000	      0.00000000	      0.00000000
      0.03641202	      0.00000000	      0.00000000	      0.00000000	      0.00000000
      0.03671826	      0.00000000	      0.00000000	      0.00000000	      0.00000000
      0.03702451	      0.00000000	      0.00000000	      0.00000000	      0.00000000
      0.03728911	      0.00000000	      0.00000000	      0.00000000	      0.00000000
      0.03761727	      0.00000000	      0.00000000	      0.00000000	      0.00000000
      0.03794543	      0.00000000	      0.00000000	      0.00000000	      0.00000000
      0.03818795	      0.00000000	      0.00000000	      0.00000000	      0.00000000
      0.03843048	      0.00000000	      0.00000000	      0.00000000	      0.00000000
      0.03872005	      0.00000000	      0.00000000	      0.00000000	      0.00000000
      0.03900961	      0.00000000	      0.00000000	      0.00000000	      0.00000000
      0.03925700	      0.00000000	      0.00000000	      0.00000000	      0.00000000
      0.03956219	      0.00000000	      0.00000000	      0.00000000	      0.00000000
      0.03992934	      0.00000000	      0.00000000	      0.00000000	      0.00000000
      0.04029650	      0.00000000	      0.00000000	      0.00000000	      0.00000000
      0.04052899	      0.00000000	      0.00000000	      0.00000000	      0.00000000
      0.04082823	      0.00000000	      0.00000000	      0.00000000	      0.00000000
      0.04112747	      0.00000000	      0.00000000	      0.00000000	      0.00000000
      0.04135189	      0.00000000	      0.00000000	      0.00000000	      0.00000000
      0.04167993	      0.00000000	      0.00000000	      0.00000000	      0.00000000
      0.04195970	      0.00000000	      0.00000000	      0.00000000	      0.00000000
      0.04220832	      0.00000000	      0.00000000	      0.00000000	      0.00000000
      0.04245694	      0.00000000	      0.00000000	      0.00000000	      0.00000000
      0.04271137	      0.00000000	      0.00000000	      0.00000000	      0.00000000
      0.04302124	      0.00000000	      0.00000000	      0.00000000	      0.00000000
      0.04340230	      0.00000000	      0.00000000	      0.00000000	      0.00000000
      0.04371220	      0.00000000	      0.00000000	      0.00000000	      0.00000000
      0.04395093	      0.00000000	      0.00000000	      0.00000000	      0.00000000
      0.04418967	      0.00000000	      0.00000000	      0.00000000	      0.00000000
      0.04443602	      0.00000000	      0.00000000	      0.00000000	      0.00000000
      0.04475720	      0.00000000	      0.00000000	      0.00000000	      0.00000000
      0.04507838	      0.00000000	      0.00000000	      0.00000000	      0.00000000
      0.04532790	      0.00000000	      0.00000000	      0.00000000	      0.00000000
      0.04557743	      0.00000000	      0.00000000	      0.00000000	      0.00000000
      0.04578917	      0.00000000	      0.00000000	      0.00000000	      0.00000000
      0.04611836	      0.00000000	      0.00000000	      0.00000000	      0.00000000
      0.04638564	      0.00000000	      0.00000000	      0.00000000	      0.00000000
      0.04665291	      0.00000000	      0.00000000	      0.00000000	      0.00000000
      0.04692018	      0.00000000	      0.00000000	      0.00000000	      0.00000000
      0.04718241	      0.00000000	      0.00000000	      0.00000000	      0.00000000
      0.04744464	      0.00000000	      0.00000000	      0.00000000	      0.00000000
      0.04769449	      0.00000000	      0.00000000	      0.00000000	      0.00000000
      0.04800637	      0.00000000	      0.00000000	      0.00000000	      0.00000000
      0.04831825	      0.00000000	      0.00000000	      0.00000000	      0.00000000
      0.04855660	      0.00000000	      0.00000000	      0.00000000	      0.00000000
      0.04888575	      0.00000000	      0.00000000	      0.00000000	      0.00000000
      0.04921491	      0.00000000	      0.00000000	      0.00000000	      0.00000000
      0.04942809	      0.00000000	      0.00000000	      0.00000000	      0.00000000
      0.04964127	      0.00000000	      0.00000000	      0.00000000	      0.00000000
      0.04992845	      0.00000000	      0.00000000	      0.00000000	      0.00000000
      0.05021563	      0.00000000	      0.00000000	      0.00000000	      0.00000000
      0.05046732	      0.00000000	      0.00000000	      0.00000000	      0.00000000
      0.05077240	      0.00000000	      0.00000000	      0.00000000	      0.00000000
      0.05115827	      0.00000000	      0.00000000	      0.00000000	      0.00000000
      0.05141606	      0.00000000	      0.00000000	      0.00000000	      0.00000000
      0.05167386	      0.00000000	      0.00000000	      0.00000000	      0.00000000
      0.05193165	      0.00000000	      0.00000000	      0.00000000	      0.00000000
      0.05219123	      0.00000000	      0.00000000	      0.00000000	      0.00000000
      0.05245081	      0.00000000	      0.00000000	      0.00000000	      0.00000000
      0.05273638	      0.00000000	      0.00000000	      0.00000000	      0.00000000
      0.05302194	      0.00000000	      0.00000000	      0.00000000	      0.00000000
      0.05323212	      0.00000000	      0.00000000	      0.00000000	      0.00000000
      0.05356535	      0.00000000	      0.00000000	      0.00000000	      0.00000000
      0.05382496	      0.00000000	      0.00000000	      0.00000000	      0.00000000
      0.05408458	      0.00000000	      0.00000000	      0.00000000	      0.00000000
      0.05434419	      0.00000000	      0.00000000	      0.00000000	      0.00000000
      0.05460980	      0.00000000	      0.00000000	      0.00000000	      0.00000000
      0.05487542	      0.00000000	      0.00000000	      0.00000000	      0.00000000
      0.05512617	      0.00000000	      0.00000000	      0.00000000	      0.00000000
      0.05545043	      0.00000000	      0.00000000	      0.00000000	      0.00000000
      0.05577469	      0.00000000	      0.00000000	      0.00000000	      0.00000000
      0.05602660	      0.00000000	      0.00000000	      0.00000000	      0.00000000
      0.05627850	      0.00000000	      0.00000000	      0.00000000	      0.00000000
      0.05650657	      0.00000000	      0.00000000	      0.00000000	      0.00000000
      0.05683169	      0.00000000	      0.00000000	      0.00000000	      0.00000000
      0.05715682	      0.00000000	      0.00000000	      0.00000000	      0.00000000
      0.05737491	      0.00000000	      0.00000000	      0.00000000	      0.00000000
      0.05759300	      0.00000000	      0.00000000	      0.00000000	      0.00000000
      0.05787782	      0.00000000	      0.00000000	      0.00000000	      0.00000000
      0.05816263	      0.00000000	      0.00000000	      0.00000000	      0.00000000
      0.05840365	      0.00000000	      0.00000000	      0.00000000	      0.00000000
      0.05872045	      0.00000000	      0.00000000	      0.00000000	      0.00000000
      0.05903724	      0.00000000	      0.00000000	      0.00000000	      0.00000000
      0.05928409	      0.00000000	      0.00000000	      0.00000000	      0.00000000
      0.05953093	      0.00000000	      0.00000000	      0.00000000	      0.00000000
      0.05980559	      0.00000000	      0.00000000	      0.00000000	      0.00000000
      0.06008025	      0.00000000	      0.00000000	      0.00000000	      0.00000000
      0.06035656	      0.00000000	      0.00000000	      0.00000000	      0.00000000
      0.06063286	      0.00000000	      0.00000000	      0.00000000	      0.00000000
      0.06091509	      0.00000000	      0.00000000	      0.00000000	      0.00000000
      0.06119732	      0.00000000	      0.00000000	      0.00000000	      0.00000000
      0.06146377	      0.00000000	      0.00000000	      0.00000000	      0.00000000
      0.06179068	      0.00000000	      0.00000000	      0.00000000	      0.00000000
      0.06211759	      0.00000000	      0.00000000	      0.00000000	      0.00000000
      0.06235123	      0.00000000	      0.00000000	      0.00000000	      0.00000000
      0.06268413	      0.00000000	      0.00000000	      0.00000000	      0.00000000
      0.06296931	      0.00000000	      0.00000000	      0.00000000	      0.00000000
      0.06321868	      0.00000000	      0.00000000	      0.00000000	      0.00000000
      0.06346804	      0.00000000	      0.00000000	      0.00000000	      0.00000000
      0.06372248	      0.00000000	      0.00000000	      0.00000000	      0.00000000
      0.06403694	      0.00000000	      0.00000000	      0.00000000	      0.00000000
      0.06435141	      0.00000000	      0.00000000	      0.00000000	      0.00000000
      0.06462205	      0.00000000	      0.00000000	      0.00000000	      0.00000000
      0.06495661	      0.00000000	      0.00000000	      0.00000000	      0.00000000
      0.06529117	      0.00000000	      0.00000000	      0.00000000	      0.00000000
      0.06553581	      0.00000000	      0.00000000	      0.00000000	      0.00000000
      0.06583197	      0.00000000	      0.00000000	      0.00000000	      0.00000000
      0.06621361	      0.00000000	      0.00000000	      0.00000000	      0.00000000
      0.06646306	      0.00000000	      0.00000000	      0.00000000	      0.00000000
      0.06671251	      0.00000000	      0.00000000	      0.00000000	      0.00000000
      0.06696196	      0.00000000	      0.00000000	      0.00000000	      0.00000000
      0.06722280	      0.00000000	      0.00000000	      0.00000000	      0.00000000
      0.06754563	      0.00000000	      0.00000000	      0.00000000	      0.00000000
      0.06786845	      0.00000000	      0.00000000	      0.00000000	      0.00000000
      0.06806167	      0.00000000	      0.00000000	      0.00000000	      0.00000000
      0.06836182	      0.00000000	      0.00000000	      0.00000000	      0.00000000
      0.06866196	      0.00000000	      0.00000000	      0.00000000	      0.00000000
      0.06891436	      0.00000000	      0.00000000	      0.00000000	      0.00000000
      0.06916676	      0.00000000	      0.00000000	      0.00000000	      0.00000000
      0.06942372	      0.00000000	      0.00000000	      0.00000000	      0.00000000
      0.06974734	      0.00000000	      0.00000000	      0.00000000	      0.00000000
      0.07007096	      0.00000000	      0.00000000	      0.00000000	      0.00000000
      0.07031892	      0.00000000	      0.00000000	      0.00000000	      0.00000000
      0.07056688	      0.00000000	      0.00000000	      0.00000000	      0.00000000
      0.07086121	      0.00000000	      0.00000000	      0.00000000	      0.00000000
      0.07115553	      0.00000000	      0.00000000	      0.00000000	      0.00000000
      0.07140729	      0.00000000	      0.00000000	      0.00000000	      0.00000000
      0.07171492	      0.00000000	      0.00000000	      0.00000000	      0.00000000
      0.07209348	      0.00000000	      0.00000000	      0.00000000	      0.00000000
      0.07241301	      0.00000000	      0.00000000	      0.00000000	      0.00000000
      0.07265145	      0.00000000	      0.00000000	      0.00000000	      0.00000000
      0.07288988	      0.00000000	      0.00000000	      0.00000000	      0.00000000
      0.07315330	      0.00000000	      0.00000000	      0.00000000	      0.00000000
      0.07347505	      0.00000000	      0.00000000	      0.00000000	      0.00000000
      0.07379680	      0.00000000	      0.00000000	      0.00000000	      0.00000000
      0.07407408	      0.00000000	      0.00000000	      0.00000000	      0.00000000
      0.07441231	      0.00000000	      0.00000000	      0.00000000	      0.00000000
      0.07475053	      0.00000000	      0.00000000	      0.00000000	      0.00000000
      0.07498584	      0.00000000	      0.00000000	      0.00000000	      0.00000000
      0.07530154	      0.00000000	      0.00000000	      0.00000000	      0.00000000
      0.07561723	      0.00000000	      0.00000000	      0.00000000	      0.00000000
      0.07586548	      0.00000000	      0.00000000	      0.00000000	      0.00000000
      0.07611373	      0.00000000	      0.00000000	      0.00000000	      0.00000000
      0.07638891	      0.00000000	      0.00000000	      0.00000000	      0.00000000
      0.07666409	      0.00000000	      0.00000000	      0.00000000	      0.00000000
      0.07694715	      0.00000000	      0.00000000	      0.00000000	      0.00000000
      0.07723022	      0.00000000	      0.00000000	      0.00000000	      0.00000000
      0.07750266	      0.00000000	      0.00000000	      0.00000000	      0.00000000
      0.07783048	      0.00000000	      0.00000000	      0.00000000	      0.00000000
      0.07823102	      0.00000000	      0.00000000	      0.00000000	      0.00000000
      0.07853160	      0.00000000	      0.00000000	      0.00000000	      0.00000000
      0.07878087	      0.00000000	      0.00000000	      0.00000000	      0.00000000
      0.07903015	      0.00000000	      0.00000000	      0.00000000	      0.00000000
      0.07924732	      0.00000000	      0.00000000	      0.00000000	      0.00000000
      0.07957842	      0.00000000	      0.00000000	      0.00000000	      0.00000000
      0.07985744	      0.00000000	      0.00000000	      0.00000000	      0.00000000
      0.08013646	      0.00000000	      0.00000000	      0.00000000	      0.00000000
      0.08041548	      0.00000000	      0.00000000	      0.00000000	      0.00000000
      0.08069449	      0.00000000	      0.00000000	      0.00000000	      0.00000000
      0.08097351	      0.00000000	      0.00000000	      0.00000000	      0.00000000
      0.08125253	      0.00000000	      0.00000000	      0.00000000	      0.00000000
      0.08153155	      0.00000000	      0.00000000	      0.00000000	      0.00000000
      0.08181056	      0.00000000	      0.00000000	      0.00000000	      0.00000000
      0.08208958	      0.00000000	      0.00000000	      0.00000000	      0.00000000
      0.08235192	      0.00000000	      0.00000000	      0.00000000	      0.00000000
      0.08261426	      0.00000000	      0.00000000	      0.00000000	      0.00000000
      0.08282742	      0.00000000	      0.00000000	      0.00000000	      0.00000000
      0.08316111	      0.00000000	      0.00000000	      0.00000000	      0.00000000
      0.08343167	      0.00000000	      0.00000000	      0.00000000	      0.00000000
      0.08370224	      0.00000000	      0.00000000	      0.00000000	      0.00000000
      0.08397280	      0.00000000	      0.00000000	      0.00000000	      0.00000000
      0.08423917	      0.00000000	      0.00000000	      0.00000000	      0.00000000
      0.08450554	      0.00000000	      0.00000000	      0.00000000	      0.00000000
      0.08471322	      0.00000000	      0.00000000	      0.00000000	      0.00000000
      0.08504715	      0.00000000	      0.00000000	      0.00000000	      0.00000000
      0.08531447	      0.00000000	      0.00000000	      0.00000000	      0.00000000
      0.08558179	      0.00000000	      0.00000000	      0.00000000	      0.00000000
      0.08584911	      0.00000000	      0.00000000	      0.00000000	      0.00000000
      0.08611679	      0.00000000	      0.00000000	      0.00000000	      0.00000000
      0.08638447	      0.00000000	      0.00000000	      0.00000000	      0.00000000
      0.08663406	      0.00000000	      0.00000000	      0.00000000	      0.00000000
      0.08695946	      0.00000000	      0.00000000	      0.00000000	      0.00000000
      0.08728485	      0.00000000	      0.00000000	      0.00000000	      0.00000000
      0.08753760	      0.00000000	      0.00000000	      0.00000000	      0.00000000
      0.08779035	      0.00000000	      0.00000000	      0.00000000	      0.00000000
      0.08803324	      0.00000000	      0.00000000	      0.00000000	      0.00000000
      0.08835881	      0.00000000	      0.00000000	      0.00000000	      0.00000000
      0.08868437	      0.00000000	      0.00000000	      0.00000000	      0.00000000
      0.08892659	      0.00000000	      0.00000000	      0.00000000	      0.00000000
      0.08916880	      0.00000000	      0.00000000	      0.00000000	      0.00000000
      0.08943843	      0.00000000	      0.00000000	      0.00000000	      0.00000000
      0.08970805	      0.00000000	      0.00000000	      0.00000000	      0.00000000
      0.09000552	      0.00000000	      0.00000000	      0.00000000	      0.00000000
      0.09030299	      0.00000000	      0.00000000	      0.00000000	      0.00000000
      0.09053552	      0.00000000	      0.00000000	      0.00000000	      0.00000000
      0.09085752	      0.00000000	      0.00000000	      0.00000000	      0.00000000
      0.09117952	      0.00000000	      0.00000000	      0.00000000	      0.00000000
      0.09142193	      0.00000000	      0.00000000	      0.00000000	      0.00000000
      0.09166434	      0.00000000	      0.00000000	      0.00000000	      0.00000000
      0.09193403	      0.00000000	      0.00000000	      0.00000000	      0.00000000
      0.09220372	      0.00000000	      0.00000000	      0.00000000	      0.00000000
      0.09250180	      0.00000000	      0.00000000	      0.00000000	      0.00000000
      0.09279988	      0.00000000	      0.00000000	      0.00000000	      0.00000000
      0.09303165	      0.00000000	      0.00000000	      0.00000000	      0.00000000
      0.09335378	      0.00000000	      0.00000000	      0.00000000	      0.00000000
      0.09367592	      0.00000000	      0.00000000	      0.00000000	      0.00000000
      0.09391787	      0.00000000	      0.00000000	      0.00000000	      0.00000000
      0.09415982	      0.00000000	      0.00000000	      0.00000000	      0.00000000
      0.09443181	      0.00000000	      0.00000000	      0.00000000	      0.00000000
      0.09470379	      0.00000000	      0.00000000	      0.00000000	      0.00000000
      0.09499912	      0.00000000	      0.00000000	      0.00000000	      0.00000000
      0.09529446	      0.00000000	      0.00000000	      0.00000000	      0.00000000
      0.09551688	      0.00000000	      0.00000000	      0.00000000	      0.00000000
      0.09584783	      0.00000000	      0.00000000	      0.00000000	      0.00000000
      0.09613706	      0.00000000	      0.00000000	      0.00000000	      0.00000000
      0.09638873	      0.00000000	      0.00000000	      0.00000000	      0.00000000
      0.09664040	      0.00000000	      0.00000000	      0.00000000	      0.00000000
      0.09684411	      0.00000000	      0.00000000	      0.00000000	      0.00000000
      0.09717940	      0.00000000	      0.00000000	      0.00000000	      0.00000000
      0.09744538	      0.00000000	      0.00000000	      0.00000000	      0.00000000
      0.09771136	      0.00000000	      0.00000000	      0.00000000	      0.00000000
      0.09797734	      0.00000000	      0.00000000	      0.00000000	      0.00000000
      0.09824173	      0.00000000	      0.00000000	      0.00000000	      0.00000000
      0.09850611	      0.00000000	      0.00000000	      0.00000000	      0.00000000
      0.09879408	      0.00000000	      0.00000000	      0.00000000	      0.00000000
      0.09908205	      0.00000000	      0.00000000	      0.00000000	      0.00000000
      0.09934884	      0.00000000	      0.00000000	      0.00000000	      0.00000000
      0.09967462	      0.00000000	      0.00000000	      0.00000000	      0.00000000
      0.10000040	      0.00000000	      0.00000000	      0.00000000	      0.00000000
      0.10021426	      0.00000000	      0.00000000	      0.00000000	      0.00000000
      0.10054304	      0.00000000	      0.00000000	      0.00000000	      0.00000000
      0.10083305	      0.00000000	      0.00000000	      0.00000000	      0.00000000
      0.10108467	      0.00000000	      0.00000000	      0.00000000	      0.00000000
      0.10133630	      0.00000000	      0.00000000	      0.00000000	      0.00000000
      0.10157166	      0.00000000	      0.00000000	      0.00000000	      0.00000000
      0.10189722	      0.00000000	      0.00000000	      0.00000000	      0.00000000
      0.10222279	      0.00000000	      0.00000000	      0.00000000	      0.00000000
      0.10246000	      0.00000000	      0.00000000	      0.00000000	      0.00000000
      0.10269722	      0.00000000	      0.00000000	      0.00000000	      0.00000000
      0.10297899	      0.00000000	      0.00000000	      0.00000000	      0.00000000
      0.10326076	      0.00000000	      0.00000000	      0.00000000	      0.00000000
      0.10353812	      0.00000000	      0.00000000	      0.00000000	      0.00000000
      0.10381547	      0.00000000	      0.00000000	      0.00000000	      0.00000000
      0.10411405	      0.00000000	      0.00000000	      0.00000000	      0.00000000
      0.10441263	      0.00000000	      0.00000000	      0.00000000	      0.00000000
      0.10464497	      0.00000000	      0.00000000	      0.00000000	      0.00000000
      0.10497265	      0.00000000	      0.00000000	      0.00000000	      0.00000000
      0.10530033	      0.00000000	      0.00000000	      0.00000000	      0.00000000
      0.10552998	      0.00000000	      0.00000000	      0.00000000	      0.00000000
      0.10575963	      0.00000000	      0.00000000	      0.00000000	      0.00000000
      0.10604738	      0.00000000	      0.00000000	      0.00000000	      0.00000000
      0.10633512	      0.00000000	      0.00000000	      0.00000000	      0.00000000
      0.10658822	      0.00000000	      0.00000000	      0.00000000	      0.00000000
      0.10691264	      0.00000000	      0.00000000	      0.00000000	      0.00000000
      0.10723706	      0.00000000	      0.00000000	      0.00000000	      0.00000000
      0.10748580	      0.00000000	      0.00000000	      0.00000000	      0.00000000
      0.10773453	      0.00000000	      0.00000000	      0.00000000	      0.00000000
      0.10802527	      0.00000000	      0.00000000	      0.00000000	      0.00000000
      0.10831601	      0.00000000	      0.00000000	      0.00000000	      0.00000000
      0.10856977	      0.00000000	      0.00000000	      0.00000000	      0.00000000
      0.10889474	      0.00000000	      0.00000000	      0.00000000	      0.00000000
      0.10921971	      0.00000000	      0.00000000	      0.00000000	      0.00000000
      0.10946873	      0.00000000	      0.00000000	      0.00000000	      0.00000000
      0.10971775	      0.00000000	      0.00000000	      0.00000000	      0.00000000
      0.11000901	      0.00000000	      0.00000000	      0.00000000	      0.00000000
      0.11030026	      0.00000000	      0.00000000	      0.00000000	      0.00000000
      0.11055407	      0.00000000	      0.00000000	      0.00000000	      0.00000000
      0.11087946	      0.00000000	      0.00000000	      0.00000000	      0.00000000
      0.11120485	      0.00000000	      0.00000000	      0.00000000	      0.00000000
      0.11145412	      0.00000000	      0.00000000	      0.00000000	      0.00000000
      0.11170339	      0.00000000	      0.00000000	      0.00000000	      0.00000000
      0.11199488	      0.00000000	      0.00000000	      0.00000000	      0.00000000
      0.11228637	      0.00000000	      0.00000000	      0.00000000	      0.00000000
      0.11254196	      0.00000000	      0.00000000	      0.00000000	      0.00000000
      0.11286752	      0.00000000	      0.00000000	      0.00000000	      0.00000000
      0.11319308	      0.00000000	      0.00000000	      0.00000000	      0.00000000
      0.11344331	      0.00000000	      0.00000000	      0.00000000	      0.00000000
      0.11369353	      0.00000000	      0.00000000	      0.00000000	      0.00000000
      0.11398729	      0.00000000	      0.00000000	      0.00000000	      0.00000000
      0.11428105	      0.00000000	      0.00000000	      0.00000000	      0.00000000
      0.11452781	      0.00000000	      0.00000000	      0.00000000	      0.00000000
      0.11485383	      0.00000000	      0.00000000	      0.00000000	      0.00000000
      0.11517985	      0.00000000	      0.00000000	      0.00000000	      0.00000000
      0.11543311	      0.00000000	      0.00000000	      0.00000000	      0.00000000
      0.11568637	      0.00000000	      0.00000000	      0.00000000	      0.00000000
      0.11595916	      0.00000000	      0.00000000	      0.00000000	      0.00000000
      0.11623195	      0.00000000	      0.00000000	      0.00000000	      0.00000000
      0.11653441	      0.00000000	      0.00000000	      0.00000000	      0.00000000
      0.11683688	      0.00000000	      0.00000000	      0.00000000	      0.00000000
      0.11705190	      0.00000000	      0.00000000	      0.00000000	      0.00000000
      0.11738305	      0.00000000	      0.00000000	      0.00000000	      0.00000000
      0.11767541	      0.00000000	      0.00000000	      0.00000000	      0.00000000
      0.11792876	      0.00000000	      0.00000000	      0.00000000	      0.00000000
      0.11818210	      0.00000000	      0.00000000	      0.00000000	      0.00000000
      0.11844320	      0.00000000	      0.00000000	      0.00000000	      0.00000000
      0.11876278	      0.00000000	      0.00000000	      0.00000000	      0.00000000
      0.11908235	      0.00000000	      0.00000000	      0.00000000	      0.00000000
      0.11930984	      0.00000000	      0.00000000	      0.00000000	      0.00000000
      0.11963824	      0.00000000	      0.00000000	      0.00000000	      0.00000000
      0.11996664	      0.00000000	      0.00000000	      0.00000000	      0.00000000
      0.12019738	      0.00000000	      0.00000000	      0.00000000	      0.00000000
      0.12042812	      0.00000000	      0.00000000	      0.00000000	      0.00000000
      0.12071837	      0.00000000	      0.00000000	      0.00000000	      0.00000000
      0.12100861	      0.00000000	      0.00000000	      0.00000000	      0.00000000
      0.12127010	      0.00000000	      0.00000000	      0.00000000	      0.00000000
      0.12159256	      0.00000000	      0.00000000	      0.00000000	      0.00000000
      0.12191502	      0.00000000	      0.00000000	      0.00000000	      0.00000000
      0.12215631	      0.00000000	      0.00000000	      0.00000000	      0.00000000
      0.12246604	      0.00000000	      0.00000000	      0.00000000	      0.00000000
      0.12277577	      0.00000000	      0.00000000	      0.00000000	      0.00000000
      0.12299694	      0.00000000	      0.00000000	      0.00000000	      0.00000000
      0.12331949	      0.00000000	      0.00000000	      0.00000000	      0.00000000
      0.12364204	      0.00000000	      0.00000000	      0.00000000	      0.00000000
      0.12388534	      0.00000000	      0.00000000	      0.00000000	      0.00000000
      0.12412863	      0.00000000	      0.00000000	      0.00000000	      0.00000000
      0.12441368	      0.00000000	      0.00000000	      0.00000000	      0.00000000
      0.12469872	      0.00000000	      0.00000000	      0.00000000	      0.00000000
      0.12498344	      0.00000000	      0.00000000	      0.00000000	      0.00000000
      0.12526817	      0.00000000	      0.00000000	      0.00000000	      0.00000000
      0.12556613	      0.00000000	      0.00000000	      0.00000000	      0.00000000
      0.12586409	      0.00000000	      0.00000000	      0.00000000	      0.00000000
      0.12614014	      0.00000000	      0.00000000	      0.00000000	      0.00000000
      0.12641618	      0.00000000	      0.00000000	      0.00000000	      0.00000000
      0.12672427	      0.00000000	      0.00000000	      0.00000000	      0.00000000
      0.12703236	      0.00000000	      0.00000000	      0.00000000	      0.00000000
      0.12724838	      0.00000000	      0.00000000	      0.00000000	      0.00000000
      0.12757545	      0.00000000	      0.00000000	      0.00000000	      0.00000000
      0.12790252	      0.00000000	      0.00000000	      0.00000000	      0.00000000
      0.12813330	      0.00000000	      0.00000000	      0.00000000	      0.00000000
      0.12836408	      0.00000000	      0.00000000	      0.00000000	      0.00000000
      0.12865496	      0.00000000	      0.00000000	      0.00000000	      0.00000000
      0.12894583	      0.00000000	      0.00000000	      0.00000000	      0.00000000
      0.12921369	      0.00000000	      0.00000000	      0.00000000	      0.00000000
      0.12948155	      0.00000000	      0.00000000	      0.00000000	      0.00000000
      0.12979131	      0.00000000	      0.00000000	      0.00000000	      0.00000000
      0.13010108	      0.00000000	      0.00000000	      0.00000000	      0.00000000
      0.13031770	      0.00000000	      0.00000000	      0.00000000	      0.00000000
      0.13063991	      0.00000000	      0.00000000	      0.00000000	      0.00000000
      0.13096212	      0.00000000	      0.00000000	      0.00000000	      0.00000000
      0.13120628	      0.00000000	      0.00000000	      0.00000000	      0.00000000
      0.13145044	      0.00000000	      0.00000000	      0.00000000	      0.00000000
      0.13173722	      0.00000000	      0.00000000	      0.00000000	      0.00000000
      0.13202401	      0.00000000	      0.00000000	      0.00000000	      0.00000000
      0.13230942	      0.00000000	      0.00000000	      0.00000000	      0.00000000
      0.13259483	      0.00000000	      0.00000000	      0.00000000	      0.00000000
      0.13289487	      0.00000000	      0.00000000	      0.00000000	      0.00000000
      0.13319491	      0.00000000	      0.00000000	      0.00000000	      0.00000000
      0.13347339	      0.00000000	      0.00000000	      0.00000000	      0.00000000
      0.13375187	      0.00000000	      0.00000000	      0.00000000	      0.00000000
      0.13405984	      0.00000000	      0.00000000	      0.00000000	      0.00000000
      0.13436781	      0.00000000	      0.00000000	      0.00000000	      0.00000000
      0.13461771	      0.00000000	      0.00000000	      0.00000000	      0.00000000
      0.13493813	      0.00000000	      0.00000000	      0.00000000	      0.00000000
      0.13525855	      0.00000000	      0.00000000	      0.00000000	      0.00000000
      0.13550870	      0.00000000	      0.00000000	      0.00000000	      0.00000000
      0.13575886	      0.00000000	      0.00000000	      0.00000000	      0.00000000
      0.13605827	      0.00000000	      0.00000000	      0.00000000	      0.00000000
      0.13635768	      0.00000000	      0.00000000	      0.00000000	      0.00000000
      0.13661613	      0.00000000	      0.00000000	      0.00000000	      0.00000000
      0.13693507	      0.00000000	      0.00000000	      0.00000000	      0.00000000
      0.13725400	      0.00000000	      0.00000000	      0.00000000	      0.00000000
      0.13748272	      0.00000000	      0.00000000	      0.00000000	      0.00000000
      0.13779683	      0.00000000	      0.00000000	      0.00000000	      0.00000000
      0.13811094	      0.00000000	      0.00000000	      0.00000000	      0.00000000
      0.13836294	      0.00000000	      0.00000000	      0.00000000	      0.00000000
      0.13861493	      0.00000000	      0.00000000	      0.00000000	      0.00000000
      0.13891313	      0.00000000	      0.00000000	      0.00000000	      0.00000000
      0.13921132	      0.00000000	      0.00000000	      0.00000000	      0.00000000
      0.13947880	      0.00000000	      0.00000000	      0.00000000	      0.00000000
      0.13974628	      0.00000000	      0.00000000	      0.00000000	      0.00000000
      0.14005597	      0.00000000	      0.00000000	      0.00000000	      0.00000000
      0.14036566	      0.00000000	      0.00000000	      0.00000000	      0.00000000
      0.14060362	      0.00000000	      0.00000000	      0.00000000	      0.00000000
      0.14092300	      0.00000000	      0.00000000	      0.00000000	      0.00000000
      0.14124237	      0.00000000	      0.00000000	      0.00000000	      0.00000000
      0.14149281	      0.00000000	      0.00000000	      0.00000000	      0.00000000
      0.14174324	      0.00000000	      0.00000000	      0.00000000	      0.00000000
      0.14203938	      0.00000000	      0.00000000	      0.00000000	      0.00000000
      0.14233552	      0.00000000	      0.00000000	      0.00000000	      0.00000000
      0.14261045	      0.00000000	      0.00000000	      0.00000000	      0.00000000
      0.14288537	      0.00000000	      0.00000000	      0.00000000	      0.00000000
      0.14319391	      0.00000000	      0.00000000	      0.00000000	      0.00000000
      0.14350245	      0.00000000	      0.00000000	      0.00000000	      0.00000000
      0.14376257	      0.00000000	      0.00000000	      0.00000000	      0.00000000
      0.14408080	      0.00000000	      0.00000000	      0.00000000	      0.00000000
      0.14439902	      0.00000000	      0.00000000	      0.00000000	      0.00000000
      0.14460025	      0.00000000	      0.00000000	      0.00000000	      0.00000000
      0.14489314	      0.00000000	      0.00000000	      0.00000000	      0.00000000
      0.14518602	      0.00000000	      0.00000000	      0.00000000	      0.00000000
      0.14544652	      0.00000000	      0.00000000	      0.00000000	      0.00000000
      0.14576202	      0.00000000	      0.00000000	      0.00000000	      0.00000000
      0.14607753	      0.00000000	      0.00000000	      0.00000000	      0.00000000
      0.14633267	      0.00000000	      0.00000000	      0.00000000	      0.00000000
      0.14665066	      0.00000000	      0.00000000	      0.00000000	      0.00000000
      0.14696866	      0.00000000	      0.00000000	      0.00000000	      0.00000000
      0.14720146	      0.00000000	      0.00000000	      0.00000000	      0.00000000
      0.14751036	      0.00000000	      0.00000000	      0.00000000	      0.00000000
      0.14781927	      0.00000000	      0.00000000	      0.00000000	      0.00000000
      0.14804322	      0.00000000	      0.00000000	      0.00000000	      0.00000000
      0.14835691	      0.00000000	      0.00000000	      0.00000000	      0.00000000
      0.14867060	      0.00000000	      0.00000000	      0.00000000	      0.00000000
      0.14892148	      0.00000000	      0.00000000	      0.00000000	      0.00000000
      0.14917236	      0.00000000	      0.00000000	      0.00000000	      0.00000000
      0.14947099	      0.00000000	      0.00000000	      0.00000000	      0.00000000
      0.14976961	      0.00000000	      0.00000000	      0.00000000	      0.00000000
      0.15004533	      0.00000000	      0.00000000	      0.00000000	      0.00000000
      0.15032106	      0.00000000	      0.00000000	      0.00000000	      0.00000000
      0.15062944	      0.00000000	      0.00000000	      0.00000000	      0.00000000
      0.15093782	      0.00000000	      0.00000000	      0.00000000	      0.00000000
      0.15120899	      0.00000000	      0.00000000	      0.00000000	      0.00000000
      0.15148016	      0.00000000	      0.00000000	      0.00000000	      0.00000000
      0.15178947	      0.00000000	      0.00000000	      0.00000000	      0.00000000
      0.15209877	      0.00000000	      0.00000000	      0.00000000	      0.00000000
      0.15236551	      0.00000000	      0.00000000	      0.00000000	      0.00000000
      0.15263224	      0.00000000	      0.00000000	      0.00000000	      0.00000000
      0.15294082	      0.00000000	      0.00000000	      0.00000000	      0.00000000
      0.15324941	      0.00000000	      0.00000000	      0.00000000	      0.00000000
      0.15351582	      0.00000000	      0.00000000	      0.00000000	      0.00000000
      0.15378224	      0.00000000	      0.00000000	      0.00000000	      0.00000000
      0.15412418	      0.00000000	      0.00000000	      0.00000000	      0.00000000
      0.15446612	      0.00000000	      0.00000000	      0.00000000	      0.00000000
      0.15469286	      0.00000000	      0.00000000	      0.00000000	      0.00000000
      0.15491960	      0.00000000	      0.00000000	      0.00000000	      0.00000000
      0.15521082	      0.00000000	      0.00000000	      0.00000000	      0.00000000
      0.15550204	      0.00000000	      0.00000000	      0.00000000	      0.00000000
      0.15578571	      0.00000000	      0.00000000	      0.00000000	      0.00000000
      0.15606938	      0.00000000	      0.00000000	      0.00000000	      0.00000000
      0.15637511	      0.00000000	      0.00000000	      0.00000000	      0.00000000
      0.15668084	      0.00000000	      0.00000000	      0.00000000	      0.00000000
      0.15696720	      0.00000000	      0.00000000	      0.00000000	      0.00000000
      0.15725356	      0.00000000	      0.00000000	      0.00000000	      0.00000000
      0.15756168	      0.00000000	      0.00000000	      0.00000000	      0.00000000
      0.15786980	      0.00000000	      0.00000000	      0.00000000	      0.00000000
      0.15815519	      0.00000000	      0.00000000	      0.00000000	      0.00000000
      0.15844059	      0.00000000	      0.00000000	      0.00000000	      0.00000000
      0.15874935	      0.00000000	      0.00000000	      0.00000000	      0.00000000
      0.15905812	      0.00000000	      0.00000000	      0.00000000	      0.00000000
      0.15934297	      0.00000000	      0.00000000	      0.00000000	      0.00000000
      0.15962782	      0.00000000	      0.00000000	      0.00000000	      0.00000000
      0.15993673	      0.00000000	      0.00000000	      0.00000000	      0.00000000
      0.16024565	      0.00000000	      0.00000000	      0.00000000	      0.00000000
      0.16053092	      0.00000000	      0.00000000	      0.00000000	      0.00000000
      0.16081619	      0.00000000	      0.00000000	      0.00000000	      0.00000000
      0.16112509	      0.00000000	      0.00000000	      0.00000000	      0.00000000
      0.16143398	      0.00000000	      0.00000000	      0.00000000	      0.00000000
      0.16172048	      0.00000000	      0.00000000	      0.00000000	      0.00000000
      0.16200697	      0.00000000	      0.00000000	      0.00000000	      0.00000000
      0.16231578	      0.00000000	      0.00000000	      0.00000000	      0.00000000
      0.16262458	      0.00000000	      0.00000000	      0.00000000	      0.00000000
      0.16291281	      0.00000000	      0.00000000	      0.00000000	      0.00000000
      0.16320104	      0.00000000	      0.00000000	      0.00000000	      0.00000000
      0.16350970	      0.00000000	      0.00000000	      0.00000000	      0.00000000
      0.16381837	      0.00000000	      0.00000000	      0.00000000	      0.00000000
      0.16410859	      0.00000000	      0.00000000	      0.00000000	      0.00000000
      0.16439880	      0.00000000	      0.00000000	      0.00000000	      0.00000000
      0.16470729	      0.00000000	      0.00000000	      0.00000000	      0.00000000
      0.16501577	      0.00000000	      0.00000000	      0.00000000	      0.00000000
      0.16530807	      0.00000000	      0.00000000	      0.00000000	      0.00000000
      0.16560037	      0.00000000	      0.00000000	      0.00000000	      0.00000000
      0.16590862	      0.00000000	      0.00000000	      0.00000000	      0.00000000
      0.16621687	      0.00000000	      0.00000000	      0.00000000	      0.00000000
      0.16651125	      0.00000000	      0.00000000	      0.00000000	      0.00000000
      0.16680563	      0.00000000	      0.00000000	      0.00000000	      0.00000000
      0.16711360	      0.00000000	      0.00000000	      0.00000000	      0.00000000
      0.16742158	      0.00000000	      0.00000000	      0.00000000	      0.00000000
      0.16771795	      0.00000000	      0.00000000	      0.00000000	      0.00000000
      0.16801433	      0.00000000	      0.00000000	      0.00000000	      0.00000000
      0.16832200	      0.00000000	      0.00000000	      0.00000000	      0.00000000
      0.16862967	      0.00000000	      0.00000000	      0.00000000	      0.00000000
      0.16892791	      0.00000000	      0.00000000	      0.00000000	      0.00000000
      0.16922615	      0.00000000	      0.00000000	      0.00000000	      0.00000000
      0.16953352	      0.00000000	      0.00000000	      0.00000000	      0.00000000
      0.16984089	      0.00000000	      0.00000000	      0.00000000	      0.00000000
      0.17014082	      0.00000000	      0.00000000	      0.00000000	      0.00000000
      0.17044076	      0.00000000	      0.00000000	      0.00000000	      0.00000000
      0.17074784	      0.00000000	      0.00000000	      0.00000000	      0.00000000
      0.17105493	      0.00000000	      0.00000000	      0.00000000	      0.00000000
      0.17135637	      0.00000000	      0.00000000	      0.00000000	      0.00000000
      0.17165781	      0.00000000	      0.00000000	      0.00000000	      0.00000000
      0.17196466	      0.00000000	      0.00000000	      0.00000000	      0.00000000
      0.17227151	      0.00000000	      0.00000000	      0.00000000	      0.00000000
      0.17257425	      0.00000000	      0.00000000	      0.00000000	      0.00000000
      0.17287699	      0.00000000	      0.00000000	      0.00000000	      0.00000000
      0.17317973	      0.00000000	      0.00000000	      0.00000000	      0.00000000
      0.17348248	      0.00000000	      0.00000000	      0.00000000	      0.00000000
      0.17378522	      0.00000000	      0.00000000	      0.00000000	      0.00000000
      0.17408796	      0.00000000	      0.00000000	      0.00000000	      0.00000000
      0.17439070	      0.00000000	      0.00000000	      0.00000000	      0.00000000
      0.17469344	      0.00000000	      0.00000000	      0.00000000	      0.00000000
      0.17499619	      0.00000000	      0.00000000	      0.00000000	      0.00000000
      0.17529893	      0.00000000	      0.00000000	      0.00000000	      0.00000000
      0.17560167	      0.00000000	      0.00000000	      0.00000000	      0.00000000
      0.17590441	      0.00000000	      0.00000000	      0.00000000	      0.00000000
      0.17620716	      0.00000000	      0.00000000	      0.00000000	      0.00000000
      0.17650990	      0.00000000	      0.00000000	      0.00000000	      0.00000000
      0.17681264	      0.00000000	      0.00000000	      0.00000000	      0.00000000
      0.17711538	      0.00000000	      0.00000000	      0.00000000	      0.00000000
      0.17741813	      0.00000000	      0.00000000	      0.00000000	      0.00000000
      0.17772087	      0.00000000	      0.00000000	      0.00000000	      0.00000000
      0.17802361	      0.00000000	      0.00000000	      0.00000000	      0.00000000
      0.17832635	      0.00000000	      0.00000000	      0.00000000	      0.00000000
      0.17862910	      0.00000000	      0.00000000	      0.00000000	      0.00000000
      0.17893184	      0.00000000	      0.00000000	      0.00000000	      0.00000000
      0.17923458	      0.00000000	      0.00000000	      0.00000000	      0.00000000
      0.17953732	      0.00000000	      0.00000000	      0.00000000	      0.00000000
      0.17984006	      0.00000000	      0.00000000	      0.00000000	      0.00000000
      0.18014281	      0.00000000	      0.00000000	      0.00000000	      0.00000000
      0.18044555	      0.00000000	      0.00000000	      0.00000000	      0.00000000
      0.18074829	      0.00000000	      0.00000000	      0.00000000	      0.00000000
      0.18105103	      0.00000000	      0.00000000	      0.00000000	      0.00000000
      0.18135378	      0.00000000	      0.00000000	      0.00000000	      0.00000000
      0.18165652	      0.00000000	      0.00000000	      0.00000000	      0.00000000
      0.18195926	      0.00000000	      0.00000000	      0.00000000	      0.00000000
      0.18226200	      0.00000000	      0.00000000	      0.00000000	      0.00000000
      0.18256475	      0.00000000	      0.00000000	      0.00000000	      0.00000000
      0.18286749	      0.00000000	      0.00000000	      0.00000000	      0.00000000
      0.18317023	      0.00000000	      0.00000000	      0.00000000	      0.00000000
      0.18347297	      0.00000000	      0.00000000	      0.00000000	      0.00000000
      0.18377572	      0.00000000	      0.00000000	      0.00000000	      0.00000000
      0.18407846	      0.00000000	      0.00000000	      0.00000000	      0.00000000
      0.18438120	      0.00000000	      0.00000000	      0.00000000	      0.00000000
      0.18468394	      0.00000000	      0.00000000	      0.00000000	      0.00000000
      0.18498668	      0.00000000	      0.00000000	      0.00000000	      0.00000000
      0.18528943	      0.00000000	      0.00000000	      0.00000000	      0.00000000
      0.18559217	      0.00000000	      0.00000000	      0.00000000	      0.00000000
      0.18589491	      0.00000000	      0.00000000	      0.00000000	      0.00000000
      0.18619765	      0.00000000	      0.00000000	      0.00000000	      0.00000000
      0.18650040	      0.00000000	      0.00000000	      0.00000000	      0.00000000
      0.18680314	      0.00000000	      0.00000000	      0.00000000	      0.00000000
      0.18710588	      0.00000000	      0.00000000	      0.00000000	      0.00000000
      0.18740862	      0.00000000	      0.00000000	      0.00000000	      0.00000000
      0.18771137	      0.00000000	      0.00000000	      0.00000000	      0.00000000
      0.18801411	      0.00000000	      0.00000000	      0.00000000	      0.00000000
      0.18831685	      0.00000000	      0.00000000	      0.00000000	      0.00000000
      0.18861959	      0.00000000	      0.00000000	      0.00000000	      0.00000000
      0.18892234	      0.00000000	      0.00000000	      0.00000000	      0.00000000
      0.18922508	      0.00000000	      0.00000000	      0.00000000	      0.00000000
      0.18952782	      0.00000000	      0.00000000	      0.00000000	      0.00000000
      0.18983056	      0.00000000	      0.00000000	      0.00000000	      0.00000000
      0.19013330	      0.00000000	      0.00000000	      0.00000000	      0.00000000
      0.19043605	      0.00000000	      0.00000000	      0.00000000	      0.00000000
      0.19073879	      0.00000000	      0.00000000	      0.00000000	      0.00000000
      0.19104153	      0.00000000	      0.00000000	      0.00000000	      0.00000000
      0.19134427	      0.00000000	      0.00000000	      0.00000000	      0.00000000
      0.19164702	      0.00000000	      0.00000000	      0.00000000	      0.00000000
      0.19194976	      0.00000000	      0.00000000	      0.00000000	      0.00000000
      0.19225250	      0.00000000	      0.00000000	      0.00000000	      0.00000000
      0.19255524	      0.00000000	      0.00000000	      0.00000000	      0.00000000
      0.19285799	      0.00000000	      0.00000000	      0.00000000	      0.00000000
      0.19316073	      0.00000000	      0.00000000	      0.00000000	      0.00000000
      0.19346347	      0.00000000	      0.00000000	      0.00000000	      0.00000000
      0.19376621	      0.00000000	      0.00000000	      0.00000000	      0.00000000
      0.19406896	      0.00000000	      0.00000000	      0.00000000	      0.00000000
      0.19437170	      0.00000000	      0.00000000	      0.00000000	      0.00000000
      0.19467444	      0.00000000	      0.00000000	      0.00000000	      0.00000000
      0.19497718	      0.00000000	      0.00000000	      0.00000000	      0.00000000
      0.19527992	      0.00000000	      0.00000000	      0.00000000	      0.00000000
      0.19558267	      0.00000000	      0.00000000	      0.00000000	      0.00000000
      0.19588541	      0.00000000	      0.00000000	      0.00000000	      0.00000000
      0.19618815	      0.00000000	      0.00000000	      0.00000000	      0.00000000
      0.19649089	      0.00000000	      0.00000000	      0.00000000	      0.00000000
      0.19679364	      0.00000000	      0.00000000	      0.00000000	      0.00000000
      0.19709638	      0.00000000	      0.00000000	      0.00000000	      0.00000000
      0.19739912	      0.00000000	      0.00000000	      0.00000000	      0.00000000
      0.19770186	      0.00000000	      0.00000000	      0.00000000	      0.00000000
      0.19800461	      0.00000000	      0.00000000	      0.00000000	      0.00000000
      0.19830735	      0.00000000	      0.00000000	      0.00000000	      0.00000000
      0.19861009	      0.00000000	      0.00000000	      0.00000000	      0.00000000
      0.19891283	      0.00000000	      0.00000000	      0.00000000	      0.00000000
      0.19921558	      0.00000000	      0.00000000	      0.00000000	      0.00000000
      0.19951832	      0.00000000	      0.00000000	      0.00000000	      0.00000000
      0.19982106	      0.00000000	      0.00000000	      0.00000000	      0.00000000
      0.20012380	      0.00000000	      0.00000000	      0.00000000	      0.00000000
      0.20042654	      0.00000000	      0.00000000	      0.00000000	      0.00000000
      0.20072929	      0.00000000	      0.00000000	      0.00000000	      0.00000000
      0.20103203	      0.00000000	      0.00000000	      0.00000000	      0.00000000
      0.20133477	      0.00000000	      0.00000000	      0.00000000	      0.00000000
      0.20163751	      0.00000000	      0.00000000	      0.00000000	      0.00000000
      0.20194026	      0.00000000	      0.00000000	      0.00000000	      0.00000000
      0.20224300	      0.00000000	      0.00000000	      0.00000000	      0.00000000
      0.20254574	      0.00000000	      0.00000000	      0.00000000	      0.00000000
      0.20284848	      0.00000000	      0.00000000	      0.00000000	      0.00000000
      0.20315123	      0.00000000	      0.00000000	      0.00000000	      0.00000000
      0.20345397	      0.00000000	      0.00000000	      0.00000000	      0.00000000
      0.20375671	      0.00000000	      0.00000000	      0.00000000	      0.00000000
      0.20405945	      0.00000000	      0.00000000	      0.00000000	      0.00000000
      0.20436220	      0.00000000	      0.00000000	      0.00000000	      0.00000000
      0.20466494	      0.00000000	      0.00000000	      0.00000000	      0.00000000
      0.20496768	      0.00000000	      0.00000000	      0.00000000	      0.00000000
      0.20527042	      0.00000000	      0.00000000	      0.00000000	      0.00000000
      0.20557316	      0.00000000	      0.00000000	      0.00000000	      0.00000000
      0.20587591	      0.00000000	      0.00000000	      0.00000000	      0.00000000
      0.20617865	      0.00000000	      0.00000000	      0.00000000	      0.00000000
      0.20648139	      0.00000000	      0.00000000	      0.00000000	      0.00000000
      0.20678413	      0.00000000	      0.00000000	      0.00000000	      0.00000000
      0.20708688	      0.00000000	      0.00000000	      0.00000000	      0.00000000
      0.20738962	      0.00000000	      0.00000000	      0.00000000	      0.00000000
      0.20769236	      0.00000000	      0.00000000	      0.00000000	      0.00000000
      0.20799510	      0.00000000	      0.00000000	      0.00000000	      0.00000000
      0.20829785	      0.00000000	      0.00000000	      0.00000000	      0.00000000
      0.20860059	      0.00000000	      0.00000000	      0.00000000	      0.00000000
      0.20890333	      0.00000000	      0.00000000	      0.00000000	      0.00000000
      0.20920607	      0.00000000	      0.00000000	      0.00000000	      0.00000000
      0.20950882	      0.00000000	      0.00000000	      0.00000000	      0.00000000
      0.20981156	      0.00000000	      0.00000000	      0.00000000	      0.00000000
      0.21011430	      0.00000000	      0.00000000	      0.00000000	      0.00000000
      0.21041704	      0.00000000	      0.00000000	      0.00000000	      0.00000000
      0.21071978	      0.00000000	      0.00000000	      0.00000000	      0.00000000
      0.21102253	      0.00000000	      0.00000000	      0.00000000	      0.00000000
      0.21132527	      0.00000000	      0.00000000	      0.00000000	      0.00000000
      0.21162801	      0.00000000	      0.00000000	      0.00000000	      0.00000000
      0.21193075	      0.00000000	      0.00000000	      0.00000000	      0.00000000
      0.21223350	      0.00000000	      0.00000000	      0.00000000	      0.00000000
      0.21253624	      0.00000000	      0.00000000	      0.00000000	      0.00000000
      0.21283898	      0.00000000	      0.00000000	      0.00000000	      0.00000000
      0.21314172	      0.00000000	      0.00000000	      0.00000000	      0.00000000
      0.21344447	      0.00000000	      0.00000000	      0.00000000	      0.00000000
      0.21374721	      0.00000000	      0.00000000	      0.00000000	      0.00000000
      0.21404995	      0.00000000	      0.00000000	      0.00000000	      0.00000000
      0.21435269	      0.00000000	      0.00000000	      0.00000000	      0.00000000
      0.21465544	      0.00000000	      0.00000000	      0.00000000	      0.00000000
      0.21495818	      0.00000000	      0.00000000	      0.00000000	      0.00000000
      0.21526092	      0.00000000	      0.00000000	      0.00000000	      0.00000000
      0.21556366	      0.00000000	      0.00000000	      0.00000000	      0.00000000
      0.21586640	      0.00000000	      0.00000000	      0.00000000	      0.00000000
      0.21616915	      0.00000000	      0.00000000	      0.00000000	      0.00000000
      0.21647189	      0.00000000	      0.00000000	      0.00000000	      0.00000000
      0.21677463	      0.00000000	      0.00000000	      0.00000000	      0.00000000
      0.21707737	      0.00000000	      0.00000000	      0.00000000	      0.00000000
      0.21738012	      0.00000000	      0.00000000	      0.00000000	      0.00000000
      0.21768286	      0.00000000	      0.00000000	      0.00000000	      0.00000000
      0.21798560	      0.00000000	      0.00000000	      0.00000000	      0.00000000
      0.21828834	      0.00000000	      0.00000000	      0.00000000	      0.00000000
      0.21859109	      0.00000000	      0.00000000	      0.00000000	      0.00000000
      0.21889383	      0.00000000	      0.00000000	      0.00000000	      0.00000000
      0.21919657	      0.00000000	      0.00000000	      0.00000000	      0.00000000
      0.21949931	      0.00000000	      0.00000000	      0.00000000	      0.00000000
      0.21980206	      0.00000000	      0.00000000	      0.00000000	      0.00000000
      0.22010480	      0.00000000	      0.00000000	      0.00000000	      0.00000000
      0.22040754	      0.00000000	      0.00000000	      0.00000000	      0.00000000
      0.22071028	      0.00000000	      0.00000000	      0.00000000	      0.00000000
      0.22101302	      0.00000000	      0.00000000	      0.00000000	      0.00000000
      0.22131577	      0.00000000	      0.00000000	      0.00000000	      0.00000000
      0.22161851	      0.00000000	      0.00000000	      0.00000000	      0.00000000
      0.22192125	      0.00000000	      0.00000000	      0.00000000	      0.00000000
      0.22222399	      0.00000000	      0.00000000	      0.00000000	      0.00000000
      0.22252674	      0.00000000	      0.00000000	      0.00000000	      0.00000000
      0.22282948	      0.00000000	      0.00000000	      0.00000000	      0.00000000
      0.22313222	      0.00000000	      0.00000000	      0.00000000	      0.00000000
      0.22343496	      0.00000000	      0.00000000	      0.00000000	      0.00000000
      0.22373771	      0.00000000	      0.00000000	      0.00000000	      0.00000000
      0.22404045	      0.00000000	      0.00000000	      0.00000000	      0.00000000
      0.22434319	      0.00000000	      0.00000000	      0.00000000	      0.00000000
      0.22464593	      0.00000000	      0.00000000	      0.00000000	      0.00000000
      0.22494868	      0.00000000	      0.00000000	      0.00000000	      0.00000000
      0.22525142	      0.00000000	      0.00000000	      0.00000000	      0.00000000
      0.22555416	      0.00000000	      0.00000000	      0.00000000	      0.00000000
      0.22585690	      0.00000000	      0.00000000	      0.00000000	      0.00000000
      0.22615965	      0.00000000	      0.00000000	      0.00000000	      0.00000000
      0.22646239	      0.00000000	      0.00000000	      0.00000000	      0.00000000
      0.22676513	      0.00000000	      0.00000000	      0.00000000	      0.00000000
      0.22706787	      0.00000000	      0.00000000	      0.00000000	      0.00000000
      0.22737061	      0.00000000	      0.00000000	      0.00000000	      0.00000000
      0.22767336	      0.00000000	      0.00000000	      0.00000000	      0.00000000
      0.22797610	      0.00000000	      0.00000000	      0.00000000	      0.00000000
      0.22827884	      0.00000000	      0.00000000	      0.00000000	      0.00000000
      0.22858158	      0.00000000	      0.00000000	      0.00000000	      0.00000000
      0.22888433	      0.00000000	      0.00000000	      0.00000000	      0.00000000
      0.22918707	      0.00000000	      0.00000000	      0.00000000	      0.00000000
      0.22948981	      0.00000000	      0.00000000	      0.00000000	      0.00000000
      0.22979255	      0.00000000	      0.00000000	      0.00000000	      0.00000000
      0.23009530	      0.00000000	      0.00000000	      0.00000000	      0.00000000
      0.23039804	      0.00000000	      0.00000000	      0.00000000	      0.00000000
      0.23070078	      0.00000000	      0.00000000	      0.00000000	      0.00000000
      0.23100352	      0.00000000	      0.00000000	      0.00000000	      0.00000000
      0.23130627	      0.00000000	      0.00000000	      0.00000000	      0.00000000
      0.23160901	      0.00000000	      0.00000000	      0.00000000	      0.00000000
      0.23191175	      0.00000000	      0.00000000	      0.00000000	      0.00000000
      0.23221449	      0.00000000	      0.00000000	      0.00000000	      0.00000000
      0.23251723	      0.00000000	      0.00000000	      0.00000000	      0.00000000
      0.23281998	      0.00000000	      0.00000000	      0.00000000	      0.00000000
      0.23312272	      0.00000000	      0.00000000	      0.00000000	      0.00000000
      0.23342546	      0.00000000	      0.00000000	      0.00000000	      0.00000000
      0.23372820	      0.00000000	      0.00000000	      0.00000000	      0.00000000
      0.23403095	      0.00000000	      0.00000000	      0.00000000	      0.00000000
      0.23433369	      0.00000000	      0.00000000	      0.00000000	      0.00000000
      0.23463643	      0.00000000	      0.00000000	      0.00000000	      0.00000000
      0.23493917	      0.00000000	      0.00000000	      0.00000000	      0.00000000
      0.23524192	      0.00000000	      0.00000000	      0.00000000	      0.00000000
      0.23554466	      0.00000000	      0.00000000	      0.00000000	      0.00000000
      0.23584740	      0.00000000	      0.00000000	      0.00000000	      0.00000000
      0.23615014	      0.00000000	      0.00000000	      0.00000000	      0.00000000
      0.23645289	      0.00000000	      0.00000000	      0.00000000	      0.00000000
      0.23675563	      0.00000000	      0.00000000	      0.00000000	      0.00000000
      0.23705837	      0.00000000	      0.00000000	      0.00000000	      0.00000000
      0.23736111	      0.00000000	      0.00000000	      0.00000000	      0.00000000
      0.23766385	      0.00000000	      0.00000000	      0.00000000	      0.00000000
      0.23796660	      0.00000000	      0.00000000	      0.00000000	      0.00000000
      0.23826934	      0.00000000	      0.00000000	      0.00000000	      0.00000000
      0.23857208	      0.00000000	      0.00000000	      0.00000000	      0.00000000
      0.23887482	      0.00000000	      0.00000000	      0.00000000	      0.00000000
      0.23917757	      0.00000000	      0.00000000	      0.00000000	      0.00000000
      0.23948031	      0.00000000	      0.00000000	      0.00000000	      0.00000000
      0.23978305	      0.00000000	      0.00000000	      0.00000000	      0.00000000
      0.24008579	      0.00000000	      0.00000000	      0.00000000	      0.00000000
      0.24038854	      0.00000000	      0.00000000	      0.00000000	      0.00000000
      0.24069128	      0.00000000	      0.00000000	      0.00000000	      0.00000000
      0.24099402	      0.00000000	      0.00000000	      0.00000000	      0.00000000
      0.24129676	      0.00000000	      0.00000000	      0.00000000	      0.00000000
      0.24159951	      0.00000000	      0.00000000	      0.00000000	      0.00000000
      0.24190225	      0.00000000	      0.00000000	      0.00000000	      0.00000000
      0.24220499	      0.00000000	      0.00000000	      0.00000000	      0.00000000
      0.24250773	      0.00000000	      0.00000000	      0.00000000	      0.00000000
      0.24281047	      0.00000000	      0.00000000	      0.00000000	      0.00000000
      0.24311322	      0.00000000	      0.00000000	      0.00000000	      0.00000000
      0.24341596	      0.00000000	      0.00000000	      0.00000000	      0.00000000
      0.24371870	      0.00000000	      0.00000000	      0.00000000	      0.00000000
      0.24402144	      0.00000000	      0.00000000	      0.00000000	      0.00000000
      0.24432419	      0.00000000	      0.00000000	      0.00000000	      0.00000000
      0.24462693	      0.00000000	      0.00000000	      0.00000000	      0.00000000
      0.24492967	      0.00000000	      0.00000000	      0.00000000	      0.00000000
      0.24523241	      0.00000000	      0.00000000	      0.00000000	      0.00000000
      0.24553516	      0.00000000	      0.00000000	      0.00000000	      0.00000000
      0.24583790	      0.00000000	      0.00000000	      0.00000000	      0.00000000
      0.24614064	      0.00000000	      0.00000000	      0.00000000	      0.00000000
      0.24644338	      0.00000000	      0.00000000	      0.00000000	      0.00000000
      0.24674613	      0.00000000	      0.00000000	      0.00000000	      0.00000000
      0.24704887	      0.00000000	      0.00000000	      0.00000000	      0.00000000
      0.24735161	      0.00000000	      0.00000000	      0.00000000	      0.00000000
      0.24765435	      0.00000000	      0.00000000	      0.00000000	      0.00000000
      0.24795709	      0.00000000	      0.00000000	      0.00000000	      0.00000000
      0.24825984	      0.00000000	      0.00000000	      0.00000000	      0.00000000
      0.24856258	      0.00000000	      0.00000000	      0.00000000	      0.00000000
      0.24886532	      0.00000000	      0.00000000	      0.00000000	      0.00000000
      0.24916806	      0.00000000	      0.00000000	      0.00000000	      0.00000000
      0.24947081	      0.00000000	      0.00000000	      0.00000000	      0.00000000
      0.24977355	      0.00000000	      0.00000000	      0.00000000	      0.00000000
      0.25007629	      0.00000000	      0.00000000	      0.00000000	      0.00000000
      0.25037903	      0.00000000	      0.00000000	      0.00000000	      0.00000000
      0.25068178	      0.00000000	      0.00000000	      0.00000000	      0.00000000
      0.25098452	      0.00000000	      0.00000000	      0.00000000	      0.00000000
      0.25128726	      0.00000000	      0.00000000	      0.00000000	      0.00000000
      0.25159000	      0.00000000	      0.00000000	      0.00000000	      0.00000000
      0.25189275	      0.00000000	      0.00000000	      0.00000000	      0.00000000
      0.25219549	      0.00000000	      0.00000000	      0.00000000	      0.00000000
      0.25249823	      0.00000000	      0.00000000	      0.00000000	      0.00000000
      0.25280097	      0.00000000	      0.00000000	      0.00000000	      0.00000000
      0.25310371	      0.00000000	      0.00000000	      0.00000000	      0.00000000
      0.25340646	      0.00000000	      0.00000000	      0.00000000	      0.00000000
      0.25370920	      0.00000000	      0.00000000	      0.00000000	      0.00000000
      0.25401194	      0.00000000	      0.00000000	      0.00000000	      0.00000000
      0.25431468	      0.00000000	      0.00000000	      0.00000000	      0.00000000
      0.25461743	      0.00000000	      0.00000000	      0.00000000	      0.00000000
      0.25492017	      0.00000000	      0.00000000	      0.00000000	      0.00000000
      0.25522291	      0.00000000	      0.00000000	      0.00000000	      0.00000000
      0.25549532	      0.00000000	      0.00000000	      0.00000000	      0.00000000
      0.25576772	      0.00000000	      0.00000000	      0.00000000	      0.00000000
      0.25604013	      0.00000000	      0.00000000	      0.00000000	      0.00000000
      0.25631253	      0.00000000	      0.00000000	      0.00000000	      0.00000000
      0.25658494	      0.00000000	      0.00000000	      0.00000000	      0.00000000
      0.25685734	      0.00000000	      0.00000000	      0.00000000	      0.00000000
      0.25712975	      0.00000000	      0.00000000	      0.00000000	      0.00000000
      0.25740215	      0.00000000	      0.00000000	      0.00000000	      0.00000000
      0.25767456	      0.00000000	      0.00000000	      0.00000000	      0.00000000
      0.25794696	      0.00000000	      0.00000000	      0.00000000	      0.00000000
      0.25821937	      0.00000000	      0.00000000	      0.00000000	      0.00000000
      0.25849178	      0.00000000	      0.00000000	      0.00000000	      0.00000000
      0.25876418	      0.00000000	      0.00000000	      0.00000000	      0.00000000
      0.25903659	      0.00000000	      0.00000000	      0.00000000	      0.00000000
      0.25930899	      0.00000000	      0.00000000	      0.00000000	      0.00000000
      0.25958140	      0.00000000	      0.00000000	      0.00000000	      0.00000000
      0.25985380	      0.00000000	      0.00000000	      0.00000000	      0.00000000
      0.26012621	      0.00000000	      0.00000000	      0.00000000	      0.00000000
      0.26039861	      0.00000000	      0.00000000	      0.00000000	      0.00000000
      0.26067102	      0.00000000	      0.00000000	      0.00000000	      0.00000000
      0.26094342	      0.00000000	      0.00000000	      0.00000000	      0.00000000
      0.26121583	      0.00000000	      0.00000000	      0.00000000	      0.00000000
      0.26148823	      0.00000000	      0.00000000	      0.00000000	      0.00000000
      0.26176064	      0.00000000	      0.00000000	      0.00000000	      0.00000000
      0.26203304	      0.00000000	      0.00000000	      0.00000000	      0.00000000
      0.26230545	      0.00000000	      0.00000000	      0.00000000	      0.00000000
      0.26257785	      0.00000000	      0.00000000	      0.00000000	      0.00000000
      0.26285026	      0.00000000	      0.00000000	      0.00000000	      0.00000000
      0.26312267	      0.00000000	      0.00000000	      0.00000000	      0.00000000
      0.26339507	      0.00000000	      0.00000000	      0.00000000	      0.00000000
      0.26366748	      0.00000000	      0.00000000	      0.00000000	      0.00000000
      0.26393988	      0.00000000	      0.00000000	      0.00000000	      0.00000000
      0.26421229	      0.00000000	      0.00000000	      0.00000000	      0.00000000
      0.26448469	      0.00000000	      0.00000000	      0.00000000	      0.00000000
      0.26475710	      0.00000000	      0.00000000	      0.00000000	      0.00000000
      0.26502950	      0.00000000	      0.00000000	      0.00000000	      0.00000000
      0.26530191	      0.00000000	      0.00000000	      0.00000000	      0.00000000
      0.26557431	      0.00000000	      0.00000000	      0.00000000	      0.00000000
      0.26584672	      0.00000000	      0.00000000	      0.00000000	      0.00000000
      0.26611912	      0.00000000	      0.00000000	      0.00000000	      0.00000000
      0.26639153	      0.00000000	      0.00000000	      0.00000000	      0.00000000
      0.26666393	      0.00000000	      0.00000000	      0.00000000	      0.00000000
      0.26693634	      0.00000000	      0.00000000	      0.00000000	      0.00000000
      0.26720875	      0.00000000	      0.00000000	      0.00000000	      0.00000000
      0.26748115	      0.00000000	      0.00000000	      0.00000000	      0.00000000
      0.26775356	      0.00000000	      0.00000000	      0.00000000	      0.00000000
      0.26802596	      0.00000000	      0.00000000	      0.00000000	      0.00000000
      0.26829837	      0.00000000	      0.00000000	      0.00000000	      0.00000000
      0.26857077	      0.00000000	      0.00000000	      0.00000000	      0.00000000
      0.26884318	      0.00000000	      0.00000000	      0.00000000	      0.00000000
      0.26911558	      0.00000000	      0.00000000	      0.00000000	      0.00000000
      0.26938799	      0.00000000	      0.00000000	      0.00000000	      0.00000000
      0.26966039	      0.00000000	      0.00000000	      0.00000000	      0.00000000
      0.26993280	      0.00000000	      0.00000000	      0.00000000	      0.00000000
      0.27020520	      0.00000000	      0.00000000	      0.00000000	      0.00000000
      0.27047761	      0.00000000	      0.00000000	      0.00000000	      0.00000000
      0.27075001	      0.00000000	      0.00000000	      0.00000000	      0.00000000
      0.27102242	      0.00000000	      0.00000000	      0.00000000	      0.00000000
      0.27129483	      0.00000000	      0.00000000	      0.00000000	      0.00000000
      0.27156723	      0.00000000	      0.00000000	      0.00000000	      0.00000000
      0.27183964	      0.00000000	      0.00000000	      0.00000000	      0.00000000
      0.27211204	      0.00000000	      0.00000000	      0.00000000	      0.00000000
      0.27238445	      0.00000000	      0.00000000	      0.00000000	      0.00000000
      0.27265685	      0.00000000	      0.00000000	      0.00000000	      0.00000000
      0.27292926	      0.00000000	      0.00000000	      0.00000000	      0.00000000
      0.27320166	      0.00000000	      0.00000000	      0.00000000	      0.00000000
      0.27347407	      0.00000000	      0.00000000	      0.00000000	      0.00000000
      0.27374647	      0.00000000	      0.00000000	      0.00000000	      0.00000000
      0.27401888	      0.00000000	      0.00000000	      0.00000000	      0.00000000
      0.27429128	      0.00000000	      0.00000000	      0.00000000	      0.00000000
      0.27456369	      0.00000000	      0.00000000	      0.00000000	      0.00000000
      0.27483609	      0.00000000	      0.00000000	      0.00000000	      0.00000000
      0.27510850	      0.00000000	      0.00000000	      0.00000000	      0.00000000
      0.27538091	      0.00000000	      0.00000000	      0.00000000	      0.00000000
      0.27565331	      0.00000000	      0.00000000	      0.00000000	      0.00000000
      0.27592572	      0.00000000	      0.00000000	      0.00000000	      0.00000000
      0.27619812	      0.00000000	      0.00000000	      0.00000000	      0.00000000
      0.27647053	      0.00000000	      0.00000000	      0.00000000	      0.00000000
      0.27674293	      0.00000000	      0.00000000	      0.00000000	      0.00000000
      0.27701534	      0.00000000	      0.00000000	      0.00000000	      0.00000000
      0.27728774	      0.00000000	      0.00000000	      0.00000000	      0.00000000
      0.27756015	      0.00000000	      0.00000000	      0.00000000	      0.00000000
      0.27783255	      0.00000000	      0.00000000	      0.00000000	      0.00000000
      0.27810496	      0.00000000	      0.00000000	      0.00000000	      0.00000000
      0.27837736	      0.00000000	      0.00000000	      0.00000000	      0.00000000
      0.27864977	      0.00000000	      0.00000000	      0.00000000	      0.00000000
      0.27892217	      0.00000000	      0.00000000	      0.00000000	      0.00000000
      0.27919458	      0.00000000	      0.00000000	      0.00000000	      0.00000000
      0.27946699	      0.00000000	      0.00000000	      0.00000000	      0.00000000
      0.27973939	      0.00000000	      0.00000000	      0.00000000	      0.00000000
      0.27998450	      0.00000000	      0.00000000	      0.00000000	      0.00000000
      0.28022962	      0.00000000	      0.00000000	      0.00000000	      0.00000000
      0.28047473	      0.00000000	      0.00000000	      0.00000000	      0.00000000
      0.28071984	      0.00000000	      0.00000000	      0.00000000	      0.00000000
      0.28096496	      0.00000000	      0.00000000	      0.00000000	      0.00000000
      0.28121007	      0.00000000	      0.00000000	      0.00000000	      0.00000000
      0.28145518	      0.00000000	      0.00000000	      0.00000000	      0.00000000
      0.28170030	      0.00000000	      0.00000000	      0.00000000	      0.00000000
      0.28194541	      0.00000000	      0.00000000	      0.00000000	      0.00000000
      0.28219052	      0.00000000	      0.00000000	      0.00000000	      0.00000000
      0.28243564	      0.00000000	      0.00000000	      0.00000000	      0.00000000
      0.28268075	      0.00000000	      0.00000000	      0.00000000	      0.00000000
      0.28292586	      0.00000000	      0.00000000	      0.00000000	      0.00000000
      0.28317098	      0.00000000	      0.00000000	      0.00000000	      0.00000000
      0.28341609	      0.00000000	      0.00000000	      0.00000000	      0.00000000
      0.28366120	      0.00000000	      0.00000000	      0.00000000	      0.00000000
      0.28390632	      0.00000000	      0.00000000	      0.00000000	      0.00000000
      0.28415143	      0.00000000	      0.00000000	      0.00000000	      0.00000000
      0.28439654	      0.00000000	      0.00000000	      0.00000000	      0.00000000
      0.28464166	      0.00000000	      0.00000000	      0.00000000	      0.00000000
      0.28488677	      0.00000000	      0.00000000	      0.00000000	      0.00000000
      0.28513188	      0.00000000	      0.00000000	      0.00000000	      0.00000000
      0.28537700	      0.00000000	      0.00000000	      0.00000000	      0.00000000
      0.28562211	      0.00000000	      0.00000000	      0.00000000	      0.00000000
      0.28586723	      0.00000000	      0.00000000	      0.00000000	      0.00000000
      0.28611234	      0.00000000	      0.00000000	      0.00000000	      0.00000000
      0.28635745	      0.00000000	      0.00000000	      0.00000000	      0.00000000
      0.28660257	      0.00000000	      0.00000000	      0.00000000	      0.00000000
      0.28684768	      0.00000000	      0.00000000	      0.00000000	      0.00000000
      0.28709279	      0.00000000	      0.00000000	      0.00000000	      0.00000000
      0.28733791	      0.00000000	      0.00000000	      0.00000000	      0.00000000
      0.28758302	      0.00000000	      0.00000000	      0.00000000	      0.00000000
      0.28782813	      0.00000000	      0.00000000	      0.00000000	      0.00000000
      0.28807325	      0.00000000	      0.00000000	      0.00000000	      0.00000000
      0.28831836	      0.00000000	      0.00000000	      0.00000000	      0.00000000
      0.28856347	      0.00000000	      0.00000000	      0.00000000	      0.00000000
      0.28880859	      0.00000000	      0.00000000	      0.00000000	      0.00000000
      0.28905370	      0.00000000	      0.00000000	      0.00000000	      0.00000000
      0.28929881	      0.00000000	      0.00000000	      0.00000000	      0.00000000
      0.28954393	      0.00000000	      0.00000000	      0.00000000	      0.00000000
      0.28978904	      0.00000000	      0.00000000	      0.00000000	      0.00000000
      0.29003415	      0.00000000	      0.00000000	      0.00000000	      0.00000000
      0.29027927	      0.00000000	      0.00000000	      0.00000000	      0.00000000
      0.29052438	      0.00000000	      0.00000000	      0.00000000	      0.00000000
      0.29076949	      0.00000000	      0.00000000	      0.00000000	      0.00000000
      0.29101461	      0.00000000	      0.00000000	      0.00000000	      0.00000000
      0.29125972	      0.00000000	      0.00000000	      0.00000000	      0.00000000
      0.29150483	      0.00000000	      0.00000000	      0.00000000	      0.00000000
      0.29174995	      0.00000000	      0.00000000	      0.00000000	      0.00000000
      0.29199506	      0.00000000	      0.00000000	      0.00000000	      0.00000000
      0.29224017	      0.00000000	      0.00000000	      0.00000000	      0.00000000
      0.29248529	      0.00000000	      0.00000000	      0.00000000	      0.00000000
      0.29273040	      0.00000000	      0.00000000	      0.00000000	      0.00000000
      0.29297551	      0.00000000	      0.00000000	      0.00000000	      0.00000000
      0.29322063	      0.00000000	      0.00000000	      0.00000000	      0.00000000
      0.29346574	      0.00000000	      0.00000000	      0.00000000	      0.00000000
      0.29371085	      0.00000000	      0.00000000	      0.00000000	      0.00000000
      0.29395597	      0.00000000	      0.00000000	      0.00000000	      0.00000000
      0.29420108	      0.00000000	      0.00000000	      0.00000000	      0.00000000
      0.29444619	      0.00000000	      0.00000000	      0.00000000	      0.00000000
      0.29469131	      0.00000000	      0.00000000	      0.00000000	      0.00000000
      0.29493642	      0.00000000	      0.00000000	      0.00000000	      0.00000000
      0.29518153	      0.00000000	      0.00000000	      0.00000000	      0.00000000
      0.29542665	      0.00000000	      0.00000000	      0.00000000	      0.00000000
      0.29567176	      0.00000000	      0.00000000	      0.00000000	      0.00000000
      0.29591687	      0.00000000	      0.00000000	      0.00000000	      0.00000000
      0.29616199	      0.00000000	      0.00000000	      0.00000000	      0.00000000
      0.29640710	      0.00000000	      0.00000000	      0.00000000	      0.00000000
      0.29665221	      0.00000000	      0.00000000	      0.00000000	      0.00000000
      0.29689733	      0.00000000	      0.00000000	      0.00000000	      0.00000000
      0.29714244	      0.00000000	      0.00000000	      0.00000000	      0.00000000
      0.29738755	      0.00000000	      0.00000000	      0.00000000	      0.00000000
      0.29763267	      0.00000000	      0.00000000	      0.00000000	      0.00000000
      0.29787778	      0.00000000	      0.00000000	      0.00000000	      0.00000000
      0.29812289	      0.00000000	      0.00000000	      0.00000000	      0.00000000
      0.29836801	      0.00000000	      0.00000000	      0.00000000	      0.00000000
      0.29861312	      0.00000000	      0.00000000	      0.00000000	      0.00000000
      0.29885823	      0.00000000	      0.00000000	      0.00000000	      0.00000000
      0.29910335	      0.00000000	      0.00000000	      0.00000000	      0.00000000
      0.29934846	      0.00000000	      0.00000000	      0.00000000	      0.00000000
      0.29959357	      0.00000000	      0.00000000	      0.00000000	      0.00000000
      0.29983869	      0.00000000	      0.00000000	      0.00000000	      0.00000000
      0.30008380	      0.00000000	      0.00000000	      0.00000000	      0.00000000
      0.30032891	      0.00000000	      0.00000000	      0.00000000	      0.00000000
      0.30057403	      0.00000000	      0.00000000	      0.00000000	      0.00000000
      0.30081914	      0.00000000	      0.00000000	      0.00000000	      0.00000000
      0.30106425	      0.00000000	      0.00000000	      0.00000000	      0.00000000
      0.30130937	      0.00000000	      0.00000000	      0.00000000	      0.00000000
      0.30155448	      0.00000000	      0.00000000	      0.00000000	      0.00000000
      0.30179959	      0.00000000	      0.00000000	      0.00000000	      0.00000000
      0.30204471	      0.00000000	      0.00000000	      0.00000000	      0.00000000
      0.30228982	      0.00000000	      0.00000000	      0.00000000	      0.00000000
      0.30253493	      0.00000000	      0.00000000	      0.00000000	      0.00000000
      0.30278005	      0.00000000	      0.00000000	      0.00000000	      0.00000000
      0.30302516	      0.00000000	      0.00000000	      0.00000000	      0.00000000
      0.30327027	      0.00000000	      0.00000000	      0.00000000	      0.00000000
      0.30351539	      0.00000000	      0.00000000	      0.00000000	      0.00000000
      0.30376050	      0.00000000	      0.00000000	      0.00000000	      0.00000000
      0.30400561	      0.00000000	      0.00000000	      0.00000000	      0.00000000
      0.30422620	      0.00000000	      0.00000000	      0.00000000	      0.00000000
      0.30444679	      0.00000000	      0.00000000	      0.00000000	      0.00000000
      0.30466738	      0.00000000	      0.00000000	      0.00000000	      0.00000000
      0.30488797	      0.00000000	      0.00000000	      0.00000000	      0.00000000
      0.30510856	      0.00000000	      0.00000000	      0.00000000	      0.00000000
      0.30532915	      0.00000000	      0.00000000	      0.00000000	      0.00000000
      0.30554974	      0.00000000	      0.00000000	      0.00000000	      0.00000000
      0.30577033	      0.00000000	      0.00000000	      0.00000000	      0.00000000
      0.30599092	      0.00000000	      0.00000000	      0.00000000	      0.00000000
      0.30621151	      0.00000000	      0.00000000	      0.00000000	      0.00000000
      0.30643210	      0.00000000	      0.00000000	      0.00000000	      0.00000000
      0.30665269	      0.00000000	      0.00000000	      0.00000000	      0.00000000
      0.30687328	      0.00000000	      0.00000000	      0.00000000	      0.00000000
      0.30709387	      0.00000000	      0.00000000	      0.00000000	      0.00000000
      0.30731446	      0.00000000	      0.00000000	      0.00000000	      0.00000000
      0.30753505	      0.00000000	      0.00000000	      0.00000000	      0.00000000
      0.30775564	      0.00000000	      0.00000000	      0.00000000	      0.00000000
      0.30797623	      0.00000000	      0.00000000	      0.00000000	      0.00000000
      0.30819682	      0.00000000	      0.00000000	      0.00000000	      0.00000000
      0.30841741	      0.00000000	      0.00000000	      0.00000000	      0.00000000
      0.30863800	      0.00000000	      0.00000000	      0.00000000	      0.00000000
      0.30885859	      0.00000000	      0.00000000	      0.00000000	      0.00000000
      0.30907918	      0.00000000	      0.00000000	      0.00000000	      0.00000000
      0.30929977	      0.00000000	      0.00000000	      0.00000000	      0.00000000
      0.30952036	      0.00000000	      0.00000000	      0.00000000	      0.00000000
      0.30974095	      0.00000000	      0.00000000	      0.00000000	      0.00000000
      0.30996154	      0.00000000	      0.00000000	      0.00000000	      0.00000000
      0.31018213	      0.00000000	      0.00000000	      0.00000000	      0.00000000
      0.31040272	      0.00000000	      0.00000000	      0.00000000	      0.00000000
      0.31062331	      0.00000000	      0.00000000	      0.00000000	      0.00000000
      0.31084390	      0.00000000	      0.00000000	      0.00000000	      0.00000000
      0.31106449	      0.00000000	      0.00000000	      0.00000000	      0.00000000
      0.31128508	      0.00000000	      0.00000000	      0.00000000	      0.00000000
      0.31150566	      0.00000000	      0.00000000	      0.00000000	      0.00000000
      0.31172625	      0.00000000	      0.00000000	      0.00000000	      0.00000000
      0.31194684	      0.00000000	      0.00000000	      0.00000000	      0.00000000
      0.31216743	      0.00000000	      0.00000000	      0.00000000	      0.00000000
      0.31238802	      0.00000000	      0.00000000	      0.00000000	      0.00000000
      0.31260861	      0.00000000	      0.00000000	      0.00000000	      0.00000000
      0.31282920	      0.00000000	      0.00000000	      0.00000000	      0.00000000
      0.31304979	      0.00000000	      0.00000000	      0.00000000	      0.00000000
      0.31327038	      0.00000000	      0.00000000	      0.00000000	      0.00000000
      0.31349097	      0.00000000	      0.00000000	      0.00000000	      0.00000000
      0.31371156	      0.00000000	      0.00000000	      0.00000000	      0.00000000
      0.31393215	      0.00000000	      0.00000000	      0.00000000	      0.00000000
      0.31415274	      0.00000000	      0.00000000	      0.00000000	      0.00000000
      0.31437333	      0.00000000	      0.00000000	      0.00000000	      0.00000000
      0.31459392	      0.00000000	      0.00000000	      0.00000000	      0.00000000
      0.31481451	      0.00000000	      0.00000000	      0.00000000	      0.00000000
      0.31503510	      0.00000000	      0.00000000	      0.00000000	      0.00000000
      0.31525569	      0.00000000	      0.00000000	      0.00000000	      0.00000000
      0.31547628	      0.00000000	      0.00000000	      0.00000000	      0.00000000
      0.31569687	      0.00000000	      0.00000000	      0.00000000	      0.00000000
      0.31591746	      0.00000000	      0.00000000	      0.00000000	      0.00000000
      0.31613805	      0.00000000	      0.00000000	      0.00000000	      0.00000000
      0.31635864	      0.00000000	      0.00000000	      0.00000000	      0.00000000
      0.31657923	      0.00000000	      0.00000000	      0.00000000	      0.00000000
      0.31679982	      0.00000000	      0.00000000	      0.00000000	      0.00000000
      0.31702041	      0.00000000	      0.00000000	      0.00000000	      0.00000000
      0.31724100	      0.00000000	      0.00000000	      0.00000000	      0.00000000
      0.31746159	      0.00000000	      0.00000000	      0.00000000	      0.00000000
      0.31768218	      0.00000000	      0.00000000	      0.00000000	      0.00000000
      0.31790277	      0.00000000	      0.00000000	      0.00000000	      0.00000000
      0.31812336	      0.00000000	      0.00000000	      0.00000000	      0.00000000
      0.31834395	      0.00000000	      0.00000000	      0.00000000	      0.00000000
      0.31856454	      0.00000000	      0.00000000	      0.00000000	      0.00000000
      0.31878513	      0.00000000	      0.00000000	      0.00000000	      0.00000000
      0.31900571	      0.00000000	      0.00000000	      0.00000000	      0.00000000
      0.31922630	      0.00000000	      0.00000000	      0.00000000	      0.00000000
      0.31944689	      0.00000000	      0.00000000	      0.00000000	      0.00000000
      0.31966748	      0.00000000	      0.00000000	      0.00000000	      0.00000000
      0.31988807	      0.00000000	      0.00000000	      0.00000000	      0.00000000
      0.32010866	      0.00000000	      0.00000000	      0.00000000	      0.00000000
      0.32032925	      0.00000000	      0.00000000	      0.00000000	      0.00000000
      0.32054984	      0.00000000	      0.00000000	      0.00000000	      0.00000000
      0.32077043	      0.00000000	      0.00000000	      0.00000000	      0.00000000
      0.32099102	      0.00000000	      0.00000000	      0.00000000	      0.00000000
      0.32121161	      0.00000000	      0.00000000	      0.00000000	      0.00000000
      0.32143220	      0.00000000	      0.00000000	      0.00000000	      0.00000000
      0.32163069	      0.00000000	      0.00000000	      0.00000000	      0.00000000
      0.32182917	      0.00000000	      0.00000000	      0.00000000	      0.00000000
      0.32202766	      0.00000000	      0.00000000	      0.00000000	      0.00000000
      0.32222615	      0.00000000	      0.00000000	      0.00000000	      0.00000000
      0.32242463	      0.00000000	      0.00000000	      0.00000000	      0.00000000
      0.32262312	      0.00000000	      0.00000000	      0.00000000	      0.00000000
      0.32282161	      0.00000000	      0.00000000	      0.00000000	      0.00000000
      0.32302009	      0.00000000	      0.00000000	      0.00000000	      0.00000000
      0.32321858	      0.00000000	      0.00000000	      0.00000000	      0.00000000
      0.32341707	      0.00000000	      0.00000000	      0.00000000	      0.00000000
      0.32361555	      0.00000000	      0.00000000	      0.00000000	      0.00000000
      0.32381404	      0.00000000	      0.00000000	      0.00000000	      0.00000000
      0.32401252	      0.00000000	      0.00000000	      0.00000000	      0.00000000
      0.32421101	      0.00000000	      0.00000000	      0.00000000	      0.00000000
      0.32440950	      0.00000000	      0.00000000	      0.00000000	      0.00000000
      0.32460798	      0.00000000	      0.00000000	      0.00000000	      0.00000000
      0.32480647	      0.00000000	      0.00000000	      0.00000000	      0.00000000
      0.32500496	      0.00000000	      0.00000000	      0.00000000	      0.00000000
      0.32520344	      0.00000000	      0.00000000	      0.00000000	      0.00000000
      0.32540193	      0.00000000	      0.00000000	      0.00000000	      0.00000000
      0.32560041	      0.00000000	      0.00000000	      0.00000000	      0.00000000
      0.32579890	      0.00000000	      0.00000000	      0.00000000	      0.00000000
      0.32599739	      0.00000000	      0.00000000	      0.00000000	      0.00000000
      0.32619587	      0.00000000	      0.00000000	      0.00000000	      0.00000000
      0.32639436	      0.00000000	      0.00000000	      0.00000000	      0.00000000
      0.32659285	      0.00000000	      0.00000000	      0.00000000	      0.00000000
      0.32679133	      0.00000000	      0.00000000	      0.00000000	      0.00000000
      0.32698982	      0.00000000	      0.00000000	      0.00000000	      0.00000000
      0.32718831	      0.00000000	      0.00000000	      0.00000000	      0.00000000
      0.32738679	      0.00000000	      0.00000000	      0.00000000	      0.00000000
      0.32758528	      0.00000000	      0.00000000	      0.00000000	      0.00000000
      0.32778376	      0.00000000	      0.00000000	      0.00000000	      0.00000000
      0.32798225	      0.00000000	      0.00000000	      0.00000000	      0.00000000
      0.32818074	      0.00000000	      0.00000000	      0.00000000	      0.00000000
      0.32837922	      0.00000000	      0.00000000	      0.00000000	      0.00000000
      0.32857771	      0.00000000	      0.00000000	      0.00000000	      0.00000000
      0.32877620	      0.00000000	      0.00000000	      0.00000000	      0.00000000
      0.32897468	      0.00000000	      0.00000000	      0.00000000	      0.00000000
      0.32917317	      0.00000000	      0.00000000	      0.00000000	      0.00000000
      0.32937166	      0.00000000	      0.00000000	      0.00000000	      0.00000000
      0.32957014	      0.00000000	      0.00000000	      0.00000000	      0.00000000
      0.32976863	      0.00000000	      0.00000000	      0.00000000	      0.00000000
      0.32996711	      0.00000000	      0.00000000	      0.00000000	      0.00000000
      0.33016560	      0.00000000	      0.00000000	      0.00000000	      0.00000000
      0.33036409	      0.00000000	      0.00000000	      0.00000000	      0.00000000
      0.33056257	      0.00000000	      0.00000000	      0.00000000	      0.00000000
      0.33076106	      0.00000000	      0.00000000	      0.00000000	      0.00000000
      0.33095955	      0.00000000	      0.00000000	      0.00000000	      0.00000000
      0.33115803	      0.00000000	      0.00000000	      0.00000000	      0.00000000
      0.33133621	      0.00000000	      0.00000000	      0.00000000	      0.00000000
      0.33151439	      0.00000000	      0.00000000	      0.00000000	      0.00000000
      0.33169256	      0.00000000	      0.00000000	      0.00000000	      0.00000000
      0.33187074	      0.00000000	      0.00000000	      0.00000000	      0.00000000
      0.33204892	      0.00000000	      0.00000000	      0.00000000	      0.00000000
      0.33222710	      0.00000000	      0.00000000	      0.00000000	      0.00000000
      0.33240527	      0.00000000	      0.00000000	      0.00000000	      0.00000000
      0.33258345	      0.00000000	      0.00000000	      0.00000000	      0.00000000
      0.33276163	      0.00000000	      0.00000000	      0.00000000	      0.00000000
      0.33293981	      0.00000000	      0.00000000	      0.00000000	      0.00000000
      0.33311798	      0.00000000	      0.00000000	      0.00000000	      0.00000000
      0.33329616	      0.00000000	      0.00000000	      0.00000000	      0.00000000
      0.33347434	      0.00000000	      0.00000000	      0.00000000	      0.00000000
      0.33365251	      0.00000000	      0.00000000	      0.00000000	      0.00000000
      0.33383069	      0.00000000	      0.00000000	      0.00000000	      0.00000000
      0.33400887	      0.00000000	      0.00000000	      0.00000000	      0.00000000
      0.33418705	      0.00000000	      0.00000000	      0.00000000	      0.00000000
      0.33436522	      0.00000000	      0.00000000	      0.00000000	      0.00000000
      0.33454340	      0.00000000	      0.00000000	      0.00000000	      0.00000000
      0.33472158	      0.00000000	      0.00000000	      0.00000000	      0.00000000
      0.33489976	      0.00000000	      0.00000000	      0.00000000	      0.00000000
      0.33507793	      0.00000000	      0.00000000	      0.00000000	      0.00000000
      0.33525611	      0.00000000	      0.00000000	      0.00000000	      0.00000000
      0.33543429	      0.00000000	      0.00000000	      0.00000000	      0.00000000
      0.33561247	      0.00000000	      0.00000000	      0.00000000	      0.00000000
      0.33579064	      0.00000000	      0.00000000	      0.00000000	      0.00000000
      0.33596882	      0.00000000	      0.00000000	      0.00000000	      0.00000000
      0.33614700	      0.00000000	      0.00000000	      0.00000000	      0.00000000
      0.33630719	      0.00000000	      0.00000000	      0.00000000	      0.00000000
      0.33646737	      0.00000000	      0.00000000	      0.00000000	      0.00000000
      0.33662756	      0.00000000	      0.00000000	      0.00000000	      0.00000000
      0.33678775	      0.00000000	      0.00000000	      0.00000000	      0.00000000
      0.33694794	      0.00000000	      0.00000000	      0.00000000	      0.00000000
      0.33710813	      0.00000000	      0.00000000	      0.00000000	      0.00000000
      0.33726832	      0.00000000	      0.00000000	      0.00000000	      0.00000000
      0.33742850	      0.00000000	      0.00000000	      0.00000000	      0.00000000
      0.33758869	      0.00000000	      0.00000000	      0.00000000	      0.00000000
      0.33774888	      0.00000000	      0.00000000	      0.00000000	      0.00000000
      0.33790907	      0.00000000	      0.00000000	      0.00000000	      0.00000000
      0.33806926	      0.00000000	      0.00000000	      0.00000000	      0.00000000
      0.33822945	      0.00000000	      0.00000000	      0.00000000	      0.00000000
      0.33838963	      0.00000000	      0.00000000	      0.00000000	      0.00000000
      0.33854982	      0.00000000	      0.00000000	      0.00000000	      0.00000000
      0.33871001	      0.00000000	      0.00000000	      0.00000000	      0.00000000
      0.33887020	      0.00000000	      0.00000000	      0.00000000	      0.00000000
      0.33903039	      0.00000000	      0.00000000	      0.00000000	      0.00000000
      0.33919058	      0.00000000	      0.00000000	      0.00000000	      0.00000000
      0.33935076	      0.00000000	      0.00000000	      0.00000000	      0.00000000
      0.33949403	      0.00000000	      0.00000000	      0.00000000	      0.00000000
      0.33963729	      0.00000000	      0.00000000	      0.00000000	      0.00000000
      0.33978055	      0.00000000	      0.00000000	      0.00000000	      0.00000000
      0.33992381	      0.00000000	      0.00000000	      0.00000000	      0.00000000
      0.34006707	      0.00000000	      0.00000000	      0.00000000	      0.00000000
      0.34021033	      0.00000000	      0.00000000	      0.00000000	      0.00000000
      0.34035359	      0.00000000	      0.00000000	      0.00000000	      0.00000000
      0.34049686	      0.00000000	      0.00000000	      0.00000000	      0.00000000
      0.34064012	      0.00000000	      0.00000000	      0.00000000	      0.00000000
      0.34078338	      0.00000000	      0.00000000	      0.00000000	      0.00000000
      0.34092664	      0.00000000	      0.00000000	      0.00000000	      0.00000000
      0.34106990	      0.00000000	      0.00000000	      0.00000000	      0.00000000
      0.34121316	      0.00000000	      0.00000000	      0.00000000	      0.00000000
      0.34135642	      0.00000000	      0.00000000	      0.00000000	      0.00000000
      0.34149969	      0.00000000	      0.00000000	      0.00000000	      0.00000000
      0.34164295	      0.00000000	      0.00000000	      0.00000000	      0.00000000
      0.34178621	      0.00000000	      0.00000000	      0.00000000	      0.00000000
      0.34191435	      0.00000000	      0.00000000	      0.00000000	      0.00000000
      0.34204250	      0.00000000	      0.00000000	      0.00000000	      0.00000000
      0.34217064	      0.00000000	      0.00000000	      0.00000000	      0.00000000
      0.34229878	      0.00000000	      0.00000000	      0.00000000	      0.00000000
      0.34242693	      0.00000000	      0.00000000	      0.00000000	      0.00000000
      0.34255507	      0.00000000	      0.00000000	      0.00000000	      0.00000000
      0.34268322	      0.00000000	      0.00000000	      0.00000000	      0.00000000
      0.34281136	      0.00000000	      0.00000000	      0.00000000	      0.00000000
      0.34293950	      0.00000000	      0.00000000	      0.00000000	      0.00000000
      0.34306765	      0.00000000	      0.00000000	      0.00000000	      0.00000000
      0.34319579	      0.00000000	      0.00000000	      0.00000000	      0.00000000
      0.34332394	      0.00000000	      0.00000000	      0.00000000	      0.00000000
      0.34345208	      0.00000000	      0.00000000	      0.00000000	      0.00000000
      0.34358023	      0.00000000	      0.00000000	      0.00000000	      0.00000000
      0.34370837	      0.00000000	      0.00000000	      0.00000000	      0.00000000
      0.34383651	      0.00000000	      0.00000000	      0.00000000	      0.00000000
      0.34396466	      0.00000000	      0.00000000	      0.00000000	      0.00000000
      0.34409280	      0.00000000	      0.00000000	      0.00000000	      0.00000000
      0.34420742	      0.00000000	      0.00000000	      0.00000000	      0.00000000
      0.34432205	      0.00000000	      0.00000000	      0.00000000	      0.00000000
      0.34443667	      0.00000000	      0.00000000	      0.00000000	      0.00000000
      0.34455129	      0.00000000	      0.00000000	      0.00000000	      0.00000000
      0.34466591	      0.00000000	      0.00000000	      0.00000000	      0.00000000
      0.34478053	      0.00000000	      0.00000000	      0.00000000	      0.00000000
      0.34489515	      0.00000000	      0.00000000	      0.00000000	      0.00000000
      0.34500978	      0.00000000	      0.00000000	      0.00000000	      0.00000000
      0.34512440	      0.00000000	      0.00000000	      0.00000000	      0.00000000
      0.34523902	      0.00000000	      0.00000000	      0.00000000	      0.00000000
      0.34535364	      0.00000000	      0.00000000	      0.00000000	      0.00000000
      0.34546826	      0.00000000	      0.00000000	      0.00000000	      0.00000000
      0.34558288	      0.00000000	      0.00000000	      0.00000000	      0.00000000
      0.34569751	      0.00000000	      0.00000000	      0.00000000	      0.00000000
      0.34581213	      0.00000000	      0.00000000	      0.00000000	      0.00000000
      0.34592675	      0.00000000	      0.00000000	      0.00000000	      0.00000000
      0.34604137	      0.00000000	      0.00000000	      0.00000000	      0.00000000
      0.34611084	      0.00000000	      0.00000000	      0.00000000	      0.00000000
      0.34618031	      0.00000000	      0.00000000	      0.00000000	      0.00000000
      0.34628988	      0.00000000	      0.00000000	      0.00000000	      0.00000000
      0.34639946	      0.00000000	      0.00000000	      0.00000000	      0.00000000
      0.34650904	      0.00000000	      0.00000000	      0.00000000	      0.00000000
      0.34661861	      0.00000000	      0.00000000	      0.00000000	      0.00000000
      0.34672819	      0.00000000	      0.00000000	      0.00000000	      0.00000000
      0.34683777	      0.00000000	      0.00000000	      0.00000000	      0.00000000
      0.34694734	      0.00000000	      0.00000000	      0.00000000	      0.00000000
      0.34705692	      0.00000000	      0.00000000	      0.00000000	      0.00000000
      0.34716649	      0.00000000	      0.00000000	      0.00000000	      0.00000000
      0.34727607	      0.00000000	      0.00000000	      0.00000000	      0.00000000
      0.34738565	      0.00000000	      0.00000000	      0.00000000	      0.00000000
      0.34749522	      0.00000000	      0.00000000	      0.00000000	      0.00000000
      0.34760480	      0.00000000	      0.00000000	      0.00000000	      0.00000000
      0.34771438	      0.00000000	      0.00000000	      0.00000000	      0.00000000
      0.34782395	      0.00000000	      0.00000000	      0.00000000	      0.00000000
      0.34793353	      0.00000000	      0.00000000	      0.00000000	      0.00000000
      0.34804310	      0.00000000	      0.00000000	      0.00000000	      0.00000000
      0.34815268	      0.00000000	      0.00000000	      0.00000000	      0.00000000
      0.34826226	      0.00000000	      0.00000000	      0.00000000	      0.00000000
      0.34837183	      0.00000000	      0.00000000	      0.00000000	      0.00000000
      0.34848141	      0.00000000	      0.00000000	      0.00000000	      0.00000000
      0.34859098	      0.00000000	      0.00000000	      0.00000000	      0.00000000
      0.34870056	      0.00000000	      0.00000000	      0.00000000	      0.00000000
      0.34881014	      0.00000000	      0.00000000	      0.00000000	      0.00000000
      0.34891971	      0.00000000	      0.00000000	      0.00000000	      0.00000000
      0.34902929	      0.00000000	      0.00000000	      0.00000000	      0.00000000
      0.34913887	      0.00000000	      0.00000000	      0.00000000	      0.00000000
      0.34924844	      0.00000000	      0.00000000	      0.00000000	      0.00000000
      0.34935802	      0.00000000	      0.00000000	      0.00000000	      0.00000000
      0.34946759	      0.00000000	      0.00000000	      0.00000000	      0.00000000
      0.34957717	      0.00000000	      0.00000000	      0.00000000	      0.00000000
      0.34968675	      0.00000000	      0.00000000	      0.00000000	      0.00000000
      0.34979632	      0.00000000	      0.00000000	      0.00000000	      0.00000000
      0.34990590	      0.00000000	      0.00000000	      0.00000000	      0.00000000
      0.35001547	      0.00000000	      0.00000000	      0.00000000	      0.00000000
      0.35012505	      0.00000000	      0.00000000	      0.00000000	      0.00000000
      0.35023463	      0.00000000	      0.00000000	      0.00000000	      0.00000000
      0.35034420	      0.00000000	      0.00000000	      0.00000000	      0.00000000
      0.35045378	      0.00000000	      0.00000000	      0.00000000	      0.00000000
      0.35056336	      0.00000000	      0.00000000	      0.00000000	      0.00000000
      0.35067293	      0.00000000	      0.00000000	      0.00000000	      0.00000000
      0.35078251	      0.00000000	      0.00000000	      0.00000000	      0.00000000
      0.35089208	      0.00000000	      0.00000000	      0.00000000	      0.00000000
      0.35100166	      0.00000000	      0.00000000	      0.00000000	      0.00000000
      0.35105589	      0.00000000	      0.00000000	      0.00000000	      0.00000000
      0.35111012	      0.00000000	      0.00000000	      0.00000000	      0.00000000
      0.35138128	      0.00000000	      0.00000000	      0.00000000	      0.00000000
      0.35273708	      0.00000000	      0.00000000	      0.00000000	      0.00000000
      0.35409288	      0.00000000	      0.00000000	      0.00000000	      0.00000000
      0.35544867	      0.00000000	      0.00000000	      0.00000000	      0.00000000
      0.35680447	      0.00000000	      0.00000000	      0.00000000	      0.00000000
      0.35798110	      0.00000000	      0.00000000	      0.00000000	      0.00000000
      0.35915773	      0.00000000	      0.00000000	      0.00000000	      0.00000000
      0.36033436	      0.00000000	      0.00000000	      0.00000000	      0.00000000
      0.36151099	      0.00000000	      0.00000000	      0.00000000	      0.00000000
      0.36268762	      0.00000000	      0.00000000	      0.00000000	      0.00000000
      0.36386425	      0.00000000	      0.00000000	      0.00000000	      0.00000000
      0.36504088	      0.00000000	      0.00000000	      0.00000000	      0.00000000
      0.36621751	      0.00000000	      0.00000000	      0.00000000	      0.00000000
      0.36739414	      0.00000000	      0.00000000	      0.00000000	      0.00000000
      0.36857077	      0.00000000	      0.00000000	      0.00000000	      0.00000000
      0.36868844	      0.00000000	      0.00000000	      0.00000000	      0.00000000
      0.36874727	      0.00000000	      0.00000000	      0.00000000	      0.00000000
      0.36875727	      0.00000000	      0.00000000	      0.00000000	      0.00000000
      0.36876727	      0.00000000	      0.00000000	      0.00000000	      0.00000000
      0.36877727	      0.00000000	      0.00000000	      0.00000000	      0.00000000
      0.36878727	      0.00000000	      0.00000000	      0.00000000	      0.00000000
      0.36879727	      0.00000000	      0.00000000	      0.00000000	      0.00000000
      0.36880727	      0.00000000	      0.00000000	      0.00000000	      0.00000000
      0.36881727	      0.00000000	      0.00000000	      0.00000000	      0.00000000
      0.36882727	      0.00000000	      0.00000000	      0.00000000	      0.00000000
      0.36883727	      0.00000000	      0.00000000	      0.00000000	      0.00000000
      0.36884727	      0.00000000	      0.00000000	      0.00000000	      0.00000000
      0.36885727	      0.00000000	      0.00000000	      0.00000000	      0.00000000
      0.36886727	      0.00000000	      0.00000000	      0.00000000	      0.00000000
      0.36887727	      0.00000000	      0.00000000	      0.00000000	      0.00000000
      0.36888727	      0.00000000	      0.00000000	      0.00000000	      0.00000000
      0.36889727	      0.00000000	      0.00000000	      0.00000000	      0.00000000
      0.36890727	      0.00000000	      0.00000000	      0.00000000	      0.00000000
      0.36891727	      0.00000000	      0.00000000	      0.00000000	      0.00000000
      0.36892727	      0.00000000	      0.00000000	      0.00000000	      0.00000000
      0.36893727	      0.00000000	      0.00000000	      0.00000000	      0.00000000
      0.36894727	      0.00000000	      0.00000000	      0.00000000	      0.00000000
      0.36895727	      0.00000000	      0.00000000	      0.00000000	      0.00000000
      0.36896727	      0.00000000	      0.00000000	      0.00000000	      0.00000000
      0.36897727	      0.00000000	      0.00000000	      0.00000000	      0.00000000
      0.36898727	      0.00000000	      0.00000000	      0.00000000	      0.00000000
      0.36899727	      0.00000000	      0.00000000	      0.00000000	      0.00000000
      0.36900727	      0.00000000	      0.00000000	      0.00000000	      0.00000000
      0.36901727	      0.00000000	      0.00000000	      0.00000000	      0.00000000
      0.36902727	      0.00000000	      0.00000000	      0.00000000	      0.00000000
      0.36903727	      0.00000000	      0.00000000	      0.00000000	      0.00000000
      0.36904727	      0.00000000	      0.00000000	      0.00000000	      0.00000000
      0.36905727	      0.00000000	      0.00000000	      0.00000000	      0.00000000
      0.36906727	      0.00000000	      0.00000000	      0.00000000	      0.00000000
      0.36907727	      0.00000000	      0.00000000	      0.00000000	      0.00000000
      0.36908966	      0.00000000	      0.00000000	      0.00000000	      0.00000000
      0.36910204	      0.00000000	      0.00000000	      0.00000000	      0.00000000
      0.36911745	      0.00000000	      0.00000000	      0.00000000	      0.00000000
      0.36913604	      0.00000000	      0.00000000	      0.00000000	      0.00000000
      0.36915201	      0.00000000	      0.00000000	      0.00000000	      0.00000000
      0.36916798	      0.00000000	      0.00000000	      0.00000000	      0.00000000
      0.36918395	      0.00000000	      0.00000000	      0.00000000	      0.00000000
      0.36919831	      0.00000000	      0.00000000	      0.00000000	      0.00000000
      0.36921266	      0.00000000	      0.00000000	      0.00000000	      0.00000000
      0.36922701	      0.00000000	      0.00000000	      0.00000000	      0.00000000
      0.36924136	      0.00000000	      0.00000000	      0.00000000	      0.00000000
      0.36925571	      0.00000000	      0.00000000	      0.00000000	      0.00000000
      0.36927006	      0.00000000	      0.00000000	      0.00000000	      0.00000000
      0.36928441	      0.00000000	      0.00000000	      0.00000000	      0.00000000
      0.36929877	      0.00000000	      0.00000000	      0.00000000	      0.00000000
      0.36931312	      0.00000000	      0.00000000	      0.00000000	      0.00000000
      0.36932747	      0.00000000	      0.00000000	      0.00000000	      0.00000000
      0.36934182	      0.00000000	      0.00000000	      0.00000000	      0.00000000
      0.36935617	      0.00000000	      0.00000000	      0.00000000	      0.00000000
      0.36937052	      0.00000000	      0.00000000	      0.00000000	      0.00000000
      0.36938487	      0.00000000	      0.00000000	      0.00000000	      0.00000000
      0.36939923	      0.00000000	      0.00000000	      0.00000000	      0.00000000
      0.36941358	      0.00000000	      0.00000000	      0.00000000	      0.00000000
      0.36942793	      0.00000000	      0.00000000	      0.00000000	      0.00000000
      0.36944228	      0.00000000	      0.00000000	      0.00000000	      0.00000000
      0.36945663	      0.00000000	      0.00000000	      0.00000000	      0.00000000
      0.36947098	      0.00000000	      0.00000000	      0.00000000	      0.00000000
      0.36948533	      0.00000000	      0.00000000	      0.00000000	      0.00000000
      0.36949968	      0.00000000	      0.00000000	      0.00000000	      0.00000000
      0.36951404	      0.00000000	      0.00000000	      0.00000000	      0.00000000
      0.36952839	      0.00000000	      0.00000000	      0.00000000	      0.00000000
      0.36954274	      0.00000000	      0.00000000	      0.00000000	      0.00000000
      0.36956008	      0.00000000	      0.00000000	      0.00000000	      0.00000000
      0.36957742	      0.00000000	      0.00000000	      0.00000000	      0.00000000
      0.36959476	      0.00000000	      0.00000000	      0.00000000	      0.00000000
      0.36961209	      0.00000000	      0.00000000	      0.00000000	      0.00000000
      0.36962943	      0.00000000	      0.00000000	      0.00000000	      0.00000000
      0.36964677	      0.00000000	      0.00000000	      0.00000000	      0.00000000
      0.36966411	      0.00000000	      0.00000000	      0.00000000	      0.00000000
      0.36968145	      0.00000000	      0.00000000	      0.00000000	      0.00000000
      0.36969879	      0.00000000	      0.00000000	      0.00000000	      0.00000000
      0.36971978	      0.00000000	      0.00000000	      0.00000000	      0.00000000
      0.36974078	      0.00000000	      0.00000000	      0.00000000	      0.00000000
      0.36976177	      0.00000000	      0.00000000	      0.00000000	      0.00000000
      0.36978277	      0.00000000	      0.00000000	      0.00000000	      0.00000000
      0.36980818	      0.00000000	      0.00000000	      0.00000000	      0.00000000
      0.36983359	      0.00000000	      0.00000000	      0.00000000	      0.00000000
      0.36985901	      0.00000000	      0.00000000	      0.00000000	      0.00000000
      0.36988442	      0.00000000	      0.00000000	      0.00000000	      0.00000000
      0.36991531	      0.00000000	      0.00000000	      0.00000000	      0.00000000
      0.36994620	      0.00000000	      0.00000000	      0.00000000	      0.00000000
      0.36997709	      0.00000000	      0.00000000	      0.00000000	      0.00000000
      0.37000798	      0.00000000	      0.00000000	      0.00000000	      0.00000000
      0.37004570	      0.00000000	      0.00000000	      0.00000000	      0.00000000
      0.37008342	      0.00000000	      0.00000000	      0.00000000	      0.00000000
      0.37012114	      0.00000000	      0.00000000	      0.00000000	      0.00000000
      0.37015885	      0.00000000	      0.00000000	      0.00000000	      0.00000000
      0.37020588	      0.00000000	      0.00000000	      0.00000000	      0.00000000
      0.37025290	      0.00000000	      0.00000000	      0.00000000	      0.00000000
      0.37029992	      0.00000000	      0.00000000	      0.00000000	      0.00000000
      0.37034695	      0.00000000	      0.00000000	      0.00000000	      0.00000000
      0.37040806	      0.00000000	      0.00000000	      0.00000000	      0.00000000
      0.37046918	      0.00000000	      0.00000000	      0.00000000	      0.00000000
      0.37053030	      0.00000000	      0.00000000	      0.00000000	      0.00000000
      0.37060667	      0.00000000	      0.00000000	      0.00000000	      0.00000000
      0.37068305	      0.00000000	      0.00000000	      0.00000000	      0.00000000
      0.37075942	      0.00000000	      0.00000000	      0.00000000	      0.00000000
      0.37085901	      0.00000000	      0.00000000	      0.00000000	      0.00000000
      0.37095861	      0.00000000	      0.00000000	      0.00000000	      0.00000000
      0.37105821	      0.00000000	      0.00000000	      0.00000000	      0.00000000
      0.37117912	      0.00000000	      0.00000000	      0.00000000	      0.00000000
      0.37130003	      0.00000000	      0.00000000	      0.00000000	      0.00000000
      0.37142094	      0.00000000	      0.00000000	      0.00000000	      0.00000000
      0.37154185	      0.00000000	      0.00000000	      0.00000000	      0.00000000
      0.37166277	      0.00000000	      0.00000000	      0.00000000	      0.00000000
      0.37178368	      0.00000000	      0.00000000	      0.00000000	      0.00000000
      0.37193004	      0.00000000	      0.00000000	      0.00000000	      0.00000000
      0.37207639	      0.00000000	      0.00000000	      0.00000000	      0.00000000
      0.37222275	      0.00000000	      0.00000000	      0.00000000	      0.00000000
      0.37243109	      0.00000000	      0.00000000	      0.00000000	      0.00000000
      0.37260731	      0.00000000	      0.00000000	      0.00000000	      0.00000000
      0.37278352	      0.00000000	      0.00000000	      0.00000000	      0.00000000
      0.37295973	      0.00000000	      0.00000000	      0.00000000	      0.00000000
      0.37313594	      0.00000000	      0.00000000	      0.00000000	      0.00000000
      0.37331216	      0.00000000	      0.00000000	      0.00000000	      0.00000000
      0.37348837	      0.00000000	      0.00000000	      0.00000000	      0.00000000
      0.37372316	      0.00000000	      0.00000000	      0.00000000	      0.00000000
      0.37391045	      0.00000000	      0.00000000	      0.00000000	      0.00000000
      0.37409775	      0.00000000	      0.00000000	      0.00000000	      0.00000000
      0.37428505	      0.00000000	      0.00000000	      0.00000000	      0.00000000
      0.37447234	      0.00000000	      0.00000000	      0.00000000	      0.00000000
      0.37465964	      0.00000000	      0.00000000	      0.00000000	      0.00000000
      0.37484693	      0.00000000	      0.00000000	      0.00000000	      0.00000000
      0.37503423	      0.00000000	      0.00000000	      0.00000000	      0.00000000
      0.37522152	      0.00000000	      0.00000000	      0.00000000	      0.00000000
      0.37540882	      0.00000000	      0.00000000	      0.00000000	      0.00000000
      0.37559611	      0.00000000	      0.00000000	      0.00000000	      0.00000000
      0.37578341	      0.00000000	      0.00000000	      0.00000000	      0.00000000
      0.37603681	      0.00000000	      0.00000000	      0.00000000	      0.00000000
      0.37629021	      0.00000000	      0.00000000	      0.00000000	      0.00000000
      0.37653597	      0.00000000	      0.00000000	      0.00000000	      0.00000000
      0.37678172	      0.00000000	      0.00000000	      0.00000000	      0.00000000
      0.37702748	      0.00000000	      0.00000000	      0.00000000	      0.00000000
      0.37724823	      0.00000000	      0.00000000	      0.00000000	      0.00000000
      0.37746898	      0.00000000	      0.00000000	      0.00000000	      0.00000000
      0.37768974	      0.00000000	      0.00000000	      0.00000000	      0.00000000
      0.37791049	      0.00000000	      0.00000000	      0.00000000	      0.00000000
      0.37813124	      0.00000000	      0.00000000	      0.00000000	      0.00000000
      0.37835200	      0.00000000	      0.00000000	      0.00000000	      0.00000000
      0.37857275	      0.00000000	      0.00000000	      0.00000000	      0.00000000
      0.37879350	      0.00000000	      0.00000000	      0.00000000	      0.00000000
      0.37901426	      0.00000000	      0.00000000	      0.00000000	      0.00000000
      0.37923501	      0.00000000	      0.00000000	      0.00000000	      0.00000000
      0.37945576	      0.00000000	      0.00000000	      0.00000000	      0.00000000
      0.37967651	      0.00000000	      0.00000000	      0.00000000	      0.00000000
      0.37976492	      0.00000000	      0.00000000	      0.00000000	      0.00000000
      0.37985332	      0.00000000	      0.00000000	      0.00000000	      0.00000000
      0.37994173	      0.00000000	      0.00000000	      0.00000000	      0.00000000
      0.38001441	      0.00000000	      0.00000000	      0.00000000	      0.00000000
      0.38008709	      0.00000000	      0.00000000	      0.00000000	      0.00000000
      0.38015086	      0.00000000	      0.00000000	      0.00000000	      0.00000000
      0.38021462	      0.00000000	      0.00000000	      0.00000000	      0.00000000
      0.38027839	      0.00000000	      0.00000000	      0.00000000	      0.00000000
      0.38034215	      0.00000000	      0.00000000	      0.00000000	      0.00000000
      0.38039832	      0.00000000	      0.00000000	      0.00000000	      0.00000000
      0.38045449	      0.00000000	      0.00000000	      0.00000000	      0.00000000
      0.38051066	      0.00000000	      0.00000000	      0.00000000	      0.00000000
      0.38056683	      0.00000000	      0.00000000	      0.00000000	      0.00000000
      0.38062299	      0.00000000	      0.00000000	      0.00000000	      0.00000000
      0.38067916	      0.00000000	      0.00000000	      0.00000000	      0.00000000
      0.38073533	      0.00000000	      0.00000000	      0.00000000	      0.00000000
      0.38079150	      0.00000000	      0.00000000	      0.00000000	      0.00000000
      0.38084191	      0.00000000	      0.00000000	      0.00000000	      0.00000000
      0.38089232	      0.00000000	      0.00000000	      0.00000000	      0.00000000
      0.38094273	      0.00000000	      0.00000000	      0.00000000	      0.00000000
      0.38099315	      0.00000000	      0.00000000	      0.00000000	      0.00000000
      0.38104356	      0.00000000	      0.00000000	      0.00000000	      0.00000000
      0.38109397	      0.00000000	      0.00000000	      0.00000000	      0.00000000
      0.38114438	      0.00000000	      0.00000000	      0.00000000	      0.00000000
      0.38119479	      0.00000000	      0.00000000	      0.00000000	      0.00000000
      0.38124521	      0.00000000	      0.00000000	      0.00000000	      0.00000000
      0.38129562	      0.00000000	      0.00000000	      0.00000000	      0.00000000
      0.38134603	      0.00000000	      0.00000000	      0.00000000	      0.00000000
      0.38139644	      0.00000000	      0.00000000	      0.00000000	      0.00000000
      0.38144685	      0.00000000	      0.00000000	      0.00000000	      0.00000000
      0.38149727	      0.00000000	      0.00000000	      0.00000000	      0.00000000
      0.38154768	      0.00000000	      0.00000000	      0.00000000	      0.00000000
      0.38159809	      0.00000000	      0.00000000	      0.00000000	      0.00000000
      0.38164850	      0.00000000	      0.00000000	      0.00000000	      0.00000000
      0.38169891	      0.00000000	      0.00000000	      0.00000000	      0.00000000
      0.38174933	      0.00000000	      0.00000000	      0.00000000	      0.00000000
      0.38179974	      0.00000000	      0.00000000	      0.00000000	      0.00000000
      0.38185015	      0.00000000	      0.00000000	      0.00000000	      0.00000000
      0.38190056	      0.00000000	      0.00000000	      0.00000000	      0.00000000
      0.38195097	      0.00000000	      0.00000000	      0.00000000	      0.00000000
      0.38200138	      0.00000000	      0.00000000	      0.00000000	      0.00000000
      0.38205180	      0.00000000	      0.00000000	      0.00000000	      0.00000000
      0.38210221	      0.00000000	      0.00000000	      0.00000000	      0.00000000
      0.38215262	      0.00000000	      0.00000000	      0.00000000	      0.00000000
      0.38220303	      0.00000000	      0.00000000	      0.00000000	      0.00000000
      0.38225344	      0.00000000	      0.00000000	      0.00000000	      0.00000000
      0.38230386	      0.00000000	      0.00000000	      0.00000000	      0.00000000
      0.38235427	      0.00000000	      0.00000000	      0.00000000	      0.00000000
      0.38240468	      0.00000000	      0.00000000	      0.00000000	      0.00000000
      0.38245509	      0.00000000	      0.00000000	      0.00000000	      0.00000000
      0.38250550	      0.00000000	      0.00000000	      0.00000000	      0.00000000
      0.38255592	      0.00000000	      0.00000000	      0.00000000	      0.00000000
      0.38260633	      0.00000000	      0.00000000	      0.00000000	      0.00000000
      0.38265674	      0.00000000	      0.00000000	      0.00000000	      0.00000000
      0.38270715	      0.00000000	      0.00000000	      0.00000000	      0.00000000
      0.38275756	      0.00000000	      0.00000000	      0.00000000	      0.00000000
      0.38280798	      0.00000000	      0.00000000	      0.00000000	      0.00000000
      0.38285839	      0.00000000	      0.00000000	      0.00000000	      0.00000000
      0.38290880	      0.00000000	      0.00000000	      0.00000000	      0.00000000
      0.38295921	      0.00000000	      0.00000000	      0.00000000	      0.00000000
      0.38300962	      0.00000000	      0.00000000	      0.00000000	      0.00000000
      0.38307040	      0.00000000	      0.00000000	      0.00000000	      0.00000000
      0.38313118	      0.00000000	      0.00000000	      0.00000000	      0.00000000
      0.38319196	      0.00000000	      0.00000000	      0.00000000	      0.00000000
      0.38325274	      0.00000000	      0.00000000	      0.00000000	      0.00000000
      0.38331352	      0.00000000	      0.00000000	      0.00000000	      0.00000000
      0.38339051	      0.00000000	      0.00000000	      0.00000000	      0.00000000
      0.38346750	      0.00000000	      0.00000000	      0.00000000	      0.00000000
      0.38357969	      0.00000000	      0.00000000	      0.00000000	      0.00000000
      0.38365596	      0.00000000	      0.00000000	      0.00000000	      0.00000000
      0.38373224	      0.00000000	      0.00000000	      0.00000000	      0.00000000
      0.38379944	      0.00000000	      0.00000000	      0.00000000	      0.00000000
      0.38386665	      0.00000000	      0.00000000	      0.00000000	      0.00000000
      0.38393385	      0.00000000	      0.00000000	      0.00000000	      0.00000000
      0.38400106	      0.00000000	      0.00000000	      0.00000000	      0.00000000
      0.38406004	      0.00000000	      0.00000000	      0.00000000	      0.00000000
      0.38411902	      0.00000000	      0.00000000	      0.00000000	      0.00000000
      0.38417801	      0.00000000	      0.00000000	      0.00000000	      0.00000000
      0.38423699	      0.00000000	      0.00000000	      0.00000000	      0.00000000
      0.38429597	      0.00000000	      0.00000000	      0.00000000	      0.00000000
      0.38435496	      0.00000000	      0.00000000	      0.00000000	      0.00000000
      0.38441394	      0.00000000	      0.00000000	      0.00000000	      0.00000000
      0.38447292	      0.00000000	      0.00000000	      0.00000000	      0.00000000
      0.38453191	      0.00000000	      0.00000000	      0.00000000	      0.00000000
      0.38459089	      0.00000000	      0.00000000	      0.00000000	      0.00000000
      0.38464368	      0.00000000	      0.00000000	      0.00000000	      0.00000000
      0.38469648	      0.00000000	      0.00000000	      0.00000000	      0.00000000
      0.38474927	      0.00000000	      0.00000000	      0.00000000	      0.00000000
      0.38480207	      0.00000000	      0.00000000	      0.00000000	      0.00000000
      0.38485486	      0.00000000	      0.00000000	      0.00000000	      0.00000000
      0.38490765	      0.00000000	      0.00000000	      0.00000000	      0.00000000
      0.38496045	      0.00000000	      0.00000000	      0.00000000	      0.00000000
      0.38501324	      0.00000000	      0.00000000	      0.00000000	      0.00000000
      0.38506603	      0.00000000	      0.00000000	      0.00000000	      0.00000000
      0.38511883	      0.00000000	      0.00000000	      0.00000000	      0.00000000
      0.38517162	      0.00000000	      0.00000000	      0.00000000	      0.00000000
      0.38522441	      0.00000000	      0.00000000	      0.00000000	      0.00000000
      0.38527721	      0.00000000	      0.00000000	      0.00000000	      0.00000000
      0.38533000	      0.00000000	      0.00000000	      0.00000000	      0.00000000
      0.38538279	      0.00000000	      0.00000000	      0.00000000	      0.00000000
      0.38543559	      0.00000000	      0.00000000	      0.00000000	      0.00000000
      0.38548838	      0.00000000	      0.00000000	      0.00000000	      0.00000000
      0.38554117	      0.00000000	      0.00000000	      0.00000000	      0.00000000
      0.38559397	      0.00000000	      0.00000000	      0.00000000	      0.00000000
      0.38564676	      0.00000000	      0.00000000	      0.00000000	      0.00000000
      0.38569956	      0.00000000	      0.00000000	      0.00000000	      0.00000000
      0.38575235	      0.00000000	      0.00000000	      0.00000000	      0.00000000
      0.38580514	      0.00000000	      0.00000000	      0.00000000	      0.00000000
      0.38585794	      0.00000000	      0.00000000	      0.00000000	      0.00000000
      0.38591073	      0.00000000	      0.00000000	      0.00000000	      0.00000000
      0.38596352	      0.00000000	      0.00000000	      0.00000000	      0.00000000
      0.38601632	      0.00000000	      0.00000000	      0.00000000	      0.00000000
      0.38606911	      0.00000000	      0.00000000	      0.00000000	      0.00000000
      0.38612190	      0.00000000	      0.00000000	      0.00000000	      0.00000000
      0.38617470	      0.00000000	      0.00000000	      0.00000000	      0.00000000
      0.38622749	      0.00000000	      0.00000000	      0.00000000	      0.00000000
      0.38628028	      0.00000000	      0.00000000	      0.00000000	      0.00000000
      0.38633308	      0.00000000	      0.00000000	      0.00000000	      0.00000000
      0.38638587	      0.00000000	      0.00000000	      0.00000000	      0.00000000
      0.38643867	      0.00000000	      0.00000000	      0.00000000	      0.00000000
      0.38649146	      0.00000000	      0.00000000	      0.00000000	      0.00000000
      0.38654425	      0.00000000	      0.00000000	      0.00000000	      0.00000000
      0.38659705	      0.00000000	      0.00000000	      0.00000000	      0.00000000
      0.38664984	      0.00000000	      0.00000000	      0.00000000	      0.00000000
      0.38670263	      0.00000000	      0.00000000	      0.00000000	      0.00000000
      0.38675543	      0.00000000	      0.00000000	      0.00000000	      0.00000000
      0.38680822	      0.00000000	      0.00000000	      0.00000000	      0.00000000
      0.38686101	      0.00000000	      0.00000000	      0.00000000	      0.00000000
      0.38691381	      0.00000000	      0.00000000	      0.00000000	      0.00000000
      0.38696660	      0.00000000	      0.00000000	      0.00000000	      0.00000000
      0.38701939	      0.00000000	      0.00000000	      0.00000000	      0.00000000
      0.38707219	      0.00000000	      0.00000000	      0.00000000	      0.00000000
      0.38712498	      0.00000000	      0.00000000	      0.00000000	      0.00000000
      0.38717777	      0.00000000	      0.00000000	      0.00000000	      0.00000000
      0.38723057	      0.00000000	      0.00000000	      0.00000000	      0.00000000
      0.38728336	      0.00000000	      0.00000000	      0.00000000	      0.00000000
      0.38734717	      0.00000000	      0.00000000	      0.00000000	      0.00000000
      0.38741099	      0.00000000	      0.00000000	      0.00000000	      0.00000000
      0.38747480	      0.00000000	      0.00000000	      0.00000000	      0.00000000
      0.38753861	      0.00000000	      0.00000000	      0.00000000	      0.00000000
      0.38760243	      0.00000000	      0.00000000	      0.00000000	      0.00000000
      0.38766624	      0.00000000	      0.00000000	      0.00000000	      0.00000000
      0.38773005	      0.00000000	      0.00000000	      0.00000000	      0.00000000
      0.38779387	      0.00000000	      0.00000000	      0.00000000	      0.00000000
      0.38785768	      0.00000000	      0.00000000	      0.00000000	      0.00000000
      0.38792149	      0.00000000	      0.00000000	      0.00000000	      0.00000000
      0.38798530	      0.00000000	      0.00000000	      0.00000000	      0.00000000
      0.38804912	      0.00000000	      0.00000000	      0.00000000	      0.00000000
      0.38811293	      0.00000000	      0.00000000	      0.00000000	      0.00000000
      0.38817674	      0.00000000	      0.00000000	      0.00000000	      0.00000000
      0.38824056	      0.00000000	      0.00000000	      0.00000000	      0.00000000
      0.38831755	      0.00000000	      0.00000000	      0.00000000	      0.00000000
      0.38839455	      0.00000000	      0.00000000	      0.00000000	      0.00000000
      0.38847155	      0.00000000	      0.00000000	      0.00000000	      0.00000000
      0.38854855	      0.00000000	      0.00000000	      0.00000000	      0.00000000
      0.38862555	      0.00000000	      0.00000000	      0.00000000	      0.00000000
      0.38870255	      0.00000000	      0.00000000	      0.00000000	      0.00000000
      0.38877955	      0.00000000	      0.00000000	      0.00000000	      0.00000000
      0.38885654	      0.00000000	      0.00000000	      0.00000000	      0.00000000
      0.38893354	      0.00000000	      0.00000000	      0.00000000	      0.00000000
      0.38901054	      0.00000000	      0.00000000	      0.00000000	      0.00000000
      0.38910485	      0.00000000	      0.00000000	      0.00000000	      0.00000000
      0.38919917	      0.00000000	      0.00000000	      0.00000000	      0.00000000
      0.38929348	      0.00000000	      0.00000000	      0.00000000	      0.00000000
      0.38938779	      0.00000000	      0.00000000	      0.00000000	      0.00000000
      0.38948211	      0.00000000	      0.00000000	      0.00000000	      0.00000000
      0.38957642	      0.00000000	      0.00000000	      0.00000000	      0.00000000
      0.38969213	      0.00000000	      0.00000000	      0.00000000	      0.00000000
      0.38980784	      0.00000000	      0.00000000	      0.00000000	      0.00000000
      0.38992355	      0.00000000	      0.00000000	      0.00000000	      0.00000000
      0.39003927	      0.00000000	      0.00000000	      0.00000000	      0.00000000
      0.39019365	      0.00000000	      0.00000000	      0.00000000	      0.00000000
      0.39034803	      0.00000000	      0.00000000	      0.00000000	      0.00000000
      0.39050480	      0.00000000	      0.00000000	      0.00000000	      0.00000000
      0.39066156	      0.00000000	      0.00000000	      0.00000000	      0.00000000
      0.39081833	      0.00000000	      0.00000000	      0.00000000	      0.00000000
      0.39095771	      0.00000000	      0.00000000	      0.00000000	      0.00000000
      0.39109709	      0.00000000	      0.00000000	      0.00000000	      0.00000000
      0.39123646	      0.00000000	      0.00000000	      0.00000000	      0.00000000
      0.39137584	      0.00000000	      0.00000000	      0.00000000	      0.00000000
      0.39151522	      0.00000000	      0.00000000	      0.00000000	      0.00000000
      0.39165460	      0.00000000	      0.00000000	      0.00000000	      0.00000000
      0.39179398	      0.00000000	      0.00000000	      0.00000000	      0.00000000
      0.39193335	      0.00000000	      0.00000000	      0.00000000	      0.00000000
      0.39207273	      0.00000000	      0.00000000	      0.00000000	      0.00000000
      0.39221211	      0.00000000	      0.00000000	      0.00000000	      0.00000000
      0.39235149	      0.00000000	      0.00000000	      0.00000000	      0.00000000
      0.39249086	      0.00000000	      0.00000000	      0.00000000	      0.00000000
      0.39263024	      0.00000000	      0.00000000	      0.00000000	      0.00000000
      0.39276962	      0.00000000	      0.00000000	      0.00000000	      0.00000000
      0.39290900	      0.00000000	      0.00000000	      0.00000000	      0.00000000
      0.39304838	      0.00000000	      0.00000000	      0.00000000	      0.00000000
      0.39318775	      0.00000000	      0.00000000	      0.00000000	      0.00000000
      0.39332713	      0.00000000	      0.00000000	      0.00000000	      0.00000000
      0.39346651	      0.00000000	      0.00000000	      0.00000000	      0.00000000
      0.39360589	      0.00000000	      0.00000000	      0.00000000	      0.00000000
      0.39374527	      0.00000000	      0.00000000	      0.00000000	      0.00000000
      0.39388464	      0.00000000	      0.00000000	      0.00000000	      0.00000000
      0.39402402	      0.00000000	      0.00000000	      0.00000000	      0.00000000
      0.39416340	      0.00000000	      0.00000000	      0.00000000	      0.00000000
      0.39433263	      0.00000000	      0.00000000	      0.00000000	      0.00000000
      0.39450186	      0.00000000	      0.00000000	      0.00000000	      0.00000000
      0.39467109	      0.00000000	      0.00000000	      0.00000000	      0.00000000
      0.39484032	      0.00000000	      0.00000000	      0.00000000	      0.00000000
      0.39500955	      0.00000000	      0.00000000	      0.00000000	      0.00000000
      0.39521504	      0.00000000	      0.00000000	      0.00000000	      0.00000000
      0.39542053	      0.00000000	      0.00000000	      0.00000000	      0.00000000
      0.39562602	      0.00000000	      0.00000000	      0.00000000	      0.00000000
      0.39591322	      0.00000000	      0.00000000	      0.00000000	      0.00000000
      0.39612524	      0.00000000	      0.00000000	      0.00000000	      0.00000000
      0.39635517	      0.00000000	      0.00000000	      0.00000000	      0.00000000
      0.39658510	      0.00000000	      0.00000000	      0.00000000	      0.00000000
      0.39681503	      0.00000000	      0.00000000	      0.00000000	      0.00000000
      0.39701526	      0.00000000	      0.00000000	      0.00000000	      0.00000000
      0.39721550	      0.00000000	      0.00000000	      0.00000000	      0.00000000
      0.39741573	      0.00000000	      0.00000000	      0.00000000	      0.00000000
      0.39761597	      0.00000000	      0.00000000	      0.00000000	      0.00000000
      0.39781620	      0.00000000	      0.00000000	      0.00000000	      0.00000000
      0.39801643	      0.00000000	      0.00000000	      0.00000000	      0.00000000
      0.39821667	      0.00000000	      0.00000000	      0.00000000	      0.00000000
      0.39839567	      0.00000000	      0.00000000	      0.00000000	      0.00000000
      0.39857467	      0.00000000	      0.00000000	      0.00000000	      0.00000000
      0.39875367	      0.00000000	      0.00000000	      0.00000000	      0.00000000
      0.39893267	      0.00000000	      0.00000000	      0.00000000	      0.00000000
      0.39911167	      0.00000000	      0.00000000	      0.00000000	      0.00000000
      0.39929067	      0.00000000	      0.00000000	      0.00000000	      0.00000000
      0.39946967	      0.00000000	      0.00000000	      0.00000000	      0.00000000
      0.39964867	      0.00000000	      0.00000000	      0.00000000	      0.00000000
      0.39982767	      0.00000000	      0.00000000	      0.00000000	      0.00000000
      0.40000667	      0.00000000	      0.00000000	      0.00000000	      0.00000000
      0.40018567	      0.00000000	      0.00000000	      0.00000000	      0.00000000
      0.40036467	      0.00000000	      0.00000000	      0.00000000	      0.00000000
      0.40054367	      0.00000000	      0.00000000	      0.00000000	      0.00000000
      0.40072267	      0.00000000	      0.00000000	      0.00000000	      0.00000000
      0.40090167	      0.00000000	      0.00000000	      0.00000000	      0.00000000
      0.40108067	      0.00000000	      0.00000000	      0.00000000	      0.00000000
      0.40125967	      0.00000000	      0.00000000	      0.00000000	      0.00000000
      0.40143868	      0.00000000	      0.00000000	      0.00000000	      0.00000000
      0.40161768	      0.00000000	      0.00000000	      0.00000000	      0.00000000
      0.40179668	      0.00000000	      0.00000000	      0.00000000	      0.00000000
      0.40197568	      0.00000000	      0.00000000	      0.00000000	      0.00000000
      0.40215468	      0.00000000	      0.00000000	      0.00000000	      0.00000000
      0.40233368	      0.00000000	      0.00000000	      0.00000000	      0.00000000
      0.40251268	      0.00000000	      0.00000000	      0.00000000	      0.00000000
      0.40269168	      0.00000000	      0.00000000	      0.00000000	      0.00000000
      0.40287068	      0.00000000	      0.00000000	      0.00000000	      0.00000000
      0.40304968	      0.00000000	      0.00000000	      0.00000000	      0.00000000
      0.40322868	      0.00000000	      0.00000000	      0.00000000	      0.00000000
      0.40340768	      0.00000000	      0.00000000	      0.00000000	      0.00000000
      0.40358668	      0.00000000	      0.00000000	      0.00000000	      0.00000000
      0.40376568	      0.00000000	      0.00000000	      0.00000000	      0.00000000
      0.40394468	      0.00000000	      0.00000000	      0.00000000	      0.00000000
      0.40412368	      0.00000000	      0.00000000	      0.00000000	      0.00000000
      0.40430268	      0.00000000	      0.00000000	      0.00000000	      0.00000000
      0.40448168	      0.00000000	      0.00000000	      0.00000000	      0.00000000
      0.40466068	      0.00000000	      0.00000000	      0.00000000	      0.00000000
      0.40483968	      0.00000000	      0.00000000	      0.00000000	      0.00000000
      0.40501868	      0.00000000	      0.00000000	      0.00000000	      0.00000000
      0.40519768	      0.00000000	      0.00000000	      0.00000000	      0.00000000
      0.40537668	      0.00000000	      0.00000000	      0.00000000	      0.00000000
      0.40555568	      0.00000000	      0.00000000	      0.00000000	      0.00000000
      0.40573468	      0.00000000	      0.00000000	      0.00000000	      0.00000000
      0.40591369	      0.00000000	      0.00000000	      0.00000000	      0.00000000
      0.40609269	      0.00000000	      0.00000000	      0.00000000	      0.00000000
      0.40627169	      0.00000000	      0.00000000	      0.00000000	      0.00000000
      0.40645069	      0.00000000	      0.00000000	      0.00000000	      0.00000000
      0.40662969	      0.00000000	      0.00000000	      0.00000000	      0.00000000
      0.40680869	      0.00000000	      0.00000000	      0.00000000	      0.00000000
      0.40698769	      0.00000000	      0.00000000	      0.00000000	      0.00000000
      0.40716669	      0.00000000	      0.00000000	      0.00000000	      0.00000000
      0.40734569	      0.00000000	      0.00000000	      0.00000000	      0.00000000
      0.40752469	      0.00000000	      0.00000000	      0.00000000	      0.00000000
      0.40770369	      0.00000000	      0.00000000	      0.00000000	      0.00000000
      0.40788269	      0.00000000	      0.00000000	      0.00000000	      0.00000000
      0.40806169	      0.00000000	      0.00000000	      0.00000000	      0.00000000
      0.40824069	      0.00000000	      0.00000000	      0.00000000	      0.00000000
      0.40841969	      0.00000000	      0.00000000	      0.00000000	      0.00000000
      0.40859869	      0.00000000	      0.00000000	      0.00000000	      0.00000000
      0.40877769	      0.00000000	      0.00000000	      0.00000000	      0.00000000
      0.40895669	      0.00000000	      0.00000000	      0.00000000	      0.00000000
      0.40913569	      0.00000000	      0.00000000	      0.00000000	      0.00000000
      0.40931469	      0.00000000	      0.00000000	      0.00000000	      0.00000000
      0.40949369	      0.00000000	      0.00000000	      0.00000000	      0.00000000
      0.40967269	      0.00000000	      0.00000000	      0.00000000	      0.00000000
      0.40985169	      0.00000000	      0.00000000	      0.00000000	      0.00000000
      0.41003069	      0.00000000	      0.00000000	      0.00000000	      0.00000000
      0.41020969	      0.00000000	      0.00000000	      0.00000000	      0.00000000
      0.41038869	      0.00000000	      0.00000000	      0.00000000	      0.00000000
      0.41056770	      0.00000000	      0.00000000	      0.00000000	      0.00000000
      0.41074670	      0.00000000	      0.00000000	      0.00000000	      0.00000000
      0.41092570	      0.00000000	      0.00000000	      0.00000000	      0.00000000
      0.41110470	      0.00000000	      0.00000000	      0.00000000	      0.00000000
      0.41128370	      0.00000000	      0.00000000	      0.00000000	      0.00000000
      0.41146270	      0.00000000	      0.00000000	      0.00000000	      0.00000000
      0.41164170	      0.00000000	      0.00000000	      0.00000000	      0.00000000
      0.41182070	      0.00000000	      0.00000000	      0.00000000	      0.00000000
      0.41199970	      0.00000000	      0.00000000	      0.00000000	      0.00000000
      0.41217870	      0.00000000	      0.00000000	      0.00000000	      0.00000000
      0.41235770	      0.00000000	      0.00000000	      0.00000000	      0.00000000
      0.41253670	      0.00000000	      0.00000000	      0.00000000	      0.00000000
      0.41271570	      0.00000000	      0.00000000	      0.00000000	      0.00000000
      0.41289470	      0.00000000	      0.00000000	      0.00000000	      0.00000000
      0.41307370	      0.00000000	      0.00000000	      0.00000000	      0.00000000
      0.41325270	      0.00000000	      0.00000000	      0.00000000	      0.00000000
      0.41343170	      0.00000000	      0.00000000	      0.00000000	      0.00000000
      0.41361070	      0.00000000	      0.00000000	      0.00000000	      0.00000000
      0.41378970	      0.00000000	      0.00000000	      0.00000000	      0.00000000
      0.41396870	      0.00000000	      0.00000000	      0.00000000	      0.00000000
      0.41414770	      0.00000000	      0.00000000	      0.00000000	      0.00000000
      0.41432670	      0.00000000	      0.00000000	      0.00000000	      0.00000000
      0.41450570	      0.00000000	      0.00000000	      0.00000000	      0.00000000
      0.41468470	      0.00000000	      0.00000000	      0.00000000	      0.00000000
      0.41486370	      0.00000000	      0.00000000	      0.00000000	      0.00000000
      0.41504271	      0.00000000	      0.00000000	      0.00000000	      0.00000000
      0.41522171	      0.00000000	      0.00000000	      0.00000000	      0.00000000
      0.41540071	      0.00000000	      0.00000000	      0.00000000	      0.00000000
      0.41557971	      0.00000000	      0.00000000	      0.00000000	      0.00000000
      0.41575871	      0.00000000	      0.00000000	      0.00000000	      0.00000000
      0.41593771	      0.00000000	      0.00000000	      0.00000000	      0.00000000
      0.41611671	      0.00000000	      0.00000000	      0.00000000	      0.00000000
      0.41629571	      0.00000000	      0.00000000	      0.00000000	      0.00000000
      0.41647471	      0.00000000	      0.00000000	      0.00000000	      0.00000000
      0.41665371	      0.00000000	      0.00000000	      0.00000000	      0.00000000
      0.41683271	      0.00000000	      0.00000000	      0.00000000	      0.00000000
      0.41701171	      0.00000000	      0.00000000	      0.00000000	      0.00000000
      0.41719071	      0.00000000	      0.00000000	      0.00000000	      0.00000000
      0.41736971	      0.00000000	      0.00000000	      0.00000000	      0.00000000
      0.41754871	      0.00000000	      0.00000000	      0.00000000	      0.00000000
      0.41772771	      0.00000000	      0.00000000	      0.00000000	      0.00000000
      0.41790671	      0.00000000	      0.00000000	      0.00000000	      0.00000000
      0.41808571	      0.00000000	      0.00000000	      0.00000000	      0.00000000
      0.41826471	      0.00000000	      0.00000000	      0.00000000	      0.00000000
      0.41844371	      0.00000000	      0.00000000	      0.00000000	      0.00000000
      0.41862271	      0.00000000	      0.00000000	      0.00000000	      0.00000000
      0.41880171	      0.00000000	      0.00000000	      0.00000000	      0.00000000
      0.41898071	      0.00000000	      0.00000000	      0.00000000	      0.00000000
      0.41915971	      0.00000000	      0.00000000	      0.00000000	      0.00000000
      0.41933871	      0.00000000	      0.00000000	      0.00000000	      0.00000000
      0.41951771	      0.00000000	      0.00000000	      0.00000000	      0.00000000
      0.41969672	      0.00000000	      0.00000000	      0.00000000	      0.00000000
      0.41987572	      0.00000000	      0.00000000	      0.00000000	      0.00000000
      0.42005472	      0.00000000	      0.00000000	      0.00000000	      0.00000000
      0.42023372	      0.00000000	      0.00000000	      0.00000000	      0.00000000
      0.42041272	      0.00000000	      0.00000000	      0.00000000	      0.00000000
      0.42059172	      0.00000000	      0.00000000	      0.00000000	      0.00000000
      0.42077072	      0.00000000	      0.00000000	      0.00000000	      0.00000000
      0.42094972	      0.00000000	      0.00000000	      0.00000000	      0.00000000
      0.42112872	      0.00000000	      0.00000000	      0.00000000	      0.00000000
      0.42130772	      0.00000000	      0.00000000	      0.00000000	      0.00000000
      0.42148672	      0.00000000	      0.00000000	      0.00000000	      0.00000000
      0.42166572	      0.00000000	      0.00000000	      0.00000000	      0.00000000
      0.42184472	      0.00000000	      0.00000000	      0.00000000	      0.00000000
      0.42202372	      0.00000000	      0.00000000	      0.00000000	      0.00000000
      0.42220272	      0.00000000	      0.00000000	      0.00000000	      0.00000000
      0.42238172	      0.00000000	      0.00000000	      0.00000000	      0.00000000
      0.42256072	      0.00000000	      0.00000000	      0.00000000	      0.00000000
      0.42273972	      0.00000000	      0.00000000	      0.00000000	      0.00000000
      0.42291872	      0.00000000	      0.00000000	      0.00000000	      0.00000000
      0.42309772	      0.00000000	      0.00000000	      0.00000000	      0.00000000
      0.42327672	      0.00000000	      0.00000000	      0.00000000	      0.00000000
      0.42345572	      0.00000000	      0.00000000	      0.00000000	      0.00000000
      0.42363472	      0.00000000	      0.00000000	      0.00000000	      0.00000000
      0.42381372	      0.00000000	      0.00000000	      0.00000000	      0.00000000
      0.42399272	      0.00000000	      0.00000000	      0.00000000	      0.00000000
      0.42420785	      0.00000000	      0.00000000	      0.00000000	      0.00000000
      0.42442297	      0.00000000	      0.00000000	      0.00000000	      0.00000000
      0.42458193	      0.00000000	      0.00000000	      0.00000000	      0.00000000
      0.42477452	      0.00000000	      0.00000000	      0.00000000	      0.00000000
      0.42496711	      0.00000000	      0.00000000	      0.00000000	      0.00000000
      0.42516410	      0.00000000	      0.00000000	      0.00000000	      0.00000000
      0.42536108	      0.00000000	      0.00000000	      0.00000000	      0.00000000
      0.42555506	      0.00000000	      0.00000000	      0.00000000	      0.00000000
      0.42574904	      0.00000000	      0.00000000	      0.00000000	      0.00000000
      0.42594606	      0.00000000	      0.00000000	      0.00000000	      0.00000000
      0.42614309	      0.00000000	      0.00000000	      0.00000000	      0.00000000
      0.42633405	      0.00000000	      0.00000000	      0.00000000	      0.00000000
      0.42652502	      0.00000000	      0.00000000	      0.00000000	      0.00000000
      0.42672190	      0.00000000	      0.00000000	      0.00000000	      0.00000000
      0.42691879	      0.00000000	      0.00000000	      0.00000000	      0.00000000
      0.42710376	      0.00000000	      0.00000000	      0.00000000	      0.00000000
      0.42728873	      0.00000000	      0.00000000	      0.00000000	      0.00000000
      0.42748765	      0.00000000	      0.00000000	      0.00000000	      0.00000000
      0.42768657	      0.00000000	      0.00000000	      0.00000000	      0.00000000
      0.42785513	      0.00000000	      0.00000000	      0.00000000	      0.00000000
      0.42806334	      0.00000000	      0.00000000	      0.00000000	      0.00000000
      0.42827155	      0.00000000	      0.00000000	      0.00000000	      0.00000000
      0.42843078	      0.00000000	      0.00000000	      0.00000000	      0.00000000
      0.42862588	      0.00000000	      0.00000000	      0.00000000	      0.00000000
      0.42882098	      0.00000000	      0.00000000	      0.00000000	      0.00000000
      0.42900904	      0.00000000	      0.00000000	      0.00000000	      0.00000000
      0.42919709	      0.00000000	      0.00000000	      0.00000000	      0.00000000
      0.42938587	      0.00000000	      0.00000000	      0.00000000	      0.00000000
      0.42957465	      0.00000000	      0.00000000	      0.00000000	      0.00000000
      0.42975615	      0.00000000	      0.00000000	      0.00000000	      0.00000000
      0.42993765	      0.00000000	      0.00000000	      0.00000000	      0.00000000
      0.43012989	      0.00000000	      0.00000000	      0.00000000	      0.00000000
      0.43032213	      0.00000000	      0.00000000	      0.00000000	      0.00000000
      0.43047579	      0.00000000	      0.00000000	      0.00000000	      0.00000000
      0.43068658	      0.00000000	      0.00000000	      0.00000000	      0.00000000
      0.43089737	      0.00000000	      0.00000000	      0.00000000	      0.00000000
      0.43104603	      0.00000000	      0.00000000	      0.00000000	      0.00000000
      0.43119468	      0.00000000	      0.00000000	      0.00000000	      0.00000000
      0.43137690	      0.00000000	      0.00000000	      0.00000000	      0.00000000
      0.43155912	      0.00000000	      0.00000000	      0.00000000	      0.00000000
      0.43172060	      0.00000000	      0.00000000	      0.00000000	      0.00000000
      0.43193103	      0.00000000	      0.00000000	      0.00000000	      0.00000000
      0.43214146	      0.00000000	      0.00000000	      0.00000000	      0.00000000
      0.43229900	      0.00000000	      0.00000000	      0.00000000	      0.00000000
      0.43245653	      0.00000000	      0.00000000	      0.00000000	      0.00000000
      0.43261361	      0.00000000	      0.00000000	      0.00000000	      0.00000000
      0.43282379	      0.00000000	      0.00000000	      0.00000000	      0.00000000
      0.43303397	      0.00000000	      0.00000000	      0.00000000	      0.00000000
      0.43318381	      0.00000000	      0.00000000	      0.00000000	      0.00000000
      0.43333364	      0.00000000	      0.00000000	      0.00000000	      0.00000000
      0.43350222	      0.00000000	      0.00000000	      0.00000000	      0.00000000
      0.43371066	      0.00000000	      0.00000000	      0.00000000	      0.00000000
      0.43396871	      0.00000000	      0.00000000	      0.00000000	      0.00000000
      0.43422676	      0.00000000	      0.00000000	      0.00000000	      0.00000000
      0.43435631	      0.00000000	      0.00000000	      0.00000000	      0.00000000
      0.43448585	      0.00000000	      0.00000000	      0.00000000	      0.00000000
      0.43467636	      0.00000000	      0.00000000	      0.00000000	      0.00000000
      0.43486686	      0.00000000	      0.00000000	      0.00000000	      0.00000000
      0.43502751	      0.00000000	      0.00000000	      0.00000000	      0.00000000
      0.43518815	      0.00000000	      0.00000000	      0.00000000	      0.00000000
      0.43535399	      0.00000000	      0.00000000	      0.00000000	      0.00000000
      0.43555759	      0.00000000	      0.00000000	      0.00000000	      0.00000000
      0.43577009	      0.00000000	      0.00000000	      0.00000000	      0.00000000
      0.43598258	      0.00000000	      0.00000000	      0.00000000	      0.00000000
      0.43613035	      0.00000000	      0.00000000	      0.00000000	      0.00000000
      0.43627812	      0.00000000	      0.00000000	      0.00000000	      0.00000000
      0.43643411	      0.00000000	      0.00000000	      0.00000000	      0.00000000
      0.43664512	      0.00000000	      0.00000000	      0.00000000	      0.00000000
      0.43685613	      0.00000000	      0.00000000	      0.00000000	      0.00000000
      0.43699924	      0.00000000	      0.00000000	      0.00000000	      0.00000000
      0.43714235	      0.00000000	      0.00000000	      0.00000000	      0.00000000
      0.43728984	      0.00000000	      0.00000000	      0.00000000	      0.00000000
      0.43750518	      0.00000000	      0.00000000	      0.00000000	      0.00000000
      0.43767663	      0.00000000	      0.00000000	      0.00000000	      0.00000000
      0.43784808	      0.00000000	      0.00000000	      0.00000000	      0.00000000
      0.43801953	      0.00000000	      0.00000000	      0.00000000	      0.00000000
      0.43819098	      0.00000000	      0.00000000	      0.00000000	      0.00000000
      0.43836243	      0.00000000	      0.00000000	      0.00000000	      0.00000000
      0.43851051	      0.00000000	      0.00000000	      0.00000000	      0.00000000
      0.43865860	      0.00000000	      0.00000000	      0.00000000	      0.00000000
      0.43883773	      0.00000000	      0.00000000	      0.00000000	      0.00000000
      0.43901686	      0.00000000	      0.00000000	      0.00000000	      0.00000000
      0.43919600	      0.00000000	      0.00000000	      0.00000000	      0.00000000
      0.43935611	      0.00000000	      0.00000000	      0.00000000	      0.00000000
      0.43951623	      0.00000000	      0.00000000	      0.00000000	      0.00000000
      0.43967634	      0.00000000	      0.00000000	      0.00000000	      0.00000000
      0.43984450	      0.00000000	      0.00000000	      0.00000000	      0.00000000
      0.44001266	      0.00000000	      0.00000000	      0.00000000	      0.00000000
      0.44018082	      0.00000000	      0.00000000	      0.00000000	      0.00000000
      0.44034898	      0.00000000	      0.00000000	      0.00000000	      0.00000000
      0.44051714	      0.00000000	      0.00000000	      0.00000000	      0.00000000
      0.44068530	      0.00000000	      0.00000000	      0.00000000	      0.00000000
      0.44085346	      0.00000000	      0.00000000	      0.00000000	      0.00000000
      0.44102162	      0.00000000	      0.00000000	      0.00000000	      0.00000000
      0.44116587	      0.00000000	      0.00000000	      0.00000000	      0.00000000
      0.44131012	      0.00000000	      0.00000000	      0.00000000	      0.00000000
      0.44149065	      0.00000000	      0.00000000	      0.00000000	      0.00000000
      0.44167117	      0.00000000	      0.00000000	      0.00000000	      0.00000000
      0.44181801	      0.00000000	      0.00000000	      0.00000000	      0.00000000
      0.44196486	      0.00000000	      0.00000000	      0.00000000	      0.00000000
      0.44214337	      0.00000000	      0.00000000	      0.00000000	      0.00000000
      0.44232188	      0.00000000	      0.00000000	      0.00000000	      0.00000000
      0.44246827	      0.00000000	      0.00000000	      0.00000000	      0.00000000
      0.44261467	      0.00000000	      0.00000000	      0.00000000	      0.00000000
      0.44279274	      0.00000000	      0.00000000	      0.00000000	      0.00000000
      0.44297081	      0.00000000	      0.00000000	      0.00000000	      0.00000000
      0.44311412	      0.00000000	      0.00000000	      0.00000000	      0.00000000
      0.44325744	      0.00000000	      0.00000000	      0.00000000	      0.00000000
      0.44343728	      0.00000000	      0.00000000	      0.00000000	      0.00000000
      0.44361712	      0.00000000	      0.00000000	      0.00000000	      0.00000000
      0.44375550	      0.00000000	      0.00000000	      0.00000000	      0.00000000
      0.44389388	      0.00000000	      0.00000000	      0.00000000	      0.00000000
      0.44407651	      0.00000000	      0.00000000	      0.00000000	      0.00000000
      0.44425914	      0.00000000	      0.00000000	      0.00000000	      0.00000000
      0.44439279	      0.00000000	      0.00000000	      0.00000000	      0.00000000
      0.44452643	      0.00000000	      0.00000000	      0.00000000	      0.00000000
      0.44471051	      0.00000000	      0.00000000	      0.00000000	      0.00000000
      0.44489459	      0.00000000	      0.00000000	      0.00000000	      0.00000000
      0.44502649	      0.00000000	      0.00000000	      0.00000000	      0.00000000
      0.44515839	      0.00000000	      0.00000000	      0.00000000	      0.00000000
      0.44534295	      0.00000000	      0.00000000	      0.00000000	      0.00000000
      0.44552751	      0.00000000	      0.00000000	      0.00000000	      0.00000000
      0.44565675	      0.00000000	      0.00000000	      0.00000000	      0.00000000
      0.44578599	      0.00000000	      0.00000000	      0.00000000	      0.00000000
      0.44597090	      0.00000000	      0.00000000	      0.00000000	      0.00000000
      0.44615581	      0.00000000	      0.00000000	      0.00000000	      0.00000000
      0.44628359	      0.00000000	      0.00000000	      0.00000000	      0.00000000
      0.44641137	      0.00000000	      0.00000000	      0.00000000	      0.00000000
      0.44659674	      0.00000000	      0.00000000	      0.00000000	      0.00000000
      0.44678210	      0.00000000	      0.00000000	      0.00000000	      0.00000000
      0.44690714	      0.00000000	      0.00000000	      0.00000000	      0.00000000
      0.44703217	      0.00000000	      0.00000000	      0.00000000	      0.00000000
      0.44721725	      0.00000000	      0.00000000	      0.00000000	      0.00000000
      0.44740232	      0.00000000	      0.00000000	      0.00000000	      0.00000000
      0.44752756	      0.00000000	      0.00000000	      0.00000000	      0.00000000
      0.44765280	      0.00000000	      0.00000000	      0.00000000	      0.00000000
      0.44783915	      0.00000000	      0.00000000	      0.00000000	      0.00000000
      0.44800343	      0.00000000	      0.00000000	      0.00000000	      0.00000000
      0.44814859	      0.00000000	      0.00000000	      0.00000000	      0.00000000
      0.44829376	      0.00000000	      0.00000000	      0.00000000	      0.00000000
      0.44847329	      0.00000000	      0.00000000	      0.00000000	      0.00000000
      0.44860905	      0.00000000	      0.00000000	      0.00000000	      0.00000000
      0.44874481	      0.00000000	      0.00000000	      0.00000000	      0.00000000
      0.44891013	      0.00000000	      0.00000000	      0.00000000	      0.00000000
      0.44907451	      0.00000000	      0.00000000	      0.00000000	      0.00000000
      0.44923889	      0.00000000	      0.00000000	      0.00000000	      0.00000000
      0.44940327	      0.00000000	      0.00000000	      0.00000000	      0.00000000
      0.44954097	      0.00000000	      0.00000000	      0.00000000	      0.00000000
      0.44967868	      0.00000000	      0.00000000	      0.00000000	      0.00000000
      0.44981638	      0.00000000	      0.00000000	      0.00000000	      0.00000000
      0.44999599	      0.00000000	      0.00000000	      0.00000000	      0.00000000
      0.45015072	      0.00000000	      0.00000000	      0.00000000	      0.00000000
      0.45030544	      0.00000000	      0.00000000	      0.00000000	      0.00000000
      0.45046017	      0.00000000	      0.00000000	      0.00000000	      0.00000000
      0.45059769	      0.00000000	      0.00000000	      0.00000000	      0.00000000
      0.45073520	      0.00000000	      0.00000000	      0.00000000	      0.00000000
      0.45091367	      0.00000000	      0.00000000	      0.00000000	      0.00000000
      0.45105024	      0.00000000	      0.00000000	      0.00000000	      0.00000000
      0.45118681	      0.00000000	      0.00000000	      0.00000000	      0.00000000
      0.45132338	      0.00000000	      0.00000000	      0.00000000	      0.00000000
      0.45150272	      0.00000000	      0.00000000	      0.00000000	      0.00000000
      0.45165362	      0.00000000	      0.00000000	      0.00000000	      0.00000000
      0.45180451	      0.00000000	      0.00000000	      0.00000000	      0.00000000
      0.45195541	      0.00000000	      0.00000000	      0.00000000	      0.00000000
      0.45210631	      0.00000000	      0.00000000	      0.00000000	      0.00000000
      0.45225721	      0.00000000	      0.00000000	      0.00000000	      0.00000000
      0.45240811	      0.00000000	      0.00000000	      0.00000000	      0.00000000
      0.45255901	      0.00000000	      0.00000000	      0.00000000	      0.00000000
      0.45269096	      0.00000000	      0.00000000	      0.00000000	      0.00000000
      0.45282291	      0.00000000	      0.00000000	      0.00000000	      0.00000000
      0.45300169	      0.00000000	      0.00000000	      0.00000000	      0.00000000
      0.45313732	      0.00000000	      0.00000000	      0.00000000	      0.00000000
      0.45327294	      0.00000000	      0.00000000	      0.00000000	      0.00000000
      0.45340856	      0.00000000	      0.00000000	      0.00000000	      0.00000000
      0.45358537	      0.00000000	      0.00000000	      0.00000000	      0.00000000
      0.45373044	      0.00000000	      0.00000000	      0.00000000	      0.00000000
      0.45387550	      0.00000000	      0.00000000	      0.00000000	      0.00000000
      0.45402057	      0.00000000	      0.00000000	      0.00000000	      0.00000000
      0.45416564	      0.00000000	      0.00000000	      0.00000000	      0.00000000
      0.45431071	      0.00000000	      0.00000000	      0.00000000	      0.00000000
      0.45445578	      0.00000000	      0.00000000	      0.00000000	      0.00000000
      0.45460085	      0.00000000	      0.00000000	      0.00000000	      0.00000000
      0.45474591	      0.00000000	      0.00000000	      0.00000000	      0.00000000
      0.45489098	      0.00000000	      0.00000000	      0.00000000	      0.00000000
      0.45504842	      0.00000000	      0.00000000	      0.00000000	      0.00000000
      0.45520585	      0.00000000	      0.00000000	      0.00000000	      0.00000000
      0.45533504	      0.00000000	      0.00000000	      0.00000000	      0.00000000
      0.45546422	      0.00000000	      0.00000000	      0.00000000	      0.00000000
      0.45564128	      0.00000000	      0.00000000	      0.00000000	      0.00000000
      0.45577395	      0.00000000	      0.00000000	      0.00000000	      0.00000000
      0.45590661	      0.00000000	      0.00000000	      0.00000000	      0.00000000
      0.45603928	      0.00000000	      0.00000000	      0.00000000	      0.00000000
      0.45621585	      0.00000000	      0.00000000	      0.00000000	      0.00000000
      0.45635500	      0.00000000	      0.00000000	      0.00000000	      0.00000000
      0.45649414	      0.00000000	      0.00000000	      0.00000000	      0.00000000
      0.45663328	      0.00000000	      0.00000000	      0.00000000	      0.00000000
      0.45680119	      0.00000000	      0.00000000	      0.00000000	      0.00000000
      0.45692821	      0.00000000	      0.00000000	      0.00000000	      0.00000000
      0.45705522	      0.00000000	      0.00000000	      0.00000000	      0.00000000
      0.45721408	      0.00000000	      0.00000000	      0.00000000	      0.00000000
      0.45736833	      0.00000000	      0.00000000	      0.00000000	      0.00000000
      0.45752258	      0.00000000	      0.00000000	      0.00000000	      0.00000000
      0.45765758	      0.00000000	      0.00000000	      0.00000000	      0.00000000
      0.45779258	      0.00000000	      0.00000000	      0.00000000	      0.00000000
      0.45792758	      0.00000000	      0.00000000	      0.00000000	      0.00000000
      0.45809230	      0.00000000	      0.00000000	      0.00000000	      0.00000000
      0.45823698	      0.00000000	      0.00000000	      0.00000000	      0.00000000
      0.45838165	      0.00000000	      0.00000000	      0.00000000	      0.00000000
      0.45852633	      0.00000000	      0.00000000	      0.00000000	      0.00000000
      0.45867101	      0.00000000	      0.00000000	      0.00000000	      0.00000000
      0.45881568	      0.00000000	      0.00000000	      0.00000000	      0.00000000
      0.45896036	      0.00000000	      0.00000000	      0.00000000	      0.00000000
      0.45908613	      0.00000000	      0.00000000	      0.00000000	      0.00000000
      0.45921190	      0.00000000	      0.00000000	      0.00000000	      0.00000000
      0.45937877	      0.00000000	      0.00000000	      0.00000000	      0.00000000
      0.45951476	      0.00000000	      0.00000000	      0.00000000	      0.00000000
      0.45965075	      0.00000000	      0.00000000	      0.00000000	      0.00000000
      0.45978675	      0.00000000	      0.00000000	      0.00000000	      0.00000000
      0.45992274	      0.00000000	      0.00000000	      0.00000000	      0.00000000
      0.46005873	      0.00000000	      0.00000000	      0.00000000	      0.00000000
      0.46022254	      0.00000000	      0.00000000	      0.00000000	      0.00000000
      0.46035948	      0.00000000	      0.00000000	      0.00000000	      0.00000000
      0.46049642	      0.00000000	      0.00000000	      0.00000000	      0.00000000
      0.46063336	      0.00000000	      0.00000000	      0.00000000	      0.00000000
      0.46077031	      0.00000000	      0.00000000	      0.00000000	      0.00000000
      0.46090725	      0.00000000	      0.00000000	      0.00000000	      0.00000000
      0.46107411	      0.00000000	      0.00000000	      0.00000000	      0.00000000
      0.46119309	      0.00000000	      0.00000000	      0.00000000	      0.00000000
      0.46131208	      0.00000000	      0.00000000	      0.00000000	      0.00000000
      0.46147365	      0.00000000	      0.00000000	      0.00000000	      0.00000000
      0.46162833	      0.00000000	      0.00000000	      0.00000000	      0.00000000
      0.46178302	      0.00000000	      0.00000000	      0.00000000	      0.00000000
      0.46190934	      0.00000000	      0.00000000	      0.00000000	      0.00000000
      0.46203567	      0.00000000	      0.00000000	      0.00000000	      0.00000000
      0.46219780	      0.00000000	      0.00000000	      0.00000000	      0.00000000
      0.46232968	      0.00000000	      0.00000000	      0.00000000	      0.00000000
      0.46246157	      0.00000000	      0.00000000	      0.00000000	      0.00000000
      0.46259346	      0.00000000	      0.00000000	      0.00000000	      0.00000000
      0.46275719	      0.00000000	      0.00000000	      0.00000000	      0.00000000
      0.46287974	      0.00000000	      0.00000000	      0.00000000	      0.00000000
      0.46300229	      0.00000000	      0.00000000	      0.00000000	      0.00000000
      0.46315612	      0.00000000	      0.00000000	      0.00000000	      0.00000000
      0.46330192	      0.00000000	      0.00000000	      0.00000000	      0.00000000
      0.46344772	      0.00000000	      0.00000000	      0.00000000	      0.00000000
      0.46359352	      0.00000000	      0.00000000	      0.00000000	      0.00000000
      0.46371462	      0.00000000	      0.00000000	      0.00000000	      0.00000000
      0.46383572	      0.00000000	      0.00000000	      0.00000000	      0.00000000
      0.46398621	      0.00000000	      0.00000000	      0.00000000	      0.00000000
      0.46413310	      0.00000000	      0.00000000	      0.00000000	      0.00000000
      0.46427999	      0.00000000	      0.00000000	      0.00000000	      0.00000000
      0.46440637	      0.00000000	      0.00000000	      0.00000000	      0.00000000
      0.46453276	      0.00000000	      0.00000000	      0.00000000	      0.00000000
      0.46468680	      0.00000000	      0.00000000	      0.00000000	      0.00000000
      0.46481914	      0.00000000	      0.00000000	      0.00000000	      0.00000000
      0.46495147	      0.00000000	      0.00000000	      0.00000000	      0.00000000
      0.46508381	      0.00000000	      0.00000000	      0.00000000	      0.00000000
      0.46521615	      0.00000000	      0.00000000	      0.00000000	      0.00000000
      0.46534849	      0.00000000	      0.00000000	      0.00000000	      0.00000000
      0.46551272	      0.00000000	      0.00000000	      0.00000000	      0.00000000
      0.46562800	      0.00000000	      0.00000000	      0.00000000	      0.00000000
      0.46574327	      0.00000000	      0.00000000	      0.00000000	      0.00000000
      0.46590220	      0.00000000	      0.00000000	      0.00000000	      0.00000000
      0.46605136	      0.00000000	      0.00000000	      0.00000000	      0.00000000
      0.46620053	      0.00000000	      0.00000000	      0.00000000	      0.00000000
      0.46632350	      0.00000000	      0.00000000	      0.00000000	      0.00000000
      0.46644648	      0.00000000	      0.00000000	      0.00000000	      0.00000000
      0.46660174	      0.00000000	      0.00000000	      0.00000000	      0.00000000
      0.46673244	      0.00000000	      0.00000000	      0.00000000	      0.00000000
      0.46686314	      0.00000000	      0.00000000	      0.00000000	      0.00000000
      0.46699384	      0.00000000	      0.00000000	      0.00000000	      0.00000000
      0.46712455	      0.00000000	      0.00000000	      0.00000000	      0.00000000
      0.46725525	      0.00000000	      0.00000000	      0.00000000	      0.00000000
      0.46741813	      0.00000000	      0.00000000	      0.00000000	      0.00000000
      0.46753189	      0.00000000	      0.00000000	      0.00000000	      0.00000000
      0.46764566	      0.00000000	      0.00000000	      0.00000000	      0.00000000
      0.46780344	      0.00000000	      0.00000000	      0.00000000	      0.00000000
      0.46795034	      0.00000000	      0.00000000	      0.00000000	      0.00000000
      0.46809724	      0.00000000	      0.00000000	      0.00000000	      0.00000000
      0.46821910	      0.00000000	      0.00000000	      0.00000000	      0.00000000
      0.46834096	      0.00000000	      0.00000000	      0.00000000	      0.00000000
      0.46849325	      0.00000000	      0.00000000	      0.00000000	      0.00000000
      0.46862323	      0.00000000	      0.00000000	      0.00000000	      0.00000000
      0.46875322	      0.00000000	      0.00000000	      0.00000000	      0.00000000
      0.46888320	      0.00000000	      0.00000000	      0.00000000	      0.00000000
      0.46901319	      0.00000000	      0.00000000	      0.00000000	      0.00000000
      0.46914317	      0.00000000	      0.00000000	      0.00000000	      0.00000000
      0.46927316	      0.00000000	      0.00000000	      0.00000000	      0.00000000
      0.46940314	      0.00000000	      0.00000000	      0.00000000	      0.00000000
      0.46956640	      0.00000000	      0.00000000	      0.00000000	      0.00000000
      0.46967623	      0.00000000	      0.00000000	      0.00000000	      0.00000000
      0.46978607	      0.00000000	      0.00000000	      0.00000000	      0.00000000
      0.46994651	      0.00000000	      0.00000000	      0.00000000	      0.00000000
      0.47009531	      0.00000000	      0.00000000	      0.00000000	      0.00000000
      0.47024412	      0.00000000	      0.00000000	      0.00000000	      0.00000000
      0.47036066	      0.00000000	      0.00000000	      0.00000000	      0.00000000
      0.47047721	      0.00000000	      0.00000000	      0.00000000	      0.00000000
      0.47063341	      0.00000000	      0.00000000	      0.00000000	      0.00000000
      0.47076209	      0.00000000	      0.00000000	      0.00000000	      0.00000000
      0.47089078	      0.00000000	      0.00000000	      0.00000000	      0.00000000
      0.47101946	      0.00000000	      0.00000000	      0.00000000	      0.00000000
      0.47114815	      0.00000000	      0.00000000	      0.00000000	      0.00000000
      0.47127683	      0.00000000	      0.00000000	      0.00000000	      0.00000000
      0.47140552	      0.00000000	      0.00000000	      0.00000000	      0.00000000
      0.47153420	      0.00000000	      0.00000000	      0.00000000	      0.00000000
      0.47169184	      0.00000000	      0.00000000	      0.00000000	      0.00000000
      0.47180244	      0.00000000	      0.00000000	      0.00000000	      0.00000000
      0.47191304	      0.00000000	      0.00000000	      0.00000000	      0.00000000
      0.47206775	      0.00000000	      0.00000000	      0.00000000	      0.00000000
      0.47220988	      0.00000000	      0.00000000	      0.00000000	      0.00000000
      0.47235201	      0.00000000	      0.00000000	      0.00000000	      0.00000000
      0.47247154	      0.00000000	      0.00000000	      0.00000000	      0.00000000
      0.47259107	      0.00000000	      0.00000000	      0.00000000	      0.00000000
      0.47273726	      0.00000000	      0.00000000	      0.00000000	      0.00000000
      0.47286530	      0.00000000	      0.00000000	      0.00000000	      0.00000000
      0.47299334	      0.00000000	      0.00000000	      0.00000000	      0.00000000
      0.47312138	      0.00000000	      0.00000000	      0.00000000	      0.00000000
      0.47324942	      0.00000000	      0.00000000	      0.00000000	      0.00000000
      0.47337746	      0.00000000	      0.00000000	      0.00000000	      0.00000000
      0.47350551	      0.00000000	      0.00000000	      0.00000000	      0.00000000
      0.47363355	      0.00000000	      0.00000000	      0.00000000	      0.00000000
      0.47376159	      0.00000000	      0.00000000	      0.00000000	      0.00000000
      0.47388963	      0.00000000	      0.00000000	      0.00000000	      0.00000000
      0.47401767	      0.00000000	      0.00000000	      0.00000000	      0.00000000
      0.47414571	      0.00000000	      0.00000000	      0.00000000	      0.00000000
      0.47427375	      0.00000000	      0.00000000	      0.00000000	      0.00000000
      0.47440179	      0.00000000	      0.00000000	      0.00000000	      0.00000000
      0.47452983	      0.00000000	      0.00000000	      0.00000000	      0.00000000
      0.47465788	      0.00000000	      0.00000000	      0.00000000	      0.00000000
      0.47478592	      0.00000000	      0.00000000	      0.00000000	      0.00000000
      0.47491396	      0.00000000	      0.00000000	      0.00000000	      0.00000000
      0.47504200	      0.00000000	      0.00000000	      0.00000000	      0.00000000
      0.47517004	      0.00000000	      0.00000000	      0.00000000	      0.00000000
      0.47529808	      0.00000000	      0.00000000	      0.00000000	      0.00000000
      0.47542612	      0.00000000	      0.00000000	      0.00000000	      0.00000000
      0.47555416	      0.00000000	      0.00000000	      0.00000000	      0.00000000
      0.47568221	      0.00000000	      0.00000000	      0.00000000	      0.00000000
      0.47581025	      0.00000000	      0.00000000	      0.00000000	      0.00000000
      0.47593829	      0.00000000	      0.00000000	      0.00000000	      0.00000000
      0.47606633	      0.00000000	      0.00000000	      0.00000000	      0.00000000
      0.47619437	      0.00000000	      0.00000000	      0.00000000	      0.00000000
      0.47632241	      0.00000000	      0.00000000	      0.00000000	      0.00000000
      0.47645045	      0.00000000	      0.00000000	      0.00000000	      0.00000000
      0.47657849	      0.00000000	      0.00000000	      0.00000000	      0.00000000
      0.47670654	      0.00000000	      0.00000000	      0.00000000	      0.00000000
      0.47683458	      0.00000000	      0.00000000	      0.00000000	      0.00000000
      0.47696262	      0.00000000	      0.00000000	      0.00000000	      0.00000000
      0.47707664	      0.00000000	      0.00000000	      0.00000000	      0.00000000
      0.47719067	      0.00000000	      0.00000000	      0.00000000	      0.00000000
      0.47733232	      0.00000000	      0.00000000	      0.00000000	      0.00000000
      0.47747398	      0.00000000	      0.00000000	      0.00000000	      0.00000000
      0.47758061	      0.00000000	      0.00000000	      0.00000000	      0.00000000
      0.47768723	      0.00000000	      0.00000000	      0.00000000	      0.00000000
      0.47784380	      0.00000000	      0.00000000	      0.00000000	      0.00000000
      0.47797069	      0.00000000	      0.00000000	      0.00000000	      0.00000000
      0.47809757	      0.00000000	      0.00000000	      0.00000000	      0.00000000
      0.47822446	      0.00000000	      0.00000000	      0.00000000	      0.00000000
      0.47835135	      0.00000000	      0.00000000	      0.00000000	      0.00000000
      0.47847823	      0.00000000	      0.00000000	      0.00000000	      0.00000000
      0.47860512	      0.00000000	      0.00000000	      0.00000000	      0.00000000
      0.47873200	      0.00000000	      0.00000000	      0.00000000	      0.00000000
      0.47884603	      0.00000000	      0.00000000	      0.00000000	      0.00000000
      0.47896006	      0.00000000	      0.00000000	      0.00000000	      0.00000000
      0.47909870	      0.00000000	      0.00000000	      0.00000000	      0.00000000
      0.47923735	      0.00000000	      0.00000000	      0.00000000	      0.00000000
      0.47934472	      0.00000000	      0.00000000	      0.00000000	      0.00000000
      0.47945210	      0.00000000	      0.00000000	      0.00000000	      0.00000000
      0.47960312	      0.00000000	      0.00000000	      0.00000000	      0.00000000
      0.47972983	      0.00000000	      0.00000000	      0.00000000	      0.00000000
      0.47985653	      0.00000000	      0.00000000	      0.00000000	      0.00000000
      0.47998324	      0.00000000	      0.00000000	      0.00000000	      0.00000000
      0.48010995	      0.00000000	      0.00000000	      0.00000000	      0.00000000
      0.48023666	      0.00000000	      0.00000000	      0.00000000	      0.00000000
      0.48034764	      0.00000000	      0.00000000	      0.00000000	      0.00000000
      0.48045861	      0.00000000	      0.00000000	      0.00000000	      0.00000000
      0.48059898	      0.00000000	      0.00000000	      0.00000000	      0.00000000
      0.48073934	      0.00000000	      0.00000000	      0.00000000	      0.00000000
      0.48084349	      0.00000000	      0.00000000	      0.00000000	      0.00000000
      0.48094764	      0.00000000	      0.00000000	      0.00000000	      0.00000000
      0.48110234	      0.00000000	      0.00000000	      0.00000000	      0.00000000
      0.48122804	      0.00000000	      0.00000000	      0.00000000	      0.00000000
      0.48135374	      0.00000000	      0.00000000	      0.00000000	      0.00000000
      0.48147944	      0.00000000	      0.00000000	      0.00000000	      0.00000000
      0.48160514	      0.00000000	      0.00000000	      0.00000000	      0.00000000
      0.48173084	      0.00000000	      0.00000000	      0.00000000	      0.00000000
      0.48184178	      0.00000000	      0.00000000	      0.00000000	      0.00000000
      0.48195272	      0.00000000	      0.00000000	      0.00000000	      0.00000000
      0.48209067	      0.00000000	      0.00000000	      0.00000000	      0.00000000
      0.48222862	      0.00000000	      0.00000000	      0.00000000	      0.00000000
      0.48233335	      0.00000000	      0.00000000	      0.00000000	      0.00000000
      0.48243808	      0.00000000	      0.00000000	      0.00000000	      0.00000000
      0.48258831	      0.00000000	      0.00000000	      0.00000000	      0.00000000
      0.48271378	      0.00000000	      0.00000000	      0.00000000	      0.00000000
      0.48283926	      0.00000000	      0.00000000	      0.00000000	      0.00000000
      0.48296473	      0.00000000	      0.00000000	      0.00000000	      0.00000000
      0.48309021	      0.00000000	      0.00000000	      0.00000000	      0.00000000
      0.48320069	      0.00000000	      0.00000000	      0.00000000	      0.00000000
      0.48331117	      0.00000000	      0.00000000	      0.00000000	      0.00000000
      0.48342165	      0.00000000	      0.00000000	      0.00000000	      0.00000000
      0.48358239	      0.00000000	      0.00000000	      0.00000000	      0.00000000
      0.48369018	      0.00000000	      0.00000000	      0.00000000	      0.00000000
      0.48379798	      0.00000000	      0.00000000	      0.00000000	      0.00000000
      0.48394123	      0.00000000	      0.00000000	      0.00000000	      0.00000000
      0.48408447	      0.00000000	      0.00000000	      0.00000000	      0.00000000
      0.48418607	      0.00000000	      0.00000000	      0.00000000	      0.00000000
      0.48428766	      0.00000000	      0.00000000	      0.00000000	      0.00000000
      0.48443564	      0.00000000	      0.00000000	      0.00000000	      0.00000000
      0.48456781	      0.00000000	      0.00000000	      0.00000000	      0.00000000
      0.48469999	      0.00000000	      0.00000000	      0.00000000	      0.00000000
      0.48481215	      0.00000000	      0.00000000	      0.00000000	      0.00000000
      0.48492432	      0.00000000	      0.00000000	      0.00000000	      0.00000000
      0.48503648	      0.00000000	      0.00000000	      0.00000000	      0.00000000
      0.48518496	      0.00000000	      0.00000000	      0.00000000	      0.00000000
      0.48530200	      0.00000000	      0.00000000	      0.00000000	      0.00000000
      0.48541904	      0.00000000	      0.00000000	      0.00000000	      0.00000000
      0.48553608	      0.00000000	      0.00000000	      0.00000000	      0.00000000
      0.48565312	      0.00000000	      0.00000000	      0.00000000	      0.00000000
      0.48579941	      0.00000000	      0.00000000	      0.00000000	      0.00000000
      0.48590485	      0.00000000	      0.00000000	      0.00000000	      0.00000000
      0.48601028	      0.00000000	      0.00000000	      0.00000000	      0.00000000
      0.48615095	      0.00000000	      0.00000000	      0.00000000	      0.00000000
      0.48627613	      0.00000000	      0.00000000	      0.00000000	      0.00000000
      0.48640132	      0.00000000	      0.00000000	      0.00000000	      0.00000000
      0.48652650	      0.00000000	      0.00000000	      0.00000000	      0.00000000
      0.48663846	      0.00000000	      0.00000000	      0.00000000	      0.00000000
      0.48675042	      0.00000000	      0.00000000	      0.00000000	      0.00000000
      0.48686238	      0.00000000	      0.00000000	      0.00000000	      0.00000000
      0.48700723	      0.00000000	      0.00000000	      0.00000000	      0.00000000
      0.48711785	      0.00000000	      0.00000000	      0.00000000	      0.00000000
      0.48722848	      0.00000000	      0.00000000	      0.00000000	      0.00000000
      0.48733910	      0.00000000	      0.00000000	      0.00000000	      0.00000000
      0.48749330	      0.00000000	      0.00000000	      0.00000000	      0.00000000
      0.48759882	      0.00000000	      0.00000000	      0.00000000	      0.00000000
      0.48770434	      0.00000000	      0.00000000	      0.00000000	      0.00000000
      0.48784465	      0.00000000	      0.00000000	      0.00000000	      0.00000000
      0.48798496	      0.00000000	      0.00000000	      0.00000000	      0.00000000
      0.48808444	      0.00000000	      0.00000000	      0.00000000	      0.00000000
      0.48818393	      0.00000000	      0.00000000	      0.00000000	      0.00000000
      0.48832962	      0.00000000	      0.00000000	      0.00000000	      0.00000000
      0.48845857	      0.00000000	      0.00000000	      0.00000000	      0.00000000
      0.48858751	      0.00000000	      0.00000000	      0.00000000	      0.00000000
      0.48869846	      0.00000000	      0.00000000	      0.00000000	      0.00000000
      0.48880942	      0.00000000	      0.00000000	      0.00000000	      0.00000000
      0.48892037	      0.00000000	      0.00000000	      0.00000000	      0.00000000
      0.48906287	      0.00000000	      0.00000000	      0.00000000	      0.00000000
      0.48917710	      0.00000000	      0.00000000	      0.00000000	      0.00000000
      0.48929134	      0.00000000	      0.00000000	      0.00000000	      0.00000000
      0.48940557	      0.00000000	      0.00000000	      0.00000000	      0.00000000
      0.48951981	      0.00000000	      0.00000000	      0.00000000	      0.00000000
      0.48966513	      0.00000000	      0.00000000	      0.00000000	      0.00000000
      0.48976839	      0.00000000	      0.00000000	      0.00000000	      0.00000000
      0.48987165	      0.00000000	      0.00000000	      0.00000000	      0.00000000
      0.49001062	      0.00000000	      0.00000000	      0.00000000	      0.00000000
      0.49013294	      0.00000000	      0.00000000	      0.00000000	      0.00000000
      0.49025525	      0.00000000	      0.00000000	      0.00000000	      0.00000000
      0.49037757	      0.00000000	      0.00000000	      0.00000000	      0.00000000
      0.49049988	      0.00000000	      0.00000000	      0.00000000	      0.00000000
      0.49060415	      0.00000000	      0.00000000	      0.00000000	      0.00000000
      0.49070842	      0.00000000	      0.00000000	      0.00000000	      0.00000000
      0.49084277	      0.00000000	      0.00000000	      0.00000000	      0.00000000
      0.49097712	      0.00000000	      0.00000000	      0.00000000	      0.00000000
      0.49107632	      0.00000000	      0.00000000	      0.00000000	      0.00000000
      0.49117553	      0.00000000	      0.00000000	      0.00000000	      0.00000000
      0.49132079	      0.00000000	      0.00000000	      0.00000000	      0.00000000
      0.49144306	      0.00000000	      0.00000000	      0.00000000	      0.00000000
      0.49156533	      0.00000000	      0.00000000	      0.00000000	      0.00000000
      0.49168759	      0.00000000	      0.00000000	      0.00000000	      0.00000000
      0.49179043	      0.00000000	      0.00000000	      0.00000000	      0.00000000
      0.49189326	      0.00000000	      0.00000000	      0.00000000	      0.00000000
      0.49202815	      0.00000000	      0.00000000	      0.00000000	      0.00000000
      0.49216304	      0.00000000	      0.00000000	      0.00000000	      0.00000000
      0.49226068	      0.00000000	      0.00000000	      0.00000000	      0.00000000
      0.49235831	      0.00000000	      0.00000000	      0.00000000	      0.00000000
      0.49250495	      0.00000000	      0.00000000	      0.00000000	      0.00000000
      0.49262686	      0.00000000	      0.00000000	      0.00000000	      0.00000000
      0.49274878	      0.00000000	      0.00000000	      0.00000000	      0.00000000
      0.49287070	      0.00000000	      0.00000000	      0.00000000	      0.00000000
      0.49297227	      0.00000000	      0.00000000	      0.00000000	      0.00000000
      0.49307384	      0.00000000	      0.00000000	      0.00000000	      0.00000000
      0.49320901	      0.00000000	      0.00000000	      0.00000000	      0.00000000
      0.49334418	      0.00000000	      0.00000000	      0.00000000	      0.00000000
      0.49344057	      0.00000000	      0.00000000	      0.00000000	      0.00000000
      0.49353696	      0.00000000	      0.00000000	      0.00000000	      0.00000000
      0.49368438	      0.00000000	      0.00000000	      0.00000000	      0.00000000
      0.49380592	      0.00000000	      0.00000000	      0.00000000	      0.00000000
      0.49392746	      0.00000000	      0.00000000	      0.00000000	      0.00000000
      0.49403650	      0.00000000	      0.00000000	      0.00000000	      0.00000000
      0.49414554	      0.00000000	      0.00000000	      0.00000000	      0.00000000
      0.49425458	      0.00000000	      0.00000000	      0.00000000	      0.00000000
      0.49439083	      0.00000000	      0.00000000	      0.00000000	      0.00000000
      0.49449916	      0.00000000	      0.00000000	      0.00000000	      0.00000000
      0.49460749	      0.00000000	      0.00000000	      0.00000000	      0.00000000
      0.49471582	      0.00000000	      0.00000000	      0.00000000	      0.00000000
      0.49485752	      0.00000000	      0.00000000	      0.00000000	      0.00000000
      0.49496255	      0.00000000	      0.00000000	      0.00000000	      0.00000000
      0.49506758	      0.00000000	      0.00000000	      0.00000000	      0.00000000
      0.49519807	      0.00000000	      0.00000000	      0.00000000	      0.00000000
      0.49532855	      0.00000000	      0.00000000	      0.00000000	      0.00000000
      0.49542703	      0.00000000	      0.00000000	      0.00000000	      0.00000000
      0.49552551	      0.00000000	      0.00000000	      0.00000000	      0.00000000
      0.49566165	      0.00000000	      0.00000000	      0.00000000	      0.00000000
      0.49578319	      0.00000000	      0.00000000	      0.00000000	      0.00000000
      0.49590472	      0.00000000	      0.00000000	      0.00000000	      0.00000000
      0.49602625	      0.00000000	      0.00000000	      0.00000000	      0.00000000
      0.49612725	      0.00000000	      0.00000000	      0.00000000	      0.00000000
      0.49622825	      0.00000000	      0.00000000	      0.00000000	      0.00000000
      0.49635782	      0.00000000	      0.00000000	      0.00000000	      0.00000000
      0.49648740	      0.00000000	      0.00000000	      0.00000000	      0.00000000
      0.49659117	      0.00000000	      0.00000000	      0.00000000	      0.00000000
      0.49669494	      0.00000000	      0.00000000	      0.00000000	      0.00000000
      0.49682259	      0.00000000	      0.00000000	      0.00000000	      0.00000000
      0.49695024	      0.00000000	      0.00000000	      0.00000000	      0.00000000
      0.49705189	      0.00000000	      0.00000000	      0.00000000	      0.00000000
      0.49715354	      0.00000000	      0.00000000	      0.00000000	      0.00000000
      0.49728290	      0.00000000	      0.00000000	      0.00000000	      0.00000000
      0.49741225	      0.00000000	      0.00000000	      0.00000000	      0.00000000
      0.49751318	      0.00000000	      0.00000000	      0.00000000	      0.00000000
      0.49761412	      0.00000000	      0.00000000	      0.00000000	      0.00000000
      0.49774436	      0.00000000	      0.00000000	      0.00000000	      0.00000000
      0.49787459	      0.00000000	      0.00000000	      0.00000000	      0.00000000
      0.49797413	      0.00000000	      0.00000000	      0.00000000	      0.00000000
      0.49807367	      0.00000000	      0.00000000	      0.00000000	      0.00000000
      0.49820555	      0.00000000	      0.00000000	      0.00000000	      0.00000000
      0.49833743	      0.00000000	      0.00000000	      0.00000000	      0.00000000
      0.49843552	      0.00000000	      0.00000000	      0.00000000	      0.00000000
      0.49853361	      0.00000000	      0.00000000	      0.00000000	      0.00000000
      0.49866749	      0.00000000	      0.00000000	      0.00000000	      0.00000000
      0.49878596	      0.00000000	      0.00000000	      0.00000000	      0.00000000
      0.49890444	      0.00000000	      0.00000000	      0.00000000	      0.00000000
      0.49902292	      0.00000000	      0.00000000	      0.00000000	      0.00000000
      0.49912668	      0.00000000	      0.00000000	      0.00000000	      0.00000000
      0.49923044	      0.00000000	      0.00000000	      0.00000000	      0.00000000
      0.49933420	      0.00000000	      0.00000000	      0.00000000	      0.00000000
      0.49947720	      0.00000000	      0.00000000	      0.00000000	      0.00000000
      0.49958095	      0.00000000	      0.00000000	      0.00000000	      0.00000000
      0.49968470	      0.00000000	      0.00000000	      0.00000000	      0.00000000
      0.49981267	      0.00000000	      0.00000000	      0.00000000	      0.00000000
      0.49994064	      0.00000000	      0.00000000	      0.00000000	      0.00000000
      0.50003538	      0.00000000	      0.00000000	      0.00000000	      0.00000000
      0.50013012	      0.00000000	      0.00000000	      0.00000000	      0.00000000
      0.50026663	      0.00000000	      0.00000000	      0.00000000	      0.00000000
      0.50038674	      0.00000000	      0.00000000	      0.00000000	      0.00000000
      0.50050685	      0.00000000	      0.00000000	      0.00000000	      0.00000000
      0.50061407	      0.00000000	      0.00000000	      0.00000000	      0.00000000
      0.50072129	      0.00000000	      0.00000000	      0.00000000	      0.00000000
      0.50082852	      0.00000000	      0.00000000	      0.00000000	      0.00000000
      0.50093574	      0.00000000	      0.00000000	      0.00000000	      0.00000000
      0.50107497	      0.00000000	      0.00000000	      0.00000000	      0.00000000
      0.50117433	      0.00000000	      0.00000000	      0.00000000	      0.00000000
      0.50127369	      0.00000000	      0.00000000	      0.00000000	      0.00000000
      0.50140482	      0.00000000	      0.00000000	      0.00000000	      0.00000000
      0.50153595	      0.00000000	      0.00000000	      0.00000000	      0.00000000
      0.50162881	      0.00000000	      0.00000000	      0.00000000	      0.00000000
      0.50172168	      0.00000000	      0.00000000	      0.00000000	      0.00000000
      0.50186058	      0.00000000	      0.00000000	      0.00000000	      0.00000000
      0.50198037	      0.00000000	      0.00000000	      0.00000000	      0.00000000
      0.50210015	      0.00000000	      0.00000000	      0.00000000	      0.00000000
      0.50220683	      0.00000000	      0.00000000	      0.00000000	      0.00000000
      0.50231351	      0.00000000	      0.00000000	      0.00000000	      0.00000000
      0.50242019	      0.00000000	      0.00000000	      0.00000000	      0.00000000
      0.50252687	      0.00000000	      0.00000000	      0.00000000	      0.00000000
      0.50266419	      0.00000000	      0.00000000	      0.00000000	      0.00000000
      0.50276330	      0.00000000	      0.00000000	      0.00000000	      0.00000000
      0.50286241	      0.00000000	      0.00000000	      0.00000000	      0.00000000
      0.50299195	      0.00000000	      0.00000000	      0.00000000	      0.00000000
      0.50312150	      0.00000000	      0.00000000	      0.00000000	      0.00000000
      0.50321410	      0.00000000	      0.00000000	      0.00000000	      0.00000000
      0.50330671	      0.00000000	      0.00000000	      0.00000000	      0.00000000
      0.50344393	      0.00000000	      0.00000000	      0.00000000	      0.00000000
      0.50356244	      0.00000000	      0.00000000	      0.00000000	      0.00000000
      0.50368095	      0.00000000	      0.00000000	      0.00000000	      0.00000000
      0.50378746	      0.00000000	      0.00000000	      0.00000000	      0.00000000
      0.50389397	      0.00000000	      0.00000000	      0.00000000	      0.00000000
      0.50400048	      0.00000000	      0.00000000	      0.00000000	      0.00000000
      0.50410699	      0.00000000	      0.00000000	      0.00000000	      0.00000000
      0.50424025	      0.00000000	      0.00000000	      0.00000000	      0.00000000
      0.50433998	      0.00000000	      0.00000000	      0.00000000	      0.00000000
      0.50443971	      0.00000000	      0.00000000	      0.00000000	      0.00000000
      0.50456612	      0.00000000	      0.00000000	      0.00000000	      0.00000000
      0.50469253	      0.00000000	      0.00000000	      0.00000000	      0.00000000
      0.50478626	      0.00000000	      0.00000000	      0.00000000	      0.00000000
      0.50487998	      0.00000000	      0.00000000	      0.00000000	      0.00000000
      0.50501285	      0.00000000	      0.00000000	      0.00000000	      0.00000000
      0.50512922	      0.00000000	      0.00000000	      0.00000000	      0.00000000
      0.50524560	      0.00000000	      0.00000000	      0.00000000	      0.00000000
      0.50536197	      0.00000000	      0.00000000	      0.00000000	      0.00000000
      0.50546029	      0.00000000	      0.00000000	      0.00000000	      0.00000000
      0.50555861	      0.00000000	      0.00000000	      0.00000000	      0.00000000
      0.50568171	      0.00000000	      0.00000000	      0.00000000	      0.00000000
      0.50580481	      0.00000000	      0.00000000	      0.00000000	      0.00000000
      0.50590429	      0.00000000	      0.00000000	      0.00000000	      0.00000000
      0.50600377	      0.00000000	      0.00000000	      0.00000000	      0.00000000
      0.50612675	      0.00000000	      0.00000000	      0.00000000	      0.00000000
      0.50624973	      0.00000000	      0.00000000	      0.00000000	      0.00000000
      0.50634674	      0.00000000	      0.00000000	      0.00000000	      0.00000000
      0.50644374	      0.00000000	      0.00000000	      0.00000000	      0.00000000
      0.50656946	      0.00000000	      0.00000000	      0.00000000	      0.00000000
      0.50669517	      0.00000000	      0.00000000	      0.00000000	      0.00000000
      0.50679038	      0.00000000	      0.00000000	      0.00000000	      0.00000000
      0.50688558	      0.00000000	      0.00000000	      0.00000000	      0.00000000
      0.50701409	      0.00000000	      0.00000000	      0.00000000	      0.00000000
      0.50714260	      0.00000000	      0.00000000	      0.00000000	      0.00000000
      0.50723526	      0.00000000	      0.00000000	      0.00000000	      0.00000000
      0.50732792	      0.00000000	      0.00000000	      0.00000000	      0.00000000
      0.50746065	      0.00000000	      0.00000000	      0.00000000	      0.00000000
      0.50757532	      0.00000000	      0.00000000	      0.00000000	      0.00000000
      0.50768998	      0.00000000	      0.00000000	      0.00000000	      0.00000000
      0.50780465	      0.00000000	      0.00000000	      0.00000000	      0.00000000
      0.50790401	      0.00000000	      0.00000000	      0.00000000	      0.00000000
      0.50800337	      0.00000000	      0.00000000	      0.00000000	      0.00000000
      0.50812277	      0.00000000	      0.00000000	      0.00000000	      0.00000000
      0.50824217	      0.00000000	      0.00000000	      0.00000000	      0.00000000
      0.50834212	      0.00000000	      0.00000000	      0.00000000	      0.00000000
      0.50844206	      0.00000000	      0.00000000	      0.00000000	      0.00000000
      0.50854201	      0.00000000	      0.00000000	      0.00000000	      0.00000000
      0.50868054	      0.00000000	      0.00000000	      0.00000000	      0.00000000
      0.50878038	      0.00000000	      0.00000000	      0.00000000	      0.00000000
      0.50888021	      0.00000000	      0.00000000	      0.00000000	      0.00000000
      0.50900399	      0.00000000	      0.00000000	      0.00000000	      0.00000000
      0.50911421	      0.00000000	      0.00000000	      0.00000000	      0.00000000
      0.50922442	      0.00000000	      0.00000000	      0.00000000	      0.00000000
      0.50933464	      0.00000000	      0.00000000	      0.00000000	      0.00000000
      0.50944485	      0.00000000	      0.00000000	      0.00000000	      0.00000000
      0.50955506	      0.00000000	      0.00000000	      0.00000000	      0.00000000
      0.50966528	      0.00000000	      0.00000000	      0.00000000	      0.00000000
      0.50976142	      0.00000000	      0.00000000	      0.00000000	      0.00000000
      0.50985756	      0.00000000	      0.00000000	      0.00000000	      0.00000000
      0.50997933	      0.00000000	      0.00000000	      0.00000000	      0.00000000
      0.51010110	      0.00000000	      0.00000000	      0.00000000	      0.00000000
      0.51019660	      0.00000000	      0.00000000	      0.00000000	      0.00000000
      0.51029210	      0.00000000	      0.00000000	      0.00000000	      0.00000000
      0.51041750	      0.00000000	      0.00000000	      0.00000000	      0.00000000
      0.51054289	      0.00000000	      0.00000000	      0.00000000	      0.00000000
      0.51063227	      0.00000000	      0.00000000	      0.00000000	      0.00000000
      0.51072164	      0.00000000	      0.00000000	      0.00000000	      0.00000000
      0.51085777	      0.00000000	      0.00000000	      0.00000000	      0.00000000
      0.51096883	      0.00000000	      0.00000000	      0.00000000	      0.00000000
      0.51107989	      0.00000000	      0.00000000	      0.00000000	      0.00000000
      0.51119095	      0.00000000	      0.00000000	      0.00000000	      0.00000000
      0.51130201	      0.00000000	      0.00000000	      0.00000000	      0.00000000
      0.51141307	      0.00000000	      0.00000000	      0.00000000	      0.00000000
      0.51150796	      0.00000000	      0.00000000	      0.00000000	      0.00000000
      0.51160286	      0.00000000	      0.00000000	      0.00000000	      0.00000000
      0.51172500	      0.00000000	      0.00000000	      0.00000000	      0.00000000
      0.51184713	      0.00000000	      0.00000000	      0.00000000	      0.00000000
      0.51194080	      0.00000000	      0.00000000	      0.00000000	      0.00000000
      0.51203448	      0.00000000	      0.00000000	      0.00000000	      0.00000000
      0.51216097	      0.00000000	      0.00000000	      0.00000000	      0.00000000
      0.51227419	      0.00000000	      0.00000000	      0.00000000	      0.00000000
      0.51238741	      0.00000000	      0.00000000	      0.00000000	      0.00000000
      0.51248494	      0.00000000	      0.00000000	      0.00000000	      0.00000000
      0.51258247	      0.00000000	      0.00000000	      0.00000000	      0.00000000
      0.51270012	      0.00000000	      0.00000000	      0.00000000	      0.00000000
      0.51281777	      0.00000000	      0.00000000	      0.00000000	      0.00000000
      0.51291519	      0.00000000	      0.00000000	      0.00000000	      0.00000000
      0.51301261	      0.00000000	      0.00000000	      0.00000000	      0.00000000
      0.51313119	      0.00000000	      0.00000000	      0.00000000	      0.00000000
      0.51324977	      0.00000000	      0.00000000	      0.00000000	      0.00000000
      0.51334484	      0.00000000	      0.00000000	      0.00000000	      0.00000000
      0.51343992	      0.00000000	      0.00000000	      0.00000000	      0.00000000
      0.51356130	      0.00000000	      0.00000000	      0.00000000	      0.00000000
      0.51368269	      0.00000000	      0.00000000	      0.00000000	      0.00000000
      0.51377551	      0.00000000	      0.00000000	      0.00000000	      0.00000000
      0.51386834	      0.00000000	      0.00000000	      0.00000000	      0.00000000
      0.51399317	      0.00000000	      0.00000000	      0.00000000	      0.00000000
      0.51411800	      0.00000000	      0.00000000	      0.00000000	      0.00000000
      0.51420783	      0.00000000	      0.00000000	      0.00000000	      0.00000000
      0.51429767	      0.00000000	      0.00000000	      0.00000000	      0.00000000
      0.51442771	      0.00000000	      0.00000000	      0.00000000	      0.00000000
      0.51453902	      0.00000000	      0.00000000	      0.00000000	      0.00000000
      0.51465033	      0.00000000	      0.00000000	      0.00000000	      0.00000000
      0.51476164	      0.00000000	      0.00000000	      0.00000000	      0.00000000
      0.51485936	      0.00000000	      0.00000000	      0.00000000	      0.00000000
      0.51495707	      0.00000000	      0.00000000	      0.00000000	      0.00000000
      0.51505478	      0.00000000	      0.00000000	      0.00000000	      0.00000000
      0.51518728	      0.00000000	      0.00000000	      0.00000000	      0.00000000
      0.51528621	      0.00000000	      0.00000000	      0.00000000	      0.00000000
      0.51538514	      0.00000000	      0.00000000	      0.00000000	      0.00000000
      0.51548407	      0.00000000	      0.00000000	      0.00000000	      0.00000000
      0.51561726	      0.00000000	      0.00000000	      0.00000000	      0.00000000
      0.51571362	      0.00000000	      0.00000000	      0.00000000	      0.00000000
      0.51580998	      0.00000000	      0.00000000	      0.00000000	      0.00000000
      0.51593142	      0.00000000	      0.00000000	      0.00000000	      0.00000000
      0.51603938	      0.00000000	      0.00000000	      0.00000000	      0.00000000
      0.51614733	      0.00000000	      0.00000000	      0.00000000	      0.00000000
      0.51625529	      0.00000000	      0.00000000	      0.00000000	      0.00000000
      0.51636325	      0.00000000	      0.00000000	      0.00000000	      0.00000000
      0.51645956	      0.00000000	      0.00000000	      0.00000000	      0.00000000
      0.51655586	      0.00000000	      0.00000000	      0.00000000	      0.00000000
      0.51665217	      0.00000000	      0.00000000	      0.00000000	      0.00000000
      0.51678557	      0.00000000	      0.00000000	      0.00000000	      0.00000000
      0.51688552	      0.00000000	      0.00000000	      0.00000000	      0.00000000
      0.51698547	      0.00000000	      0.00000000	      0.00000000	      0.00000000
      0.51708541	      0.00000000	      0.00000000	      0.00000000	      0.00000000
      0.51721245	      0.00000000	      0.00000000	      0.00000000	      0.00000000
      0.51730995	      0.00000000	      0.00000000	      0.00000000	      0.00000000
      0.51740745	      0.00000000	      0.00000000	      0.00000000	      0.00000000
      0.51752565	      0.00000000	      0.00000000	      0.00000000	      0.00000000
      0.51763136	      0.00000000	      0.00000000	      0.00000000	      0.00000000
      0.51773707	      0.00000000	      0.00000000	      0.00000000	      0.00000000
      0.51784278	      0.00000000	      0.00000000	      0.00000000	      0.00000000
      0.51794849	      0.00000000	      0.00000000	      0.00000000	      0.00000000
      0.51805420	      0.00000000	      0.00000000	      0.00000000	      0.00000000
      0.51815991	      0.00000000	      0.00000000	      0.00000000	      0.00000000
      0.51826562	      0.00000000	      0.00000000	      0.00000000	      0.00000000
      0.51837133	      0.00000000	      0.00000000	      0.00000000	      0.00000000
      0.51847704	      0.00000000	      0.00000000	      0.00000000	      0.00000000
      0.51858275	      0.00000000	      0.00000000	      0.00000000	      0.00000000
      0.51867750	      0.00000000	      0.00000000	      0.00000000	      0.00000000
      0.51877225	      0.00000000	      0.00000000	      0.00000000	      0.00000000
      0.51888679	      0.00000000	      0.00000000	      0.00000000	      0.00000000
      0.51900132	      0.00000000	      0.00000000	      0.00000000	      0.00000000
      0.51909810	      0.00000000	      0.00000000	      0.00000000	      0.00000000
      0.51919488	      0.00000000	      0.00000000	      0.00000000	      0.00000000
      0.51929165	      0.00000000	      0.00000000	      0.00000000	      0.00000000
      0.51942142	      0.00000000	      0.00000000	      0.00000000	      0.00000000
      0.51951865	      0.00000000	      0.00000000	      0.00000000	      0.00000000
      0.51961588	      0.00000000	      0.00000000	      0.00000000	      0.00000000
      0.51973287	      0.00000000	      0.00000000	      0.00000000	      0.00000000
      0.51983757	      0.00000000	      0.00000000	      0.00000000	      0.00000000
      0.51994228	      0.00000000	      0.00000000	      0.00000000	      0.00000000
      0.52004698	      0.00000000	      0.00000000	      0.00000000	      0.00000000
      0.52015168	      0.00000000	      0.00000000	      0.00000000	      0.00000000
      0.52025639	      0.00000000	      0.00000000	      0.00000000	      0.00000000
      0.52036109	      0.00000000	      0.00000000	      0.00000000	      0.00000000
      0.52046580	      0.00000000	      0.00000000	      0.00000000	      0.00000000
      0.52057050	      0.00000000	      0.00000000	      0.00000000	      0.00000000
      0.52067520	      0.00000000	      0.00000000	      0.00000000	      0.00000000
      0.52077991	      0.00000000	      0.00000000	      0.00000000	      0.00000000
      0.52088461	      0.00000000	      0.00000000	      0.00000000	      0.00000000
      0.52098932	      0.00000000	      0.00000000	      0.00000000	      0.00000000
      0.52108307	      0.00000000	      0.00000000	      0.00000000	      0.00000000
      0.52117682	      0.00000000	      0.00000000	      0.00000000	      0.00000000
      0.52129098	      0.00000000	      0.00000000	      0.00000000	      0.00000000
      0.52140515	      0.00000000	      0.00000000	      0.00000000	      0.00000000
      0.52149975	      0.00000000	      0.00000000	      0.00000000	      0.00000000
      0.52159436	      0.00000000	      0.00000000	      0.00000000	      0.00000000
      0.52170969	      0.00000000	      0.00000000	      0.00000000	      0.00000000
      0.52182502	      0.00000000	      0.00000000	      0.00000000	      0.00000000
      0.52191557	      0.00000000	      0.00000000	      0.00000000	      0.00000000
      0.52200612	      0.00000000	      0.00000000	      0.00000000	      0.00000000
      0.52212674	      0.00000000	      0.00000000	      0.00000000	      0.00000000
      0.52224736	      0.00000000	      0.00000000	      0.00000000	      0.00000000
      0.52233400	      0.00000000	      0.00000000	      0.00000000	      0.00000000
      0.52242064	      0.00000000	      0.00000000	      0.00000000	      0.00000000
      0.52254865	      0.00000000	      0.00000000	      0.00000000	      0.00000000
      0.52265572	      0.00000000	      0.00000000	      0.00000000	      0.00000000
      0.52276279	      0.00000000	      0.00000000	      0.00000000	      0.00000000
      0.52286985	      0.00000000	      0.00000000	      0.00000000	      0.00000000
      0.52297692	      0.00000000	      0.00000000	      0.00000000	      0.00000000
      0.52306945	      0.00000000	      0.00000000	      0.00000000	      0.00000000
      0.52316197	      0.00000000	      0.00000000	      0.00000000	      0.00000000
      0.52327662	      0.00000000	      0.00000000	      0.00000000	      0.00000000
      0.52339127	      0.00000000	      0.00000000	      0.00000000	      0.00000000
      0.52348405	      0.00000000	      0.00000000	      0.00000000	      0.00000000
      0.52357684	      0.00000000	      0.00000000	      0.00000000	      0.00000000
      0.52369285	      0.00000000	      0.00000000	      0.00000000	      0.00000000
      0.52380886	      0.00000000	      0.00000000	      0.00000000	      0.00000000
      0.52389814	      0.00000000	      0.00000000	      0.00000000	      0.00000000
      0.52398742	      0.00000000	      0.00000000	      0.00000000	      0.00000000
      0.52410825	      0.00000000	      0.00000000	      0.00000000	      0.00000000
      0.52422907	      0.00000000	      0.00000000	      0.00000000	      0.00000000
      0.52431487	      0.00000000	      0.00000000	      0.00000000	      0.00000000
      0.52440067	      0.00000000	      0.00000000	      0.00000000	      0.00000000
      0.52452819	      0.00000000	      0.00000000	      0.00000000	      0.00000000
      0.52463522	      0.00000000	      0.00000000	      0.00000000	      0.00000000
      0.52474226	      0.00000000	      0.00000000	      0.00000000	      0.00000000
      0.52484929	      0.00000000	      0.00000000	      0.00000000	      0.00000000
      0.52494503	      0.00000000	      0.00000000	      0.00000000	      0.00000000
      0.52504076	      0.00000000	      0.00000000	      0.00000000	      0.00000000
      0.52513650	      0.00000000	      0.00000000	      0.00000000	      0.00000000
      0.52525895	      0.00000000	      0.00000000	      0.00000000	      0.00000000
      0.52535596	      0.00000000	      0.00000000	      0.00000000	      0.00000000
      0.52545297	      0.00000000	      0.00000000	      0.00000000	      0.00000000
      0.52554997	      0.00000000	      0.00000000	      0.00000000	      0.00000000
      0.52567178	      0.00000000	      0.00000000	      0.00000000	      0.00000000
      0.52576697	      0.00000000	      0.00000000	      0.00000000	      0.00000000
      0.52586216	      0.00000000	      0.00000000	      0.00000000	      0.00000000
      0.52595734	      0.00000000	      0.00000000	      0.00000000	      0.00000000
      0.52608455	      0.00000000	      0.00000000	      0.00000000	      0.00000000
      0.52617879	      0.00000000	      0.00000000	      0.00000000	      0.00000000
      0.52627304	      0.00000000	      0.00000000	      0.00000000	      0.00000000
      0.52638856	      0.00000000	      0.00000000	      0.00000000	      0.00000000
      0.52649116	      0.00000000	      0.00000000	      0.00000000	      0.00000000
      0.52659375	      0.00000000	      0.00000000	      0.00000000	      0.00000000
      0.52669635	      0.00000000	      0.00000000	      0.00000000	      0.00000000
      0.52679894	      0.00000000	      0.00000000	      0.00000000	      0.00000000
      0.52690154	      0.00000000	      0.00000000	      0.00000000	      0.00000000
      0.52700413	      0.00000000	      0.00000000	      0.00000000	      0.00000000
      0.52710673	      0.00000000	      0.00000000	      0.00000000	      0.00000000
      0.52720932	      0.00000000	      0.00000000	      0.00000000	      0.00000000
      0.52731192	      0.00000000	      0.00000000	      0.00000000	      0.00000000
      0.52741452	      0.00000000	      0.00000000	      0.00000000	      0.00000000
      0.52750573	      0.00000000	      0.00000000	      0.00000000	      0.00000000
      0.52759695	      0.00000000	      0.00000000	      0.00000000	      0.00000000
      0.52770915	      0.00000000	      0.00000000	      0.00000000	      0.00000000
      0.52782134	      0.00000000	      0.00000000	      0.00000000	      0.00000000
      0.52791397	      0.00000000	      0.00000000	      0.00000000	      0.00000000
      0.52800661	      0.00000000	      0.00000000	      0.00000000	      0.00000000
      0.52811933	      0.00000000	      0.00000000	      0.00000000	      0.00000000
      0.52823205	      0.00000000	      0.00000000	      0.00000000	      0.00000000
      0.52832104	      0.00000000	      0.00000000	      0.00000000	      0.00000000
      0.52841003	      0.00000000	      0.00000000	      0.00000000	      0.00000000
      0.52852729	      0.00000000	      0.00000000	      0.00000000	      0.00000000
      0.52864455	      0.00000000	      0.00000000	      0.00000000	      0.00000000
      0.52873041	      0.00000000	      0.00000000	      0.00000000	      0.00000000
      0.52881626	      0.00000000	      0.00000000	      0.00000000	      0.00000000
      0.52893920	      0.00000000	      0.00000000	      0.00000000	      0.00000000
      0.52904408	      0.00000000	      0.00000000	      0.00000000	      0.00000000
      0.52914896	      0.00000000	      0.00000000	      0.00000000	      0.00000000
      0.52925385	      0.00000000	      0.00000000	      0.00000000	      0.00000000
      0.52935873	      0.00000000	      0.00000000	      0.00000000	      0.00000000
      0.52944839	      0.00000000	      0.00000000	      0.00000000	      0.00000000
      0.52953805	      0.00000000	      0.00000000	      0.00000000	      0.00000000
      0.52965167	      0.00000000	      0.00000000	      0.00000000	      0.00000000
      0.52976528	      0.00000000	      0.00000000	      0.00000000	      0.00000000
      0.52985476	      0.00000000	      0.00000000	      0.00000000	      0.00000000
      0.52994424	      0.00000000	      0.00000000	      0.00000000	      0.00000000
      0.53006015	      0.00000000	      0.00000000	      0.00000000	      0.00000000
      0.53017605	      0.00000000	      0.00000000	      0.00000000	      0.00000000
      0.53026123	      0.00000000	      0.00000000	      0.00000000	      0.00000000
      0.53034640	      0.00000000	      0.00000000	      0.00000000	      0.00000000
      0.53046917	      0.00000000	      0.00000000	      0.00000000	      0.00000000
      0.53057344	      0.00000000	      0.00000000	      0.00000000	      0.00000000
      0.53067772	      0.00000000	      0.00000000	      0.00000000	      0.00000000
      0.53078199	      0.00000000	      0.00000000	      0.00000000	      0.00000000
      0.53088627	      0.00000000	      0.00000000	      0.00000000	      0.00000000
      0.53097595	      0.00000000	      0.00000000	      0.00000000	      0.00000000
      0.53106563	      0.00000000	      0.00000000	      0.00000000	      0.00000000
      0.53117789	      0.00000000	      0.00000000	      0.00000000	      0.00000000
      0.53129014	      0.00000000	      0.00000000	      0.00000000	      0.00000000
      0.53138021	      0.00000000	      0.00000000	      0.00000000	      0.00000000
      0.53147027	      0.00000000	      0.00000000	      0.00000000	      0.00000000
      0.53158385	      0.00000000	      0.00000000	      0.00000000	      0.00000000
      0.53169743	      0.00000000	      0.00000000	      0.00000000	      0.00000000
      0.53178401	      0.00000000	      0.00000000	      0.00000000	      0.00000000
      0.53187060	      0.00000000	      0.00000000	      0.00000000	      0.00000000
      0.53198905	      0.00000000	      0.00000000	      0.00000000	      0.00000000
      0.53210750	      0.00000000	      0.00000000	      0.00000000	      0.00000000
      0.53219074	      0.00000000	      0.00000000	      0.00000000	      0.00000000
      0.53227399	      0.00000000	      0.00000000	      0.00000000	      0.00000000
      0.53239904	      0.00000000	      0.00000000	      0.00000000	      0.00000000
      0.53250373	      0.00000000	      0.00000000	      0.00000000	      0.00000000
      0.53260842	      0.00000000	      0.00000000	      0.00000000	      0.00000000
      0.53271312	      0.00000000	      0.00000000	      0.00000000	      0.00000000
      0.53280561	      0.00000000	      0.00000000	      0.00000000	      0.00000000
      0.53289809	      0.00000000	      0.00000000	      0.00000000	      0.00000000
      0.53299058	      0.00000000	      0.00000000	      0.00000000	      0.00000000
      0.53311300	      0.00000000	      0.00000000	      0.00000000	      0.00000000
      0.53320683	      0.00000000	      0.00000000	      0.00000000	      0.00000000
      0.53330066	      0.00000000	      0.00000000	      0.00000000	      0.00000000
      0.53339450	      0.00000000	      0.00000000	      0.00000000	      0.00000000
      0.53351654	      0.00000000	      0.00000000	      0.00000000	      0.00000000
      0.53360830	      0.00000000	      0.00000000	      0.00000000	      0.00000000
      0.53370006	      0.00000000	      0.00000000	      0.00000000	      0.00000000
      0.53381248	      0.00000000	      0.00000000	      0.00000000	      0.00000000
      0.53391349	      0.00000000	      0.00000000	      0.00000000	      0.00000000
      0.53401450	      0.00000000	      0.00000000	      0.00000000	      0.00000000
      0.53411551	      0.00000000	      0.00000000	      0.00000000	      0.00000000
      0.53421652	      0.00000000	      0.00000000	      0.00000000	      0.00000000
      0.53431753	      0.00000000	      0.00000000	      0.00000000	      0.00000000
      0.53441853	      0.00000000	      0.00000000	      0.00000000	      0.00000000
      0.53450701	      0.00000000	      0.00000000	      0.00000000	      0.00000000
      0.53459549	      0.00000000	      0.00000000	      0.00000000	      0.00000000
      0.53470655	      0.00000000	      0.00000000	      0.00000000	      0.00000000
      0.53481761	      0.00000000	      0.00000000	      0.00000000	      0.00000000
      0.53490653	      0.00000000	      0.00000000	      0.00000000	      0.00000000
      0.53499545	      0.00000000	      0.00000000	      0.00000000	      0.00000000
      0.53510839	      0.00000000	      0.00000000	      0.00000000	      0.00000000
      0.53522133	      0.00000000	      0.00000000	      0.00000000	      0.00000000
      0.53530570	      0.00000000	      0.00000000	      0.00000000	      0.00000000
      0.53539008	      0.00000000	      0.00000000	      0.00000000	      0.00000000
      0.53550993	      0.00000000	      0.00000000	      0.00000000	      0.00000000
      0.53561676	      0.00000000	      0.00000000	      0.00000000	      0.00000000
      0.53572359	      0.00000000	      0.00000000	      0.00000000	      0.00000000
      0.53580976	      0.00000000	      0.00000000	      0.00000000	      0.00000000
      0.53589593	      0.00000000	      0.00000000	      0.00000000	      0.00000000
      0.53601039	      0.00000000	      0.00000000	      0.00000000	      0.00000000
      0.53612485	      0.00000000	      0.00000000	      0.00000000	      0.00000000
      0.53621039	      0.00000000	      0.00000000	      0.00000000	      0.00000000
      0.53629592	      0.00000000	      0.00000000	      0.00000000	      0.00000000
      0.53641301	      0.00000000	      0.00000000	      0.00000000	      0.00000000
      0.53653009	      0.00000000	      0.00000000	      0.00000000	      0.00000000
      0.53661190	      0.00000000	      0.00000000	      0.00000000	      0.00000000
      0.53669372	      0.00000000	      0.00000000	      0.00000000	      0.00000000
      0.53681750	      0.00000000	      0.00000000	      0.00000000	      0.00000000
      0.53692145	      0.00000000	      0.00000000	      0.00000000	      0.00000000
      0.53702541	      0.00000000	      0.00000000	      0.00000000	      0.00000000
      0.53712936	      0.00000000	      0.00000000	      0.00000000	      0.00000000
      0.53721879	      0.00000000	      0.00000000	      0.00000000	      0.00000000
      0.53730822	      0.00000000	      0.00000000	      0.00000000	      0.00000000
      0.53741679	      0.00000000	      0.00000000	      0.00000000	      0.00000000
      0.53752536	      0.00000000	      0.00000000	      0.00000000	      0.00000000
      0.53761463	      0.00000000	      0.00000000	      0.00000000	      0.00000000
      0.53770391	      0.00000000	      0.00000000	      0.00000000	      0.00000000
      0.53781360	      0.00000000	      0.00000000	      0.00000000	      0.00000000
      0.53792328	      0.00000000	      0.00000000	      0.00000000	      0.00000000
      0.53801022	      0.00000000	      0.00000000	      0.00000000	      0.00000000
      0.53809717	      0.00000000	      0.00000000	      0.00000000	      0.00000000
      0.53820985	      0.00000000	      0.00000000	      0.00000000	      0.00000000
      0.53832253	      0.00000000	      0.00000000	      0.00000000	      0.00000000
      0.53840725	      0.00000000	      0.00000000	      0.00000000	      0.00000000
      0.53849196	      0.00000000	      0.00000000	      0.00000000	      0.00000000
      0.53860832	      0.00000000	      0.00000000	      0.00000000	      0.00000000
      0.53872468	      0.00000000	      0.00000000	      0.00000000	      0.00000000
      0.53880646	      0.00000000	      0.00000000	      0.00000000	      0.00000000
      0.53888824	      0.00000000	      0.00000000	      0.00000000	      0.00000000
      0.53901016	      0.00000000	      0.00000000	      0.00000000	      0.00000000
      0.53911330	      0.00000000	      0.00000000	      0.00000000	      0.00000000
      0.53921644	      0.00000000	      0.00000000	      0.00000000	      0.00000000
      0.53931958	      0.00000000	      0.00000000	      0.00000000	      0.00000000
      0.53940862	      0.00000000	      0.00000000	      0.00000000	      0.00000000
      0.53949765	      0.00000000	      0.00000000	      0.00000000	      0.00000000
      0.53960519	      0.00000000	      0.00000000	      0.00000000	      0.00000000
      0.53971273	      0.00000000	      0.00000000	      0.00000000	      0.00000000
      0.53980186	      0.00000000	      0.00000000	      0.00000000	      0.00000000
      0.53989100	      0.00000000	      0.00000000	      0.00000000	      0.00000000
      0.53999931	      0.00000000	      0.00000000	      0.00000000	      0.00000000
      0.54010762	      0.00000000	      0.00000000	      0.00000000	      0.00000000
      0.54019469	      0.00000000	      0.00000000	      0.00000000	      0.00000000
      0.54028175	      0.00000000	      0.00000000	      0.00000000	      0.00000000
      0.54039256	      0.00000000	      0.00000000	      0.00000000	      0.00000000
      0.54050338	      0.00000000	      0.00000000	      0.00000000	      0.00000000
      0.54058860	      0.00000000	      0.00000000	      0.00000000	      0.00000000
      0.54067382	      0.00000000	      0.00000000	      0.00000000	      0.00000000
      0.54078751	      0.00000000	      0.00000000	      0.00000000	      0.00000000
      0.54090121	      0.00000000	      0.00000000	      0.00000000	      0.00000000
      0.54098401	      0.00000000	      0.00000000	      0.00000000	      0.00000000
      0.54106681	      0.00000000	      0.00000000	      0.00000000	      0.00000000
      0.54118466	      0.00000000	      0.00000000	      0.00000000	      0.00000000
      0.54128650	      0.00000000	      0.00000000	      0.00000000	      0.00000000
      0.54138833	      0.00000000	      0.00000000	      0.00000000	      0.00000000
      0.54149017	      0.00000000	      0.00000000	      0.00000000	      0.00000000
      0.54157975	      0.00000000	      0.00000000	      0.00000000	      0.00000000
      0.54166932	      0.00000000	      0.00000000	      0.00000000	      0.00000000
      0.54175890	      0.00000000	      0.00000000	      0.00000000	      0.00000000
      0.54188014	      0.00000000	      0.00000000	      0.00000000	      0.00000000
      0.54197065	      0.00000000	      0.00000000	      0.00000000	      0.00000000
      0.54206117	      0.00000000	      0.00000000	      0.00000000	      0.00000000
      0.54216987	      0.00000000	      0.00000000	      0.00000000	      0.00000000
      0.54226767	      0.00000000	      0.00000000	      0.00000000	      0.00000000
      0.54236548	      0.00000000	      0.00000000	      0.00000000	      0.00000000
      0.54246329	      0.00000000	      0.00000000	      0.00000000	      0.00000000
      0.54256110	      0.00000000	      0.00000000	      0.00000000	      0.00000000
      0.54265890	      0.00000000	      0.00000000	      0.00000000	      0.00000000
      0.54275671	      0.00000000	      0.00000000	      0.00000000	      0.00000000
      0.54285452	      0.00000000	      0.00000000	      0.00000000	      0.00000000
      0.54295233	      0.00000000	      0.00000000	      0.00000000	      0.00000000
      0.54305013	      0.00000000	      0.00000000	      0.00000000	      0.00000000
      0.54313783	      0.00000000	      0.00000000	      0.00000000	      0.00000000
      0.54322554	      0.00000000	      0.00000000	      0.00000000	      0.00000000
      0.54333115	      0.00000000	      0.00000000	      0.00000000	      0.00000000
      0.54343676	      0.00000000	      0.00000000	      0.00000000	      0.00000000
      0.54352721	      0.00000000	      0.00000000	      0.00000000	      0.00000000
      0.54361766	      0.00000000	      0.00000000	      0.00000000	      0.00000000
      0.54370810	      0.00000000	      0.00000000	      0.00000000	      0.00000000
      0.54382512	      0.00000000	      0.00000000	      0.00000000	      0.00000000
      0.54391527	      0.00000000	      0.00000000	      0.00000000	      0.00000000
      0.54400542	      0.00000000	      0.00000000	      0.00000000	      0.00000000
      0.54409557	      0.00000000	      0.00000000	      0.00000000	      0.00000000
      0.54421628	      0.00000000	      0.00000000	      0.00000000	      0.00000000
      0.54430429	      0.00000000	      0.00000000	      0.00000000	      0.00000000
      0.54439230	      0.00000000	      0.00000000	      0.00000000	      0.00000000
      0.54450245	      0.00000000	      0.00000000	      0.00000000	      0.00000000
      0.54460140	      0.00000000	      0.00000000	      0.00000000	      0.00000000
      0.54470034	      0.00000000	      0.00000000	      0.00000000	      0.00000000
      0.54479928	      0.00000000	      0.00000000	      0.00000000	      0.00000000
      0.54489822	      0.00000000	      0.00000000	      0.00000000	      0.00000000
      0.54498389	      0.00000000	      0.00000000	      0.00000000	      0.00000000
      0.54506955	      0.00000000	      0.00000000	      0.00000000	      0.00000000
      0.54517809	      0.00000000	      0.00000000	      0.00000000	      0.00000000
      0.54528664	      0.00000000	      0.00000000	      0.00000000	      0.00000000
      0.54537112	      0.00000000	      0.00000000	      0.00000000	      0.00000000
      0.54545561	      0.00000000	      0.00000000	      0.00000000	      0.00000000
      0.54556821	      0.00000000	      0.00000000	      0.00000000	      0.00000000
      0.54566913	      0.00000000	      0.00000000	      0.00000000	      0.00000000
      0.54577006	      0.00000000	      0.00000000	      0.00000000	      0.00000000
      0.54585863	      0.00000000	      0.00000000	      0.00000000	      0.00000000
      0.54594720	      0.00000000	      0.00000000	      0.00000000	      0.00000000
      0.54603577	      0.00000000	      0.00000000	      0.00000000	      0.00000000
      0.54615554	      0.00000000	      0.00000000	      0.00000000	      0.00000000
      0.54624464	      0.00000000	      0.00000000	      0.00000000	      0.00000000
      0.54633374	      0.00000000	      0.00000000	      0.00000000	      0.00000000
      0.54644134	      0.00000000	      0.00000000	      0.00000000	      0.00000000
      0.54654894	      0.00000000	      0.00000000	      0.00000000	      0.00000000
      0.54663024	      0.00000000	      0.00000000	      0.00000000	      0.00000000
      0.54671154	      0.00000000	      0.00000000	      0.00000000	      0.00000000
      0.54682647	      0.00000000	      0.00000000	      0.00000000	      0.00000000
      0.54692795	      0.00000000	      0.00000000	      0.00000000	      0.00000000
      0.54702942	      0.00000000	      0.00000000	      0.00000000	      0.00000000
      0.54713089	      0.00000000	      0.00000000	      0.00000000	      0.00000000
      0.54721515	      0.00000000	      0.00000000	      0.00000000	      0.00000000
      0.54729940	      0.00000000	      0.00000000	      0.00000000	      0.00000000
      0.54740802	      0.00000000	      0.00000000	      0.00000000	      0.00000000
      0.54751664	      0.00000000	      0.00000000	      0.00000000	      0.00000000
      0.54760240	      0.00000000	      0.00000000	      0.00000000	      0.00000000
      0.54768817	      0.00000000	      0.00000000	      0.00000000	      0.00000000
      0.54779641	      0.00000000	      0.00000000	      0.00000000	      0.00000000
      0.54790464	      0.00000000	      0.00000000	      0.00000000	      0.00000000
      0.54798825	      0.00000000	      0.00000000	      0.00000000	      0.00000000
      0.54807186	      0.00000000	      0.00000000	      0.00000000	      0.00000000
      0.54818264	      0.00000000	      0.00000000	      0.00000000	      0.00000000
      0.54829341	      0.00000000	      0.00000000	      0.00000000	      0.00000000
      0.54837575	      0.00000000	      0.00000000	      0.00000000	      0.00000000
      0.54845810	      0.00000000	      0.00000000	      0.00000000	      0.00000000
      0.54857109	      0.00000000	      0.00000000	      0.00000000	      0.00000000
      0.54867065	      0.00000000	      0.00000000	      0.00000000	      0.00000000
      0.54877021	      0.00000000	      0.00000000	      0.00000000	      0.00000000
      0.54886976	      0.00000000	      0.00000000	      0.00000000	      0.00000000
      0.54895767	      0.00000000	      0.00000000	      0.00000000	      0.00000000
      0.54904558	      0.00000000	      0.00000000	      0.00000000	      0.00000000
      0.54913349	      0.00000000	      0.00000000	      0.00000000	      0.00000000
      0.54925188	      0.00000000	      0.00000000	      0.00000000	      0.00000000
      0.54934017	      0.00000000	      0.00000000	      0.00000000	      0.00000000
      0.54942846	      0.00000000	      0.00000000	      0.00000000	      0.00000000
      0.54953504	      0.00000000	      0.00000000	      0.00000000	      0.00000000
      0.54964162	      0.00000000	      0.00000000	      0.00000000	      0.00000000
      0.54972267	      0.00000000	      0.00000000	      0.00000000	      0.00000000
      0.54980373	      0.00000000	      0.00000000	      0.00000000	      0.00000000
      0.54991683	      0.00000000	      0.00000000	      0.00000000	      0.00000000
      0.55001739	      0.00000000	      0.00000000	      0.00000000	      0.00000000
      0.55011796	      0.00000000	      0.00000000	      0.00000000	      0.00000000
      0.55021852	      0.00000000	      0.00000000	      0.00000000	      0.00000000
      0.55030213	      0.00000000	      0.00000000	      0.00000000	      0.00000000
      0.55038574	      0.00000000	      0.00000000	      0.00000000	      0.00000000
      0.55049326	      0.00000000	      0.00000000	      0.00000000	      0.00000000
      0.55060077	      0.00000000	      0.00000000	      0.00000000	      0.00000000
      0.55068630	      0.00000000	      0.00000000	      0.00000000	      0.00000000
      0.55077183	      0.00000000	      0.00000000	      0.00000000	      0.00000000
      0.55087844	      0.00000000	      0.00000000	      0.00000000	      0.00000000
      0.55098505	      0.00000000	      0.00000000	      0.00000000	      0.00000000
      0.55106871	      0.00000000	      0.00000000	      0.00000000	      0.00000000
      0.55115238	      0.00000000	      0.00000000	      0.00000000	      0.00000000
      0.55126093	      0.00000000	      0.00000000	      0.00000000	      0.00000000
      0.55136948	      0.00000000	      0.00000000	      0.00000000	      0.00000000
      0.55145234	      0.00000000	      0.00000000	      0.00000000	      0.00000000
      0.55153520	      0.00000000	      0.00000000	      0.00000000	      0.00000000
      0.55164511	      0.00000000	      0.00000000	      0.00000000	      0.00000000
      0.55175503	      0.00000000	      0.00000000	      0.00000000	      0.00000000
      0.55183657	      0.00000000	      0.00000000	      0.00000000	      0.00000000
      0.55191811	      0.00000000	      0.00000000	      0.00000000	      0.00000000
      0.55203004	      0.00000000	      0.00000000	      0.00000000	      0.00000000
      0.55212895	      0.00000000	      0.00000000	      0.00000000	      0.00000000
      0.55222787	      0.00000000	      0.00000000	      0.00000000	      0.00000000
      0.55232678	      0.00000000	      0.00000000	      0.00000000	      0.00000000
      0.55241318	      0.00000000	      0.00000000	      0.00000000	      0.00000000
      0.55249958	      0.00000000	      0.00000000	      0.00000000	      0.00000000
      0.55258598	      0.00000000	      0.00000000	      0.00000000	      0.00000000
      0.55270619	      0.00000000	      0.00000000	      0.00000000	      0.00000000
      0.55279270	      0.00000000	      0.00000000	      0.00000000	      0.00000000
      0.55287922	      0.00000000	      0.00000000	      0.00000000	      0.00000000
      0.55298645	      0.00000000	      0.00000000	      0.00000000	      0.00000000
      0.55308294	      0.00000000	      0.00000000	      0.00000000	      0.00000000
      0.55317943	      0.00000000	      0.00000000	      0.00000000	      0.00000000
      0.55327593	      0.00000000	      0.00000000	      0.00000000	      0.00000000
      0.55337242	      0.00000000	      0.00000000	      0.00000000	      0.00000000
      0.55345725	      0.00000000	      0.00000000	      0.00000000	      0.00000000
      0.55354207	      0.00000000	      0.00000000	      0.00000000	      0.00000000
      0.55364702	      0.00000000	      0.00000000	      0.00000000	      0.00000000
      0.55375198	      0.00000000	      0.00000000	      0.00000000	      0.00000000
      0.55383485	      0.00000000	      0.00000000	      0.00000000	      0.00000000
      0.55391772	      0.00000000	      0.00000000	      0.00000000	      0.00000000
      0.55402748	      0.00000000	      0.00000000	      0.00000000	      0.00000000
      0.55412550	      0.00000000	      0.00000000	      0.00000000	      0.00000000
      0.55422353	      0.00000000	      0.00000000	      0.00000000	      0.00000000
      0.55431144	      0.00000000	      0.00000000	      0.00000000	      0.00000000
      0.55439934	      0.00000000	      0.00000000	      0.00000000	      0.00000000
      0.55448725	      0.00000000	      0.00000000	      0.00000000	      0.00000000
      0.55459973	      0.00000000	      0.00000000	      0.00000000	      0.00000000
      0.55468762	      0.00000000	      0.00000000	      0.00000000	      0.00000000
      0.55477551	      0.00000000	      0.00000000	      0.00000000	      0.00000000
      0.55486340	      0.00000000	      0.00000000	      0.00000000	      0.00000000
      0.55497955	      0.00000000	      0.00000000	      0.00000000	      0.00000000
      0.55506486	      0.00000000	      0.00000000	      0.00000000	      0.00000000
      0.55515017	      0.00000000	      0.00000000	      0.00000000	      0.00000000
      0.55525681	      0.00000000	      0.00000000	      0.00000000	      0.00000000
      0.55536346	      0.00000000	      0.00000000	      0.00000000	      0.00000000
      0.55544313	      0.00000000	      0.00000000	      0.00000000	      0.00000000
      0.55552280	      0.00000000	      0.00000000	      0.00000000	      0.00000000
      0.55563475	      0.00000000	      0.00000000	      0.00000000	      0.00000000
      0.55573417	      0.00000000	      0.00000000	      0.00000000	      0.00000000
      0.55583358	      0.00000000	      0.00000000	      0.00000000	      0.00000000
      0.55593300	      0.00000000	      0.00000000	      0.00000000	      0.00000000
      0.55601477	      0.00000000	      0.00000000	      0.00000000	      0.00000000
      0.55609655	      0.00000000	      0.00000000	      0.00000000	      0.00000000
      0.55620325	      0.00000000	      0.00000000	      0.00000000	      0.00000000
      0.55630177	      0.00000000	      0.00000000	      0.00000000	      0.00000000
      0.55640029	      0.00000000	      0.00000000	      0.00000000	      0.00000000
      0.55649881	      0.00000000	      0.00000000	      0.00000000	      0.00000000
      0.55658102	      0.00000000	      0.00000000	      0.00000000	      0.00000000
      0.55666324	      0.00000000	      0.00000000	      0.00000000	      0.00000000
      0.55676884	      0.00000000	      0.00000000	      0.00000000	      0.00000000
      0.55687444	      0.00000000	      0.00000000	      0.00000000	      0.00000000
      0.55695934	      0.00000000	      0.00000000	      0.00000000	      0.00000000
      0.55704424	      0.00000000	      0.00000000	      0.00000000	      0.00000000
      0.55714808	      0.00000000	      0.00000000	      0.00000000	      0.00000000
      0.55725192	      0.00000000	      0.00000000	      0.00000000	      0.00000000
      0.55733527	      0.00000000	      0.00000000	      0.00000000	      0.00000000
      0.55741861	      0.00000000	      0.00000000	      0.00000000	      0.00000000
      0.55752374	      0.00000000	      0.00000000	      0.00000000	      0.00000000
      0.55762888	      0.00000000	      0.00000000	      0.00000000	      0.00000000
      0.55771197	      0.00000000	      0.00000000	      0.00000000	      0.00000000
      0.55779507	      0.00000000	      0.00000000	      0.00000000	      0.00000000
      0.55790066	      0.00000000	      0.00000000	      0.00000000	      0.00000000
      0.55800624	      0.00000000	      0.00000000	      0.00000000	      0.00000000
      0.55808857	      0.00000000	      0.00000000	      0.00000000	      0.00000000
      0.55817090	      0.00000000	      0.00000000	      0.00000000	      0.00000000
      0.55827741	      0.00000000	      0.00000000	      0.00000000	      0.00000000
      0.55838392	      0.00000000	      0.00000000	      0.00000000	      0.00000000
      0.55846554	      0.00000000	      0.00000000	      0.00000000	      0.00000000
      0.55854716	      0.00000000	      0.00000000	      0.00000000	      0.00000000
      0.55865467	      0.00000000	      0.00000000	      0.00000000	      0.00000000
      0.55876218	      0.00000000	      0.00000000	      0.00000000	      0.00000000
      0.55884293	      0.00000000	      0.00000000	      0.00000000	      0.00000000
      0.55892369	      0.00000000	      0.00000000	      0.00000000	      0.00000000
      0.55903248	      0.00000000	      0.00000000	      0.00000000	      0.00000000
      0.55912945	      0.00000000	      0.00000000	      0.00000000	      0.00000000
      0.55922641	      0.00000000	      0.00000000	      0.00000000	      0.00000000
      0.55932338	      0.00000000	      0.00000000	      0.00000000	      0.00000000
      0.55940869	      0.00000000	      0.00000000	      0.00000000	      0.00000000
      0.55949400	      0.00000000	      0.00000000	      0.00000000	      0.00000000
      0.55957931	      0.00000000	      0.00000000	      0.00000000	      0.00000000
      0.55969585	      0.00000000	      0.00000000	      0.00000000	      0.00000000
      0.55978118	      0.00000000	      0.00000000	      0.00000000	      0.00000000
      0.55986651	      0.00000000	      0.00000000	      0.00000000	      0.00000000
      0.55997113	      0.00000000	      0.00000000	      0.00000000	      0.00000000
      0.56007575	      0.00000000	      0.00000000	      0.00000000	      0.00000000
      0.56015439	      0.00000000	      0.00000000	      0.00000000	      0.00000000
      0.56023303	      0.00000000	      0.00000000	      0.00000000	      0.00000000
      0.56034371	      0.00000000	      0.00000000	      0.00000000	      0.00000000
      0.56044214	      0.00000000	      0.00000000	      0.00000000	      0.00000000
      0.56054057	      0.00000000	      0.00000000	      0.00000000	      0.00000000
      0.56062899	      0.00000000	      0.00000000	      0.00000000	      0.00000000
      0.56071740	      0.00000000	      0.00000000	      0.00000000	      0.00000000
      0.56080582	      0.00000000	      0.00000000	      0.00000000	      0.00000000
      0.56089424	      0.00000000	      0.00000000	      0.00000000	      0.00000000
      0.56100807	      0.00000000	      0.00000000	      0.00000000	      0.00000000
      0.56109024	      0.00000000	      0.00000000	      0.00000000	      0.00000000
      0.56117241	      0.00000000	      0.00000000	      0.00000000	      0.00000000
      0.56127979	      0.00000000	      0.00000000	      0.00000000	      0.00000000
      0.56138717	      0.00000000	      0.00000000	      0.00000000	      0.00000000
      0.56146469	      0.00000000	      0.00000000	      0.00000000	      0.00000000
      0.56154222	      0.00000000	      0.00000000	      0.00000000	      0.00000000
      0.56165486	      0.00000000	      0.00000000	      0.00000000	      0.00000000
      0.56175325	      0.00000000	      0.00000000	      0.00000000	      0.00000000
      0.56185163	      0.00000000	      0.00000000	      0.00000000	      0.00000000
      0.56194006	      0.00000000	      0.00000000	      0.00000000	      0.00000000
      0.56202849	      0.00000000	      0.00000000	      0.00000000	      0.00000000
      0.56211692	      0.00000000	      0.00000000	      0.00000000	      0.00000000
      0.56220535	      0.00000000	      0.00000000	      0.00000000	      0.00000000
      0.56231721	      0.00000000	      0.00000000	      0.00000000	      0.00000000
      0.56239983	      0.00000000	      0.00000000	      0.00000000	      0.00000000
      0.56248245	      0.00000000	      0.00000000	      0.00000000	      0.00000000
      0.56258833	      0.00000000	      0.00000000	      0.00000000	      0.00000000
      0.56269421	      0.00000000	      0.00000000	      0.00000000	      0.00000000
      0.56277217	      0.00000000	      0.00000000	      0.00000000	      0.00000000
      0.56285013	      0.00000000	      0.00000000	      0.00000000	      0.00000000
      0.56296114	      0.00000000	      0.00000000	      0.00000000	      0.00000000
      0.56305850	      0.00000000	      0.00000000	      0.00000000	      0.00000000
      0.56315585	      0.00000000	      0.00000000	      0.00000000	      0.00000000
      0.56325321	      0.00000000	      0.00000000	      0.00000000	      0.00000000
      0.56333459	      0.00000000	      0.00000000	      0.00000000	      0.00000000
      0.56341597	      0.00000000	      0.00000000	      0.00000000	      0.00000000
      0.56351961	      0.00000000	      0.00000000	      0.00000000	      0.00000000
      0.56362326	      0.00000000	      0.00000000	      0.00000000	      0.00000000
      0.56370602	      0.00000000	      0.00000000	      0.00000000	      0.00000000
      0.56378878	      0.00000000	      0.00000000	      0.00000000	      0.00000000
      0.56389214	      0.00000000	      0.00000000	      0.00000000	      0.00000000
      0.56399551	      0.00000000	      0.00000000	      0.00000000	      0.00000000
      0.56407619	      0.00000000	      0.00000000	      0.00000000	      0.00000000
      0.56415687	      0.00000000	      0.00000000	      0.00000000	      0.00000000
      0.56426276	      0.00000000	      0.00000000	      0.00000000	      0.00000000
      0.56436864	      0.00000000	      0.00000000	      0.00000000	      0.00000000
      0.56444782	      0.00000000	      0.00000000	      0.00000000	      0.00000000
      0.56452700	      0.00000000	      0.00000000	      0.00000000	      0.00000000
      0.56463557	      0.00000000	      0.00000000	      0.00000000	      0.00000000
      0.56473091	      0.00000000	      0.00000000	      0.00000000	      0.00000000
      0.56482625	      0.00000000	      0.00000000	      0.00000000	      0.00000000
      0.56492159	      0.00000000	      0.00000000	      0.00000000	      0.00000000
      0.56500687	      0.00000000	      0.00000000	      0.00000000	      0.00000000
      0.56509215	      0.00000000	      0.00000000	      0.00000000	      0.00000000
      0.56517743	      0.00000000	      0.00000000	      0.00000000	      0.00000000
      0.56528804	      0.00000000	      0.00000000	      0.00000000	      0.00000000
      0.56537422	      0.00000000	      0.00000000	      0.00000000	      0.00000000
      0.56546040	      0.00000000	      0.00000000	      0.00000000	      0.00000000
      0.56554657	      0.00000000	      0.00000000	      0.00000000	      0.00000000
      0.56565790	      0.00000000	      0.00000000	      0.00000000	      0.00000000
      0.56574226	      0.00000000	      0.00000000	      0.00000000	      0.00000000
      0.56582662	      0.00000000	      0.00000000	      0.00000000	      0.00000000
      0.56592942	      0.00000000	      0.00000000	      0.00000000	      0.00000000
      0.56603223	      0.00000000	      0.00000000	      0.00000000	      0.00000000
      0.56610944	      0.00000000	      0.00000000	      0.00000000	      0.00000000
      0.56618665	      0.00000000	      0.00000000	      0.00000000	      0.00000000
      0.56629720	      0.00000000	      0.00000000	      0.00000000	      0.00000000
      0.56639296	      0.00000000	      0.00000000	      0.00000000	      0.00000000
      0.56648871	      0.00000000	      0.00000000	      0.00000000	      0.00000000
      0.56658446	      0.00000000	      0.00000000	      0.00000000	      0.00000000
      0.56666738	      0.00000000	      0.00000000	      0.00000000	      0.00000000
      0.56675031	      0.00000000	      0.00000000	      0.00000000	      0.00000000
      0.56685083	      0.00000000	      0.00000000	      0.00000000	      0.00000000
      0.56695135	      0.00000000	      0.00000000	      0.00000000	      0.00000000
      0.56703368	      0.00000000	      0.00000000	      0.00000000	      0.00000000
      0.56711601	      0.00000000	      0.00000000	      0.00000000	      0.00000000
      0.56721844	      0.00000000	      0.00000000	      0.00000000	      0.00000000
      0.56732087	      0.00000000	      0.00000000	      0.00000000	      0.00000000
      0.56740011	      0.00000000	      0.00000000	      0.00000000	      0.00000000
      0.56747936	      0.00000000	      0.00000000	      0.00000000	      0.00000000
      0.56758642	      0.00000000	      0.00000000	      0.00000000	      0.00000000
      0.56769348	      0.00000000	      0.00000000	      0.00000000	      0.00000000
      0.56776891	      0.00000000	      0.00000000	      0.00000000	      0.00000000
      0.56784434	      0.00000000	      0.00000000	      0.00000000	      0.00000000
      0.56795917	      0.00000000	      0.00000000	      0.00000000	      0.00000000
      0.56805327	      0.00000000	      0.00000000	      0.00000000	      0.00000000
      0.56814737	      0.00000000	      0.00000000	      0.00000000	      0.00000000
      0.56824146	      0.00000000	      0.00000000	      0.00000000	      0.00000000
      0.56833556	      0.00000000	      0.00000000	      0.00000000	      0.00000000
      0.56841871	      0.00000000	      0.00000000	      0.00000000	      0.00000000
      0.56850186	      0.00000000	      0.00000000	      0.00000000	      0.00000000
      0.56858501	      0.00000000	      0.00000000	      0.00000000	      0.00000000
      0.56870013	      0.00000000	      0.00000000	      0.00000000	      0.00000000
      0.56878423	      0.00000000	      0.00000000	      0.00000000	      0.00000000
      0.56886834	      0.00000000	      0.00000000	      0.00000000	      0.00000000
      0.56897067	      0.00000000	      0.00000000	      0.00000000	      0.00000000
      0.56906256	      0.00000000	      0.00000000	      0.00000000	      0.00000000
      0.56915446	      0.00000000	      0.00000000	      0.00000000	      0.00000000
      0.56924635	      0.00000000	      0.00000000	      0.00000000	      0.00000000
      0.56933825	      0.00000000	      0.00000000	      0.00000000	      0.00000000
      0.56943014	      0.00000000	      0.00000000	      0.00000000	      0.00000000
      0.56952204	      0.00000000	      0.00000000	      0.00000000	      0.00000000
      0.56960460	      0.00000000	      0.00000000	      0.00000000	      0.00000000
      0.56968716	      0.00000000	      0.00000000	      0.00000000	      0.00000000
      0.56978687	      0.00000000	      0.00000000	      0.00000000	      0.00000000
      0.56988657	      0.00000000	      0.00000000	      0.00000000	      0.00000000
      0.56996735	      0.00000000	      0.00000000	      0.00000000	      0.00000000
      0.57004813	      0.00000000	      0.00000000	      0.00000000	      0.00000000
      0.57015232	      0.00000000	      0.00000000	      0.00000000	      0.00000000
      0.57024573	      0.00000000	      0.00000000	      0.00000000	      0.00000000
      0.57033914	      0.00000000	      0.00000000	      0.00000000	      0.00000000
      0.57043255	      0.00000000	      0.00000000	      0.00000000	      0.00000000
      0.57051403	      0.00000000	      0.00000000	      0.00000000	      0.00000000
      0.57059550	      0.00000000	      0.00000000	      0.00000000	      0.00000000
      0.57069705	      0.00000000	      0.00000000	      0.00000000	      0.00000000
      0.57079861	      0.00000000	      0.00000000	      0.00000000	      0.00000000
      0.57087619	      0.00000000	      0.00000000	      0.00000000	      0.00000000
      0.57095378	      0.00000000	      0.00000000	      0.00000000	      0.00000000
      0.57106354	      0.00000000	      0.00000000	      0.00000000	      0.00000000
      0.57115640	      0.00000000	      0.00000000	      0.00000000	      0.00000000
      0.57124925	      0.00000000	      0.00000000	      0.00000000	      0.00000000
      0.57134211	      0.00000000	      0.00000000	      0.00000000	      0.00000000
      0.57142551	      0.00000000	      0.00000000	      0.00000000	      0.00000000
      0.57150892	      0.00000000	      0.00000000	      0.00000000	      0.00000000
      0.57159232	      0.00000000	      0.00000000	      0.00000000	      0.00000000
      0.57170185	      0.00000000	      0.00000000	      0.00000000	      0.00000000
      0.57179100	      0.00000000	      0.00000000	      0.00000000	      0.00000000
      0.57188015	      0.00000000	      0.00000000	      0.00000000	      0.00000000
      0.57196930	      0.00000000	      0.00000000	      0.00000000	      0.00000000
      0.57205844	      0.00000000	      0.00000000	      0.00000000	      0.00000000
      0.57214759	      0.00000000	      0.00000000	      0.00000000	      0.00000000
      0.57223674	      0.00000000	      0.00000000	      0.00000000	      0.00000000
      0.57232589	      0.00000000	      0.00000000	      0.00000000	      0.00000000
      0.57241503	      0.00000000	      0.00000000	      0.00000000	      0.00000000
      0.57252309	      0.00000000	      0.00000000	      0.00000000	      0.00000000
      0.57260001	      0.00000000	      0.00000000	      0.00000000	      0.00000000
      0.57267693	      0.00000000	      0.00000000	      0.00000000	      0.00000000
      0.57278312	      0.00000000	      0.00000000	      0.00000000	      0.00000000
      0.57288092	      0.00000000	      0.00000000	      0.00000000	      0.00000000
      0.57297871	      0.00000000	      0.00000000	      0.00000000	      0.00000000
      0.57306235	      0.00000000	      0.00000000	      0.00000000	      0.00000000
      0.57314598	      0.00000000	      0.00000000	      0.00000000	      0.00000000
      0.57324657	      0.00000000	      0.00000000	      0.00000000	      0.00000000
      0.57333510	      0.00000000	      0.00000000	      0.00000000	      0.00000000
      0.57342363	      0.00000000	      0.00000000	      0.00000000	      0.00000000
      0.57351216	      0.00000000	      0.00000000	      0.00000000	      0.00000000
      0.57360069	      0.00000000	      0.00000000	      0.00000000	      0.00000000
      0.57368922	      0.00000000	      0.00000000	      0.00000000	      0.00000000
      0.57377775	      0.00000000	      0.00000000	      0.00000000	      0.00000000
      0.57386628	      0.00000000	      0.00000000	      0.00000000	      0.00000000
      0.57395481	      0.00000000	      0.00000000	      0.00000000	      0.00000000
      0.57404334	      0.00000000	      0.00000000	      0.00000000	      0.00000000
      0.57415408	      0.00000000	      0.00000000	      0.00000000	      0.00000000
      0.57422821	      0.00000000	      0.00000000	      0.00000000	      0.00000000
      0.57430234	      0.00000000	      0.00000000	      0.00000000	      0.00000000
      0.57441130	      0.00000000	      0.00000000	      0.00000000	      0.00000000
      0.57451527	      0.00000000	      0.00000000	      0.00000000	      0.00000000
      0.57461924	      0.00000000	      0.00000000	      0.00000000	      0.00000000
      0.57469862	      0.00000000	      0.00000000	      0.00000000	      0.00000000
      0.57477800	      0.00000000	      0.00000000	      0.00000000	      0.00000000
      0.57488716	      0.00000000	      0.00000000	      0.00000000	      0.00000000
      0.57497153	      0.00000000	      0.00000000	      0.00000000	      0.00000000
      0.57505589	      0.00000000	      0.00000000	      0.00000000	      0.00000000
      0.57514026	      0.00000000	      0.00000000	      0.00000000	      0.00000000
      0.57525157	      0.00000000	      0.00000000	      0.00000000	      0.00000000
      0.57532817	      0.00000000	      0.00000000	      0.00000000	      0.00000000
      0.57540476	      0.00000000	      0.00000000	      0.00000000	      0.00000000
      0.57550882	      0.00000000	      0.00000000	      0.00000000	      0.00000000
      0.57560788	      0.00000000	      0.00000000	      0.00000000	      0.00000000
      0.57570694	      0.00000000	      0.00000000	      0.00000000	      0.00000000
      0.57578946	      0.00000000	      0.00000000	      0.00000000	      0.00000000
      0.57587198	      0.00000000	      0.00000000	      0.00000000	      0.00000000
      0.57597530	      0.00000000	      0.00000000	      0.00000000	      0.00000000
      0.57605979	      0.00000000	      0.00000000	      0.00000000	      0.00000000
      0.57614428	      0.00000000	      0.00000000	      0.00000000	      0.00000000
      0.57622877	      0.00000000	      0.00000000	      0.00000000	      0.00000000
      0.57633729	      0.00000000	      0.00000000	      0.00000000	      0.00000000
      0.57641471	      0.00000000	      0.00000000	      0.00000000	      0.00000000
      0.57649212	      0.00000000	      0.00000000	      0.00000000	      0.00000000
      0.57659349	      0.00000000	      0.00000000	      0.00000000	      0.00000000
      0.57669118	      0.00000000	      0.00000000	      0.00000000	      0.00000000
      0.57678887	      0.00000000	      0.00000000	      0.00000000	      0.00000000
      0.57687228	      0.00000000	      0.00000000	      0.00000000	      0.00000000
      0.57695570	      0.00000000	      0.00000000	      0.00000000	      0.00000000
      0.57705763	      0.00000000	      0.00000000	      0.00000000	      0.00000000
      0.57714123	      0.00000000	      0.00000000	      0.00000000	      0.00000000
      0.57722484	      0.00000000	      0.00000000	      0.00000000	      0.00000000
      0.57730844	      0.00000000	      0.00000000	      0.00000000	      0.00000000
      0.57741952	      0.00000000	      0.00000000	      0.00000000	      0.00000000
      0.57749467	      0.00000000	      0.00000000	      0.00000000	      0.00000000
      0.57756982	      0.00000000	      0.00000000	      0.00000000	      0.00000000
      0.57767361	      0.00000000	      0.00000000	      0.00000000	      0.00000000
      0.57777388	      0.00000000	      0.00000000	      0.00000000	      0.00000000
      0.57787415	      0.00000000	      0.00000000	      0.00000000	      0.00000000
      0.57795995	      0.00000000	      0.00000000	      0.00000000	      0.00000000
      0.57804576	      0.00000000	      0.00000000	      0.00000000	      0.00000000
      0.57813157	      0.00000000	      0.00000000	      0.00000000	      0.00000000
      0.57821737	      0.00000000	      0.00000000	      0.00000000	      0.00000000
      0.57831848	      0.00000000	      0.00000000	      0.00000000	      0.00000000
      0.57840746	      0.00000000	      0.00000000	      0.00000000	      0.00000000
      0.57849644	      0.00000000	      0.00000000	      0.00000000	      0.00000000
      0.57858542	      0.00000000	      0.00000000	      0.00000000	      0.00000000
      0.57867441	      0.00000000	      0.00000000	      0.00000000	      0.00000000
      0.57876339	      0.00000000	      0.00000000	      0.00000000	      0.00000000
      0.57885237	      0.00000000	      0.00000000	      0.00000000	      0.00000000
      0.57894135	      0.00000000	      0.00000000	      0.00000000	      0.00000000
      0.57903033	      0.00000000	      0.00000000	      0.00000000	      0.00000000
      0.57911931	      0.00000000	      0.00000000	      0.00000000	      0.00000000
      0.57920830	      0.00000000	      0.00000000	      0.00000000	      0.00000000
      0.57929728	      0.00000000	      0.00000000	      0.00000000	      0.00000000
      0.57938626	      0.00000000	      0.00000000	      0.00000000	      0.00000000
      0.57947524	      0.00000000	      0.00000000	      0.00000000	      0.00000000
      0.57956422	      0.00000000	      0.00000000	      0.00000000	      0.00000000
      0.57965321	      0.00000000	      0.00000000	      0.00000000	      0.00000000
      0.57974219	      0.00000000	      0.00000000	      0.00000000	      0.00000000
      0.57983117	      0.00000000	      0.00000000	      0.00000000	      0.00000000
      0.57992015	      0.00000000	      0.00000000	      0.00000000	      0.00000000
      0.58000913	      0.00000000	      0.00000000	      0.00000000	      0.00000000
      0.58008917	      0.00000000	      0.00000000	      0.00000000	      0.00000000
      0.58016920	      0.00000000	      0.00000000	      0.00000000	      0.00000000
      0.58027175	      0.00000000	      0.00000000	      0.00000000	      0.00000000
      0.58035685	      0.00000000	      0.00000000	      0.00000000	      0.00000000
      0.58044195	      0.00000000	      0.00000000	      0.00000000	      0.00000000
      0.58052706	      0.00000000	      0.00000000	      0.00000000	      0.00000000
      0.58062934	      0.00000000	      0.00000000	      0.00000000	      0.00000000
      0.58070877	      0.00000000	      0.00000000	      0.00000000	      0.00000000
      0.58078820	      0.00000000	      0.00000000	      0.00000000	      0.00000000
      0.58088473	      0.00000000	      0.00000000	      0.00000000	      0.00000000
      0.58097852	      0.00000000	      0.00000000	      0.00000000	      0.00000000
      0.58107231	      0.00000000	      0.00000000	      0.00000000	      0.00000000
      0.58115643	      0.00000000	      0.00000000	      0.00000000	      0.00000000
      0.58124055	      0.00000000	      0.00000000	      0.00000000	      0.00000000
      0.58132467	      0.00000000	      0.00000000	      0.00000000	      0.00000000
      0.58140878	      0.00000000	      0.00000000	      0.00000000	      0.00000000
      0.58152472	      0.00000000	      0.00000000	      0.00000000	      0.00000000
      0.58159545	      0.00000000	      0.00000000	      0.00000000	      0.00000000
      0.58166618	      0.00000000	      0.00000000	      0.00000000	      0.00000000
      0.58177889	      0.00000000	      0.00000000	      0.00000000	      0.00000000
      0.58187995	      0.00000000	      0.00000000	      0.00000000	      0.00000000
      0.58201978	      0.00000000	      0.00000000	      0.00000000	      0.00000000
      0.58209065	      0.00000000	      0.00000000	      0.00000000	      0.00000000
      0.58216152	      0.00000000	      0.00000000	      0.00000000	      0.00000000
      0.58229489	      0.00000000	      0.00000000	      0.00000000	      0.00000000
      0.58236804	      0.00000000	      0.00000000	      0.00000000	      0.00000000
      0.58244118	      0.00000000	      0.00000000	      0.00000000	      0.00000000
      0.58255506	      0.00000000	      0.00000000	      0.00000000	      0.00000000
      0.58265213	      0.00000000	      0.00000000	      0.00000000	      0.00000000
      0.58274920	      0.00000000	      0.00000000	      0.00000000	      0.00000000
      0.58283128	      0.00000000	      0.00000000	      0.00000000	      0.00000000
      0.58291336	      0.00000000	      0.00000000	      0.00000000	      0.00000000
      0.58299544	      0.00000000	      0.00000000	      0.00000000	      0.00000000
      0.58310294	      0.00000000	      0.00000000	      0.00000000	      0.00000000
      0.58318586	      0.00000000	      0.00000000	      0.00000000	      0.00000000
      0.58326878	      0.00000000	      0.00000000	      0.00000000	      0.00000000
      0.58335170	      0.00000000	      0.00000000	      0.00000000	      0.00000000
      0.58345876	      0.00000000	      0.00000000	      0.00000000	      0.00000000
      0.58354044	      0.00000000	      0.00000000	      0.00000000	      0.00000000
      0.58362213	      0.00000000	      0.00000000	      0.00000000	      0.00000000
      0.58372081	      0.00000000	      0.00000000	      0.00000000	      0.00000000
      0.58380913	      0.00000000	      0.00000000	      0.00000000	      0.00000000
      0.58389746	      0.00000000	      0.00000000	      0.00000000	      0.00000000
      0.58398579	      0.00000000	      0.00000000	      0.00000000	      0.00000000
      0.58407411	      0.00000000	      0.00000000	      0.00000000	      0.00000000
      0.58416244	      0.00000000	      0.00000000	      0.00000000	      0.00000000
      0.58425076	      0.00000000	      0.00000000	      0.00000000	      0.00000000
      0.58433909	      0.00000000	      0.00000000	      0.00000000	      0.00000000
      0.58442742	      0.00000000	      0.00000000	      0.00000000	      0.00000000
      0.58451574	      0.00000000	      0.00000000	      0.00000000	      0.00000000
      0.58460407	      0.00000000	      0.00000000	      0.00000000	      0.00000000
      0.58469239	      0.00000000	      0.00000000	      0.00000000	      0.00000000
      0.58478072	      0.00000000	      0.00000000	      0.00000000	      0.00000000
      0.58486905	      0.00000000	      0.00000000	      0.00000000	      0.00000000
      0.58494757	      0.00000000	      0.00000000	      0.00000000	      0.00000000
      0.58502609	      0.00000000	      0.00000000	      0.00000000	      0.00000000
      0.58512332	      0.00000000	      0.00000000	      0.00000000	      0.00000000
      0.58522055	      0.00000000	      0.00000000	      0.00000000	      0.00000000
      0.58530010	      0.00000000	      0.00000000	      0.00000000	      0.00000000
      0.58537966	      0.00000000	      0.00000000	      0.00000000	      0.00000000
      0.58547784	      0.00000000	      0.00000000	      0.00000000	      0.00000000
      0.58557601	      0.00000000	      0.00000000	      0.00000000	      0.00000000
      0.58565203	      0.00000000	      0.00000000	      0.00000000	      0.00000000
      0.58572805	      0.00000000	      0.00000000	      0.00000000	      0.00000000
      0.58583111	      0.00000000	      0.00000000	      0.00000000	      0.00000000
      0.58593417	      0.00000000	      0.00000000	      0.00000000	      0.00000000
      0.58600677	      0.00000000	      0.00000000	      0.00000000	      0.00000000
      0.58607936	      0.00000000	      0.00000000	      0.00000000	      0.00000000
      0.58618942	      0.00000000	      0.00000000	      0.00000000	      0.00000000
      0.58628029	      0.00000000	      0.00000000	      0.00000000	      0.00000000
      0.58637117	      0.00000000	      0.00000000	      0.00000000	      0.00000000
      0.58646204	      0.00000000	      0.00000000	      0.00000000	      0.00000000
      0.58655291	      0.00000000	      0.00000000	      0.00000000	      0.00000000
      0.58663105	      0.00000000	      0.00000000	      0.00000000	      0.00000000
      0.58670920	      0.00000000	      0.00000000	      0.00000000	      0.00000000
      0.58680671	      0.00000000	      0.00000000	      0.00000000	      0.00000000
      0.58690423	      0.00000000	      0.00000000	      0.00000000	      0.00000000
      0.58698284	      0.00000000	      0.00000000	      0.00000000	      0.00000000
      0.58706146	      0.00000000	      0.00000000	      0.00000000	      0.00000000
      0.58715997	      0.00000000	      0.00000000	      0.00000000	      0.00000000
      0.58725849	      0.00000000	      0.00000000	      0.00000000	      0.00000000
      0.58733431	      0.00000000	      0.00000000	      0.00000000	      0.00000000
      0.58741014	      0.00000000	      0.00000000	      0.00000000	      0.00000000
      0.58751256	      0.00000000	      0.00000000	      0.00000000	      0.00000000
      0.58761499	      0.00000000	      0.00000000	      0.00000000	      0.00000000
      0.58768817	      0.00000000	      0.00000000	      0.00000000	      0.00000000
      0.58776136	      0.00000000	      0.00000000	      0.00000000	      0.00000000
      0.58786893	      0.00000000	      0.00000000	      0.00000000	      0.00000000
      0.58795995	      0.00000000	      0.00000000	      0.00000000	      0.00000000
      0.58805097	      0.00000000	      0.00000000	      0.00000000	      0.00000000
      0.58814199	      0.00000000	      0.00000000	      0.00000000	      0.00000000
      0.58822305	      0.00000000	      0.00000000	      0.00000000	      0.00000000
      0.58830411	      0.00000000	      0.00000000	      0.00000000	      0.00000000
      0.58838517	      0.00000000	      0.00000000	      0.00000000	      0.00000000
      0.58849051	      0.00000000	      0.00000000	      0.00000000	      0.00000000
      0.58857274	      0.00000000	      0.00000000	      0.00000000	      0.00000000
      0.58865497	      0.00000000	      0.00000000	      0.00000000	      0.00000000
      0.58873720	      0.00000000	      0.00000000	      0.00000000	      0.00000000
      0.58884218	      0.00000000	      0.00000000	      0.00000000	      0.00000000
      0.58892279	      0.00000000	      0.00000000	      0.00000000	      0.00000000
      0.58900340	      0.00000000	      0.00000000	      0.00000000	      0.00000000
      0.58910067	      0.00000000	      0.00000000	      0.00000000	      0.00000000
      0.58919794	      0.00000000	      0.00000000	      0.00000000	      0.00000000
      0.58927174	      0.00000000	      0.00000000	      0.00000000	      0.00000000
      0.58934555	      0.00000000	      0.00000000	      0.00000000	      0.00000000
      0.58945003	      0.00000000	      0.00000000	      0.00000000	      0.00000000
      0.58954095	      0.00000000	      0.00000000	      0.00000000	      0.00000000
      0.58963186	      0.00000000	      0.00000000	      0.00000000	      0.00000000
      0.58972278	      0.00000000	      0.00000000	      0.00000000	      0.00000000
      0.58980210	      0.00000000	      0.00000000	      0.00000000	      0.00000000
      0.58988143	      0.00000000	      0.00000000	      0.00000000	      0.00000000
      0.58996076	      0.00000000	      0.00000000	      0.00000000	      0.00000000
      0.59007111	      0.00000000	      0.00000000	      0.00000000	      0.00000000
      0.59015216	      0.00000000	      0.00000000	      0.00000000	      0.00000000
      0.59023320	      0.00000000	      0.00000000	      0.00000000	      0.00000000
      0.59033078	      0.00000000	      0.00000000	      0.00000000	      0.00000000
      0.59041724	      0.00000000	      0.00000000	      0.00000000	      0.00000000
      0.59050371	      0.00000000	      0.00000000	      0.00000000	      0.00000000
      0.59059017	      0.00000000	      0.00000000	      0.00000000	      0.00000000
      0.59067663	      0.00000000	      0.00000000	      0.00000000	      0.00000000
      0.59076309	      0.00000000	      0.00000000	      0.00000000	      0.00000000
      0.59084955	      0.00000000	      0.00000000	      0.00000000	      0.00000000
      0.59093601	      0.00000000	      0.00000000	      0.00000000	      0.00000000
      0.59102247	      0.00000000	      0.00000000	      0.00000000	      0.00000000
      0.59110893	      0.00000000	      0.00000000	      0.00000000	      0.00000000
      0.59119539	      0.00000000	      0.00000000	      0.00000000	      0.00000000
      0.59128185	      0.00000000	      0.00000000	      0.00000000	      0.00000000
      0.59136831	      0.00000000	      0.00000000	      0.00000000	      0.00000000
      0.59145478	      0.00000000	      0.00000000	      0.00000000	      0.00000000
      0.59154124	      0.00000000	      0.00000000	      0.00000000	      0.00000000
      0.59162770	      0.00000000	      0.00000000	      0.00000000	      0.00000000
      0.59171416	      0.00000000	      0.00000000	      0.00000000	      0.00000000
      0.59180062	      0.00000000	      0.00000000	      0.00000000	      0.00000000
      0.59188708	      0.00000000	      0.00000000	      0.00000000	      0.00000000
      0.59197354	      0.00000000	      0.00000000	      0.00000000	      0.00000000
      0.59206000	      0.00000000	      0.00000000	      0.00000000	      0.00000000
      0.59214646	      0.00000000	      0.00000000	      0.00000000	      0.00000000
      0.59223292	      0.00000000	      0.00000000	      0.00000000	      0.00000000
      0.59231939	      0.00000000	      0.00000000	      0.00000000	      0.00000000
      0.59240585	      0.00000000	      0.00000000	      0.00000000	      0.00000000
      0.59249231	      0.00000000	      0.00000000	      0.00000000	      0.00000000
      0.59257877	      0.00000000	      0.00000000	      0.00000000	      0.00000000
      0.59266523	      0.00000000	      0.00000000	      0.00000000	      0.00000000
      0.59275169	      0.00000000	      0.00000000	      0.00000000	      0.00000000
      0.59283815	      0.00000000	      0.00000000	      0.00000000	      0.00000000
      0.59292461	      0.00000000	      0.00000000	      0.00000000	      0.00000000
      0.59301107	      0.00000000	      0.00000000	      0.00000000	      0.00000000
      0.59309753	      0.00000000	      0.00000000	      0.00000000	      0.00000000
      0.59318400	      0.00000000	      0.00000000	      0.00000000	      0.00000000
      0.59327046	      0.00000000	      0.00000000	      0.00000000	      0.00000000
      0.59335692	      0.00000000	      0.00000000	      0.00000000	      0.00000000
      0.59344338	      0.00000000	      0.00000000	      0.00000000	      0.00000000
      0.59352984	      0.00000000	      0.00000000	      0.00000000	      0.00000000
      0.59361630	      0.00000000	      0.00000000	      0.00000000	      0.00000000
      0.59370276	      0.00000000	      0.00000000	      0.00000000	      0.00000000
      0.59378922	      0.00000000	      0.00000000	      0.00000000	      0.00000000
      0.59387568	      0.00000000	      0.00000000	      0.00000000	      0.00000000
      0.59396214	      0.00000000	      0.00000000	      0.00000000	      0.00000000
      0.59404860	      0.00000000	      0.00000000	      0.00000000	      0.00000000
      0.59413507	      0.00000000	      0.00000000	      0.00000000	      0.00000000
      0.59422153	      0.00000000	      0.00000000	      0.00000000	      0.00000000
      0.59429925	      0.00000000	      0.00000000	      0.00000000	      0.00000000
      0.59437698	      0.00000000	      0.00000000	      0.00000000	      0.00000000
      0.59447124	      0.00000000	      0.00000000	      0.00000000	      0.00000000
      0.59456550	      0.00000000	      0.00000000	      0.00000000	      0.00000000
      0.59464506	      0.00000000	      0.00000000	      0.00000000	      0.00000000
      0.59472462	      0.00000000	      0.00000000	      0.00000000	      0.00000000
      0.59480419	      0.00000000	      0.00000000	      0.00000000	      0.00000000
      0.59491107	      0.00000000	      0.00000000	      0.00000000	      0.00000000
      0.59499126	      0.00000000	      0.00000000	      0.00000000	      0.00000000
      0.59507145	      0.00000000	      0.00000000	      0.00000000	      0.00000000
      0.59515165	      0.00000000	      0.00000000	      0.00000000	      0.00000000
      0.59525942	      0.00000000	      0.00000000	      0.00000000	      0.00000000
      0.59533805	      0.00000000	      0.00000000	      0.00000000	      0.00000000
      0.59541668	      0.00000000	      0.00000000	      0.00000000	      0.00000000
      0.59551479	      0.00000000	      0.00000000	      0.00000000	      0.00000000
      0.59560185	      0.00000000	      0.00000000	      0.00000000	      0.00000000
      0.59568891	      0.00000000	      0.00000000	      0.00000000	      0.00000000
      0.59577597	      0.00000000	      0.00000000	      0.00000000	      0.00000000
      0.59586303	      0.00000000	      0.00000000	      0.00000000	      0.00000000
      0.59595009	      0.00000000	      0.00000000	      0.00000000	      0.00000000
      0.59603715	      0.00000000	      0.00000000	      0.00000000	      0.00000000
      0.59611436	      0.00000000	      0.00000000	      0.00000000	      0.00000000
      0.59619158	      0.00000000	      0.00000000	      0.00000000	      0.00000000
      0.59628627	      0.00000000	      0.00000000	      0.00000000	      0.00000000
      0.59638096	      0.00000000	      0.00000000	      0.00000000	      0.00000000
      0.59645884	      0.00000000	      0.00000000	      0.00000000	      0.00000000
      0.59653672	      0.00000000	      0.00000000	      0.00000000	      0.00000000
      0.59663250	      0.00000000	      0.00000000	      0.00000000	      0.00000000
      0.59672829	      0.00000000	      0.00000000	      0.00000000	      0.00000000
      0.59680293	      0.00000000	      0.00000000	      0.00000000	      0.00000000
      0.59687757	      0.00000000	      0.00000000	      0.00000000	      0.00000000
      0.59697783	      0.00000000	      0.00000000	      0.00000000	      0.00000000
      0.59707809	      0.00000000	      0.00000000	      0.00000000	      0.00000000
      0.59714953	      0.00000000	      0.00000000	      0.00000000	      0.00000000
      0.59722097	      0.00000000	      0.00000000	      0.00000000	      0.00000000
      0.59732758	      0.00000000	      0.00000000	      0.00000000	      0.00000000
      0.59741638	      0.00000000	      0.00000000	      0.00000000	      0.00000000
      0.59750518	      0.00000000	      0.00000000	      0.00000000	      0.00000000
      0.59759399	      0.00000000	      0.00000000	      0.00000000	      0.00000000
      0.59768279	      0.00000000	      0.00000000	      0.00000000	      0.00000000
      0.59775928	      0.00000000	      0.00000000	      0.00000000	      0.00000000
      0.59783576	      0.00000000	      0.00000000	      0.00000000	      0.00000000
      0.59793107	      0.00000000	      0.00000000	      0.00000000	      0.00000000
      0.59802638	      0.00000000	      0.00000000	      0.00000000	      0.00000000
      0.59810332	      0.00000000	      0.00000000	      0.00000000	      0.00000000
      0.59818026	      0.00000000	      0.00000000	      0.00000000	      0.00000000
      0.59827658	      0.00000000	      0.00000000	      0.00000000	      0.00000000
      0.59837290	      0.00000000	      0.00000000	      0.00000000	      0.00000000
      0.59844709	      0.00000000	      0.00000000	      0.00000000	      0.00000000
      0.59852128	      0.00000000	      0.00000000	      0.00000000	      0.00000000
      0.59862147	      0.00000000	      0.00000000	      0.00000000	      0.00000000
      0.59872165	      0.00000000	      0.00000000	      0.00000000	      0.00000000
      0.59879323	      0.00000000	      0.00000000	      0.00000000	      0.00000000
      0.59886480	      0.00000000	      0.00000000	      0.00000000	      0.00000000
      0.59897011	      0.00000000	      0.00000000	      0.00000000	      0.00000000
      0.59905914	      0.00000000	      0.00000000	      0.00000000	      0.00000000
      0.59914816	      0.00000000	      0.00000000	      0.00000000	      0.00000000
      0.59923718	      0.00000000	      0.00000000	      0.00000000	      0.00000000
      0.59931659	      0.00000000	      0.00000000	      0.00000000	      0.00000000
      0.59939600	      0.00000000	      0.00000000	      0.00000000	      0.00000000
      0.59947541	      0.00000000	      0.00000000	      0.00000000	      0.00000000
      0.59957812	      0.00000000	      0.00000000	      0.00000000	      0.00000000
      0.59965869	      0.00000000	      0.00000000	      0.00000000	      0.00000000
      0.59973925	      0.00000000	      0.00000000	      0.00000000	      0.00000000
      0.59981982	      0.00000000	      0.00000000	      0.00000000	      0.00000000
      0.59992211	      0.00000000	      0.00000000	      0.00000000	      0.00000000
      0.60000113	      0.00000000	      0.00000000	      0.00000000	      0.00000000
      0.60008015	      0.00000000	      0.00000000	      0.00000000	      0.00000000
      0.60017509	      0.00000000	      0.00000000	      0.00000000	      0.00000000
      0.60027004	      0.00000000	      0.00000000	      0.00000000	      0.00000000
      0.60034249	      0.00000000	      0.00000000	      0.00000000	      0.00000000
      0.60041495	      0.00000000	      0.00000000	      0.00000000	      0.00000000
      0.60051679	      0.00000000	      0.00000000	      0.00000000	      0.00000000
      0.60060563	      0.00000000	      0.00000000	      0.00000000	      0.00000000
      0.60069447	      0.00000000	      0.00000000	      0.00000000	      0.00000000
      0.60078332	      0.00000000	      0.00000000	      0.00000000	      0.00000000
      0.60086123	      0.00000000	      0.00000000	      0.00000000	      0.00000000
      0.60093914	      0.00000000	      0.00000000	      0.00000000	      0.00000000
      0.60101705	      0.00000000	      0.00000000	      0.00000000	      0.00000000
      0.60112399	      0.00000000	      0.00000000	      0.00000000	      0.00000000
      0.60120355	      0.00000000	      0.00000000	      0.00000000	      0.00000000
      0.60128312	      0.00000000	      0.00000000	      0.00000000	      0.00000000
      0.60136268	      0.00000000	      0.00000000	      0.00000000	      0.00000000
      0.60146841	      0.00000000	      0.00000000	      0.00000000	      0.00000000
      0.60154613	      0.00000000	      0.00000000	      0.00000000	      0.00000000
      0.60162385	      0.00000000	      0.00000000	      0.00000000	      0.00000000
      0.60172062	      0.00000000	      0.00000000	      0.00000000	      0.00000000
      0.60180676	      0.00000000	      0.00000000	      0.00000000	      0.00000000
      0.60189289	      0.00000000	      0.00000000	      0.00000000	      0.00000000
      0.60197903	      0.00000000	      0.00000000	      0.00000000	      0.00000000
      0.60206516	      0.00000000	      0.00000000	      0.00000000	      0.00000000
      0.60215130	      0.00000000	      0.00000000	      0.00000000	      0.00000000
      0.60223743	      0.00000000	      0.00000000	      0.00000000	      0.00000000
      0.60231300	      0.00000000	      0.00000000	      0.00000000	      0.00000000
      0.60238857	      0.00000000	      0.00000000	      0.00000000	      0.00000000
      0.60248312	      0.00000000	      0.00000000	      0.00000000	      0.00000000
      0.60257767	      0.00000000	      0.00000000	      0.00000000	      0.00000000
      0.60265398	      0.00000000	      0.00000000	      0.00000000	      0.00000000
      0.60273029	      0.00000000	      0.00000000	      0.00000000	      0.00000000
      0.60282602	      0.00000000	      0.00000000	      0.00000000	      0.00000000
      0.60292174	      0.00000000	      0.00000000	      0.00000000	      0.00000000
      0.60299460	      0.00000000	      0.00000000	      0.00000000	      0.00000000
      0.60306745	      0.00000000	      0.00000000	      0.00000000	      0.00000000
      0.60316821	      0.00000000	      0.00000000	      0.00000000	      0.00000000
      0.60326897	      0.00000000	      0.00000000	      0.00000000	      0.00000000
      0.60333835	      0.00000000	      0.00000000	      0.00000000	      0.00000000
      0.60340773	      0.00000000	      0.00000000	      0.00000000	      0.00000000
      0.60351601	      0.00000000	      0.00000000	      0.00000000	      0.00000000
      0.60360421	      0.00000000	      0.00000000	      0.00000000	      0.00000000
      0.60369241	      0.00000000	      0.00000000	      0.00000000	      0.00000000
      0.60378061	      0.00000000	      0.00000000	      0.00000000	      0.00000000
      0.60386880	      0.00000000	      0.00000000	      0.00000000	      0.00000000
      0.60394341	      0.00000000	      0.00000000	      0.00000000	      0.00000000
      0.60401801	      0.00000000	      0.00000000	      0.00000000	      0.00000000
      0.60411366	      0.00000000	      0.00000000	      0.00000000	      0.00000000
      0.60420930	      0.00000000	      0.00000000	      0.00000000	      0.00000000
      0.60428431	      0.00000000	      0.00000000	      0.00000000	      0.00000000
      0.60435931	      0.00000000	      0.00000000	      0.00000000	      0.00000000
      0.60445626	      0.00000000	      0.00000000	      0.00000000	      0.00000000
      0.60455321	      0.00000000	      0.00000000	      0.00000000	      0.00000000
      0.60462511	      0.00000000	      0.00000000	      0.00000000	      0.00000000
      0.60469701	      0.00000000	      0.00000000	      0.00000000	      0.00000000
      0.60479875	      0.00000000	      0.00000000	      0.00000000	      0.00000000
      0.60488645	      0.00000000	      0.00000000	      0.00000000	      0.00000000
      0.60497415	      0.00000000	      0.00000000	      0.00000000	      0.00000000
      0.60506185	      0.00000000	      0.00000000	      0.00000000	      0.00000000
      0.60514955	      0.00000000	      0.00000000	      0.00000000	      0.00000000
      0.60522357	      0.00000000	      0.00000000	      0.00000000	      0.00000000
      0.60529759	      0.00000000	      0.00000000	      0.00000000	      0.00000000
      0.60539373	      0.00000000	      0.00000000	      0.00000000	      0.00000000
      0.60548986	      0.00000000	      0.00000000	      0.00000000	      0.00000000
      0.60556375	      0.00000000	      0.00000000	      0.00000000	      0.00000000
      0.60563763	      0.00000000	      0.00000000	      0.00000000	      0.00000000
      0.60573609	      0.00000000	      0.00000000	      0.00000000	      0.00000000
      0.60583456	      0.00000000	      0.00000000	      0.00000000	      0.00000000
      0.60590448	      0.00000000	      0.00000000	      0.00000000	      0.00000000
      0.60597441	      0.00000000	      0.00000000	      0.00000000	      0.00000000
      0.60607993	      0.00000000	      0.00000000	      0.00000000	      0.00000000
      0.60616756	      0.00000000	      0.00000000	      0.00000000	      0.00000000
      0.60625519	      0.00000000	      0.00000000	      0.00000000	      0.00000000
      0.60634282	      0.00000000	      0.00000000	      0.00000000	      0.00000000
      0.60643045	      0.00000000	      0.00000000	      0.00000000	      0.00000000
      0.60650476	      0.00000000	      0.00000000	      0.00000000	      0.00000000
      0.60657906	      0.00000000	      0.00000000	      0.00000000	      0.00000000
      0.60667416	      0.00000000	      0.00000000	      0.00000000	      0.00000000
      0.60676926	      0.00000000	      0.00000000	      0.00000000	      0.00000000
      0.60684403	      0.00000000	      0.00000000	      0.00000000	      0.00000000
      0.60691879	      0.00000000	      0.00000000	      0.00000000	      0.00000000
      0.60701513	      0.00000000	      0.00000000	      0.00000000	      0.00000000
      0.60711147	      0.00000000	      0.00000000	      0.00000000	      0.00000000
      0.60718315	      0.00000000	      0.00000000	      0.00000000	      0.00000000
      0.60725484	      0.00000000	      0.00000000	      0.00000000	      0.00000000
      0.60735589	      0.00000000	      0.00000000	      0.00000000	      0.00000000
      0.60744314	      0.00000000	      0.00000000	      0.00000000	      0.00000000
      0.60753038	      0.00000000	      0.00000000	      0.00000000	      0.00000000
      0.60761763	      0.00000000	      0.00000000	      0.00000000	      0.00000000
      0.60770488	      0.00000000	      0.00000000	      0.00000000	      0.00000000
      0.60777871	      0.00000000	      0.00000000	      0.00000000	      0.00000000
      0.60785254	      0.00000000	      0.00000000	      0.00000000	      0.00000000
      0.60794801	      0.00000000	      0.00000000	      0.00000000	      0.00000000
      0.60804348	      0.00000000	      0.00000000	      0.00000000	      0.00000000
      0.60811720	      0.00000000	      0.00000000	      0.00000000	      0.00000000
      0.60819092	      0.00000000	      0.00000000	      0.00000000	      0.00000000
      0.60828863	      0.00000000	      0.00000000	      0.00000000	      0.00000000
      0.60838633	      0.00000000	      0.00000000	      0.00000000	      0.00000000
      0.60845620	      0.00000000	      0.00000000	      0.00000000	      0.00000000
      0.60852606	      0.00000000	      0.00000000	      0.00000000	      0.00000000
      0.60863052	      0.00000000	      0.00000000	      0.00000000	      0.00000000
      0.60871768	      0.00000000	      0.00000000	      0.00000000	      0.00000000
      0.60880484	      0.00000000	      0.00000000	      0.00000000	      0.00000000
      0.60889200	      0.00000000	      0.00000000	      0.00000000	      0.00000000
      0.60897917	      0.00000000	      0.00000000	      0.00000000	      0.00000000
      0.60905329	      0.00000000	      0.00000000	      0.00000000	      0.00000000
      0.60912741	      0.00000000	      0.00000000	      0.00000000	      0.00000000
      0.60922186	      0.00000000	      0.00000000	      0.00000000	      0.00000000
      0.60931632	      0.00000000	      0.00000000	      0.00000000	      0.00000000
      0.60939089	      0.00000000	      0.00000000	      0.00000000	      0.00000000
      0.60946547	      0.00000000	      0.00000000	      0.00000000	      0.00000000
      0.60956112	      0.00000000	      0.00000000	      0.00000000	      0.00000000
      0.60965678	      0.00000000	      0.00000000	      0.00000000	      0.00000000
      0.60972834	      0.00000000	      0.00000000	      0.00000000	      0.00000000
      0.60979990	      0.00000000	      0.00000000	      0.00000000	      0.00000000
      0.60990012	      0.00000000	      0.00000000	      0.00000000	      0.00000000
      0.60998689	      0.00000000	      0.00000000	      0.00000000	      0.00000000
      0.61007366	      0.00000000	      0.00000000	      0.00000000	      0.00000000
      0.61016043	      0.00000000	      0.00000000	      0.00000000	      0.00000000
      0.61024721	      0.00000000	      0.00000000	      0.00000000	      0.00000000
      0.61032096	      0.00000000	      0.00000000	      0.00000000	      0.00000000
      0.61039471	      0.00000000	      0.00000000	      0.00000000	      0.00000000
      0.61048938	      0.00000000	      0.00000000	      0.00000000	      0.00000000
      0.61058406	      0.00000000	      0.00000000	      0.00000000	      0.00000000
      0.61065773	      0.00000000	      0.00000000	      0.00000000	      0.00000000
      0.61073140	      0.00000000	      0.00000000	      0.00000000	      0.00000000
      0.61082818	      0.00000000	      0.00000000	      0.00000000	      0.00000000
      0.61092496	      0.00000000	      0.00000000	      0.00000000	      0.00000000
      0.61099492	      0.00000000	      0.00000000	      0.00000000	      0.00000000
      0.61106488	      0.00000000	      0.00000000	      0.00000000	      0.00000000
      0.61116798	      0.00000000	      0.00000000	      0.00000000	      0.00000000
      0.61125463	      0.00000000	      0.00000000	      0.00000000	      0.00000000
      0.61134129	      0.00000000	      0.00000000	      0.00000000	      0.00000000
      0.61142794	      0.00000000	      0.00000000	      0.00000000	      0.00000000
      0.61151460	      0.00000000	      0.00000000	      0.00000000	      0.00000000
      0.61158867	      0.00000000	      0.00000000	      0.00000000	      0.00000000
      0.61166274	      0.00000000	      0.00000000	      0.00000000	      0.00000000
      0.61175638	      0.00000000	      0.00000000	      0.00000000	      0.00000000
      0.61185003	      0.00000000	      0.00000000	      0.00000000	      0.00000000
      0.61192455	      0.00000000	      0.00000000	      0.00000000	      0.00000000
      0.61199908	      0.00000000	      0.00000000	      0.00000000	      0.00000000
      0.61209385	      0.00000000	      0.00000000	      0.00000000	      0.00000000
      0.61218863	      0.00000000	      0.00000000	      0.00000000	      0.00000000
      0.61226025	      0.00000000	      0.00000000	      0.00000000	      0.00000000
      0.61233187	      0.00000000	      0.00000000	      0.00000000	      0.00000000
      0.61243094	      0.00000000	      0.00000000	      0.00000000	      0.00000000
      0.61253000	      0.00000000	      0.00000000	      0.00000000	      0.00000000
      0.61259880	      0.00000000	      0.00000000	      0.00000000	      0.00000000
      0.61266759	      0.00000000	      0.00000000	      0.00000000	      0.00000000
      0.61277262	      0.00000000	      0.00000000	      0.00000000	      0.00000000
      0.61285986	      0.00000000	      0.00000000	      0.00000000	      0.00000000
      0.61294710	      0.00000000	      0.00000000	      0.00000000	      0.00000000
      0.61303434	      0.00000000	      0.00000000	      0.00000000	      0.00000000
      0.61311120	      0.00000000	      0.00000000	      0.00000000	      0.00000000
      0.61318807	      0.00000000	      0.00000000	      0.00000000	      0.00000000
      0.61326494	      0.00000000	      0.00000000	      0.00000000	      0.00000000
      0.61336732	      0.00000000	      0.00000000	      0.00000000	      0.00000000
      0.61344553	      0.00000000	      0.00000000	      0.00000000	      0.00000000
      0.61352374	      0.00000000	      0.00000000	      0.00000000	      0.00000000
      0.61360195	      0.00000000	      0.00000000	      0.00000000	      0.00000000
      0.61370357	      0.00000000	      0.00000000	      0.00000000	      0.00000000
      0.61378017	      0.00000000	      0.00000000	      0.00000000	      0.00000000
      0.61385676	      0.00000000	      0.00000000	      0.00000000	      0.00000000
      0.61395041	      0.00000000	      0.00000000	      0.00000000	      0.00000000
      0.61403450	      0.00000000	      0.00000000	      0.00000000	      0.00000000
      0.61411860	      0.00000000	      0.00000000	      0.00000000	      0.00000000
      0.61420270	      0.00000000	      0.00000000	      0.00000000	      0.00000000
      0.61428680	      0.00000000	      0.00000000	      0.00000000	      0.00000000
      0.61437089	      0.00000000	      0.00000000	      0.00000000	      0.00000000
      0.61445499	      0.00000000	      0.00000000	      0.00000000	      0.00000000
      0.61453021	      0.00000000	      0.00000000	      0.00000000	      0.00000000
      0.61460543	      0.00000000	      0.00000000	      0.00000000	      0.00000000
      0.61469631	      0.00000000	      0.00000000	      0.00000000	      0.00000000
      0.61478720	      0.00000000	      0.00000000	      0.00000000	      0.00000000
      0.61486313	      0.00000000	      0.00000000	      0.00000000	      0.00000000
      0.61493906	      0.00000000	      0.00000000	      0.00000000	      0.00000000
      0.61503079	      0.00000000	      0.00000000	      0.00000000	      0.00000000
      0.61512253	      0.00000000	      0.00000000	      0.00000000	      0.00000000
      0.61519561	      0.00000000	      0.00000000	      0.00000000	      0.00000000
      0.61526870	      0.00000000	      0.00000000	      0.00000000	      0.00000000
      0.61536417	      0.00000000	      0.00000000	      0.00000000	      0.00000000
      0.61545964	      0.00000000	      0.00000000	      0.00000000	      0.00000000
      0.61553002	      0.00000000	      0.00000000	      0.00000000	      0.00000000
      0.61560041	      0.00000000	      0.00000000	      0.00000000	      0.00000000
      0.61570086	      0.00000000	      0.00000000	      0.00000000	      0.00000000
      0.61578646	      0.00000000	      0.00000000	      0.00000000	      0.00000000
      0.61587205	      0.00000000	      0.00000000	      0.00000000	      0.00000000
      0.61595765	      0.00000000	      0.00000000	      0.00000000	      0.00000000
      0.61604325	      0.00000000	      0.00000000	      0.00000000	      0.00000000
      0.61611795	      0.00000000	      0.00000000	      0.00000000	      0.00000000
      0.61619265	      0.00000000	      0.00000000	      0.00000000	      0.00000000
      0.61628397	      0.00000000	      0.00000000	      0.00000000	      0.00000000
      0.61637528	      0.00000000	      0.00000000	      0.00000000	      0.00000000
      0.61645039	      0.00000000	      0.00000000	      0.00000000	      0.00000000
      0.61652551	      0.00000000	      0.00000000	      0.00000000	      0.00000000
      0.61661771	      0.00000000	      0.00000000	      0.00000000	      0.00000000
      0.61670992	      0.00000000	      0.00000000	      0.00000000	      0.00000000
      0.61678257	      0.00000000	      0.00000000	      0.00000000	      0.00000000
      0.61685522	      0.00000000	      0.00000000	      0.00000000	      0.00000000
      0.61695074	      0.00000000	      0.00000000	      0.00000000	      0.00000000
      0.61704627	      0.00000000	      0.00000000	      0.00000000	      0.00000000
      0.61711659	      0.00000000	      0.00000000	      0.00000000	      0.00000000
      0.61718691	      0.00000000	      0.00000000	      0.00000000	      0.00000000
      0.61728672	      0.00000000	      0.00000000	      0.00000000	      0.00000000
      0.61737242	      0.00000000	      0.00000000	      0.00000000	      0.00000000
      0.61745812	      0.00000000	      0.00000000	      0.00000000	      0.00000000
      0.61754383	      0.00000000	      0.00000000	      0.00000000	      0.00000000
      0.61762953	      0.00000000	      0.00000000	      0.00000000	      0.00000000
      0.61770254	      0.00000000	      0.00000000	      0.00000000	      0.00000000
      0.61777556	      0.00000000	      0.00000000	      0.00000000	      0.00000000
      0.61786880	      0.00000000	      0.00000000	      0.00000000	      0.00000000
      0.61796204	      0.00000000	      0.00000000	      0.00000000	      0.00000000
      0.61803498	      0.00000000	      0.00000000	      0.00000000	      0.00000000
      0.61810792	      0.00000000	      0.00000000	      0.00000000	      0.00000000
      0.61820316	      0.00000000	      0.00000000	      0.00000000	      0.00000000
      0.61829840	      0.00000000	      0.00000000	      0.00000000	      0.00000000
      0.61836779	      0.00000000	      0.00000000	      0.00000000	      0.00000000
      0.61843718	      0.00000000	      0.00000000	      0.00000000	      0.00000000
      0.61853835	      0.00000000	      0.00000000	      0.00000000	      0.00000000
      0.61862386	      0.00000000	      0.00000000	      0.00000000	      0.00000000
      0.61870937	      0.00000000	      0.00000000	      0.00000000	      0.00000000
      0.61879487	      0.00000000	      0.00000000	      0.00000000	      0.00000000
      0.61888038	      0.00000000	      0.00000000	      0.00000000	      0.00000000
      0.61895369	      0.00000000	      0.00000000	      0.00000000	      0.00000000
      0.61902699	      0.00000000	      0.00000000	      0.00000000	      0.00000000
      0.61911927	      0.00000000	      0.00000000	      0.00000000	      0.00000000
      0.61921155	      0.00000000	      0.00000000	      0.00000000	      0.00000000
      0.61928530	      0.00000000	      0.00000000	      0.00000000	      0.00000000
      0.61935905	      0.00000000	      0.00000000	      0.00000000	      0.00000000
      0.61945243	      0.00000000	      0.00000000	      0.00000000	      0.00000000
      0.61954581	      0.00000000	      0.00000000	      0.00000000	      0.00000000
      0.61961673	      0.00000000	      0.00000000	      0.00000000	      0.00000000
      0.61968765	      0.00000000	      0.00000000	      0.00000000	      0.00000000
      0.61978518	      0.00000000	      0.00000000	      0.00000000	      0.00000000
      0.61988271	      0.00000000	      0.00000000	      0.00000000	      0.00000000
      0.61995087	      0.00000000	      0.00000000	      0.00000000	      0.00000000
      0.62001903	      0.00000000	      0.00000000	      0.00000000	      0.00000000
      0.62012229	      0.00000000	      0.00000000	      0.00000000	      0.00000000
      0.62020835	      0.00000000	      0.00000000	      0.00000000	      0.00000000
      0.62029440	      0.00000000	      0.00000000	      0.00000000	      0.00000000
      0.62038046	      0.00000000	      0.00000000	      0.00000000	      0.00000000
      0.62045661	      0.00000000	      0.00000000	      0.00000000	      0.00000000
      0.62053277	      0.00000000	      0.00000000	      0.00000000	      0.00000000
      0.62060892	      0.00000000	      0.00000000	      0.00000000	      0.00000000
      0.62070922	      0.00000000	      0.00000000	      0.00000000	      0.00000000
      0.62078665	      0.00000000	      0.00000000	      0.00000000	      0.00000000
      0.62086408	      0.00000000	      0.00000000	      0.00000000	      0.00000000
      0.62094151	      0.00000000	      0.00000000	      0.00000000	      0.00000000
      0.62104111	      0.00000000	      0.00000000	      0.00000000	      0.00000000
      0.62111701	      0.00000000	      0.00000000	      0.00000000	      0.00000000
      0.62119291	      0.00000000	      0.00000000	      0.00000000	      0.00000000
      0.62128498	      0.00000000	      0.00000000	      0.00000000	      0.00000000
      0.62137705	      0.00000000	      0.00000000	      0.00000000	      0.00000000
      0.62144625	      0.00000000	      0.00000000	      0.00000000	      0.00000000
      0.62151545	      0.00000000	      0.00000000	      0.00000000	      0.00000000
      0.62161487	      0.00000000	      0.00000000	      0.00000000	      0.00000000
      0.62170074	      0.00000000	      0.00000000	      0.00000000	      0.00000000
      0.62178662	      0.00000000	      0.00000000	      0.00000000	      0.00000000
      0.62187250	      0.00000000	      0.00000000	      0.00000000	      0.00000000
      0.62194725	      0.00000000	      0.00000000	      0.00000000	      0.00000000
      0.62202201	      0.00000000	      0.00000000	      0.00000000	      0.00000000
      0.62211184	      0.00000000	      0.00000000	      0.00000000	      0.00000000
      0.62220166	      0.00000000	      0.00000000	      0.00000000	      0.00000000
      0.62227609	      0.00000000	      0.00000000	      0.00000000	      0.00000000
      0.62235053	      0.00000000	      0.00000000	      0.00000000	      0.00000000
      0.62244167	      0.00000000	      0.00000000	      0.00000000	      0.00000000
      0.62253281	      0.00000000	      0.00000000	      0.00000000	      0.00000000
      0.62260506	      0.00000000	      0.00000000	      0.00000000	      0.00000000
      0.62267731	      0.00000000	      0.00000000	      0.00000000	      0.00000000
      0.62277149	      0.00000000	      0.00000000	      0.00000000	      0.00000000
      0.62286567	      0.00000000	      0.00000000	      0.00000000	      0.00000000
      0.62293562	      0.00000000	      0.00000000	      0.00000000	      0.00000000
      0.62300557	      0.00000000	      0.00000000	      0.00000000	      0.00000000
      0.62310384	      0.00000000	      0.00000000	      0.00000000	      0.00000000
      0.62318862	      0.00000000	      0.00000000	      0.00000000	      0.00000000
      0.62327340	      0.00000000	      0.00000000	      0.00000000	      0.00000000
      0.62335817	      0.00000000	      0.00000000	      0.00000000	      0.00000000
      0.62344295	      0.00000000	      0.00000000	      0.00000000	      0.00000000
      0.62351561	      0.00000000	      0.00000000	      0.00000000	      0.00000000
      0.62358827	      0.00000000	      0.00000000	      0.00000000	      0.00000000
      0.62368016	      0.00000000	      0.00000000	      0.00000000	      0.00000000
      0.62377204	      0.00000000	      0.00000000	      0.00000000	      0.00000000
      0.62384467	      0.00000000	      0.00000000	      0.00000000	      0.00000000
      0.62391730	      0.00000000	      0.00000000	      0.00000000	      0.00000000
      0.62401101	      0.00000000	      0.00000000	      0.00000000	      0.00000000
      0.62410472	      0.00000000	      0.00000000	      0.00000000	      0.00000000
      0.62417400	      0.00000000	      0.00000000	      0.00000000	      0.00000000
      0.62424328	      0.00000000	      0.00000000	      0.00000000	      0.00000000
      0.62434239	      0.00000000	      0.00000000	      0.00000000	      0.00000000
      0.62442694	      0.00000000	      0.00000000	      0.00000000	      0.00000000
      0.62451149	      0.00000000	      0.00000000	      0.00000000	      0.00000000
      0.62459604	      0.00000000	      0.00000000	      0.00000000	      0.00000000
      0.62468059	      0.00000000	      0.00000000	      0.00000000	      0.00000000
      0.62475360	      0.00000000	      0.00000000	      0.00000000	      0.00000000
      0.62482660	      0.00000000	      0.00000000	      0.00000000	      0.00000000
      0.62491750	      0.00000000	      0.00000000	      0.00000000	      0.00000000
      0.62500839	      0.00000000	      0.00000000	      0.00000000	      0.00000000
      0.62508184	      0.00000000	      0.00000000	      0.00000000	      0.00000000
      0.62515528	      0.00000000	      0.00000000	      0.00000000	      0.00000000
      0.62524719	      0.00000000	      0.00000000	      0.00000000	      0.00000000
      0.62533910	      0.00000000	      0.00000000	      0.00000000	      0.00000000
      0.62540987	      0.00000000	      0.00000000	      0.00000000	      0.00000000
      0.62548063	      0.00000000	      0.00000000	      0.00000000	      0.00000000
      0.62557635	      0.00000000	      0.00000000	      0.00000000	      0.00000000
      0.62567207	      0.00000000	      0.00000000	      0.00000000	      0.00000000
      0.62574026	      0.00000000	      0.00000000	      0.00000000	      0.00000000
      0.62580844	      0.00000000	      0.00000000	      0.00000000	      0.00000000
      0.62590929	      0.00000000	      0.00000000	      0.00000000	      0.00000000
      0.62599426	      0.00000000	      0.00000000	      0.00000000	      0.00000000
      0.62607922	      0.00000000	      0.00000000	      0.00000000	      0.00000000
      0.62616419	      0.00000000	      0.00000000	      0.00000000	      0.00000000
      0.62624014	      0.00000000	      0.00000000	      0.00000000	      0.00000000
      0.62631609	      0.00000000	      0.00000000	      0.00000000	      0.00000000
      0.62639204	      0.00000000	      0.00000000	      0.00000000	      0.00000000
      0.62648963	      0.00000000	      0.00000000	      0.00000000	      0.00000000
      0.62656670	      0.00000000	      0.00000000	      0.00000000	      0.00000000
      0.62664378	      0.00000000	      0.00000000	      0.00000000	      0.00000000
      0.62672085	      0.00000000	      0.00000000	      0.00000000	      0.00000000
      0.62681793	      0.00000000	      0.00000000	      0.00000000	      0.00000000
      0.62689360	      0.00000000	      0.00000000	      0.00000000	      0.00000000
      0.62696927	      0.00000000	      0.00000000	      0.00000000	      0.00000000
      0.62704494	      0.00000000	      0.00000000	      0.00000000	      0.00000000
      0.62714647	      0.00000000	      0.00000000	      0.00000000	      0.00000000
      0.62722142	      0.00000000	      0.00000000	      0.00000000	      0.00000000
      0.62729637	      0.00000000	      0.00000000	      0.00000000	      0.00000000
      0.62738847	      0.00000000	      0.00000000	      0.00000000	      0.00000000
      0.62747039	      0.00000000	      0.00000000	      0.00000000	      0.00000000
      0.62755232	      0.00000000	      0.00000000	      0.00000000	      0.00000000
      0.62763424	      0.00000000	      0.00000000	      0.00000000	      0.00000000
      0.62771616	      0.00000000	      0.00000000	      0.00000000	      0.00000000
      0.62779809	      0.00000000	      0.00000000	      0.00000000	      0.00000000
      0.62788001	      0.00000000	      0.00000000	      0.00000000	      0.00000000
      0.62796193	      0.00000000	      0.00000000	      0.00000000	      0.00000000
      0.62804386	      0.00000000	      0.00000000	      0.00000000	      0.00000000
      0.62812578	      0.00000000	      0.00000000	      0.00000000	      0.00000000
      0.62819859	      0.00000000	      0.00000000	      0.00000000	      0.00000000
      0.62827140	      0.00000000	      0.00000000	      0.00000000	      0.00000000
      0.62836098	      0.00000000	      0.00000000	      0.00000000	      0.00000000
      0.62845056	      0.00000000	      0.00000000	      0.00000000	      0.00000000
      0.62852487	      0.00000000	      0.00000000	      0.00000000	      0.00000000
      0.62859919	      0.00000000	      0.00000000	      0.00000000	      0.00000000
      0.62868888	      0.00000000	      0.00000000	      0.00000000	      0.00000000
      0.62877857	      0.00000000	      0.00000000	      0.00000000	      0.00000000
      0.62885026	      0.00000000	      0.00000000	      0.00000000	      0.00000000
      0.62892196	      0.00000000	      0.00000000	      0.00000000	      0.00000000
      0.62901488	      0.00000000	      0.00000000	      0.00000000	      0.00000000
      0.62910780	      0.00000000	      0.00000000	      0.00000000	      0.00000000
      0.62917741	      0.00000000	      0.00000000	      0.00000000	      0.00000000
      0.62924703	      0.00000000	      0.00000000	      0.00000000	      0.00000000
      0.62934371	      0.00000000	      0.00000000	      0.00000000	      0.00000000
      0.62944040	      0.00000000	      0.00000000	      0.00000000	      0.00000000
      0.62950693	      0.00000000	      0.00000000	      0.00000000	      0.00000000
      0.62957345	      0.00000000	      0.00000000	      0.00000000	      0.00000000
      0.62967657	      0.00000000	      0.00000000	      0.00000000	      0.00000000
      0.62976162	      0.00000000	      0.00000000	      0.00000000	      0.00000000
      0.62984667	      0.00000000	      0.00000000	      0.00000000	      0.00000000
      0.62993171	      0.00000000	      0.00000000	      0.00000000	      0.00000000
      0.63000625	      0.00000000	      0.00000000	      0.00000000	      0.00000000
      0.63008079	      0.00000000	      0.00000000	      0.00000000	      0.00000000
      0.63015533	      0.00000000	      0.00000000	      0.00000000	      0.00000000
      0.63025591	      0.00000000	      0.00000000	      0.00000000	      0.00000000
      0.63033188	      0.00000000	      0.00000000	      0.00000000	      0.00000000
      0.63040785	      0.00000000	      0.00000000	      0.00000000	      0.00000000
      0.63048382	      0.00000000	      0.00000000	      0.00000000	      0.00000000
      0.63058341	      0.00000000	      0.00000000	      0.00000000	      0.00000000
      0.63065778	      0.00000000	      0.00000000	      0.00000000	      0.00000000
      0.63073215	      0.00000000	      0.00000000	      0.00000000	      0.00000000
      0.63082366	      0.00000000	      0.00000000	      0.00000000	      0.00000000
      0.63090552	      0.00000000	      0.00000000	      0.00000000	      0.00000000
      0.63098738	      0.00000000	      0.00000000	      0.00000000	      0.00000000
      0.63106923	      0.00000000	      0.00000000	      0.00000000	      0.00000000
      0.63115109	      0.00000000	      0.00000000	      0.00000000	      0.00000000
      0.63123295	      0.00000000	      0.00000000	      0.00000000	      0.00000000
      0.63131480	      0.00000000	      0.00000000	      0.00000000	      0.00000000
      0.63138806	      0.00000000	      0.00000000	      0.00000000	      0.00000000
      0.63146131	      0.00000000	      0.00000000	      0.00000000	      0.00000000
      0.63154971	      0.00000000	      0.00000000	      0.00000000	      0.00000000
      0.63163812	      0.00000000	      0.00000000	      0.00000000	      0.00000000
      0.63171212	      0.00000000	      0.00000000	      0.00000000	      0.00000000
      0.63178612	      0.00000000	      0.00000000	      0.00000000	      0.00000000
      0.63187528	      0.00000000	      0.00000000	      0.00000000	      0.00000000
      0.63196445	      0.00000000	      0.00000000	      0.00000000	      0.00000000
      0.63203575	      0.00000000	      0.00000000	      0.00000000	      0.00000000
      0.63210705	      0.00000000	      0.00000000	      0.00000000	      0.00000000
      0.63219973	      0.00000000	      0.00000000	      0.00000000	      0.00000000
      0.63229241	      0.00000000	      0.00000000	      0.00000000	      0.00000000
      0.63236119	      0.00000000	      0.00000000	      0.00000000	      0.00000000
      0.63242997	      0.00000000	      0.00000000	      0.00000000	      0.00000000
      0.63252725	      0.00000000	      0.00000000	      0.00000000	      0.00000000
      0.63261440	      0.00000000	      0.00000000	      0.00000000	      0.00000000
      0.63270156	      0.00000000	      0.00000000	      0.00000000	      0.00000000
      0.63277131	      0.00000000	      0.00000000	      0.00000000	      0.00000000
      0.63284106	      0.00000000	      0.00000000	      0.00000000	      0.00000000
      0.63293505	      0.00000000	      0.00000000	      0.00000000	      0.00000000
      0.63302905	      0.00000000	      0.00000000	      0.00000000	      0.00000000
      0.63309787	      0.00000000	      0.00000000	      0.00000000	      0.00000000
      0.63316669	      0.00000000	      0.00000000	      0.00000000	      0.00000000
      0.63326384	      0.00000000	      0.00000000	      0.00000000	      0.00000000
      0.63334711	      0.00000000	      0.00000000	      0.00000000	      0.00000000
      0.63343038	      0.00000000	      0.00000000	      0.00000000	      0.00000000
      0.63351364	      0.00000000	      0.00000000	      0.00000000	      0.00000000
      0.63359691	      0.00000000	      0.00000000	      0.00000000	      0.00000000
      0.63366943	      0.00000000	      0.00000000	      0.00000000	      0.00000000
      0.63374194	      0.00000000	      0.00000000	      0.00000000	      0.00000000
      0.63383109	      0.00000000	      0.00000000	      0.00000000	      0.00000000
      0.63392024	      0.00000000	      0.00000000	      0.00000000	      0.00000000
      0.63399271	      0.00000000	      0.00000000	      0.00000000	      0.00000000
      0.63406518	      0.00000000	      0.00000000	      0.00000000	      0.00000000
      0.63415585	      0.00000000	      0.00000000	      0.00000000	      0.00000000
      0.63424652	      0.00000000	      0.00000000	      0.00000000	      0.00000000
      0.63431611	      0.00000000	      0.00000000	      0.00000000	      0.00000000
      0.63438571	      0.00000000	      0.00000000	      0.00000000	      0.00000000
      0.63448065	      0.00000000	      0.00000000	      0.00000000	      0.00000000
      0.63457559	      0.00000000	      0.00000000	      0.00000000	      0.00000000
      0.63464210	      0.00000000	      0.00000000	      0.00000000	      0.00000000
      0.63470860	      0.00000000	      0.00000000	      0.00000000	      0.00000000
      0.63480991	      0.00000000	      0.00000000	      0.00000000	      0.00000000
      0.63489360	      0.00000000	      0.00000000	      0.00000000	      0.00000000
      0.63497730	      0.00000000	      0.00000000	      0.00000000	      0.00000000
      0.63506099	      0.00000000	      0.00000000	      0.00000000	      0.00000000
      0.63514468	      0.00000000	      0.00000000	      0.00000000	      0.00000000
      0.63521550	      0.00000000	      0.00000000	      0.00000000	      0.00000000
      0.63528633	      0.00000000	      0.00000000	      0.00000000	      0.00000000
      0.63537726	      0.00000000	      0.00000000	      0.00000000	      0.00000000
      0.63546819	      0.00000000	      0.00000000	      0.00000000	      0.00000000
      0.63553936	      0.00000000	      0.00000000	      0.00000000	      0.00000000
      0.63561053	      0.00000000	      0.00000000	      0.00000000	      0.00000000
      0.63570281	      0.00000000	      0.00000000	      0.00000000	      0.00000000
      0.63579509	      0.00000000	      0.00000000	      0.00000000	      0.00000000
      0.63586322	      0.00000000	      0.00000000	      0.00000000	      0.00000000
      0.63593136	      0.00000000	      0.00000000	      0.00000000	      0.00000000
      0.63602844	      0.00000000	      0.00000000	      0.00000000	      0.00000000
      0.63611179	      0.00000000	      0.00000000	      0.00000000	      0.00000000
      0.63619515	      0.00000000	      0.00000000	      0.00000000	      0.00000000
      0.63627850	      0.00000000	      0.00000000	      0.00000000	      0.00000000
      0.63636186	      0.00000000	      0.00000000	      0.00000000	      0.00000000
      0.63643228	      0.00000000	      0.00000000	      0.00000000	      0.00000000
      0.63650269	      0.00000000	      0.00000000	      0.00000000	      0.00000000
      0.63659394	      0.00000000	      0.00000000	      0.00000000	      0.00000000
      0.63668520	      0.00000000	      0.00000000	      0.00000000	      0.00000000
      0.63675561	      0.00000000	      0.00000000	      0.00000000	      0.00000000
      0.63682603	      0.00000000	      0.00000000	      0.00000000	      0.00000000
      0.63691930	      0.00000000	      0.00000000	      0.00000000	      0.00000000
      0.63701257	      0.00000000	      0.00000000	      0.00000000	      0.00000000
      0.63707939	      0.00000000	      0.00000000	      0.00000000	      0.00000000
      0.63714621	      0.00000000	      0.00000000	      0.00000000	      0.00000000
      0.63724574	      0.00000000	      0.00000000	      0.00000000	      0.00000000
      0.63732905	      0.00000000	      0.00000000	      0.00000000	      0.00000000
      0.63741236	      0.00000000	      0.00000000	      0.00000000	      0.00000000
      0.63749567	      0.00000000	      0.00000000	      0.00000000	      0.00000000
      0.63757898	      0.00000000	      0.00000000	      0.00000000	      0.00000000
      0.63764951	      0.00000000	      0.00000000	      0.00000000	      0.00000000
      0.63772004	      0.00000000	      0.00000000	      0.00000000	      0.00000000
      0.63781069	      0.00000000	      0.00000000	      0.00000000	      0.00000000
      0.63790133	      0.00000000	      0.00000000	      0.00000000	      0.00000000
      0.63797225	      0.00000000	      0.00000000	      0.00000000	      0.00000000
      0.63804316	      0.00000000	      0.00000000	      0.00000000	      0.00000000
      0.63813513	      0.00000000	      0.00000000	      0.00000000	      0.00000000
      0.63822709	      0.00000000	      0.00000000	      0.00000000	      0.00000000
      0.63829497	      0.00000000	      0.00000000	      0.00000000	      0.00000000
      0.63836284	      0.00000000	      0.00000000	      0.00000000	      0.00000000
      0.63845962	      0.00000000	      0.00000000	      0.00000000	      0.00000000
      0.63854268	      0.00000000	      0.00000000	      0.00000000	      0.00000000
      0.63862575	      0.00000000	      0.00000000	      0.00000000	      0.00000000
      0.63870882	      0.00000000	      0.00000000	      0.00000000	      0.00000000
      0.63879189	      0.00000000	      0.00000000	      0.00000000	      0.00000000
      0.63886204	      0.00000000	      0.00000000	      0.00000000	      0.00000000
      0.63893219	      0.00000000	      0.00000000	      0.00000000	      0.00000000
      0.63902315	      0.00000000	      0.00000000	      0.00000000	      0.00000000
      0.63911410	      0.00000000	      0.00000000	      0.00000000	      0.00000000
      0.63918426	      0.00000000	      0.00000000	      0.00000000	      0.00000000
      0.63925442	      0.00000000	      0.00000000	      0.00000000	      0.00000000
      0.63934738	      0.00000000	      0.00000000	      0.00000000	      0.00000000
      0.63944034	      0.00000000	      0.00000000	      0.00000000	      0.00000000
      0.63950691	      0.00000000	      0.00000000	      0.00000000	      0.00000000
      0.63957349	      0.00000000	      0.00000000	      0.00000000	      0.00000000
      0.63967269	      0.00000000	      0.00000000	      0.00000000	      0.00000000
      0.63975572	      0.00000000	      0.00000000	      0.00000000	      0.00000000
      0.63983875	      0.00000000	      0.00000000	      0.00000000	      0.00000000
      0.63992177	      0.00000000	      0.00000000	      0.00000000	      0.00000000
      0.64000480	      0.00000000	      0.00000000	      0.00000000	      0.00000000
      0.64007506	      0.00000000	      0.00000000	      0.00000000	      0.00000000
      0.64014532	      0.00000000	      0.00000000	      0.00000000	      0.00000000
      0.64023569	      0.00000000	      0.00000000	      0.00000000	      0.00000000
      0.64032606	      0.00000000	      0.00000000	      0.00000000	      0.00000000
      0.64039670	      0.00000000	      0.00000000	      0.00000000	      0.00000000
      0.64046734	      0.00000000	      0.00000000	      0.00000000	      0.00000000
      0.64055904	      0.00000000	      0.00000000	      0.00000000	      0.00000000
      0.64065074	      0.00000000	      0.00000000	      0.00000000	      0.00000000
      0.64071833	      0.00000000	      0.00000000	      0.00000000	      0.00000000
      0.64078592	      0.00000000	      0.00000000	      0.00000000	      0.00000000
      0.64088246	      0.00000000	      0.00000000	      0.00000000	      0.00000000
      0.64096525	      0.00000000	      0.00000000	      0.00000000	      0.00000000
      0.64104805	      0.00000000	      0.00000000	      0.00000000	      0.00000000
      0.64113085	      0.00000000	      0.00000000	      0.00000000	      0.00000000
      0.64121364	      0.00000000	      0.00000000	      0.00000000	      0.00000000
      0.64128352	      0.00000000	      0.00000000	      0.00000000	      0.00000000
      0.64135339	      0.00000000	      0.00000000	      0.00000000	      0.00000000
      0.64144408	      0.00000000	      0.00000000	      0.00000000	      0.00000000
      0.64153478	      0.00000000	      0.00000000	      0.00000000	      0.00000000
      0.64160466	      0.00000000	      0.00000000	      0.00000000	      0.00000000
      0.64167454	      0.00000000	      0.00000000	      0.00000000	      0.00000000
      0.64176724	      0.00000000	      0.00000000	      0.00000000	      0.00000000
      0.64185994	      0.00000000	      0.00000000	      0.00000000	      0.00000000
      0.64192625	      0.00000000	      0.00000000	      0.00000000	      0.00000000
      0.64199255	      0.00000000	      0.00000000	      0.00000000	      0.00000000
      0.64209151	      0.00000000	      0.00000000	      0.00000000	      0.00000000
      0.64217427	      0.00000000	      0.00000000	      0.00000000	      0.00000000
      0.64225704	      0.00000000	      0.00000000	      0.00000000	      0.00000000
      0.64233980	      0.00000000	      0.00000000	      0.00000000	      0.00000000
      0.64242256	      0.00000000	      0.00000000	      0.00000000	      0.00000000
      0.64249253	      0.00000000	      0.00000000	      0.00000000	      0.00000000
      0.64256249	      0.00000000	      0.00000000	      0.00000000	      0.00000000
      0.64265263	      0.00000000	      0.00000000	      0.00000000	      0.00000000
      0.64274278	      0.00000000	      0.00000000	      0.00000000	      0.00000000
      0.64281311	      0.00000000	      0.00000000	      0.00000000	      0.00000000
      0.64288345	      0.00000000	      0.00000000	      0.00000000	      0.00000000
      0.64297495	      0.00000000	      0.00000000	      0.00000000	      0.00000000
      0.64306644	      0.00000000	      0.00000000	      0.00000000	      0.00000000
      0.64313372	      0.00000000	      0.00000000	      0.00000000	      0.00000000
      0.64320099	      0.00000000	      0.00000000	      0.00000000	      0.00000000
      0.64329738	      0.00000000	      0.00000000	      0.00000000	      0.00000000
      0.64337993	      0.00000000	      0.00000000	      0.00000000	      0.00000000
      0.64346247	      0.00000000	      0.00000000	      0.00000000	      0.00000000
      0.64354502	      0.00000000	      0.00000000	      0.00000000	      0.00000000
      0.64361928	      0.00000000	      0.00000000	      0.00000000	      0.00000000
      0.64369354	      0.00000000	      0.00000000	      0.00000000	      0.00000000
      0.64376779	      0.00000000	      0.00000000	      0.00000000	      0.00000000
      0.64386206	      0.00000000	      0.00000000	      0.00000000	      0.00000000
      0.64393739	      0.00000000	      0.00000000	      0.00000000	      0.00000000
      0.64401272	      0.00000000	      0.00000000	      0.00000000	      0.00000000
      0.64408805	      0.00000000	      0.00000000	      0.00000000	      0.00000000
      0.64418180	      0.00000000	      0.00000000	      0.00000000	      0.00000000
      0.64425582	      0.00000000	      0.00000000	      0.00000000	      0.00000000
      0.64432985	      0.00000000	      0.00000000	      0.00000000	      0.00000000
      0.64440387	      0.00000000	      0.00000000	      0.00000000	      0.00000000
      0.64450170	      0.00000000	      0.00000000	      0.00000000	      0.00000000
      0.64457507	      0.00000000	      0.00000000	      0.00000000	      0.00000000
      0.64464843	      0.00000000	      0.00000000	      0.00000000	      0.00000000
      0.64473762	      0.00000000	      0.00000000	      0.00000000	      0.00000000
      0.64481741	      0.00000000	      0.00000000	      0.00000000	      0.00000000
      0.64489719	      0.00000000	      0.00000000	      0.00000000	      0.00000000
      0.64497698	      0.00000000	      0.00000000	      0.00000000	      0.00000000
      0.64505676	      0.00000000	      0.00000000	      0.00000000	      0.00000000
      0.64513655	      0.00000000	      0.00000000	      0.00000000	      0.00000000
      0.64521633	      0.00000000	      0.00000000	      0.00000000	      0.00000000
      0.64529612	      0.00000000	      0.00000000	      0.00000000	      0.00000000
      0.64537591	      0.00000000	      0.00000000	      0.00000000	      0.00000000
      0.64545569	      0.00000000	      0.00000000	      0.00000000	      0.00000000
      0.64553548	      0.00000000	      0.00000000	      0.00000000	      0.00000000
      0.64560628	      0.00000000	      0.00000000	      0.00000000	      0.00000000
      0.64567709	      0.00000000	      0.00000000	      0.00000000	      0.00000000
      0.64576476	      0.00000000	      0.00000000	      0.00000000	      0.00000000
      0.64585242	      0.00000000	      0.00000000	      0.00000000	      0.00000000
      0.64592436	      0.00000000	      0.00000000	      0.00000000	      0.00000000
      0.64599630	      0.00000000	      0.00000000	      0.00000000	      0.00000000
      0.64608458	      0.00000000	      0.00000000	      0.00000000	      0.00000000
      0.64617287	      0.00000000	      0.00000000	      0.00000000	      0.00000000
      0.64624185	      0.00000000	      0.00000000	      0.00000000	      0.00000000
      0.64631083	      0.00000000	      0.00000000	      0.00000000	      0.00000000
      0.64640310	      0.00000000	      0.00000000	      0.00000000	      0.00000000
      0.64649537	      0.00000000	      0.00000000	      0.00000000	      0.00000000
      0.64656166	      0.00000000	      0.00000000	      0.00000000	      0.00000000
      0.64662795	      0.00000000	      0.00000000	      0.00000000	      0.00000000
      0.64672555	      0.00000000	      0.00000000	      0.00000000	      0.00000000
      0.64680756	      0.00000000	      0.00000000	      0.00000000	      0.00000000
      0.64688957	      0.00000000	      0.00000000	      0.00000000	      0.00000000
      0.64697157	      0.00000000	      0.00000000	      0.00000000	      0.00000000
      0.64705358	      0.00000000	      0.00000000	      0.00000000	      0.00000000
      0.64712390	      0.00000000	      0.00000000	      0.00000000	      0.00000000
      0.64719421	      0.00000000	      0.00000000	      0.00000000	      0.00000000
      0.64728267	      0.00000000	      0.00000000	      0.00000000	      0.00000000
      0.64737112	      0.00000000	      0.00000000	      0.00000000	      0.00000000
      0.64744177	      0.00000000	      0.00000000	      0.00000000	      0.00000000
      0.64751243	      0.00000000	      0.00000000	      0.00000000	      0.00000000
      0.64760206	      0.00000000	      0.00000000	      0.00000000	      0.00000000
      0.64769170	      0.00000000	      0.00000000	      0.00000000	      0.00000000
      0.64775959	      0.00000000	      0.00000000	      0.00000000	      0.00000000
      0.64782748	      0.00000000	      0.00000000	      0.00000000	      0.00000000
      0.64792124	      0.00000000	      0.00000000	      0.00000000	      0.00000000
      0.64801501	      0.00000000	      0.00000000	      0.00000000	      0.00000000
      0.64808013	      0.00000000	      0.00000000	      0.00000000	      0.00000000
      0.64814525	      0.00000000	      0.00000000	      0.00000000	      0.00000000
      0.64824489	      0.00000000	      0.00000000	      0.00000000	      0.00000000
      0.64832743	      0.00000000	      0.00000000	      0.00000000	      0.00000000
      0.64840997	      0.00000000	      0.00000000	      0.00000000	      0.00000000
      0.64849252	      0.00000000	      0.00000000	      0.00000000	      0.00000000
      0.64856569	      0.00000000	      0.00000000	      0.00000000	      0.00000000
      0.64863886	      0.00000000	      0.00000000	      0.00000000	      0.00000000
      0.64871203	      0.00000000	      0.00000000	      0.00000000	      0.00000000
      0.64880779	      0.00000000	      0.00000000	      0.00000000	      0.00000000
      0.64888221	      0.00000000	      0.00000000	      0.00000000	      0.00000000
      0.64895664	      0.00000000	      0.00000000	      0.00000000	      0.00000000
      0.64903107	      0.00000000	      0.00000000	      0.00000000	      0.00000000
      0.64912599	      0.00000000	      0.00000000	      0.00000000	      0.00000000
      0.64919902	      0.00000000	      0.00000000	      0.00000000	      0.00000000
      0.64927206	      0.00000000	      0.00000000	      0.00000000	      0.00000000
      0.64936004	      0.00000000	      0.00000000	      0.00000000	      0.00000000
      0.64944802	      0.00000000	      0.00000000	      0.00000000	      0.00000000
      0.64951470	      0.00000000	      0.00000000	      0.00000000	      0.00000000
      0.64958139	      0.00000000	      0.00000000	      0.00000000	      0.00000000
      0.64967627	      0.00000000	      0.00000000	      0.00000000	      0.00000000
      0.64975845	      0.00000000	      0.00000000	      0.00000000	      0.00000000
      0.64984063	      0.00000000	      0.00000000	      0.00000000	      0.00000000
      0.64992282	      0.00000000	      0.00000000	      0.00000000	      0.00000000
      0.64999505	      0.00000000	      0.00000000	      0.00000000	      0.00000000
      0.65006729	      0.00000000	      0.00000000	      0.00000000	      0.00000000
      0.65013953	      0.00000000	      0.00000000	      0.00000000	      0.00000000
      0.65023785	      0.00000000	      0.00000000	      0.00000000	      0.00000000
      0.65031176	      0.00000000	      0.00000000	      0.00000000	      0.00000000
      0.65038567	      0.00000000	      0.00000000	      0.00000000	      0.00000000
      0.65045958	      0.00000000	      0.00000000	      0.00000000	      0.00000000
      0.65055624	      0.00000000	      0.00000000	      0.00000000	      0.00000000
      0.65062858	      0.00000000	      0.00000000	      0.00000000	      0.00000000
      0.65070091	      0.00000000	      0.00000000	      0.00000000	      0.00000000
      0.65078983	      0.00000000	      0.00000000	      0.00000000	      0.00000000
      0.65086930	      0.00000000	      0.00000000	      0.00000000	      0.00000000
      0.65094877	      0.00000000	      0.00000000	      0.00000000	      0.00000000
      0.65102823	      0.00000000	      0.00000000	      0.00000000	      0.00000000
      0.65110770	      0.00000000	      0.00000000	      0.00000000	      0.00000000
      0.65118717	      0.00000000	      0.00000000	      0.00000000	      0.00000000
      0.65126663	      0.00000000	      0.00000000	      0.00000000	      0.00000000
      0.65134610	      0.00000000	      0.00000000	      0.00000000	      0.00000000
      0.65141661	      0.00000000	      0.00000000	      0.00000000	      0.00000000
      0.65148711	      0.00000000	      0.00000000	      0.00000000	      0.00000000
      0.65157379	      0.00000000	      0.00000000	      0.00000000	      0.00000000
      0.65166047	      0.00000000	      0.00000000	      0.00000000	      0.00000000
      0.65173214	      0.00000000	      0.00000000	      0.00000000	      0.00000000
      0.65180380	      0.00000000	      0.00000000	      0.00000000	      0.00000000
      0.65189091	      0.00000000	      0.00000000	      0.00000000	      0.00000000
      0.65197802	      0.00000000	      0.00000000	      0.00000000	      0.00000000
      0.65204703	      0.00000000	      0.00000000	      0.00000000	      0.00000000
      0.65211604	      0.00000000	      0.00000000	      0.00000000	      0.00000000
      0.65220658	      0.00000000	      0.00000000	      0.00000000	      0.00000000
      0.65229713	      0.00000000	      0.00000000	      0.00000000	      0.00000000
      0.65236384	      0.00000000	      0.00000000	      0.00000000	      0.00000000
      0.65243056	      0.00000000	      0.00000000	      0.00000000	      0.00000000
      0.65252541	      0.00000000	      0.00000000	      0.00000000	      0.00000000
      0.65260661	      0.00000000	      0.00000000	      0.00000000	      0.00000000
      0.65268781	      0.00000000	      0.00000000	      0.00000000	      0.00000000
      0.65276901	      0.00000000	      0.00000000	      0.00000000	      0.00000000
      0.65285021	      0.00000000	      0.00000000	      0.00000000	      0.00000000
      0.65292020	      0.00000000	      0.00000000	      0.00000000	      0.00000000
      0.65299019	      0.00000000	      0.00000000	      0.00000000	      0.00000000
      0.65307770	      0.00000000	      0.00000000	      0.00000000	      0.00000000
      0.65316521	      0.00000000	      0.00000000	      0.00000000	      0.00000000
      0.65323540	      0.00000000	      0.00000000	      0.00000000	      0.00000000
      0.65330559	      0.00000000	      0.00000000	      0.00000000	      0.00000000
      0.65339443	      0.00000000	      0.00000000	      0.00000000	      0.00000000
      0.65348327	      0.00000000	      0.00000000	      0.00000000	      0.00000000
      0.65355064	      0.00000000	      0.00000000	      0.00000000	      0.00000000
      0.65361801	      0.00000000	      0.00000000	      0.00000000	      0.00000000
      0.65371110	      0.00000000	      0.00000000	      0.00000000	      0.00000000
      0.65380419	      0.00000000	      0.00000000	      0.00000000	      0.00000000
      0.65386864	      0.00000000	      0.00000000	      0.00000000	      0.00000000
      0.65393310	      0.00000000	      0.00000000	      0.00000000	      0.00000000
      0.65403241	      0.00000000	      0.00000000	      0.00000000	      0.00000000
      0.65411424	      0.00000000	      0.00000000	      0.00000000	      0.00000000
      0.65419607	      0.00000000	      0.00000000	      0.00000000	      0.00000000
      0.65427789	      0.00000000	      0.00000000	      0.00000000	      0.00000000
      0.65435087	      0.00000000	      0.00000000	      0.00000000	      0.00000000
      0.65442384	      0.00000000	      0.00000000	      0.00000000	      0.00000000
      0.65449682	      0.00000000	      0.00000000	      0.00000000	      0.00000000
      0.65459057	      0.00000000	      0.00000000	      0.00000000	      0.00000000
      0.65466473	      0.00000000	      0.00000000	      0.00000000	      0.00000000
      0.65473889	      0.00000000	      0.00000000	      0.00000000	      0.00000000
      0.65481305	      0.00000000	      0.00000000	      0.00000000	      0.00000000
      0.65490390	      0.00000000	      0.00000000	      0.00000000	      0.00000000
      0.65498007	      0.00000000	      0.00000000	      0.00000000	      0.00000000
      0.65499568	      0.00000000	      0.00000000	      0.00000000	      0.00000000
      0.65500568	      0.00000000	      0.00000000	      0.00000000	      0.00000000
      0.65501568	      0.00000000	      0.00000000	      0.00000000	      0.00000000
      0.65502852	      0.00000000	      0.00000000	      0.00000000	      0.00000000
      0.65504135	      0.00000000	      0.00000000	      0.00000000	      0.00000000
      0.65505786	      0.00000000	      0.00000000	      0.00000000	      0.00000000
      0.65507437	      0.00000000	      0.00000000	      0.00000000	      0.00000000
      0.65509088	      0.00000000	      0.00000000	      0.00000000	      0.00000000
      0.65510739	      0.00000000	      0.00000000	      0.00000000	      0.00000000
      0.65512390	      0.00000000	      0.00000000	      0.00000000	      0.00000000
      0.65514041	      0.00000000	      0.00000000	      0.00000000	      0.00000000
      0.65516041	      0.00000000	      0.00000000	      0.00000000	      0.00000000
      0.65518042	      0.00000000	      0.00000000	      0.00000000	      0.00000000
      0.65520042	      0.00000000	      0.00000000	      0.00000000	      0.00000000
      0.65522042	      0.00000000	      0.00000000	      0.00000000	      0.00000000
      0.65524043	      0.00000000	      0.00000000	      0.00000000	      0.00000000
      0.65526043	      0.00000000	      0.00000000	      0.00000000	      0.00000000
      0.65528043	      0.00000000	      0.00000000	      0.00000000	      0.00000000
      0.65530044	      0.00000000	      0.00000000	      0.00000000	      0.00000000
      0.65532044	      0.00000000	      0.00000000	      0.00000000	      0.00000000
      0.65534044	      0.00000000	      0.00000000	      0.00000000	      0.00000000
      0.65536044	      0.00000000	      0.00000000	      0.00000000	      0.00000000
      0.65538045	      0.00000000	      0.00000000	      0.00000000	      0.00000000
      0.65540045	      0.00000000	      0.00000000	      0.00000000	      0.00000000
      0.65542045	      0.00000000	      0.00000000	      0.00000000	      0.00000000
      0.65544046	      0.00000000	      0.00000000	      0.00000000	      0.00000000
      0.65546046	      0.00000000	      0.00000000	      0.00000000	      0.00000000
      0.65548046	      0.00000000	      0.00000000	      0.00000000	      0.00000000
      0.65550047	      0.00000000	      0.00000000	      0.00000000	      0.00000000
      0.65552047	      0.00000000	      0.00000000	      0.00000000	      0.00000000
      0.65554047	      0.00000000	      0.00000000	      0.00000000	      0.00000000
      0.65556462	      0.00000000	      0.00000000	      0.00000000	      0.00000000
      0.65558876	      0.00000000	      0.00000000	      0.00000000	      0.00000000
      0.65561291	      0.00000000	      0.00000000	      0.00000000	      0.00000000
      0.65563706	      0.00000000	      0.00000000	      0.00000000	      0.00000000
      0.65566120	      0.00000000	      0.00000000	      0.00000000	      0.00000000
      0.65568535	      0.00000000	      0.00000000	      0.00000000	      0.00000000
      0.65570949	      0.00000000	      0.00000000	      0.00000000	      0.00000000
      0.65573364	      0.00000000	      0.00000000	      0.00000000	      0.00000000
      0.65575779	      0.00000000	      0.00000000	      0.00000000	      0.00000000
      0.65578193	      0.00000000	      0.00000000	      0.00000000	      0.00000000
      0.65580608	      0.00000000	      0.00000000	      0.00000000	      0.00000000
      0.65583023	      0.00000000	      0.00000000	      0.00000000	      0.00000000
      0.65585437	      0.00000000	      0.00000000	      0.00000000	      0.00000000
      0.65587852	      0.00000000	      0.00000000	      0.00000000	      0.00000000
      0.65590266	      0.00000000	      0.00000000	      0.00000000	      0.00000000
      0.65592681	      0.00000000	      0.00000000	      0.00000000	      0.00000000
      0.65595096	      0.00000000	      0.00000000	      0.00000000	      0.00000000
      0.65597510	      0.00000000	      0.00000000	      0.00000000	      0.00000000
      0.65599925	      0.00000000	      0.00000000	      0.00000000	      0.00000000
      0.65602340	      0.00000000	      0.00000000	      0.00000000	      0.00000000
      0.65604754	      0.00000000	      0.00000000	      0.00000000	      0.00000000
      0.65607169	      0.00000000	      0.00000000	      0.00000000	      0.00000000
      0.65609583	      0.00000000	      0.00000000	      0.00000000	      0.00000000
      0.65611998	      0.00000000	      0.00000000	      0.00000000	      0.00000000
      0.65614413	      0.00000000	      0.00000000	      0.00000000	      0.00000000
      0.65616827	      0.00000000	      0.00000000	      0.00000000	      0.00000000
      0.65619242	      0.00000000	      0.00000000	      0.00000000	      0.00000000
      0.65621657	      0.00000000	      0.00000000	      0.00000000	      0.00000000
      0.65624071	      0.00000000	      0.00000000	      0.00000000	      0.00000000
      0.65626486	      0.00000000	      0.00000000	      0.00000000	      0.00000000
      0.65629399	      0.00000000	      0.00000000	      0.00000000	      0.00000000
      0.65632312	      0.00000000	      0.00000000	      0.00000000	      0.00000000
      0.65635225	      0.00000000	      0.00000000	      0.00000000	      0.00000000
      0.65638138	      0.00000000	      0.00000000	      0.00000000	      0.00000000
      0.65641051	      0.00000000	      0.00000000	      0.00000000	      0.00000000
      0.65643964	      0.00000000	      0.00000000	      0.00000000	      0.00000000
      0.65646877	      0.00000000	      0.00000000	      0.00000000	      0.00000000
      0.65649790	      0.00000000	      0.00000000	      0.00000000	      0.00000000
      0.65652703	      0.00000000	      0.00000000	      0.00000000	      0.00000000
      0.65655616	      0.00000000	      0.00000000	      0.00000000	      0.00000000
      0.65658529	      0.00000000	      0.00000000	      0.00000000	      0.00000000
      0.65661441	      0.00000000	      0.00000000	      0.00000000	      0.00000000
      0.65664354	      0.00000000	      0.00000000	      0.00000000	      0.00000000
      0.65667267	      0.00000000	      0.00000000	      0.00000000	      0.00000000
      0.65670180	      0.00000000	      0.00000000	      0.00000000	      0.00000000
      0.65673093	      0.00000000	      0.00000000	      0.00000000	      0.00000000
      0.65675710	      0.00000000	      0.00000000	      0.00000000	      0.00000000
      0.65678326	      0.00000000	      0.00000000	      0.00000000	      0.00000000
      0.65680943	      0.00000000	      0.00000000	      0.00000000	      0.00000000
      0.65683559	      0.00000000	      0.00000000	      0.00000000	      0.00000000
      0.65686175	      0.00000000	      0.00000000	      0.00000000	      0.00000000
      0.65688792	      0.00000000	      0.00000000	      0.00000000	      0.00000000
      0.65691084	      0.00000000	      0.00000000	      0.00000000	      0.00000000
      0.65693375	      0.00000000	      0.00000000	      0.00000000	      0.00000000
      0.65695667	      0.00000000	      0.00000000	      0.00000000	      0.00000000
      0.65697959	      0.00000000	      0.00000000	      0.00000000	      0.00000000
      0.65700251	      0.00000000	      0.00000000	      0.00000000	      0.00000000
      0.65702295	      0.00000000	      0.00000000	      0.00000000	      0.00000000
      0.65704339	      0.00000000	      0.00000000	      0.00000000	      0.00000000
      0.65706382	      0.00000000	      0.00000000	      0.00000000	      0.00000000
      0.65708426	      0.00000000	      0.00000000	      0.00000000	      0.00000000
      0.65710470	      0.00000000	      0.00000000	      0.00000000	      0.00000000
      0.65712289	      0.00000000	      0.00000000	      0.00000000	      0.00000000
      0.65714109	      0.00000000	      0.00000000	      0.00000000	      0.00000000
      0.65715928	      0.00000000	      0.00000000	      0.00000000	      0.00000000
      0.65717748	      0.00000000	      0.00000000	      0.00000000	      0.00000000
      0.65719567	      0.00000000	      0.00000000	      0.00000000	      0.00000000
      0.65721191	      0.00000000	      0.00000000	      0.00000000	      0.00000000
      0.65722816	      0.00000000	      0.00000000	      0.00000000	      0.00000000
      0.65724440	      0.00000000	      0.00000000	      0.00000000	      0.00000000
      0.65726064	      0.00000000	      0.00000000	      0.00000000	      0.00000000
      0.65727688	      0.00000000	      0.00000000	      0.00000000	      0.00000000
      0.65729140	      0.00000000	      0.00000000	      0.00000000	      0.00000000
      0.65730591	      0.00000000	      0.00000000	      0.00000000	      0.00000000
      0.65732043	      0.00000000	      0.00000000	      0.00000000	      0.00000000
      0.65733494	      0.00000000	      0.00000000	      0.00000000	      0.00000000
      0.65734946	      0.00000000	      0.00000000	      0.00000000	      0.00000000
      0.65736245	      0.00000000	      0.00000000	      0.00000000	      0.00000000
      0.65737544	      0.00000000	      0.00000000	      0.00000000	      0.00000000
      0.65738843	      0.00000000	      0.00000000	      0.00000000	      0.00000000
      0.65740142	      0.00000000	      0.00000000	      0.00000000	      0.00000000
      0.65741441	      0.00000000	      0.00000000	      0.00000000	      0.00000000
      0.65742603	      0.00000000	      0.00000000	      0.00000000	      0.00000000
      0.65743764	      0.00000000	      0.00000000	      0.00000000	      0.00000000
      0.65744926	      0.00000000	      0.00000000	      0.00000000	      0.00000000
      0.65746087	      0.00000000	      0.00000000	      0.00000000	      0.00000000
      0.65747249	      0.00000000	      0.00000000	      0.00000000	      0.00000000
      0.65748286	      0.00000000	      0.00000000	      0.00000000	      0.00000000
      0.65749323	      0.00000000	      0.00000000	      0.00000000	      0.00000000
      0.65750359	      0.00000000	      0.00000000	      0.00000000	      0.00000000
      0.65751396	      0.00000000	      0.00000000	      0.00000000	      0.00000000
      0.65752433	      0.00000000	      0.00000000	      0.00000000	      0.00000000
      0.65753433	      0.00000000	      0.00000000	      0.00000000	      0.00000000
      0.65754433	      0.00000000	      0.00000000	      0.00000000	      0.00000000
      0.65755433	      0.00000000	      0.00000000	      0.00000000	      0.00000000
      0.65756433	      0.00000000	      0.00000000	      0.00000000	      0.00000000
      0.65757433	      0.00000000	      0.00000000	      0.00000000	      0.00000000
      0.65758433	      0.00000000	      0.00000000	      0.00000000	      0.00000000
      0.65759433	      0.00000000	      0.00000000	      0.00000000	      0.00000000
      0.65760433	      0.00000000	      0.00000000	      0.00000000	      0.00000000
      0.65761433	      0.00000000	      0.00000000	      0.00000000	      0.00000000
      0.65762433	      0.00000000	      0.00000000	      0.00000000	      0.00000000
      0.65763433	      0.00000000	      0.00000000	      0.00000000	      0.00000000
      0.65764433	      0.00000000	      0.00000000	      0.00000000	      0.00000000
      0.65765433	      0.00000000	      0.00000000	      0.00000000	      0.00000000
      0.65766433	      0.00000000	      0.00000000	      0.00000000	      0.00000000
      0.65767433	      0.00000000	      0.00000000	      0.00000000	      0.00000000
      0.65768433	      0.00000000	      0.00000000	      0.00000000	      0.00000000
      0.65769433	      0.00000000	      0.00000000	      0.00000000	      0.00000000
      0.65770433	      0.00000000	      0.00000000	      0.00000000	      0.00000000
      0.65771433	      0.00000000	      0.00000000	      0.00000000	      0.00000000
      0.65772433	      0.00000000	      0.00000000	      0.00000000	      0.00000000
      0.65773433	      0.00000000	      0.00000000	      0.00000000	      0.00000000
      0.65774433	      0.00000000	      0.00000000	      0.00000000	      0.00000000
      0.65775433	      0.00000000	      0.00000000	      0.00000000	      0.00000000
      0.65776433	      0.00000000	      0.00000000	      0.00000000	      0.00000000
      0.65777433	      0.00000000	      0.00000000	      0.00000000	      0.00000000
      0.65778433	      0.00000000	      0.00000000	      0.00000000	      0.00000000
      0.65779433	      0.00000000	      0.00000000	      0.00000000	      0.00000000
      0.65780433	      0.00000000	      0.00000000	      0.00000000	      0.00000000
      0.65781433	      0.00000000	      0.00000000	      0.00000000	      0.00000000
      0.65782433	      0.00000000	      0.00000000	      0.00000000	      0.00000000
      0.65783433	      0.00000000	      0.00000000	      0.00000000	      0.00000000
      0.65784433	      0.00000000	      0.00000000	      0.00000000	      0.00000000
      0.65785433	      0.00000000	      0.00000000	      0.00000000	      0.00000000
      0.65786433	      0.00000000	      0.00000000	      0.00000000	      0.00000000
      0.65787433	      0.00000000	      0.00000000	      0.00000000	      0.00000000
      0.65788433	      0.00000000	      0.00000000	      0.00000000	      0.00000000
      0.65789433	      0.00000000	      0.00000000	      0.00000000	      0.00000000
      0.65790433	      0.00000000	      0.00000000	      0.00000000	      0.00000000
      0.65791433	      0.00000000	      0.00000000	      0.00000000	      0.00000000
      0.65792433	      0.00000000	      0.00000000	      0.00000000	      0.00000000
      0.65793433	      0.00000000	      0.00000000	      0.00000000	      0.00000000
      0.65794433	      0.00000000	      0.00000000	      0.00000000	      0.00000000
      0.65795433	      0.00000000	      0.00000000	      0.00000000	      0.00000000
      0.65796433	      0.00000000	      0.00000000	      0.00000000	      0.00000000
      0.65797433	      0.00000000	      0.00000000	      0.00000000	      0.00000000
      0.65798433	      0.00000000	      0.00000000	      0.00000000	      0.00000000
      0.65799638	      0.00000000	      0.00000000	      0.00000000	      0.00000000
      0.65800843	      0.00000000	      0.00000000	      0.00000000	      0.00000000
      0.65802048	      0.00000000	      0.00000000	      0.00000000	      0.00000000
      0.65803253	      0.00000000	      0.00000000	      0.00000000	      0.00000000
      0.65804458	      0.00000000	      0.00000000	      0.00000000	      0.00000000
      0.65805663	      0.00000000	      0.00000000	      0.00000000	      0.00000000
      0.65806868	      0.00000000	      0.00000000	      0.00000000	      0.00000000
      0.65808073	      0.00000000	      0.00000000	      0.00000000	      0.00000000
      0.65809530	      0.00000000	      0.00000000	      0.00000000	      0.00000000
      0.65810986	      0.00000000	      0.00000000	      0.00000000	      0.00000000
      0.65812443	      0.00000000	      0.00000000	      0.00000000	      0.00000000
      0.65813899	      0.00000000	      0.00000000	      0.00000000	      0.00000000
      0.65815356	      0.00000000	      0.00000000	      0.00000000	      0.00000000
      0.65816812	      0.00000000	      0.00000000	      0.00000000	      0.00000000
      0.65818269	      0.00000000	      0.00000000	      0.00000000	      0.00000000
      0.65819726	      0.00000000	      0.00000000	      0.00000000	      0.00000000
      0.65821518	      0.00000000	      0.00000000	      0.00000000	      0.00000000
      0.65823310	      0.00000000	      0.00000000	      0.00000000	      0.00000000
      0.65825102	      0.00000000	      0.00000000	      0.00000000	      0.00000000
      0.65826894	      0.00000000	      0.00000000	      0.00000000	      0.00000000
      0.65828686	      0.00000000	      0.00000000	      0.00000000	      0.00000000
      0.65830479	      0.00000000	      0.00000000	      0.00000000	      0.00000000
      0.65832271	      0.00000000	      0.00000000	      0.00000000	      0.00000000
      0.65834487	      0.00000000	      0.00000000	      0.00000000	      0.00000000
      0.65836703	      0.00000000	      0.00000000	      0.00000000	      0.00000000
      0.65838919	      0.00000000	      0.00000000	      0.00000000	      0.00000000
      0.65841135	      0.00000000	      0.00000000	      0.00000000	      0.00000000
      0.65843351	      0.00000000	      0.00000000	      0.00000000	      0.00000000
      0.65845567	      0.00000000	      0.00000000	      0.00000000	      0.00000000
      0.65848334	      0.00000000	      0.00000000	      0.00000000	      0.00000000
      0.65851101	      0.00000000	      0.00000000	      0.00000000	      0.00000000
      0.65853867	      0.00000000	      0.00000000	      0.00000000	      0.00000000
      0.65856634	      0.00000000	      0.00000000	      0.00000000	      0.00000000
      0.65859963	      0.00000000	      0.00000000	      0.00000000	      0.00000000
      0.65863292	      0.00000000	      0.00000000	      0.00000000	      0.00000000
      0.65867314	      0.00000000	      0.00000000	      0.00000000	      0.00000000
      0.65871336	      0.00000000	      0.00000000	      0.00000000	      0.00000000
      0.65874689	      0.00000000	      0.00000000	      0.00000000	      0.00000000
      0.65878041	      0.00000000	      0.00000000	      0.00000000	      0.00000000
      0.65881600	      0.00000000	      0.00000000	      0.00000000	      0.00000000
      0.65886184	      0.00000000	      0.00000000	      0.00000000	      0.00000000
      0.65891768	      0.00000000	      0.00000000	      0.00000000	      0.00000000
      0.65895325	      0.00000000	      0.00000000	      0.00000000	      0.00000000
      0.65898881	      0.00000000	      0.00000000	      0.00000000	      0.00000000
      0.65902438	      0.00000000	      0.00000000	      0.00000000	      0.00000000
      0.65905994	      0.00000000	      0.00000000	      0.00000000	      0.00000000
      0.65909551	      0.00000000	      0.00000000	      0.00000000	      0.00000000
      0.65913107	      0.00000000	      0.00000000	      0.00000000	      0.00000000
      0.65916664	      0.00000000	      0.00000000	      0.00000000	      0.00000000
      0.65920221	      0.00000000	      0.00000000	      0.00000000	      0.00000000
      0.65923777	      0.00000000	      0.00000000	      0.00000000	      0.00000000
      0.65927334	      0.00000000	      0.00000000	      0.00000000	      0.00000000
      0.65930890	      0.00000000	      0.00000000	      0.00000000	      0.00000000
      0.65934447	      0.00000000	      0.00000000	      0.00000000	      0.00000000
      0.65938003	      0.00000000	      0.00000000	      0.00000000	      0.00000000
      0.65941033	      0.00000000	      0.00000000	      0.00000000	      0.00000000
      0.65944062	      0.00000000	      0.00000000	      0.00000000	      0.00000000
      0.65947847	      0.00000000	      0.00000000	      0.00000000	      0.00000000
      0.65951633	      0.00000000	      0.00000000	      0.00000000	      0.00000000
      0.65954673	      0.00000000	      0.00000000	      0.00000000	      0.00000000
      0.65957714	      0.00000000	      0.00000000	      0.00000000	      0.00000000
      0.65961389	      0.00000000	      0.00000000	      0.00000000	      0.00000000
      0.65965064	      0.00000000	      0.00000000	      0.00000000	      0.00000000
      0.65968102	      0.00000000	      0.00000000	      0.00000000	      0.00000000
      0.65971141	      0.00000000	      0.00000000	      0.00000000	      0.00000000
      0.65974179	      0.00000000	      0.00000000	      0.00000000	      0.00000000
      0.65978414	      0.00000000	      0.00000000	      0.00000000	      0.00000000
      0.65981142	      0.00000000	      0.00000000	      0.00000000	      0.00000000
      0.65983870	      0.00000000	      0.00000000	      0.00000000	      0.00000000
      0.65987773	      0.00000000	      0.00000000	      0.00000000	      0.00000000
      0.65991403	      0.00000000	      0.00000000	      0.00000000	      0.00000000
      0.65995032	      0.00000000	      0.00000000	      0.00000000	      0.00000000
      0.65998023	      0.00000000	      0.00000000	      0.00000000	      0.00000000
      0.66001014	      0.00000000	      0.00000000	      0.00000000	      0.00000000
      0.66004698	      0.00000000	      0.00000000	      0.00000000	      0.00000000
      0.66007638	      0.00000000	      0.00000000	      0.00000000	      0.00000000
      0.66010578	      0.00000000	      0.00000000	      0.00000000	      0.00000000
      0.66013517	      0.00000000	      0.00000000	      0.00000000	      0.00000000
      0.66017639	      0.00000000	      0.00000000	      0.00000000	      0.00000000
      0.66020162	      0.00000000	      0.00000000	      0.00000000	      0.00000000
      0.66022686	      0.00000000	      0.00000000	      0.00000000	      0.00000000
      0.66026567	      0.00000000	      0.00000000	      0.00000000	      0.00000000
      0.66032773	      0.00000000	      0.00000000	      0.00000000	      0.00000000
      0.66035434	      0.00000000	      0.00000000	      0.00000000	      0.00000000
      0.66039192	      0.00000000	      0.00000000	      0.00000000	      0.00000000
      0.66042511	      0.00000000	      0.00000000	      0.00000000	      0.00000000
      0.66046926	      0.00000000	      0.00000000	      0.00000000	      0.00000000
      0.66049422	      0.00000000	      0.00000000	      0.00000000	      0.00000000
      0.66051919	      0.00000000	      0.00000000	      0.00000000	      0.00000000
      0.66055844	      0.00000000	      0.00000000	      0.00000000	      0.00000000
      0.66058901	      0.00000000	      0.00000000	      0.00000000	      0.00000000
      0.66061958	      0.00000000	      0.00000000	      0.00000000	      0.00000000
      0.66065014	      0.00000000	      0.00000000	      0.00000000	      0.00000000
      0.66068071	      0.00000000	      0.00000000	      0.00000000	      0.00000000
      0.66071128	      0.00000000	      0.00000000	      0.00000000	      0.00000000
      0.66074184	      0.00000000	      0.00000000	      0.00000000	      0.00000000
      0.66077241	      0.00000000	      0.00000000	      0.00000000	      0.00000000
      0.66080298	      0.00000000	      0.00000000	      0.00000000	      0.00000000
      0.66083354	      0.00000000	      0.00000000	      0.00000000	      0.00000000
      0.66086411	      0.00000000	      0.00000000	      0.00000000	      0.00000000
      0.66089468	      0.00000000	      0.00000000	      0.00000000	      0.00000000
      0.66092524	      0.00000000	      0.00000000	      0.00000000	      0.00000000
      0.66095581	      0.00000000	      0.00000000	      0.00000000	      0.00000000
      0.66098638	      0.00000000	      0.00000000	      0.00000000	      0.00000000
      0.66101694	      0.00000000	      0.00000000	      0.00000000	      0.00000000
      0.66104751	      0.00000000	      0.00000000	      0.00000000	      0.00000000
      0.66107808	      0.00000000	      0.00000000	      0.00000000	      0.00000000
      0.66110461	      0.00000000	      0.00000000	      0.00000000	      0.00000000
      0.66113114	      0.00000000	      0.00000000	      0.00000000	      0.00000000
      0.66116830	      0.00000000	      0.00000000	      0.00000000	      0.00000000
      0.66119519	      0.00000000	      0.00000000	      0.00000000	      0.00000000
      0.66122208	      0.00000000	      0.00000000	      0.00000000	      0.00000000
      0.66125487	      0.00000000	      0.00000000	      0.00000000	      0.00000000
      0.66128701	      0.00000000	      0.00000000	      0.00000000	      0.00000000
      0.66131914	      0.00000000	      0.00000000	      0.00000000	      0.00000000
      0.66135128	      0.00000000	      0.00000000	      0.00000000	      0.00000000
      0.66137875	      0.00000000	      0.00000000	      0.00000000	      0.00000000
      0.66140622	      0.00000000	      0.00000000	      0.00000000	      0.00000000
      0.66143369	      0.00000000	      0.00000000	      0.00000000	      0.00000000
      0.66146914	      0.00000000	      0.00000000	      0.00000000	      0.00000000
      0.66149942	      0.00000000	      0.00000000	      0.00000000	      0.00000000
      0.66152970	      0.00000000	      0.00000000	      0.00000000	      0.00000000
      0.66155998	      0.00000000	      0.00000000	      0.00000000	      0.00000000
      0.66159026	      0.00000000	      0.00000000	      0.00000000	      0.00000000
      0.66162054	      0.00000000	      0.00000000	      0.00000000	      0.00000000
      0.66165082	      0.00000000	      0.00000000	      0.00000000	      0.00000000
      0.66168110	      0.00000000	      0.00000000	      0.00000000	      0.00000000
      0.66171138	      0.00000000	      0.00000000	      0.00000000	      0.00000000
      0.66174166	      0.00000000	      0.00000000	      0.00000000	      0.00000000
      0.66177194	      0.00000000	      0.00000000	      0.00000000	      0.00000000
      0.66180222	      0.00000000	      0.00000000	      0.00000000	      0.00000000
      0.66183250	      0.00000000	      0.00000000	      0.00000000	      0.00000000
      0.66186278	      0.00000000	      0.00000000	      0.00000000	      0.00000000
      0.66189306	      0.00000000	      0.00000000	      0.00000000	      0.00000000
      0.66192333	      0.00000000	      0.00000000	      0.00000000	      0.00000000
      0.66195361	      0.00000000	      0.00000000	      0.00000000	      0.00000000
      0.66198389	      0.00000000	      0.00000000	      0.00000000	      0.00000000
      0.66201417	      0.00000000	      0.00000000	      0.00000000	      0.00000000
      0.66204445	      0.00000000	      0.00000000	      0.00000000	      0.00000000
      0.66207473	      0.00000000	      0.00000000	      0.00000000	      0.00000000
      0.66210501	      0.00000000	      0.00000000	      0.00000000	      0.00000000
      0.66213529	      0.00000000	      0.00000000	      0.00000000	      0.00000000
      0.66216557	      0.00000000	      0.00000000	      0.00000000	      0.00000000
      0.66219585	      0.00000000	      0.00000000	      0.00000000	      0.00000000
      0.66222613	      0.00000000	      0.00000000	      0.00000000	      0.00000000
      0.66225641	      0.00000000	      0.00000000	      0.00000000	      0.00000000
      0.66228669	      0.00000000	      0.00000000	      0.00000000	      0.00000000
      0.66231697	      0.00000000	      0.00000000	      0.00000000	      0.00000000
      0.66234725	      0.00000000	      0.00000000	      0.00000000	      0.00000000
      0.66237752	      0.00000000	      0.00000000	      0.00000000	      0.00000000
      0.66240780	      0.00000000	      0.00000000	      0.00000000	      0.00000000
      0.66244429	      0.00000000	      0.00000000	      0.00000000	      0.00000000
      0.66247041	      0.00000000	      0.00000000	      0.00000000	      0.00000000
      0.66249652	      0.00000000	      0.00000000	      0.00000000	      0.00000000
      0.66253169	      0.00000000	      0.00000000	      0.00000000	      0.00000000
      0.66256554	      0.00000000	      0.00000000	      0.00000000	      0.00000000
      0.66260843	      0.00000000	      0.00000000	      0.00000000	      0.00000000
      0.66263311	      0.00000000	      0.00000000	      0.00000000	      0.00000000
      0.66265778	      0.00000000	      0.00000000	      0.00000000	      0.00000000
      0.66269725	      0.00000000	      0.00000000	      0.00000000	      0.00000000
      0.66272957	      0.00000000	      0.00000000	      0.00000000	      0.00000000
      0.66276188	      0.00000000	      0.00000000	      0.00000000	      0.00000000
      0.66279419	      0.00000000	      0.00000000	      0.00000000	      0.00000000
      0.66282269	      0.00000000	      0.00000000	      0.00000000	      0.00000000
      0.66285118	      0.00000000	      0.00000000	      0.00000000	      0.00000000
      0.66288856	      0.00000000	      0.00000000	      0.00000000	      0.00000000
      0.66291802	      0.00000000	      0.00000000	      0.00000000	      0.00000000
      0.66294748	      0.00000000	      0.00000000	      0.00000000	      0.00000000
      0.66297694	      0.00000000	      0.00000000	      0.00000000	      0.00000000
      0.66301439	      0.00000000	      0.00000000	      0.00000000	      0.00000000
      0.66304597	      0.00000000	      0.00000000	      0.00000000	      0.00000000
      0.66307756	      0.00000000	      0.00000000	      0.00000000	      0.00000000
      0.66310914	      0.00000000	      0.00000000	      0.00000000	      0.00000000
      0.66314073	      0.00000000	      0.00000000	      0.00000000	      0.00000000
      0.66317231	      0.00000000	      0.00000000	      0.00000000	      0.00000000
      0.66320390	      0.00000000	      0.00000000	      0.00000000	      0.00000000
      0.66323548	      0.00000000	      0.00000000	      0.00000000	      0.00000000
      0.66327158	      0.00000000	      0.00000000	      0.00000000	      0.00000000
      0.66330768	      0.00000000	      0.00000000	      0.00000000	      0.00000000
      0.66333532	      0.00000000	      0.00000000	      0.00000000	      0.00000000
      0.66336295	      0.00000000	      0.00000000	      0.00000000	      0.00000000
      0.66340617	      0.00000000	      0.00000000	      0.00000000	      0.00000000
      0.66343450	      0.00000000	      0.00000000	      0.00000000	      0.00000000
      0.66346283	      0.00000000	      0.00000000	      0.00000000	      0.00000000
      0.66350080	      0.00000000	      0.00000000	      0.00000000	      0.00000000
      0.66353774	      0.00000000	      0.00000000	      0.00000000	      0.00000000
      0.66357469	      0.00000000	      0.00000000	      0.00000000	      0.00000000
      0.66360640	      0.00000000	      0.00000000	      0.00000000	      0.00000000
      0.66363811	      0.00000000	      0.00000000	      0.00000000	      0.00000000
      0.66366983	      0.00000000	      0.00000000	      0.00000000	      0.00000000
      0.66370838	      0.00000000	      0.00000000	      0.00000000	      0.00000000
      0.66374692	      0.00000000	      0.00000000	      0.00000000	      0.00000000
      0.66377597	      0.00000000	      0.00000000	      0.00000000	      0.00000000
      0.66380501	      0.00000000	      0.00000000	      0.00000000	      0.00000000
      0.66384339	      0.00000000	      0.00000000	      0.00000000	      0.00000000
      0.66388169	      0.00000000	      0.00000000	      0.00000000	      0.00000000
      0.66391999	      0.00000000	      0.00000000	      0.00000000	      0.00000000
      0.66395127	      0.00000000	      0.00000000	      0.00000000	      0.00000000
      0.66398256	      0.00000000	      0.00000000	      0.00000000	      0.00000000
      0.66402335	      0.00000000	      0.00000000	      0.00000000	      0.00000000
      0.66405618	      0.00000000	      0.00000000	      0.00000000	      0.00000000
      0.66408901	      0.00000000	      0.00000000	      0.00000000	      0.00000000
      0.66412183	      0.00000000	      0.00000000	      0.00000000	      0.00000000
      0.66416481	      0.00000000	      0.00000000	      0.00000000	      0.00000000
      0.66419549	      0.00000000	      0.00000000	      0.00000000	      0.00000000
      0.66422616	      0.00000000	      0.00000000	      0.00000000	      0.00000000
      0.66426632	      0.00000000	      0.00000000	      0.00000000	      0.00000000
      0.66430526	      0.00000000	      0.00000000	      0.00000000	      0.00000000
      0.66434420	      0.00000000	      0.00000000	      0.00000000	      0.00000000
      0.66437730	      0.00000000	      0.00000000	      0.00000000	      0.00000000
      0.66441040	      0.00000000	      0.00000000	      0.00000000	      0.00000000
      0.66445137	      0.00000000	      0.00000000	      0.00000000	      0.00000000
      0.66448668	      0.00000000	      0.00000000	      0.00000000	      0.00000000
      0.66452200	      0.00000000	      0.00000000	      0.00000000	      0.00000000
      0.66455732	      0.00000000	      0.00000000	      0.00000000	      0.00000000
      0.66459264	      0.00000000	      0.00000000	      0.00000000	      0.00000000
      0.66462795	      0.00000000	      0.00000000	      0.00000000	      0.00000000
      0.66467359	      0.00000000	      0.00000000	      0.00000000	      0.00000000
      0.66470512	      0.00000000	      0.00000000	      0.00000000	      0.00000000
      0.66473664	      0.00000000	      0.00000000	      0.00000000	      0.00000000
      0.66478051	      0.00000000	      0.00000000	      0.00000000	      0.00000000
      0.66482212	      0.00000000	      0.00000000	      0.00000000	      0.00000000
      0.66486374	      0.00000000	      0.00000000	      0.00000000	      0.00000000
      0.66489777	      0.00000000	      0.00000000	      0.00000000	      0.00000000
      0.66493181	      0.00000000	      0.00000000	      0.00000000	      0.00000000
      0.66497561	      0.00000000	      0.00000000	      0.00000000	      0.00000000
      0.66501404	      0.00000000	      0.00000000	      0.00000000	      0.00000000
      0.66505247	      0.00000000	      0.00000000	      0.00000000	      0.00000000
      0.66509089	      0.00000000	      0.00000000	      0.00000000	      0.00000000
      0.66512932	      0.00000000	      0.00000000	      0.00000000	      0.00000000
      0.66516774	      0.00000000	      0.00000000	      0.00000000	      0.00000000
      0.66520617	      0.00000000	      0.00000000	      0.00000000	      0.00000000
      0.66524460	      0.00000000	      0.00000000	      0.00000000	      0.00000000
      0.66528302	      0.00000000	      0.00000000	      0.00000000	      0.00000000
      0.66532145	      0.00000000	      0.00000000	      0.00000000	      0.00000000
      0.66535987	      0.00000000	      0.00000000	      0.00000000	      0.00000000
      0.66539830	      0.00000000	      0.00000000	      0.00000000	      0.00000000
      0.66544763	      0.00000000	      0.00000000	      0.00000000	      0.00000000
      0.66548273	      0.00000000	      0.00000000	      0.00000000	      0.00000000
      0.66551782	      0.00000000	      0.00000000	      0.00000000	      0.00000000
      0.66556540	      0.00000000	      0.00000000	      0.00000000	      0.00000000
      0.66561297	      0.00000000	      0.00000000	      0.00000000	      0.00000000
      0.66564763	      0.00000000	      0.00000000	      0.00000000	      0.00000000
      0.66568229	      0.00000000	      0.00000000	      0.00000000	      0.00000000
      0.66573204	      0.00000000	      0.00000000	      0.00000000	      0.00000000
      0.66577537	      0.00000000	      0.00000000	      0.00000000	      0.00000000
      0.66581869	      0.00000000	      0.00000000	      0.00000000	      0.00000000
      0.66586202	      0.00000000	      0.00000000	      0.00000000	      0.00000000
      0.66590071	      0.00000000	      0.00000000	      0.00000000	      0.00000000
      0.66593939	      0.00000000	      0.00000000	      0.00000000	      0.00000000
      0.66597808	      0.00000000	      0.00000000	      0.00000000	      0.00000000
      0.66602999	      0.00000000	      0.00000000	      0.00000000	      0.00000000
      0.66607213	      0.00000000	      0.00000000	      0.00000000	      0.00000000
      0.66611427	      0.00000000	      0.00000000	      0.00000000	      0.00000000
      0.66615641	      0.00000000	      0.00000000	      0.00000000	      0.00000000
      0.66619855	      0.00000000	      0.00000000	      0.00000000	      0.00000000
      0.66624070	      0.00000000	      0.00000000	      0.00000000	      0.00000000
      0.66628284	      0.00000000	      0.00000000	      0.00000000	      0.00000000
      0.66633735	      0.00000000	      0.00000000	      0.00000000	      0.00000000
      0.66637479	      0.00000000	      0.00000000	      0.00000000	      0.00000000
      0.66641223	      0.00000000	      0.00000000	      0.00000000	      0.00000000
      0.66646460	      0.00000000	      0.00000000	      0.00000000	      0.00000000
      0.66651407	      0.00000000	      0.00000000	      0.00000000	      0.00000000
      0.66656353	      0.00000000	      0.00000000	      0.00000000	      0.00000000
      0.66660453	      0.00000000	      0.00000000	      0.00000000	      0.00000000
      0.66664553	      0.00000000	      0.00000000	      0.00000000	      0.00000000
      0.66669797	      0.00000000	      0.00000000	      0.00000000	      0.00000000
      0.66674242	      0.00000000	      0.00000000	      0.00000000	      0.00000000
      0.66678688	      0.00000000	      0.00000000	      0.00000000	      0.00000000
      0.66683134	      0.00000000	      0.00000000	      0.00000000	      0.00000000
      0.66687579	      0.00000000	      0.00000000	      0.00000000	      0.00000000
      0.66692025	      0.00000000	      0.00000000	      0.00000000	      0.00000000
      0.66697385	      0.00000000	      0.00000000	      0.00000000	      0.00000000
      0.66702025	      0.00000000	      0.00000000	      0.00000000	      0.00000000
      0.66706666	      0.00000000	      0.00000000	      0.00000000	      0.00000000
      0.66711306	      0.00000000	      0.00000000	      0.00000000	      0.00000000
      0.66715946	      0.00000000	      0.00000000	      0.00000000	      0.00000000
      0.66720587	      0.00000000	      0.00000000	      0.00000000	      0.00000000
      0.66725227	      0.00000000	      0.00000000	      0.00000000	      0.00000000
      0.66729868	      0.00000000	      0.00000000	      0.00000000	      0.00000000
      0.66735264	      0.00000000	      0.00000000	      0.00000000	      0.00000000
      0.66740661	      0.00000000	      0.00000000	      0.00000000	      0.00000000
      0.66744806	      0.00000000	      0.00000000	      0.00000000	      0.00000000
      0.66748950	      0.00000000	      0.00000000	      0.00000000	      0.00000000
      0.66754895	      0.00000000	      0.00000000	      0.00000000	      0.00000000
      0.66759776	      0.00000000	      0.00000000	      0.00000000	      0.00000000
      0.66764657	      0.00000000	      0.00000000	      0.00000000	      0.00000000
      0.66769538	      0.00000000	      0.00000000	      0.00000000	      0.00000000
      0.66774418	      0.00000000	      0.00000000	      0.00000000	      0.00000000
      0.66779299	      0.00000000	      0.00000000	      0.00000000	      0.00000000
      0.66784612	      0.00000000	      0.00000000	      0.00000000	      0.00000000
      0.66789924	      0.00000000	      0.00000000	      0.00000000	      0.00000000
      0.66795237	      0.00000000	      0.00000000	      0.00000000	      0.00000000
      0.66800549	      0.00000000	      0.00000000	      0.00000000	      0.00000000
      0.66804886	      0.00000000	      0.00000000	      0.00000000	      0.00000000
      0.66809223	      0.00000000	      0.00000000	      0.00000000	      0.00000000
      0.66815168	      0.00000000	      0.00000000	      0.00000000	      0.00000000
      0.66821112	      0.00000000	      0.00000000	      0.00000000	      0.00000000
      0.66825501	      0.00000000	      0.00000000	      0.00000000	      0.00000000
      0.66829889	      0.00000000	      0.00000000	      0.00000000	      0.00000000
      0.66835778	      0.00000000	      0.00000000	      0.00000000	      0.00000000
      0.66841667	      0.00000000	      0.00000000	      0.00000000	      0.00000000
      0.66846572	      0.00000000	      0.00000000	      0.00000000	      0.00000000
      0.66851476	      0.00000000	      0.00000000	      0.00000000	      0.00000000
      0.66857208	      0.00000000	      0.00000000	      0.00000000	      0.00000000
      0.66862940	      0.00000000	      0.00000000	      0.00000000	      0.00000000
      0.66868040	      0.00000000	      0.00000000	      0.00000000	      0.00000000
      0.66873140	      0.00000000	      0.00000000	      0.00000000	      0.00000000
      0.66878800	      0.00000000	      0.00000000	      0.00000000	      0.00000000
      0.66884460	      0.00000000	      0.00000000	      0.00000000	      0.00000000
      0.66890120	      0.00000000	      0.00000000	      0.00000000	      0.00000000
      0.66895781	      0.00000000	      0.00000000	      0.00000000	      0.00000000
      0.66900802	      0.00000000	      0.00000000	      0.00000000	      0.00000000
      0.66905824	      0.00000000	      0.00000000	      0.00000000	      0.00000000
      0.66911700	      0.00000000	      0.00000000	      0.00000000	      0.00000000
      0.66917575	      0.00000000	      0.00000000	      0.00000000	      0.00000000
      0.66923450	      0.00000000	      0.00000000	      0.00000000	      0.00000000
      0.66929326	      0.00000000	      0.00000000	      0.00000000	      0.00000000
      0.66934249	      0.00000000	      0.00000000	      0.00000000	      0.00000000
      0.66939172	      0.00000000	      0.00000000	      0.00000000	      0.00000000
      0.66945139	      0.00000000	      0.00000000	      0.00000000	      0.00000000
      0.66951105	      0.00000000	      0.00000000	      0.00000000	      0.00000000
      0.66956673	      0.00000000	      0.00000000	      0.00000000	      0.00000000
      0.66962240	      0.00000000	      0.00000000	      0.00000000	      0.00000000
      0.66968060	      0.00000000	      0.00000000	      0.00000000	      0.00000000
      0.66973881	      0.00000000	      0.00000000	      0.00000000	      0.00000000
      0.66979639	      0.00000000	      0.00000000	      0.00000000	      0.00000000
      0.66985397	      0.00000000	      0.00000000	      0.00000000	      0.00000000
      0.66991217	      0.00000000	      0.00000000	      0.00000000	      0.00000000
      0.66997037	      0.00000000	      0.00000000	      0.00000000	      0.00000000
      0.67002858	      0.00000000	      0.00000000	      0.00000000	      0.00000000
      0.67008680	      0.00000000	      0.00000000	      0.00000000	      0.00000000
      0.67014465	      0.00000000	      0.00000000	      0.00000000	      0.00000000
      0.67020250	      0.00000000	      0.00000000	      0.00000000	      0.00000000
      0.67025305	      0.00000000	      0.00000000	      0.00000000	      0.00000000
      0.67032687	      0.00000000	      0.00000000	      0.00000000	      0.00000000
      0.67038842	      0.00000000	      0.00000000	      0.00000000	      0.00000000
      0.67044374	      0.00000000	      0.00000000	      0.00000000	      0.00000000
      0.67049906	      0.00000000	      0.00000000	      0.00000000	      0.00000000
      0.67056057	      0.00000000	      0.00000000	      0.00000000	      0.00000000
      0.67062208	      0.00000000	      0.00000000	      0.00000000	      0.00000000
      0.67068144	      0.00000000	      0.00000000	      0.00000000	      0.00000000
      0.67074080	      0.00000000	      0.00000000	      0.00000000	      0.00000000
      0.67080117	      0.00000000	      0.00000000	      0.00000000	      0.00000000
      0.67086154	      0.00000000	      0.00000000	      0.00000000	      0.00000000
      0.67092061	      0.00000000	      0.00000000	      0.00000000	      0.00000000
      0.67099207	      0.00000000	      0.00000000	      0.00000000	      0.00000000
      0.67105721	      0.00000000	      0.00000000	      0.00000000	      0.00000000
      0.67113690	      0.00000000	      0.00000000	      0.00000000	      0.00000000
      0.67119712	      0.00000000	      0.00000000	      0.00000000	      0.00000000
      0.67127786	      0.00000000	      0.00000000	      0.00000000	      0.00000000
      0.67134698	      0.00000000	      0.00000000	      0.00000000	      0.00000000
      0.67140252	      0.00000000	      0.00000000	      0.00000000	      0.00000000
      0.67145807	      0.00000000	      0.00000000	      0.00000000	      0.00000000
      0.67152179	      0.00000000	      0.00000000	      0.00000000	      0.00000000
      0.67158552	      0.00000000	      0.00000000	      0.00000000	      0.00000000
      0.67164728	      0.00000000	      0.00000000	      0.00000000	      0.00000000
      0.67170903	      0.00000000	      0.00000000	      0.00000000	      0.00000000
      0.67176754	      0.00000000	      0.00000000	      0.00000000	      0.00000000
      0.67184439	      0.00000000	      0.00000000	      0.00000000	      0.00000000
      0.67193700	      0.00000000	      0.00000000	      0.00000000	      0.00000000
      0.67199012	      0.00000000	      0.00000000	      0.00000000	      0.00000000
      0.67204324	      0.00000000	      0.00000000	      0.00000000	      0.00000000
      0.67210732	      0.00000000	      0.00000000	      0.00000000	      0.00000000
      0.67218641	      0.00000000	      0.00000000	      0.00000000	      0.00000000
      0.67225270	      0.00000000	      0.00000000	      0.00000000	      0.00000000
      0.67233792	      0.00000000	      0.00000000	      0.00000000	      0.00000000
      0.67245126	      0.00000000	      0.00000000	      0.00000000	      0.00000000
      0.67251230	      0.00000000	      0.00000000	      0.00000000	      0.00000000
      0.67257334	      0.00000000	      0.00000000	      0.00000000	      0.00000000
      0.67263437	      0.00000000	      0.00000000	      0.00000000	      0.00000000
      0.67270190	      0.00000000	      0.00000000	      0.00000000	      0.00000000
      0.67276942	      0.00000000	      0.00000000	      0.00000000	      0.00000000
      0.67283459	      0.00000000	      0.00000000	      0.00000000	      0.00000000
      0.67289977	      0.00000000	      0.00000000	      0.00000000	      0.00000000
      0.67296662	      0.00000000	      0.00000000	      0.00000000	      0.00000000
      0.67303348	      0.00000000	      0.00000000	      0.00000000	      0.00000000
      0.67309938	      0.00000000	      0.00000000	      0.00000000	      0.00000000
      0.67316528	      0.00000000	      0.00000000	      0.00000000	      0.00000000
      0.67323217	      0.00000000	      0.00000000	      0.00000000	      0.00000000
      0.67329906	      0.00000000	      0.00000000	      0.00000000	      0.00000000
      0.67336537	      0.00000000	      0.00000000	      0.00000000	      0.00000000
      0.67343168	      0.00000000	      0.00000000	      0.00000000	      0.00000000
      0.67349884	      0.00000000	      0.00000000	      0.00000000	      0.00000000
      0.67356600	      0.00000000	      0.00000000	      0.00000000	      0.00000000
      0.67363265	      0.00000000	      0.00000000	      0.00000000	      0.00000000
      0.67369930	      0.00000000	      0.00000000	      0.00000000	      0.00000000
      0.67376682	      0.00000000	      0.00000000	      0.00000000	      0.00000000
      0.67383434	      0.00000000	      0.00000000	      0.00000000	      0.00000000
      0.67390187	      0.00000000	      0.00000000	      0.00000000	      0.00000000
      0.67396939	      0.00000000	      0.00000000	      0.00000000	      0.00000000
      0.67403691	      0.00000000	      0.00000000	      0.00000000	      0.00000000
      0.67410443	      0.00000000	      0.00000000	      0.00000000	      0.00000000
      0.67417195	      0.00000000	      0.00000000	      0.00000000	      0.00000000
      0.67423947	      0.00000000	      0.00000000	      0.00000000	      0.00000000
      0.67430700	      0.00000000	      0.00000000	      0.00000000	      0.00000000
      0.67437452	      0.00000000	      0.00000000	      0.00000000	      0.00000000
      0.67444204	      0.00000000	      0.00000000	      0.00000000	      0.00000000
      0.67450956	      0.00000000	      0.00000000	      0.00000000	      0.00000000
      0.67457708	      0.00000000	      0.00000000	      0.00000000	      0.00000000
      0.67464460	      0.00000000	      0.00000000	      0.00000000	      0.00000000
      0.67471213	      0.00000000	      0.00000000	      0.00000000	      0.00000000
      0.67477965	      0.00000000	      0.00000000	      0.00000000	      0.00000000
      0.67485078	      0.00000000	      0.00000000	      0.00000000	      0.00000000
      0.67492191	      0.00000000	      0.00000000	      0.00000000	      0.00000000
      0.67499305	      0.00000000	      0.00000000	      0.00000000	      0.00000000
      0.67506418	      0.00000000	      0.00000000	      0.00000000	      0.00000000
[truncated: 425,171 more chars]
