# Supplementary material for: Musculoskeletal simulations to examine the effects of accentuated eccentric loading (AEL) on jump height
Source: PeerJ. 2023 Jan 23;11:e14687. doi: 10.7717/peerj.14687 (PMC9879160; doi:10.7717/peerj.14687)
Supplement: Supplemental Information 2 — Added15 folder contains the code and simulation results for a complete jump with an additional 15% model mass. Dropped15 folder contains the code and simulation results for the push-off phase with the original model mass. [file peerj-11-14687-s002.zip › Supplementary Simulation code and output results AEL15/Dropped15/Optimized_for_J_Results/TwoSegment_Two_Segment_MomentArm_hip_coordinate.sto]

MomentArm_hip_coordinate
version=1
nRows=9704
nColumns=5
inDegrees=no

This analysis gathers basic information about muscles during a simulation (e.g., forces, tendon lengths, moment arms, etc).
Units are S.I. units (second, meters, Newtons, ...)
Angles are in degrees.

endheader
time	vastus	recfem	glut	ham
      0.00000000	      0.00000000	     -0.02421442	      0.02499659	      0.02182650
      0.00005767	      0.00000000	     -0.02421514	      0.02499688	      0.02182691
      0.00011533	      0.00000000	     -0.02421586	      0.02499718	      0.02182732
      0.00019509	      0.00000000	     -0.02421686	      0.02499758	      0.02182789
      0.00027484	     -0.00000000	     -0.02421787	      0.02499799	      0.02182847
      0.00038895	      0.00000000	     -0.02421933	      0.02499859	      0.02182930
      0.00050306	     -0.00000000	     -0.02422079	      0.02499918	      0.02183013
      0.00069203	      0.00000000	     -0.02422324	      0.02500018	      0.02183153
      0.00088100	      0.00000000	     -0.02422572	      0.02500119	      0.02183294
      0.00120986	     -0.00000000	     -0.02423011	      0.02500297	      0.02183545
      0.00146005	      0.00000000	     -0.02423351	      0.02500435	      0.02183739
      0.00171025	      0.00000000	     -0.02423695	      0.02500576	      0.02183936
      0.00196044	     -0.00000000	     -0.02424045	      0.02500718	      0.02184135
      0.00224938	      0.00000000	     -0.02424454	      0.02500884	      0.02184369
      0.00253831	     -0.00000000	     -0.02424869	      0.02501053	      0.02184606
      0.00281375	      0.00000000	     -0.02425270	      0.02501216	      0.02184836
      0.00308919	     -0.00000000	     -0.02425676	      0.02501382	      0.02185069
      0.00336877	      0.00000000	     -0.02426095	      0.02501552	      0.02185309
      0.00364834	      0.00000000	     -0.02426518	      0.02501724	      0.02185552
      0.00392387	     -0.00000000	     -0.02426941	      0.02501896	      0.02185794
      0.00419941	     -0.00000000	     -0.02427370	      0.02502071	      0.02186040
      0.00447587	     -0.00000000	     -0.02427805	      0.02502248	      0.02186290
      0.00475232	     -0.00000000	     -0.02428245	      0.02502427	      0.02186543
      0.00502733	      0.00000000	     -0.02428688	      0.02502608	      0.02186798
      0.00530234	      0.00000000	     -0.02429137	      0.02502790	      0.02187056
      0.00557642	      0.00000000	     -0.02429589	      0.02502975	      0.02187317
      0.00585050	      0.00000000	     -0.02430046	      0.02503161	      0.02187580
      0.00612117	     -0.00000000	     -0.02430503	      0.02503347	      0.02187843
      0.00639185	      0.00000000	     -0.02430965	      0.02503535	      0.02188110
      0.00663628	      0.00000000	     -0.02431386	      0.02503707	      0.02188353
      0.00697277	      0.00000000	     -0.02431972	      0.02503946	      0.02188691
      0.00730925	     -0.00000000	     -0.02432567	      0.02504188	      0.02189035
      0.00753245	      0.00000000	     -0.02432965	      0.02504351	      0.02189265
      0.00775566	     -0.00000000	     -0.02433367	      0.02504515	      0.02189497
      0.00803029	     -0.00000000	     -0.02433866	      0.02504718	      0.02189786
      0.00836149	     -0.00000000	     -0.02434474	      0.02504966	      0.02190138
      0.00865561	      0.00000000	     -0.02435021	      0.02505189	      0.02190455
      0.00901341	      0.00000000	     -0.02435694	      0.02505464	      0.02190845
      0.00931248	      0.00000000	     -0.02436263	      0.02505696	      0.02191175
      0.00968272	      0.00000000	     -0.02436976	      0.02505987	      0.02191588
      0.01015583	     -0.00000000	     -0.02437900	      0.02506364	      0.02192124
      0.01038979	      0.00000000	     -0.02438362	      0.02506553	      0.02192393
      0.01062376	     -0.00000000	     -0.02438828	      0.02506743	      0.02192664
      0.01091692	     -0.00000000	     -0.02439417	      0.02506984	      0.02193006
      0.01129539	      0.00000000	     -0.02440186	      0.02507298	      0.02193454
      0.01156863	     -0.00000000	     -0.02440747	      0.02507527	      0.02193780
      0.01184188	      0.00000000	     -0.02441313	      0.02507758	      0.02194110
      0.01211512	     -0.00000000	     -0.02441884	      0.02507991	      0.02194442
      0.01238836	      0.00000000	     -0.02442460	      0.02508227	      0.02194778
      0.01266160	     -0.00000000	     -0.02443040	      0.02508464	      0.02195117
      0.01292167	     -0.00000000	     -0.02443598	      0.02508692	      0.02195442
      0.01318173	     -0.00000000	     -0.02444159	      0.02508921	      0.02195769
      0.01344051	      0.00000000	     -0.02444722	      0.02509152	      0.02196098
      0.01369929	      0.00000000	     -0.02445290	      0.02509384	      0.02196430
      0.01398496	      0.00000000	     -0.02445921	      0.02509642	      0.02196799
      0.01427064	      0.00000000	     -0.02446558	      0.02509903	      0.02197171
      0.01447948	     -0.00000000	     -0.02447027	      0.02510094	      0.02197445
      0.01481029	      0.00000000	     -0.02447775	      0.02510401	      0.02197883
      0.01507121	      0.00000000	     -0.02448371	      0.02510644	      0.02198231
      0.01533214	     -0.00000000	     -0.02448970	      0.02510890	      0.02198582
      0.01559306	      0.00000000	     -0.02449574	      0.02511137	      0.02198936
      0.01585734	     -0.00000000	     -0.02450190	      0.02511389	      0.02199297
      0.01612161	      0.00000000	     -0.02450811	      0.02511644	      0.02199661
      0.01632266	      0.00000000	     -0.02451286	      0.02511838	      0.02199940
      0.01665420	     -0.00000000	     -0.02452075	      0.02512161	      0.02200403
      0.01690580	      0.00000000	     -0.02452679	      0.02512409	      0.02200757
      0.01715739	      0.00000000	     -0.02453286	      0.02512658	      0.02201114
      0.01740899	     -0.00000000	     -0.02453897	      0.02512908	      0.02201473
      0.01764663	     -0.00000000	     -0.02454479	      0.02513147	      0.02201815
      0.01796039	     -0.00000000	     -0.02455251	      0.02513463	      0.02202269
      0.01827415	     -0.00000000	     -0.02456030	      0.02513783	      0.02202727
      0.01852604	     -0.00000000	     -0.02456660	      0.02514041	      0.02203098
      0.01877792	     -0.00000000	     -0.02457294	      0.02514301	      0.02203471
      0.01896797	     -0.00000000	     -0.02457775	      0.02514498	      0.02203754
      0.01925995	     -0.00000000	     -0.02458518	      0.02514803	      0.02204192
      0.01955192	      0.00000000	     -0.02459266	      0.02515110	      0.02204633
      0.01980099	      0.00000000	     -0.02459908	      0.02515374	      0.02205011
      0.02005005	      0.00000000	     -0.02460555	      0.02515640	      0.02205393
      0.02032203	      0.00000000	     -0.02461265	      0.02515931	      0.02205812
      0.02059400	      0.00000000	     -0.02461979	      0.02516225	      0.02206233
      0.02086915	     -0.00000000	     -0.02462707	      0.02516524	      0.02206663
      0.02114429	     -0.00000000	     -0.02463439	      0.02516824	      0.02207096
      0.02142102	     -0.00000000	     -0.02464180	      0.02517129	      0.02207534
      0.02169774	     -0.00000000	     -0.02464926	      0.02517435	      0.02207975
      0.02197239	      0.00000000	     -0.02465671	      0.02517742	      0.02208415
      0.02224704	      0.00000000	     -0.02466420	      0.02518050	      0.02208859
      0.02252673	     -0.00000000	     -0.02467188	      0.02518366	      0.02209313
      0.02280642	      0.00000000	     -0.02467961	      0.02518683	      0.02209771
      0.02307314	     -0.00000000	     -0.02468702	      0.02518988	      0.02210210
      0.02333986	      0.00000000	     -0.02469447	      0.02519295	      0.02210652
      0.02363274	     -0.00000000	     -0.02470270	      0.02519634	      0.02211140
      0.02392562	      0.00000000	     -0.02471099	      0.02519975	      0.02211631
      0.02416237	     -0.00000000	     -0.02471772	      0.02520252	      0.02212031
      0.02446967	     -0.00000000	     -0.02472651	      0.02520614	      0.02212553
      0.02477696	     -0.00000000	     -0.02473536	      0.02520979	      0.02213078
      0.02502257	     -0.00000000	     -0.02474247	      0.02521272	      0.02213501
      0.02526818	     -0.00000000	     -0.02474962	      0.02521566	      0.02213926
      0.02555393	     -0.00000000	     -0.02475798	      0.02521911	      0.02214423
      0.02583967	     -0.00000000	     -0.02476638	      0.02522257	      0.02214923
      0.02606326	      0.00000000	     -0.02477299	      0.02522530	      0.02215317
      0.02637974	      0.00000000	     -0.02478240	      0.02522918	      0.02215877
      0.02669622	     -0.00000000	     -0.02479187	      0.02523308	      0.02216441
      0.02692262	     -0.00000000	     -0.02479868	      0.02523589	      0.02216847
      0.02714902	     -0.00000000	     -0.02480552	      0.02523872	      0.02217254
      0.02742271	     -0.00000000	     -0.02481382	      0.02524214	      0.02217750
      0.02769640	      0.00000000	     -0.02482217	      0.02524559	      0.02218248
      0.02795892	     -0.00000000	     -0.02483022	      0.02524892	      0.02218728
      0.02827795	      0.00000000	     -0.02484006	      0.02525298	      0.02219316
      0.02859697	     -0.00000000	     -0.02484995	      0.02525707	      0.02219907
      0.02885240	     -0.00000000	     -0.02485792	      0.02526036	      0.02220383
      0.02917936	     -0.00000000	     -0.02486816	      0.02526459	      0.02220996
      0.02950632	      0.00000000	     -0.02487847	      0.02526885	      0.02221613
      0.02974244	     -0.00000000	     -0.02488595	      0.02527195	      0.02222060
      0.02997855	      0.00000000	     -0.02489347	      0.02527506	      0.02222510
      0.03024340	     -0.00000000	     -0.02490193	      0.02527856	      0.02223017
      0.03050824	      0.00000000	     -0.02491044	      0.02528208	      0.02223527
      0.03079617	     -0.00000000	     -0.02491973	      0.02528592	      0.02224084
      0.03108410	     -0.00000000	     -0.02492907	      0.02528979	      0.02224644
      0.03129109	      0.00000000	     -0.02493581	      0.02529258	      0.02225049
      0.03161680	      0.00000000	     -0.02494647	      0.02529700	      0.02225688
      0.03188366	      0.00000000	     -0.02495524	      0.02530063	      0.02226215
      0.03215053	     -0.00000000	     -0.02496406	      0.02530428	      0.02226745
      0.03241739	      0.00000000	     -0.02497291	      0.02530795	      0.02227277
      0.03267696	     -0.00000000	     -0.02498156	      0.02531154	      0.02227797
      0.03293654	      0.00000000	     -0.02499025	      0.02531514	      0.02228320
      0.03317352	     -0.00000000	     -0.02499822	      0.02531845	      0.02228799
      0.03348818	     -0.00000000	     -0.02500884	      0.02532285	      0.02229439
      0.03380284	      0.00000000	     -0.02501951	      0.02532728	      0.02230082
      0.03405362	      0.00000000	     -0.02502806	      0.02533083	      0.02230597
      0.03430440	      0.00000000	     -0.02503664	      0.02533439	      0.02231114
      0.03452599	     -0.00000000	     -0.02504426	      0.02533756	      0.02231573
      0.03484815	     -0.00000000	     -0.02505537	      0.02534217	      0.02232244
      0.03517030	      0.00000000	     -0.02506654	      0.02534681	      0.02232918
      0.03538311	      0.00000000	     -0.02507395	      0.02534989	      0.02233365
      0.03559592	     -0.00000000	     -0.02508138	      0.02535298	      0.02233814
      0.03588075	      0.00000000	     -0.02509137	      0.02535713	      0.02234418
      0.03616559	     -0.00000000	     -0.02510140	      0.02536130	      0.02235024
      0.03641202	     -0.00000000	     -0.02511011	      0.02536493	      0.02235551
      0.03671826	      0.00000000	     -0.02512099	      0.02536945	      0.02236209
      0.03702451	     -0.00000000	     -0.02513191	      0.02537400	      0.02236871
      0.03728911	     -0.00000000	     -0.02514139	      0.02537795	      0.02237445
      0.03761727	      0.00000000	     -0.02515320	      0.02538286	      0.02238160
      0.03794543	      0.00000000	     -0.02516506	      0.02538780	      0.02238880
      0.03818795	      0.00000000	     -0.02517386	      0.02539147	      0.02239414
      0.03843048	      0.00000000	     -0.02518270	      0.02539515	      0.02239950
      0.03872005	     -0.00000000	     -0.02519329	      0.02539957	      0.02240593
      0.03900961	      0.00000000	     -0.02520392	      0.02540400	      0.02241238
      0.03925700	      0.00000000	     -0.02521304	      0.02540780	      0.02241792
      0.03956219	      0.00000000	     -0.02522433	      0.02541252	      0.02242479
      0.03992934	     -0.00000000	     -0.02523798	      0.02541821	      0.02243309
      0.04029650	     -0.00000000	     -0.02525170	      0.02542394	      0.02244144
      0.04052899	     -0.00000000	     -0.02526042	      0.02542758	      0.02244675
      0.04082823	      0.00000000	     -0.02527169	      0.02543229	      0.02245362
      0.04112747	     -0.00000000	     -0.02528300	      0.02543702	      0.02246051
      0.04135189	     -0.00000000	     -0.02529152	      0.02544058	      0.02246571
      0.04167993	      0.00000000	     -0.02530401	      0.02544580	      0.02247333
      0.04195970	     -0.00000000	     -0.02531471	      0.02545027	      0.02247986
      0.04220832	     -0.00000000	     -0.02532425	      0.02545426	      0.02248568
      0.04245694	      0.00000000	     -0.02533382	      0.02545827	      0.02249153
      0.04271137	      0.00000000	     -0.02534365	      0.02546238	      0.02249754
      0.04302124	      0.00000000	     -0.02535566	      0.02546741	      0.02250488
      0.04340230	     -0.00000000	     -0.02537050	      0.02547363	      0.02251396
      0.04371220	     -0.00000000	     -0.02538262	      0.02547870	      0.02252138
      0.04395093	      0.00000000	     -0.02539199	      0.02548263	      0.02252712
      0.04418967	     -0.00000000	     -0.02540139	      0.02548657	      0.02253288
      0.04443602	     -0.00000000	     -0.02541112	      0.02549065	      0.02253884
      0.04475720	     -0.00000000	     -0.02542385	      0.02549599	      0.02254664
      0.04507838	     -0.00000000	     -0.02543662	      0.02550135	      0.02255448
      0.04532790	      0.00000000	     -0.02544659	      0.02550553	      0.02256060
      0.04557743	      0.00000000	     -0.02545658	      0.02550972	      0.02256674
      0.04578917	     -0.00000000	     -0.02546509	      0.02551329	      0.02257196
      0.04611836	     -0.00000000	     -0.02547835	      0.02551887	      0.02258011
      0.04638564	     -0.00000000	     -0.02548916	      0.02552341	      0.02258676
      0.04665291	     -0.00000000	     -0.02550000	      0.02552796	      0.02259343
      0.04692018	     -0.00000000	     -0.02551088	      0.02553254	      0.02260013
      0.04718241	      0.00000000	     -0.02552159	      0.02553704	      0.02260672
      0.04744464	      0.00000000	     -0.02553233	      0.02554156	      0.02261334
      0.04769449	     -0.00000000	     -0.02554259	      0.02554587	      0.02261966
      0.04800637	      0.00000000	     -0.02555544	      0.02555128	      0.02262759
      0.04831825	      0.00000000	     -0.02556834	      0.02555672	      0.02263555
      0.04855660	     -0.00000000	     -0.02557823	      0.02556088	      0.02264165
      0.04888575	     -0.00000000	     -0.02559193	      0.02556665	      0.02265012
      0.04921491	     -0.00000000	     -0.02560569	      0.02557245	      0.02265861
      0.04942809	      0.00000000	     -0.02561462	      0.02557622	      0.02266414
      0.04964127	      0.00000000	     -0.02562358	      0.02557999	      0.02266968
      0.04992845	      0.00000000	     -0.02563567	      0.02558509	      0.02267716
      0.05021563	     -0.00000000	     -0.02564781	      0.02559022	      0.02268468
      0.05046732	      0.00000000	     -0.02565848	      0.02559472	      0.02269129
      0.05077240	      0.00000000	     -0.02567145	      0.02560020	      0.02269932
      0.05115827	     -0.00000000	     -0.02568792	      0.02560715	      0.02270954
      0.05141606	     -0.00000000	     -0.02569896	      0.02561182	      0.02271639
      0.05167386	      0.00000000	     -0.02571004	      0.02561650	      0.02272326
      0.05193165	      0.00000000	     -0.02572114	      0.02562119	      0.02273015
      0.05219123	     -0.00000000	     -0.02573235	      0.02562593	      0.02273712
      0.05245081	     -0.00000000	     -0.02574359	      0.02563069	      0.02274411
      0.05273638	      0.00000000	     -0.02575599	      0.02563594	      0.02275182
      0.05302194	     -0.00000000	     -0.02576843	      0.02564120	      0.02275956
      0.05323212	     -0.00000000	     -0.02577761	      0.02564509	      0.02276527
      0.05356535	      0.00000000	     -0.02579221	      0.02565127	      0.02277436
      0.05382496	      0.00000000	     -0.02580362	      0.02565610	      0.02278147
      0.05408458	      0.00000000	     -0.02581505	      0.02566095	      0.02278860
      0.05434419	      0.00000000	     -0.02582652	      0.02566581	      0.02279575
      0.05460980	     -0.00000000	     -0.02583828	      0.02567080	      0.02280309
      0.05487542	      0.00000000	     -0.02585008	      0.02567580	      0.02281046
      0.05512617	     -0.00000000	     -0.02586124	      0.02568054	      0.02281743
      0.05545043	     -0.00000000	     -0.02587572	      0.02568669	      0.02282648
      0.05577469	      0.00000000	     -0.02589024	      0.02569286	      0.02283556
      0.05602660	      0.00000000	     -0.02590156	      0.02569766	      0.02284264
      0.05627850	     -0.00000000	     -0.02591290	      0.02570248	      0.02284974
      0.05650657	     -0.00000000	     -0.02592320	      0.02570686	      0.02285619
      0.05683169	      0.00000000	     -0.02593791	      0.02571312	      0.02286541
      0.05715682	     -0.00000000	     -0.02595267	      0.02571940	      0.02287466
      0.05737491	     -0.00000000	     -0.02596260	      0.02572362	      0.02288089
      0.05759300	      0.00000000	     -0.02597255	      0.02572786	      0.02288713
      0.05787782	     -0.00000000	     -0.02598557	      0.02573340	      0.02289531
      0.05816263	      0.00000000	     -0.02599863	      0.02573897	      0.02290351
      0.05840365	      0.00000000	     -0.02600971	      0.02574369	      0.02291047
      0.05872045	      0.00000000	     -0.02602431	      0.02574991	      0.02291965
      0.05903724	      0.00000000	     -0.02603895	      0.02575615	      0.02292886
      0.05928409	      0.00000000	     -0.02605039	      0.02576103	      0.02293606
      0.05953093	      0.00000000	     -0.02606186	      0.02576593	      0.02294328
      0.05980559	     -0.00000000	     -0.02607465	      0.02577138	      0.02295134
      0.06008025	     -0.00000000	     -0.02608747	      0.02577686	      0.02295942
      0.06035656	     -0.00000000	     -0.02610040	      0.02578238	      0.02296758
      0.06063286	     -0.00000000	     -0.02611336	      0.02578792	      0.02297576
      0.06091509	      0.00000000	     -0.02612663	      0.02579359	      0.02298414
      0.06119732	     -0.00000000	     -0.02613994	      0.02579928	      0.02299254
      0.06146377	     -0.00000000	     -0.02615253	      0.02580467	      0.02300050
      0.06179068	      0.00000000	     -0.02616802	      0.02581130	      0.02301030
      0.06211759	      0.00000000	     -0.02618356	      0.02581795	      0.02302013
      0.06235123	      0.00000000	     -0.02619469	      0.02582272	      0.02302718
      0.06268413	     -0.00000000	     -0.02621059	      0.02582953	      0.02303725
      0.06296931	     -0.00000000	     -0.02622425	      0.02583538	      0.02304591
      0.06321868	      0.00000000	     -0.02623622	      0.02584052	      0.02305350
      0.06346804	     -0.00000000	     -0.02624821	      0.02584566	      0.02306111
      0.06372248	     -0.00000000	     -0.02626047	      0.02585092	      0.02306890
      0.06403694	      0.00000000	     -0.02627567	      0.02585744	      0.02307855
      0.06435141	      0.00000000	     -0.02629091	      0.02586399	      0.02308823
      0.06462205	      0.00000000	     -0.02630405	      0.02586963	      0.02309659
      0.06495661	      0.00000000	     -0.02632034	      0.02587663	      0.02310696
      0.06529117	      0.00000000	     -0.02633668	      0.02588366	      0.02311736
      0.06553581	     -0.00000000	     -0.02634865	      0.02588881	      0.02312499
      0.06583197	      0.00000000	     -0.02636318	      0.02589506	      0.02313425
      0.06621361	      0.00000000	     -0.02638195	      0.02590314	      0.02314623
      0.06646306	      0.00000000	     -0.02639426	      0.02590844	      0.02315408
      0.06671251	     -0.00000000	     -0.02640658	      0.02591375	      0.02316195
      0.06696196	     -0.00000000	     -0.02641893	      0.02591907	      0.02316984
      0.06722280	     -0.00000000	     -0.02643188	      0.02592465	      0.02317811
      0.06754563	      0.00000000	     -0.02644793	      0.02593158	      0.02318838
      0.06786845	      0.00000000	     -0.02646403	      0.02593852	      0.02319868
      0.06806167	      0.00000000	     -0.02647368	      0.02594269	      0.02320486
      0.06836182	      0.00000000	     -0.02648871	      0.02594917	      0.02321449
      0.06866196	     -0.00000000	     -0.02650377	      0.02595568	      0.02322414
      0.06891436	      0.00000000	     -0.02651646	      0.02596116	      0.02323229
      0.06916676	      0.00000000	     -0.02652918	      0.02596666	      0.02324045
      0.06942372	     -0.00000000	     -0.02654215	      0.02597227	      0.02324877
      0.06974734	     -0.00000000	     -0.02655852	      0.02597936	      0.02325929
      0.07007096	      0.00000000	     -0.02657494	      0.02598646	      0.02326984
      0.07031892	      0.00000000	     -0.02658754	      0.02599192	      0.02327795
      0.07056688	      0.00000000	     -0.02660017	      0.02599739	      0.02328608
      0.07086121	      0.00000000	     -0.02661519	      0.02600390	      0.02329575
      0.07115553	     -0.00000000	     -0.02663024	      0.02601042	      0.02330545
      0.07140729	      0.00000000	     -0.02664315	      0.02601602	      0.02331376
      0.07171492	      0.00000000	     -0.02665894	      0.02602287	      0.02332395
      0.07209348	      0.00000000	     -0.02667843	      0.02603133	      0.02333653
      0.07241301	     -0.00000000	     -0.02669493	      0.02603849	      0.02334719
      0.07265145	      0.00000000	     -0.02670726	      0.02604385	      0.02335516
      0.07288988	      0.00000000	     -0.02671961	      0.02604922	      0.02336314
      0.07315330	     -0.00000000	     -0.02673329	      0.02605516	      0.02337199
      0.07347505	      0.00000000	     -0.02675002	      0.02606244	      0.02338282
      0.07379680	      0.00000000	     -0.02676680	      0.02606974	      0.02339369
      0.07407408	     -0.00000000	     -0.02678128	      0.02607605	      0.02340308
      0.07441231	     -0.00000000	     -0.02679899	      0.02608376	      0.02341456
      0.07475053	     -0.00000000	     -0.02681675	      0.02609150	      0.02342608
      0.07498584	     -0.00000000	     -0.02682912	      0.02609690	      0.02343412
      0.07530154	      0.00000000	     -0.02684576	      0.02610415	      0.02344493
      0.07561723	     -0.00000000	     -0.02686243	      0.02611143	      0.02345577
      0.07586548	      0.00000000	     -0.02687556	      0.02611716	      0.02346431
      0.07611373	      0.00000000	     -0.02688872	      0.02612291	      0.02347288
      0.07638891	      0.00000000	     -0.02690333	      0.02612929	      0.02348239
      0.07666409	     -0.00000000	     -0.02691797	      0.02613569	      0.02349193
      0.07694715	      0.00000000	     -0.02693306	      0.02614229	      0.02350177
      0.07723022	      0.00000000	     -0.02694817	      0.02614890	      0.02351163
      0.07750266	      0.00000000	     -0.02696275	      0.02615528	      0.02352115
      0.07783048	      0.00000000	     -0.02698032	      0.02616297	      0.02353263
      0.07823102	     -0.00000000	     -0.02700185	      0.02617240	      0.02354670
      0.07853160	      0.00000000	     -0.02701804	      0.02617950	      0.02355729
      0.07878087	      0.00000000	     -0.02703149	      0.02618540	      0.02356609
      0.07903015	     -0.00000000	     -0.02704496	      0.02619131	      0.02357492
      0.07924732	     -0.00000000	     -0.02705672	      0.02619647	      0.02358262
      0.07957842	      0.00000000	     -0.02707467	      0.02620435	      0.02359439
      0.07985744	      0.00000000	     -0.02708983	      0.02621101	      0.02360434
      0.08013646	      0.00000000	     -0.02710502	      0.02621768	      0.02361431
      0.08041548	     -0.00000000	     -0.02712024	      0.02622437	      0.02362430
      0.08069449	     -0.00000000	     -0.02713548	      0.02623108	      0.02363432
      0.08097351	     -0.00000000	     -0.02715075	      0.02623779	      0.02364436
      0.08125253	      0.00000000	     -0.02716605	      0.02624453	      0.02365443
      0.08153155	      0.00000000	     -0.02718137	      0.02625128	      0.02366452
      0.08181056	     -0.00000000	     -0.02719672	      0.02625804	      0.02367463
      0.08208958	      0.00000000	     -0.02721210	      0.02626482	      0.02368477
      0.08235192	     -0.00000000	     -0.02722658	      0.02627120	      0.02369432
      0.08261426	      0.00000000	     -0.02724108	      0.02627760	      0.02370389
      0.08282742	      0.00000000	     -0.02725289	      0.02628281	      0.02371168
      0.08316111	     -0.00000000	     -0.02727140	      0.02629099	      0.02372391
      0.08343167	     -0.00000000	     -0.02728643	      0.02629763	      0.02373385
      0.08370224	      0.00000000	     -0.02730149	      0.02630429	      0.02374382
      0.08397280	     -0.00000000	     -0.02731658	      0.02631096	      0.02375380
      0.08423917	     -0.00000000	     -0.02733145	      0.02631754	      0.02376365
      0.08450554	      0.00000000	     -0.02734635	      0.02632413	      0.02377353
      0.08471322	      0.00000000	     -0.02735799	      0.02632928	      0.02378124
      0.08504715	     -0.00000000	     -0.02737672	      0.02633758	      0.02379367
      0.08531447	      0.00000000	     -0.02739175	      0.02634424	      0.02380364
      0.08558179	     -0.00000000	     -0.02740679	      0.02635091	      0.02381364
      0.08584911	      0.00000000	     -0.02742187	      0.02635759	      0.02382366
      0.08611679	      0.00000000	     -0.02743698	      0.02636430	      0.02383371
      0.08638447	     -0.00000000	     -0.02745212	      0.02637102	      0.02384378
      0.08663406	      0.00000000	     -0.02746626	      0.02637730	      0.02385320
      0.08695946	      0.00000000	     -0.02748472	      0.02638550	      0.02386550
      0.08728485	      0.00000000	     -0.02750322	      0.02639373	      0.02387783
      0.08753760	     -0.00000000	     -0.02751761	      0.02640013	      0.02388743
      0.08779035	      0.00000000	     -0.02753203	      0.02640654	      0.02389705
      0.08803324	     -0.00000000	     -0.02754590	      0.02641272	      0.02390631
      0.08835881	      0.00000000	     -0.02756452	      0.02642101	      0.02391876
      0.08868437	      0.00000000	     -0.02758317	      0.02642932	      0.02393123
      0.08892659	     -0.00000000	     -0.02759707	      0.02643552	      0.02394054
      0.08916880	      0.00000000	     -0.02761099	      0.02644173	      0.02394986
      0.08943843	      0.00000000	     -0.02762651	      0.02644865	      0.02396025
      0.08970805	      0.00000000	     -0.02764205	      0.02645559	      0.02397067
      0.09000552	     -0.00000000	     -0.02765922	      0.02646326	      0.02398219
      0.09030299	     -0.00000000	     -0.02767642	      0.02647095	      0.02399373
      0.09053552	     -0.00000000	     -0.02768989	      0.02647697	      0.02400278
      0.09085752	     -0.00000000	     -0.02770856	      0.02648532	      0.02401533
      0.09117952	     -0.00000000	     -0.02772727	      0.02649370	      0.02402791
      0.09142193	     -0.00000000	     -0.02774138	      0.02650001	      0.02403740
      0.09166434	      0.00000000	     -0.02775550	      0.02650634	      0.02404691
      0.09193403	      0.00000000	     -0.02777123	      0.02651339	      0.02405751
      0.09220372	      0.00000000	     -0.02778699	      0.02652046	      0.02406813
      0.09250180	      0.00000000	     -0.02780443	      0.02652828	      0.02407990
      0.09279988	      0.00000000	     -0.02782190	      0.02653612	      0.02409169
      0.09303165	     -0.00000000	     -0.02783551	      0.02654223	      0.02410088
      0.09335378	      0.00000000	     -0.02785444	      0.02655074	      0.02411368
      0.09367592	     -0.00000000	     -0.02787340	      0.02655926	      0.02412650
      0.09391787	      0.00000000	     -0.02788767	      0.02656568	      0.02413616
      0.09415982	      0.00000000	     -0.02790195	      0.02657210	      0.02414583
      0.09443181	     -0.00000000	     -0.02791803	      0.02657934	      0.02415672
      0.09470379	     -0.00000000	     -0.02793413	      0.02658659	      0.02416764
      0.09499912	      0.00000000	     -0.02795164	      0.02659448	      0.02417952
      0.09529446	      0.00000000	     -0.02796918	      0.02660239	      0.02419142
      0.09551688	     -0.00000000	     -0.02798240	      0.02660835	      0.02420040
      0.09584783	     -0.00000000	     -0.02800210	      0.02661725	      0.02421380
      0.09613706	     -0.00000000	     -0.02801935	      0.02662503	      0.02422553
      0.09638873	      0.00000000	     -0.02803438	      0.02663182	      0.02423575
      0.09664040	     -0.00000000	     -0.02804942	      0.02663862	      0.02424600
      0.09684411	     -0.00000000	     -0.02806161	      0.02664413	      0.02425431
      0.09717940	     -0.00000000	     -0.02808171	      0.02665323	      0.02426801
      0.09744538	     -0.00000000	     -0.02809767	      0.02666045	      0.02427890
      0.09771136	     -0.00000000	     -0.02811366	      0.02666769	      0.02428982
      0.09797734	      0.00000000	     -0.02812967	      0.02667494	      0.02430075
      0.09824173	     -0.00000000	     -0.02814560	      0.02668217	      0.02431164
      0.09850611	     -0.00000000	     -0.02816155	      0.02668940	      0.02432255
      0.09879408	     -0.00000000	     -0.02817895	      0.02669729	      0.02433446
      0.09908205	      0.00000000	     -0.02819637	      0.02670520	      0.02434639
      0.09934884	     -0.00000000	     -0.02821253	      0.02671255	      0.02435747
      0.09967462	     -0.00000000	     -0.02823230	      0.02672153	      0.02437102
      0.10000040	      0.00000000	     -0.02825209	      0.02673053	      0.02438461
      0.10021426	     -0.00000000	     -0.02826511	      0.02673645	      0.02439354
      0.10054304	      0.00000000	     -0.02828513	      0.02674557	      0.02440731
      0.10083305	      0.00000000	     -0.02830283	      0.02675363	      0.02441947
      0.10108467	     -0.00000000	     -0.02831820	      0.02676063	      0.02443005
      0.10133630	     -0.00000000	     -0.02833359	      0.02676765	      0.02444065
      0.10157166	     -0.00000000	     -0.02834800	      0.02677422	      0.02445057
      0.10189722	     -0.00000000	     -0.02836796	      0.02678333	      0.02446433
      0.10222279	      0.00000000	     -0.02838795	      0.02679246	      0.02447813
      0.10246000	     -0.00000000	     -0.02840253	      0.02679913	      0.02448819
      0.10269722	     -0.00000000	     -0.02841713	      0.02680580	      0.02449828
      0.10297899	      0.00000000	     -0.02843449	      0.02681374	      0.02451028
      0.10326076	     -0.00000000	     -0.02845188	      0.02682170	      0.02452231
      0.10353812	      0.00000000	     -0.02846902	      0.02682955	      0.02453417
      0.10381547	     -0.00000000	     -0.02848617	      0.02683740	      0.02454605
      0.10411405	      0.00000000	     -0.02850466	      0.02684588	      0.02455886
      0.10441263	      0.00000000	     -0.02852318	      0.02685437	      0.02457171
      0.10464497	     -0.00000000	     -0.02853761	      0.02686099	      0.02458172
      0.10497265	     -0.00000000	     -0.02855798	      0.02687035	      0.02459587
      0.10530033	      0.00000000	     -0.02857838	      0.02687972	      0.02461005
      0.10552998	     -0.00000000	     -0.02859270	      0.02688630	      0.02462000
      0.10575963	     -0.00000000	     -0.02860703	      0.02689289	      0.02462997
      0.10604738	      0.00000000	     -0.02862501	      0.02690116	      0.02464249
      0.10633512	     -0.00000000	     -0.02864300	      0.02690945	      0.02465503
      0.10658822	     -0.00000000	     -0.02865886	      0.02691675	      0.02466608
      0.10691264	      0.00000000	     -0.02867920	      0.02692613	      0.02468027
      0.10723706	     -0.00000000	     -0.02869957	      0.02693552	      0.02469450
      0.10748580	      0.00000000	     -0.02871521	      0.02694274	      0.02470542
      0.10773453	      0.00000000	     -0.02873086	      0.02694997	      0.02471637
      0.10802527	      0.00000000	     -0.02874918	      0.02695843	      0.02472918
      0.10831601	     -0.00000000	     -0.02876752	      0.02696691	      0.02474203
      0.10856977	     -0.00000000	     -0.02878355	      0.02697432	      0.02475325
      0.10889474	      0.00000000	     -0.02880410	      0.02698383	      0.02476766
      0.10921971	     -0.00000000	     -0.02882468	      0.02699336	      0.02478210
      0.10946873	     -0.00000000	     -0.02884046	      0.02700067	      0.02479318
      0.10971775	      0.00000000	     -0.02885627	      0.02700800	      0.02480429
      0.11000901	      0.00000000	     -0.02887477	      0.02701658	      0.02481730
      0.11030026	      0.00000000	     -0.02889330	      0.02702518	      0.02483033
      0.11055407	     -0.00000000	     -0.02890947	      0.02703268	      0.02484171
      0.11087946	     -0.00000000	     -0.02893021	      0.02704232	      0.02485632
      0.11120485	      0.00000000	     -0.02895099	      0.02705198	      0.02487097
      0.11145412	     -0.00000000	     -0.02896692	      0.02705939	      0.02488221
      0.11170339	     -0.00000000	     -0.02898287	      0.02706682	      0.02489347
      0.11199488	      0.00000000	     -0.02900154	      0.02707551	      0.02490666
      0.11228637	      0.00000000	     -0.02902024	      0.02708422	      0.02491988
      0.11254196	     -0.00000000	     -0.02903664	      0.02709187	      0.02493148
      0.11286752	      0.00000000	     -0.02905757	      0.02710163	      0.02494630
      0.11319308	     -0.00000000	     -0.02907852	      0.02711142	      0.02496114
      0.11344331	     -0.00000000	     -0.02909465	      0.02711895	      0.02497257
      0.11369353	      0.00000000	     -0.02911079	      0.02712649	      0.02498402
      0.11398729	     -0.00000000	     -0.02912975	      0.02713536	      0.02499749
      0.11428105	      0.00000000	     -0.02914874	      0.02714425	      0.02501098
      0.11452781	     -0.00000000	     -0.02916471	      0.02715172	      0.02502233
      0.11485383	     -0.00000000	     -0.02918583	      0.02716162	      0.02503736
      0.11517985	      0.00000000	     -0.02920698	      0.02717153	      0.02505241
      0.11543311	      0.00000000	     -0.02922342	      0.02717925	      0.02506413
      0.11568637	     -0.00000000	     -0.02923989	      0.02718697	      0.02507587
      0.11595916	      0.00000000	     -0.02925763	      0.02719531	      0.02508853
      0.11623195	     -0.00000000	     -0.02927540	      0.02720366	      0.02510122
      0.11653441	      0.00000000	     -0.02929512	      0.02721293	      0.02511531
      0.11683688	     -0.00000000	     -0.02931487	      0.02722222	      0.02512942
      0.11705190	      0.00000000	     -0.02932892	      0.02722883	      0.02513947
      0.11738305	      0.00000000	     -0.02935058	      0.02723904	      0.02515498
      0.11767541	     -0.00000000	     -0.02936973	      0.02724806	      0.02516870
      0.11792876	     -0.00000000	     -0.02938634	      0.02725589	      0.02518061
      0.11818210	     -0.00000000	     -0.02940296	      0.02726374	      0.02519253
      0.11844320	     -0.00000000	     -0.02942011	      0.02727183	      0.02520485
      0.11876278	      0.00000000	     -0.02944112	      0.02728176	      0.02521994
      0.11908235	      0.00000000	     -0.02946216	      0.02729171	      0.02523507
      0.11930984	      0.00000000	     -0.02947715	      0.02729880	      0.02524585
      0.11963824	     -0.00000000	     -0.02949881	      0.02730905	      0.02526145
      0.11996664	     -0.00000000	     -0.02952050	      0.02731933	      0.02527708
      0.12019738	      0.00000000	     -0.02953575	      0.02732656	      0.02528808
      0.12042812	     -0.00000000	     -0.02955102	      0.02733380	      0.02529909
      0.12071837	      0.00000000	     -0.02957024	      0.02734292	      0.02531297
      0.12100861	     -0.00000000	     -0.02958948	      0.02735205	      0.02532688
      0.12127010	      0.00000000	     -0.02960683	      0.02736030	      0.02533942
      0.12159256	      0.00000000	     -0.02962825	      0.02737048	      0.02535492
      0.12191502	     -0.00000000	     -0.02964970	      0.02738068	      0.02537045
      0.12215631	     -0.00000000	     -0.02966576	      0.02738833	      0.02538209
      0.12246604	     -0.00000000	     -0.02968640	      0.02739816	      0.02539706
      0.12277577	     -0.00000000	     -0.02970706	      0.02740801	      0.02541206
      0.12299694	     -0.00000000	     -0.02972183	      0.02741505	      0.02542278
      0.12331949	     -0.00000000	     -0.02974339	      0.02742534	      0.02543845
      0.12364204	      0.00000000	     -0.02976497	      0.02743565	      0.02545415
      0.12388534	     -0.00000000	     -0.02978126	      0.02744344	      0.02546601
      0.12412863	      0.00000000	     -0.02979757	      0.02745123	      0.02547789
      0.12441368	      0.00000000	     -0.02981669	      0.02746038	      0.02549183
      0.12469872	     -0.00000000	     -0.02983584	      0.02746955	      0.02550579
      0.12498344	     -0.00000000	     -0.02985498	      0.02747872	      0.02551976
      0.12526817	      0.00000000	     -0.02987413	      0.02748790	      0.02553376
      0.12556613	      0.00000000	     -0.02989420	      0.02749753	      0.02554843
      0.12586409	     -0.00000000	     -0.02991429	      0.02750717	      0.02556313
      0.12614014	     -0.00000000	     -0.02993292	      0.02751612	      0.02557677
      0.12641618	     -0.00000000	     -0.02995156	      0.02752509	      0.02559043
      0.12672427	      0.00000000	     -0.02997239	      0.02753511	      0.02560570
      0.12703236	     -0.00000000	     -0.02999325	      0.02754514	      0.02562100
      0.12724838	      0.00000000	     -0.03000788	      0.02755219	      0.02563175
      0.12757545	      0.00000000	     -0.03003005	      0.02756288	      0.02564805
      0.12790252	      0.00000000	     -0.03005225	      0.02757359	      0.02566437
      0.12813330	      0.00000000	     -0.03006793	      0.02758115	      0.02567591
      0.12836408	      0.00000000	     -0.03008362	      0.02758873	      0.02568747
      0.12865496	      0.00000000	     -0.03010341	      0.02759829	      0.02570205
      0.12894583	     -0.00000000	     -0.03012322	      0.02760787	      0.02571666
      0.12921369	      0.00000000	     -0.03014148	      0.02761671	      0.02573014
      0.12948155	     -0.00000000	     -0.03015976	      0.02762555	      0.02574364
      0.12979131	     -0.00000000	     -0.03018091	      0.02763580	      0.02575927
      0.13010108	     -0.00000000	     -0.03020208	      0.02764607	      0.02577494
      0.13031770	     -0.00000000	     -0.03021690	      0.02765326	      0.02578591
      0.13063991	      0.00000000	     -0.03023896	      0.02766397	      0.02580225
      0.13096212	     -0.00000000	     -0.03026105	      0.02767470	      0.02581863
      0.13120628	     -0.00000000	     -0.03027780	      0.02768284	      0.02583105
      0.13145044	      0.00000000	     -0.03029456	      0.02769100	      0.02584350
      0.13173722	     -0.00000000	     -0.03031426	      0.02770059	      0.02585814
      0.13202401	      0.00000000	     -0.03033399	      0.02771020	      0.02587280
      0.13230942	     -0.00000000	     -0.03035363	      0.02771977	      0.02588742
      0.13259483	      0.00000000	     -0.03037329	      0.02772936	      0.02590207
      0.13289487	     -0.00000000	     -0.03039398	      0.02773946	      0.02591748
      0.13319491	     -0.00000000	     -0.03041469	      0.02774958	      0.02593293
      0.13347339	      0.00000000	     -0.03043392	      0.02775898	      0.02594729
      0.13375187	     -0.00000000	     -0.03045318	      0.02776840	      0.02596167
      0.13405984	     -0.00000000	     -0.03047449	      0.02777883	      0.02597760
      0.13436781	      0.00000000	     -0.03049582	      0.02778928	      0.02599356
      0.13461771	      0.00000000	     -0.03051314	      0.02779777	      0.02600653
      0.13493813	     -0.00000000	     -0.03053537	      0.02780868	      0.02602319
      0.13525855	     -0.00000000	     -0.03055762	      0.02781960	      0.02603987
      0.13550870	     -0.00000000	     -0.03057500	      0.02782815	      0.02605292
      0.13575886	      0.00000000	     -0.03059240	      0.02783670	      0.02606599
      0.13605827	     -0.00000000	     -0.03061324	      0.02784695	      0.02608165
      0.13635768	      0.00000000	     -0.03063410	      0.02785722	      0.02609735
      0.13661613	     -0.00000000	     -0.03065212	      0.02786610	      0.02611091
      0.13693507	     -0.00000000	     -0.03067438	      0.02787708	      0.02612768
      0.13725400	     -0.00000000	     -0.03069665	      0.02788807	      0.02614447
      0.13748272	     -0.00000000	     -0.03071264	      0.02789596	      0.02615654
      0.13779683	     -0.00000000	     -0.03073461	      0.02790682	      0.02617313
      0.13811094	      0.00000000	     -0.03075661	      0.02791770	      0.02618975
      0.13836294	     -0.00000000	     -0.03077426	      0.02792644	      0.02620311
      0.13861493	      0.00000000	     -0.03079193	      0.02793519	      0.02621648
      0.13891313	     -0.00000000	     -0.03081286	      0.02794556	      0.02623234
      0.13921132	     -0.00000000	     -0.03083380	      0.02795594	      0.02624821
      0.13947880	     -0.00000000	     -0.03085261	      0.02796527	      0.02626248
      0.13974628	     -0.00000000	     -0.03087142	      0.02797462	      0.02627676
      0.14005597	     -0.00000000	     -0.03089322	      0.02798545	      0.02629333
      0.14036566	     -0.00000000	     -0.03091504	      0.02799631	      0.02630992
      0.14060362	     -0.00000000	     -0.03093182	      0.02800466	      0.02632269
      0.14092300	     -0.00000000	     -0.03095436	      0.02801588	      0.02633985
      0.14124237	     -0.00000000	     -0.03097692	      0.02802713	      0.02635705
      0.14149281	     -0.00000000	     -0.03099462	      0.02803596	      0.02637055
      0.14174324	     -0.00000000	     -0.03101233	      0.02804480	      0.02638407
      0.14203938	     -0.00000000	     -0.03103329	      0.02805528	      0.02640009
      0.14233552	     -0.00000000	     -0.03105427	      0.02806576	      0.02641613
      0.14261045	      0.00000000	     -0.03107376	      0.02807552	      0.02643104
      0.14288537	     -0.00000000	     -0.03109326	      0.02808528	      0.02644598
      0.14319391	      0.00000000	     -0.03111517	      0.02809626	      0.02646277
      0.14350245	     -0.00000000	     -0.03113709	      0.02810725	      0.02647958
      0.14376257	     -0.00000000	     -0.03115559	      0.02811654	      0.02649378
      0.14408080	     -0.00000000	     -0.03117824	      0.02812791	      0.02651118
      0.14439902	      0.00000000	     -0.03120090	      0.02813930	      0.02652861
      0.14460025	     -0.00000000	     -0.03121524	      0.02814652	      0.02653965
      0.14489314	     -0.00000000	     -0.03123613	      0.02815703	      0.02655573
      0.14518602	     -0.00000000	     -0.03125703	      0.02816756	      0.02657184
      0.14544652	      0.00000000	     -0.03127564	      0.02817694	      0.02658619
      0.14576202	      0.00000000	     -0.03129819	      0.02818832	      0.02660359
      0.14607753	     -0.00000000	     -0.03132075	      0.02819972	      0.02662103
      0.14633267	     -0.00000000	     -0.03133902	      0.02820895	      0.02663515
      0.14665066	      0.00000000	     -0.03136180	      0.02822047	      0.02665278
      0.14696866	     -0.00000000	     -0.03138459	      0.02823201	      0.02667043
      0.14720146	     -0.00000000	     -0.03140129	      0.02824047	      0.02668338
      0.14751036	     -0.00000000	     -0.03142347	      0.02825171	      0.02670058
      0.14781927	     -0.00000000	     -0.03144566	      0.02826297	      0.02671781
      0.14804322	      0.00000000	     -0.03146176	      0.02827114	      0.02673032
      0.14835691	     -0.00000000	     -0.03148433	      0.02828261	      0.02674786
      0.14867060	     -0.00000000	     -0.03150691	      0.02829409	      0.02676544
      0.14892148	      0.00000000	     -0.03152499	      0.02830329	      0.02677951
      0.14917236	      0.00000000	     -0.03154307	      0.02831250	      0.02679361
      0.14947099	     -0.00000000	     -0.03156461	      0.02832348	      0.02681041
      0.14976961	     -0.00000000	     -0.03158617	      0.02833448	      0.02682724
      0.15004533	      0.00000000	     -0.03160608	      0.02834465	      0.02684280
      0.15032106	     -0.00000000	     -0.03162601	      0.02835483	      0.02685838
      0.15062944	      0.00000000	     -0.03164832	      0.02836623	      0.02687584
      0.15093782	      0.00000000	     -0.03167064	      0.02837766	      0.02689332
      0.15120899	      0.00000000	     -0.03169028	      0.02838772	      0.02690872
      0.15148016	     -0.00000000	     -0.03170994	      0.02839779	      0.02692414
      0.15178947	     -0.00000000	     -0.03173237	      0.02840930	      0.02694175
      0.15209877	      0.00000000	     -0.03175482	      0.02842083	      0.02695939
      0.15236551	     -0.00000000	     -0.03177420	      0.02843078	      0.02697463
      0.15263224	      0.00000000	     -0.03179358	      0.02844075	      0.02698989
      0.15294082	      0.00000000	     -0.03181602	      0.02845230	      0.02700756
      0.15324941	     -0.00000000	     -0.03183848	      0.02846387	      0.02702527
      0.15351582	      0.00000000	     -0.03185788	      0.02847387	      0.02704058
      0.15378224	      0.00000000	     -0.03187729	      0.02848389	      0.02705591
      0.15412418	      0.00000000	     -0.03190222	      0.02849677	      0.02707561
      0.15446612	      0.00000000	     -0.03192717	      0.02850966	      0.02709536
      0.15469286	     -0.00000000	     -0.03194373	      0.02851823	      0.02710846
      0.15491960	      0.00000000	     -0.03196029	      0.02852680	      0.02712159
      0.15521082	      0.00000000	     -0.03198158	      0.02853783	      0.02713847
      0.15550204	      0.00000000	     -0.03200288	      0.02854888	      0.02715537
      0.15578571	     -0.00000000	     -0.03202364	      0.02855965	      0.02717186
      0.15606938	     -0.00000000	     -0.03204442	      0.02857044	      0.02718837
      0.15637511	      0.00000000	     -0.03206682	      0.02858209	      0.02720620
      0.15668084	      0.00000000	     -0.03208924	      0.02859375	      0.02722405
      0.15696720	      0.00000000	     -0.03211025	      0.02860469	      0.02724080
      0.15725356	      0.00000000	     -0.03213128	      0.02861565	      0.02725757
      0.15756168	      0.00000000	     -0.03215391	      0.02862746	      0.02727564
      0.15786980	     -0.00000000	     -0.03217656	      0.02863928	      0.02729374
      0.15815519	      0.00000000	     -0.03219756	      0.02865026	      0.02731053
      0.15844059	      0.00000000	     -0.03221856	      0.02866124	      0.02732734
      0.15874935	     -0.00000000	     -0.03224131	      0.02867315	      0.02734556
      0.15905812	     -0.00000000	     -0.03226406	      0.02868507	      0.02736381
      0.15934297	      0.00000000	     -0.03228507	      0.02869609	      0.02738067
      0.15962782	     -0.00000000	     -0.03230608	      0.02870712	      0.02739755
      0.15993673	      0.00000000	     -0.03232889	      0.02871910	      0.02741588
      0.16024565	      0.00000000	     -0.03235171	      0.02873110	      0.02743425
      0.16053092	     -0.00000000	     -0.03237280	      0.02874220	      0.02745123
      0.16081619	     -0.00000000	     -0.03239390	      0.02875331	      0.02746824
      0.16112509	      0.00000000	     -0.03241676	      0.02876537	      0.02748668
      0.16143398	     -0.00000000	     -0.03243964	      0.02877744	      0.02750515
      0.16172048	     -0.00000000	     -0.03246087	      0.02878865	      0.02752231
      0.16200697	      0.00000000	     -0.03248211	      0.02879988	      0.02753949
      0.16231578	      0.00000000	     -0.03250501	      0.02881200	      0.02755804
      0.16262458	      0.00000000	     -0.03252794	      0.02882415	      0.02757661
      0.16291281	     -0.00000000	     -0.03254934	      0.02883549	      0.02759398
      0.16320104	      0.00000000	     -0.03257076	      0.02884686	      0.02761136
      0.16350970	      0.00000000	     -0.03259371	      0.02885905	      0.02763001
      0.16381837	     -0.00000000	     -0.03261668	      0.02887126	      0.02764869
      0.16410859	     -0.00000000	     -0.03263828	      0.02888275	      0.02766627
      0.16439880	      0.00000000	     -0.03265990	      0.02889427	      0.02768388
      0.16470729	     -0.00000000	     -0.03268289	      0.02890652	      0.02770263
      0.16501577	      0.00000000	     -0.03270589	      0.02891880	      0.02772140
      0.16530807	     -0.00000000	     -0.03272770	      0.02893045	      0.02773922
      0.16560037	     -0.00000000	     -0.03274952	      0.02894211	      0.02775706
      0.16590862	      0.00000000	     -0.03277254	      0.02895443	      0.02777590
      0.16621687	      0.00000000	     -0.03279558	      0.02896677	      0.02779477
      0.16651125	     -0.00000000	     -0.03281759	      0.02897857	      0.02781282
      0.16680563	      0.00000000	     -0.03283961	      0.02899039	      0.02783089
      0.16711360	     -0.00000000	     -0.03286267	      0.02900277	      0.02784983
      0.16742158	     -0.00000000	     -0.03288573	      0.02901518	      0.02786879
      0.16771795	     -0.00000000	     -0.03290794	      0.02902713	      0.02788707
      0.16801433	      0.00000000	     -0.03293016	      0.02903910	      0.02790537
      0.16832200	      0.00000000	     -0.03295324	      0.02905155	      0.02792439
      0.16862967	      0.00000000	     -0.03297634	      0.02906401	      0.02794345
      0.16892791	      0.00000000	     -0.03299873	      0.02907611	      0.02796195
      0.16922615	      0.00000000	     -0.03302114	      0.02908823	      0.02798047
      0.16953352	     -0.00000000	     -0.03304425	      0.02910074	      0.02799959
      0.16984089	      0.00000000	     -0.03306736	      0.02911327	      0.02801874
      0.17014082	      0.00000000	     -0.03308993	      0.02912551	      0.02803745
      0.17044076	      0.00000000	     -0.03311252	      0.02913777	      0.02805619
      0.17074784	     -0.00000000	     -0.03313565	      0.02915035	      0.02807540
      0.17105493	     -0.00000000	     -0.03315879	      0.02916294	      0.02809464
      0.17135637	      0.00000000	     -0.03318152	      0.02917532	      0.02811355
      0.17165781	     -0.00000000	     -0.03320426	      0.02918772	      0.02813249
      0.17196466	     -0.00000000	     -0.03322742	      0.02920035	      0.02815180
      0.17227151	      0.00000000	     -0.03325060	      0.02921301	      0.02817114
      0.17257425	     -0.00000000	     -0.03327347	      0.02922552	      0.02819025
      0.17287699	     -0.00000000	     -0.03329635	      0.02923805	      0.02820938
      0.17317973	     -0.00000000	     -0.03331925	      0.02925059	      0.02822854
      0.17348248	     -0.00000000	     -0.03334216	      0.02926316	      0.02824773
      0.17378522	      0.00000000	     -0.03336507	      0.02927574	      0.02826694
      0.17408796	      0.00000000	     -0.03338800	      0.02928834	      0.02828618
      0.17439070	     -0.00000000	     -0.03341094	      0.02930096	      0.02830545
      0.17469344	     -0.00000000	     -0.03343389	      0.02931360	      0.02832475
      0.17499619	     -0.00000000	     -0.03345685	      0.02932626	      0.02834407
      0.17529893	      0.00000000	     -0.03347982	      0.02933894	      0.02836342
      0.17560167	     -0.00000000	     -0.03350281	      0.02935163	      0.02838280
      0.17590441	     -0.00000000	     -0.03352580	      0.02936435	      0.02840221
      0.17620716	     -0.00000000	     -0.03354880	      0.02937708	      0.02842164
      0.17650990	     -0.00000000	     -0.03357182	      0.02938983	      0.02844110
      0.17681264	     -0.00000000	     -0.03359484	      0.02940260	      0.02846059
      0.17711538	      0.00000000	     -0.03361787	      0.02941540	      0.02848011
      0.17741813	      0.00000000	     -0.03364092	      0.02942821	      0.02849965
      0.17772087	     -0.00000000	     -0.03366397	      0.02944103	      0.02851922
      0.17802361	      0.00000000	     -0.03368703	      0.02945388	      0.02853882
      0.17832635	      0.00000000	     -0.03371011	      0.02946675	      0.02855844
      0.17862910	     -0.00000000	     -0.03373319	      0.02947964	      0.02857809
      0.17893184	      0.00000000	     -0.03375629	      0.02949254	      0.02859777
      0.17923458	      0.00000000	     -0.03377939	      0.02950547	      0.02861748
      0.17953732	     -0.00000000	     -0.03380250	      0.02951841	      0.02863721
      0.17984006	      0.00000000	     -0.03382562	      0.02953137	      0.02865697
      0.18014281	     -0.00000000	     -0.03384876	      0.02954436	      0.02867676
      0.18044555	      0.00000000	     -0.03387190	      0.02955736	      0.02869658
      0.18074829	      0.00000000	     -0.03389505	      0.02957038	      0.02871642
      0.18105103	      0.00000000	     -0.03391821	      0.02958342	      0.02873630
      0.18135378	      0.00000000	     -0.03394138	      0.02959648	      0.02875619
      0.18165652	      0.00000000	     -0.03396456	      0.02960956	      0.02877612
      0.18195926	     -0.00000000	     -0.03398775	      0.02962266	      0.02879607
      0.18226200	      0.00000000	     -0.03401094	      0.02963577	      0.02881605
      0.18256475	     -0.00000000	     -0.03403415	      0.02964891	      0.02883606
      0.18286749	     -0.00000000	     -0.03405736	      0.02966207	      0.02885610
      0.18317023	      0.00000000	     -0.03408059	      0.02967524	      0.02887616
      0.18347297	      0.00000000	     -0.03410382	      0.02968844	      0.02889625
      0.18377572	     -0.00000000	     -0.03412706	      0.02970166	      0.02891637
      0.18407846	      0.00000000	     -0.03415031	      0.02971489	      0.02893652
      0.18438120	     -0.00000000	     -0.03417357	      0.02972815	      0.02895669
      0.18468394	     -0.00000000	     -0.03419684	      0.02974142	      0.02897689
      0.18498668	     -0.00000000	     -0.03422012	      0.02975471	      0.02899712
      0.18528943	      0.00000000	     -0.03424340	      0.02976803	      0.02901738
      0.18559217	      0.00000000	     -0.03426669	      0.02978136	      0.02903766
      0.18589491	      0.00000000	     -0.03428999	      0.02979471	      0.02905797
      0.18619765	     -0.00000000	     -0.03431330	      0.02980809	      0.02907831
      0.18650040	     -0.00000000	     -0.03433662	      0.02982148	      0.02909867
      0.18680314	     -0.00000000	     -0.03435994	      0.02983489	      0.02911907
      0.18710588	      0.00000000	     -0.03438328	      0.02984832	      0.02913949
      0.18740862	      0.00000000	     -0.03440662	      0.02986178	      0.02915993
      0.18771137	      0.00000000	     -0.03442997	      0.02987525	      0.02918041
      0.18801411	     -0.00000000	     -0.03445332	      0.02988874	      0.02920091
      0.18831685	      0.00000000	     -0.03447669	      0.02990225	      0.02922144
      0.18861959	     -0.00000000	     -0.03450006	      0.02991578	      0.02924200
      0.18892234	     -0.00000000	     -0.03452344	      0.02992933	      0.02926259
      0.18922508	     -0.00000000	     -0.03454683	      0.02994291	      0.02928320
      0.18952782	      0.00000000	     -0.03457022	      0.02995650	      0.02930384
      0.18983056	     -0.00000000	     -0.03459362	      0.02997011	      0.02932451
      0.19013330	      0.00000000	     -0.03461703	      0.02998374	      0.02934521
      0.19043605	      0.00000000	     -0.03464045	      0.02999740	      0.02936593
      0.19073879	     -0.00000000	     -0.03466387	      0.03001107	      0.02938668
      0.19104153	     -0.00000000	     -0.03468730	      0.03002476	      0.02940746
      0.19134427	     -0.00000000	     -0.03471074	      0.03003847	      0.02942827
      0.19164702	     -0.00000000	     -0.03473418	      0.03005221	      0.02944910
      0.19194976	      0.00000000	     -0.03475764	      0.03006596	      0.02946996
      0.19225250	     -0.00000000	     -0.03478109	      0.03007973	      0.02949085
      0.19255524	      0.00000000	     -0.03480456	      0.03009353	      0.02951177
      0.19285799	     -0.00000000	     -0.03482803	      0.03010734	      0.02953272
      0.19316073	      0.00000000	     -0.03485151	      0.03012118	      0.02955369
      0.19346347	      0.00000000	     -0.03487499	      0.03013503	      0.02957469
      0.19376621	      0.00000000	     -0.03489848	      0.03014891	      0.02959572
      0.19406896	     -0.00000000	     -0.03492198	      0.03016280	      0.02961677
      0.19437170	      0.00000000	     -0.03494549	      0.03017672	      0.02963785
      0.19467444	      0.00000000	     -0.03496900	      0.03019066	      0.02965896
      0.19497718	      0.00000000	     -0.03499251	      0.03020462	      0.02968010
      0.19527992	      0.00000000	     -0.03501603	      0.03021860	      0.02970127
      0.19558267	      0.00000000	     -0.03503956	      0.03023259	      0.02972246
      0.19588541	     -0.00000000	     -0.03506310	      0.03024661	      0.02974368
      0.19618815	      0.00000000	     -0.03508664	      0.03026066	      0.02976493
      0.19649089	      0.00000000	     -0.03511018	      0.03027472	      0.02978621
      0.19679364	     -0.00000000	     -0.03513373	      0.03028880	      0.02980752
      0.19709638	      0.00000000	     -0.03515729	      0.03030290	      0.02982885
      0.19739912	      0.00000000	     -0.03518085	      0.03031703	      0.02985021
      0.19770186	     -0.00000000	     -0.03520442	      0.03033117	      0.02987160
      0.19800461	     -0.00000000	     -0.03522800	      0.03034534	      0.02989301
      0.19830735	     -0.00000000	     -0.03525158	      0.03035952	      0.02991446
      0.19861009	      0.00000000	     -0.03527516	      0.03037373	      0.02993593
      0.19891283	      0.00000000	     -0.03529875	      0.03038796	      0.02995743
      0.19921558	     -0.00000000	     -0.03532235	      0.03040221	      0.02997895
      0.19951832	      0.00000000	     -0.03534595	      0.03041648	      0.03000051
      0.19982106	     -0.00000000	     -0.03536955	      0.03043078	      0.03002209
      0.20012380	      0.00000000	     -0.03539316	      0.03044509	      0.03004370
      0.20042654	      0.00000000	     -0.03541677	      0.03045942	      0.03006534
      0.20072929	      0.00000000	     -0.03544039	      0.03047378	      0.03008701
      0.20103203	     -0.00000000	     -0.03546402	      0.03048816	      0.03010870
      0.20133477	     -0.00000000	     -0.03548765	      0.03050256	      0.03013042
      0.20163751	      0.00000000	     -0.03551128	      0.03051698	      0.03015217
      0.20194026	      0.00000000	     -0.03553492	      0.03053142	      0.03017395
      0.20224300	      0.00000000	     -0.03555856	      0.03054588	      0.03019576
      0.20254574	      0.00000000	     -0.03558221	      0.03056036	      0.03021759
      0.20284848	      0.00000000	     -0.03560586	      0.03057487	      0.03023945
      0.20315123	     -0.00000000	     -0.03562951	      0.03058940	      0.03026134
      0.20345397	      0.00000000	     -0.03565317	      0.03060395	      0.03028326
      0.20375671	     -0.00000000	     -0.03567684	      0.03061852	      0.03030521
      0.20405945	      0.00000000	     -0.03570051	      0.03063311	      0.03032718
      0.20436220	      0.00000000	     -0.03572418	      0.03064772	      0.03034918
      0.20466494	     -0.00000000	     -0.03574785	      0.03066236	      0.03037121
      0.20496768	      0.00000000	     -0.03577153	      0.03067702	      0.03039327
      0.20527042	     -0.00000000	     -0.03579521	      0.03069169	      0.03041536
      0.20557316	     -0.00000000	     -0.03581890	      0.03070640	      0.03043747
      0.20587591	     -0.00000000	     -0.03584259	      0.03072112	      0.03045962
      0.20617865	     -0.00000000	     -0.03586628	      0.03073586	      0.03048179
      0.20648139	     -0.00000000	     -0.03588998	      0.03075063	      0.03050398
      0.20678413	     -0.00000000	     -0.03591368	      0.03076542	      0.03052621
      0.20708688	     -0.00000000	     -0.03593738	      0.03078023	      0.03054847
      0.20738962	     -0.00000000	     -0.03596109	      0.03079507	      0.03057075
      0.20769236	     -0.00000000	     -0.03598480	      0.03080992	      0.03059306
      0.20799510	     -0.00000000	     -0.03600851	      0.03082480	      0.03061540
      0.20829785	      0.00000000	     -0.03603223	      0.03083970	      0.03063777
      0.20860059	      0.00000000	     -0.03605595	      0.03085462	      0.03066016
      0.20890333	     -0.00000000	     -0.03607967	      0.03086957	      0.03068259
      0.20920607	     -0.00000000	     -0.03610339	      0.03088453	      0.03070504
      0.20950882	     -0.00000000	     -0.03612712	      0.03089952	      0.03072752
      0.20981156	     -0.00000000	     -0.03615085	      0.03091453	      0.03075003
      0.21011430	     -0.00000000	     -0.03617458	      0.03092957	      0.03077257
      0.21041704	      0.00000000	     -0.03619831	      0.03094462	      0.03079513
      0.21071978	      0.00000000	     -0.03622205	      0.03095970	      0.03081773
      0.21102253	      0.00000000	     -0.03624579	      0.03097481	      0.03084035
      0.21132527	     -0.00000000	     -0.03626953	      0.03098993	      0.03086300
      0.21162801	     -0.00000000	     -0.03629327	      0.03100508	      0.03088568
      0.21193075	      0.00000000	     -0.03631702	      0.03102025	      0.03090839
      0.21223350	      0.00000000	     -0.03634076	      0.03103544	      0.03093113
      0.21253624	     -0.00000000	     -0.03636451	      0.03105066	      0.03095389
      0.21283898	      0.00000000	     -0.03638826	      0.03106590	      0.03097668
      0.21314172	     -0.00000000	     -0.03641202	      0.03108116	      0.03099950
      0.21344447	     -0.00000000	     -0.03643577	      0.03109645	      0.03102235
      0.21374721	     -0.00000000	     -0.03645953	      0.03111175	      0.03104523
      0.21404995	     -0.00000000	     -0.03648328	      0.03112709	      0.03106814
      0.21435269	      0.00000000	     -0.03650704	      0.03114244	      0.03109108
      0.21465544	     -0.00000000	     -0.03653080	      0.03115782	      0.03111404
      0.21495818	      0.00000000	     -0.03655456	      0.03117322	      0.03113703
      0.21526092	      0.00000000	     -0.03657832	      0.03118864	      0.03116006
      0.21556366	     -0.00000000	     -0.03660209	      0.03120409	      0.03118311
      0.21586640	      0.00000000	     -0.03662585	      0.03121956	      0.03120618
      0.21616915	      0.00000000	     -0.03664962	      0.03123506	      0.03122929
      0.21647189	     -0.00000000	     -0.03667338	      0.03125058	      0.03125243
      0.21677463	     -0.00000000	     -0.03669715	      0.03126612	      0.03127559
      0.21707737	      0.00000000	     -0.03672092	      0.03128168	      0.03129879
      0.21738012	     -0.00000000	     -0.03674469	      0.03129727	      0.03132201
      0.21768286	      0.00000000	     -0.03676846	      0.03131288	      0.03134526
      0.21798560	      0.00000000	     -0.03679223	      0.03132852	      0.03136854
      0.21828834	      0.00000000	     -0.03681600	      0.03134418	      0.03139185
      0.21859109	     -0.00000000	     -0.03683977	      0.03135987	      0.03141519
      0.21889383	     -0.00000000	     -0.03686354	      0.03137558	      0.03143856
      0.21919657	      0.00000000	     -0.03688731	      0.03139131	      0.03146195
      0.21949931	      0.00000000	     -0.03691108	      0.03140706	      0.03148538
      0.21980206	      0.00000000	     -0.03693485	      0.03142284	      0.03150883
      0.22010480	      0.00000000	     -0.03695862	      0.03143865	      0.03153231
      0.22040754	     -0.00000000	     -0.03698239	      0.03145448	      0.03155583
      0.22071028	     -0.00000000	     -0.03700616	      0.03147033	      0.03157937
      0.22101302	      0.00000000	     -0.03702993	      0.03148621	      0.03160294
      0.22131577	     -0.00000000	     -0.03705369	      0.03150211	      0.03162654
      0.22161851	     -0.00000000	     -0.03707746	      0.03151804	      0.03165016
      0.22192125	     -0.00000000	     -0.03710123	      0.03153399	      0.03167382
      0.22222399	      0.00000000	     -0.03712500	      0.03154996	      0.03169751
      0.22252674	      0.00000000	     -0.03714876	      0.03156596	      0.03172122
      0.22282948	      0.00000000	     -0.03717253	      0.03158199	      0.03174497
      0.22313222	     -0.00000000	     -0.03719629	      0.03159804	      0.03176874
      0.22343496	      0.00000000	     -0.03722006	      0.03161411	      0.03179254
      0.22373771	     -0.00000000	     -0.03724382	      0.03163021	      0.03181638
      0.22404045	      0.00000000	     -0.03726758	      0.03164634	      0.03184024
      0.22434319	      0.00000000	     -0.03729134	      0.03166249	      0.03186413
      0.22464593	      0.00000000	     -0.03731510	      0.03167866	      0.03188805
      0.22494868	     -0.00000000	     -0.03733886	      0.03169486	      0.03191200
      0.22525142	      0.00000000	     -0.03736261	      0.03171108	      0.03193598
      0.22555416	      0.00000000	     -0.03738636	      0.03172733	      0.03195999
      0.22585690	     -0.00000000	     -0.03741012	      0.03174361	      0.03198403
      0.22615965	     -0.00000000	     -0.03743387	      0.03175991	      0.03200809
      0.22646239	      0.00000000	     -0.03745762	      0.03177623	      0.03203219
      0.22676513	     -0.00000000	     -0.03748136	      0.03179259	      0.03205632
      0.22706787	      0.00000000	     -0.03750511	      0.03180896	      0.03208047
      0.22737061	     -0.00000000	     -0.03752885	      0.03182536	      0.03210466
      0.22767336	      0.00000000	     -0.03755259	      0.03184179	      0.03212888
      0.22797610	      0.00000000	     -0.03757632	      0.03185825	      0.03215312
      0.22827884	     -0.00000000	     -0.03760006	      0.03187473	      0.03217740
      0.22858158	      0.00000000	     -0.03762379	      0.03189123	      0.03220170
      0.22888433	      0.00000000	     -0.03764752	      0.03190776	      0.03222604
      0.22918707	     -0.00000000	     -0.03767125	      0.03192432	      0.03225040
      0.22948981	     -0.00000000	     -0.03769497	      0.03194090	      0.03227479
      0.22979255	      0.00000000	     -0.03771869	      0.03195751	      0.03229922
      0.23009530	      0.00000000	     -0.03774241	      0.03197415	      0.03232367
      0.23039804	     -0.00000000	     -0.03776613	      0.03199081	      0.03234816
      0.23070078	      0.00000000	     -0.03778984	      0.03200750	      0.03237267
      0.23100352	      0.00000000	     -0.03781355	      0.03202421	      0.03239721
      0.23130627	     -0.00000000	     -0.03783725	      0.03204096	      0.03242179
      0.23160901	     -0.00000000	     -0.03786095	      0.03205772	      0.03244639
      0.23191175	      0.00000000	     -0.03788465	      0.03207452	      0.03247102
      0.23221449	     -0.00000000	     -0.03790834	      0.03209134	      0.03249569
      0.23251723	     -0.00000000	     -0.03793203	      0.03210819	      0.03252038
      0.23281998	     -0.00000000	     -0.03795572	      0.03212506	      0.03254511
      0.23312272	     -0.00000000	     -0.03797940	      0.03214196	      0.03256986
      0.23342546	      0.00000000	     -0.03800308	      0.03215889	      0.03259464
      0.23372820	     -0.00000000	     -0.03802676	      0.03217585	      0.03261946
      0.23403095	     -0.00000000	     -0.03805043	      0.03219283	      0.03264431
      0.23433369	      0.00000000	     -0.03807409	      0.03220984	      0.03266918
      0.23463643	     -0.00000000	     -0.03809775	      0.03222687	      0.03269409
      0.23493917	      0.00000000	     -0.03812141	      0.03224394	      0.03271902
      0.23524192	      0.00000000	     -0.03814506	      0.03226103	      0.03274399
      0.23554466	      0.00000000	     -0.03816871	      0.03227815	      0.03276899
      0.23584740	      0.00000000	     -0.03819235	      0.03229530	      0.03279401
      0.23615014	     -0.00000000	     -0.03821599	      0.03231247	      0.03281907
      0.23645289	      0.00000000	     -0.03823962	      0.03232967	      0.03284416
      0.23675563	      0.00000000	     -0.03826325	      0.03234690	      0.03286928
      0.23705837	     -0.00000000	     -0.03828687	      0.03236416	      0.03289443
      0.23736111	     -0.00000000	     -0.03831049	      0.03238145	      0.03291961
      0.23766385	     -0.00000000	     -0.03833410	      0.03239876	      0.03294482
      0.23796660	      0.00000000	     -0.03835771	      0.03241610	      0.03297007
      0.23826934	     -0.00000000	     -0.03838131	      0.03243347	      0.03299534
      0.23857208	     -0.00000000	     -0.03840490	      0.03245087	      0.03302064
      0.23887482	      0.00000000	     -0.03842849	      0.03246830	      0.03304598
      0.23917757	      0.00000000	     -0.03845207	      0.03248575	      0.03307135
      0.23948031	      0.00000000	     -0.03847565	      0.03250323	      0.03309674
      0.23978305	      0.00000000	     -0.03849922	      0.03252075	      0.03312217
      0.24008579	     -0.00000000	     -0.03852278	      0.03253829	      0.03314763
      0.24038854	      0.00000000	     -0.03854634	      0.03255586	      0.03317312
      0.24069128	      0.00000000	     -0.03856989	      0.03257345	      0.03319864
      0.24099402	     -0.00000000	     -0.03859343	      0.03259108	      0.03322419
      0.24129676	      0.00000000	     -0.03861697	      0.03260874	      0.03324978
      0.24159951	     -0.00000000	     -0.03864050	      0.03262642	      0.03327539
      0.24190225	      0.00000000	     -0.03866402	      0.03264414	      0.03330104
      0.24220499	     -0.00000000	     -0.03868754	      0.03266188	      0.03332672
      0.24250773	      0.00000000	     -0.03871105	      0.03267965	      0.03335242
      0.24281047	     -0.00000000	     -0.03873455	      0.03269745	      0.03337817
      0.24311322	     -0.00000000	     -0.03875804	      0.03271529	      0.03340394
      0.24341596	      0.00000000	     -0.03878153	      0.03273315	      0.03342974
      0.24371870	      0.00000000	     -0.03880501	      0.03275104	      0.03345558
      0.24402144	      0.00000000	     -0.03882848	      0.03276896	      0.03348144
      0.24432419	     -0.00000000	     -0.03885194	      0.03278691	      0.03350734
      0.24462693	      0.00000000	     -0.03887540	      0.03280489	      0.03353327
      0.24492967	     -0.00000000	     -0.03889885	      0.03282290	      0.03355923
      0.24523241	     -0.00000000	     -0.03892229	      0.03284094	      0.03358523
      0.24553516	      0.00000000	     -0.03894572	      0.03285901	      0.03361125
      0.24583790	     -0.00000000	     -0.03896914	      0.03287711	      0.03363731
      0.24614064	      0.00000000	     -0.03899255	      0.03289525	      0.03366340
      0.24644338	      0.00000000	     -0.03901596	      0.03291341	      0.03368952
      0.24674613	      0.00000000	     -0.03903935	      0.03293160	      0.03371567
      0.24704887	      0.00000000	     -0.03906274	      0.03294982	      0.03374186
      0.24735161	      0.00000000	     -0.03908612	      0.03296808	      0.03376807
      0.24765435	     -0.00000000	     -0.03910948	      0.03298636	      0.03379432
      0.24795709	     -0.00000000	     -0.03913284	      0.03300468	      0.03382060
      0.24825984	      0.00000000	     -0.03915619	      0.03302303	      0.03384692
      0.24856258	      0.00000000	     -0.03917953	      0.03304140	      0.03387326
      0.24886532	      0.00000000	     -0.03920286	      0.03305981	      0.03389964
      0.24916806	     -0.00000000	     -0.03922618	      0.03307825	      0.03392605
      0.24947081	      0.00000000	     -0.03924949	      0.03309673	      0.03395250
      0.24977355	      0.00000000	     -0.03927279	      0.03311523	      0.03397897
      0.25007629	      0.00000000	     -0.03929608	      0.03313376	      0.03400548
      0.25037903	     -0.00000000	     -0.03931936	      0.03315233	      0.03403202
      0.25068178	      0.00000000	     -0.03934263	      0.03317093	      0.03405860
      0.25098452	      0.00000000	     -0.03936589	      0.03318956	      0.03408520
      0.25128726	      0.00000000	     -0.03938914	      0.03320822	      0.03411184
      0.25159000	      0.00000000	     -0.03941237	      0.03322692	      0.03413851
      0.25189275	     -0.00000000	     -0.03943560	      0.03324565	      0.03416522
      0.25219549	      0.00000000	     -0.03945881	      0.03326440	      0.03419196
      0.25249823	     -0.00000000	     -0.03948202	      0.03328320	      0.03421873
      0.25280097	     -0.00000000	     -0.03950521	      0.03330202	      0.03424553
      0.25310371	      0.00000000	     -0.03952839	      0.03332088	      0.03427237
      0.25340646	     -0.00000000	     -0.03955156	      0.03333977	      0.03429924
      0.25370920	     -0.00000000	     -0.03957471	      0.03335869	      0.03432614
      0.25401194	      0.00000000	     -0.03959786	      0.03337765	      0.03435308
      0.25431468	     -0.00000000	     -0.03962099	      0.03339664	      0.03438005
      0.25461743	      0.00000000	     -0.03964411	      0.03341566	      0.03440705
      0.25492017	      0.00000000	     -0.03966722	      0.03343471	      0.03443408
      0.25522291	     -0.00000000	     -0.03969031	      0.03345380	      0.03446115
      0.25549532	      0.00000000	     -0.03971108	      0.03347101	      0.03448554
      0.25576772	      0.00000000	     -0.03973184	      0.03348824	      0.03450995
      0.25604013	     -0.00000000	     -0.03975259	      0.03350550	      0.03453439
      0.25631253	      0.00000000	     -0.03977332	      0.03352278	      0.03455886
      0.25658494	      0.00000000	     -0.03979405	      0.03354010	      0.03458335
      0.25685734	     -0.00000000	     -0.03981477	      0.03355744	      0.03460788
      0.25712975	     -0.00000000	     -0.03983547	      0.03357481	      0.03463243
      0.25740215	     -0.00000000	     -0.03985617	      0.03359220	      0.03465700
      0.25767456	     -0.00000000	     -0.03987685	      0.03360963	      0.03468161
      0.25794696	     -0.00000000	     -0.03989752	      0.03362708	      0.03470624
      0.25821937	     -0.00000000	     -0.03991818	      0.03364456	      0.03473090
      0.25849178	     -0.00000000	     -0.03993883	      0.03366207	      0.03475558
      0.25876418	      0.00000000	     -0.03995947	      0.03367960	      0.03478030
      0.25903659	     -0.00000000	     -0.03998009	      0.03369717	      0.03480504
      0.25930899	      0.00000000	     -0.04000070	      0.03371476	      0.03482981
      0.25958140	      0.00000000	     -0.04002130	      0.03373238	      0.03485461
      0.25985380	      0.00000000	     -0.04004189	      0.03375003	      0.03487943
      0.26012621	     -0.00000000	     -0.04006247	      0.03376771	      0.03490428
      0.26039861	      0.00000000	     -0.04008303	      0.03378541	      0.03492916
      0.26067102	      0.00000000	     -0.04010358	      0.03380315	      0.03495407
      0.26094342	     -0.00000000	     -0.04012412	      0.03382091	      0.03497901
      0.26121583	     -0.00000000	     -0.04014465	      0.03383871	      0.03500397
      0.26148823	     -0.00000000	     -0.04016516	      0.03385653	      0.03502897
      0.26176064	      0.00000000	     -0.04018566	      0.03387438	      0.03505399
      0.26203304	     -0.00000000	     -0.04020615	      0.03389226	      0.03507904
      0.26230545	      0.00000000	     -0.04022662	      0.03391017	      0.03510411
      0.26257785	     -0.00000000	     -0.04024708	      0.03392811	      0.03512922
      0.26285026	     -0.00000000	     -0.04026753	      0.03394607	      0.03515435
      0.26312267	      0.00000000	     -0.04028797	      0.03396407	      0.03517952
      0.26339507	     -0.00000000	     -0.04030839	      0.03398210	      0.03520471
      0.26366748	      0.00000000	     -0.04032879	      0.03400016	      0.03522992
      0.26393988	     -0.00000000	     -0.04034918	      0.03401824	      0.03525517
      0.26421229	      0.00000000	     -0.04036956	      0.03403636	      0.03528045
      0.26448469	      0.00000000	     -0.04038992	      0.03405451	      0.03530575
      0.26475710	     -0.00000000	     -0.04041027	      0.03407268	      0.03533109
      0.26502950	      0.00000000	     -0.04043061	      0.03409089	      0.03535645
      0.26530191	     -0.00000000	     -0.04045093	      0.03410913	      0.03538184
      0.26557431	      0.00000000	     -0.04047123	      0.03412739	      0.03540726
      0.26584672	      0.00000000	     -0.04049152	      0.03414569	      0.03543271
      0.26611912	     -0.00000000	     -0.04051180	      0.03416402	      0.03545818
      0.26639153	     -0.00000000	     -0.04053206	      0.03418238	      0.03548369
      0.26666393	     -0.00000000	     -0.04055230	      0.03420077	      0.03550922
      0.26693634	      0.00000000	     -0.04057253	      0.03421919	      0.03553479
      0.26720875	      0.00000000	     -0.04059274	      0.03423764	      0.03556038
      0.26748115	     -0.00000000	     -0.04061294	      0.03425612	      0.03558600
      0.26775356	      0.00000000	     -0.04063312	      0.03427464	      0.03561165
      0.26802596	     -0.00000000	     -0.04065329	      0.03429318	      0.03563734
      0.26829837	     -0.00000000	     -0.04067344	      0.03431176	      0.03566305
      0.26857077	     -0.00000000	     -0.04069357	      0.03433037	      0.03568879
      0.26884318	      0.00000000	     -0.04071369	      0.03434901	      0.03571455
      0.26911558	      0.00000000	     -0.04073379	      0.03436768	      0.03574035
      0.26938799	     -0.00000000	     -0.04075387	      0.03438638	      0.03576618
      0.26966039	      0.00000000	     -0.04077394	      0.03440512	      0.03579204
      0.26993280	     -0.00000000	     -0.04079399	      0.03442388	      0.03581793
      0.27020520	      0.00000000	     -0.04081402	      0.03444268	      0.03584384
      0.27047761	      0.00000000	     -0.04083403	      0.03446152	      0.03586979
      0.27075001	     -0.00000000	     -0.04085403	      0.03448038	      0.03589577
      0.27102242	     -0.00000000	     -0.04087401	      0.03449928	      0.03592177
      0.27129483	     -0.00000000	     -0.04089397	      0.03451820	      0.03594781
      0.27156723	      0.00000000	     -0.04091391	      0.03453717	      0.03597388
      0.27183964	     -0.00000000	     -0.04093384	      0.03455616	      0.03599997
      0.27211204	     -0.00000000	     -0.04095375	      0.03457519	      0.03602610
      0.27238445	      0.00000000	     -0.04097364	      0.03459425	      0.03605226
      0.27265685	     -0.00000000	     -0.04099351	      0.03461334	      0.03607845
      0.27292926	     -0.00000000	     -0.04101336	      0.03463247	      0.03610466
      0.27320166	     -0.00000000	     -0.04103319	      0.03465163	      0.03613091
      0.27347407	      0.00000000	     -0.04105301	      0.03467082	      0.03615719
      0.27374647	     -0.00000000	     -0.04107280	      0.03469005	      0.03618350
      0.27401888	     -0.00000000	     -0.04109258	      0.03470931	      0.03620984
      0.27429128	     -0.00000000	     -0.04111233	      0.03472860	      0.03623621
      0.27456369	      0.00000000	     -0.04113207	      0.03474793	      0.03626261
      0.27483609	     -0.00000000	     -0.04115179	      0.03476730	      0.03628904
      0.27510850	     -0.00000000	     -0.04117148	      0.03478669	      0.03631551
      0.27538091	     -0.00000000	     -0.04119116	      0.03480612	      0.03634200
      0.27565331	      0.00000000	     -0.04121081	      0.03482559	      0.03636853
      0.27592572	     -0.00000000	     -0.04123045	      0.03484509	      0.03639508
      0.27619812	      0.00000000	     -0.04125006	      0.03486463	      0.03642167
      0.27647053	     -0.00000000	     -0.04126966	      0.03488420	      0.03644829
      0.27674293	     -0.00000000	     -0.04128923	      0.03490380	      0.03647494
      0.27701534	     -0.00000000	     -0.04130878	      0.03492344	      0.03650162
      0.27728774	      0.00000000	     -0.04132831	      0.03494312	      0.03652833
      0.27756015	     -0.00000000	     -0.04134782	      0.03496283	      0.03655508
      0.27783255	     -0.00000000	     -0.04136731	      0.03498257	      0.03658186
      0.27810496	     -0.00000000	     -0.04138677	      0.03500236	      0.03660866
      0.27837736	      0.00000000	     -0.04140622	      0.03502217	      0.03663550
      0.27864977	      0.00000000	     -0.04142564	      0.03504203	      0.03666238
      0.27892217	      0.00000000	     -0.04144504	      0.03506192	      0.03668928
      0.27919458	      0.00000000	     -0.04146441	      0.03508184	      0.03671622
      0.27946699	      0.00000000	     -0.04148376	      0.03510180	      0.03674318
      0.27973939	      0.00000000	     -0.04150309	      0.03512180	      0.03677018
      0.27998450	     -0.00000000	     -0.04152047	      0.03513983	      0.03679451
      0.28022962	      0.00000000	     -0.04153782	      0.03515789	      0.03681886
      0.28047473	      0.00000000	     -0.04155516	      0.03517597	      0.03684323
      0.28071984	      0.00000000	     -0.04157247	      0.03519409	      0.03686763
      0.28096496	      0.00000000	     -0.04158977	      0.03521223	      0.03689206
      0.28121007	     -0.00000000	     -0.04160705	      0.03523041	      0.03691651
      0.28145518	      0.00000000	     -0.04162431	      0.03524862	      0.03694100
      0.28170030	      0.00000000	     -0.04164155	      0.03526685	      0.03696550
      0.28194541	     -0.00000000	     -0.04165876	      0.03528512	      0.03699004
      0.28219052	      0.00000000	     -0.04167596	      0.03530342	      0.03701460
      0.28243564	     -0.00000000	     -0.04169314	      0.03532175	      0.03703919
      0.28268075	     -0.00000000	     -0.04171030	      0.03534010	      0.03706380
      0.28292586	     -0.00000000	     -0.04172744	      0.03535850	      0.03708844
      0.28317098	     -0.00000000	     -0.04174455	      0.03537692	      0.03711311
      0.28341609	     -0.00000000	     -0.04176165	      0.03539537	      0.03713781
      0.28366120	     -0.00000000	     -0.04177872	      0.03541385	      0.03716253
      0.28390632	     -0.00000000	     -0.04179578	      0.03543237	      0.03718728
      0.28415143	     -0.00000000	     -0.04181281	      0.03545091	      0.03721206
      0.28439654	     -0.00000000	     -0.04182982	      0.03546949	      0.03723686
      0.28464166	     -0.00000000	     -0.04184681	      0.03548810	      0.03726169
      0.28488677	      0.00000000	     -0.04186378	      0.03550674	      0.03728655
      0.28513188	      0.00000000	     -0.04188073	      0.03552542	      0.03731144
      0.28537700	      0.00000000	     -0.04189766	      0.03554412	      0.03733635
      0.28562211	      0.00000000	     -0.04191456	      0.03556286	      0.03736129
      0.28586723	      0.00000000	     -0.04193144	      0.03558163	      0.03738627
      0.28611234	      0.00000000	     -0.04194830	      0.03560044	      0.03741126
      0.28635745	     -0.00000000	     -0.04196513	      0.03561927	      0.03743629
      0.28660257	     -0.00000000	     -0.04198195	      0.03563814	      0.03746134
      0.28684768	      0.00000000	     -0.04199874	      0.03565704	      0.03748643
      0.28709279	     -0.00000000	     -0.04201550	      0.03567597	      0.03751154
      0.28733791	      0.00000000	     -0.04203225	      0.03569494	      0.03753667
      0.28758302	      0.00000000	     -0.04204897	      0.03571394	      0.03756184
      0.28782813	      0.00000000	     -0.04206566	      0.03573297	      0.03758704
      0.28807325	     -0.00000000	     -0.04208234	      0.03575204	      0.03761226
      0.28831836	      0.00000000	     -0.04209899	      0.03577114	      0.03763751
      0.28856347	      0.00000000	     -0.04211561	      0.03579028	      0.03766279
      0.28880859	      0.00000000	     -0.04213221	      0.03580945	      0.03768810
      0.28905370	     -0.00000000	     -0.04214879	      0.03582865	      0.03771344
      0.28929881	      0.00000000	     -0.04216534	      0.03584788	      0.03773881
      0.28954393	      0.00000000	     -0.04218187	      0.03586715	      0.03776421
      0.28978904	     -0.00000000	     -0.04219837	      0.03588646	      0.03778963
      0.29003415	     -0.00000000	     -0.04221485	      0.03590580	      0.03781509
      0.29027927	     -0.00000000	     -0.04223130	      0.03592517	      0.03784057
      0.29052438	     -0.00000000	     -0.04224773	      0.03594458	      0.03786608
      0.29076949	      0.00000000	     -0.04226413	      0.03596403	      0.03789163
      0.29101461	      0.00000000	     -0.04228050	      0.03598351	      0.03791720
      0.29125972	      0.00000000	     -0.04229685	      0.03600302	      0.03794280
      0.29150483	     -0.00000000	     -0.04231317	      0.03602257	      0.03796843
      0.29174995	      0.00000000	     -0.04232947	      0.03604216	      0.03799410
      0.29199506	     -0.00000000	     -0.04234574	      0.03606178	      0.03801979
      0.29224017	      0.00000000	     -0.04236198	      0.03608143	      0.03804551
      0.29248529	     -0.00000000	     -0.04237820	      0.03610113	      0.03807126
      0.29273040	      0.00000000	     -0.04239439	      0.03612086	      0.03809704
      0.29297551	     -0.00000000	     -0.04241055	      0.03614062	      0.03812286
      0.29322063	     -0.00000000	     -0.04242668	      0.03616042	      0.03814870
      0.29346574	      0.00000000	     -0.04244279	      0.03618026	      0.03817457
      0.29371085	     -0.00000000	     -0.04245887	      0.03620014	      0.03820048
      0.29395597	     -0.00000000	     -0.04247492	      0.03622005	      0.03822641
      0.29420108	      0.00000000	     -0.04249094	      0.03624000	      0.03825238
      0.29444619	      0.00000000	     -0.04250694	      0.03625999	      0.03827837
      0.29469131	     -0.00000000	     -0.04252290	      0.03628001	      0.03830440
      0.29493642	      0.00000000	     -0.04253884	      0.03630007	      0.03833046
      0.29518153	      0.00000000	     -0.04255474	      0.03632017	      0.03835655
      0.29542665	     -0.00000000	     -0.04257062	      0.03634031	      0.03838267
      0.29567176	     -0.00000000	     -0.04258647	      0.03636048	      0.03840882
      0.29591687	      0.00000000	     -0.04260229	      0.03638070	      0.03843501
      0.29616199	     -0.00000000	     -0.04261808	      0.03640095	      0.03846122
      0.29640710	      0.00000000	     -0.04263384	      0.03642124	      0.03848747
      0.29665221	     -0.00000000	     -0.04264956	      0.03644157	      0.03851375
      0.29689733	      0.00000000	     -0.04266526	      0.03646193	      0.03854006
      0.29714244	     -0.00000000	     -0.04268093	      0.03648234	      0.03856641
      0.29738755	     -0.00000000	     -0.04269656	      0.03650279	      0.03859278
      0.29763267	      0.00000000	     -0.04271217	      0.03652327	      0.03861919
      0.29787778	      0.00000000	     -0.04272774	      0.03654380	      0.03864563
      0.29812289	     -0.00000000	     -0.04274328	      0.03656436	      0.03867211
      0.29836801	     -0.00000000	     -0.04275879	      0.03658497	      0.03869861
      0.29861312	     -0.00000000	     -0.04277427	      0.03660561	      0.03872515
      0.29885823	      0.00000000	     -0.04278971	      0.03662630	      0.03875173
      0.29910335	     -0.00000000	     -0.04280512	      0.03664702	      0.03877833
      0.29934846	      0.00000000	     -0.04282050	      0.03666779	      0.03880497
      0.29959357	     -0.00000000	     -0.04283585	      0.03668860	      0.03883164
      0.29983869	     -0.00000000	     -0.04285116	      0.03670945	      0.03885835
      0.30008380	      0.00000000	     -0.04286644	      0.03673034	      0.03888509
      0.30032891	      0.00000000	     -0.04288169	      0.03675127	      0.03891186
      0.30057403	      0.00000000	     -0.04289690	      0.03677224	      0.03893867
      0.30081914	     -0.00000000	     -0.04291207	      0.03679326	      0.03896551
      0.30106425	      0.00000000	     -0.04292722	      0.03681431	      0.03899238
      0.30130937	     -0.00000000	     -0.04294232	      0.03683541	      0.03901929
      0.30155448	      0.00000000	     -0.04295740	      0.03685655	      0.03904624
      0.30179959	     -0.00000000	     -0.04297243	      0.03687774	      0.03907321
      0.30204471	      0.00000000	     -0.04298744	      0.03689896	      0.03910023
      0.30228982	     -0.00000000	     -0.04300240	      0.03692024	      0.03912728
      0.30253493	      0.00000000	     -0.04301733	      0.03694155	      0.03915436
      0.30278005	     -0.00000000	     -0.04303222	      0.03696291	      0.03918148
      0.30302516	      0.00000000	     -0.04304708	      0.03698431	      0.03920863
      0.30327027	     -0.00000000	     -0.04306190	      0.03700575	      0.03923582
      0.30351539	      0.00000000	     -0.04307668	      0.03702724	      0.03926305
      0.30376050	      0.00000000	     -0.04309143	      0.03704877	      0.03929031
      0.30400561	      0.00000000	     -0.04310614	      0.03707035	      0.03931760
      0.30422620	     -0.00000000	     -0.04311934	      0.03708981	      0.03934220
      0.30444679	      0.00000000	     -0.04313251	      0.03710930	      0.03936682
      0.30466738	      0.00000000	     -0.04314565	      0.03712883	      0.03939148
      0.30488797	     -0.00000000	     -0.04315876	      0.03714840	      0.03941616
      0.30510856	     -0.00000000	     -0.04317184	      0.03716800	      0.03944088
      0.30532915	      0.00000000	     -0.04318489	      0.03718764	      0.03946562
      0.30554974	      0.00000000	     -0.04319790	      0.03720732	      0.03949040
      0.30577033	     -0.00000000	     -0.04321088	      0.03722704	      0.03951520
      0.30599092	      0.00000000	     -0.04322383	      0.03724679	      0.03954004
      0.30621151	     -0.00000000	     -0.04323675	      0.03726658	      0.03956490
      0.30643210	      0.00000000	     -0.04324963	      0.03728641	      0.03958979
      0.30665269	      0.00000000	     -0.04326249	      0.03730628	      0.03961472
      0.30687328	     -0.00000000	     -0.04327530	      0.03732619	      0.03963968
      0.30709387	      0.00000000	     -0.04328809	      0.03734613	      0.03966466
      0.30731446	      0.00000000	     -0.04330084	      0.03736611	      0.03968968
      0.30753505	      0.00000000	     -0.04331355	      0.03738613	      0.03971473
      0.30775564	     -0.00000000	     -0.04332624	      0.03740620	      0.03973981
      0.30797623	      0.00000000	     -0.04333888	      0.03742630	      0.03976492
      0.30819682	      0.00000000	     -0.04335150	      0.03744644	      0.03979006
      0.30841741	      0.00000000	     -0.04336407	      0.03746662	      0.03981524
      0.30863800	      0.00000000	     -0.04337662	      0.03748683	      0.03984044
      0.30885859	     -0.00000000	     -0.04338912	      0.03750709	      0.03986568
      0.30907918	     -0.00000000	     -0.04340159	      0.03752739	      0.03989095
      0.30929977	      0.00000000	     -0.04341403	      0.03754773	      0.03991625
      0.30952036	     -0.00000000	     -0.04342643	      0.03756811	      0.03994159
      0.30974095	      0.00000000	     -0.04343879	      0.03758853	      0.03996695
      0.30996154	      0.00000000	     -0.04345112	      0.03760900	      0.03999235
      0.31018213	     -0.00000000	     -0.04346341	      0.03762950	      0.04001778
      0.31040272	     -0.00000000	     -0.04347566	      0.03765004	      0.04004325
      0.31062331	      0.00000000	     -0.04348787	      0.03767063	      0.04006875
      0.31084390	      0.00000000	     -0.04350005	      0.03769126	      0.04009428
      0.31106449	      0.00000000	     -0.04351219	      0.03771193	      0.04011984
      0.31128508	     -0.00000000	     -0.04352429	      0.03773264	      0.04014544
      0.31150566	     -0.00000000	     -0.04353635	      0.03775340	      0.04017107
      0.31172625	      0.00000000	     -0.04354837	      0.03777420	      0.04019673
      0.31194684	     -0.00000000	     -0.04356035	      0.03779504	      0.04022243
      0.31216743	     -0.00000000	     -0.04357230	      0.03781592	      0.04024816
      0.31238802	     -0.00000000	     -0.04358420	      0.03783685	      0.04027393
      0.31260861	     -0.00000000	     -0.04359607	      0.03785782	      0.04029973
      0.31282920	      0.00000000	     -0.04360789	      0.03787883	      0.04032557
      0.31304979	      0.00000000	     -0.04361968	      0.03789989	      0.04035144
      0.31327038	     -0.00000000	     -0.04363142	      0.03792099	      0.04037734
      0.31349097	      0.00000000	     -0.04364312	      0.03794214	      0.04040328
      0.31371156	      0.00000000	     -0.04365478	      0.03796333	      0.04042925
      0.31393215	      0.00000000	     -0.04366640	      0.03798457	      0.04045526
      0.31415274	      0.00000000	     -0.04367798	      0.03800585	      0.04048131
      0.31437333	      0.00000000	     -0.04368951	      0.03802718	      0.04050739
      0.31459392	      0.00000000	     -0.04370100	      0.03804855	      0.04053351
      0.31481451	      0.00000000	     -0.04371245	      0.03806997	      0.04055966
      0.31503510	      0.00000000	     -0.04372386	      0.03809143	      0.04058585
      0.31525569	      0.00000000	     -0.04373522	      0.03811294	      0.04061208
      0.31547628	     -0.00000000	     -0.04374654	      0.03813450	      0.04063834
      0.31569687	      0.00000000	     -0.04375781	      0.03815611	      0.04066464
      0.31591746	     -0.00000000	     -0.04376904	      0.03817776	      0.04069097
      0.31613805	     -0.00000000	     -0.04378023	      0.03819946	      0.04071735
      0.31635864	      0.00000000	     -0.04379137	      0.03822120	      0.04074376
      0.31657923	     -0.00000000	     -0.04380246	      0.03824300	      0.04077020
      0.31679982	      0.00000000	     -0.04381351	      0.03826484	      0.04079669
      0.31702041	     -0.00000000	     -0.04382451	      0.03828673	      0.04082321
      0.31724100	     -0.00000000	     -0.04383547	      0.03830867	      0.04084977
      0.31746159	     -0.00000000	     -0.04384638	      0.03833066	      0.04087637
      0.31768218	      0.00000000	     -0.04385724	      0.03835270	      0.04090301
      0.31790277	     -0.00000000	     -0.04386805	      0.03837479	      0.04092969
      0.31812336	     -0.00000000	     -0.04387882	      0.03839692	      0.04095640
      0.31834395	      0.00000000	     -0.04388953	      0.03841911	      0.04098315
      0.31856454	     -0.00000000	     -0.04390020	      0.03844135	      0.04100995
      0.31878513	     -0.00000000	     -0.04391082	      0.03846364	      0.04103678
      0.31900571	     -0.00000000	     -0.04392139	      0.03848598	      0.04106365
      0.31922630	      0.00000000	     -0.04393191	      0.03850837	      0.04109056
      0.31944689	      0.00000000	     -0.04394238	      0.03853081	      0.04111752
      0.31966748	      0.00000000	     -0.04395280	      0.03855330	      0.04114451
      0.31988807	      0.00000000	     -0.04396317	      0.03857585	      0.04117154
      0.32010866	     -0.00000000	     -0.04397349	      0.03859845	      0.04119861
      0.32032925	      0.00000000	     -0.04398375	      0.03862110	      0.04122573
      0.32054984	     -0.00000000	     -0.04399396	      0.03864380	      0.04125288
      0.32077043	     -0.00000000	     -0.04400412	      0.03866656	      0.04128008
      0.32099102	      0.00000000	     -0.04401423	      0.03868937	      0.04130732
      0.32121161	     -0.00000000	     -0.04402428	      0.03871223	      0.04133460
      0.32143220	     -0.00000000	     -0.04403428	      0.03873515	      0.04136192
      0.32163069	     -0.00000000	     -0.04404324	      0.03875582	      0.04138654
      0.32182917	      0.00000000	     -0.04405214	      0.03877654	      0.04141120
      0.32202766	     -0.00000000	     -0.04406101	      0.03879729	      0.04143589
      0.32222615	      0.00000000	     -0.04406982	      0.03881810	      0.04146061
      0.32242463	      0.00000000	     -0.04407860	      0.03883895	      0.04148537
      0.32262312	     -0.00000000	     -0.04408732	      0.03885984	      0.04151016
      0.32282161	     -0.00000000	     -0.04409600	      0.03888078	      0.04153499
      0.32302009	      0.00000000	     -0.04410464	      0.03890176	      0.04155986
      0.32321858	      0.00000000	     -0.04411323	      0.03892280	      0.04158476
      0.32341707	      0.00000000	     -0.04412177	      0.03894387	      0.04160969
      0.32361555	      0.00000000	     -0.04413026	      0.03896500	      0.04163467
      0.32381404	      0.00000000	     -0.04413871	      0.03898617	      0.04165967
      0.32401252	      0.00000000	     -0.04414711	      0.03900739	      0.04168472
      0.32421101	     -0.00000000	     -0.04415546	      0.03902865	      0.04170980
      0.32440950	     -0.00000000	     -0.04416376	      0.03904997	      0.04173492
      0.32460798	     -0.00000000	     -0.04417201	      0.03907133	      0.04176007
      0.32480647	      0.00000000	     -0.04418021	      0.03909274	      0.04178527
      0.32500496	      0.00000000	     -0.04418837	      0.03911420	      0.04181049
      0.32520344	     -0.00000000	     -0.04419647	      0.03913570	      0.04183576
      0.32540193	     -0.00000000	     -0.04420452	      0.03915726	      0.04186107
      0.32560041	      0.00000000	     -0.04421252	      0.03917886	      0.04188641
      0.32579890	     -0.00000000	     -0.04422047	      0.03920052	      0.04191179
      0.32599739	      0.00000000	     -0.04422837	      0.03922222	      0.04193721
      0.32619587	      0.00000000	     -0.04423622	      0.03924398	      0.04196267
      0.32639436	      0.00000000	     -0.04424401	      0.03926578	      0.04198816
      0.32659285	      0.00000000	     -0.04425175	      0.03928764	      0.04201370
      0.32679133	      0.00000000	     -0.04425944	      0.03930955	      0.04203927
      0.32698982	     -0.00000000	     -0.04426708	      0.03933150	      0.04206488
      0.32718831	     -0.00000000	     -0.04427466	      0.03935351	      0.04209054
      0.32738679	     -0.00000000	     -0.04428218	      0.03937558	      0.04211623
      0.32758528	     -0.00000000	     -0.04428965	      0.03939769	      0.04214196
      0.32778376	      0.00000000	     -0.04429707	      0.03941986	      0.04216774
      0.32798225	     -0.00000000	     -0.04430443	      0.03944208	      0.04219355
      0.32818074	     -0.00000000	     -0.04431173	      0.03946435	      0.04221940
      0.32837922	      0.00000000	     -0.04431898	      0.03948667	      0.04224530
      0.32857771	     -0.00000000	     -0.04432617	      0.03950905	      0.04227123
      0.32877620	      0.00000000	     -0.04433330	      0.03953149	      0.04229721
      0.32897468	     -0.00000000	     -0.04434037	      0.03955398	      0.04232323
      0.32917317	     -0.00000000	     -0.04434739	      0.03957652	      0.04234929
      0.32937166	     -0.00000000	     -0.04435434	      0.03959912	      0.04237539
      0.32957014	      0.00000000	     -0.04436124	      0.03962177	      0.04240154
      0.32976863	      0.00000000	     -0.04436808	      0.03964448	      0.04242772
      0.32996711	     -0.00000000	     -0.04437485	      0.03966725	      0.04245395
      0.33016560	     -0.00000000	     -0.04438157	      0.03969007	      0.04248023
      0.33036409	     -0.00000000	     -0.04438822	      0.03971295	      0.04250654
      0.33056257	     -0.00000000	     -0.04439482	      0.03973588	      0.04253290
      0.33076106	     -0.00000000	     -0.04440135	      0.03975888	      0.04255931
      0.33095955	      0.00000000	     -0.04440781	      0.03978193	      0.04258575
      0.33115803	     -0.00000000	     -0.04441422	      0.03980504	      0.04261224
      0.33133621	     -0.00000000	     -0.04441991	      0.03982583	      0.04263606
      0.33151439	      0.00000000	     -0.04442555	      0.03984667	      0.04265992
      0.33169256	     -0.00000000	     -0.04443114	      0.03986756	      0.04268381
      0.33187074	     -0.00000000	     -0.04443668	      0.03988850	      0.04270773
      0.33204892	      0.00000000	     -0.04444216	      0.03990948	      0.04273170
      0.33222710	     -0.00000000	     -0.04444759	      0.03993052	      0.04275570
      0.33240527	     -0.00000000	     -0.04445297	      0.03995160	      0.04277974
      0.33258345	     -0.00000000	     -0.04445829	      0.03997273	      0.04280381
      0.33276163	      0.00000000	     -0.04446356	      0.03999391	      0.04282792
      0.33293981	     -0.00000000	     -0.04446877	      0.04001514	      0.04285207
      0.33311798	      0.00000000	     -0.04447393	      0.04003642	      0.04287626
      0.33329616	     -0.00000000	     -0.04447903	      0.04005775	      0.04290048
      0.33347434	     -0.00000000	     -0.04448407	      0.04007914	      0.04292474
      0.33365251	      0.00000000	     -0.04448906	      0.04010057	      0.04294904
      0.33383069	      0.00000000	     -0.04449399	      0.04012205	      0.04297338
      0.33400887	     -0.00000000	     -0.04449886	      0.04014358	      0.04299776
      0.33418705	     -0.00000000	     -0.04450368	      0.04016517	      0.04302217
      0.33436522	     -0.00000000	     -0.04450843	      0.04018681	      0.04304663
      0.33454340	      0.00000000	     -0.04451313	      0.04020849	      0.04307112
      0.33472158	     -0.00000000	     -0.04451776	      0.04023024	      0.04309566
      0.33489976	      0.00000000	     -0.04452234	      0.04025203	      0.04312023
      0.33507793	      0.00000000	     -0.04452686	      0.04027388	      0.04314484
      0.33525611	     -0.00000000	     -0.04453131	      0.04029578	      0.04316950
      0.33543429	      0.00000000	     -0.04453571	      0.04031773	      0.04319419
      0.33561247	     -0.00000000	     -0.04454004	      0.04033974	      0.04322706
      0.33579064	     -0.00000000	     -0.04454431	      0.04036180	      0.04326713
      0.33596882	     -0.00000000	     -0.04454851	      0.04038392	      0.04330725
      0.33614700	     -0.00000000	     -0.04455266	      0.04040609	      0.04334740
      0.33630719	     -0.00000000	     -0.04455633	      0.04042607	      0.04338353
      0.33646737	      0.00000000	     -0.04455994	      0.04044609	      0.04341969
      0.33662756	      0.00000000	     -0.04456351	      0.04046616	      0.04345588
      0.33678775	     -0.00000000	     -0.04456702	      0.04048628	      0.04349210
      0.33694794	     -0.00000000	     -0.04457048	      0.04050644	      0.04352835
      0.33710813	     -0.00000000	     -0.04457389	      0.04052665	      0.04356463
      0.33726832	      0.00000000	     -0.04457724	      0.04054690	      0.04360094
      0.33742850	      0.00000000	     -0.04458054	      0.04056720	      0.04363728
      0.33758869	     -0.00000000	     -0.04458378	      0.04058754	      0.04367366
      0.33774888	      0.00000000	     -0.04458697	      0.04060793	      0.04371006
      0.33790907	      0.00000000	     -0.04459010	      0.04062837	      0.04374649
      0.33806926	     -0.00000000	     -0.04459317	      0.04064885	      0.04378296
      0.33822945	     -0.00000000	     -0.04459619	      0.04066939	      0.04381946
      0.33838963	      0.00000000	     -0.04459915	      0.04068996	      0.04385598
      0.33854982	     -0.00000000	     -0.04460206	      0.04071059	      0.04389254
      0.33871001	      0.00000000	     -0.04460490	      0.04073127	      0.04392913
      0.33887020	      0.00000000	     -0.04460769	      0.04075199	      0.04396575
      0.33903039	     -0.00000000	     -0.04461042	      0.04077276	      0.04400240
      0.33919058	     -0.00000000	     -0.04461309	      0.04079358	      0.04403908
      0.33935076	      0.00000000	     -0.04461571	      0.04081445	      0.04407579
      0.33949403	     -0.00000000	     -0.04461799	      0.04083316	      0.04410865
      0.33963729	      0.00000000	     -0.04462023	      0.04085190	      0.04414154
      0.33978055	     -0.00000000	     -0.04462241	      0.04087069	      0.04417445
      0.33992381	     -0.00000000	     -0.04462455	      0.04088951	      0.04420738
      0.34006707	     -0.00000000	     -0.04462664	      0.04090837	      0.04424034
      0.34021033	      0.00000000	     -0.04462868	      0.04092728	      0.04427332
      0.34035359	     -0.00000000	     -0.04463067	      0.04094622	      0.04430633
      0.34049686	      0.00000000	     -0.04463261	      0.04096521	      0.04433936
      0.34064012	     -0.00000000	     -0.04463450	      0.04098423	      0.04437242
      0.34078338	     -0.00000000	     -0.04463634	      0.04100330	      0.04440550
      0.34092664	     -0.00000000	     -0.04463812	      0.04102240	      0.04443861
      0.34106990	     -0.00000000	     -0.04463986	      0.04104155	      0.04447174
      0.34121316	      0.00000000	     -0.04464154	      0.04106074	      0.04450489
      0.34135642	      0.00000000	     -0.04464317	      0.04107997	      0.04453807
      0.34149969	     -0.00000000	     -0.04464475	      0.04109924	      0.04457128
      0.34164295	      0.00000000	     -0.04464627	      0.04111856	      0.04460450
      0.34178621	      0.00000000	     -0.04464774	      0.04113791	      0.04463776
      0.34191435	      0.00000000	     -0.04464901	      0.04115526	      0.04466752
      0.34204250	      0.00000000	     -0.04465024	      0.04117264	      0.04469730
      0.34217064	      0.00000000	     -0.04465142	      0.04119006	      0.04472710
      0.34229878	      0.00000000	     -0.04465256	      0.04120751	      0.04475692
      0.34242693	     -0.00000000	     -0.04465366	      0.04122499	      0.04478676
      0.34255507	      0.00000000	     -0.04465471	      0.04124251	      0.04481662
      0.34268322	     -0.00000000	     -0.04465571	      0.04126006	      0.04484650
      0.34281136	     -0.00000000	     -0.04465667	      0.04127764	      0.04487640
      0.34293950	      0.00000000	     -0.04465759	      0.04129526	      0.04490631
      0.34306765	     -0.00000000	     -0.04465845	      0.04131292	      0.04493624
      0.34319579	      0.00000000	     -0.04465928	      0.04133061	      0.04496620
      0.34332394	      0.00000000	     -0.04466005	      0.04134833	      0.04499617
      0.34345208	     -0.00000000	     -0.04466079	      0.04136609	      0.04502615
      0.34358023	     -0.00000000	     -0.04466147	      0.04138389	      0.04505616
      0.34370837	      0.00000000	     -0.04466211	      0.04140171	      0.04508618
      0.34383651	      0.00000000	     -0.04466269	      0.04141958	      0.04511622
      0.34396466	     -0.00000000	     -0.04466324	      0.04143748	      0.04514628
      0.34409280	     -0.00000000	     -0.04466373	      0.04145541	      0.04517636
      0.34420742	      0.00000000	     -0.04466413	      0.04147148	      0.04520328
      0.34432205	      0.00000000	     -0.04466449	      0.04148758	      0.04523021
      0.34443667	      0.00000000	     -0.04466482	      0.04150371	      0.04525715
      0.34455129	      0.00000000	     -0.04466510	      0.04151987	      0.04528411
      0.34466591	     -0.00000000	     -0.04466534	      0.04153606	      0.04531108
      0.34478053	      0.00000000	     -0.04466555	      0.04155227	      0.04533807
      0.34489515	      0.00000000	     -0.04466571	      0.04156852	      0.04536507
      0.34500978	     -0.00000000	     -0.04466584	      0.04158479	      0.04539208
      0.34512440	      0.00000000	     -0.04466592	      0.04160109	      0.04541910
      0.34523902	      0.00000000	     -0.04466596	      0.04161742	      0.04544614
      0.34535364	     -0.00000000	     -0.04466596	      0.04163378	      0.04547319
      0.34546826	      0.00000000	     -0.04466593	      0.04165017	      0.04550025
      0.34558288	     -0.00000000	     -0.04466585	      0.04166659	      0.04552733
      0.34569751	     -0.00000000	     -0.04466572	      0.04168303	      0.04555441
      0.34581213	     -0.00000000	     -0.04466556	      0.04169951	      0.04558151
      0.34592675	      0.00000000	     -0.04466535	      0.04171602	      0.04560862
      0.34604137	     -0.00000000	     -0.04466511	      0.04173255	      0.04563575
      0.34611084	      0.00000000	     -0.04466494	      0.04174259	      0.04565219
      0.34618031	      0.00000000	     -0.04466475	      0.04175264	      0.04566864
      0.34628988	     -0.00000000	     -0.04466442	      0.04176851	      0.04569460
      0.34639946	     -0.00000000	     -0.04466406	      0.04178440	      0.04572056
      0.34650904	     -0.00000000	     -0.04466365	      0.04180033	      0.04574654
      0.34661861	     -0.00000000	     -0.04466321	      0.04181628	      0.04577252
      0.34672819	     -0.00000000	     -0.04466272	      0.04183226	      0.04579852
      0.34683777	      0.00000000	     -0.04466220	      0.04184827	      0.04582452
      0.34694734	      0.00000000	     -0.04466164	      0.04186430	      0.04585054
      0.34705692	      0.00000000	     -0.04466103	      0.04188037	      0.04587656
      0.34716649	     -0.00000000	     -0.04466038	      0.04189646	      0.04590260
      0.34727607	      0.00000000	     -0.04465970	      0.04191258	      0.04592864
      0.34738565	     -0.00000000	     -0.04465897	      0.04192872	      0.04595469
      0.34749522	     -0.00000000	     -0.04465820	      0.04194490	      0.04598076
      0.34760480	     -0.00000000	     -0.04465739	      0.04196110	      0.04600683
      0.34771438	     -0.00000000	     -0.04465653	      0.04197733	      0.04603290
      0.34782395	     -0.00000000	     -0.04465564	      0.04199359	      0.04605899
      0.34793353	      0.00000000	     -0.04465470	      0.04200988	      0.04608509
      0.34804310	      0.00000000	     -0.04465372	      0.04202619	      0.04611119
      0.34815268	     -0.00000000	     -0.04465269	      0.04204254	      0.04613730
      0.34826226	     -0.00000000	     -0.04465163	      0.04205891	      0.04616342
      0.34837183	     -0.00000000	     -0.04465052	      0.04207531	      0.04618955
      0.34848141	      0.00000000	     -0.04464936	      0.04209174	      0.04621568
      0.34859098	      0.00000000	     -0.04464817	      0.04210820	      0.04624183
      0.34870056	      0.00000000	     -0.04464692	      0.04212469	      0.04626798
      0.34881014	      0.00000000	     -0.04464564	      0.04214121	      0.04629413
      0.34891971	      0.00000000	     -0.04464431	      0.04215776	      0.04632030
      0.34902929	      0.00000000	     -0.04464293	      0.04217433	      0.04634647
      0.34913887	      0.00000000	     -0.04464151	      0.04219094	      0.04637265
      0.34924844	      0.00000000	     -0.04464005	      0.04220758	      0.04639883
      0.34935802	      0.00000000	     -0.04463854	      0.04222424	      0.04642503
      0.34946759	     -0.00000000	     -0.04463698	      0.04224094	      0.04645123
      0.34957717	     -0.00000000	     -0.04463538	      0.04225766	      0.04647743
      0.34968675	     -0.00000000	     -0.04463373	      0.04227442	      0.04650364
      0.34979632	      0.00000000	     -0.04463203	      0.04229121	      0.04652986
      0.34990590	      0.00000000	     -0.04463029	      0.04230803	      0.04655609
      0.35001547	     -0.00000000	     -0.04462850	      0.04232488	      0.04658232
      0.35012505	      0.00000000	     -0.04462667	      0.04234176	      0.04660856
      0.35023463	      0.00000000	     -0.04462478	      0.04235867	      0.04663480
      0.35034420	     -0.00000000	     -0.04462285	      0.04237561	      0.04666105
      0.35045378	     -0.00000000	     -0.04462087	      0.04239259	      0.04668731
      0.35056336	      0.00000000	     -0.04461884	      0.04240960	      0.04671357
      0.35067293	      0.00000000	     -0.04461676	      0.04242664	      0.04673984
      0.35078251	      0.00000000	     -0.04461463	      0.04244371	      0.04676612
      0.35089208	     -0.00000000	     -0.04461246	      0.04246081	      0.04679240
      0.35100166	      0.00000000	     -0.04461023	      0.04247795	      0.04681868
      0.35105589	     -0.00000000	     -0.04460911	      0.04248645	      0.04683170
      0.35111012	     -0.00000000	     -0.04460798	      0.04249495	      0.04684471
      0.35138128	      0.00000000	     -0.04460213	      0.04253759	      0.04690980
      0.35273708	     -0.00000000	     -0.04456812	      0.04275375	      0.04723556
      0.35409288	      0.00000000	     -0.04452583	      0.04297466	      0.04756129
      0.35544867	      0.00000000	     -0.04447480	      0.04319998	      0.04788620
      0.35680447	     -0.00000000	     -0.04441465	      0.04352391	      0.04820952
      0.35798110	      0.00000000	     -0.04435478	      0.04381025	      0.04848825
      0.35915773	      0.00000000	     -0.04428757	      0.04409896	      0.04876475
      0.36033436	     -0.00000000	     -0.04421286	      0.04438961	      0.04903859
      0.36151099	      0.00000000	     -0.04413051	      0.04468172	      0.04930936
      0.36268762	     -0.00000000	     -0.04404044	      0.04497483	      0.04957668
      0.36386425	      0.00000000	     -0.04394259	      0.04526847	      0.04984019
      0.36504088	     -0.00000000	     -0.04383694	      0.04556220	      0.05009956
      0.36621751	      0.00000000	     -0.04372351	      0.04585553	      0.05035452
      0.36739414	      0.00000000	     -0.04360237	      0.04614804	      0.05060481
      0.36857077	      0.00000000	     -0.04347359	      0.04643929	      0.05085020
      0.36868844	      0.00000000	     -0.04346030	      0.04646833	      0.05087446
      0.36874727	      0.00000000	     -0.04345362	      0.04648285	      0.05088657
      0.36875727	      0.00000000	     -0.04345248	      0.04648532	      0.05088863
      0.36876727	     -0.00000000	     -0.04345135	      0.04648778	      0.05089069
      0.36877727	     -0.00000000	     -0.04345021	      0.04649025	      0.05089274
      0.36878727	     -0.00000000	     -0.04344907	      0.04649271	      0.05089480
      0.36879727	     -0.00000000	     -0.04344793	      0.04649518	      0.05089686
      0.36880727	      0.00000000	     -0.04344679	      0.04649765	      0.05089891
      0.36881727	      0.00000000	     -0.04344566	      0.04650011	      0.05090097
      0.36882727	     -0.00000000	     -0.04344452	      0.04650258	      0.05090302
      0.36883727	      0.00000000	     -0.04344338	      0.04650504	      0.05090507
      0.36884727	      0.00000000	     -0.04344224	      0.04650750	      0.05090713
      0.36885727	      0.00000000	     -0.04344110	      0.04650996	      0.05090918
      0.36886727	      0.00000000	     -0.04343996	      0.04651242	      0.05091123
      0.36887727	      0.00000000	     -0.04343882	      0.04651488	      0.05091327
      0.36888727	     -0.00000000	     -0.04343768	      0.04651733	      0.05091532
      0.36889727	     -0.00000000	     -0.04343654	      0.04651978	      0.05091736
      0.36890727	      0.00000000	     -0.04343541	      0.04652223	      0.05091940
      0.36891727	      0.00000000	     -0.04343427	      0.04652467	      0.05092144
      0.36892727	     -0.00000000	     -0.04343314	      0.04652711	      0.05092347
      0.36893727	      0.00000000	     -0.04343201	      0.04652953	      0.05092550
      0.36894727	     -0.00000000	     -0.04343089	      0.04653195	      0.05092752
      0.36895727	      0.00000000	     -0.04342976	      0.04653436	      0.05092953
      0.36896727	      0.00000000	     -0.04342865	      0.04653676	      0.05093154
      0.36897727	     -0.00000000	     -0.04342753	      0.04653915	      0.05093354
      0.36898727	     -0.00000000	     -0.04342643	      0.04654153	      0.05093553
      0.36899727	     -0.00000000	     -0.04342532	      0.04654389	      0.05093751
      0.36900727	      0.00000000	     -0.04342423	      0.04654623	      0.05093948
      0.36901727	     -0.00000000	     -0.04342314	      0.04654856	      0.05094143
      0.36902727	     -0.00000000	     -0.04342207	      0.04655086	      0.05094338
      0.36903727	     -0.00000000	     -0.04342100	      0.04655315	      0.05094531
      0.36904727	      0.00000000	     -0.04341994	      0.04655542	      0.05094722
      0.36905727	     -0.00000000	     -0.04341889	      0.04655766	      0.05094912
      0.36906727	      0.00000000	     -0.04341785	      0.04655987	      0.05095100
      0.36907727	     -0.00000000	     -0.04341683	      0.04656206	      0.05095287
      0.36908966	      0.00000000	     -0.04341557	      0.04656474	      0.05095515
      0.36910204	      0.00000000	     -0.04341434	      0.04656736	      0.05095740
      0.36911745	     -0.00000000	     -0.04341284	      0.04657057	      0.05096016
      0.36913604	      0.00000000	     -0.04341108	      0.04657433	      0.05096342
      0.36915201	     -0.00000000	     -0.04340960	      0.04657746	      0.05096615
      0.36916798	      0.00000000	     -0.04340817	      0.04658051	      0.05096883
      0.36918395	      0.00000000	     -0.04340678	      0.04658346	      0.05097144
      0.36919831	     -0.00000000	     -0.04340557	      0.04658604	      0.05097373
      0.36921266	     -0.00000000	     -0.04340439	      0.04658854	      0.05097598
      0.36922701	      0.00000000	     -0.04340325	      0.04659096	      0.05097818
      0.36924136	     -0.00000000	     -0.04340214	      0.04659332	      0.05098032
      0.36925571	      0.00000000	     -0.04340106	      0.04659560	      0.05098242
      0.36927006	      0.00000000	     -0.04340002	      0.04659781	      0.05098448
      0.36928441	     -0.00000000	     -0.04339901	      0.04659996	      0.05098648
      0.36929877	      0.00000000	     -0.04339802	      0.04660204	      0.05098845
      0.36931312	     -0.00000000	     -0.04339707	      0.04660405	      0.05099037
      0.36932747	     -0.00000000	     -0.04339615	      0.04660601	      0.05099226
      0.36934182	     -0.00000000	     -0.04339525	      0.04660792	      0.05099410
      0.36935617	     -0.00000000	     -0.04339437	      0.04660977	      0.05099591
      0.36937052	     -0.00000000	     -0.04339352	      0.04661156	      0.05099769
      0.36938487	     -0.00000000	     -0.04339269	      0.04661332	      0.05099944
      0.36939923	      0.00000000	     -0.04339188	      0.04661503	      0.05100115
      0.36941358	      0.00000000	     -0.04339109	      0.04661669	      0.05100284
      0.36942793	      0.00000000	     -0.04339032	      0.04661832	      0.05100451
      0.36944228	     -0.00000000	     -0.04338956	      0.04661992	      0.05100615
      0.36945663	      0.00000000	     -0.04338882	      0.04662148	      0.05100777
      0.36947098	     -0.00000000	     -0.04338809	      0.04662301	      0.05100937
      0.36948533	      0.00000000	     -0.04338738	      0.04662452	      0.05101095
      0.36949968	      0.00000000	     -0.04338668	      0.04662600	      0.05101251
      0.36951404	      0.00000000	     -0.04338599	      0.04662745	      0.05101406
      0.36952839	     -0.00000000	     -0.04338531	      0.04662888	      0.05101559
      0.36954274	     -0.00000000	     -0.04338463	      0.04663030	      0.05101711
      0.36956008	     -0.00000000	     -0.04338383	      0.04663198	      0.05101894
      0.36957742	     -0.00000000	     -0.04338304	      0.04663365	      0.05102074
      0.36959476	      0.00000000	     -0.04338226	      0.04663529	      0.05102253
      0.36961209	     -0.00000000	     -0.04338149	      0.04663691	      0.05102431
      0.36962943	      0.00000000	     -0.04338073	      0.04663852	      0.05102608
      0.36964677	     -0.00000000	     -0.04337997	      0.04664011	      0.05102784
      0.36966411	      0.00000000	     -0.04337922	      0.04664168	      0.05102959
      0.36968145	      0.00000000	     -0.04337847	      0.04664325	      0.05103133
      0.36969879	     -0.00000000	     -0.04337773	      0.04664480	      0.05103306
      0.36971978	     -0.00000000	     -0.04337684	      0.04664668	      0.05103515
      0.36974078	     -0.00000000	     -0.04337595	      0.04664853	      0.05103723
      0.36976177	      0.00000000	     -0.04337507	      0.04665038	      0.05103931
      0.36978277	      0.00000000	     -0.04337419	      0.04665222	      0.05104138
      0.36980818	      0.00000000	     -0.04337314	      0.04665444	      0.05104388
      0.36983359	     -0.00000000	     -0.04337208	      0.04665665	      0.05104637
      0.36985901	     -0.00000000	     -0.04337103	      0.04665885	      0.05104885
      0.36988442	      0.00000000	     -0.04336998	      0.04666104	      0.05105134
      0.36991531	      0.00000000	     -0.04336871	      0.04666370	      0.05105435
      0.36994620	     -0.00000000	     -0.04336744	      0.04666635	      0.05105735
      0.36997709	     -0.00000000	     -0.04336617	      0.04666899	      0.05106035
      0.37000798	      0.00000000	     -0.04336491	      0.04667163	      0.05106335
      0.37004570	      0.00000000	     -0.04336336	      0.04667485	      0.05106701
      0.37008342	     -0.00000000	     -0.04336182	      0.04667807	      0.05107066
      0.37012114	      0.00000000	     -0.04336028	      0.04668128	      0.05107431
      0.37015885	     -0.00000000	     -0.04335874	      0.04668449	      0.05107796
      0.37020588	     -0.00000000	     -0.04335681	      0.04668850	      0.05108250
      0.37025290	      0.00000000	     -0.04335489	      0.04669249	      0.05108705
      0.37029992	      0.00000000	     -0.04335297	      0.04669649	      0.05109159
      0.37034695	     -0.00000000	     -0.04335104	      0.04670048	      0.05109612
      0.37040806	      0.00000000	     -0.04334854	      0.04670567	      0.05110202
      0.37046918	      0.00000000	     -0.04334603	      0.04671086	      0.05110791
      0.37053030	      0.00000000	     -0.04334352	      0.04671605	      0.05111380
      0.37060667	      0.00000000	     -0.04334039	      0.04672253	      0.05112115
      0.37068305	     -0.00000000	     -0.04333724	      0.04672901	      0.05112850
      0.37075942	      0.00000000	     -0.04333410	      0.04673549	      0.05113585
      0.37085901	      0.00000000	     -0.04332999	      0.04674394	      0.05114542
      0.37095861	     -0.00000000	     -0.04332588	      0.04675238	      0.05115499
      0.37105821	      0.00000000	     -0.04332177	      0.04676082	      0.05116455
      0.37117912	      0.00000000	     -0.04331676	      0.04677107	      0.05117615
      0.37130003	     -0.00000000	     -0.04331174	      0.04678131	      0.05118773
      0.37142094	     -0.00000000	     -0.04330672	      0.04679155	      0.05119930
      0.37154185	      0.00000000	     -0.04330168	      0.04680178	      0.05121087
      0.37166277	     -0.00000000	     -0.04329664	      0.04681201	      0.05122242
      0.37178368	     -0.00000000	     -0.04329159	      0.04682224	      0.05123396
      0.37193004	      0.00000000	     -0.04328546	      0.04683462	      0.05124791
      0.37207639	     -0.00000000	     -0.04327933	      0.04684698	      0.05126185
      0.37222275	      0.00000000	     -0.04327318	      0.04685935	      0.05127577
      0.37243109	      0.00000000	     -0.04326440	      0.04687693	      0.05129556
      0.37260731	     -0.00000000	     -0.04325696	      0.04689180	      0.05131227
      0.37278352	     -0.00000000	     -0.04324950	      0.04690665	      0.05132895
      0.37295973	      0.00000000	     -0.04324202	      0.04692150	      0.05134561
      0.37313594	      0.00000000	     -0.04323453	      0.04693633	      0.05136224
      0.37331216	     -0.00000000	     -0.04322702	      0.04695115	      0.05137884
      0.37348837	     -0.00000000	     -0.04321949	      0.04696596	      0.05139542
      0.37372316	      0.00000000	     -0.04320943	      0.04698568	      0.05141747
      0.37391045	     -0.00000000	     -0.04320139	      0.04700139	      0.05143502
      0.37409775	     -0.00000000	     -0.04319333	      0.04701709	      0.05145254
      0.37428505	      0.00000000	     -0.04318525	      0.04703278	      0.05147004
      0.37447234	     -0.00000000	     -0.04317716	      0.04704845	      0.05148750
      0.37465964	      0.00000000	     -0.04316904	      0.04706411	      0.05150492
      0.37484693	      0.00000000	     -0.04316091	      0.04707975	      0.05152232
      0.37503423	     -0.00000000	     -0.04315276	      0.04709538	      0.05153969
      0.37522152	      0.00000000	     -0.04314459	      0.04711099	      0.05155702
      0.37540882	      0.00000000	     -0.04313641	      0.04712659	      0.05157432
      0.37559611	      0.00000000	     -0.04312821	      0.04714217	      0.05159159
      0.37578341	      0.00000000	     -0.04311999	      0.04715774	      0.05160883
      0.37603681	      0.00000000	     -0.04310885	      0.04717877	      0.05163210
      0.37629021	      0.00000000	     -0.04309767	      0.04719977	      0.05165530
      0.37653597	      0.00000000	     -0.04308681	      0.04722012	      0.05167775
      0.37678172	     -0.00000000	     -0.04307591	      0.04724043	      0.05170014
      0.37702748	      0.00000000	     -0.04306499	      0.04726071	      0.05172248
      0.37724823	     -0.00000000	     -0.04305516	      0.04727891	      0.05174249
      0.37746898	     -0.00000000	     -0.04304530	      0.04729708	      0.05176245
      0.37768974	     -0.00000000	     -0.04303543	      0.04731522	      0.05178237
      0.37791049	     -0.00000000	     -0.04302553	      0.04733334	      0.05180224
      0.37813124	     -0.00000000	     -0.04301562	      0.04735144	      0.05182206
      0.37835200	     -0.00000000	     -0.04300568	      0.04736951	      0.05184183
      0.37857275	      0.00000000	     -0.04299572	      0.04738755	      0.05186156
      0.37879350	      0.00000000	     -0.04298574	      0.04740557	      0.05188123
      0.37901426	      0.00000000	     -0.04297574	      0.04742357	      0.05190086
      0.37923501	     -0.00000000	     -0.04296573	      0.04744153	      0.05192044
      0.37945576	     -0.00000000	     -0.04295569	      0.04745947	      0.05193997
      0.37967651	     -0.00000000	     -0.04294563	      0.04747739	      0.05195945
      0.37976492	      0.00000000	     -0.04294160	      0.04748455	      0.05196724
      0.37985332	      0.00000000	     -0.04293756	      0.04749171	      0.05197502
      0.37994173	      0.00000000	     -0.04293352	      0.04749887	      0.05198279
      0.38001441	     -0.00000000	     -0.04293020	      0.04750475	      0.05198918
      0.38008709	      0.00000000	     -0.04292688	      0.04751063	      0.05199556
      0.38015086	      0.00000000	     -0.04292396	      0.04751578	      0.05200115
      0.38021462	     -0.00000000	     -0.04292104	      0.04752094	      0.05200673
      0.38027839	      0.00000000	     -0.04291812	      0.04752608	      0.05201232
      0.38034215	      0.00000000	     -0.04291520	      0.04753123	      0.05201790
      0.38039832	     -0.00000000	     -0.04291262	      0.04753576	      0.05202280
      0.38045449	      0.00000000	     -0.04291005	      0.04754029	      0.05202771
      0.38051066	     -0.00000000	     -0.04290747	      0.04754481	      0.05203261
      0.38056683	      0.00000000	     -0.04290489	      0.04754933	      0.05203751
      0.38062299	     -0.00000000	     -0.04290232	      0.04755385	      0.05204240
      0.38067916	     -0.00000000	     -0.04289974	      0.04755837	      0.05204729
      0.38073533	     -0.00000000	     -0.04289716	      0.04756288	      0.05205217
      0.38079150	     -0.00000000	     -0.04289458	      0.04756739	      0.05205705
      0.38084191	     -0.00000000	     -0.04289227	      0.04757143	      0.05206142
      0.38089232	      0.00000000	     -0.04288996	      0.04757547	      0.05206579
      0.38094273	      0.00000000	     -0.04288765	      0.04757950	      0.05207015
      0.38099315	     -0.00000000	     -0.04288534	      0.04758353	      0.05207451
      0.38104356	      0.00000000	     -0.04288303	      0.04758756	      0.05207886
      0.38109397	     -0.00000000	     -0.04288072	      0.04759157	      0.05208321
      0.38114438	     -0.00000000	     -0.04287841	      0.04759559	      0.05208755
      0.38119479	      0.00000000	     -0.04287610	      0.04759960	      0.05209188
      0.38124521	      0.00000000	     -0.04287380	      0.04760360	      0.05209621
      0.38129562	     -0.00000000	     -0.04287150	      0.04760760	      0.05210053
      0.38134603	      0.00000000	     -0.04286920	      0.04761159	      0.05210484
      0.38139644	      0.00000000	     -0.04286690	      0.04761557	      0.05210914
      0.38144685	      0.00000000	     -0.04286461	      0.04761954	      0.05211343
      0.38149727	      0.00000000	     -0.04286231	      0.04762351	      0.05211772
      0.38154768	     -0.00000000	     -0.04286003	      0.04762747	      0.05212200
      0.38159809	      0.00000000	     -0.04285774	      0.04763141	      0.05212626
      0.38164850	      0.00000000	     -0.04285546	      0.04763535	      0.05213052
      0.38169891	      0.00000000	     -0.04285318	      0.04763928	      0.05213476
      0.38174933	     -0.00000000	     -0.04285091	      0.04764320	      0.05213899
      0.38179974	      0.00000000	     -0.04284864	      0.04764710	      0.05214321
      0.38185015	     -0.00000000	     -0.04284638	      0.04765100	      0.05214742
      0.38190056	     -0.00000000	     -0.04284413	      0.04765488	      0.05215161
      0.38195097	      0.00000000	     -0.04284188	      0.04765875	      0.05215579
      0.38200138	      0.00000000	     -0.04283963	      0.04766260	      0.05215996
      0.38205180	     -0.00000000	     -0.04283739	      0.04766644	      0.05216411
      0.38210221	      0.00000000	     -0.04283516	      0.04767027	      0.05216825
      0.38215262	     -0.00000000	     -0.04283294	      0.04767408	      0.05217236
      0.38220303	     -0.00000000	     -0.04283073	      0.04767787	      0.05217646
      0.38225344	      0.00000000	     -0.04282852	      0.04768165	      0.05218055
      0.38230386	      0.00000000	     -0.04282632	      0.04768541	      0.05218461
      0.38235427	     -0.00000000	     -0.04282413	      0.04768915	      0.05218866
      0.38240468	      0.00000000	     -0.04282195	      0.04769288	      0.05219269
      0.38245509	      0.00000000	     -0.04281979	      0.04769658	      0.05219669
      0.38250550	      0.00000000	     -0.04281763	      0.04770026	      0.05220068
      0.38255592	     -0.00000000	     -0.04281548	      0.04770393	      0.05220464
      0.38260633	     -0.00000000	     -0.04281334	      0.04770757	      0.05220858
      0.38265674	     -0.00000000	     -0.04281121	      0.04771119	      0.05221250
      0.38270715	      0.00000000	     -0.04280910	      0.04771478	      0.05221639
      0.38275756	      0.00000000	     -0.04280700	      0.04771836	      0.05222026
      0.38280798	     -0.00000000	     -0.04280491	      0.04772191	      0.05222410
      0.38285839	      0.00000000	     -0.04280283	      0.04772543	      0.05222792
      0.38290880	      0.00000000	     -0.04280077	      0.04772893	      0.05223171
      0.38295921	      0.00000000	     -0.04279872	      0.04773240	      0.05223547
      0.38300962	     -0.00000000	     -0.04279669	      0.04773585	      0.05223921
      0.38307040	     -0.00000000	     -0.04279426	      0.04773997	      0.05224368
      0.38313118	      0.00000000	     -0.04279185	      0.04774405	      0.05224810
      0.38319196	     -0.00000000	     -0.04278946	      0.04774809	      0.05225248
      0.38325274	     -0.00000000	     -0.04278709	      0.04775209	      0.05225682
      0.38331352	      0.00000000	     -0.04278475	      0.04775604	      0.05226111
      0.38339051	     -0.00000000	     -0.04278182	      0.04776098	      0.05226648
      0.38346750	     -0.00000000	     -0.04277893	      0.04776585	      0.05227177
      0.38357969	      0.00000000	     -0.04277479	      0.04777282	      0.05227934
      0.38365596	      0.00000000	     -0.04277203	      0.04777746	      0.05228439
      0.38373224	     -0.00000000	     -0.04276932	      0.04778203	      0.05228936
      0.38379944	      0.00000000	     -0.04276696	      0.04778599	      0.05229367
      0.38386665	     -0.00000000	     -0.04276464	      0.04778989	      0.05229792
      0.38393385	     -0.00000000	     -0.04276235	      0.04779372	      0.05230210
      0.38400106	     -0.00000000	     -0.04276009	      0.04779750	      0.05230621
      0.38406004	      0.00000000	     -0.04275815	      0.04780076	      0.05230977
      0.38411902	      0.00000000	     -0.04275623	      0.04780397	      0.05231327
      0.38417801	     -0.00000000	     -0.04275433	      0.04780714	      0.05231673
      0.38423699	     -0.00000000	     -0.04275247	      0.04781025	      0.05232013
      0.38429597	      0.00000000	     -0.04275064	      0.04781332	      0.05232348
      0.38435496	      0.00000000	     -0.04274883	      0.04781633	      0.05232678
      0.38441394	     -0.00000000	     -0.04274705	      0.04781930	      0.05233002
      0.38447292	     -0.00000000	     -0.04274530	      0.04782222	      0.05233321
      0.38453191	      0.00000000	     -0.04274358	      0.04782509	      0.05233635
      0.38459089	      0.00000000	     -0.04274189	      0.04782791	      0.05233944
      0.38464368	      0.00000000	     -0.04274040	      0.04783039	      0.05234216
      0.38469648	     -0.00000000	     -0.04273893	      0.04783283	      0.05234483
      0.38474927	      0.00000000	     -0.04273749	      0.04783523	      0.05234746
      0.38480207	     -0.00000000	     -0.04273607	      0.04783759	      0.05235005
      0.38485486	      0.00000000	     -0.04273467	      0.04783992	      0.05235260
      0.38490765	     -0.00000000	     -0.04273330	      0.04784220	      0.05235511
      0.38496045	      0.00000000	     -0.04273194	      0.04784445	      0.05235758
      0.38501324	     -0.00000000	     -0.04273061	      0.04784666	      0.05236000
      0.38506603	     -0.00000000	     -0.04272931	      0.04784883	      0.05236238
      0.38511883	     -0.00000000	     -0.04272802	      0.04785096	      0.05236473
      0.38517162	     -0.00000000	     -0.04272676	      0.04785305	      0.05236703
      0.38522441	     -0.00000000	     -0.04272552	      0.04785511	      0.05236929
      0.38527721	     -0.00000000	     -0.04272430	      0.04785713	      0.05237151
      0.38533000	      0.00000000	     -0.04272310	      0.04785911	      0.05237369
      0.38538279	      0.00000000	     -0.04272193	      0.04786105	      0.05237583
      0.38543559	      0.00000000	     -0.04272077	      0.04786296	      0.05237793
      0.38548838	     -0.00000000	     -0.04271964	      0.04786484	      0.05238000
      0.38554117	      0.00000000	     -0.04271853	      0.04786668	      0.05238202
      0.38559397	      0.00000000	     -0.04271744	      0.04786848	      0.05238401
      0.38564676	     -0.00000000	     -0.04271637	      0.04787025	      0.05238596
      0.38569956	     -0.00000000	     -0.04271532	      0.04787198	      0.05238787
      0.38575235	      0.00000000	     -0.04271429	      0.04787368	      0.05238974
      0.38580514	     -0.00000000	     -0.04271328	      0.04787535	      0.05239158
      0.38585794	      0.00000000	     -0.04271229	      0.04787698	      0.05239338
      0.38591073	      0.00000000	     -0.04271132	      0.04787858	      0.05239515
      0.38596352	      0.00000000	     -0.04271037	      0.04788015	      0.05239688
      0.38601632	      0.00000000	     -0.04270944	      0.04788169	      0.05239858
      0.38606911	     -0.00000000	     -0.04270853	      0.04788320	      0.05240024
      0.38612190	     -0.00000000	     -0.04270763	      0.04788467	      0.05240187
      0.38617470	     -0.00000000	     -0.04270676	      0.04788612	      0.05240346
      0.38622749	      0.00000000	     -0.04270590	      0.04788753	      0.05240503
      0.38628028	     -0.00000000	     -0.04270506	      0.04788892	      0.05240656
      0.38633308	      0.00000000	     -0.04270423	      0.04789028	      0.05240805
      0.38638587	      0.00000000	     -0.04270342	      0.04789160	      0.05240952
      0.38643867	     -0.00000000	     -0.04270264	      0.04789290	      0.05241096
      0.38649146	     -0.00000000	     -0.04270186	      0.04789418	      0.05241236
      0.38654425	      0.00000000	     -0.04270111	      0.04789542	      0.05241374
      0.38659705	      0.00000000	     -0.04270036	      0.04789664	      0.05241508
      0.38664984	      0.00000000	     -0.04269964	      0.04789783	      0.05241640
      0.38670263	      0.00000000	     -0.04269893	      0.04789900	      0.05241769
      0.38675543	      0.00000000	     -0.04269824	      0.04790014	      0.05241895
      0.38680822	      0.00000000	     -0.04269756	      0.04790126	      0.05242018
      0.38686101	      0.00000000	     -0.04269689	      0.04790235	      0.05242138
      0.38691381	      0.00000000	     -0.04269624	      0.04790342	      0.05242256
      0.38696660	     -0.00000000	     -0.04269561	      0.04790446	      0.05242371
      0.38701939	      0.00000000	     -0.04269499	      0.04790548	      0.05242484
      0.38707219	      0.00000000	     -0.04269438	      0.04790648	      0.05242594
      0.38712498	      0.00000000	     -0.04269378	      0.04790746	      0.05242701
      0.38717777	     -0.00000000	     -0.04269320	      0.04790841	      0.05242806
      0.38723057	      0.00000000	     -0.04269263	      0.04790934	      0.05242909
      0.38728336	     -0.00000000	     -0.04269208	      0.04791025	      0.05243009
      0.38734717	      0.00000000	     -0.04269142	      0.04791133	      0.05243128
      0.38741099	     -0.00000000	     -0.04269079	      0.04791237	      0.05243242
      0.38747480	      0.00000000	     -0.04269017	      0.04791339	      0.05243354
      0.38753861	      0.00000000	     -0.04268956	      0.04791438	      0.05243463
      0.38760243	     -0.00000000	     -0.04268898	      0.04791534	      0.05243568
      0.38766624	     -0.00000000	     -0.04268841	      0.04791627	      0.05243670
      0.38773005	      0.00000000	     -0.04268785	      0.04791718	      0.05243770
      0.38779387	     -0.00000000	     -0.04268732	      0.04791806	      0.05243866
      0.38785768	     -0.00000000	     -0.04268679	      0.04791892	      0.05243960
      0.38792149	      0.00000000	     -0.04268628	      0.04791975	      0.05244051
      0.38798530	     -0.00000000	     -0.04268579	      0.04792056	      0.05244139
      0.38804912	      0.00000000	     -0.04268531	      0.04792135	      0.05244225
      0.38811293	     -0.00000000	     -0.04268484	      0.04792212	      0.05244308
      0.38817674	      0.00000000	     -0.04268439	      0.04792286	      0.05244389
      0.38824056	     -0.00000000	     -0.04268395	      0.04792358	      0.05244467
      0.38831755	     -0.00000000	     -0.04268343	      0.04792442	      0.05244559
      0.38839455	     -0.00000000	     -0.04268293	      0.04792524	      0.05244647
      0.38847155	      0.00000000	     -0.04268246	      0.04792602	      0.05244731
      0.38854855	     -0.00000000	     -0.04268199	      0.04792678	      0.05244813
      0.38862555	     -0.00000000	     -0.04268155	      0.04792751	      0.05244891
      0.38870255	     -0.00000000	     -0.04268111	      0.04792821	      0.05244967
      0.38877955	     -0.00000000	     -0.04268070	      0.04792889	      0.05245040
      0.38885654	     -0.00000000	     -0.04268030	      0.04792955	      0.05245110
      0.38893354	      0.00000000	     -0.04267991	      0.04793018	      0.05245177
      0.38901054	     -0.00000000	     -0.04267954	      0.04793079	      0.05245241
      0.38910485	      0.00000000	     -0.04267910	      0.04793150	      0.05245317
      0.38919917	      0.00000000	     -0.04267868	      0.04793219	      0.05245389
      0.38929348	      0.00000000	     -0.04267828	      0.04793284	      0.05245458
      0.38938779	      0.00000000	     -0.04267790	      0.04793347	      0.05245523
      0.38948211	      0.00000000	     -0.04267754	      0.04793406	      0.05245585
      0.38957642	     -0.00000000	     -0.04267719	      0.04793463	      0.05245643
      0.38969213	      0.00000000	     -0.04267678	      0.04793529	      0.05245711
      0.38980784	      0.00000000	     -0.04267640	      0.04793591	      0.05245775
      0.38992355	     -0.00000000	     -0.04267604	      0.04793650	      0.05245835
      0.39003927	     -0.00000000	     -0.04267570	      0.04793706	      0.05245890
      0.39019365	      0.00000000	     -0.04267528	      0.04793775	      0.05245959
      0.39034803	      0.00000000	     -0.04267489	      0.04793838	      0.05246021
      0.39050480	     -0.00000000	     -0.04267453	      0.04793897	      0.05246078
      0.39066156	     -0.00000000	     -0.04267420	      0.04793952	      0.05246130
      0.39081833	      0.00000000	     -0.04267389	      0.04794001	      0.05246176
      0.39095771	     -0.00000000	     -0.04267364	      0.04794042	      0.05246213
      0.39109709	     -0.00000000	     -0.04267341	      0.04794079	      0.05246247
      0.39123646	      0.00000000	     -0.04267320	      0.04794114	      0.05246277
      0.39137584	      0.00000000	     -0.04267301	      0.04794145	      0.05246303
      0.39151522	     -0.00000000	     -0.04267283	      0.04794174	      0.05246327
      0.39165460	     -0.00000000	     -0.04267267	      0.04794201	      0.05246348
      0.39179398	      0.00000000	     -0.04267252	      0.04794225	      0.05246366
      0.39193335	     -0.00000000	     -0.04267239	      0.04794247	      0.05246381
      0.39207273	      0.00000000	     -0.04267227	      0.04794266	      0.05246395
      0.39221211	      0.00000000	     -0.04267216	      0.04794284	      0.05246406
      0.39235149	      0.00000000	     -0.04267206	      0.04794300	      0.05246414
      0.39249086	      0.00000000	     -0.04267198	      0.04794314	      0.05246421
      0.39263024	      0.00000000	     -0.04267190	      0.04794326	      0.05246426
      0.39276962	      0.00000000	     -0.04267183	      0.04794337	      0.05246430
      0.39290900	      0.00000000	     -0.04267178	      0.04794347	      0.05246431
      0.39304838	     -0.00000000	     -0.04267173	      0.04794355	      0.05246431
      0.39318775	      0.00000000	     -0.04267168	      0.04794361	      0.05246430
      0.39332713	     -0.00000000	     -0.04267165	      0.04794367	      0.05246427
      0.39346651	     -0.00000000	     -0.04267162	      0.04794371	      0.05246423
      0.39360589	     -0.00000000	     -0.04267160	      0.04794375	      0.05246418
      0.39374527	      0.00000000	     -0.04267159	      0.04794377	      0.05246412
      0.39388464	      0.00000000	     -0.04267158	      0.04794378	      0.05246405
      0.39402402	      0.00000000	     -0.04267158	      0.04794379	      0.05246396
      0.39416340	      0.00000000	     -0.04267158	      0.04794378	      0.05246387
      0.39433263	     -0.00000000	     -0.04267159	      0.04794377	      0.05246375
      0.39450186	     -0.00000000	     -0.04267161	      0.04794374	      0.05246362
      0.39467109	      0.00000000	     -0.04267163	      0.04794371	      0.05246347
      0.39484032	     -0.00000000	     -0.04267166	      0.04794366	      0.05246331
      0.39500955	     -0.00000000	     -0.04267169	      0.04794361	      0.05246315
      0.39521504	      0.00000000	     -0.04267174	      0.04794353	      0.05246294
      0.39542053	     -0.00000000	     -0.04267179	      0.04794344	      0.05246272
      0.39562602	     -0.00000000	     -0.04267185	      0.04794335	      0.05246249
      0.39591322	      0.00000000	     -0.04267194	      0.04794320	      0.05246215
      0.39612524	     -0.00000000	     -0.04267201	      0.04794308	      0.05246189
      0.39635517	      0.00000000	     -0.04267210	      0.04794294	      0.05246160
      0.39658510	      0.00000000	     -0.04267219	      0.04794279	      0.05246130
      0.39681503	      0.00000000	     -0.04267228	      0.04794264	      0.05246099
      0.39701526	      0.00000000	     -0.04267237	      0.04794250	      0.05246072
      0.39721550	      0.00000000	     -0.04267245	      0.04794236	      0.05246045
      0.39741573	     -0.00000000	     -0.04267255	      0.04794221	      0.05246017
      0.39761597	      0.00000000	     -0.04267264	      0.04794206	      0.05245989
      0.39781620	      0.00000000	     -0.04267273	      0.04794190	      0.05245961
      0.39801643	      0.00000000	     -0.04267283	      0.04794175	      0.05245932
      0.39821667	      0.00000000	     -0.04267293	      0.04794159	      0.05245903
      0.39839567	     -0.00000000	     -0.04267302	      0.04794144	      0.05245877
      0.39857467	     -0.00000000	     -0.04267311	      0.04794130	      0.05245851
      0.39875367	      0.00000000	     -0.04267320	      0.04794115	      0.05245824
      0.39893267	      0.00000000	     -0.04267329	      0.04794100	      0.05245798
      0.39911167	     -0.00000000	     -0.04267338	      0.04794085	      0.05245772
      0.39929067	     -0.00000000	     -0.04267348	      0.04794069	      0.05245745
      0.39946967	      0.00000000	     -0.04267357	      0.04794054	      0.05245718
      0.39964867	     -0.00000000	     -0.04267367	      0.04794038	      0.05245692
      0.39982767	      0.00000000	     -0.04267376	      0.04794023	      0.05245665
      0.40000667	     -0.00000000	     -0.04267386	      0.04794007	      0.05245638
      0.40018567	     -0.00000000	     -0.04267395	      0.04793991	      0.05245611
      0.40036467	     -0.00000000	     -0.04267405	      0.04793975	      0.05245584
      0.40054367	     -0.00000000	     -0.04267415	      0.04793960	      0.05245558
      0.40072267	     -0.00000000	     -0.04267425	      0.04793944	      0.05245531
      0.40090167	     -0.00000000	     -0.04267434	      0.04793928	      0.05245504
      0.40108067	     -0.00000000	     -0.04267444	      0.04793912	      0.05245477
      0.40125967	     -0.00000000	     -0.04267454	      0.04793895	      0.05245450
      0.40143868	     -0.00000000	     -0.04267464	      0.04793879	      0.05245423
      0.40161768	      0.00000000	     -0.04267474	      0.04793863	      0.05245396
      0.40179668	      0.00000000	     -0.04267484	      0.04793847	      0.05245370
      0.40197568	      0.00000000	     -0.04267494	      0.04793831	      0.05245343
      0.40215468	      0.00000000	     -0.04267504	      0.04793814	      0.05245316
      0.40233368	     -0.00000000	     -0.04267514	      0.04793798	      0.05245289
      0.40251268	      0.00000000	     -0.04267524	      0.04793782	      0.05245263
      0.40269168	     -0.00000000	     -0.04267534	      0.04793766	      0.05245236
      0.40287068	      0.00000000	     -0.04267544	      0.04793749	      0.05245209
      0.40304968	      0.00000000	     -0.04267554	      0.04793733	      0.05245183
      0.40322868	     -0.00000000	     -0.04267564	      0.04793717	      0.05245156
      0.40340768	     -0.00000000	     -0.04267574	      0.04793700	      0.05245129
      0.40358668	     -0.00000000	     -0.04267584	      0.04793684	      0.05245103
      0.40376568	     -0.00000000	     -0.04267594	      0.04793667	      0.05245076
      0.40394468	      0.00000000	     -0.04267604	      0.04793651	      0.05245050
      0.40412368	      0.00000000	     -0.04267614	      0.04793635	      0.05245024
      0.40430268	      0.00000000	     -0.04267624	      0.04793618	      0.05244997
      0.40448168	      0.00000000	     -0.04267634	      0.04793602	      0.05244971
      0.40466068	     -0.00000000	     -0.04267644	      0.04793585	      0.05244944
      0.40483968	      0.00000000	     -0.04267654	      0.04793569	      0.05244918
      0.40501868	      0.00000000	     -0.04267664	      0.04793553	      0.05244892
      0.40519768	      0.00000000	     -0.04267674	      0.04793536	      0.05244866
      0.40537668	     -0.00000000	     -0.04267684	      0.04793520	      0.05244840
      0.40555568	      0.00000000	     -0.04267694	      0.04793503	      0.05244814
      0.40573468	      0.00000000	     -0.04267704	      0.04793487	      0.05244787
      0.40591369	      0.00000000	     -0.04267714	      0.04793471	      0.05244761
      0.40609269	      0.00000000	     -0.04267724	      0.04793454	      0.05244735
      0.40627169	      0.00000000	     -0.04267734	      0.04793438	      0.05244709
      0.40645069	     -0.00000000	     -0.04267744	      0.04793421	      0.05244683
      0.40662969	      0.00000000	     -0.04267754	      0.04793405	      0.05244658
      0.40680869	      0.00000000	     -0.04267764	      0.04793389	      0.05244632
      0.40698769	      0.00000000	     -0.04267775	      0.04793372	      0.05244606
      0.40716669	      0.00000000	     -0.04267785	      0.04793356	      0.05244580
      0.40734569	     -0.00000000	     -0.04267795	      0.04793339	      0.05244554
      0.40752469	     -0.00000000	     -0.04267805	      0.04793323	      0.05244529
      0.40770369	     -0.00000000	     -0.04267815	      0.04793306	      0.05244503
      0.40788269	      0.00000000	     -0.04267825	      0.04793290	      0.05244477
      0.40806169	      0.00000000	     -0.04267835	      0.04793274	      0.05244452
      0.40824069	      0.00000000	     -0.04267845	      0.04793257	      0.05244426
      0.40841969	      0.00000000	     -0.04267855	      0.04793241	      0.05244400
      0.40859869	      0.00000000	     -0.04267865	      0.04793224	      0.05244375
      0.40877769	     -0.00000000	     -0.04267875	      0.04793208	      0.05244349
      0.40895669	     -0.00000000	     -0.04267885	      0.04793191	      0.05244324
      0.40913569	     -0.00000000	     -0.04267895	      0.04793175	      0.05244299
      0.40931469	     -0.00000000	     -0.04267905	      0.04793159	      0.05244273
      0.40949369	      0.00000000	     -0.04267915	      0.04793142	      0.05244248
      0.40967269	      0.00000000	     -0.04267925	      0.04793126	      0.05244222
      0.40985169	      0.00000000	     -0.04267935	      0.04793109	      0.05244197
      0.41003069	      0.00000000	     -0.04267945	      0.04793093	      0.05244172
      0.41020969	     -0.00000000	     -0.04267955	      0.04793076	      0.05244146
      0.41038869	      0.00000000	     -0.04267966	      0.04793060	      0.05244121
      0.41056770	     -0.00000000	     -0.04267976	      0.04793043	      0.05244096
      0.41074670	     -0.00000000	     -0.04267986	      0.04793027	      0.05244071
      0.41092570	     -0.00000000	     -0.04267996	      0.04793011	      0.05244046
      0.41110470	      0.00000000	     -0.04268006	      0.04792994	      0.05244020
      0.41128370	      0.00000000	     -0.04268016	      0.04792978	      0.05243995
      0.41146270	      0.00000000	     -0.04268026	      0.04792961	      0.05243970
      0.41164170	      0.00000000	     -0.04268036	      0.04792945	      0.05243945
      0.41182070	      0.00000000	     -0.04268046	      0.04792928	      0.05243920
      0.41199970	     -0.00000000	     -0.04268056	      0.04792912	      0.05243895
      0.41217870	     -0.00000000	     -0.04268066	      0.04792895	      0.05243870
      0.41235770	     -0.00000000	     -0.04268076	      0.04792879	      0.05243845
      0.41253670	      0.00000000	     -0.04268087	      0.04792862	      0.05243820
      0.41271570	     -0.00000000	     -0.04268097	      0.04792846	      0.05243795
      0.41289470	      0.00000000	     -0.04268107	      0.04792829	      0.05243770
      0.41307370	      0.00000000	     -0.04268117	      0.04792812	      0.05243745
      0.41325270	      0.00000000	     -0.04268127	      0.04792796	      0.05243720
      0.41343170	      0.00000000	     -0.04268137	      0.04792779	      0.05243695
      0.41361070	      0.00000000	     -0.04268147	      0.04792763	      0.05243670
      0.41378970	      0.00000000	     -0.04268157	      0.04792746	      0.05243645
      0.41396870	      0.00000000	     -0.04268167	      0.04792730	      0.05243620
      0.41414770	     -0.00000000	     -0.04268178	      0.04792713	      0.05243596
      0.41432670	     -0.00000000	     -0.04268188	      0.04792697	      0.05243571
      0.41450570	     -0.00000000	     -0.04268198	      0.04792680	      0.05243546
      0.41468470	      0.00000000	     -0.04268208	      0.04792663	      0.05243521
      0.41486370	      0.00000000	     -0.04268218	      0.04792647	      0.05243496
      0.41504271	     -0.00000000	     -0.04268228	      0.04792630	      0.05243472
      0.41522171	      0.00000000	     -0.04268239	      0.04792613	      0.05243447
      0.41540071	     -0.00000000	     -0.04268249	      0.04792597	      0.05243422
      0.41557971	     -0.00000000	     -0.04268259	      0.04792580	      0.05243397
      0.41575871	     -0.00000000	     -0.04268269	      0.04792563	      0.05243373
      0.41593771	      0.00000000	     -0.04268279	      0.04792547	      0.05243348
      0.41611671	     -0.00000000	     -0.04268289	      0.04792530	      0.05243323
      0.41629571	      0.00000000	     -0.04268300	      0.04792513	      0.05243299
      0.41647471	      0.00000000	     -0.04268310	      0.04792497	      0.05243274
      0.41665371	      0.00000000	     -0.04268320	      0.04792480	      0.05243249
      0.41683271	     -0.00000000	     -0.04268330	      0.04792463	      0.05243225
      0.41701171	     -0.00000000	     -0.04268341	      0.04792447	      0.05243200
      0.41719071	     -0.00000000	     -0.04268351	      0.04792430	      0.05243175
      0.41736971	      0.00000000	     -0.04268361	      0.04792413	      0.05243151
      0.41754871	     -0.00000000	     -0.04268371	      0.04792396	      0.05243126
      0.41772771	      0.00000000	     -0.04268381	      0.04792380	      0.05243101
      0.41790671	      0.00000000	     -0.04268392	      0.04792363	      0.05243077
      0.41808571	      0.00000000	     -0.04268402	      0.04792346	      0.05243052
      0.41826471	     -0.00000000	     -0.04268412	      0.04792329	      0.05243028
      0.41844371	     -0.00000000	     -0.04268423	      0.04792312	      0.05243003
      0.41862271	      0.00000000	     -0.04268433	      0.04792295	      0.05242978
      0.41880171	      0.00000000	     -0.04268443	      0.04792279	      0.05242954
      0.41898071	     -0.00000000	     -0.04268453	      0.04792262	      0.05242929
      0.41915971	     -0.00000000	     -0.04268464	      0.04792245	      0.05242905
      0.41933871	      0.00000000	     -0.04268474	      0.04792228	      0.05242880
      0.41951771	     -0.00000000	     -0.04268484	      0.04792211	      0.05242856
      0.41969672	     -0.00000000	     -0.04268495	      0.04792194	      0.05242831
      0.41987572	     -0.00000000	     -0.04268505	      0.04792177	      0.05242807
      0.42005472	      0.00000000	     -0.04268515	      0.04792160	      0.05242782
      0.42023372	      0.00000000	     -0.04268526	      0.04792144	      0.05242758
      0.42041272	     -0.00000000	     -0.04268536	      0.04792127	      0.05242733
      0.42059172	     -0.00000000	     -0.04268546	      0.04792110	      0.05242709
      0.42077072	     -0.00000000	     -0.04268557	      0.04792093	      0.05242684
      0.42094972	     -0.00000000	     -0.04268567	      0.04792076	      0.05242660
      0.42112872	      0.00000000	     -0.04268577	      0.04792059	      0.05242635
      0.42130772	     -0.00000000	     -0.04268588	      0.04792042	      0.05242611
      0.42148672	     -0.00000000	     -0.04268598	      0.04792025	      0.05242586
      0.42166572	     -0.00000000	     -0.04268609	      0.04792008	      0.05242562
      0.42184472	      0.00000000	     -0.04268619	      0.04791991	      0.05242537
      0.42202372	     -0.00000000	     -0.04268629	      0.04791973	      0.05242513
      0.42220272	     -0.00000000	     -0.04268640	      0.04791956	      0.05242488
      0.42238172	      0.00000000	     -0.04268650	      0.04791939	      0.05242464
      0.42256072	      0.00000000	     -0.04268661	      0.04791922	      0.05242439
      0.42273972	      0.00000000	     -0.04268671	      0.04791905	      0.05242415
      0.42291872	     -0.00000000	     -0.04268682	      0.04791888	      0.05242390
      0.42309772	     -0.00000000	     -0.04268692	      0.04791871	      0.05242366
      0.42327672	     -0.00000000	     -0.04268703	      0.04791854	      0.05242341
      0.42345572	     -0.00000000	     -0.04268713	      0.04791837	      0.05242317
      0.42363472	      0.00000000	     -0.04268724	      0.04791819	      0.05242292
      0.42381372	      0.00000000	     -0.04268734	      0.04791802	      0.05242268
      0.42399272	      0.00000000	     -0.04268745	      0.04791785	      0.05242243
      0.42420785	     -0.00000000	     -0.04268757	      0.04791764	      0.05242214
      0.42442297	     -0.00000000	     -0.04268770	      0.04791744	      0.05242185
      0.42458193	      0.00000000	     -0.04268779	      0.04791728	      0.05242163
      0.42477452	      0.00000000	     -0.04268791	      0.04791710	      0.05242137
      0.42496711	     -0.00000000	     -0.04268802	      0.04791691	      0.05242110
      0.42516410	      0.00000000	     -0.04268813	      0.04791672	      0.05242083
      0.42536108	      0.00000000	     -0.04268825	      0.04791653	      0.05242056
      0.42555506	     -0.00000000	     -0.04268837	      0.04791634	      0.05242030
      0.42574904	     -0.00000000	     -0.04268848	      0.04791615	      0.05242003
      0.42594606	     -0.00000000	     -0.04268860	      0.04791596	      0.05241976
      0.42614309	      0.00000000	     -0.04268871	      0.04791577	      0.05241950
      0.42633405	     -0.00000000	     -0.04268883	      0.04791559	      0.05241923
      0.42652502	      0.00000000	     -0.04268894	      0.04791540	      0.05241897
      0.42672190	     -0.00000000	     -0.04268906	      0.04791521	      0.05241870
      0.42691879	      0.00000000	     -0.04268917	      0.04791502	      0.05241843
      0.42710376	      0.00000000	     -0.04268928	      0.04791484	      0.05241818
      0.42728873	     -0.00000000	     -0.04268939	      0.04791466	      0.05241793
      0.42748765	      0.00000000	     -0.04268951	      0.04791446	      0.05241766
      0.42768657	     -0.00000000	     -0.04268963	      0.04791427	      0.05241738
      0.42785513	     -0.00000000	     -0.04268973	      0.04791410	      0.05241715
      0.42806334	      0.00000000	     -0.04268986	      0.04791390	      0.05241687
      0.42827155	     -0.00000000	     -0.04268998	      0.04791369	      0.05241658
      0.42843078	     -0.00000000	     -0.04269008	      0.04791354	      0.05241637
      0.42862588	     -0.00000000	     -0.04269019	      0.04791335	      0.05241610
      0.42882098	      0.00000000	     -0.04269031	      0.04791315	      0.05241583
      0.42900904	      0.00000000	     -0.04269042	      0.04791297	      0.05241557
      0.42919709	     -0.00000000	     -0.04269054	      0.04791278	      0.05241532
      0.42938587	     -0.00000000	     -0.04269065	      0.04791260	      0.05241506
      0.42957465	     -0.00000000	     -0.04269076	      0.04791241	      0.05241480
      0.42975615	     -0.00000000	     -0.04269087	      0.04791223	      0.05241455
      0.42993765	      0.00000000	     -0.04269098	      0.04791205	      0.05241430
      0.43012989	     -0.00000000	     -0.04269110	      0.04791186	      0.05241404
      0.43032213	      0.00000000	     -0.04269121	      0.04791167	      0.05241378
      0.43047579	      0.00000000	     -0.04269131	      0.04791152	      0.05241357
      0.43068658	     -0.00000000	     -0.04269143	      0.04791131	      0.05241328
      0.43089737	     -0.00000000	     -0.04269156	      0.04791110	      0.05241299
      0.43104603	      0.00000000	     -0.04269165	      0.04791095	      0.05241278
      0.43119468	      0.00000000	     -0.04269174	      0.04791081	      0.05241258
      0.43137690	     -0.00000000	     -0.04269185	      0.04791062	      0.05241233
      0.43155912	      0.00000000	     -0.04269196	      0.04791044	      0.05241208
      0.43172060	      0.00000000	     -0.04269206	      0.04791028	      0.05241186
      0.43193103	     -0.00000000	     -0.04269219	      0.04791007	      0.05241157
      0.43214146	      0.00000000	     -0.04269232	      0.04790986	      0.05241128
      0.43229900	     -0.00000000	     -0.04269241	      0.04790970	      0.05241106
      0.43245653	      0.00000000	     -0.04269251	      0.04790955	      0.05241085
      0.43261361	     -0.00000000	     -0.04269260	      0.04790939	      0.05241063
      0.43282379	     -0.00000000	     -0.04269273	      0.04790918	      0.05241034
      0.43303397	      0.00000000	     -0.04269286	      0.04790897	      0.05241005
      0.43318381	      0.00000000	     -0.04269295	      0.04790882	      0.05240985
      0.43333364	      0.00000000	     -0.04269305	      0.04790867	      0.05240964
      0.43350222	      0.00000000	     -0.04269315	      0.04790850	      0.05240941
      0.43371066	     -0.00000000	     -0.04269328	      0.04790829	      0.05240912
      0.43396871	      0.00000000	     -0.04269343	      0.04790803	      0.05240877
      0.43422676	      0.00000000	     -0.04269359	      0.04790777	      0.05240841
      0.43435631	      0.00000000	     -0.04269367	      0.04790764	      0.05240823
      0.43448585	      0.00000000	     -0.04269375	      0.04790750	      0.05240805
      0.43467636	     -0.00000000	     -0.04269387	      0.04790731	      0.05240779
      0.43486686	     -0.00000000	     -0.04269399	      0.04790712	      0.05240753
      0.43502751	     -0.00000000	     -0.04269409	      0.04790696	      0.05240731
      0.43518815	      0.00000000	     -0.04269419	      0.04790679	      0.05240709
      0.43535399	      0.00000000	     -0.04269429	      0.04790662	      0.05240686
      0.43555759	     -0.00000000	     -0.04269442	      0.04790642	      0.05240658
      0.43577009	      0.00000000	     -0.04269455	      0.04790620	      0.05240628
      0.43598258	      0.00000000	     -0.04269468	      0.04790598	      0.05240599
      0.43613035	     -0.00000000	     -0.04269477	      0.04790583	      0.05240579
      0.43627812	     -0.00000000	     -0.04269486	      0.04790568	      0.05240558
      0.43643411	      0.00000000	     -0.04269496	      0.04790552	      0.05240537
      0.43664512	      0.00000000	     -0.04269509	      0.04790531	      0.05240507
      0.43685613	      0.00000000	     -0.04269522	      0.04790509	      0.05240478
      0.43699924	      0.00000000	     -0.04269531	      0.04790495	      0.05240458
      0.43714235	     -0.00000000	     -0.04269540	      0.04790480	      0.05240439
      0.43728984	      0.00000000	     -0.04269549	      0.04790465	      0.05240418
      0.43750518	      0.00000000	     -0.04269563	      0.04790443	      0.05240388
      0.43767663	      0.00000000	     -0.04269573	      0.04790425	      0.05240364
      0.43784808	     -0.00000000	     -0.04269584	      0.04790407	      0.05240341
      0.43801953	      0.00000000	     -0.04269595	      0.04790390	      0.05240317
      0.43819098	     -0.00000000	     -0.04269606	      0.04790372	      0.05240293
      0.43836243	     -0.00000000	     -0.04269616	      0.04790354	      0.05240269
      0.43851051	      0.00000000	     -0.04269626	      0.04790339	      0.05240249
      0.43865860	     -0.00000000	     -0.04269635	      0.04790324	      0.05240228
      0.43883773	     -0.00000000	     -0.04269646	      0.04790305	      0.05240203
      0.43901686	      0.00000000	     -0.04269658	      0.04790287	      0.05240178
      0.43919600	     -0.00000000	     -0.04269669	      0.04790268	      0.05240154
      0.43935611	      0.00000000	     -0.04269679	      0.04790252	      0.05240131
      0.43951623	     -0.00000000	     -0.04269689	      0.04790235	      0.05240109
      0.43967634	     -0.00000000	     -0.04269699	      0.04790218	      0.05240087
      0.43984450	     -0.00000000	     -0.04269710	      0.04790201	      0.05240063
      0.44001266	     -0.00000000	     -0.04269721	      0.04790183	      0.05240040
      0.44018082	      0.00000000	     -0.04269731	      0.04790166	      0.05240016
      0.44034898	      0.00000000	     -0.04269742	      0.04790148	      0.05239993
      0.44051714	      0.00000000	     -0.04269753	      0.04790131	      0.05239970
      0.44068530	      0.00000000	     -0.04269763	      0.04790113	      0.05239946
      0.44085346	     -0.00000000	     -0.04269774	      0.04790096	      0.05239923
      0.44102162	     -0.00000000	     -0.04269785	      0.04790078	      0.05239899
      0.44116587	      0.00000000	     -0.04269794	      0.04790063	      0.05239879
      0.44131012	      0.00000000	     -0.04269803	      0.04790048	      0.05239859
      0.44149065	      0.00000000	     -0.04269815	      0.04790029	      0.05239834
      0.44167117	     -0.00000000	     -0.04269826	      0.04790010	      0.05239808
      0.44181801	     -0.00000000	     -0.04269836	      0.04789994	      0.05239788
      0.44196486	     -0.00000000	     -0.04269845	      0.04789979	      0.05239767
      0.44214337	     -0.00000000	     -0.04269856	      0.04789960	      0.05239742
      0.44232188	      0.00000000	     -0.04269868	      0.04789941	      0.05239717
      0.44246827	     -0.00000000	     -0.04269877	      0.04789926	      0.05239697
      0.44261467	      0.00000000	     -0.04269887	      0.04789910	      0.05239676
      0.44279274	     -0.00000000	     -0.04269898	      0.04789892	      0.05239651
      0.44297081	     -0.00000000	     -0.04269909	      0.04789873	      0.05239626
      0.44311412	     -0.00000000	     -0.04269919	      0.04789858	      0.05239606
      0.44325744	     -0.00000000	     -0.04269928	      0.04789842	      0.05239586
      0.44343728	      0.00000000	     -0.04269940	      0.04789823	      0.05239561
      0.44361712	      0.00000000	     -0.04269951	      0.04789804	      0.05239536
      0.44375550	      0.00000000	     -0.04269960	      0.04789790	      0.05239516
      0.44389388	     -0.00000000	     -0.04269969	      0.04789775	      0.05239497
      0.44407651	      0.00000000	     -0.04269981	      0.04789756	      0.05239471
      0.44425914	     -0.00000000	     -0.04269993	      0.04789736	      0.05239445
      0.44439279	      0.00000000	     -0.04270001	      0.04789722	      0.05239426
      0.44452643	     -0.00000000	     -0.04270010	      0.04789708	      0.05239408
      0.44471051	     -0.00000000	     -0.04270022	      0.04789688	      0.05239382
      0.44489459	      0.00000000	     -0.04270034	      0.04789668	      0.05239356
      0.44502649	     -0.00000000	     -0.04270042	      0.04789654	      0.05239337
      0.44515839	     -0.00000000	     -0.04270051	      0.04789640	      0.05239319
      0.44534295	     -0.00000000	     -0.04270063	      0.04789620	      0.05239292
      0.44552751	      0.00000000	     -0.04270075	      0.04789600	      0.05239266
      0.44565675	      0.00000000	     -0.04270084	      0.04789587	      0.05239248
      0.44578599	     -0.00000000	     -0.04270092	      0.04789573	      0.05239230
      0.44597090	      0.00000000	     -0.04270104	      0.04789553	      0.05239204
      0.44615581	      0.00000000	     -0.04270116	      0.04789533	      0.05239178
      0.44628359	     -0.00000000	     -0.04270125	      0.04789519	      0.05239159
      0.44641137	      0.00000000	     -0.04270133	      0.04789505	      0.05239141
      0.44659674	     -0.00000000	     -0.04270145	      0.04789485	      0.05239115
      0.44678210	      0.00000000	     -0.04270157	      0.04789465	      0.05239089
      0.44690714	     -0.00000000	     -0.04270165	      0.04789452	      0.05239071
      0.44703217	      0.00000000	     -0.04270174	      0.04789438	      0.05239053
      0.44721725	     -0.00000000	     -0.04270186	      0.04789418	      0.05239027
      0.44740232	     -0.00000000	     -0.04270198	      0.04789398	      0.05239001
      0.44752756	      0.00000000	     -0.04270206	      0.04789385	      0.05238983
      0.44765280	     -0.00000000	     -0.04270215	      0.04789371	      0.05238965
      0.44783915	      0.00000000	     -0.04270227	      0.04789351	      0.05238939
      0.44800343	     -0.00000000	     -0.04270238	      0.04789333	      0.05238915
      0.44814859	      0.00000000	     -0.04270247	      0.04789317	      0.05238895
      0.44829376	     -0.00000000	     -0.04270257	      0.04789301	      0.05238874
      0.44847329	     -0.00000000	     -0.04270269	      0.04789282	      0.05238848
      0.44860905	      0.00000000	     -0.04270278	      0.04789267	      0.05238829
      0.44874481	     -0.00000000	     -0.04270287	      0.04789252	      0.05238810
      0.44891013	      0.00000000	     -0.04270298	      0.04789234	      0.05238786
      0.44907451	      0.00000000	     -0.04270309	      0.04789216	      0.05238763
      0.44923889	     -0.00000000	     -0.04270320	      0.04789198	      0.05238739
      0.44940327	     -0.00000000	     -0.04270331	      0.04789180	      0.05238716
      0.44954097	     -0.00000000	     -0.04270340	      0.04789165	      0.05238696
      0.44967868	     -0.00000000	     -0.04270349	      0.04789150	      0.05238676
      0.44981638	     -0.00000000	     -0.04270358	      0.04789135	      0.05238657
      0.44999599	     -0.00000000	     -0.04270370	      0.04789115	      0.05238631
      0.45015072	     -0.00000000	     -0.04270380	      0.04789098	      0.05238609
      0.45030544	     -0.00000000	     -0.04270391	      0.04789081	      0.05238586
      0.45046017	      0.00000000	     -0.04270401	      0.04789064	      0.05238564
      0.45059769	      0.00000000	     -0.04270410	      0.04789049	      0.05238545
      0.45073520	     -0.00000000	     -0.04270420	      0.04789033	      0.05238525
      0.45091367	      0.00000000	     -0.04270432	      0.04789014	      0.05238499
      0.45105024	     -0.00000000	     -0.04270441	      0.04788998	      0.05238480
      0.45118681	     -0.00000000	     -0.04270450	      0.04788983	      0.05238460
      0.45132338	     -0.00000000	     -0.04270459	      0.04788968	      0.05238440
      0.45150272	     -0.00000000	     -0.04270471	      0.04788948	      0.05238414
      0.45165362	     -0.00000000	     -0.04270481	      0.04788932	      0.05238393
      0.45180451	     -0.00000000	     -0.04270492	      0.04788915	      0.05238371
      0.45195541	     -0.00000000	     -0.04270502	      0.04788898	      0.05238349
      0.45210631	      0.00000000	     -0.04270512	      0.04788881	      0.05238328
      0.45225721	      0.00000000	     -0.04270522	      0.04788864	      0.05238306
      0.45240811	     -0.00000000	     -0.04270532	      0.04788847	      0.05238284
      0.45255901	     -0.00000000	     -0.04270543	      0.04788831	      0.05238262
      0.45269096	      0.00000000	     -0.04270552	      0.04788816	      0.05238243
      0.45282291	     -0.00000000	     -0.04270561	      0.04788801	      0.05238224
      0.45300169	      0.00000000	     -0.04270573	      0.04788781	      0.05238198
      0.45313732	      0.00000000	     -0.04270582	      0.04788766	      0.05238178
      0.45327294	      0.00000000	     -0.04270591	      0.04788751	      0.05238159
      0.45340856	      0.00000000	     -0.04270600	      0.04788735	      0.05238139
      0.45358537	      0.00000000	     -0.04270613	      0.04788716	      0.05238114
      0.45373044	     -0.00000000	     -0.04270622	      0.04788699	      0.05238093
      0.45387550	     -0.00000000	     -0.04270632	      0.04788683	      0.05238071
      0.45402057	     -0.00000000	     -0.04270642	      0.04788667	      0.05238050
      0.45416564	     -0.00000000	     -0.04270652	      0.04788650	      0.05238029
      0.45431071	     -0.00000000	     -0.04270662	      0.04788634	      0.05238008
      0.45445578	     -0.00000000	     -0.04270672	      0.04788618	      0.05237987
      0.45460085	      0.00000000	     -0.04270682	      0.04788601	      0.05237966
      0.45474591	     -0.00000000	     -0.04270692	      0.04788585	      0.05237945
      0.45489098	      0.00000000	     -0.04270702	      0.04788568	      0.05237924
      0.45504842	      0.00000000	     -0.04270713	      0.04788550	      0.05237901
      0.45520585	      0.00000000	     -0.04270724	      0.04788533	      0.05237878
      0.45533504	     -0.00000000	     -0.04270733	      0.04788518	      0.05237859
      0.45546422	     -0.00000000	     -0.04270741	      0.04788503	      0.05237840
      0.45564128	      0.00000000	     -0.04270754	      0.04788483	      0.05237814
      0.45577395	     -0.00000000	     -0.04270763	      0.04788468	      0.05237795
      0.45590661	     -0.00000000	     -0.04270772	      0.04788453	      0.05237775
      0.45603928	     -0.00000000	     -0.04270781	      0.04788438	      0.05237756
      0.45621585	     -0.00000000	     -0.04270793	      0.04788418	      0.05237730
      0.45635500	     -0.00000000	     -0.04270803	      0.04788402	      0.05237710
      0.45649414	      0.00000000	     -0.04270813	      0.04788386	      0.05237689
      0.45663328	     -0.00000000	     -0.04270822	      0.04788370	      0.05237669
      0.45680119	     -0.00000000	     -0.04270834	      0.04788351	      0.05237644
      0.45692821	      0.00000000	     -0.04270843	      0.04788336	      0.05237626
      0.45705522	      0.00000000	     -0.04270852	      0.04788321	      0.05237607
      0.45721408	     -0.00000000	     -0.04270863	      0.04788303	      0.05237584
      0.45736833	     -0.00000000	     -0.04270873	      0.04788285	      0.05237561
      0.45752258	      0.00000000	     -0.04270884	      0.04788268	      0.05237538
      0.45765758	     -0.00000000	     -0.04270894	      0.04788252	      0.05237518
      0.45779258	      0.00000000	     -0.04270903	      0.04788237	      0.05237499
      0.45792758	      0.00000000	     -0.04270913	      0.04788221	      0.05237479
      0.45809230	      0.00000000	     -0.04270924	      0.04788202	      0.05237454
      0.45823698	     -0.00000000	     -0.04270934	      0.04788185	      0.05237433
      0.45838165	      0.00000000	     -0.04270944	      0.04788169	      0.05237412
      0.45852633	     -0.00000000	     -0.04270955	      0.04788152	      0.05237390
      0.45867101	     -0.00000000	     -0.04270965	      0.04788135	      0.05237369
      0.45881568	      0.00000000	     -0.04270975	      0.04788118	      0.05237348
      0.45896036	     -0.00000000	     -0.04270985	      0.04788101	      0.05237326
      0.45908613	      0.00000000	     -0.04270994	      0.04788087	      0.05237307
      0.45921190	     -0.00000000	     -0.04271003	      0.04788072	      0.05237289
      0.45937877	      0.00000000	     -0.04271015	      0.04788053	      0.05237264
      0.45951476	     -0.00000000	     -0.04271024	      0.04788037	      0.05237244
      0.45965075	      0.00000000	     -0.04271034	      0.04788021	      0.05237224
      0.45978675	     -0.00000000	     -0.04271043	      0.04788005	      0.05237204
      0.45992274	     -0.00000000	     -0.04271053	      0.04787989	      0.05237183
      0.46005873	     -0.00000000	     -0.04271063	      0.04787973	      0.05237163
      0.46022254	     -0.00000000	     -0.04271074	      0.04787954	      0.05237139
      0.46035948	     -0.00000000	     -0.04271084	      0.04787938	      0.05237118
      0.46049642	      0.00000000	     -0.04271094	      0.04787922	      0.05237098
      0.46063336	      0.00000000	     -0.04271103	      0.04787906	      0.05237078
      0.46077031	      0.00000000	     -0.04271113	      0.04787890	      0.05237057
      0.46090725	     -0.00000000	     -0.04271123	      0.04787874	      0.05237037
      0.46107411	     -0.00000000	     -0.04271135	      0.04787854	      0.05237012
      0.46119309	     -0.00000000	     -0.04271143	      0.04787840	      0.05236994
      0.46131208	      0.00000000	     -0.04271152	      0.04787826	      0.05236976
      0.46147365	     -0.00000000	     -0.04271163	      0.04787807	      0.05236952
      0.46162833	      0.00000000	     -0.04271175	      0.04787789	      0.05236929
      0.46178302	     -0.00000000	     -0.04271186	      0.04787771	      0.05236906
      0.46190934	     -0.00000000	     -0.04271195	      0.04787756	      0.05236887
      0.46203567	     -0.00000000	     -0.04271204	      0.04787741	      0.05236868
      0.46219780	      0.00000000	     -0.04271215	      0.04787721	      0.05236843
      0.46232968	      0.00000000	     -0.04271225	      0.04787706	      0.05236824
      0.46246157	      0.00000000	     -0.04271234	      0.04787690	      0.05236804
      0.46259346	      0.00000000	     -0.04271244	      0.04787674	      0.05236784
      0.46275719	      0.00000000	     -0.04271256	      0.04787655	      0.05236759
      0.46287974	      0.00000000	     -0.04271264	      0.04787640	      0.05236741
      0.46300229	     -0.00000000	     -0.04271273	      0.04787626	      0.05236722
      0.46315612	      0.00000000	     -0.04271284	      0.04787607	      0.05236699
      0.46330192	     -0.00000000	     -0.04271295	      0.04787590	      0.05236677
      0.46344772	      0.00000000	     -0.04271305	      0.04787573	      0.05236655
      0.46359352	      0.00000000	     -0.04271316	      0.04787555	      0.05236633
      0.46371462	      0.00000000	     -0.04271325	      0.04787541	      0.05236615
      0.46383572	      0.00000000	     -0.04271334	      0.04787526	      0.05236597
      0.46398621	     -0.00000000	     -0.04271345	      0.04787508	      0.05236574
      0.46413310	     -0.00000000	     -0.04271355	      0.04787490	      0.05236552
      0.46427999	      0.00000000	     -0.04271366	      0.04787473	      0.05236529
      0.46440637	      0.00000000	     -0.04271375	      0.04787458	      0.05236510
      0.46453276	     -0.00000000	     -0.04271384	      0.04787442	      0.05236491
      0.46468680	     -0.00000000	     -0.04271396	      0.04787424	      0.05236468
      0.46481914	     -0.00000000	     -0.04271405	      0.04787408	      0.05236448
      0.46495147	      0.00000000	     -0.04271415	      0.04787392	      0.05236427
      0.46508381	      0.00000000	     -0.04271425	      0.04787376	      0.05236407
      0.46521615	      0.00000000	     -0.04271434	      0.04787360	      0.05236387
      0.46534849	     -0.00000000	     -0.04271444	      0.04787344	      0.05236367
      0.46551272	      0.00000000	     -0.04271456	      0.04787324	      0.05236342
      0.46562800	     -0.00000000	     -0.04271464	      0.04787310	      0.05236324
      0.46574327	     -0.00000000	     -0.04271473	      0.04787296	      0.05236307
      0.46590220	      0.00000000	     -0.04271485	      0.04787277	      0.05236283
      0.46605136	      0.00000000	     -0.04271496	      0.04787259	      0.05236260
      0.46620053	     -0.00000000	     -0.04271507	      0.04787240	      0.05236237
      0.46632350	     -0.00000000	     -0.04271516	      0.04787225	      0.05236218
      0.46644648	      0.00000000	     -0.04271525	      0.04787210	      0.05236199
      0.46660174	     -0.00000000	     -0.04271536	      0.04787192	      0.05236176
      0.46673244	     -0.00000000	     -0.04271546	      0.04787176	      0.05236156
      0.46686314	     -0.00000000	     -0.04271556	      0.04787160	      0.05236136
      0.46699384	     -0.00000000	     -0.04271565	      0.04787144	      0.05236115
      0.46712455	     -0.00000000	     -0.04271575	      0.04787128	      0.05236095
      0.46725525	     -0.00000000	     -0.04271585	      0.04787112	      0.05236075
      0.46741813	     -0.00000000	     -0.04271597	      0.04787092	      0.05236050
      0.46753189	      0.00000000	     -0.04271605	      0.04787078	      0.05236033
      0.46764566	      0.00000000	     -0.04271614	      0.04787064	      0.05236015
      0.46780344	     -0.00000000	     -0.04271625	      0.04787044	      0.05235991
      0.46795034	      0.00000000	     -0.04271636	      0.04787026	      0.05235968
      0.46809724	      0.00000000	     -0.04271647	      0.04787008	      0.05235946
      0.46821910	      0.00000000	     -0.04271656	      0.04786993	      0.05235927
      0.46834096	     -0.00000000	     -0.04271665	      0.04786978	      0.05235908
      0.46849325	      0.00000000	     -0.04271677	      0.04786959	      0.05235884
      0.46862323	     -0.00000000	     -0.04271687	      0.04786943	      0.05235864
      0.46875322	      0.00000000	     -0.04271696	      0.04786927	      0.05235844
      0.46888320	     -0.00000000	     -0.04271706	      0.04786911	      0.05235824
      0.46901319	      0.00000000	     -0.04271716	      0.04786895	      0.05235804
      0.46914317	     -0.00000000	     -0.04271726	      0.04786879	      0.05235784
      0.46927316	     -0.00000000	     -0.04271735	      0.04786862	      0.05235764
      0.46940314	      0.00000000	     -0.04271745	      0.04786846	      0.05235743
      0.46956640	     -0.00000000	     -0.04271757	      0.04786826	      0.05235718
      0.46967623	      0.00000000	     -0.04271766	      0.04786812	      0.05235701
      0.46978607	      0.00000000	     -0.04271774	      0.04786799	      0.05235684
      0.46994651	      0.00000000	     -0.04271786	      0.04786778	      0.05235659
      0.47009531	     -0.00000000	     -0.04271797	      0.04786760	      0.05235636
      0.47024412	     -0.00000000	     -0.04271809	      0.04786741	      0.05235613
      0.47036066	      0.00000000	     -0.04271817	      0.04786727	      0.05235594
      0.47047721	     -0.00000000	     -0.04271826	      0.04786712	      0.05235576
      0.47063341	     -0.00000000	     -0.04271838	      0.04786692	      0.05235552
      0.47076209	     -0.00000000	     -0.04271848	      0.04786676	      0.05235532
      0.47089078	     -0.00000000	     -0.04271858	      0.04786660	      0.05235511
      0.47101946	     -0.00000000	     -0.04271867	      0.04786644	      0.05235491
      0.47114815	      0.00000000	     -0.04271877	      0.04786628	      0.05235471
      0.47127683	     -0.00000000	     -0.04271887	      0.04786612	      0.05235451
      0.47140552	     -0.00000000	     -0.04271897	      0.04786595	      0.05235431
      0.47153420	      0.00000000	     -0.04271907	      0.04786579	      0.05235411
      0.47169184	     -0.00000000	     -0.04271919	      0.04786559	      0.05235386
      0.47180244	     -0.00000000	     -0.04271927	      0.04786545	      0.05235368
      0.47191304	     -0.00000000	     -0.04271936	      0.04786531	      0.05235351
      0.47206775	      0.00000000	     -0.04271947	      0.04786512	      0.05235327
      0.47220988	     -0.00000000	     -0.04271958	      0.04786493	      0.05235304
      0.47235201	      0.00000000	     -0.04271969	      0.04786475	      0.05235282
      0.47247154	      0.00000000	     -0.04271978	      0.04786460	      0.05235263
      0.47259107	     -0.00000000	     -0.04271988	      0.04786445	      0.05235244
      0.47273726	     -0.00000000	     -0.04271999	      0.04786426	      0.05235221
      0.47286530	     -0.00000000	     -0.04272009	      0.04786410	      0.05235201
      0.47299334	      0.00000000	     -0.04272019	      0.04786394	      0.05235180
      0.47312138	     -0.00000000	     -0.04272029	      0.04786377	      0.05235160
      0.47324942	     -0.00000000	     -0.04272038	      0.04786361	      0.05235140
      0.47337746	     -0.00000000	     -0.04272048	      0.04786345	      0.05235120
      0.47350551	     -0.00000000	     -0.04272058	      0.04786328	      0.05235099
      0.47363355	     -0.00000000	     -0.04272068	      0.04786312	      0.05235079
      0.47376159	     -0.00000000	     -0.04272078	      0.04786295	      0.05235059
      0.47388963	     -0.00000000	     -0.04272088	      0.04786279	      0.05235038
      0.47401767	      0.00000000	     -0.04272098	      0.04786263	      0.05235018
      0.47414571	     -0.00000000	     -0.04272108	      0.04786246	      0.05234997
      0.47427375	     -0.00000000	     -0.04272118	      0.04786230	      0.05234977
      0.47440179	     -0.00000000	     -0.04272128	      0.04786213	      0.05234957
      0.47452983	     -0.00000000	     -0.04272138	      0.04786197	      0.05234936
      0.47465788	      0.00000000	     -0.04272148	      0.04786180	      0.05234916
      0.47478592	     -0.00000000	     -0.04272158	      0.04786163	      0.05234895
      0.47491396	     -0.00000000	     -0.04272168	      0.04786147	      0.05234875
      0.47504200	      0.00000000	     -0.04272178	      0.04786130	      0.05234854
      0.47517004	      0.00000000	     -0.04272188	      0.04786114	      0.05234834
      0.47529808	      0.00000000	     -0.04272198	      0.04786097	      0.05234813
      0.47542612	      0.00000000	     -0.04272208	      0.04786080	      0.05234793
      0.47555416	      0.00000000	     -0.04272218	      0.04786064	      0.05234772
      0.47568221	     -0.00000000	     -0.04272228	      0.04786047	      0.05234752
      0.47581025	     -0.00000000	     -0.04272238	      0.04786031	      0.05234731
      0.47593829	     -0.00000000	     -0.04272248	      0.04786014	      0.05234710
      0.47606633	     -0.00000000	     -0.04272258	      0.04785997	      0.05234690
      0.47619437	      0.00000000	     -0.04272268	      0.04785980	      0.05234669
      0.47632241	     -0.00000000	     -0.04272278	      0.04785964	      0.05234649
      0.47645045	      0.00000000	     -0.04272289	      0.04785947	      0.05234628
      0.47657849	     -0.00000000	     -0.04272299	      0.04785930	      0.05234607
      0.47670654	     -0.00000000	     -0.04272309	      0.04785913	      0.05234586
      0.47683458	      0.00000000	     -0.04272319	      0.04785897	      0.05234566
      0.47696262	      0.00000000	     -0.04272329	      0.04785880	      0.05234545
      0.47707664	      0.00000000	     -0.04272338	      0.04785865	      0.05234527
      0.47719067	     -0.00000000	     -0.04272347	      0.04785850	      0.05234508
      0.47733232	     -0.00000000	     -0.04272359	      0.04785831	      0.05234485
      0.47747398	      0.00000000	     -0.04272370	      0.04785812	      0.05234462
      0.47758061	     -0.00000000	     -0.04272378	      0.04785798	      0.05234445
      0.47768723	     -0.00000000	     -0.04272387	      0.04785784	      0.05234427
      0.47784380	     -0.00000000	     -0.04272399	      0.04785764	      0.05234402
      0.47797069	      0.00000000	     -0.04272409	      0.04785747	      0.05234381
      0.47809757	      0.00000000	     -0.04272420	      0.04785730	      0.05234361
      0.47822446	      0.00000000	     -0.04272430	      0.04785713	      0.05234340
      0.47835135	     -0.00000000	     -0.04272440	      0.04785696	      0.05234319
      0.47847823	      0.00000000	     -0.04272450	      0.04785679	      0.05234299
      0.47860512	      0.00000000	     -0.04272460	      0.04785663	      0.05234278
      0.47873200	      0.00000000	     -0.04272470	      0.04785646	      0.05234257
      0.47884603	     -0.00000000	     -0.04272480	      0.04785630	      0.05234238
      0.47896006	      0.00000000	     -0.04272489	      0.04785615	      0.05234220
      0.47909870	     -0.00000000	     -0.04272500	      0.04785597	      0.05234197
      0.47923735	     -0.00000000	     -0.04272511	      0.04785578	      0.05234174
      0.47934472	     -0.00000000	     -0.04272520	      0.04785564	      0.05234157
      0.47945210	     -0.00000000	     -0.04272528	      0.04785549	      0.05234139
      0.47960312	      0.00000000	     -0.04272541	      0.04785529	      0.05234114
      0.47972983	      0.00000000	     -0.04272551	      0.04785512	      0.05234093
      0.47985653	     -0.00000000	     -0.04272561	      0.04785495	      0.05234072
      0.47998324	      0.00000000	     -0.04272572	      0.04785478	      0.05234052
      0.48010995	     -0.00000000	     -0.04272582	      0.04785461	      0.05234031
      0.48023666	     -0.00000000	     -0.04272592	      0.04785444	      0.05234010
      0.48034764	      0.00000000	     -0.04272601	      0.04785429	      0.05233991
      0.48045861	      0.00000000	     -0.04272610	      0.04785414	      0.05233973
      0.48059898	     -0.00000000	     -0.04272622	      0.04785395	      0.05233950
      0.48073934	      0.00000000	     -0.04272633	      0.04785376	      0.05233927
      0.48084349	      0.00000000	     -0.04272642	      0.04785362	      0.05233909
      0.48094764	     -0.00000000	     -0.04272650	      0.04785348	      0.05233892
      0.48110234	     -0.00000000	     -0.04272663	      0.04785327	      0.05233866
      0.48122804	     -0.00000000	     -0.04272673	      0.04785310	      0.05233846
      0.48135374	     -0.00000000	     -0.04272683	      0.04785293	      0.05233825
      0.48147944	      0.00000000	     -0.04272694	      0.04785276	      0.05233804
      0.48160514	     -0.00000000	     -0.04272704	      0.04785259	      0.05233783
      0.48173084	     -0.00000000	     -0.04272714	      0.04785242	      0.05233762
      0.48184178	     -0.00000000	     -0.04272723	      0.04785226	      0.05233743
      0.48195272	     -0.00000000	     -0.04272733	      0.04785211	      0.05233725
      0.48209067	      0.00000000	     -0.04272744	      0.04785192	      0.05233702
      0.48222862	      0.00000000	     -0.04272755	      0.04785174	      0.05233679
      0.48233335	     -0.00000000	     -0.04272764	      0.04785159	      0.05233661
      0.48243808	     -0.00000000	     -0.04272773	      0.04785145	      0.05233644
      0.48258831	      0.00000000	     -0.04272785	      0.04785124	      0.05233619
      0.48271378	     -0.00000000	     -0.04272795	      0.04785107	      0.05233598
      0.48283926	     -0.00000000	     -0.04272806	      0.04785090	      0.05233577
      0.48296473	      0.00000000	     -0.04272816	      0.04785072	      0.05233555
      0.48309021	      0.00000000	     -0.04272827	      0.04785055	      0.05233534
      0.48320069	      0.00000000	     -0.04272836	      0.04785040	      0.05233516
      0.48331117	      0.00000000	     -0.04272845	      0.04785025	      0.05233497
      0.48342165	      0.00000000	     -0.04272854	      0.04785009	      0.05233479
      0.48358239	      0.00000000	     -0.04272868	      0.04784987	      0.05233452
      0.48369018	     -0.00000000	     -0.04272877	      0.04784972	      0.05233433
      0.48379798	      0.00000000	     -0.04272886	      0.04784957	      0.05233415
      0.48394123	      0.00000000	     -0.04272898	      0.04784937	      0.05233391
      0.48408447	     -0.00000000	     -0.04272910	      0.04784918	      0.05233367
      0.48418607	     -0.00000000	     -0.04272918	      0.04784903	      0.05233349
      0.48428766	      0.00000000	     -0.04272927	      0.04784889	      0.05233332
      0.48443564	      0.00000000	     -0.04272939	      0.04784869	      0.05233307
      0.48456781	     -0.00000000	     -0.04272950	      0.04784850	      0.05233285
      0.48469999	     -0.00000000	     -0.04272961	      0.04784832	      0.05233262
      0.48481215	     -0.00000000	     -0.04272971	      0.04784816	      0.05233243
      0.48492432	     -0.00000000	     -0.04272980	      0.04784800	      0.05233224
      0.48503648	      0.00000000	     -0.04272990	      0.04784785	      0.05233205
      0.48518496	     -0.00000000	     -0.04273002	      0.04784764	      0.05233180
      0.48530200	      0.00000000	     -0.04273012	      0.04784748	      0.05233160
      0.48541904	     -0.00000000	     -0.04273022	      0.04784731	      0.05233140
      0.48553608	     -0.00000000	     -0.04273032	      0.04784715	      0.05233120
      0.48565312	      0.00000000	     -0.04273042	      0.04784698	      0.05233100
      0.48579941	     -0.00000000	     -0.04273054	      0.04784678	      0.05233075
      0.48590485	     -0.00000000	     -0.04273063	      0.04784663	      0.05233057
      0.48601028	     -0.00000000	     -0.04273072	      0.04784648	      0.05233039
      0.48615095	      0.00000000	     -0.04273084	      0.04784628	      0.05233015
      0.48627613	      0.00000000	     -0.04273095	      0.04784610	      0.05232993
      0.48640132	      0.00000000	     -0.04273105	      0.04784593	      0.05232972
      0.48652650	     -0.00000000	     -0.04273116	      0.04784575	      0.05232950
      0.48663846	      0.00000000	     -0.04273126	      0.04784559	      0.05232931
      0.48675042	      0.00000000	     -0.04273135	      0.04784543	      0.05232911
      0.48686238	      0.00000000	     -0.04273145	      0.04784527	      0.05232892
      0.48700723	     -0.00000000	     -0.04273157	      0.04784506	      0.05232867
      0.48711785	     -0.00000000	     -0.04273167	      0.04784491	      0.05232848
      0.48722848	      0.00000000	     -0.04273176	      0.04784475	      0.05232829
      0.48733910	     -0.00000000	     -0.04273186	      0.04784459	      0.05232810
      0.48749330	     -0.00000000	     -0.04273199	      0.04784437	      0.05232783
      0.48759882	      0.00000000	     -0.04273208	      0.04784422	      0.05232765
      0.48770434	      0.00000000	     -0.04273217	      0.04784407	      0.05232747
      0.48784465	     -0.00000000	     -0.04273229	      0.04784387	      0.05232722
      0.48798496	      0.00000000	     -0.04273241	      0.04784367	      0.05232698
      0.48808444	      0.00000000	     -0.04273250	      0.04784352	      0.05232681
      0.48818393	     -0.00000000	     -0.04273259	      0.04784338	      0.05232663
      0.48832962	     -0.00000000	     -0.04273271	      0.04784317	      0.05232638
      0.48845857	     -0.00000000	     -0.04273282	      0.04784299	      0.05232615
      0.48858751	     -0.00000000	     -0.04273294	      0.04784280	      0.05232593
      0.48869846	     -0.00000000	     -0.04273303	      0.04784264	      0.05232574
      0.48880942	      0.00000000	     -0.04273313	      0.04784248	      0.05232554
      0.48892037	      0.00000000	     -0.04273323	      0.04784232	      0.05232535
      0.48906287	     -0.00000000	     -0.04273335	      0.04784211	      0.05232510
      0.48917710	     -0.00000000	     -0.04273345	      0.04784195	      0.05232490
      0.48929134	     -0.00000000	     -0.04273355	      0.04784178	      0.05232470
      0.48940557	      0.00000000	     -0.04273365	      0.04784162	      0.05232450
      0.48951981	     -0.00000000	     -0.04273375	      0.04784145	      0.05232430
      0.48966513	     -0.00000000	     -0.04273388	      0.04784124	      0.05232404
      0.48976839	      0.00000000	     -0.04273397	      0.04784109	      0.05232386
      0.48987165	     -0.00000000	     -0.04273406	      0.04784094	      0.05232368
      0.49001062	     -0.00000000	     -0.04273418	      0.04784073	      0.05232343
      0.49013294	     -0.00000000	     -0.04273429	      0.04784055	      0.05232322
      0.49025525	     -0.00000000	     -0.04273439	      0.04784038	      0.05232300
      0.49037757	      0.00000000	     -0.04273450	      0.04784020	      0.05232278
      0.49049988	     -0.00000000	     -0.04273461	      0.04784002	      0.05232257
      0.49060415	      0.00000000	     -0.04273470	      0.04783986	      0.05232238
      0.49070842	      0.00000000	     -0.04273479	      0.04783971	      0.05232220
      0.49084277	      0.00000000	     -0.04273491	      0.04783951	      0.05232196
      0.49097712	     -0.00000000	     -0.04273503	      0.04783932	      0.05232172
      0.49107632	     -0.00000000	     -0.04273512	      0.04783917	      0.05232155
      0.49117553	      0.00000000	     -0.04273521	      0.04783902	      0.05232137
      0.49132079	      0.00000000	     -0.04273534	      0.04783881	      0.05232111
      0.49144306	      0.00000000	     -0.04273545	      0.04783863	      0.05232089
      0.49156533	      0.00000000	     -0.04273556	      0.04783845	      0.05232067
      0.49168759	      0.00000000	     -0.04273566	      0.04783827	      0.05232046
      0.49179043	     -0.00000000	     -0.04273576	      0.04783811	      0.05232027
      0.49189326	     -0.00000000	     -0.04273585	      0.04783796	      0.05232009
      0.49202815	      0.00000000	     -0.04273597	      0.04783776	      0.05231985
      0.49216304	     -0.00000000	     -0.04273609	      0.04783756	      0.05231961
      0.49226068	      0.00000000	     -0.04273618	      0.04783741	      0.05231943
      0.49235831	      0.00000000	     -0.04273626	      0.04783727	      0.05231926
      0.49250495	     -0.00000000	     -0.04273640	      0.04783705	      0.05231899
      0.49262686	     -0.00000000	     -0.04273651	      0.04783687	      0.05231877
      0.49274878	     -0.00000000	     -0.04273662	      0.04783668	      0.05231855
      0.49287070	      0.00000000	     -0.04273673	      0.04783650	      0.05231833
      0.49297227	     -0.00000000	     -0.04273682	      0.04783635	      0.05231815
      0.49307384	      0.00000000	     -0.04273691	      0.04783620	      0.05231797
      0.49320901	     -0.00000000	     -0.04273703	      0.04783599	      0.05231772
      0.49334418	     -0.00000000	     -0.04273715	      0.04783579	      0.05231748
      0.49344057	      0.00000000	     -0.04273724	      0.04783565	      0.05231731
      0.49353696	      0.00000000	     -0.04273733	      0.04783550	      0.05231713
      0.49368438	     -0.00000000	     -0.04273746	      0.04783528	      0.05231686
      0.49380592	      0.00000000	     -0.04273757	      0.04783509	      0.05231664
      0.49392746	      0.00000000	     -0.04273768	      0.04783491	      0.05231642
      0.49403650	     -0.00000000	     -0.04273778	      0.04783474	      0.05231622
      0.49414554	      0.00000000	     -0.04273788	      0.04783458	      0.05231603
      0.49425458	     -0.00000000	     -0.04273798	      0.04783441	      0.05231583
      0.49439083	     -0.00000000	     -0.04273810	      0.04783421	      0.05231558
      0.49449916	      0.00000000	     -0.04273820	      0.04783404	      0.05231538
      0.49460749	     -0.00000000	     -0.04273830	      0.04783388	      0.05231518
      0.49471582	      0.00000000	     -0.04273840	      0.04783371	      0.05231499
      0.49485752	     -0.00000000	     -0.04273853	      0.04783350	      0.05231473
      0.49496255	     -0.00000000	     -0.04273863	      0.04783334	      0.05231453
      0.49506758	      0.00000000	     -0.04273872	      0.04783318	      0.05231434
      0.49519807	      0.00000000	     -0.04273884	      0.04783298	      0.05231410
      0.49532855	      0.00000000	     -0.04273896	      0.04783278	      0.05231386
      0.49542703	     -0.00000000	     -0.04273906	      0.04783262	      0.05231368
      0.49552551	      0.00000000	     -0.04273915	      0.04783247	      0.05231350
      0.49566165	     -0.00000000	     -0.04273927	      0.04783226	      0.05231325
      0.49578319	     -0.00000000	     -0.04273938	      0.04783208	      0.05231303
      0.49590472	      0.00000000	     -0.04273950	      0.04783189	      0.05231280
      0.49602625	     -0.00000000	     -0.04273961	      0.04783170	      0.05231258
      0.49612725	      0.00000000	     -0.04273970	      0.04783155	      0.05231239
      0.49622825	     -0.00000000	     -0.04273980	      0.04783139	      0.05231220
      0.49635782	     -0.00000000	     -0.04273992	      0.04783119	      0.05231196
      0.49648740	      0.00000000	     -0.04274004	      0.04783099	      0.05231172
      0.49659117	      0.00000000	     -0.04274014	      0.04783083	      0.05231153
      0.49669494	      0.00000000	     -0.04274023	      0.04783067	      0.05231134
      0.49682259	      0.00000000	     -0.04274035	      0.04783047	      0.05231110
      0.49695024	      0.00000000	     -0.04274047	      0.04783027	      0.05231086
      0.49705189	     -0.00000000	     -0.04274057	      0.04783011	      0.05231067
      0.49715354	     -0.00000000	     -0.04274066	      0.04782995	      0.05231049
      0.49728290	      0.00000000	     -0.04274078	      0.04782975	      0.05231024
      0.49741225	     -0.00000000	     -0.04274090	      0.04782955	      0.05231000
      0.49751318	     -0.00000000	     -0.04274100	      0.04782939	      0.05230981
      0.49761412	     -0.00000000	     -0.04274109	      0.04782923	      0.05230963
      0.49774436	     -0.00000000	     -0.04274122	      0.04782903	      0.05230938
      0.49787459	      0.00000000	     -0.04274134	      0.04782882	      0.05230914
      0.49797413	      0.00000000	     -0.04274143	      0.04782867	      0.05230895
      0.49807367	      0.00000000	     -0.04274153	      0.04782851	      0.05230876
      0.49820555	     -0.00000000	     -0.04274165	      0.04782830	      0.05230852
      0.49833743	     -0.00000000	     -0.04274178	      0.04782809	      0.05230827
      0.49843552	     -0.00000000	     -0.04274187	      0.04782794	      0.05230808
      0.49853361	      0.00000000	     -0.04274196	      0.04782778	      0.05230790
      0.49866749	     -0.00000000	     -0.04274209	      0.04782757	      0.05230764
      0.49878596	     -0.00000000	     -0.04274220	      0.04782739	      0.05230742
      0.49890444	      0.00000000	     -0.04274232	      0.04782720	      0.05230720
      0.49902292	     -0.00000000	     -0.04274243	      0.04782701	      0.05230697
      0.49912668	     -0.00000000	     -0.04274253	      0.04782684	      0.05230678
      0.49923044	      0.00000000	     -0.04274263	      0.04782668	      0.05230658
      0.49933420	     -0.00000000	     -0.04274273	      0.04782651	      0.05230638
      0.49947720	     -0.00000000	     -0.04274286	      0.04782629	      0.05230611
      0.49958095	     -0.00000000	     -0.04274296	      0.04782612	      0.05230591
      0.49968470	     -0.00000000	     -0.04274306	      0.04782595	      0.05230572
      0.49981267	      0.00000000	     -0.04274318	      0.04782575	      0.05230547
      0.49994064	      0.00000000	     -0.04274331	      0.04782554	      0.05230523
      0.50003538	     -0.00000000	     -0.04274340	      0.04782539	      0.05230505
      0.50013012	      0.00000000	     -0.04274349	      0.04782524	      0.05230487
      0.50026663	      0.00000000	     -0.04274362	      0.04782502	      0.05230460
      0.50038674	     -0.00000000	     -0.04274374	      0.04782483	      0.05230437
      0.50050685	     -0.00000000	     -0.04274385	      0.04782463	      0.05230414
      0.50061407	     -0.00000000	     -0.04274396	      0.04782446	      0.05230394
      0.50072129	     -0.00000000	     -0.04274406	      0.04782429	      0.05230373
      0.50082852	     -0.00000000	     -0.04274417	      0.04782411	      0.05230353
      0.50093574	      0.00000000	     -0.04274427	      0.04782394	      0.05230332
      0.50107497	      0.00000000	     -0.04274441	      0.04782371	      0.05230305
      0.50117433	     -0.00000000	     -0.04274450	      0.04782355	      0.05230286
      0.50127369	      0.00000000	     -0.04274460	      0.04782339	      0.05230267
      0.50140482	     -0.00000000	     -0.04274473	      0.04782318	      0.05230241
      0.50153595	     -0.00000000	     -0.04274485	      0.04782296	      0.05230216
      0.50162881	     -0.00000000	     -0.04274495	      0.04782281	      0.05230198
      0.50172168	     -0.00000000	     -0.04274504	      0.04782266	      0.05230180
      0.50186058	      0.00000000	     -0.04274517	      0.04782243	      0.05230153
      0.50198037	     -0.00000000	     -0.04274529	      0.04782224	      0.05230130
      0.50210015	      0.00000000	     -0.04274541	      0.04782204	      0.05230106
      0.50220683	     -0.00000000	     -0.04274551	      0.04782187	      0.05230086
      0.50231351	     -0.00000000	     -0.04274562	      0.04782169	      0.05230065
      0.50242019	      0.00000000	     -0.04274572	      0.04782152	      0.05230044
      0.50252687	     -0.00000000	     -0.04274583	      0.04782134	      0.05230023
      0.50266419	     -0.00000000	     -0.04274596	      0.04782111	      0.05229996
      0.50276330	     -0.00000000	     -0.04274606	      0.04782095	      0.05229977
      0.50286241	      0.00000000	     -0.04274616	      0.04782079	      0.05229958
      0.50299195	      0.00000000	     -0.04274629	      0.04782057	      0.05229932
      0.50312150	      0.00000000	     -0.04274642	      0.04782036	      0.05229907
      0.50321410	      0.00000000	     -0.04274651	      0.04782021	      0.05229889
      0.50330671	      0.00000000	     -0.04274660	      0.04782005	      0.05229870
      0.50344393	     -0.00000000	     -0.04274674	      0.04781982	      0.05229843
      0.50356244	     -0.00000000	     -0.04274686	      0.04781963	      0.05229820
      0.50368095	     -0.00000000	     -0.04274697	      0.04781943	      0.05229797
      0.50378746	     -0.00000000	     -0.04274708	      0.04781925	      0.05229776
      0.50389397	      0.00000000	     -0.04274719	      0.04781907	      0.05229754
      0.50400048	     -0.00000000	     -0.04274729	      0.04781890	      0.05229733
      0.50410699	      0.00000000	     -0.04274740	      0.04781872	      0.05229712
      0.50424025	      0.00000000	     -0.04274754	      0.04781849	      0.05229686
      0.50433998	      0.00000000	     -0.04274764	      0.04781833	      0.05229666
      0.50443971	     -0.00000000	     -0.04274774	      0.04781816	      0.05229646
      0.50456612	      0.00000000	     -0.04274786	      0.04781795	      0.05229621
      0.50469253	     -0.00000000	     -0.04274799	      0.04781773	      0.05229596
      0.50478626	      0.00000000	     -0.04274809	      0.04781758	      0.05229577
      0.50487998	      0.00000000	     -0.04274818	      0.04781742	      0.05229558
      0.50501285	      0.00000000	     -0.04274831	      0.04781719	      0.05229532
      0.50512922	      0.00000000	     -0.04274843	      0.04781700	      0.05229509
      0.50524560	      0.00000000	     -0.04274855	      0.04781680	      0.05229485
      0.50536197	      0.00000000	     -0.04274867	      0.04781660	      0.05229462
      0.50546029	      0.00000000	     -0.04274877	      0.04781643	      0.05229442
      0.50555861	     -0.00000000	     -0.04274887	      0.04781627	      0.05229423
      0.50568171	     -0.00000000	     -0.04274899	      0.04781606	      0.05229398
      0.50580481	     -0.00000000	     -0.04274912	      0.04781585	      0.05229373
      0.50590429	      0.00000000	     -0.04274922	      0.04781568	      0.05229353
      0.50600377	     -0.00000000	     -0.04274932	      0.04781551	      0.05229333
      0.50612675	      0.00000000	     -0.04274945	      0.04781530	      0.05229308
      0.50624973	      0.00000000	     -0.04274958	      0.04781509	      0.05229283
      0.50634674	      0.00000000	     -0.04274968	      0.04781492	      0.05229263
      0.50644374	     -0.00000000	     -0.04274978	      0.04781475	      0.05229244
      0.50656946	      0.00000000	     -0.04274991	      0.04781454	      0.05229218
      0.50669517	     -0.00000000	     -0.04275003	      0.04781432	      0.05229193
      0.50679038	      0.00000000	     -0.04275013	      0.04781416	      0.05229173
      0.50688558	      0.00000000	     -0.04275023	      0.04781399	      0.05229154
      0.50701409	      0.00000000	     -0.04275036	      0.04781377	      0.05229128
      0.50714260	     -0.00000000	     -0.04275050	      0.04781355	      0.05229102
      0.50723526	      0.00000000	     -0.04275059	      0.04781339	      0.05229083
      0.50732792	      0.00000000	     -0.04275069	      0.04781323	      0.05229064
      0.50746065	      0.00000000	     -0.04275083	      0.04781300	      0.05229037
      0.50757532	      0.00000000	     -0.04275095	      0.04781280	      0.05229013
      0.50768998	     -0.00000000	     -0.04275107	      0.04781260	      0.05228990
      0.50780465	     -0.00000000	     -0.04275119	      0.04781240	      0.05228966
      0.50790401	      0.00000000	     -0.04275129	      0.04781223	      0.05228946
      0.50800337	      0.00000000	     -0.04275139	      0.04781205	      0.05228925
      0.50812277	     -0.00000000	     -0.04275152	      0.04781184	      0.05228901
      0.50824217	     -0.00000000	     -0.04275164	      0.04781163	      0.05228876
      0.50834212	      0.00000000	     -0.04275175	      0.04781146	      0.05228855
      0.50844206	     -0.00000000	     -0.04275185	      0.04781128	      0.05228835
      0.50854201	     -0.00000000	     -0.04275196	      0.04781111	      0.05228814
      0.50868054	      0.00000000	     -0.04275210	      0.04781086	      0.05228785
      0.50878038	     -0.00000000	     -0.04275221	      0.04781069	      0.05228765
      0.50888021	      0.00000000	     -0.04275232	      0.04781051	      0.05228744
      0.50900399	     -0.00000000	     -0.04275245	      0.04781029	      0.05228718
      0.50911421	      0.00000000	     -0.04275256	      0.04781010	      0.05228695
      0.50922442	     -0.00000000	     -0.04275268	      0.04780990	      0.05228672
      0.50933464	      0.00000000	     -0.04275280	      0.04780971	      0.05228649
      0.50944485	     -0.00000000	     -0.04275291	      0.04780951	      0.05228626
      0.50955506	      0.00000000	     -0.04275303	      0.04780932	      0.05228603
      0.50966528	     -0.00000000	     -0.04275315	      0.04780912	      0.05228580
      0.50976142	      0.00000000	     -0.04275325	      0.04780895	      0.05228560
      0.50985756	     -0.00000000	     -0.04275335	      0.04780878	      0.05228540
      0.50997933	      0.00000000	     -0.04275348	      0.04780856	      0.05228514
      0.51010110	      0.00000000	     -0.04275361	      0.04780834	      0.05228489
      0.51019660	     -0.00000000	     -0.04275372	      0.04780817	      0.05228468
      0.51029210	     -0.00000000	     -0.04275382	      0.04780800	      0.05228448
      0.51041750	     -0.00000000	     -0.04275395	      0.04780777	      0.05228422
      0.51054289	      0.00000000	     -0.04275409	      0.04780755	      0.05228395
      0.51063227	      0.00000000	     -0.04275419	      0.04780739	      0.05228376
      0.51072164	     -0.00000000	     -0.04275428	      0.04780723	      0.05228358
      0.51085777	     -0.00000000	     -0.04275443	      0.04780698	      0.05228329
      0.51096883	     -0.00000000	     -0.04275455	      0.04780678	      0.05228305
      0.51107989	      0.00000000	     -0.04275467	      0.04780658	      0.05228282
      0.51119095	      0.00000000	     -0.04275479	      0.04780638	      0.05228258
      0.51130201	      0.00000000	     -0.04275491	      0.04780617	      0.05228234
      0.51141307	     -0.00000000	     -0.04275503	      0.04780597	      0.05228211
      0.51150796	     -0.00000000	     -0.04275513	      0.04780580	      0.05228190
      0.51160286	      0.00000000	     -0.04275524	      0.04780563	      0.05228170
      0.51172500	      0.00000000	     -0.04275537	      0.04780540	      0.05228144
      0.51184713	      0.00000000	     -0.04275550	      0.04780518	      0.05228118
      0.51194080	     -0.00000000	     -0.04275561	      0.04780501	      0.05228098
      0.51203448	      0.00000000	     -0.04275571	      0.04780484	      0.05228078
      0.51216097	     -0.00000000	     -0.04275585	      0.04780461	      0.05228050
      0.51227419	     -0.00000000	     -0.04275597	      0.04780440	      0.05228026
      0.51238741	     -0.00000000	     -0.04275610	      0.04780419	      0.05228002
      0.51248494	     -0.00000000	     -0.04275620	      0.04780401	      0.05227981
      0.51258247	     -0.00000000	     -0.04275631	      0.04780383	      0.05227959
      0.51270012	     -0.00000000	     -0.04275644	      0.04780361	      0.05227934
      0.51281777	      0.00000000	     -0.04275657	      0.04780340	      0.05227909
      0.51291519	     -0.00000000	     -0.04275668	      0.04780322	      0.05227887
      0.51301261	     -0.00000000	     -0.04275679	      0.04780304	      0.05227866
      0.51313119	      0.00000000	     -0.04275692	      0.04780282	      0.05227841
      0.51324977	     -0.00000000	     -0.04275705	      0.04780259	      0.05227815
      0.51334484	     -0.00000000	     -0.04275716	      0.04780242	      0.05227794
      0.51343992	      0.00000000	     -0.04275726	      0.04780224	      0.05227773
      0.51356130	     -0.00000000	     -0.04275740	      0.04780201	      0.05227747
      0.51368269	     -0.00000000	     -0.04275753	      0.04780179	      0.05227720
      0.51377551	      0.00000000	     -0.04275764	      0.04780161	      0.05227700
      0.51386834	     -0.00000000	     -0.04275774	      0.04780144	      0.05227680
      0.51399317	      0.00000000	     -0.04275788	      0.04780121	      0.05227652
      0.51411800	      0.00000000	     -0.04275802	      0.04780097	      0.05227625
      0.51420783	      0.00000000	     -0.04275812	      0.04780080	      0.05227605
      0.51429767	     -0.00000000	     -0.04275822	      0.04780063	      0.05227585
      0.51442771	      0.00000000	     -0.04275837	      0.04780039	      0.05227557
      0.51453902	      0.00000000	     -0.04275849	      0.04780018	      0.05227532
      0.51465033	     -0.00000000	     -0.04275862	      0.04779997	      0.05227507
      0.51476164	     -0.00000000	     -0.04275875	      0.04779976	      0.05227483
      0.51485936	     -0.00000000	     -0.04275886	      0.04779957	      0.05227461
      0.51495707	     -0.00000000	     -0.04275897	      0.04779938	      0.05227439
      0.51505478	      0.00000000	     -0.04275908	      0.04779920	      0.05227418
      0.51518728	      0.00000000	     -0.04275923	      0.04779895	      0.05227388
      0.51528621	      0.00000000	     -0.04275934	      0.04779876	      0.05227366
      0.51538514	      0.00000000	     -0.04275945	      0.04779857	      0.05227344
      0.51548407	      0.00000000	     -0.04275957	      0.04779838	      0.05227322
      0.51561726	      0.00000000	     -0.04275972	      0.04779813	      0.05227292
      0.51571362	     -0.00000000	     -0.04275983	      0.04779794	      0.05227271
      0.51580998	      0.00000000	     -0.04275994	      0.04779776	      0.05227249
      0.51593142	      0.00000000	     -0.04276008	      0.04779752	      0.05227222
      0.51603938	     -0.00000000	     -0.04276020	      0.04779731	      0.05227198
      0.51614733	     -0.00000000	     -0.04276033	      0.04779711	      0.05227173
      0.51625529	     -0.00000000	     -0.04276045	      0.04779690	      0.05227149
      0.51636325	      0.00000000	     -0.04276058	      0.04779669	      0.05227125
      0.51645956	     -0.00000000	     -0.04276069	      0.04779650	      0.05227103
      0.51655586	     -0.00000000	     -0.04276080	      0.04779632	      0.05227081
      0.51665217	     -0.00000000	     -0.04276091	      0.04779613	      0.05227060
      0.51678557	      0.00000000	     -0.04276107	      0.04779587	      0.05227029
      0.51688552	     -0.00000000	     -0.04276118	      0.04779567	      0.05227007
      0.51698547	      0.00000000	     -0.04276130	      0.04779548	      0.05226984
      0.51708541	     -0.00000000	     -0.04276142	      0.04779528	      0.05226961
      0.51721245	      0.00000000	     -0.04276156	      0.04779504	      0.05226932
      0.51730995	      0.00000000	     -0.04276168	      0.04779485	      0.05226910
      0.51740745	      0.00000000	     -0.04276179	      0.04779465	      0.05226888
      0.51752565	      0.00000000	     -0.04276193	      0.04779442	      0.05226861
      0.51763136	      0.00000000	     -0.04276205	      0.04779421	      0.05226837
      0.51773707	      0.00000000	     -0.04276218	      0.04779401	      0.05226812
      0.51784278	      0.00000000	     -0.04276230	      0.04779380	      0.05226788
      0.51794849	      0.00000000	     -0.04276243	      0.04779359	      0.05226764
      0.51805420	     -0.00000000	     -0.04276255	      0.04779338	      0.05226739
      0.51815991	     -0.00000000	     -0.04276268	      0.04779317	      0.05226715
      0.51826562	      0.00000000	     -0.04276280	      0.04779296	      0.05226691
      0.51837133	      0.00000000	     -0.04276293	      0.04779275	      0.05226666
      0.51847704	      0.00000000	     -0.04276305	      0.04779254	      0.05226642
      0.51858275	     -0.00000000	     -0.04276318	      0.04779233	      0.05226617
      0.51867750	      0.00000000	     -0.04276329	      0.04779214	      0.05226595
      0.51877225	     -0.00000000	     -0.04276340	      0.04779195	      0.05226573
      0.51888679	      0.00000000	     -0.04276354	      0.04779172	      0.05226547
      0.51900132	      0.00000000	     -0.04276368	      0.04779149	      0.05226520
      0.51909810	     -0.00000000	     -0.04276379	      0.04779130	      0.05226497
      0.51919488	     -0.00000000	     -0.04276391	      0.04779110	      0.05226475
      0.51929165	     -0.00000000	     -0.04276402	      0.04779091	      0.05226452
      0.51942142	     -0.00000000	     -0.04276418	      0.04779065	      0.05226422
      0.51951865	     -0.00000000	     -0.04276430	      0.04779045	      0.05226399
      0.51961588	     -0.00000000	     -0.04276441	      0.04779026	      0.05226376
      0.51973287	     -0.00000000	     -0.04276456	      0.04779002	      0.05226349
      0.51983757	      0.00000000	     -0.04276468	      0.04778981	      0.05226324
      0.51994228	     -0.00000000	     -0.04276481	      0.04778960	      0.05226300
      0.52004698	     -0.00000000	     -0.04276494	      0.04778938	      0.05226275
      0.52015168	     -0.00000000	     -0.04276506	      0.04778917	      0.05226250
      0.52025639	     -0.00000000	     -0.04276519	      0.04778896	      0.05226225
      0.52036109	      0.00000000	     -0.04276532	      0.04778874	      0.05226201
      0.52046580	     -0.00000000	     -0.04276544	      0.04778853	      0.05226176
      0.52057050	     -0.00000000	     -0.04276557	      0.04778831	      0.05226151
      0.52067520	     -0.00000000	     -0.04276570	      0.04778810	      0.05226126
      0.52077991	      0.00000000	     -0.04276583	      0.04778788	      0.05226101
      0.52088461	      0.00000000	     -0.04276596	      0.04778767	      0.05226076
      0.52098932	      0.00000000	     -0.04276609	      0.04778745	      0.05226051
      0.52108307	     -0.00000000	     -0.04276620	      0.04778726	      0.05226029
      0.52117682	      0.00000000	     -0.04276632	      0.04778707	      0.05226006
      0.52129098	      0.00000000	     -0.04276646	      0.04778683	      0.05225979
      0.52140515	      0.00000000	     -0.04276660	      0.04778659	      0.05225951
      0.52149975	      0.00000000	     -0.04276671	      0.04778640	      0.05225929
      0.52159436	     -0.00000000	     -0.04276683	      0.04778620	      0.05225906
      0.52170969	     -0.00000000	     -0.04276697	      0.04778596	      0.05225878
      0.52182502	      0.00000000	     -0.04276712	      0.04778572	      0.05225850
      0.52191557	     -0.00000000	     -0.04276723	      0.04778553	      0.05225828
      0.52200612	      0.00000000	     -0.04276734	      0.04778534	      0.05225806
      0.52212674	      0.00000000	     -0.04276749	      0.04778509	      0.05225777
      0.52224736	      0.00000000	     -0.04276764	      0.04778484	      0.05225748
      0.52233400	      0.00000000	     -0.04276775	      0.04778466	      0.05225727
      0.52242064	      0.00000000	     -0.04276786	      0.04778447	      0.05225706
      0.52254865	     -0.00000000	     -0.04276802	      0.04778420	      0.05225675
      0.52265572	     -0.00000000	     -0.04276816	      0.04778398	      0.05225648
      0.52276279	     -0.00000000	     -0.04276829	      0.04778375	      0.05225622
      0.52286985	     -0.00000000	     -0.04276843	      0.04778353	      0.05225596
      0.52297692	     -0.00000000	     -0.04276856	      0.04778330	      0.05225570
      0.52306945	     -0.00000000	     -0.04276868	      0.04778310	      0.05225547
      0.52316197	     -0.00000000	     -0.04276879	      0.04778291	      0.05225524
      0.52327662	      0.00000000	     -0.04276894	      0.04778266	      0.05225496
      0.52339127	     -0.00000000	     -0.04276908	      0.04778242	      0.05225468
      0.52348405	      0.00000000	     -0.04276920	      0.04778222	      0.05225445
      0.52357684	     -0.00000000	     -0.04276932	      0.04778202	      0.05225422
      0.52369285	      0.00000000	     -0.04276947	      0.04778177	      0.05225393
      0.52380886	     -0.00000000	     -0.04276962	      0.04778152	      0.05225364
      0.52389814	     -0.00000000	     -0.04276973	      0.04778133	      0.05225342
      0.52398742	     -0.00000000	     -0.04276985	      0.04778114	      0.05225320
      0.52410825	      0.00000000	     -0.04277000	      0.04778088	      0.05225290
      0.52422907	      0.00000000	     -0.04277016	      0.04778062	      0.05225260
      0.52431487	     -0.00000000	     -0.04277027	      0.04778043	      0.05225238
      0.52440067	     -0.00000000	     -0.04277038	      0.04778025	      0.05225217
      0.52452819	      0.00000000	     -0.04277054	      0.04777997	      0.05225185
      0.52463522	      0.00000000	     -0.04277068	      0.04777974	      0.05225158
      0.52474226	     -0.00000000	     -0.04277082	      0.04777951	      0.05225131
      0.52484929	     -0.00000000	     -0.04277096	      0.04777927	      0.05225104
      0.52494503	     -0.00000000	     -0.04277108	      0.04777906	      0.05225080
      0.52504076	      0.00000000	     -0.04277121	      0.04777885	      0.05225056
      0.52513650	      0.00000000	     -0.04277133	      0.04777864	      0.05225032
      0.52525895	     -0.00000000	     -0.04277149	      0.04777838	      0.05225001
      0.52535596	      0.00000000	     -0.04277162	      0.04777816	      0.05224976
      0.52545297	      0.00000000	     -0.04277174	      0.04777795	      0.05224952
      0.52554997	      0.00000000	     -0.04277187	      0.04777774	      0.05224927
      0.52567178	      0.00000000	     -0.04277203	      0.04777747	      0.05224896
      0.52576697	      0.00000000	     -0.04277216	      0.04777726	      0.05224872
      0.52586216	     -0.00000000	     -0.04277228	      0.04777705	      0.05224848
      0.52595734	     -0.00000000	     -0.04277241	      0.04777683	      0.05224823
      0.52608455	     -0.00000000	     -0.04277257	      0.04777655	      0.05224791
      0.52617879	      0.00000000	     -0.04277270	      0.04777634	      0.05224766
      0.52627304	     -0.00000000	     -0.04277282	      0.04777613	      0.05224742
      0.52638856	     -0.00000000	     -0.04277298	      0.04777587	      0.05224713
      0.52649116	      0.00000000	     -0.04277311	      0.04777565	      0.05224686
      0.52659375	     -0.00000000	     -0.04277325	      0.04777542	      0.05224660
      0.52669635	     -0.00000000	     -0.04277339	      0.04777519	      0.05224633
      0.52679894	     -0.00000000	     -0.04277352	      0.04777496	      0.05224607
      0.52690154	     -0.00000000	     -0.04277366	      0.04777472	      0.05224580
      0.52700413	      0.00000000	     -0.04277380	      0.04777449	      0.05224553
      0.52710673	     -0.00000000	     -0.04277394	      0.04777426	      0.05224527
      0.52720932	      0.00000000	     -0.04277407	      0.04777403	      0.05224500
      0.52731192	     -0.00000000	     -0.04277421	      0.04777380	      0.05224473
      0.52741452	      0.00000000	     -0.04277435	      0.04777356	      0.05224446
      0.52750573	     -0.00000000	     -0.04277447	      0.04777336	      0.05224423
      0.52759695	     -0.00000000	     -0.04277460	      0.04777315	      0.05224399
      0.52770915	     -0.00000000	     -0.04277475	      0.04777289	      0.05224369
      0.52782134	     -0.00000000	     -0.04277490	      0.04777264	      0.05224340
      0.52791397	      0.00000000	     -0.04277503	      0.04777243	      0.05224315
      0.52800661	     -0.00000000	     -0.04277515	      0.04777221	      0.05224291
      0.52811933	      0.00000000	     -0.04277531	      0.04777195	      0.05224261
      0.52823205	     -0.00000000	     -0.04277546	      0.04777170	      0.05224231
      0.52832104	     -0.00000000	     -0.04277558	      0.04777149	      0.05224208
      0.52841003	     -0.00000000	     -0.04277571	      0.04777129	      0.05224184
      0.52852729	      0.00000000	     -0.04277587	      0.04777102	      0.05224153
      0.52864455	      0.00000000	     -0.04277603	      0.04777074	      0.05224122
      0.52873041	     -0.00000000	     -0.04277615	      0.04777054	      0.05224099
      0.52881626	     -0.00000000	     -0.04277626	      0.04777035	      0.05224076
      0.52893920	      0.00000000	     -0.04277643	      0.04777006	      0.05224043
      0.52904408	      0.00000000	     -0.04277658	      0.04776982	      0.05224015
      0.52914896	     -0.00000000	     -0.04277672	      0.04776957	      0.05223987
      0.52925385	     -0.00000000	     -0.04277687	      0.04776933	      0.05223959
      0.52935873	      0.00000000	     -0.04277702	      0.04776908	      0.05223931
      0.52944839	     -0.00000000	     -0.04277714	      0.04776887	      0.05223907
      0.52953805	     -0.00000000	     -0.04277727	      0.04776866	      0.05223882
      0.52965167	      0.00000000	     -0.04277742	      0.04776839	      0.05223852
      0.52976528	     -0.00000000	     -0.04277758	      0.04776812	      0.05223821
      0.52985476	      0.00000000	     -0.04277771	      0.04776791	      0.05223797
      0.52994424	      0.00000000	     -0.04277783	      0.04776770	      0.05223772
      0.53006015	     -0.00000000	     -0.04277800	      0.04776743	      0.05223741
      0.53017605	     -0.00000000	     -0.04277816	      0.04776715	      0.05223709
      0.53026123	      0.00000000	     -0.04277828	      0.04776695	      0.05223686
      0.53034640	     -0.00000000	     -0.04277840	      0.04776675	      0.05223663
      0.53046917	     -0.00000000	     -0.04277858	      0.04776645	      0.05223629
      0.53057344	     -0.00000000	     -0.04277872	      0.04776620	      0.05223601
      0.53067772	     -0.00000000	     -0.04277887	      0.04776595	      0.05223572
      0.53078199	     -0.00000000	     -0.04277902	      0.04776570	      0.05223543
      0.53088627	     -0.00000000	     -0.04277917	      0.04776545	      0.05223515
      0.53097595	      0.00000000	     -0.04277930	      0.04776524	      0.05223490
      0.53106563	     -0.00000000	     -0.04277943	      0.04776502	      0.05223465
      0.53117789	     -0.00000000	     -0.04277959	      0.04776475	      0.05223434
      0.53129014	      0.00000000	     -0.04277975	      0.04776448	      0.05223403
      0.53138021	     -0.00000000	     -0.04277988	      0.04776426	      0.05223378
      0.53147027	     -0.00000000	     -0.04278001	      0.04776404	      0.05223353
      0.53158385	     -0.00000000	     -0.04278017	      0.04776376	      0.05223321
      0.53169743	     -0.00000000	     -0.04278033	      0.04776349	      0.05223289
      0.53178401	     -0.00000000	     -0.04278046	      0.04776328	      0.05223265
      0.53187060	      0.00000000	     -0.04278059	      0.04776306	      0.05223241
      0.53198905	      0.00000000	     -0.04278076	      0.04776277	      0.05223208
      0.53210750	      0.00000000	     -0.04278093	      0.04776248	      0.05223174
      0.53219074	     -0.00000000	     -0.04278105	      0.04776228	      0.05223151
      0.53227399	     -0.00000000	     -0.04278117	      0.04776207	      0.05223127
      0.53239904	      0.00000000	     -0.04278136	      0.04776177	      0.05223092
      0.53250373	     -0.00000000	     -0.04278151	      0.04776151	      0.05223062
      0.53260842	      0.00000000	     -0.04278166	      0.04776125	      0.05223033
      0.53271312	      0.00000000	     -0.04278182	      0.04776099	      0.05223003
      0.53280561	      0.00000000	     -0.04278195	      0.04776076	      0.05222977
      0.53289809	     -0.00000000	     -0.04278209	      0.04776053	      0.05222950
      0.53299058	      0.00000000	     -0.04278223	      0.04776030	      0.05222924
      0.53311300	     -0.00000000	     -0.04278241	      0.04775999	      0.05222889
      0.53320683	      0.00000000	     -0.04278255	      0.04775976	      0.05222862
      0.53330066	      0.00000000	     -0.04278269	      0.04775952	      0.05222835
      0.53339450	      0.00000000	     -0.04278283	      0.04775929	      0.05222808
      0.53351654	      0.00000000	     -0.04278301	      0.04775898	      0.05222773
      0.53360830	      0.00000000	     -0.04278315	      0.04775875	      0.05222747
      0.53370006	      0.00000000	     -0.04278328	      0.04775851	      0.05222720
      0.53381248	     -0.00000000	     -0.04278345	      0.04775823	      0.05222688
      0.53391349	     -0.00000000	     -0.04278360	      0.04775797	      0.05222658
      0.53401450	     -0.00000000	     -0.04278376	      0.04775772	      0.05222629
      0.53411551	      0.00000000	     -0.04278391	      0.04775746	      0.05222600
      0.53421652	     -0.00000000	     -0.04278406	      0.04775720	      0.05222570
      0.53431753	      0.00000000	     -0.04278421	      0.04775694	      0.05222541
      0.53441853	     -0.00000000	     -0.04278437	      0.04775669	      0.05222511
      0.53450701	      0.00000000	     -0.04278450	      0.04775646	      0.05222485
      0.53459549	     -0.00000000	     -0.04278464	      0.04775623	      0.05222459
      0.53470655	     -0.00000000	     -0.04278481	      0.04775595	      0.05222427
      0.53481761	     -0.00000000	     -0.04278498	      0.04775566	      0.05222394
      0.53490653	      0.00000000	     -0.04278511	      0.04775543	      0.05222368
      0.53499545	     -0.00000000	     -0.04278525	      0.04775520	      0.05222342
      0.53510839	      0.00000000	     -0.04278542	      0.04775491	      0.05222308
      0.53522133	     -0.00000000	     -0.04278560	      0.04775461	      0.05222275
      0.53530570	     -0.00000000	     -0.04278573	      0.04775439	      0.05222250
      0.53539008	      0.00000000	     -0.04278586	      0.04775417	      0.05222224
      0.53550993	      0.00000000	     -0.04278604	      0.04775386	      0.05222189
      0.53561676	      0.00000000	     -0.04278621	      0.04775358	      0.05222157
      0.53572359	     -0.00000000	     -0.04278637	      0.04775330	      0.05222125
      0.53580976	     -0.00000000	     -0.04278651	      0.04775307	      0.05222099
      0.53589593	     -0.00000000	     -0.04278664	      0.04775285	      0.05222073
      0.53601039	     -0.00000000	     -0.04278682	      0.04775255	      0.05222039
      0.53612485	     -0.00000000	     -0.04278700	      0.04775224	      0.05222004
      0.53621039	      0.00000000	     -0.04278713	      0.04775202	      0.05221978
      0.53629592	      0.00000000	     -0.04278727	      0.04775179	      0.05221952
      0.53641301	     -0.00000000	     -0.04278745	      0.04775148	      0.05221917
      0.53653009	      0.00000000	     -0.04278764	      0.04775117	      0.05221881
      0.53661190	     -0.00000000	     -0.04278777	      0.04775095	      0.05221857
      0.53669372	      0.00000000	     -0.04278790	      0.04775073	      0.05221832
      0.53681750	     -0.00000000	     -0.04278809	      0.04775040	      0.05221794
      0.53692145	      0.00000000	     -0.04278826	      0.04775012	      0.05221762
      0.53702541	      0.00000000	     -0.04278842	      0.04774984	      0.05221730
      0.53712936	     -0.00000000	     -0.04278859	      0.04774956	      0.05221698
      0.53721879	      0.00000000	     -0.04278873	      0.04774932	      0.05221671
      0.53730822	     -0.00000000	     -0.04278887	      0.04774907	      0.05221643
      0.53741679	      0.00000000	     -0.04278905	      0.04774878	      0.05221610
      0.53752536	     -0.00000000	     -0.04278922	      0.04774849	      0.05221576
      0.53761463	      0.00000000	     -0.04278937	      0.04774824	      0.05221548
      0.53770391	      0.00000000	     -0.04278951	      0.04774800	      0.05221521
      0.53781360	     -0.00000000	     -0.04278969	      0.04774770	      0.05221487
      0.53792328	      0.00000000	     -0.04278987	      0.04774740	      0.05221452
      0.53801022	     -0.00000000	     -0.04279001	      0.04774716	      0.05221425
      0.53809717	     -0.00000000	     -0.04279015	      0.04774692	      0.05221398
      0.53820985	      0.00000000	     -0.04279033	      0.04774661	      0.05221363
      0.53832253	     -0.00000000	     -0.04279052	      0.04774630	      0.05221327
      0.53840725	      0.00000000	     -0.04279065	      0.04774606	      0.05221301
      0.53849196	     -0.00000000	     -0.04279079	      0.04774583	      0.05221274
      0.53860832	      0.00000000	     -0.04279098	      0.04774551	      0.05221237
      0.53872468	      0.00000000	     -0.04279118	      0.04774518	      0.05221200
      0.53880646	      0.00000000	     -0.04279131	      0.04774495	      0.05221174
      0.53888824	     -0.00000000	     -0.04279145	      0.04774473	      0.05221148
      0.53901016	     -0.00000000	     -0.04279165	      0.04774439	      0.05221110
      0.53911330	     -0.00000000	     -0.04279182	      0.04774410	      0.05221077
      0.53921644	     -0.00000000	     -0.04279199	      0.04774381	      0.05221044
      0.53931958	     -0.00000000	     -0.04279216	      0.04774351	      0.05221011
      0.53940862	     -0.00000000	     -0.04279231	      0.04774326	      0.05220982
      0.53949765	     -0.00000000	     -0.04279246	      0.04774301	      0.05220954
      0.53960519	      0.00000000	     -0.04279264	      0.04774271	      0.05220919
      0.53971273	     -0.00000000	     -0.04279282	      0.04774240	      0.05220884
      0.53980186	      0.00000000	     -0.04279297	      0.04774215	      0.05220855
      0.53989100	     -0.00000000	     -0.04279312	      0.04774189	      0.05220827
      0.53999931	     -0.00000000	     -0.04279330	      0.04774158	      0.05220791
      0.54010762	      0.00000000	     -0.04279349	      0.04774127	      0.05220756
      0.54019469	     -0.00000000	     -0.04279364	      0.04774102	      0.05220728
      0.54028175	     -0.00000000	     -0.04279378	      0.04774077	      0.05220699
      0.54039256	      0.00000000	     -0.04279397	      0.04774045	      0.05220663
      0.54050338	     -0.00000000	     -0.04279416	      0.04774013	      0.05220627
      0.54058860	     -0.00000000	     -0.04279431	      0.04773989	      0.05220599
      0.54067382	      0.00000000	     -0.04279445	      0.04773964	      0.05220571
      0.54078751	     -0.00000000	     -0.04279465	      0.04773931	      0.05220533
      0.54090121	      0.00000000	     -0.04279484	      0.04773898	      0.05220496
      0.54098401	     -0.00000000	     -0.04279499	      0.04773874	      0.05220468
      0.54106681	     -0.00000000	     -0.04279513	      0.04773849	      0.05220441
      0.54118466	      0.00000000	     -0.04279533	      0.04773815	      0.05220401
      0.54128650	     -0.00000000	     -0.04279551	      0.04773785	      0.05220368
      0.54138833	      0.00000000	     -0.04279569	      0.04773755	      0.05220334
      0.54149017	     -0.00000000	     -0.04279586	      0.04773725	      0.05220299
      0.54157975	      0.00000000	     -0.04279602	      0.04773698	      0.05220269
      0.54166932	     -0.00000000	     -0.04279618	      0.04773672	      0.05220239
      0.54175890	      0.00000000	     -0.04279633	      0.04773645	      0.05220209
      0.54188014	      0.00000000	     -0.04279655	      0.04773609	      0.05220168
      0.54197065	      0.00000000	     -0.04279671	      0.04773582	      0.05220138
      0.54206117	     -0.00000000	     -0.04279687	      0.04773555	      0.05220107
      0.54216987	      0.00000000	     -0.04279706	      0.04773522	      0.05220070
      0.54226767	      0.00000000	     -0.04279723	      0.04773493	      0.05220037
      0.54236548	      0.00000000	     -0.04279741	      0.04773464	      0.05220003
      0.54246329	     -0.00000000	     -0.04279758	      0.04773434	      0.05219970
      0.54256110	      0.00000000	     -0.04279775	      0.04773405	      0.05219937
      0.54265890	     -0.00000000	     -0.04279793	      0.04773375	      0.05219903
      0.54275671	      0.00000000	     -0.04279810	      0.04773345	      0.05219869
      0.54285452	     -0.00000000	     -0.04279828	      0.04773316	      0.05219836
      0.54295233	     -0.00000000	     -0.04279846	      0.04773286	      0.05219802
      0.54305013	     -0.00000000	     -0.04279863	      0.04773256	      0.05219768
      0.54313783	      0.00000000	     -0.04279879	      0.04773229	      0.05219738
      0.54322554	      0.00000000	     -0.04279895	      0.04773202	      0.05219707
      0.54333115	      0.00000000	     -0.04279914	      0.04773170	      0.05219670
      0.54343676	      0.00000000	     -0.04279933	      0.04773137	      0.05219634
      0.54352721	      0.00000000	     -0.04279950	      0.04773109	      0.05219602
      0.54361766	      0.00000000	     -0.04279966	      0.04773081	      0.05219570
      0.54370810	      0.00000000	     -0.04279983	      0.04773053	      0.05219539
      0.54382512	      0.00000000	     -0.04280004	      0.04773017	      0.05219497
      0.54391527	      0.00000000	     -0.04280021	      0.04772988	      0.05219466
      0.54400542	     -0.00000000	     -0.04280038	      0.04772960	      0.05219434
      0.54409557	      0.00000000	     -0.04280054	      0.04772932	      0.05219402
      0.54421628	     -0.00000000	     -0.04280076	      0.04772894	      0.05219359
      0.54430429	      0.00000000	     -0.04280093	      0.04772867	      0.05219328
      0.54439230	      0.00000000	     -0.04280109	      0.04772839	      0.05219296
      0.54450245	     -0.00000000	     -0.04280130	      0.04772804	      0.05219257
      0.54460140	      0.00000000	     -0.04280148	      0.04772773	      0.05219222
      0.54470034	      0.00000000	     -0.04280167	      0.04772741	      0.05219186
      0.54479928	      0.00000000	     -0.04280185	      0.04772710	      0.05219151
      0.54489822	      0.00000000	     -0.04280204	      0.04772678	      0.05219115
      0.54498389	      0.00000000	     -0.04280220	      0.04772651	      0.05219084
      0.54506955	     -0.00000000	     -0.04280236	      0.04772623	      0.05219053
      0.54517809	     -0.00000000	     -0.04280257	      0.04772588	      0.05219014
      0.54528664	      0.00000000	     -0.04280277	      0.04772554	      0.05218974
      0.54537112	      0.00000000	     -0.04280293	      0.04772526	      0.05218943
      0.54545561	      0.00000000	     -0.04280309	      0.04772499	      0.05218912
      0.54556821	     -0.00000000	     -0.04280331	      0.04772462	      0.05218871
      0.54566913	     -0.00000000	     -0.04280350	      0.04772430	      0.05218834
      0.54577006	      0.00000000	     -0.04280370	      0.04772397	      0.05218797
      0.54585863	      0.00000000	     -0.04280387	      0.04772368	      0.05218764
      0.54594720	      0.00000000	     -0.04280404	      0.04772339	      0.05218732
      0.54603577	     -0.00000000	     -0.04280421	      0.04772310	      0.05218699
      0.54615554	      0.00000000	     -0.04280444	      0.04772271	      0.05218655
      0.54624464	     -0.00000000	     -0.04280461	      0.04772241	      0.05218621
      0.54633374	      0.00000000	     -0.04280479	      0.04772212	      0.05218588
      0.54644134	      0.00000000	     -0.04280500	      0.04772176	      0.05218548
      0.54654894	     -0.00000000	     -0.04280521	      0.04772140	      0.05218508
      0.54663024	      0.00000000	     -0.04280536	      0.04772113	      0.05218477
      0.54671154	      0.00000000	     -0.04280552	      0.04772086	      0.05218447
      0.54682647	     -0.00000000	     -0.04280575	      0.04772048	      0.05218403
      0.54692795	     -0.00000000	     -0.04280595	      0.04772014	      0.05218365
      0.54702942	      0.00000000	     -0.04280615	      0.04771980	      0.05218327
      0.54713089	     -0.00000000	     -0.04280635	      0.04771946	      0.05218288
      0.54721515	     -0.00000000	     -0.04280652	      0.04771917	      0.05218256
      0.54729940	     -0.00000000	     -0.04280669	      0.04771889	      0.05218224
      0.54740802	     -0.00000000	     -0.04280690	      0.04771852	      0.05218182
      0.54751664	      0.00000000	     -0.04280712	      0.04771815	      0.05218141
      0.54760240	     -0.00000000	     -0.04280729	      0.04771786	      0.05218108
      0.54768817	     -0.00000000	     -0.04280747	      0.04771756	      0.05218075
      0.54779641	      0.00000000	     -0.04280768	      0.04771719	      0.05218033
      0.54790464	      0.00000000	     -0.04280790	      0.04771682	      0.05217991
      0.54798825	     -0.00000000	     -0.04280807	      0.04771653	      0.05217959
      0.54807186	      0.00000000	     -0.04280824	      0.04771624	      0.05217926
      0.54818264	     -0.00000000	     -0.04280847	      0.04771586	      0.05217883
      0.54829341	      0.00000000	     -0.04280869	      0.04771548	      0.05217840
      0.54837575	      0.00000000	     -0.04280886	      0.04771519	      0.05217807
      0.54845810	     -0.00000000	     -0.04280903	      0.04771490	      0.05217775
      0.54857109	      0.00000000	     -0.04280926	      0.04771451	      0.05217731
      0.54867065	     -0.00000000	     -0.04280947	      0.04771416	      0.05217691
      0.54877021	     -0.00000000	     -0.04280967	      0.04771381	      0.05217652
      0.54886976	     -0.00000000	     -0.04280988	      0.04771346	      0.05217613
      0.54895767	     -0.00000000	     -0.04281006	      0.04771315	      0.05217578
      0.54904558	      0.00000000	     -0.04281024	      0.04771284	      0.05217543
      0.54913349	     -0.00000000	     -0.04281043	      0.04771253	      0.05217508
      0.54925188	      0.00000000	     -0.04281067	      0.04771211	      0.05217460
      0.54934017	     -0.00000000	     -0.04281086	      0.04771179	      0.05217425
      0.54942846	     -0.00000000	     -0.04281105	      0.04771147	      0.05217389
      0.54953504	      0.00000000	     -0.04281127	      0.04771109	      0.05217346
      0.54964162	      0.00000000	     -0.04281149	      0.04771071	      0.05217303
      0.54972267	     -0.00000000	     -0.04281167	      0.04771042	      0.05217270
      0.54980373	     -0.00000000	     -0.04281184	      0.04771013	      0.05217238
      0.54991683	     -0.00000000	     -0.04281208	      0.04770972	      0.05217191
      0.55001739	     -0.00000000	     -0.04281229	      0.04770935	      0.05217150
      0.55011796	      0.00000000	     -0.04281251	      0.04770898	      0.05217109
      0.55021852	     -0.00000000	     -0.04281272	      0.04770862	      0.05217068
      0.55030213	     -0.00000000	     -0.04281290	      0.04770831	      0.05217034
      0.55038574	     -0.00000000	     -0.04281308	      0.04770800	      0.05216999
      0.55049326	     -0.00000000	     -0.04281332	      0.04770761	      0.05216955
      0.55060077	     -0.00000000	     -0.04281355	      0.04770721	      0.05216910
      0.55068630	     -0.00000000	     -0.04281373	      0.04770690	      0.05216875
      0.55077183	      0.00000000	     -0.04281392	      0.04770658	      0.05216839
      0.55087844	      0.00000000	     -0.04281415	      0.04770618	      0.05216795
      0.55098505	     -0.00000000	     -0.04281439	      0.04770579	      0.05216750
      0.55106871	     -0.00000000	     -0.04281457	      0.04770547	      0.05216715
      0.55115238	      0.00000000	     -0.04281475	      0.04770516	      0.05216680
      0.55126093	     -0.00000000	     -0.04281499	      0.04770475	      0.05216634
      0.55136948	     -0.00000000	     -0.04281523	      0.04770434	      0.05216588
      0.55145234	      0.00000000	     -0.04281542	      0.04770403	      0.05216553
      0.55153520	      0.00000000	     -0.04281560	      0.04770372	      0.05216517
      0.55164511	      0.00000000	     -0.04281585	      0.04770330	      0.05216471
      0.55175503	     -0.00000000	     -0.04281609	      0.04770288	      0.05216424
      0.55183657	     -0.00000000	     -0.04281627	      0.04770257	      0.05216389
      0.55191811	      0.00000000	     -0.04281646	      0.04770226	      0.05216354
      0.55203004	      0.00000000	     -0.04281671	      0.04770183	      0.05216305
      0.55212895	      0.00000000	     -0.04281693	      0.04770145	      0.05216263
      0.55222787	      0.00000000	     -0.04281716	      0.04770106	      0.05216220
      0.55232678	     -0.00000000	     -0.04281738	      0.04770068	      0.05216177
      0.55241318	      0.00000000	     -0.04281758	      0.04770035	      0.05216139
      0.55249958	     -0.00000000	     -0.04281777	      0.04770001	      0.05216102
      0.55258598	      0.00000000	     -0.04281797	      0.04769967	      0.05216064
      0.55270619	      0.00000000	     -0.04281825	      0.04769920	      0.05216011
      0.55279270	     -0.00000000	     -0.04281845	      0.04769886	      0.05215973
      0.55287922	      0.00000000	     -0.04281865	      0.04769852	      0.05215935
      0.55298645	     -0.00000000	     -0.04281889	      0.04769810	      0.05215887
      0.55308294	      0.00000000	     -0.04281912	      0.04769772	      0.05215845
      0.55317943	      0.00000000	     -0.04281934	      0.04769734	      0.05215802
      0.55327593	      0.00000000	     -0.04281957	      0.04769695	      0.05215759
      0.55337242	      0.00000000	     -0.04281979	      0.04769657	      0.05215715
      0.55345725	     -0.00000000	     -0.04281999	      0.04769623	      0.05215677
      0.55354207	     -0.00000000	     -0.04282019	      0.04769589	      0.05215639
      0.55364702	     -0.00000000	     -0.04282044	      0.04769546	      0.05215592
      0.55375198	      0.00000000	     -0.04282069	      0.04769504	      0.05215545
      0.55383485	      0.00000000	     -0.04282088	      0.04769471	      0.05215507
      0.55391772	      0.00000000	     -0.04282108	      0.04769437	      0.05215469
      0.55402748	      0.00000000	     -0.04282134	      0.04769392	      0.05215419
      0.55412550	      0.00000000	     -0.04282158	      0.04769352	      0.05215374
      0.55422353	     -0.00000000	     -0.04282181	      0.04769312	      0.05215330
      0.55431144	      0.00000000	     -0.04282202	      0.04769276	      0.05215289
      0.55439934	     -0.00000000	     -0.04282223	      0.04769240	      0.05215249
      0.55448725	      0.00000000	     -0.04282245	      0.04769204	      0.05215208
      0.55459973	     -0.00000000	     -0.04282272	      0.04769157	      0.05215156
      0.55468762	     -0.00000000	     -0.04282293	      0.04769121	      0.05215115
      0.55477551	      0.00000000	     -0.04282315	      0.04769084	      0.05215074
      0.55486340	     -0.00000000	     -0.04282336	      0.04769047	      0.05215033
      0.55497955	      0.00000000	     -0.04282365	      0.04768999	      0.05214979
      0.55506486	      0.00000000	     -0.04282386	      0.04768963	      0.05214938
      0.55515017	     -0.00000000	     -0.04282407	      0.04768927	      0.05214898
      0.55525681	     -0.00000000	     -0.04282433	      0.04768882	      0.05214848
      0.55536346	     -0.00000000	     -0.04282459	      0.04768837	      0.05214797
      0.55544313	     -0.00000000	     -0.04282479	      0.04768803	      0.05214759
      0.55552280	      0.00000000	     -0.04282499	      0.04768769	      0.05214722
      0.55563475	     -0.00000000	     -0.04282527	      0.04768721	      0.05214668
      0.55573417	     -0.00000000	     -0.04282552	      0.04768679	      0.05214620
      0.55583358	     -0.00000000	     -0.04282577	      0.04768636	      0.05214573
      0.55593300	     -0.00000000	     -0.04282602	      0.04768593	      0.05214525
      0.55601477	     -0.00000000	     -0.04282623	      0.04768558	      0.05214485
      0.55609655	      0.00000000	     -0.04282643	      0.04768522	      0.05214445
      0.55620325	      0.00000000	     -0.04282671	      0.04768476	      0.05214393
      0.55630177	     -0.00000000	     -0.04282696	      0.04768433	      0.05214345
      0.55640029	     -0.00000000	     -0.04282721	      0.04768390	      0.05214297
      0.55649881	      0.00000000	     -0.04282746	      0.04768346	      0.05214249
      0.55658102	      0.00000000	     -0.04282767	      0.04768310	      0.05214208
      0.55666324	      0.00000000	     -0.04282789	      0.04768274	      0.05214168
      0.55676884	      0.00000000	     -0.04282816	      0.04768227	      0.05214116
      0.55687444	      0.00000000	     -0.04282843	      0.04768180	      0.05214063
      0.55695934	      0.00000000	     -0.04282865	      0.04768142	      0.05214021
      0.55704424	     -0.00000000	     -0.04282888	      0.04768104	      0.05213978
      0.55714808	      0.00000000	     -0.04282915	      0.04768058	      0.05213926
      0.55725192	     -0.00000000	     -0.04282942	      0.04768011	      0.05213874
      0.55733527	     -0.00000000	     -0.04282964	      0.04767973	      0.05213832
      0.55741861	     -0.00000000	     -0.04282986	      0.04767936	      0.05213790
      0.55752374	      0.00000000	     -0.04283014	      0.04767888	      0.05213737
      0.55762888	     -0.00000000	     -0.04283042	      0.04767840	      0.05213683
      0.55771197	      0.00000000	     -0.04283064	      0.04767802	      0.05213641
      0.55779507	     -0.00000000	     -0.04283086	      0.04767764	      0.05213598
      0.55790066	      0.00000000	     -0.04283115	      0.04767716	      0.05213544
      0.55800624	     -0.00000000	     -0.04283143	      0.04767667	      0.05213490
      0.55808857	      0.00000000	     -0.04283165	      0.04767629	      0.05213447
      0.55817090	     -0.00000000	     -0.04283188	      0.04767591	      0.05213405
      0.55827741	     -0.00000000	     -0.04283217	      0.04767541	      0.05213350
      0.55838392	      0.00000000	     -0.04283246	      0.04767491	      0.05213294
      0.55846554	     -0.00000000	     -0.04283268	      0.04767453	      0.05213251
      0.55854716	      0.00000000	     -0.04283290	      0.04767415	      0.05213209
      0.55865467	      0.00000000	     -0.04283320	      0.04767364	      0.05213152
      0.55876218	     -0.00000000	     -0.04283349	      0.04767313	      0.05213095
      0.55884293	      0.00000000	     -0.04283372	      0.04767275	      0.05213053
      0.55892369	      0.00000000	     -0.04283394	      0.04767237	      0.05213010
      0.55903248	     -0.00000000	     -0.04283425	      0.04767185	      0.05212952
      0.55912945	      0.00000000	     -0.04283452	      0.04767138	      0.05212900
      0.55922641	      0.00000000	     -0.04283479	      0.04767092	      0.05212848
      0.55932338	     -0.00000000	     -0.04283506	      0.04767045	      0.05212796
      0.55940869	     -0.00000000	     -0.04283530	      0.04767004	      0.05212750
      0.55949400	     -0.00000000	     -0.04283554	      0.04766962	      0.05212704
      0.55957931	     -0.00000000	     -0.04283578	      0.04766921	      0.05212658
      0.55969585	     -0.00000000	     -0.04283612	      0.04766864	      0.05212594
      0.55978118	     -0.00000000	     -0.04283636	      0.04766822	      0.05212548
      0.55986651	     -0.00000000	     -0.04283660	      0.04766780	      0.05212501
      0.55997113	      0.00000000	     -0.04283690	      0.04766729	      0.05212443
      0.56007575	      0.00000000	     -0.04283721	      0.04766677	      0.05212386
      0.56015439	     -0.00000000	     -0.04283743	      0.04766638	      0.05212342
      0.56023303	      0.00000000	     -0.04283766	      0.04766599	      0.05212299
      0.56034371	     -0.00000000	     -0.04283798	      0.04766543	      0.05212237
      0.56044214	     -0.00000000	     -0.04283827	      0.04766494	      0.05212182
      0.56054057	     -0.00000000	     -0.04283856	      0.04766445	      0.05212127
      0.56062899	     -0.00000000	     -0.04283882	      0.04766400	      0.05212077
      0.56071740	     -0.00000000	     -0.04283908	      0.04766355	      0.05212027
      0.56080582	     -0.00000000	     -0.04283934	      0.04766310	      0.05211977
      0.56089424	      0.00000000	     -0.04283960	      0.04766265	      0.05211927
      0.56100807	     -0.00000000	     -0.04283994	      0.04766207	      0.05211862
      0.56109024	     -0.00000000	     -0.04284019	      0.04766165	      0.05211815
      0.56117241	     -0.00000000	     -0.04284043	      0.04766123	      0.05211768
      0.56127979	      0.00000000	     -0.04284076	      0.04766067	      0.05211707
      0.56138717	      0.00000000	     -0.04284108	      0.04766012	      0.05211645
      0.56146469	     -0.00000000	     -0.04284131	      0.04765971	      0.05211600
      0.56154222	     -0.00000000	     -0.04284155	      0.04765931	      0.05211555
      0.56165486	     -0.00000000	     -0.04284189	      0.04765872	      0.05211489
      0.56175325	     -0.00000000	     -0.04284219	      0.04765820	      0.05211432
      0.56185163	     -0.00000000	     -0.04284249	      0.04765769	      0.05211374
      0.56194006	      0.00000000	     -0.04284277	      0.04765722	      0.05211322
      0.56202849	      0.00000000	     -0.04284304	      0.04765675	      0.05211270
      0.56211692	      0.00000000	     -0.04284331	      0.04765628	      0.05211217
      0.56220535	     -0.00000000	     -0.04284359	      0.04765581	      0.05211165
      0.56231721	      0.00000000	     -0.04284394	      0.04765521	      0.05211098
      0.56239983	     -0.00000000	     -0.04284419	      0.04765476	      0.05211049
      0.56248245	     -0.00000000	     -0.04284445	      0.04765432	      0.05210999
      0.56258833	      0.00000000	     -0.04284479	      0.04765374	      0.05210935
      0.56269421	      0.00000000	     -0.04284512	      0.04765317	      0.05210871
      0.56277217	     -0.00000000	     -0.04284537	      0.04765274	      0.05210824
      0.56285013	     -0.00000000	     -0.04284562	      0.04765232	      0.05210777
      0.56296114	     -0.00000000	     -0.04284597	      0.04765171	      0.05210709
      0.56305850	      0.00000000	     -0.04284628	      0.04765117	      0.05210649
      0.56315585	     -0.00000000	     -0.04284659	      0.04765063	      0.05210589
      0.56325321	      0.00000000	     -0.04284691	      0.04765009	      0.05210529
      0.56333459	     -0.00000000	     -0.04284717	      0.04764964	      0.05210479
      0.56341597	     -0.00000000	     -0.04284744	      0.04764919	      0.05210428
      0.56351961	      0.00000000	     -0.04284777	      0.04764860	      0.05210364
      0.56362326	      0.00000000	     -0.04284811	      0.04764802	      0.05210299
      0.56370602	      0.00000000	     -0.04284838	      0.04764755	      0.05210247
      0.56378878	     -0.00000000	     -0.04284866	      0.04764708	      0.05210195
      0.56389214	      0.00000000	     -0.04284900	      0.04764650	      0.05210130
      0.56399551	     -0.00000000	     -0.04284934	      0.04764591	      0.05210064
      0.56407619	      0.00000000	     -0.04284961	      0.04764545	      0.05210013
      0.56415687	      0.00000000	     -0.04284988	      0.04764498	      0.05209961
      0.56426276	      0.00000000	     -0.04285023	      0.04764437	      0.05209893
      0.56436864	      0.00000000	     -0.04285059	      0.04764376	      0.05209825
      0.56444782	      0.00000000	     -0.04285085	      0.04764330	      0.05209774
      0.56452700	      0.00000000	     -0.04285112	      0.04764284	      0.05209723
      0.56463557	      0.00000000	     -0.04285149	      0.04764220	      0.05209652
      0.56473091	     -0.00000000	     -0.04285181	      0.04764164	      0.05209590
      0.56482625	      0.00000000	     -0.04285214	      0.04764108	      0.05209528
      0.56492159	     -0.00000000	     -0.04285247	      0.04764052	      0.05209465
      0.56500687	     -0.00000000	     -0.04285276	      0.04764001	      0.05209409
      0.56509215	     -0.00000000	     -0.04285305	      0.04763950	      0.05209352
      0.56517743	      0.00000000	     -0.04285335	      0.04763899	      0.05209296
      0.56528804	     -0.00000000	     -0.04285373	      0.04763833	      0.05209222
      0.56537422	      0.00000000	     -0.04285404	      0.04763781	      0.05209164
      0.56546040	      0.00000000	     -0.04285434	      0.04763729	      0.05209107
      0.56554657	     -0.00000000	     -0.04285464	      0.04763677	      0.05209049
      0.56565790	      0.00000000	     -0.04285503	      0.04763609	      0.05208973
      0.56574226	     -0.00000000	     -0.04285533	      0.04763557	      0.05208916
      0.56582662	      0.00000000	     -0.04285563	      0.04763506	      0.05208859
      0.56592942	      0.00000000	     -0.04285600	      0.04763442	      0.05208788
      0.56603223	     -0.00000000	     -0.04285637	      0.04763379	      0.05208718
      0.56610944	     -0.00000000	     -0.04285664	      0.04763331	      0.05208665
      0.56618665	      0.00000000	     -0.04285692	      0.04763283	      0.05208611
      0.56629720	      0.00000000	     -0.04285732	      0.04763214	      0.05208535
      0.56639296	      0.00000000	     -0.04285767	      0.04763154	      0.05208468
      0.56648871	     -0.00000000	     -0.04285802	      0.04763094	      0.05208401
      0.56658446	      0.00000000	     -0.04285837	      0.04763033	      0.05208334
      0.56666738	      0.00000000	     -0.04285867	      0.04762981	      0.05208276
      0.56675031	     -0.00000000	     -0.04285898	      0.04762928	      0.05208217
      0.56685083	     -0.00000000	     -0.04285935	      0.04762864	      0.05208146
      0.56695135	      0.00000000	     -0.04285972	      0.04762799	      0.05208075
      0.56703368	      0.00000000	     -0.04286003	      0.04762746	      0.05208016
      0.56711601	      0.00000000	     -0.04286033	      0.04762693	      0.05207957
      0.56721844	      0.00000000	     -0.04286072	      0.04762627	      0.05207883
      0.56732087	     -0.00000000	     -0.04286110	      0.04762560	      0.05207809
      0.56740011	     -0.00000000	     -0.04286140	      0.04762508	      0.05207752
      0.56747936	      0.00000000	     -0.04286170	      0.04762456	      0.05207694
      0.56758642	     -0.00000000	     -0.04286211	      0.04762386	      0.05207616
      0.56769348	     -0.00000000	     -0.04286252	      0.04762315	      0.05207538
      0.56776891	      0.00000000	     -0.04286281	      0.04762265	      0.05207482
      0.56784434	     -0.00000000	     -0.04286310	      0.04762215	      0.05207427
      0.56795917	      0.00000000	     -0.04286354	      0.04762138	      0.05207342
      0.56805327	     -0.00000000	     -0.04286391	      0.04762075	      0.05207272
      0.56814737	      0.00000000	     -0.04286427	      0.04762012	      0.05207201
      0.56824146	     -0.00000000	     -0.04286464	      0.04761948	      0.05207131
      0.56833556	      0.00000000	     -0.04286501	      0.04761885	      0.05207060
      0.56841871	      0.00000000	     -0.04286534	      0.04761828	      0.05206997
      0.56850186	      0.00000000	     -0.04286566	      0.04761771	      0.05206934
      0.56858501	     -0.00000000	     -0.04286599	      0.04761714	      0.05206871
      0.56870013	     -0.00000000	     -0.04286645	      0.04761635	      0.05206783
      0.56878423	     -0.00000000	     -0.04286679	      0.04761577	      0.05206719
      0.56886834	      0.00000000	     -0.04286712	      0.04761518	      0.05206654
      0.56897067	     -0.00000000	     -0.04286753	      0.04761447	      0.05206575
      0.56906256	      0.00000000	     -0.04286790	      0.04761383	      0.05206504
      0.56915446	      0.00000000	     -0.04286828	      0.04761318	      0.05206432
      0.56924635	     -0.00000000	     -0.04286865	      0.04761253	      0.05206361
      0.56933825	      0.00000000	     -0.04286903	      0.04761188	      0.05206289
      0.56943014	      0.00000000	     -0.04286940	      0.04761123	      0.05206216
      0.56952204	     -0.00000000	     -0.04286978	      0.04761058	      0.05206144
      0.56960460	     -0.00000000	     -0.04287012	      0.04760999	      0.05206078
      0.56968716	      0.00000000	     -0.04287046	      0.04760939	      0.05206013
      0.56978687	      0.00000000	     -0.04287088	      0.04760867	      0.05205933
      0.56988657	     -0.00000000	     -0.04287129	      0.04760795	      0.05205853
      0.56996735	      0.00000000	     -0.04287163	      0.04760737	      0.05205788
      0.57004813	     -0.00000000	     -0.04287197	      0.04760678	      0.05205723
      0.57015232	     -0.00000000	     -0.04287241	      0.04760601	      0.05205638
      0.57024573	     -0.00000000	     -0.04287281	      0.04760533	      0.05205562
      0.57033914	     -0.00000000	     -0.04287320	      0.04760464	      0.05205486
      0.57043255	      0.00000000	     -0.04287360	      0.04760395	      0.05205409
      0.57051403	     -0.00000000	     -0.04287395	      0.04760334	      0.05205342
      0.57059550	      0.00000000	     -0.04287430	      0.04760273	      0.05205275
      0.57069705	      0.00000000	     -0.04287474	      0.04760197	      0.05205190
      0.57079861	      0.00000000	     -0.04287518	      0.04760121	      0.05205106
      0.57087619	      0.00000000	     -0.04287552	      0.04760062	      0.05205041
      0.57095378	     -0.00000000	     -0.04287585	      0.04760003	      0.05204976
      0.57106354	      0.00000000	     -0.04287633	      0.04759920	      0.05204883
      0.57115640	     -0.00000000	     -0.04287674	      0.04759849	      0.05204805
      0.57124925	      0.00000000	     -0.04287715	      0.04759778	      0.05204726
      0.57134211	      0.00000000	     -0.04287756	      0.04759706	      0.05204647
      0.57142551	      0.00000000	     -0.04287793	      0.04759642	      0.05204575
      0.57150892	     -0.00000000	     -0.04287831	      0.04759577	      0.05204504
      0.57159232	     -0.00000000	     -0.04287868	      0.04759512	      0.05204432
      0.57170185	      0.00000000	     -0.04287917	      0.04759426	      0.05204337
      0.57179100	     -0.00000000	     -0.04287957	      0.04759356	      0.05204259
      0.57188015	      0.00000000	     -0.04287998	      0.04759286	      0.05204182
      0.57196930	      0.00000000	     -0.04288038	      0.04759216	      0.05204103
      0.57205844	     -0.00000000	     -0.04288079	      0.04759145	      0.05204025
      0.57214759	     -0.00000000	     -0.04288120	      0.04759074	      0.05203946
      0.57223674	      0.00000000	     -0.04288161	      0.04759002	      0.05203867
      0.57232589	      0.00000000	     -0.04288202	      0.04758931	      0.05203788
      0.57241503	      0.00000000	     -0.04288243	      0.04758859	      0.05203708
      0.57252309	     -0.00000000	     -0.04288294	      0.04758771	      0.05203612
      0.57260001	      0.00000000	     -0.04288330	      0.04758709	      0.05203542
      0.57267693	     -0.00000000	     -0.04288366	      0.04758646	      0.05203473
      0.57278312	     -0.00000000	     -0.04288416	      0.04758559	      0.05203377
      0.57288092	     -0.00000000	     -0.04288462	      0.04758478	      0.05203287
      0.57297871	      0.00000000	     -0.04288508	      0.04758398	      0.05203198
      0.57306235	     -0.00000000	     -0.04288548	      0.04758328	      0.05203121
      0.57314598	     -0.00000000	     -0.04288588	      0.04758259	      0.05203044
      0.57324657	     -0.00000000	     -0.04288636	      0.04758174	      0.05202951
      0.57333510	     -0.00000000	     -0.04288679	      0.04758100	      0.05202869
      0.57342363	     -0.00000000	     -0.04288721	      0.04758026	      0.05202786
      0.57351216	     -0.00000000	     -0.04288764	      0.04757951	      0.05202704
      0.57360069	      0.00000000	     -0.04288808	      0.04757876	      0.05202620
      0.57368922	      0.00000000	     -0.04288851	      0.04757800	      0.05202537
      0.57377775	     -0.00000000	     -0.04288894	      0.04757724	      0.05202453
      0.57386628	      0.00000000	     -0.04288938	      0.04757648	      0.05202369
      0.57395481	     -0.00000000	     -0.04288981	      0.04757572	      0.05202284
      0.57404334	      0.00000000	     -0.04289025	      0.04757495	      0.05202200
      0.57415408	      0.00000000	     -0.04289080	      0.04757399	      0.05202093
      0.57422821	      0.00000000	     -0.04289118	      0.04757334	      0.05202022
      0.57430234	      0.00000000	     -0.04289155	      0.04757270	      0.05201950
      0.57441130	      0.00000000	     -0.04289210	      0.04757174	      0.05201844
      0.57451527	      0.00000000	     -0.04289262	      0.04757082	      0.05201742
      0.57461924	      0.00000000	     -0.04289315	      0.04756990	      0.05201640
      0.57469862	      0.00000000	     -0.04289355	      0.04756919	      0.05201562
      0.57477800	     -0.00000000	     -0.04289396	      0.04756848	      0.05201484
      0.57488716	     -0.00000000	     -0.04289452	      0.04756750	      0.05201375
      0.57497153	     -0.00000000	     -0.04289495	      0.04756674	      0.05201291
      0.57505589	     -0.00000000	     -0.04289539	      0.04756598	      0.05201207
      0.57514026	      0.00000000	     -0.04289583	      0.04756521	      0.05201122
      0.57525157	     -0.00000000	     -0.04289641	      0.04756420	      0.05201010
      0.57532817	      0.00000000	     -0.04289681	      0.04756350	      0.05200932
      0.57540476	     -0.00000000	     -0.04289721	      0.04756280	      0.05200855
      0.57550882	     -0.00000000	     -0.04289776	      0.04756184	      0.05200748
      0.57560788	      0.00000000	     -0.04289828	      0.04756092	      0.05200647
      0.57570694	      0.00000000	     -0.04289881	      0.04756000	      0.05200545
      0.57578946	      0.00000000	     -0.04289925	      0.04755923	      0.05200460
      0.57587198	      0.00000000	     -0.04289969	      0.04755846	      0.05200374
      0.57597530	     -0.00000000	     -0.04290024	      0.04755748	      0.05200267
      0.57605979	     -0.00000000	     -0.04290070	      0.04755669	      0.05200179
      0.57614428	      0.00000000	     -0.04290116	      0.04755589	      0.05200090
      0.57622877	      0.00000000	     -0.04290161	      0.04755508	      0.05200001
      0.57633729	     -0.00000000	     -0.04290221	      0.04755405	      0.05199887
      0.57641471	      0.00000000	     -0.04290263	      0.04755330	      0.05199805
      0.57649212	     -0.00000000	     -0.04290305	      0.04755256	      0.05199722
      0.57659349	      0.00000000	     -0.04290361	      0.04755158	      0.05199614
      0.57669118	      0.00000000	     -0.04290415	      0.04755063	      0.05199509
      0.57678887	     -0.00000000	     -0.04290469	      0.04754968	      0.05199404
      0.57687228	      0.00000000	     -0.04290516	      0.04754887	      0.05199314
      0.57695570	      0.00000000	     -0.04290563	      0.04754805	      0.05199224
      0.57705763	      0.00000000	     -0.04290620	      0.04754705	      0.05199113
      0.57714123	     -0.00000000	     -0.04290667	      0.04754622	      0.05199021
      0.57722484	      0.00000000	     -0.04290714	      0.04754539	      0.05198929
      0.57730844	     -0.00000000	     -0.04290761	      0.04754456	      0.05198837
      0.57741952	      0.00000000	     -0.04290825	      0.04754345	      0.05198715
      0.57749467	      0.00000000	     -0.04290868	      0.04754270	      0.05198631
      0.57756982	     -0.00000000	     -0.04290911	      0.04754194	      0.05198547
      0.57767361	     -0.00000000	     -0.04290970	      0.04754089	      0.05198432
      0.57777388	     -0.00000000	     -0.04291028	      0.04753987	      0.05198319
      0.57787415	     -0.00000000	     -0.04291086	      0.04753885	      0.05198206
      0.57795995	     -0.00000000	     -0.04291136	      0.04753797	      0.05198109
      0.57804576	      0.00000000	     -0.04291186	      0.04753709	      0.05198011
      0.57813157	     -0.00000000	     -0.04291237	      0.04753621	      0.05197914
      0.57821737	      0.00000000	     -0.04291287	      0.04753532	      0.05197816
      0.57831848	      0.00000000	     -0.04291347	      0.04753427	      0.05197700
      0.57840746	      0.00000000	     -0.04291399	      0.04753335	      0.05197597
      0.57849644	      0.00000000	     -0.04291452	      0.04753242	      0.05197494
      0.57858542	     -0.00000000	     -0.04291505	      0.04753148	      0.05197391
      0.57867441	     -0.00000000	     -0.04291559	      0.04753054	      0.05197287
      0.57876339	     -0.00000000	     -0.04291612	      0.04752960	      0.05197183
      0.57885237	      0.00000000	     -0.04291666	      0.04752866	      0.05197079
      0.57894135	     -0.00000000	     -0.04291719	      0.04752771	      0.05196974
      0.57903033	     -0.00000000	     -0.04291773	      0.04752676	      0.05196869
      0.57911931	      0.00000000	     -0.04291828	      0.04752581	      0.05196763
      0.57920830	     -0.00000000	     -0.04291882	      0.04752485	      0.05196657
      0.57929728	      0.00000000	     -0.04291936	      0.04752389	      0.05196551
      0.57938626	     -0.00000000	     -0.04291991	      0.04752292	      0.05196444
      0.57947524	     -0.00000000	     -0.04292046	      0.04752196	      0.05196337
      0.57956422	      0.00000000	     -0.04292101	      0.04752098	      0.05196229
      0.57965321	     -0.00000000	     -0.04292156	      0.04752001	      0.05196122
      0.57974219	     -0.00000000	     -0.04292212	      0.04751903	      0.05196013
      0.57983117	      0.00000000	     -0.04292268	      0.04751805	      0.05195905
      0.57992015	     -0.00000000	     -0.04292323	      0.04751706	      0.05195796
      0.58000913	     -0.00000000	     -0.04292379	      0.04751607	      0.05195686
      0.58008917	     -0.00000000	     -0.04292430	      0.04751518	      0.05195588
      0.58016920	      0.00000000	     -0.04292481	      0.04751429	      0.05195488
      0.58027175	      0.00000000	     -0.04292546	      0.04751313	      0.05195361
      0.58035685	      0.00000000	     -0.04292600	      0.04751218	      0.05195255
      0.58044195	     -0.00000000	     -0.04292655	      0.04751121	      0.05195149
      0.58052706	      0.00000000	     -0.04292709	      0.04751025	      0.05195042
      0.58062934	      0.00000000	     -0.04292775	      0.04750908	      0.05194913
      0.58070877	     -0.00000000	     -0.04292827	      0.04750818	      0.05194813
      0.58078820	      0.00000000	     -0.04292878	      0.04750727	      0.05194712
      0.58088473	     -0.00000000	     -0.04292941	      0.04750616	      0.05194589
      0.58097852	     -0.00000000	     -0.04293002	      0.04750507	      0.05194469
      0.58107231	     -0.00000000	     -0.04293063	      0.04750399	      0.05194349
      0.58115643	      0.00000000	     -0.04293119	      0.04750301	      0.05194241
      0.58124055	     -0.00000000	     -0.04293174	      0.04750203	      0.05194132
      0.58132467	      0.00000000	     -0.04293230	      0.04750105	      0.05194023
      0.58140878	     -0.00000000	     -0.04293285	      0.04750006	      0.05193914
      0.58152472	      0.00000000	     -0.04293362	      0.04749869	      0.05193763
      0.58159545	      0.00000000	     -0.04293410	      0.04749786	      0.05193671
      0.58166618	      0.00000000	     -0.04293457	      0.04749702	      0.05193578
      0.58177889	     -0.00000000	     -0.04293533	      0.04749568	      0.05193430
      0.58187995	      0.00000000	     -0.04293601	      0.04749447	      0.05193296
      0.58201978	      0.00000000	     -0.04293695	      0.04749280	      0.05193110
      0.58209065	     -0.00000000	     -0.04293743	      0.04749194	      0.05193016
      0.58216152	      0.00000000	     -0.04293792	      0.04749109	      0.05192921
      0.58229489	     -0.00000000	     -0.04293883	      0.04748947	      0.05192742
      0.58236804	     -0.00000000	     -0.04293933	      0.04748858	      0.05192644
      0.58244118	      0.00000000	     -0.04293983	      0.04748769	      0.05192545
      0.58255506	      0.00000000	     -0.04294062	      0.04748630	      0.05192391
      0.58265213	     -0.00000000	     -0.04294129	      0.04748511	      0.05192259
      0.58274920	     -0.00000000	     -0.04294196	      0.04748391	      0.05192127
      0.58283128	      0.00000000	     -0.04294253	      0.04748289	      0.05192014
      0.58291336	     -0.00000000	     -0.04294310	      0.04748188	      0.05191902
      0.58299544	      0.00000000	     -0.04294368	      0.04748086	      0.05191789
      0.58310294	      0.00000000	     -0.04294443	      0.04747951	      0.05191640
      0.58318586	      0.00000000	     -0.04294502	      0.04747848	      0.05191525
      0.58326878	     -0.00000000	     -0.04294560	      0.04747743	      0.05191410
      0.58335170	     -0.00000000	     -0.04294619	      0.04747639	      0.05191294
      0.58345876	      0.00000000	     -0.04294695	      0.04747504	      0.05191144
      0.58354044	     -0.00000000	     -0.04294753	      0.04747400	      0.05191030
      0.58362213	     -0.00000000	     -0.04294812	      0.04747296	      0.05190915
      0.58372081	     -0.00000000	     -0.04294882	      0.04747170	      0.05190775
      0.58380913	     -0.00000000	     -0.04294946	      0.04747057	      0.05190650
      0.58389746	     -0.00000000	     -0.04295010	      0.04746944	      0.05190524
      0.58398579	     -0.00000000	     -0.04295073	      0.04746830	      0.05190398
      0.58407411	     -0.00000000	     -0.04295137	      0.04746716	      0.05190272
      0.58416244	      0.00000000	     -0.04295202	      0.04746602	      0.05190145
      0.58425076	     -0.00000000	     -0.04295266	      0.04746487	      0.05190018
      0.58433909	      0.00000000	     -0.04295331	      0.04746372	      0.05189891
      0.58442742	     -0.00000000	     -0.04295395	      0.04746257	      0.05189763
      0.58451574	      0.00000000	     -0.04295460	      0.04746141	      0.05189635
      0.58460407	      0.00000000	     -0.04295525	      0.04746025	      0.05189506
      0.58469239	     -0.00000000	     -0.04295591	      0.04745908	      0.05189377
      0.58478072	     -0.00000000	     -0.04295656	      0.04745791	      0.05189247
      0.58486905	     -0.00000000	     -0.04295722	      0.04745674	      0.05189118
      0.58494757	      0.00000000	     -0.04295780	      0.04745570	      0.05189002
      0.58502609	      0.00000000	     -0.04295839	      0.04745465	      0.05188886
      0.58512332	     -0.00000000	     -0.04295912	      0.04745335	      0.05188742
      0.58522055	      0.00000000	     -0.04295985	      0.04745204	      0.05188597
      0.58530010	     -0.00000000	     -0.04296045	      0.04745097	      0.05188478
      0.58537966	     -0.00000000	     -0.04296105	      0.04744990	      0.05188359
      0.58547784	     -0.00000000	     -0.04296179	      0.04744857	      0.05188212
      0.58557601	     -0.00000000	     -0.04296254	      0.04744724	      0.05188065
      0.58565203	     -0.00000000	     -0.04296312	      0.04744620	      0.05187950
      0.58572805	     -0.00000000	     -0.04296370	      0.04744517	      0.05187835
      0.58583111	     -0.00000000	     -0.04296448	      0.04744376	      0.05187678
      0.58593417	     -0.00000000	     -0.04296527	      0.04744234	      0.05187521
      0.58600677	      0.00000000	     -0.04296583	      0.04744134	      0.05187411
      0.58607936	      0.00000000	     -0.04296639	      0.04744034	      0.05187300
      0.58618942	     -0.00000000	     -0.04296724	      0.04743881	      0.05187131
      0.58628029	      0.00000000	     -0.04296795	      0.04743755	      0.05186991
      0.58637117	      0.00000000	     -0.04296865	      0.04743629	      0.05186850
      0.58646204	     -0.00000000	     -0.04296936	      0.04743502	      0.05186710
      0.58655291	     -0.00000000	     -0.04297007	      0.04743374	      0.05186568
      0.58663105	      0.00000000	     -0.04297069	      0.04743264	      0.05186447
      0.58670920	      0.00000000	     -0.04297130	      0.04743154	      0.05186325
      0.58680671	     -0.00000000	     -0.04297207	      0.04743017	      0.05186172
      0.58690423	      0.00000000	     -0.04297284	      0.04742879	      0.05186019
      0.58698284	      0.00000000	     -0.04297346	      0.04742767	      0.05185895
      0.58706146	      0.00000000	     -0.04297408	      0.04742655	      0.05185771
      0.58715997	      0.00000000	     -0.04297487	      0.04742514	      0.05185615
      0.58725849	      0.00000000	     -0.04297565	      0.04742373	      0.05185458
      0.58733431	     -0.00000000	     -0.04297626	      0.04742264	      0.05185337
      0.58741014	     -0.00000000	     -0.04297686	      0.04742155	      0.05185216
      0.58751256	      0.00000000	     -0.04297769	      0.04742007	      0.05185052
      0.58761499	     -0.00000000	     -0.04297851	      0.04741859	      0.05184888
      0.58768817	     -0.00000000	     -0.04297910	      0.04741753	      0.05184770
      0.58776136	      0.00000000	     -0.04297969	      0.04741646	      0.05184652
      0.58786893	     -0.00000000	     -0.04298057	      0.04741489	      0.05184478
      0.58795995	      0.00000000	     -0.04298131	      0.04741356	      0.05184330
      0.58805097	      0.00000000	     -0.04298205	      0.04741223	      0.05184182
      0.58814199	      0.00000000	     -0.04298279	      0.04741089	      0.05184033
      0.58822305	      0.00000000	     -0.04298346	      0.04740969	      0.05183900
      0.58830411	     -0.00000000	     -0.04298412	      0.04740849	      0.05183767
      0.58838517	     -0.00000000	     -0.04298479	      0.04740729	      0.05183634
      0.58849051	      0.00000000	     -0.04298566	      0.04740573	      0.05183460
      0.58857274	     -0.00000000	     -0.04298634	      0.04740450	      0.05183324
      0.58865497	      0.00000000	     -0.04298702	      0.04740327	      0.05183188
      0.58873720	     -0.00000000	     -0.04298770	      0.04740204	      0.05183051
      0.58884218	     -0.00000000	     -0.04298858	      0.04740046	      0.05182876
      0.58892279	      0.00000000	     -0.04298925	      0.04739925	      0.05182741
      0.58900340	      0.00000000	     -0.04298992	      0.04739803	      0.05182606
      0.58910067	      0.00000000	     -0.04299074	      0.04739656	      0.05182442
      0.58919794	      0.00000000	     -0.04299156	      0.04739508	      0.05182278
      0.58927174	      0.00000000	     -0.04299218	      0.04739396	      0.05182154
      0.58934555	     -0.00000000	     -0.04299280	      0.04739283	      0.05182029
      0.58945003	      0.00000000	     -0.04299368	      0.04739124	      0.05181851
      0.58954095	      0.00000000	     -0.04299445	      0.04738984	      0.05181696
      0.58963186	      0.00000000	     -0.04299523	      0.04738844	      0.05181541
      0.58972278	      0.00000000	     -0.04299600	      0.04738704	      0.05181386
      0.58980210	      0.00000000	     -0.04299668	      0.04738582	      0.05181249
      0.58988143	     -0.00000000	     -0.04299736	      0.04738459	      0.05181113
      0.58996076	      0.00000000	     -0.04299804	      0.04738336	      0.05180976
      0.59007111	      0.00000000	     -0.04299899	      0.04738164	      0.05180785
      0.59015216	     -0.00000000	     -0.04299969	      0.04738038	      0.05180645
      0.59023320	     -0.00000000	     -0.04300038	      0.04737911	      0.05180504
      0.59033078	      0.00000000	     -0.04300123	      0.04737758	      0.05180334
      0.59041724	      0.00000000	     -0.04300198	      0.04737622	      0.05180183
      0.59050371	      0.00000000	     -0.04300273	      0.04737486	      0.05180031
      0.59059017	     -0.00000000	     -0.04300348	      0.04737349	      0.05179880
      0.59067663	     -0.00000000	     -0.04300424	      0.04737212	      0.05179728
      0.59076309	     -0.00000000	     -0.04300499	      0.04737075	      0.05179575
      0.59084955	     -0.00000000	     -0.04300575	      0.04736937	      0.05179422
      0.59093601	      0.00000000	     -0.04300651	      0.04736800	      0.05179269
      0.59102247	     -0.00000000	     -0.04300727	      0.04736661	      0.05179115
      0.59110893	     -0.00000000	     -0.04300804	      0.04736523	      0.05178961
      0.59119539	      0.00000000	     -0.04300880	      0.04736384	      0.05178807
      0.59128185	      0.00000000	     -0.04300957	      0.04736245	      0.05178652
      0.59136831	     -0.00000000	     -0.04301033	      0.04736105	      0.05178497
      0.59145478	     -0.00000000	     -0.04301110	      0.04735965	      0.05178341
      0.59154124	     -0.00000000	     -0.04301187	      0.04735825	      0.05178185
      0.59162770	      0.00000000	     -0.04301265	      0.04735684	      0.05178029
      0.59171416	     -0.00000000	     -0.04301342	      0.04735544	      0.05177872
      0.59180062	     -0.00000000	     -0.04301420	      0.04735402	      0.05177715
      0.59188708	     -0.00000000	     -0.04301497	      0.04735261	      0.05177558
      0.59197354	     -0.00000000	     -0.04301575	      0.04735119	      0.05177400
      0.59206000	     -0.00000000	     -0.04301653	      0.04734977	      0.05177242
      0.59214646	      0.00000000	     -0.04301732	      0.04734834	      0.05177083
      0.59223292	     -0.00000000	     -0.04301810	      0.04734691	      0.05176924
      0.59231939	      0.00000000	     -0.04301888	      0.04734548	      0.05176765
      0.59240585	      0.00000000	     -0.04301967	      0.04734405	      0.05176605
      0.59249231	     -0.00000000	     -0.04302046	      0.04734261	      0.05176445
      0.59257877	     -0.00000000	     -0.04302125	      0.04734117	      0.05176285
      0.59266523	     -0.00000000	     -0.04302204	      0.04733972	      0.05176124
      0.59275169	      0.00000000	     -0.04302283	      0.04733827	      0.05175963
      0.59283815	      0.00000000	     -0.04302363	      0.04733682	      0.05175801
      0.59292461	      0.00000000	     -0.04302443	      0.04733537	      0.05175639
      0.59301107	     -0.00000000	     -0.04302522	      0.04733391	      0.05175477
      0.59309753	     -0.00000000	     -0.04302602	      0.04733245	      0.05175314
      0.59318400	      0.00000000	     -0.04302682	      0.04733098	      0.05175151
      0.59327046	     -0.00000000	     -0.04302763	      0.04732952	      0.05174988
      0.59335692	      0.00000000	     -0.04302843	      0.04732804	      0.05174824
      0.59344338	      0.00000000	     -0.04302924	      0.04732657	      0.05174659
      0.59352984	      0.00000000	     -0.04303004	      0.04732509	      0.05174495
      0.59361630	     -0.00000000	     -0.04303085	      0.04732361	      0.05174330
      0.59370276	      0.00000000	     -0.04303166	      0.04732213	      0.05174165
      0.59378922	      0.00000000	     -0.04303248	      0.04732064	      0.05173999
      0.59387568	     -0.00000000	     -0.04303329	      0.04731915	      0.05173833
      0.59396214	      0.00000000	     -0.04303410	      0.04731765	      0.05173666
      0.59404860	     -0.00000000	     -0.04303492	      0.04731616	      0.05173499
      0.59413507	      0.00000000	     -0.04303574	      0.04731465	      0.05173332
      0.59422153	     -0.00000000	     -0.04303656	      0.04731315	      0.05173165
      0.59429925	     -0.00000000	     -0.04303730	      0.04731179	      0.05173014
      0.59437698	     -0.00000000	     -0.04303804	      0.04731044	      0.05172862
      0.59447124	      0.00000000	     -0.04303894	      0.04730879	      0.05172678
      0.59456550	      0.00000000	     -0.04303984	      0.04730713	      0.05172494
      0.59464506	     -0.00000000	     -0.04304060	      0.04730573	      0.05172338
      0.59472462	     -0.00000000	     -0.04304136	      0.04730433	      0.05172182
      0.59480419	     -0.00000000	     -0.04304213	      0.04730293	      0.05172025
      0.59491107	     -0.00000000	     -0.04304315	      0.04730104	      0.05171814
      0.59499126	     -0.00000000	     -0.04304393	      0.04729961	      0.05171656
      0.59507145	      0.00000000	     -0.04304470	      0.04729819	      0.05171497
      0.59515165	     -0.00000000	     -0.04304548	      0.04729676	      0.05171337
      0.59525942	      0.00000000	     -0.04304652	      0.04729484	      0.05171123
      0.59533805	      0.00000000	     -0.04304729	      0.04729343	      0.05170966
      0.59541668	     -0.00000000	     -0.04304805	      0.04729202	      0.05170809
      0.59551479	      0.00000000	     -0.04304901	      0.04729026	      0.05170612
      0.59560185	     -0.00000000	     -0.04304986	      0.04728869	      0.05170437
      0.59568891	      0.00000000	     -0.04305071	      0.04728712	      0.05170262
      0.59577597	      0.00000000	     -0.04305156	      0.04728554	      0.05170086
      0.59586303	     -0.00000000	     -0.04305242	      0.04728397	      0.05169910
      0.59595009	      0.00000000	     -0.04305328	      0.04728239	      0.05169734
      0.59603715	      0.00000000	     -0.04305413	      0.04728080	      0.05169557
      0.59611436	     -0.00000000	     -0.04305490	      0.04727939	      0.05169400
      0.59619158	      0.00000000	     -0.04305566	      0.04727798	      0.05169243
      0.59628627	      0.00000000	     -0.04305660	      0.04727625	      0.05169049
      0.59638096	      0.00000000	     -0.04305754	      0.04727451	      0.05168855
      0.59645884	      0.00000000	     -0.04305831	      0.04727308	      0.05168696
      0.59653672	     -0.00000000	     -0.04305909	      0.04727165	      0.05168535
      0.59663250	     -0.00000000	     -0.04306004	      0.04726988	      0.05168338
      0.59672829	      0.00000000	     -0.04306100	      0.04726811	      0.05168140
      0.59680293	      0.00000000	     -0.04306175	      0.04726672	      0.05167986
      0.59687757	     -0.00000000	     -0.04306250	      0.04726534	      0.05167831
      0.59697783	     -0.00000000	     -0.04306350	      0.04726347	      0.05167623
      0.59707809	     -0.00000000	     -0.04306451	      0.04726160	      0.05167414
      0.59714953	     -0.00000000	     -0.04306523	      0.04726026	      0.05167265
      0.59722097	      0.00000000	     -0.04306595	      0.04725893	      0.05167115
      0.59732758	     -0.00000000	     -0.04306703	      0.04725693	      0.05166892
      0.59741638	      0.00000000	     -0.04306793	      0.04725526	      0.05166705
      0.59750518	      0.00000000	     -0.04306883	      0.04725358	      0.05166518
      0.59759399	      0.00000000	     -0.04306974	      0.04725191	      0.05166331
      0.59768279	      0.00000000	     -0.04307064	      0.04725023	      0.05166143
      0.59775928	     -0.00000000	     -0.04307142	      0.04724878	      0.05165981
      0.59783576	      0.00000000	     -0.04307221	      0.04724732	      0.05165819
      0.59793107	     -0.00000000	     -0.04307318	      0.04724551	      0.05165616
      0.59802638	      0.00000000	     -0.04307416	      0.04724369	      0.05165413
      0.59810332	      0.00000000	     -0.04307495	      0.04724222	      0.05165249
      0.59818026	      0.00000000	     -0.04307574	      0.04724075	      0.05165084
      0.59827658	      0.00000000	     -0.04307673	      0.04723890	      0.05164877
      0.59837290	      0.00000000	     -0.04307773	      0.04723705	      0.05164670
      0.59844709	      0.00000000	     -0.04307849	      0.04723562	      0.05164511
      0.59852128	      0.00000000	     -0.04307926	      0.04723419	      0.05164350
      0.59862147	      0.00000000	     -0.04308030	      0.04723225	      0.05164134
      0.59872165	      0.00000000	     -0.04308134	      0.04723031	      0.05163917
      0.59879323	     -0.00000000	     -0.04308209	      0.04722892	      0.05163761
      0.59886480	     -0.00000000	     -0.04308283	      0.04722753	      0.05163606
      0.59897011	     -0.00000000	     -0.04308393	      0.04722548	      0.05163376
      0.59905914	     -0.00000000	     -0.04308487	      0.04722374	      0.05163182
      0.59914816	      0.00000000	     -0.04308580	      0.04722200	      0.05162987
      0.59923718	      0.00000000	     -0.04308673	      0.04722025	      0.05162791
      0.59931659	     -0.00000000	     -0.04308757	      0.04721869	      0.05162617
      0.59939600	      0.00000000	     -0.04308840	      0.04721713	      0.05162442
      0.59947541	      0.00000000	     -0.04308924	      0.04721557	      0.05162267
      0.59957812	     -0.00000000	     -0.04309032	      0.04721354	      0.05162040
      0.59965869	      0.00000000	     -0.04309118	      0.04721194	      0.05161861
      0.59973925	     -0.00000000	     -0.04309203	      0.04721035	      0.05161683
      0.59981982	      0.00000000	     -0.04309288	      0.04720875	      0.05161503
      0.59992211	     -0.00000000	     -0.04309397	      0.04720671	      0.05161275
      0.60000113	     -0.00000000	     -0.04309481	      0.04720513	      0.05161099
      0.60008015	      0.00000000	     -0.04309566	      0.04720356	      0.05160922
      0.60017509	      0.00000000	     -0.04309667	      0.04720166	      0.05160709
      0.60027004	     -0.00000000	     -0.04309768	      0.04719975	      0.05160496
      0.60034249	     -0.00000000	     -0.04309846	      0.04719830	      0.05160333
      0.60041495	     -0.00000000	     -0.04309924	      0.04719684	      0.05160170
      0.60051679	     -0.00000000	     -0.04310033	      0.04719478	      0.05159940
      0.60060563	      0.00000000	     -0.04310129	      0.04719299	      0.05159738
      0.60069447	     -0.00000000	     -0.04310224	      0.04719119	      0.05159537
      0.60078332	     -0.00000000	     -0.04310320	      0.04718939	      0.05159335
      0.60086123	     -0.00000000	     -0.04310405	      0.04718781	      0.05159158
      0.60093914	      0.00000000	     -0.04310489	      0.04718622	      0.05158980
      0.60101705	     -0.00000000	     -0.04310573	      0.04718463	      0.05158802
      0.60112399	     -0.00000000	     -0.04310689	      0.04718245	      0.05158557
      0.60120355	      0.00000000	     -0.04310776	      0.04718082	      0.05158374
      0.60128312	      0.00000000	     -0.04310863	      0.04717919	      0.05158191
      0.60136268	      0.00000000	     -0.04310949	      0.04717755	      0.05158008
      0.60146841	      0.00000000	     -0.04311065	      0.04717538	      0.05157764
      0.60154613	      0.00000000	     -0.04311150	      0.04717377	      0.05157585
      0.60162385	      0.00000000	     -0.04311235	      0.04717217	      0.05157405
      0.60172062	      0.00000000	     -0.04311341	      0.04717017	      0.05157180
      0.60180676	     -0.00000000	     -0.04311436	      0.04716838	      0.05156980
      0.60189289	     -0.00000000	     -0.04311531	      0.04716659	      0.05156779
      0.60197903	     -0.00000000	     -0.04311625	      0.04716480	      0.05156578
      0.60206516	     -0.00000000	     -0.04311720	      0.04716300	      0.05156376
      0.60215130	     -0.00000000	     -0.04311816	      0.04716120	      0.05156175
      0.60223743	     -0.00000000	     -0.04311911	      0.04715940	      0.05155972
      0.60231300	      0.00000000	     -0.04311995	      0.04715782	      0.05155795
      0.60238857	     -0.00000000	     -0.04312079	      0.04715623	      0.05155617
      0.60248312	      0.00000000	     -0.04312184	      0.04715424	      0.05155393
      0.60257767	      0.00000000	     -0.04312289	      0.04715225	      0.05155170
      0.60265398	     -0.00000000	     -0.04312374	      0.04715064	      0.05154989
      0.60273029	      0.00000000	     -0.04312459	      0.04714903	      0.05154808
      0.60282602	      0.00000000	     -0.04312566	      0.04714700	      0.05154580
      0.60292174	     -0.00000000	     -0.04312673	      0.04714497	      0.05154352
      0.60299460	     -0.00000000	     -0.04312755	      0.04714342	      0.05154178
      0.60306745	      0.00000000	     -0.04312837	      0.04714187	      0.05154004
      0.60316821	     -0.00000000	     -0.04312950	      0.04713972	      0.05153763
      0.60326897	      0.00000000	     -0.04313063	      0.04713757	      0.05153521
      0.60333835	      0.00000000	     -0.04313142	      0.04713608	      0.05153354
      0.60340773	     -0.00000000	     -0.04313220	      0.04713459	      0.05153187
      0.60351601	     -0.00000000	     -0.04313342	      0.04713227	      0.05152925
      0.60360421	      0.00000000	     -0.04313442	      0.04713037	      0.05152712
      0.60369241	     -0.00000000	     -0.04313542	      0.04712847	      0.05152498
      0.60378061	      0.00000000	     -0.04313642	      0.04712656	      0.05152284
      0.60386880	     -0.00000000	     -0.04313743	      0.04712465	      0.05152070
      0.60394341	     -0.00000000	     -0.04313827	      0.04712304	      0.05151888
      0.60401801	     -0.00000000	     -0.04313912	      0.04712142	      0.05151706
      0.60411366	     -0.00000000	     -0.04314022	      0.04711934	      0.05151472
      0.60420930	      0.00000000	     -0.04314131	      0.04711725	      0.05151238
      0.60428431	      0.00000000	     -0.04314217	      0.04711562	      0.05151054
      0.60435931	      0.00000000	     -0.04314303	      0.04711398	      0.05150870
      0.60445626	      0.00000000	     -0.04314414	      0.04711186	      0.05150631
      0.60455321	      0.00000000	     -0.04314525	      0.04710973	      0.05150392
      0.60462511	      0.00000000	     -0.04314608	      0.04710815	      0.05150214
      0.60469701	     -0.00000000	     -0.04314691	      0.04710657	      0.05150036
      0.60479875	     -0.00000000	     -0.04314808	      0.04710432	      0.05149784
      0.60488645	      0.00000000	     -0.04314910	      0.04710239	      0.05149566
      0.60497415	     -0.00000000	     -0.04315011	      0.04710045	      0.05149347
      0.60506185	     -0.00000000	     -0.04315113	      0.04709850	      0.05149129
      0.60514955	      0.00000000	     -0.04315214	      0.04709656	      0.05148910
      0.60522357	     -0.00000000	     -0.04315300	      0.04709491	      0.05148724
      0.60529759	     -0.00000000	     -0.04315386	      0.04709326	      0.05148539
      0.60539373	     -0.00000000	     -0.04315498	      0.04709112	      0.05148297
      0.60548986	     -0.00000000	     -0.04315610	      0.04708897	      0.05148056
      0.60556375	     -0.00000000	     -0.04315697	      0.04708732	      0.05147869
      0.60563763	      0.00000000	     -0.04315783	      0.04708566	      0.05147683
      0.60573609	      0.00000000	     -0.04315898	      0.04708345	      0.05147434
      0.60583456	      0.00000000	     -0.04316014	      0.04708124	      0.05147184
      0.60590448	      0.00000000	     -0.04316096	      0.04707966	      0.05147007
      0.60597441	      0.00000000	     -0.04316178	      0.04707808	      0.05146829
      0.60607993	      0.00000000	     -0.04316302	      0.04707570	      0.05146561
      0.60616756	     -0.00000000	     -0.04316405	      0.04707371	      0.05146337
      0.60625519	     -0.00000000	     -0.04316508	      0.04707172	      0.05146113
      0.60634282	     -0.00000000	     -0.04316612	      0.04706973	      0.05145889
      0.60643045	      0.00000000	     -0.04316716	      0.04706774	      0.05145664
      0.60650476	      0.00000000	     -0.04316804	      0.04706604	      0.05145473
      0.60657906	      0.00000000	     -0.04316892	      0.04706435	      0.05145282
      0.60667416	      0.00000000	     -0.04317004	      0.04706217	      0.05145037
      0.60676926	     -0.00000000	     -0.04317117	      0.04706000	      0.05144791
      0.60684403	     -0.00000000	     -0.04317206	      0.04705828	      0.05144598
      0.60691879	     -0.00000000	     -0.04317295	      0.04705656	      0.05144404
      0.60701513	      0.00000000	     -0.04317410	      0.04705435	      0.05144154
      0.60711147	     -0.00000000	     -0.04317525	      0.04705212	      0.05143903
      0.60718315	      0.00000000	     -0.04317611	      0.04705047	      0.05143717
      0.60725484	      0.00000000	     -0.04317697	      0.04704881	      0.05143530
      0.60735589	      0.00000000	     -0.04317818	      0.04704647	      0.05143266
      0.60744314	     -0.00000000	     -0.04317923	      0.04704445	      0.05143037
      0.60753038	     -0.00000000	     -0.04318028	      0.04704242	      0.05142808
      0.60761763	      0.00000000	     -0.04318132	      0.04704039	      0.05142579
      0.60770488	     -0.00000000	     -0.04318238	      0.04703835	      0.05142349
      0.60777871	      0.00000000	     -0.04318327	      0.04703663	      0.05142155
      0.60785254	      0.00000000	     -0.04318416	      0.04703490	      0.05141960
      0.60794801	      0.00000000	     -0.04318531	      0.04703267	      0.05141708
      0.60804348	     -0.00000000	     -0.04318647	      0.04703042	      0.05141455
      0.60811720	     -0.00000000	     -0.04318736	      0.04702869	      0.05141259
      0.60819092	     -0.00000000	     -0.04318825	      0.04702696	      0.05141063
      0.60828863	      0.00000000	     -0.04318944	      0.04702465	      0.05140803
      0.60838633	     -0.00000000	     -0.04319063	      0.04702235	      0.05140542
      0.60845620	     -0.00000000	     -0.04319148	      0.04702069	      0.05140356
      0.60852606	      0.00000000	     -0.04319233	      0.04701904	      0.05140169
      0.60863052	     -0.00000000	     -0.04319360	      0.04701656	      0.05139889
      0.60871768	     -0.00000000	     -0.04319467	      0.04701449	      0.05139655
      0.60880484	      0.00000000	     -0.04319573	      0.04701242	      0.05139421
      0.60889200	      0.00000000	     -0.04319680	      0.04701034	      0.05139186
      0.60897917	     -0.00000000	     -0.04319787	      0.04700826	      0.05138951
      0.60905329	     -0.00000000	     -0.04319878	      0.04700649	      0.05138750
      0.60912741	      0.00000000	     -0.04319969	      0.04700471	      0.05138550
      0.60922186	     -0.00000000	     -0.04320085	      0.04700245	      0.05138294
      0.60931632	     -0.00000000	     -0.04320201	      0.04700018	      0.05138037
      0.60939089	      0.00000000	     -0.04320293	      0.04699838	      0.05137834
      0.60946547	     -0.00000000	     -0.04320385	      0.04699659	      0.05137631
      0.60956112	     -0.00000000	     -0.04320504	      0.04699428	      0.05137370
      0.60965678	     -0.00000000	     -0.04320622	      0.04699197	      0.05137108
      0.60972834	      0.00000000	     -0.04320711	      0.04699023	      0.05136912
      0.60979990	     -0.00000000	     -0.04320799	      0.04698850	      0.05136716
      0.60990012	     -0.00000000	     -0.04320924	      0.04698607	      0.05136441
      0.60998689	     -0.00000000	     -0.04321031	      0.04698396	      0.05136202
      0.61007366	      0.00000000	     -0.04321139	      0.04698184	      0.05135963
      0.61016043	      0.00000000	     -0.04321247	      0.04697973	      0.05135724
      0.61024721	      0.00000000	     -0.04321356	      0.04697761	      0.05135484
      0.61032096	      0.00000000	     -0.04321448	      0.04697580	      0.05135279
      0.61039471	      0.00000000	     -0.04321540	      0.04697399	      0.05135075
      0.61048938	      0.00000000	     -0.04321658	      0.04697167	      0.05134812
      0.61058406	      0.00000000	     -0.04321777	      0.04696934	      0.05134548
      0.61065773	     -0.00000000	     -0.04321869	      0.04696753	      0.05134343
      0.61073140	      0.00000000	     -0.04321961	      0.04696572	      0.05134137
      0.61082818	     -0.00000000	     -0.04322083	      0.04696333	      0.05133867
      0.61092496	     -0.00000000	     -0.04322205	      0.04696093	      0.05133596
      0.61099492	      0.00000000	     -0.04322293	      0.04695920	      0.05133400
      0.61106488	      0.00000000	     -0.04322381	      0.04695747	      0.05133203
      0.61116798	     -0.00000000	     -0.04322511	      0.04695491	      0.05132913
      0.61125463	      0.00000000	     -0.04322620	      0.04695275	      0.05132669
      0.61134129	     -0.00000000	     -0.04322730	      0.04695059	      0.05132424
      0.61142794	      0.00000000	     -0.04322840	      0.04694843	      0.05132179
      0.61151460	     -0.00000000	     -0.04322949	      0.04694627	      0.05131934
      0.61158867	      0.00000000	     -0.04323043	      0.04694441	      0.05131724
      0.61166274	     -0.00000000	     -0.04323137	      0.04694256	      0.05131513
      0.61175638	     -0.00000000	     -0.04323256	      0.04694021	      0.05131247
      0.61185003	     -0.00000000	     -0.04323376	      0.04693785	      0.05130980
      0.61192455	     -0.00000000	     -0.04323470	      0.04693598	      0.05130767
      0.61199908	      0.00000000	     -0.04323565	      0.04693410	      0.05130554
      0.61209385	      0.00000000	     -0.04323686	      0.04693171	      0.05130283
      0.61218863	     -0.00000000	     -0.04323807	      0.04692931	      0.05130011
      0.61226025	     -0.00000000	     -0.04323899	      0.04692750	      0.05129805
      0.61233187	     -0.00000000	     -0.04323991	      0.04692568	      0.05129599
      0.61243094	      0.00000000	     -0.04324118	      0.04692317	      0.05129314
      0.61253000	     -0.00000000	     -0.04324245	      0.04692065	      0.05129028
      0.61259880	     -0.00000000	     -0.04324333	      0.04691890	      0.05128829
      0.61266759	      0.00000000	     -0.04324422	      0.04691715	      0.05128630
      0.61277262	     -0.00000000	     -0.04324557	      0.04691446	      0.05128326
      0.61285986	     -0.00000000	     -0.04324669	      0.04691223	      0.05128073
      0.61294710	      0.00000000	     -0.04324781	      0.04691000	      0.05127819
      0.61303434	     -0.00000000	     -0.04324894	      0.04690776	      0.05127565
      0.61311120	      0.00000000	     -0.04324993	      0.04690579	      0.05127341
      0.61318807	      0.00000000	     -0.04325093	      0.04690381	      0.05127116
      0.61326494	      0.00000000	     -0.04325192	      0.04690183	      0.05126891
      0.61336732	     -0.00000000	     -0.04325325	      0.04689919	      0.05126591
      0.61344553	      0.00000000	     -0.04325426	      0.04689717	      0.05126362
      0.61352374	      0.00000000	     -0.04325528	      0.04689515	      0.05126132
      0.61360195	      0.00000000	     -0.04325629	      0.04689312	      0.05125902
      0.61370357	      0.00000000	     -0.04325762	      0.04689048	      0.05125602
      0.61378017	     -0.00000000	     -0.04325861	      0.04688849	      0.05125376
      0.61385676	     -0.00000000	     -0.04325961	      0.04688650	      0.05125149
      0.61395041	      0.00000000	     -0.04326083	      0.04688406	      0.05124872
      0.61403450	      0.00000000	     -0.04326193	      0.04688187	      0.05124623
      0.61411860	      0.00000000	     -0.04326303	      0.04687967	      0.05124373
      0.61420270	      0.00000000	     -0.04326413	      0.04687747	      0.05124123
      0.61428680	      0.00000000	     -0.04326523	      0.04687527	      0.05123872
      0.61437089	     -0.00000000	     -0.04326633	      0.04687306	      0.05123621
      0.61445499	      0.00000000	     -0.04326744	      0.04687085	      0.05123370
      0.61453021	      0.00000000	     -0.04326843	      0.04686887	      0.05123145
      0.61460543	      0.00000000	     -0.04326941	      0.04686689	      0.05122919
      0.61469631	      0.00000000	     -0.04327061	      0.04686449	      0.05122647
      0.61478720	     -0.00000000	     -0.04327181	      0.04686209	      0.05122373
      0.61486313	      0.00000000	     -0.04327281	      0.04686009	      0.05122145
      0.61493906	     -0.00000000	     -0.04327381	      0.04685807	      0.05121916
      0.61503079	     -0.00000000	     -0.04327502	      0.04685564	      0.05121639
      0.61512253	      0.00000000	     -0.04327623	      0.04685321	      0.05121361
      0.61519561	      0.00000000	     -0.04327720	      0.04685126	      0.05121140
      0.61526870	     -0.00000000	     -0.04327817	      0.04684931	      0.05120918
      0.61536417	      0.00000000	     -0.04327943	      0.04684677	      0.05120629
      0.61545964	      0.00000000	     -0.04328070	      0.04684422	      0.05120338
      0.61553002	     -0.00000000	     -0.04328164	      0.04684234	      0.05120124
      0.61560041	      0.00000000	     -0.04328257	      0.04684045	      0.05119909
      0.61570086	     -0.00000000	     -0.04328391	      0.04683776	      0.05119602
      0.61578646	      0.00000000	     -0.04328505	      0.04683546	      0.05119340
      0.61587205	     -0.00000000	     -0.04328619	      0.04683316	      0.05119078
      0.61595765	     -0.00000000	     -0.04328733	      0.04683085	      0.05118815
      0.61604325	     -0.00000000	     -0.04328847	      0.04682855	      0.05118552
      0.61611795	      0.00000000	     -0.04328947	      0.04682653	      0.05118322
      0.61619265	      0.00000000	     -0.04329047	      0.04682451	      0.05118092
      0.61628397	     -0.00000000	     -0.04329169	      0.04682204	      0.05117810
      0.61637528	      0.00000000	     -0.04329291	      0.04681956	      0.05117528
      0.61645039	      0.00000000	     -0.04329392	      0.04681752	      0.05117295
      0.61652551	      0.00000000	     -0.04329493	      0.04681548	      0.05117063
      0.61661771	      0.00000000	     -0.04329617	      0.04681297	      0.05116776
      0.61670992	     -0.00000000	     -0.04329741	      0.04681046	      0.05116490
      0.61678257	      0.00000000	     -0.04329839	      0.04680848	      0.05116263
      0.61685522	     -0.00000000	     -0.04329936	      0.04680649	      0.05116037
      0.61695074	      0.00000000	     -0.04330065	      0.04680388	      0.05115739
      0.61704627	      0.00000000	     -0.04330194	      0.04680126	      0.05115440
      0.61711659	      0.00000000	     -0.04330289	      0.04679933	      0.05115220
      0.61718691	     -0.00000000	     -0.04330384	      0.04679740	      0.05114999
      0.61728672	     -0.00000000	     -0.04330519	      0.04679465	      0.05114686
      0.61737242	      0.00000000	     -0.04330635	      0.04679229	      0.05114416
      0.61745812	      0.00000000	     -0.04330751	      0.04678993	      0.05114146
      0.61754383	     -0.00000000	     -0.04330868	      0.04678756	      0.05113876
      0.61762953	      0.00000000	     -0.04330984	      0.04678519	      0.05113605
      0.61770254	      0.00000000	     -0.04331083	      0.04678317	      0.05113374
      0.61777556	     -0.00000000	     -0.04331182	      0.04678115	      0.05113143
      0.61786880	      0.00000000	     -0.04331309	      0.04677856	      0.05112847
      0.61796204	      0.00000000	     -0.04331436	      0.04677596	      0.05112551
      0.61803498	      0.00000000	     -0.04331536	      0.04677393	      0.05112319
      0.61810792	      0.00000000	     -0.04331635	      0.04677190	      0.05112087
      0.61820316	     -0.00000000	     -0.04331765	      0.04676924	      0.05111783
      0.61829840	     -0.00000000	     -0.04331895	      0.04676658	      0.05111479
      0.61836779	     -0.00000000	     -0.04331990	      0.04676464	      0.05111257
      0.61843718	     -0.00000000	     -0.04332085	      0.04676270	      0.05111034
      0.61853835	     -0.00000000	     -0.04332224	      0.04675986	      0.05110710
      0.61862386	     -0.00000000	     -0.04332341	      0.04675746	      0.05110435
      0.61870937	     -0.00000000	     -0.04332458	      0.04675505	      0.05110160
      0.61879487	      0.00000000	     -0.04332576	      0.04675264	      0.05109885
      0.61888038	      0.00000000	     -0.04332693	      0.04675023	      0.05109609
      0.61895369	     -0.00000000	     -0.04332794	      0.04674816	      0.05109372
      0.61902699	      0.00000000	     -0.04332895	      0.04674609	      0.05109135
      0.61911927	     -0.00000000	     -0.04333022	      0.04674347	      0.05108836
      0.61921155	     -0.00000000	     -0.04333149	      0.04674086	      0.05108536
      0.61928530	      0.00000000	     -0.04333251	      0.04673877	      0.05108297
      0.61935905	     -0.00000000	     -0.04333353	      0.04673667	      0.05108057
      0.61945243	      0.00000000	     -0.04333482	      0.04673401	      0.05107753
      0.61954581	      0.00000000	     -0.04333611	      0.04673135	      0.05107448
      0.61961673	      0.00000000	     -0.04333709	      0.04672933	      0.05107216
      0.61968765	      0.00000000	     -0.04333807	      0.04672730	      0.05106984
      0.61978518	      0.00000000	     -0.04333942	      0.04672451	      0.05106665
      0.61988271	     -0.00000000	     -0.04334078	      0.04672172	      0.05106345
      0.61995087	     -0.00000000	     -0.04334172	      0.04671977	      0.05106121
      0.62001903	     -0.00000000	     -0.04334267	      0.04671781	      0.05105897
      0.62012229	     -0.00000000	     -0.04334411	      0.04671484	      0.05105557
      0.62020835	      0.00000000	     -0.04334530	      0.04671237	      0.05105273
      0.62029440	      0.00000000	     -0.04334650	      0.04670988	      0.05104989
      0.62038046	      0.00000000	     -0.04334770	      0.04670740	      0.05104704
      0.62045661	      0.00000000	     -0.04334877	      0.04670520	      0.05104452
      0.62053277	      0.00000000	     -0.04334983	      0.04670300	      0.05104199
      0.62060892	     -0.00000000	     -0.04335089	      0.04670079	      0.05103946
      0.62070922	     -0.00000000	     -0.04335229	      0.04669788	      0.05103613
      0.62078665	     -0.00000000	     -0.04335338	      0.04669563	      0.05103355
      0.62086408	      0.00000000	     -0.04335446	      0.04669338	      0.05103097
      0.62094151	      0.00000000	     -0.04335555	      0.04669113	      0.05102838
      0.62104111	      0.00000000	     -0.04335694	      0.04668823	      0.05102505
      0.62111701	     -0.00000000	     -0.04335801	      0.04668601	      0.05102251
      0.62119291	      0.00000000	     -0.04335907	      0.04668379	      0.05101996
      0.62128498	      0.00000000	     -0.04336037	      0.04668110	      0.05101687
      0.62137705	     -0.00000000	     -0.04336166	      0.04667840	      0.05101378
      0.62144625	     -0.00000000	     -0.04336264	      0.04667637	      0.05101145
      0.62151545	      0.00000000	     -0.04336361	      0.04667434	      0.05100911
      0.62161487	      0.00000000	     -0.04336501	      0.04667142	      0.05100576
      0.62170074	      0.00000000	     -0.04336622	      0.04666889	      0.05100286
      0.62178662	     -0.00000000	     -0.04336743	      0.04666636	      0.05099995
      0.62187250	     -0.00000000	     -0.04336865	      0.04666383	      0.05099704
      0.62194725	     -0.00000000	     -0.04336970	      0.04666162	      0.05099450
      0.62202201	     -0.00000000	     -0.04337076	      0.04665941	      0.05099196
      0.62211184	     -0.00000000	     -0.04337203	      0.04665675	      0.05098890
      0.62220166	      0.00000000	     -0.04337331	      0.04665408	      0.05098584
      0.62227609	      0.00000000	     -0.04337436	      0.04665187	      0.05098330
      0.62235053	      0.00000000	     -0.04337542	      0.04664966	      0.05098076
      0.62244167	     -0.00000000	     -0.04337671	      0.04664695	      0.05097764
      0.62253281	      0.00000000	     -0.04337800	      0.04664423	      0.05097452
      0.62260506	     -0.00000000	     -0.04337903	      0.04664208	      0.05097204
      0.62267731	     -0.00000000	     -0.04338006	      0.04663992	      0.05096956
      0.62277149	      0.00000000	     -0.04338140	      0.04663710	      0.05096632
      0.62286567	     -0.00000000	     -0.04338274	      0.04663428	      0.05096308
      0.62293562	      0.00000000	     -0.04338374	      0.04663219	      0.05096067
      0.62300557	     -0.00000000	     -0.04338474	      0.04663009	      0.05095825
      0.62310384	      0.00000000	     -0.04338614	      0.04662714	      0.05095485
      0.62318862	      0.00000000	     -0.04338735	      0.04662458	      0.05095192
      0.62327340	     -0.00000000	     -0.04338856	      0.04662203	      0.05094898
      0.62335817	     -0.00000000	     -0.04338977	      0.04661947	      0.05094604
      0.62344295	      0.00000000	     -0.04339099	      0.04661691	      0.05094309
      0.62351561	      0.00000000	     -0.04339203	      0.04661472	      0.05094056
      0.62358827	      0.00000000	     -0.04339307	      0.04661252	      0.05093803
      0.62368016	     -0.00000000	     -0.04339439	      0.04660973	      0.05093483
      0.62377204	     -0.00000000	     -0.04339570	      0.04660695	      0.05093162
      0.62384467	     -0.00000000	     -0.04339675	      0.04660474	      0.05092907
      0.62391730	      0.00000000	     -0.04339779	      0.04660253	      0.05092653
      0.62401101	      0.00000000	     -0.04339914	      0.04659968	      0.05092324
      0.62410472	      0.00000000	     -0.04340049	      0.04659682	      0.05091995
      0.62417400	     -0.00000000	     -0.04340148	      0.04659471	      0.05091752
      0.62424328	     -0.00000000	     -0.04340248	      0.04659259	      0.05091508
      0.62434239	      0.00000000	     -0.04340391	      0.04658956	      0.05091158
      0.62442694	     -0.00000000	     -0.04340513	      0.04658697	      0.05090860
      0.62451149	     -0.00000000	     -0.04340635	      0.04658438	      0.05090561
      0.62459604	      0.00000000	     -0.04340757	      0.04658178	      0.05090262
      0.62468059	      0.00000000	     -0.04340879	      0.04657918	      0.05089962
      0.62475360	      0.00000000	     -0.04340985	      0.04657694	      0.05089703
      0.62482660	      0.00000000	     -0.04341091	      0.04657469	      0.05089444
      0.62491750	     -0.00000000	     -0.04341222	      0.04657189	      0.05089120
      0.62500839	      0.00000000	     -0.04341354	      0.04656908	      0.05088796
      0.62508184	      0.00000000	     -0.04341460	      0.04656681	      0.05088535
      0.62515528	      0.00000000	     -0.04341567	      0.04656454	      0.05088272
      0.62524719	     -0.00000000	     -0.04341700	      0.04656169	      0.05087944
      0.62533910	     -0.00000000	     -0.04341834	      0.04655884	      0.05087615
      0.62540987	      0.00000000	     -0.04341937	      0.04655664	      0.05087361
      0.62548063	     -0.00000000	     -0.04342040	      0.04655444	      0.05087107
      0.62557635	      0.00000000	     -0.04342179	      0.04655146	      0.05086763
      0.62567207	      0.00000000	     -0.04342318	      0.04654848	      0.05086418
      0.62574026	     -0.00000000	     -0.04342418	      0.04654635	      0.05086173
      0.62580844	      0.00000000	     -0.04342517	      0.04654422	      0.05085927
      0.62590929	      0.00000000	     -0.04342664	      0.04654106	      0.05085563
      0.62599426	      0.00000000	     -0.04342788	      0.04653840	      0.05085255
      0.62607922	     -0.00000000	     -0.04342912	      0.04653574	      0.05084947
      0.62616419	      0.00000000	     -0.04343036	      0.04653307	      0.05084639
      0.62624014	      0.00000000	     -0.04343147	      0.04653069	      0.05084364
      0.62631609	     -0.00000000	     -0.04343259	      0.04652830	      0.05084087
      0.62639204	      0.00000000	     -0.04343370	      0.04652591	      0.05083811
      0.62648963	      0.00000000	     -0.04343513	      0.04652283	      0.05083455
      0.62656670	     -0.00000000	     -0.04343626	      0.04652040	      0.05083174
      0.62664378	      0.00000000	     -0.04343739	      0.04651796	      0.05082893
      0.62672085	     -0.00000000	     -0.04343852	      0.04651553	      0.05082611
      0.62681793	      0.00000000	     -0.04343994	      0.04651245	      0.05082255
      0.62689360	      0.00000000	     -0.04344105	      0.04651005	      0.05081978
      0.62696927	      0.00000000	     -0.04344217	      0.04650765	      0.05081700
      0.62704494	     -0.00000000	     -0.04344328	      0.04650525	      0.05081422
      0.62714647	     -0.00000000	     -0.04344477	      0.04650202	      0.05081048
      0.62722142	     -0.00000000	     -0.04344588	      0.04649963	      0.05080772
      0.62729637	      0.00000000	     -0.04344698	      0.04649724	      0.05080495
      0.62738847	      0.00000000	     -0.04344834	      0.04649430	      0.05080155
      0.62747039	     -0.00000000	     -0.04344955	      0.04649168	      0.05079852
      0.62755232	     -0.00000000	     -0.04345076	      0.04648906	      0.05079548
      0.62763424	      0.00000000	     -0.04345197	      0.04648644	      0.05079244
      0.62771616	     -0.00000000	     -0.04345318	      0.04648381	      0.05078940
      0.62779809	      0.00000000	     -0.04345439	      0.04648118	      0.05078636
      0.62788001	     -0.00000000	     -0.04345560	      0.04647855	      0.05078331
      0.62796193	     -0.00000000	     -0.04345681	      0.04647591	      0.05078025
      0.62804386	     -0.00000000	     -0.04345803	      0.04647328	      0.05077720
      0.62812578	      0.00000000	     -0.04345924	      0.04647063	      0.05077414
      0.62819859	     -0.00000000	     -0.04346032	      0.04646828	      0.05077141
      0.62827140	      0.00000000	     -0.04346140	      0.04646593	      0.05076869
      0.62836098	     -0.00000000	     -0.04346273	      0.04646303	      0.05076533
      0.62845056	     -0.00000000	     -0.04346406	      0.04646013	      0.05076197
      0.62852487	     -0.00000000	     -0.04346516	      0.04645772	      0.05075917
      0.62859919	     -0.00000000	     -0.04346627	      0.04645531	      0.05075638
      0.62868888	      0.00000000	     -0.04346760	      0.04645240	      0.05075300
      0.62877857	      0.00000000	     -0.04346893	      0.04644948	      0.05074961
      0.62885026	      0.00000000	     -0.04347000	      0.04644715	      0.05074691
      0.62892196	     -0.00000000	     -0.04347107	      0.04644481	      0.05074419
      0.62901488	      0.00000000	     -0.04347245	      0.04644178	      0.05074068
      0.62910780	     -0.00000000	     -0.04347384	      0.04643874	      0.05073715
      0.62917741	      0.00000000	     -0.04347488	      0.04643647	      0.05073451
      0.62924703	     -0.00000000	     -0.04347592	      0.04643419	      0.05073187
      0.62934371	      0.00000000	     -0.04347736	      0.04643102	      0.05072819
      0.62944040	     -0.00000000	     -0.04347880	      0.04642785	      0.05072451
      0.62950693	      0.00000000	     -0.04347980	      0.04642566	      0.05072197
      0.62957345	      0.00000000	     -0.04348079	      0.04642348	      0.05071943
      0.62967657	      0.00000000	     -0.04348234	      0.04642008	      0.05071549
      0.62976162	      0.00000000	     -0.04348361	      0.04641728	      0.05071223
      0.62984667	     -0.00000000	     -0.04348488	      0.04641447	      0.05070897
      0.62993171	     -0.00000000	     -0.04348616	      0.04641166	      0.05070571
      0.63000625	     -0.00000000	     -0.04348728	      0.04640920	      0.05070284
      0.63008079	     -0.00000000	     -0.04348839	      0.04640673	      0.05069998
      0.63015533	     -0.00000000	     -0.04348951	      0.04640426	      0.05069711
      0.63025591	     -0.00000000	     -0.04349102	      0.04640093	      0.05069323
      0.63033188	     -0.00000000	     -0.04349217	      0.04639840	      0.05069030
      0.63040785	      0.00000000	     -0.04349331	      0.04639588	      0.05068736
      0.63048382	     -0.00000000	     -0.04349445	      0.04639335	      0.05068442
      0.63058341	     -0.00000000	     -0.04349595	      0.04639003	      0.05068056
      0.63065778	      0.00000000	     -0.04349707	      0.04638755	      0.05067768
      0.63073215	     -0.00000000	     -0.04349819	      0.04638507	      0.05067479
      0.63082366	      0.00000000	     -0.04349957	      0.04638201	      0.05067123
      0.63090552	      0.00000000	     -0.04350080	      0.04637927	      0.05066805
      0.63098738	      0.00000000	     -0.04350203	      0.04637653	      0.05066486
      0.63106923	      0.00000000	     -0.04350327	      0.04637379	      0.05066166
      0.63115109	      0.00000000	     -0.04350451	      0.04637104	      0.05065846
      0.63123295	      0.00000000	     -0.04350574	      0.04636829	      0.05065526
      0.63131480	      0.00000000	     -0.04350698	      0.04636554	      0.05065206
      0.63138806	      0.00000000	     -0.04350809	      0.04636307	      0.05064919
      0.63146131	      0.00000000	     -0.04350919	      0.04636060	      0.05064631
      0.63154971	      0.00000000	     -0.04351053	      0.04635762	      0.05064284
      0.63163812	     -0.00000000	     -0.04351187	      0.04635463	      0.05063936
      0.63171212	      0.00000000	     -0.04351299	      0.04635213	      0.05063644
      0.63178612	     -0.00000000	     -0.04351411	      0.04634963	      0.05063353
      0.63187528	      0.00000000	     -0.04351546	      0.04634661	      0.05063001
      0.63196445	      0.00000000	     -0.04351681	      0.04634358	      0.05062648
      0.63203575	     -0.00000000	     -0.04351790	      0.04634116	      0.05062366
      0.63210705	     -0.00000000	     -0.04351898	      0.04633874	      0.05062084
      0.63219973	     -0.00000000	     -0.04352039	      0.04633559	      0.05061716
      0.63229241	      0.00000000	     -0.04352179	      0.04633243	      0.05061348
      0.63236119	      0.00000000	     -0.04352284	      0.04633008	      0.05061075
      0.63242997	      0.00000000	     -0.04352388	      0.04632774	      0.05060801
      0.63252725	     -0.00000000	     -0.04352536	      0.04632441	      0.05060413
      0.63261440	     -0.00000000	     -0.04352669	      0.04632143	      0.05060066
      0.63270156	     -0.00000000	     -0.04352802	      0.04631845	      0.05059718
      0.63277131	      0.00000000	     -0.04352908	      0.04631606	      0.05059439
      0.63284106	      0.00000000	     -0.04353014	      0.04631367	      0.05059159
      0.63293505	     -0.00000000	     -0.04353158	      0.04631044	      0.05058783
      0.63302905	     -0.00000000	     -0.04353301	      0.04630721	      0.05058405
      0.63309787	     -0.00000000	     -0.04353406	      0.04630484	      0.05058129
      0.63316669	      0.00000000	     -0.04353511	      0.04630247	      0.05057852
      0.63326384	     -0.00000000	     -0.04353659	      0.04629912	      0.05057461
      0.63334711	      0.00000000	     -0.04353786	      0.04629624	      0.05057125
      0.63343038	      0.00000000	     -0.04353914	      0.04629337	      0.05056789
      0.63351364	     -0.00000000	     -0.04354041	      0.04629049	      0.05056453
      0.63359691	      0.00000000	     -0.04354168	      0.04628760	      0.05056116
      0.63366943	     -0.00000000	     -0.04354279	      0.04628509	      0.05055822
      0.63374194	     -0.00000000	     -0.04354390	      0.04628257	      0.05055528
      0.63383109	      0.00000000	     -0.04354527	      0.04627948	      0.05055166
      0.63392024	      0.00000000	     -0.04354663	      0.04627638	      0.05054804
      0.63399271	      0.00000000	     -0.04354775	      0.04627385	      0.05054509
      0.63406518	      0.00000000	     -0.04354886	      0.04627133	      0.05054214
      0.63415585	      0.00000000	     -0.04355025	      0.04626817	      0.05053844
      0.63424652	      0.00000000	     -0.04355164	      0.04626500	      0.05053474
      0.63431611	      0.00000000	     -0.04355271	      0.04626257	      0.05053190
      0.63438571	     -0.00000000	     -0.04355378	      0.04626014	      0.05052905
      0.63448065	      0.00000000	     -0.04355523	      0.04625681	      0.05052516
      0.63457559	     -0.00000000	     -0.04355669	      0.04625348	      0.05052127
      0.63464210	     -0.00000000	     -0.04355772	      0.04625115	      0.05051854
      0.63470860	     -0.00000000	     -0.04355874	      0.04624881	      0.05051580
      0.63480991	     -0.00000000	     -0.04356030	      0.04624525	      0.05051163
      0.63489360	      0.00000000	     -0.04356158	      0.04624231	      0.05050819
      0.63497730	      0.00000000	     -0.04356287	      0.04623936	      0.05050473
      0.63506099	      0.00000000	     -0.04356416	      0.04623640	      0.05050128
      0.63514468	      0.00000000	     -0.04356545	      0.04623345	      0.05049782
      0.63521550	      0.00000000	     -0.04356654	      0.04623095	      0.05049488
      0.63528633	     -0.00000000	     -0.04356764	      0.04622844	      0.05049195
      0.63537726	      0.00000000	     -0.04356904	      0.04622522	      0.05048818
      0.63546819	     -0.00000000	     -0.04357044	      0.04622200	      0.05048440
      0.63553936	      0.00000000	     -0.04357154	      0.04621947	      0.05048144
      0.63561053	     -0.00000000	     -0.04357264	      0.04621695	      0.05047848
      0.63570281	     -0.00000000	     -0.04357407	      0.04621367	      0.05047464
      0.63579509	     -0.00000000	     -0.04357549	      0.04621038	      0.05047079
      0.63586322	      0.00000000	     -0.04357654	      0.04620795	      0.05046794
      0.63593136	     -0.00000000	     -0.04357760	      0.04620553	      0.05046509
      0.63602844	      0.00000000	     -0.04357910	      0.04620206	      0.05046103
      0.63611179	      0.00000000	     -0.04358039	      0.04619908	      0.05045754
      0.63619515	      0.00000000	     -0.04358168	      0.04619610	      0.05045404
      0.63627850	     -0.00000000	     -0.04358297	      0.04619312	      0.05045054
      0.63636186	      0.00000000	     -0.04358426	      0.04619013	      0.05044703
      0.63643228	     -0.00000000	     -0.04358535	      0.04618760	      0.05044407
      0.63650269	     -0.00000000	     -0.04358645	      0.04618507	      0.05044110
      0.63659394	      0.00000000	     -0.04358786	      0.04618180	      0.05043726
      0.63668520	      0.00000000	     -0.04358928	      0.04617851	      0.05043340
      0.63675561	      0.00000000	     -0.04359037	      0.04617598	      0.05043042
      0.63682603	     -0.00000000	     -0.04359146	      0.04617344	      0.05042744
      0.63691930	     -0.00000000	     -0.04359291	      0.04617007	      0.05042349
      0.63701257	      0.00000000	     -0.04359436	      0.04616670	      0.05041954
      0.63707939	     -0.00000000	     -0.04359540	      0.04616429	      0.05041670
      0.63714621	     -0.00000000	     -0.04359644	      0.04616187	      0.05041386
      0.63724574	     -0.00000000	     -0.04359798	      0.04615826	      0.05040962
      0.63732905	     -0.00000000	     -0.04359928	      0.04615524	      0.05040607
      0.63741236	      0.00000000	     -0.04360058	      0.04615222	      0.05040252
      0.63749567	      0.00000000	     -0.04360187	      0.04614919	      0.05039896
      0.63757898	      0.00000000	     -0.04360317	      0.04614616	      0.05039540
      0.63764951	      0.00000000	     -0.04360427	      0.04614360	      0.05039238
      0.63772004	     -0.00000000	     -0.04360537	      0.04614103	      0.05038936
      0.63781069	      0.00000000	     -0.04360678	      0.04613772	      0.05038547
      0.63790133	      0.00000000	     -0.04360819	      0.04613441	      0.05038158
      0.63797225	     -0.00000000	     -0.04360930	      0.04613182	      0.05037853
      0.63804316	     -0.00000000	     -0.04361040	      0.04612922	      0.05037548
      0.63813513	      0.00000000	     -0.04361184	      0.04612586	      0.05037152
      0.63822709	     -0.00000000	     -0.04361327	      0.04612249	      0.05036755
      0.63829497	     -0.00000000	     -0.04361433	      0.04612000	      0.05036462
      0.63836284	      0.00000000	     -0.04361539	      0.04611750	      0.05036169
      0.63845962	     -0.00000000	     -0.04361690	      0.04611395	      0.05035750
      0.63854268	      0.00000000	     -0.04361820	      0.04611089	      0.05035390
      0.63862575	      0.00000000	     -0.04361950	      0.04610783	      0.05035030
      0.63870882	     -0.00000000	     -0.04362080	      0.04610477	      0.05034670
      0.63879189	      0.00000000	     -0.04362210	      0.04610170	      0.05034309
      0.63886204	      0.00000000	     -0.04362320	      0.04609911	      0.05034003
      0.63893219	      0.00000000	     -0.04362429	      0.04609652	      0.05033698
      0.63902315	      0.00000000	     -0.04362572	      0.04609315	      0.05033301
      0.63911410	     -0.00000000	     -0.04362714	      0.04608979	      0.05032905
      0.63918426	     -0.00000000	     -0.04362824	      0.04608718	      0.05032598
      0.63925442	     -0.00000000	     -0.04362934	      0.04608458	      0.05032291
      0.63934738	      0.00000000	     -0.04363080	      0.04608113	      0.05031884
      0.63944034	      0.00000000	     -0.04363225	      0.04607767	      0.05031477
      0.63950691	      0.00000000	     -0.04363330	      0.04607519	      0.05031185
      0.63957349	      0.00000000	     -0.04363434	      0.04607271	      0.05030892
      0.63967269	      0.00000000	     -0.04363590	      0.04606902	      0.05030456
      0.63975572	     -0.00000000	     -0.04363720	      0.04606592	      0.05030090
      0.63983875	     -0.00000000	     -0.04363850	      0.04606281	      0.05029724
      0.63992177	      0.00000000	     -0.04363981	      0.04605971	      0.05029358
      0.64000480	     -0.00000000	     -0.04364111	      0.04605660	      0.05028991
      0.64007506	     -0.00000000	     -0.04364221	      0.04605397	      0.05028681
      0.64014532	      0.00000000	     -0.04364332	      0.04605134	      0.05028370
      0.64023569	     -0.00000000	     -0.04364474	      0.04604794	      0.05027969
      0.64032606	      0.00000000	     -0.04364616	      0.04604455	      0.05027569
      0.64039670	     -0.00000000	     -0.04364727	      0.04604189	      0.05027255
      0.64046734	     -0.00000000	     -0.04364838	      0.04603923	      0.05026941
      0.64055904	     -0.00000000	     -0.04364982	      0.04603578	      0.05026533
      0.64065074	     -0.00000000	     -0.04365126	      0.04603232	      0.05026125
      0.64071833	      0.00000000	     -0.04365233	      0.04602977	      0.05025823
      0.64078592	     -0.00000000	     -0.04365339	      0.04602721	      0.05025521
      0.64088246	      0.00000000	     -0.04365491	      0.04602356	      0.05025090
      0.64096525	     -0.00000000	     -0.04365622	      0.04602043	      0.05024720
      0.64104805	      0.00000000	     -0.04365752	      0.04601729	      0.05024349
      0.64113085	      0.00000000	     -0.04365882	      0.04601415	      0.05023978
      0.64121364	      0.00000000	     -0.04366013	      0.04601101	      0.05023606
      0.64128352	      0.00000000	     -0.04366123	      0.04600836	      0.05023292
      0.64135339	      0.00000000	     -0.04366233	      0.04600570	      0.05022978
      0.64144408	      0.00000000	     -0.04366376	      0.04600225	      0.05022570
      0.64153478	      0.00000000	     -0.04366519	      0.04599879	      0.05022161
      0.64160466	      0.00000000	     -0.04366630	      0.04599613	      0.05021846
      0.64167454	     -0.00000000	     -0.04366740	      0.04599346	      0.05021530
      0.64176724	     -0.00000000	     -0.04366886	      0.04598992	      0.05021111
      0.64185994	     -0.00000000	     -0.04367033	      0.04598637	      0.05020692
      0.64192625	     -0.00000000	     -0.04367137	      0.04598383	      0.05020391
      0.64199255	     -0.00000000	     -0.04367242	      0.04598130	      0.05020091
      0.64209151	     -0.00000000	     -0.04367398	      0.04597750	      0.05019641
      0.64217427	     -0.00000000	     -0.04367529	      0.04597432	      0.05019265
      0.64225704	     -0.00000000	     -0.04367660	      0.04597114	      0.05018889
      0.64233980	      0.00000000	     -0.04367791	      0.04596796	      0.05018512
      0.64242256	     -0.00000000	     -0.04367922	      0.04596478	      0.05018134
      0.64249253	      0.00000000	     -0.04368032	      0.04596208	      0.05017815
      0.64256249	     -0.00000000	     -0.04368143	      0.04595938	      0.05017496
      0.64265263	      0.00000000	     -0.04368286	      0.04595591	      0.05017083
      0.64274278	     -0.00000000	     -0.04368428	      0.04595242	      0.05016671
      0.64281311	     -0.00000000	     -0.04368539	      0.04594970	      0.05016348
      0.64288345	     -0.00000000	     -0.04368651	      0.04594698	      0.05016026
      0.64297495	     -0.00000000	     -0.04368796	      0.04594344	      0.05015605
      0.64306644	      0.00000000	     -0.04368941	      0.04593989	      0.05015185
      0.64313372	     -0.00000000	     -0.04369047	      0.04593728	      0.05014875
      0.64320099	      0.00000000	     -0.04369154	      0.04593467	      0.05014565
      0.64329738	     -0.00000000	     -0.04369306	      0.04593092	      0.05014121
      0.64337993	      0.00000000	     -0.04369437	      0.04592771	      0.05013740
      0.64346247	     -0.00000000	     -0.04369568	      0.04592449	      0.05013358
      0.64354502	     -0.00000000	     -0.04369699	      0.04592128	      0.05012977
      0.64361928	     -0.00000000	     -0.04369817	      0.04591838	      0.05012633
      0.64369354	      0.00000000	     -0.04369934	      0.04591548	      0.05012288
      0.64376779	     -0.00000000	     -0.04370052	      0.04591258	      0.05011944
      0.64386206	     -0.00000000	     -0.04370202	      0.04590889	      0.05011506
      0.64393739	     -0.00000000	     -0.04370321	      0.04590594	      0.05011156
      0.64401272	      0.00000000	     -0.04370441	      0.04590299	      0.05010805
      0.64408805	     -0.00000000	     -0.04370560	      0.04590003	      0.05010454
      0.64418180	      0.00000000	     -0.04370709	      0.04589635	      0.05010017
      0.64425582	      0.00000000	     -0.04370827	      0.04589344	      0.05009672
      0.64432985	     -0.00000000	     -0.04370944	      0.04589053	      0.05009326
      0.64440387	     -0.00000000	     -0.04371062	      0.04588762	      0.05008979
      0.64450170	      0.00000000	     -0.04371217	      0.04588376	      0.05008521
      0.64457507	     -0.00000000	     -0.04371334	      0.04588087	      0.05008177
      0.64464843	      0.00000000	     -0.04371450	      0.04587798	      0.05007833
      0.64473762	     -0.00000000	     -0.04371592	      0.04587445	      0.05007414
      0.64481741	      0.00000000	     -0.04371719	      0.04587130	      0.05007039
      0.64489719	      0.00000000	     -0.04371846	      0.04586814	      0.05006663
      0.64497698	     -0.00000000	     -0.04371973	      0.04586498	      0.05006288
      0.64505676	     -0.00000000	     -0.04372100	      0.04586182	      0.05005911
      0.64513655	     -0.00000000	     -0.04372226	      0.04585865	      0.05005535
      0.64521633	     -0.00000000	     -0.04372353	      0.04585548	      0.05005158
      0.64529612	     -0.00000000	     -0.04372480	      0.04585231	      0.05004780
      0.64537591	     -0.00000000	     -0.04372607	      0.04584914	      0.05004402
      0.64545569	      0.00000000	     -0.04372734	      0.04584596	      0.05004024
      0.64553548	      0.00000000	     -0.04372861	      0.04584278	      0.05003646
      0.64560628	      0.00000000	     -0.04372974	      0.04583996	      0.05003309
      0.64567709	     -0.00000000	     -0.04373087	      0.04583713	      0.05002973
      0.64576476	      0.00000000	     -0.04373226	      0.04583363	      0.05002555
      0.64585242	     -0.00000000	     -0.04373366	      0.04583012	      0.05002138
      0.64592436	      0.00000000	     -0.04373480	      0.04582724	      0.05001795
      0.64599630	      0.00000000	     -0.04373595	      0.04582436	      0.05001451
      0.64608458	     -0.00000000	     -0.04373735	      0.04582082	      0.05001030
      0.64617287	      0.00000000	     -0.04373876	      0.04581728	      0.05000607
      0.64624185	      0.00000000	     -0.04373986	      0.04581451	      0.05000277
      0.64631083	     -0.00000000	     -0.04374096	      0.04581173	      0.04999947
      0.64640310	     -0.00000000	     -0.04374243	      0.04580802	      0.04999504
      0.64649537	     -0.00000000	     -0.04374390	      0.04580430	      0.04999061
      0.64656166	      0.00000000	     -0.04374496	      0.04580163	      0.04998742
      0.64662795	     -0.00000000	     -0.04374601	      0.04579896	      0.04998423
      0.64672555	     -0.00000000	     -0.04374757	      0.04579502	      0.04997953
      0.64680756	      0.00000000	     -0.04374888	      0.04579170	      0.04997558
      0.64688957	     -0.00000000	     -0.04375018	      0.04578839	      0.04997162
      0.64697157	     -0.00000000	     -0.04375149	      0.04578507	      0.04996766
      0.64705358	      0.00000000	     -0.04375280	      0.04578174	      0.04996369
      0.64712390	      0.00000000	     -0.04375392	      0.04577889	      0.04996029
      0.64719421	      0.00000000	     -0.04375504	      0.04577604	      0.04995688
      0.64728267	     -0.00000000	     -0.04375645	      0.04577245	      0.04995259
      0.64737112	     -0.00000000	     -0.04375786	      0.04576885	      0.04994830
      0.64744177	     -0.00000000	     -0.04375899	      0.04576597	      0.04994486
      0.64751243	      0.00000000	     -0.04376012	      0.04576310	      0.04994143
      0.64760206	     -0.00000000	     -0.04376155	      0.04575944	      0.04993706
      0.64769170	     -0.00000000	     -0.04376298	      0.04575579	      0.04993269
      0.64775959	     -0.00000000	     -0.04376406	      0.04575302	      0.04992938
      0.64782748	      0.00000000	     -0.04376515	      0.04575024	      0.04992606
      0.64792124	      0.00000000	     -0.04376664	      0.04574641	      0.04992148
      0.64801501	      0.00000000	     -0.04376814	      0.04574257	      0.04991689
      0.64808013	      0.00000000	     -0.04376918	      0.04573990	      0.04991370
      0.64814525	     -0.00000000	     -0.04377022	      0.04573723	      0.04991051
      0.64824489	      0.00000000	     -0.04377181	      0.04573314	      0.04990562
      0.64832743	     -0.00000000	     -0.04377313	      0.04572975	      0.04990156
      0.64840997	      0.00000000	     -0.04377445	      0.04572636	      0.04989751
      0.64849252	     -0.00000000	     -0.04377577	      0.04572296	      0.04989344
      0.64856569	     -0.00000000	     -0.04377694	      0.04571995	      0.04988984
      0.64863886	     -0.00000000	     -0.04377810	      0.04571693	      0.04988623
      0.64871203	     -0.00000000	     -0.04377927	      0.04571391	      0.04988261
      0.64880779	     -0.00000000	     -0.04378080	      0.04570996	      0.04987788
      0.64888221	     -0.00000000	     -0.04378199	      0.04570688	      0.04987420
      0.64895664	      0.00000000	     -0.04378318	      0.04570381	      0.04987052
      0.64903107	      0.00000000	     -0.04378437	      0.04570073	      0.04986683
      0.64912599	      0.00000000	     -0.04378589	      0.04569679	      0.04986212
      0.64919902	     -0.00000000	     -0.04378705	      0.04569377	      0.04985849
      0.64927206	     -0.00000000	     -0.04378822	      0.04569074	      0.04985486
      0.64936004	      0.00000000	     -0.04378963	      0.04568708	      0.04985048
      0.64944802	     -0.00000000	     -0.04379103	      0.04568343	      0.04984610
      0.64951470	     -0.00000000	     -0.04379210	      0.04568065	      0.04984278
      0.64958139	     -0.00000000	     -0.04379316	      0.04567788	      0.04983945
      0.64967627	      0.00000000	     -0.04379468	      0.04567392	      0.04983471
      0.64975845	      0.00000000	     -0.04379599	      0.04567050	      0.04983060
      0.64984063	      0.00000000	     -0.04379731	      0.04566707	      0.04982649
      0.64992282	      0.00000000	     -0.04379862	      0.04566363	      0.04982237
      0.64999505	     -0.00000000	     -0.04379977	      0.04566061	      0.04981875
      0.65006729	     -0.00000000	     -0.04380093	      0.04565759	      0.04981513
      0.65013953	     -0.00000000	     -0.04380208	      0.04565457	      0.04981150
      0.65023785	     -0.00000000	     -0.04380366	      0.04565045	      0.04980655
      0.65031176	     -0.00000000	     -0.04380484	      0.04564735	      0.04980283
      0.65038567	     -0.00000000	     -0.04380602	      0.04564424	      0.04979911
      0.65045958	      0.00000000	     -0.04380720	      0.04564114	      0.04979538
      0.65055624	      0.00000000	     -0.04380874	      0.04563708	      0.04979051
      0.65062858	     -0.00000000	     -0.04380990	      0.04563403	      0.04978685
      0.65070091	     -0.00000000	     -0.04381106	      0.04563099	      0.04978319
      0.65078983	      0.00000000	     -0.04381248	      0.04562724	      0.04977869
      0.65086930	     -0.00000000	     -0.04381375	      0.04562389	      0.04977467
      0.65094877	     -0.00000000	     -0.04381502	      0.04562053	      0.04977064
      0.65102823	     -0.00000000	     -0.04381629	      0.04561717	      0.04976660
      0.65110770	      0.00000000	     -0.04381756	      0.04561381	      0.04976256
      0.65118717	     -0.00000000	     -0.04381883	      0.04561045	      0.04975852
      0.65126663	     -0.00000000	     -0.04382010	      0.04560708	      0.04975448
      0.65134610	      0.00000000	     -0.04382137	      0.04560372	      0.04975043
      0.65141661	      0.00000000	     -0.04382250	      0.04560073	      0.04974683
      0.65148711	      0.00000000	     -0.04382362	      0.04559773	      0.04974323
      0.65157379	      0.00000000	     -0.04382501	      0.04559405	      0.04973880
      0.65166047	      0.00000000	     -0.04382639	      0.04559036	      0.04973437
      0.65173214	      0.00000000	     -0.04382754	      0.04558731	      0.04973070
      0.65180380	      0.00000000	     -0.04382869	      0.04558426	      0.04972703
      0.65189091	     -0.00000000	     -0.04383008	      0.04558055	      0.04972256
      0.65197802	     -0.00000000	     -0.04383147	      0.04557683	      0.04971809
      0.65204703	     -0.00000000	     -0.04383257	      0.04557389	      0.04971455
      0.65211604	     -0.00000000	     -0.04383367	      0.04557094	      0.04971100
      0.65220658	     -0.00000000	     -0.04383512	      0.04556707	      0.04970634
      0.65229713	     -0.00000000	     -0.04383657	      0.04556319	      0.04970167
      0.65236384	     -0.00000000	     -0.04383763	      0.04556034	      0.04969823
      0.65243056	     -0.00000000	     -0.04383870	      0.04555748	      0.04969479
      0.65252541	     -0.00000000	     -0.04384022	      0.04555341	      0.04968989
      0.65260661	      0.00000000	     -0.04384151	      0.04554992	      0.04968569
      0.65268781	      0.00000000	     -0.04384281	      0.04554644	      0.04968149
      0.65276901	      0.00000000	     -0.04384411	      0.04554294	      0.04967728
      0.65285021	     -0.00000000	     -0.04384540	      0.04553945	      0.04967307
      0.65292020	     -0.00000000	     -0.04384652	      0.04553644	      0.04966944
      0.65299019	      0.00000000	     -0.04384764	      0.04553342	      0.04966580
      0.65307770	     -0.00000000	     -0.04384904	      0.04552965	      0.04966125
      0.65316521	     -0.00000000	     -0.04385043	      0.04552587	      0.04965669
      0.65323540	     -0.00000000	     -0.04385155	      0.04552284	      0.04965304
      0.65330559	     -0.00000000	     -0.04385268	      0.04551980	      0.04964938
      0.65339443	     -0.00000000	     -0.04385409	      0.04551596	      0.04964474
      0.65348327	     -0.00000000	     -0.04385551	      0.04551211	      0.04964010
      0.65355064	     -0.00000000	     -0.04385659	      0.04550919	      0.04963658
      0.65361801	     -0.00000000	     -0.04385766	      0.04550627	      0.04963305
      0.65371110	      0.00000000	     -0.04385915	      0.04550223	      0.04962818
      0.65380419	     -0.00000000	     -0.04386063	      0.04549819	      0.04962330
      0.65386864	     -0.00000000	     -0.04386166	      0.04549539	      0.04961992
      0.65393310	      0.00000000	     -0.04386269	      0.04549258	      0.04961653
      0.65403241	      0.00000000	     -0.04386428	      0.04548826	      0.04961131
      0.65411424	      0.00000000	     -0.04386558	      0.04548470	      0.04960701
      0.65419607	      0.00000000	     -0.04386689	      0.04548113	      0.04960270
      0.65427789	     -0.00000000	     -0.04386819	      0.04547756	      0.04959838
      0.65435087	      0.00000000	     -0.04386936	      0.04547437	      0.04959453
      0.65442384	     -0.00000000	     -0.04387052	      0.04547118	      0.04959068
      0.65449682	     -0.00000000	     -0.04387168	      0.04546799	      0.04958682
      0.65459057	     -0.00000000	     -0.04387318	      0.04546389	      0.04958186
      0.65466473	     -0.00000000	     -0.04387436	      0.04546064	      0.04957794
      0.65473889	     -0.00000000	     -0.04387554	      0.04545739	      0.04957401
      0.65481305	     -0.00000000	     -0.04387672	      0.04545414	      0.04957007
      0.65490390	     -0.00000000	     -0.04387817	      0.04545015	      0.04956525
      0.65498007	     -0.00000000	     -0.04387938	      0.04544680	      0.04956120
      0.65499568	      0.00000000	     -0.04387963	      0.04544612	      0.04956037
      0.65500568	     -0.00000000	     -0.04387979	      0.04544568	      0.04955984
      0.65501568	     -0.00000000	     -0.04387995	      0.04544524	      0.04955931
      0.65502852	      0.00000000	     -0.04388016	      0.04544467	      0.04955863
      0.65504135	      0.00000000	     -0.04388036	      0.04544411	      0.04955794
      0.65505786	      0.00000000	     -0.04388062	      0.04544338	      0.04955707
      0.65507437	     -0.00000000	     -0.04388089	      0.04544266	      0.04955619
      0.65509088	     -0.00000000	     -0.04388115	      0.04544193	      0.04955531
      0.65510739	      0.00000000	     -0.04388141	      0.04544120	      0.04955443
      0.65512390	      0.00000000	     -0.04388168	      0.04544048	      0.04955355
      0.65514041	     -0.00000000	     -0.04388194	      0.04543975	      0.04955267
      0.65516041	      0.00000000	     -0.04388226	      0.04543887	      0.04955161
      0.65518042	     -0.00000000	     -0.04388258	      0.04543799	      0.04955054
      0.65520042	      0.00000000	     -0.04388289	      0.04543711	      0.04954948
      0.65522042	     -0.00000000	     -0.04388321	      0.04543623	      0.04954841
      0.65524043	     -0.00000000	     -0.04388353	      0.04543535	      0.04954735
      0.65526043	     -0.00000000	     -0.04388385	      0.04543447	      0.04954628
      0.65528043	      0.00000000	     -0.04388417	      0.04543359	      0.04954522
      0.65530044	      0.00000000	     -0.04388449	      0.04543271	      0.04954415
      0.65532044	     -0.00000000	     -0.04388480	      0.04543183	      0.04954309
      0.65534044	     -0.00000000	     -0.04388512	      0.04543095	      0.04954203
      0.65536044	      0.00000000	     -0.04388544	      0.04543007	      0.04954096
      0.65538045	     -0.00000000	     -0.04388576	      0.04542919	      0.04953990
      0.65540045	      0.00000000	     -0.04388607	      0.04542831	      0.04953884
      0.65542045	      0.00000000	     -0.04388639	      0.04542744	      0.04953778
      0.65544046	      0.00000000	     -0.04388671	      0.04542656	      0.04953671
      0.65546046	      0.00000000	     -0.04388702	      0.04542568	      0.04953565
      0.65548046	      0.00000000	     -0.04388734	      0.04542481	      0.04953459
      0.65550047	     -0.00000000	     -0.04388765	      0.04542393	      0.04953354
      0.65552047	      0.00000000	     -0.04388797	      0.04542306	      0.04953248
      0.65554047	     -0.00000000	     -0.04388828	      0.04542218	      0.04953142
      0.65556462	     -0.00000000	     -0.04388866	      0.04542113	      0.04953015
      0.65558876	      0.00000000	     -0.04388904	      0.04542008	      0.04952888
      0.65561291	     -0.00000000	     -0.04388942	      0.04541903	      0.04952761
      0.65563706	      0.00000000	     -0.04388980	      0.04541798	      0.04952634
      0.65566120	     -0.00000000	     -0.04389017	      0.04541693	      0.04952507
      0.65568535	      0.00000000	     -0.04389055	      0.04541589	      0.04952381
      0.65570949	     -0.00000000	     -0.04389092	      0.04541484	      0.04952255
      0.65573364	      0.00000000	     -0.04389130	      0.04541380	      0.04952129
      0.65575779	      0.00000000	     -0.04389167	      0.04541276	      0.04952004
      0.65578193	      0.00000000	     -0.04389204	      0.04541173	      0.04951879
      0.65580608	     -0.00000000	     -0.04389242	      0.04541070	      0.04951754
      0.65583023	      0.00000000	     -0.04389279	      0.04540967	      0.04951629
      0.65585437	     -0.00000000	     -0.04389315	      0.04540864	      0.04951505
      0.65587852	     -0.00000000	     -0.04389352	      0.04540761	      0.04951382
      0.65590266	      0.00000000	     -0.04389389	      0.04540659	      0.04951258
      0.65592681	     -0.00000000	     -0.04389425	      0.04540557	      0.04951135
      0.65595096	      0.00000000	     -0.04389462	      0.04540456	      0.04951013
      0.65597510	     -0.00000000	     -0.04389498	      0.04540355	      0.04950891
      0.65599925	      0.00000000	     -0.04389534	      0.04540254	      0.04950769
      0.65602340	      0.00000000	     -0.04389570	      0.04540154	      0.04950648
      0.65604754	     -0.00000000	     -0.04389606	      0.04540054	      0.04950527
      0.65607169	      0.00000000	     -0.04389642	      0.04539955	      0.04950407
      0.65609583	      0.00000000	     -0.04389677	      0.04539856	      0.04950288
      0.65611998	     -0.00000000	     -0.04389712	      0.04539757	      0.04950169
      0.65614413	     -0.00000000	     -0.04389747	      0.04539659	      0.04950051
      0.65616827	     -0.00000000	     -0.04389782	      0.04539561	      0.04949933
      0.65619242	      0.00000000	     -0.04389817	      0.04539464	      0.04949816
      0.65621657	      0.00000000	     -0.04389852	      0.04539368	      0.04949699
      0.65624071	     -0.00000000	     -0.04389886	      0.04539272	      0.04949583
      0.65626486	     -0.00000000	     -0.04389920	      0.04539176	      0.04949468
      0.65629399	      0.00000000	     -0.04389961	      0.04539062	      0.04949330
      0.65632312	     -0.00000000	     -0.04390002	      0.04538948	      0.04949193
      0.65635225	     -0.00000000	     -0.04390042	      0.04538836	      0.04949058
      0.65638138	     -0.00000000	     -0.04390082	      0.04538724	      0.04948923
      0.65641051	      0.00000000	     -0.04390121	      0.04538613	      0.04948790
      0.65643964	      0.00000000	     -0.04390160	      0.04538503	      0.04948657
      0.65646877	      0.00000000	     -0.04390199	      0.04538395	      0.04948526
      0.65649790	     -0.00000000	     -0.04390238	      0.04538287	      0.04948397
      0.65652703	     -0.00000000	     -0.04390276	      0.04538180	      0.04948268
      0.65655616	     -0.00000000	     -0.04390313	      0.04538075	      0.04948141
      0.65658529	     -0.00000000	     -0.04390351	      0.04537970	      0.04948016
      0.65661441	     -0.00000000	     -0.04390387	      0.04537867	      0.04947891
      0.65664354	     -0.00000000	     -0.04390424	      0.04537765	      0.04947769
      0.65667267	     -0.00000000	     -0.04390460	      0.04537664	      0.04947648
      0.65670180	     -0.00000000	     -0.04390495	      0.04537565	      0.04947528
      0.65673093	      0.00000000	     -0.04390530	      0.04537467	      0.04947410
      0.65675710	     -0.00000000	     -0.04390561	      0.04537380	      0.04947305
      0.65678326	      0.00000000	     -0.04390592	      0.04537294	      0.04947202
      0.65680943	      0.00000000	     -0.04390622	      0.04537209	      0.04947100
      0.65683559	     -0.00000000	     -0.04390651	      0.04537125	      0.04947000
      0.65686175	      0.00000000	     -0.04390681	      0.04537043	      0.04946901
      0.65688792	      0.00000000	     -0.04390710	      0.04536961	      0.04946803
      0.65691084	     -0.00000000	     -0.04390735	      0.04536891	      0.04946719
      0.65693375	      0.00000000	     -0.04390759	      0.04536822	      0.04946636
      0.65695667	      0.00000000	     -0.04390784	      0.04536754	      0.04946554
      0.65697959	     -0.00000000	     -0.04390808	      0.04536686	      0.04946473
      0.65700251	     -0.00000000	     -0.04390831	      0.04536620	      0.04946394
      0.65702295	     -0.00000000	     -0.04390852	      0.04536562	      0.04946324
      0.65704339	      0.00000000	     -0.04390872	      0.04536504	      0.04946255
      0.65706382	      0.00000000	     -0.04390892	      0.04536448	      0.04946188
      0.65708426	      0.00000000	     -0.04390912	      0.04536392	      0.04946121
      0.65710470	      0.00000000	     -0.04390932	      0.04536337	      0.04946055
      0.65712289	      0.00000000	     -0.04390949	      0.04536289	      0.04945998
      0.65714109	      0.00000000	     -0.04390965	      0.04536241	      0.04945941
      0.65715928	     -0.00000000	     -0.04390982	      0.04536195	      0.04945886
      0.65717748	     -0.00000000	     -0.04390998	      0.04536149	      0.04945831
      0.65719567	     -0.00000000	     -0.04391014	      0.04536104	      0.04945777
      0.65721191	      0.00000000	     -0.04391028	      0.04536064	      0.04945729
      0.65722816	     -0.00000000	     -0.04391042	      0.04536025	      0.04945683
      0.65724440	      0.00000000	     -0.04391056	      0.04535986	      0.04945637
      0.65726064	     -0.00000000	     -0.04391069	      0.04535948	      0.04945592
      0.65727688	      0.00000000	     -0.04391083	      0.04535911	      0.04945548
      0.65729140	      0.00000000	     -0.04391094	      0.04535878	      0.04945509
      0.65730591	     -0.00000000	     -0.04391106	      0.04535846	      0.04945470
      0.65732043	     -0.00000000	     -0.04391117	      0.04535814	      0.04945433
      0.65733494	      0.00000000	     -0.04391128	      0.04535783	      0.04945396
      0.65734946	     -0.00000000	     -0.04391139	      0.04535753	      0.04945360
      0.65736245	      0.00000000	     -0.04391148	      0.04535726	      0.04945328
      0.65737544	      0.00000000	     -0.04391158	      0.04535699	      0.04945296
      0.65738843	      0.00000000	     -0.04391167	      0.04535673	      0.04945266
      0.65740142	     -0.00000000	     -0.04391176	      0.04535648	      0.04945235
      0.65741441	      0.00000000	     -0.04391185	      0.04535622	      0.04945206
      0.65742603	     -0.00000000	     -0.04391193	      0.04535600	      0.04945180
      0.65743764	     -0.00000000	     -0.04391200	      0.04535579	      0.04945154
      0.65744926	     -0.00000000	     -0.04391208	      0.04535558	      0.04945129
      0.65746087	      0.00000000	     -0.04391215	      0.04535537	      0.04945105
      0.65747249	     -0.00000000	     -0.04391223	      0.04535516	      0.04945081
      0.65748286	      0.00000000	     -0.04391229	      0.04535498	      0.04945060
      0.65749323	      0.00000000	     -0.04391235	      0.04535481	      0.04945039
      0.65750359	     -0.00000000	     -0.04391241	      0.04535464	      0.04945019
      0.65751396	      0.00000000	     -0.04391247	      0.04535447	      0.04945000
      0.65752433	     -0.00000000	     -0.04391253	      0.04535430	      0.04944980
      0.65753433	      0.00000000	     -0.04391259	      0.04535414	      0.04944962
      0.65754433	     -0.00000000	     -0.04391264	      0.04535399	      0.04944945
      0.65755433	      0.00000000	     -0.04391269	      0.04535384	      0.04944927
      0.65756433	     -0.00000000	     -0.04391274	      0.04535370	      0.04944911
      0.65757433	     -0.00000000	     -0.04391279	      0.04535356	      0.04944894
      0.65758433	     -0.00000000	     -0.04391284	      0.04535342	      0.04944879
      0.65759433	      0.00000000	     -0.04391289	      0.04535328	      0.04944863
      0.65760433	     -0.00000000	     -0.04391294	      0.04535315	      0.04944849
      0.65761433	      0.00000000	     -0.04391298	      0.04535303	      0.04944834
      0.65762433	      0.00000000	     -0.04391302	      0.04535291	      0.04944821
      0.65763433	      0.00000000	     -0.04391307	      0.04535279	      0.04944808
      0.65764433	      0.00000000	     -0.04391311	      0.04535268	      0.04944795
      0.65765433	      0.00000000	     -0.04391314	      0.04535257	      0.04944783
      0.65766433	      0.00000000	     -0.04391318	      0.04535247	      0.04944772
      0.65767433	      0.00000000	     -0.04391321	      0.04535237	      0.04944762
      0.65768433	      0.00000000	     -0.04391325	      0.04535228	      0.04944752
      0.65769433	      0.00000000	     -0.04391328	      0.04535219	      0.04944742
      0.65770433	      0.00000000	     -0.04391331	      0.04535211	      0.04944733
      0.65771433	      0.00000000	     -0.04391333	      0.04535203	      0.04944725
      0.65772433	      0.00000000	     -0.04391336	      0.04535196	      0.04944717
      0.65773433	      0.00000000	     -0.04391338	      0.04535189	      0.04944710
      0.65774433	     -0.00000000	     -0.04391341	      0.04535183	      0.04944703
      0.65775433	     -0.00000000	     -0.04391343	      0.04535177	      0.04944696
      0.65776433	     -0.00000000	     -0.04391345	      0.04535172	      0.04944690
      0.65777433	      0.00000000	     -0.04391346	      0.04535166	      0.04944685
      0.65778433	     -0.00000000	     -0.04391348	      0.04535162	      0.04944679
      0.65779433	      0.00000000	     -0.04391350	      0.04535157	      0.04944674
      0.65780433	     -0.00000000	     -0.04391351	      0.04535153	      0.04944670
      0.65781433	     -0.00000000	     -0.04391353	      0.04535149	      0.04944666
      0.65782433	      0.00000000	     -0.04391354	      0.04535145	      0.04944662
      0.65783433	      0.00000000	     -0.04391355	      0.04535142	      0.04944658
      0.65784433	      0.00000000	     -0.04391356	      0.04535139	      0.04944655
      0.65785433	     -0.00000000	     -0.04391357	      0.04535136	      0.04944652
      0.65786433	      0.00000000	     -0.04391358	      0.04535133	      0.04944649
      0.65787433	     -0.00000000	     -0.04391359	      0.04535131	      0.04944646
      0.65788433	      0.00000000	     -0.04391360	      0.04535129	      0.04944643
      0.65789433	     -0.00000000	     -0.04391360	      0.04535127	      0.04944641
      0.65790433	      0.00000000	     -0.04391361	      0.04535125	      0.04944639
      0.65791433	      0.00000000	     -0.04391362	      0.04535123	      0.04944637
      0.65792433	     -0.00000000	     -0.04391362	      0.04535121	      0.04944635
      0.65793433	     -0.00000000	     -0.04391363	      0.04535120	      0.04944634
      0.65794433	     -0.00000000	     -0.04391363	      0.04535119	      0.04944632
      0.65795433	      0.00000000	     -0.04391364	      0.04535118	      0.04944631
      0.65796433	      0.00000000	     -0.04391364	      0.04535116	      0.04944630
      0.65797433	     -0.00000000	     -0.04391364	      0.04535115	      0.04944629
      0.65798433	      0.00000000	     -0.04391365	      0.04535115	      0.04944628
      0.65799638	      0.00000000	     -0.04391365	      0.04535114	      0.04944626
      0.65800843	      0.00000000	     -0.04391365	      0.04535113	      0.04944625
      0.65802048	      0.00000000	     -0.04391366	      0.04535112	      0.04944625
      0.65803253	     -0.00000000	     -0.04391366	      0.04535111	      0.04944624
      0.65804458	      0.00000000	     -0.04391366	      0.04535111	      0.04944623
      0.65805663	      0.00000000	     -0.04391366	      0.04535111	      0.04944622
      0.65806868	      0.00000000	     -0.04391366	      0.04535110	      0.04944622
      0.65808073	     -0.00000000	     -0.04391366	      0.04535110	      0.04944622
      0.65809530	      0.00000000	     -0.04391367	      0.04535110	      0.04944621
      0.65810986	      0.00000000	     -0.04391367	      0.04535109	      0.04944621
      0.65812443	     -0.00000000	     -0.04391367	      0.04535109	      0.04944621
      0.65813899	     -0.00000000	     -0.04391367	      0.04535109	      0.04944620
      0.65815356	      0.00000000	     -0.04391367	      0.04535109	      0.04944620
      0.65816812	     -0.00000000	     -0.04391367	      0.04535109	      0.04944620
      0.65818269	      0.00000000	     -0.04391367	      0.04535110	      0.04944620
      0.65819726	     -0.00000000	     -0.04391366	      0.04535110	      0.04944620
      0.65821518	      0.00000000	     -0.04391366	      0.04535110	      0.04944620
      0.65823310	      0.00000000	     -0.04391366	      0.04535110	      0.04944621
      0.65825102	     -0.00000000	     -0.04391366	      0.04535111	      0.04944621
      0.65826894	     -0.00000000	     -0.04391366	      0.04535111	      0.04944621
      0.65828686	     -0.00000000	     -0.04391366	      0.04535112	      0.04944621
      0.65830479	      0.00000000	     -0.04391366	      0.04535112	      0.04944622
      0.65832271	      0.00000000	     -0.04391365	      0.04535113	      0.04944622
      0.65834487	     -0.00000000	     -0.04391365	      0.04535113	      0.04944622
      0.65836703	     -0.00000000	     -0.04391365	      0.04535114	      0.04944623
      0.65838919	      0.00000000	     -0.04391365	      0.04535115	      0.04944624
      0.65841135	     -0.00000000	     -0.04391364	      0.04535116	      0.04944624
      0.65843351	      0.00000000	     -0.04391364	      0.04535116	      0.04944625
      0.65845567	      0.00000000	     -0.04391364	      0.04535117	      0.04944625
      0.65848334	      0.00000000	     -0.04391363	      0.04535118	      0.04944626
      0.65851101	      0.00000000	     -0.04391363	      0.04535119	      0.04944627
      0.65853867	     -0.00000000	     -0.04391363	      0.04535120	      0.04944628
      0.65856634	     -0.00000000	     -0.04391362	      0.04535121	      0.04944629
      0.65859963	      0.00000000	     -0.04391362	      0.04535123	      0.04944630
      0.65863292	     -0.00000000	     -0.04391361	      0.04535124	      0.04944631
      0.65867314	     -0.00000000	     -0.04391361	      0.04535126	      0.04944632
      0.65871336	      0.00000000	     -0.04391360	      0.04535127	      0.04944633
      0.65874689	      0.00000000	     -0.04391360	      0.04535129	      0.04944634
      0.65878041	     -0.00000000	     -0.04391359	      0.04535130	      0.04944635
      0.65881600	     -0.00000000	     -0.04391359	      0.04535132	      0.04944636
      0.65886184	      0.00000000	     -0.04391358	      0.04535134	      0.04944638
      0.65891768	     -0.00000000	     -0.04391357	      0.04535136	      0.04944640
      0.65895325	      0.00000000	     -0.04391357	      0.04535137	      0.04944641
      0.65898881	      0.00000000	     -0.04391356	      0.04535139	      0.04944642
      0.65902438	     -0.00000000	     -0.04391356	      0.04535141	      0.04944644
      0.65905994	      0.00000000	     -0.04391355	      0.04535142	      0.04944645
      0.65909551	     -0.00000000	     -0.04391354	      0.04535144	      0.04944646
      0.65913107	     -0.00000000	     -0.04391354	      0.04535145	      0.04944647
      0.65916664	      0.00000000	     -0.04391353	      0.04535147	      0.04944649
      0.65920221	      0.00000000	     -0.04391353	      0.04535148	      0.04944650
      0.65923777	      0.00000000	     -0.04391352	      0.04535150	      0.04944651
      0.65927334	     -0.00000000	     -0.04391352	      0.04535152	      0.04944652
      0.65930890	     -0.00000000	     -0.04391351	      0.04535153	      0.04944654
      0.65934447	      0.00000000	     -0.04391351	      0.04535155	      0.04944655
      0.65938003	      0.00000000	     -0.04391350	      0.04535156	      0.04944656
      0.65941033	     -0.00000000	     -0.04391349	      0.04535158	      0.04944657
      0.65944062	      0.00000000	     -0.04391349	      0.04535159	      0.04944658
      0.65947847	      0.00000000	     -0.04391348	      0.04535161	      0.04944660
      0.65951633	     -0.00000000	     -0.04391348	      0.04535163	      0.04944661
      0.65954673	     -0.00000000	     -0.04391347	      0.04535164	      0.04944662
      0.65957714	     -0.00000000	     -0.04391347	      0.04535166	      0.04944664
      0.65961389	      0.00000000	     -0.04391346	      0.04535167	      0.04944665
      0.65965064	     -0.00000000	     -0.04391346	      0.04535169	      0.04944666
      0.65968102	      0.00000000	     -0.04391345	      0.04535170	      0.04944668
      0.65971141	      0.00000000	     -0.04391344	      0.04535172	      0.04944669
      0.65974179	     -0.00000000	     -0.04391344	      0.04535173	      0.04944670
      0.65978414	     -0.00000000	     -0.04391343	      0.04535175	      0.04944671
      0.65981142	     -0.00000000	     -0.04391343	      0.04535177	      0.04944673
      0.65983870	     -0.00000000	     -0.04391342	      0.04535178	      0.04944674
      0.65987773	      0.00000000	     -0.04391342	      0.04535180	      0.04944675
      0.65991403	     -0.00000000	     -0.04391341	      0.04535182	      0.04944677
      0.65995032	     -0.00000000	     -0.04391340	      0.04535183	      0.04944678
      0.65998023	     -0.00000000	     -0.04391340	      0.04535185	      0.04944679
      0.66001014	      0.00000000	     -0.04391339	      0.04535186	      0.04944680
      0.66004698	     -0.00000000	     -0.04391339	      0.04535188	      0.04944682
      0.66007638	      0.00000000	     -0.04391338	      0.04535189	      0.04944683
      0.66010578	     -0.00000000	     -0.04391338	      0.04535191	      0.04944684
      0.66013517	      0.00000000	     -0.04391337	      0.04535192	      0.04944685
      0.66017639	     -0.00000000	     -0.04391337	      0.04535194	      0.04944687
      0.66020162	     -0.00000000	     -0.04391336	      0.04535196	      0.04944688
      0.66022686	      0.00000000	     -0.04391336	      0.04535197	      0.04944689
      0.66026567	      0.00000000	     -0.04391335	      0.04535199	      0.04944691
      0.66032773	     -0.00000000	     -0.04391334	      0.04535202	      0.04944693
      0.66035434	      0.00000000	     -0.04391333	      0.04535203	      0.04944694
      0.66039192	      0.00000000	     -0.04391333	      0.04535205	      0.04944696
      0.66042511	     -0.00000000	     -0.04391332	      0.04535207	      0.04944697
      0.66046926	     -0.00000000	     -0.04391331	      0.04535209	      0.04944699
      0.66049422	      0.00000000	     -0.04391331	      0.04535210	      0.04944700
      0.66051919	     -0.00000000	     -0.04391330	      0.04535211	      0.04944701
      0.66055844	     -0.00000000	     -0.04391330	      0.04535213	      0.04944703
      0.66058901	      0.00000000	     -0.04391329	      0.04535215	      0.04944704
      0.66061958	      0.00000000	     -0.04391329	      0.04535217	      0.04944705
      0.66065014	      0.00000000	     -0.04391328	      0.04535218	      0.04944706
      0.66068071	      0.00000000	     -0.04391328	      0.04535220	      0.04944708
      0.66071128	      0.00000000	     -0.04391327	      0.04535221	      0.04944709
      0.66074184	     -0.00000000	     -0.04391326	      0.04535223	      0.04944710
      0.66077241	     -0.00000000	     -0.04391326	      0.04535224	      0.04944711
      0.66080298	     -0.00000000	     -0.04391325	      0.04535226	      0.04944713
      0.66083354	     -0.00000000	     -0.04391325	      0.04535227	      0.04944714
      0.66086411	     -0.00000000	     -0.04391324	      0.04535229	      0.04944715
      0.66089468	     -0.00000000	     -0.04391324	      0.04535230	      0.04944716
      0.66092524	      0.00000000	     -0.04391323	      0.04535232	      0.04944718
      0.66095581	     -0.00000000	     -0.04391323	      0.04535234	      0.04944719
      0.66098638	     -0.00000000	     -0.04391322	      0.04535235	      0.04944720
      0.66101694	      0.00000000	     -0.04391322	      0.04535237	      0.04944722
      0.66104751	      0.00000000	     -0.04391321	      0.04535238	      0.04944723
      0.66107808	     -0.00000000	     -0.04391320	      0.04535240	      0.04944724
      0.66110461	     -0.00000000	     -0.04391320	      0.04535241	      0.04944725
      0.66113114	     -0.00000000	     -0.04391319	      0.04535243	      0.04944726
      0.66116830	     -0.00000000	     -0.04391319	      0.04535245	      0.04944728
      0.66119519	      0.00000000	     -0.04391318	      0.04535246	      0.04944729
      0.66122208	      0.00000000	     -0.04391318	      0.04535247	      0.04944730
      0.66125487	      0.00000000	     -0.04391317	      0.04535249	      0.04944732
      0.66128701	      0.00000000	     -0.04391317	      0.04535251	      0.04944733
      0.66131914	      0.00000000	     -0.04391316	      0.04535252	      0.04944734
      0.66135128	     -0.00000000	     -0.04391315	      0.04535254	      0.04944736
      0.66137875	      0.00000000	     -0.04391315	      0.04535255	      0.04944737
      0.66140622	     -0.00000000	     -0.04391314	      0.04535257	      0.04944738
      0.66143369	      0.00000000	     -0.04391314	      0.04535258	      0.04944739
      0.66146914	     -0.00000000	     -0.04391313	      0.04535260	      0.04944741
      0.66149942	      0.00000000	     -0.04391313	      0.04535262	      0.04944742
      0.66152970	      0.00000000	     -0.04391312	      0.04535263	      0.04944743
      0.66155998	      0.00000000	     -0.04391312	      0.04535265	      0.04944745
      0.66159026	      0.00000000	     -0.04391311	      0.04535266	      0.04944746
      0.66162054	     -0.00000000	     -0.04391311	      0.04535268	      0.04944747
      0.66165082	     -0.00000000	     -0.04391310	      0.04535269	      0.04944748
      0.66168110	      0.00000000	     -0.04391309	      0.04535271	      0.04944750
      0.66171138	      0.00000000	     -0.04391309	      0.04535273	      0.04944751
      0.66174166	      0.00000000	     -0.04391308	      0.04535274	      0.04944752
      0.66177194	      0.00000000	     -0.04391308	      0.04535276	      0.04944754
      0.66180222	     -0.00000000	     -0.04391307	      0.04535277	      0.04944755
      0.66183250	      0.00000000	     -0.04391307	      0.04535279	      0.04944756
      0.66186278	     -0.00000000	     -0.04391306	      0.04535280	      0.04944757
      0.66189306	      0.00000000	     -0.04391306	      0.04535282	      0.04944759
      0.66192333	     -0.00000000	     -0.04391305	      0.04535283	      0.04944760
      0.66195361	      0.00000000	     -0.04391304	      0.04535285	      0.04944761
      0.66198389	     -0.00000000	     -0.04391304	      0.04535287	      0.04944762
      0.66201417	     -0.00000000	     -0.04391303	      0.04535288	      0.04944764
      0.66204445	     -0.00000000	     -0.04391303	      0.04535290	      0.04944765
      0.66207473	      0.00000000	     -0.04391302	      0.04535291	      0.04944766
      0.66210501	      0.00000000	     -0.04391302	      0.04535293	      0.04944768
      0.66213529	      0.00000000	     -0.04391301	      0.04535294	      0.04944769
      0.66216557	     -0.00000000	     -0.04391301	      0.04535296	      0.04944770
      0.66219585	      0.00000000	     -0.04391300	      0.04535297	      0.04944771
      0.66222613	     -0.00000000	     -0.04391300	      0.04535299	      0.04944773
      0.66225641	      0.00000000	     -0.04391299	      0.04535300	      0.04944774
      0.66228669	      0.00000000	     -0.04391298	      0.04535302	      0.04944775
      0.66231697	     -0.00000000	     -0.04391298	      0.04535304	      0.04944776
      0.66234725	      0.00000000	     -0.04391297	      0.04535305	      0.04944778
      0.66237752	     -0.00000000	     -0.04391297	      0.04535307	      0.04944779
      0.66240780	      0.00000000	     -0.04391296	      0.04535308	      0.04944780
      0.66244429	     -0.00000000	     -0.04391296	      0.04535310	      0.04944782
      0.66247041	     -0.00000000	     -0.04391295	      0.04535311	      0.04944783
      0.66249652	      0.00000000	     -0.04391295	      0.04535313	      0.04944784
      0.66253169	      0.00000000	     -0.04391294	      0.04535314	      0.04944785
      0.66256554	      0.00000000	     -0.04391293	      0.04535316	      0.04944787
      0.66260843	      0.00000000	     -0.04391293	      0.04535318	      0.04944788
      0.66263311	     -0.00000000	     -0.04391292	      0.04535319	      0.04944789
      0.66265778	     -0.00000000	     -0.04391292	      0.04535321	      0.04944790
      0.66269725	     -0.00000000	     -0.04391291	      0.04535323	      0.04944792
      0.66272957	     -0.00000000	     -0.04391291	      0.04535324	      0.04944793
      0.66276188	      0.00000000	     -0.04391290	      0.04535326	      0.04944795
      0.66279419	     -0.00000000	     -0.04391289	      0.04535328	      0.04944796
      0.66282269	      0.00000000	     -0.04391289	      0.04535329	      0.04944797
      0.66285118	      0.00000000	     -0.04391288	      0.04535330	      0.04944798
      0.66288856	      0.00000000	     -0.04391288	      0.04535332	      0.04944800
      0.66291802	      0.00000000	     -0.04391287	      0.04535334	      0.04944801
      0.66294748	     -0.00000000	     -0.04391287	      0.04535335	      0.04944802
      0.66297694	     -0.00000000	     -0.04391286	      0.04535337	      0.04944803
      0.66301439	      0.00000000	     -0.04391286	      0.04535338	      0.04944805
      0.66304597	     -0.00000000	     -0.04391285	      0.04535340	      0.04944806
      0.66307756	     -0.00000000	     -0.04391284	      0.04535341	      0.04944807
      0.66310914	     -0.00000000	     -0.04391284	      0.04535343	      0.04944809
      0.66314073	     -0.00000000	     -0.04391283	      0.04535345	      0.04944810
      0.66317231	     -0.00000000	     -0.04391283	      0.04535346	      0.04944811
      0.66320390	      0.00000000	     -0.04391282	      0.04535348	      0.04944812
      0.66323548	     -0.00000000	     -0.04391282	      0.04535349	      0.04944814
      0.66327158	     -0.00000000	     -0.04391281	      0.04535351	      0.04944815
      0.66330768	     -0.00000000	     -0.04391280	      0.04535353	      0.04944816
      0.66333532	     -0.00000000	     -0.04391280	      0.04535354	      0.04944817
      0.66336295	     -0.00000000	     -0.04391280	      0.04535355	      0.04944819
      0.66340617	     -0.00000000	     -0.04391279	      0.04535357	      0.04944820
      0.66343450	     -0.00000000	     -0.04391278	      0.04535359	      0.04944821
      0.66346283	      0.00000000	     -0.04391278	      0.04535360	      0.04944822
      0.66350080	      0.00000000	     -0.04391277	      0.04535362	      0.04944824
      0.66353774	     -0.00000000	     -0.04391277	      0.04535364	      0.04944825
      0.66357469	      0.00000000	     -0.04391276	      0.04535365	      0.04944827
      0.66360640	      0.00000000	     -0.04391275	      0.04535367	      0.04944828
      0.66363811	     -0.00000000	     -0.04391275	      0.04535368	      0.04944829
      0.66366983	     -0.00000000	     -0.04391274	      0.04535370	      0.04944830
      0.66370838	      0.00000000	     -0.04391274	      0.04535372	      0.04944832
      0.66374692	      0.00000000	     -0.04391273	      0.04535373	      0.04944833
      0.66377597	     -0.00000000	     -0.04391273	      0.04535375	      0.04944834
      0.66380501	      0.00000000	     -0.04391272	      0.04535376	      0.04944835
      0.66384339	      0.00000000	     -0.04391272	      0.04535378	      0.04944837
      0.66388169	     -0.00000000	     -0.04391271	      0.04535380	      0.04944838
      0.66391999	      0.00000000	     -0.04391270	      0.04535381	      0.04944840
      0.66395127	     -0.00000000	     -0.04391270	      0.04535383	      0.04944841
      0.66398256	     -0.00000000	     -0.04391269	      0.04535384	      0.04944842
      0.66402335	      0.00000000	     -0.04391269	      0.04535386	      0.04944843
      0.66405618	      0.00000000	     -0.04391268	      0.04535388	      0.04944845
      0.66408901	     -0.00000000	     -0.04391268	      0.04535389	      0.04944846
      0.66412183	     -0.00000000	     -0.04391267	      0.04535391	      0.04944847
      0.66416481	     -0.00000000	     -0.04391266	      0.04535393	      0.04944849
      0.66419549	      0.00000000	     -0.04391266	      0.04535394	      0.04944850
      0.66422616	      0.00000000	     -0.04391265	      0.04535395	      0.04944851
      0.66426632	      0.00000000	     -0.04391265	      0.04535397	      0.04944852
      0.66430526	     -0.00000000	     -0.04391264	      0.04535399	      0.04944854
      0.66434420	     -0.00000000	     -0.04391263	      0.04535401	      0.04944855
      0.66437730	     -0.00000000	     -0.04391263	      0.04535402	      0.04944856
      0.66441040	      0.00000000	     -0.04391262	      0.04535404	      0.04944857
      0.66445137	     -0.00000000	     -0.04391262	      0.04535405	      0.04944859
      0.66448668	     -0.00000000	     -0.04391261	      0.04535407	      0.04944860
      0.66452200	      0.00000000	     -0.04391261	      0.04535408	      0.04944861
      0.66455732	     -0.00000000	     -0.04391260	      0.04535410	      0.04944862
      0.66459264	     -0.00000000	     -0.04391260	      0.04535412	      0.04944864
      0.66462795	     -0.00000000	     -0.04391259	      0.04535413	      0.04944865
      0.66467359	     -0.00000000	     -0.04391258	      0.04535415	      0.04944866
      0.66470512	      0.00000000	     -0.04391258	      0.04535416	      0.04944867
      0.66473664	     -0.00000000	     -0.04391257	      0.04535418	      0.04944869
      0.66478051	      0.00000000	     -0.04391257	      0.04535420	      0.04944870
      0.66482212	     -0.00000000	     -0.04391256	      0.04535421	      0.04944871
      0.66486374	      0.00000000	     -0.04391256	      0.04535423	      0.04944873
      0.66489777	      0.00000000	     -0.04391255	      0.04535425	      0.04944874
      0.66493181	     -0.00000000	     -0.04391254	      0.04535426	      0.04944875
      0.66497561	     -0.00000000	     -0.04391254	      0.04535428	      0.04944877
      0.66501404	     -0.00000000	     -0.04391253	      0.04535429	      0.04944878
      0.66505247	     -0.00000000	     -0.04391253	      0.04535431	      0.04944879
      0.66509089	      0.00000000	     -0.04391252	      0.04535433	      0.04944880
      0.66512932	     -0.00000000	     -0.04391252	      0.04535434	      0.04944882
      0.66516774	      0.00000000	     -0.04391251	      0.04535436	      0.04944883
      0.66520617	     -0.00000000	     -0.04391250	      0.04535437	      0.04944884
      0.66524460	      0.00000000	     -0.04391250	      0.04535439	      0.04944885
      0.66528302	      0.00000000	     -0.04391249	      0.04535441	      0.04944886
      0.66532145	     -0.00000000	     -0.04391249	      0.04535442	      0.04944888
      0.66535987	     -0.00000000	     -0.04391248	      0.04535444	      0.04944889
      0.66539830	     -0.00000000	     -0.04391248	      0.04535445	      0.04944890
      0.66544763	     -0.00000000	     -0.04391247	      0.04535447	      0.04944892
      0.66548273	     -0.00000000	     -0.04391247	      0.04535449	      0.04944893
      0.66551782	     -0.00000000	     -0.04391246	      0.04535450	      0.04944894
      0.66556540	      0.00000000	     -0.04391245	      0.04535452	      0.04944895
      0.66561297	     -0.00000000	     -0.04391245	      0.04535454	      0.04944897
      0.66564763	     -0.00000000	     -0.04391244	      0.04535455	      0.04944898
      0.66568229	      0.00000000	     -0.04391244	      0.04535456	      0.04944899
      0.66573204	     -0.00000000	     -0.04391243	      0.04535458	      0.04944900
      0.66577537	     -0.00000000	     -0.04391242	      0.04535460	      0.04944902
      0.66581869	     -0.00000000	     -0.04391242	      0.04535462	      0.04944903
      0.66586202	     -0.00000000	     -0.04391241	      0.04535463	      0.04944904
      0.66590071	     -0.00000000	     -0.04391241	      0.04535465	      0.04944905
      0.66593939	      0.00000000	     -0.04391240	      0.04535466	      0.04944906
      0.66597808	     -0.00000000	     -0.04391240	      0.04535468	      0.04944907
      0.66602999	      0.00000000	     -0.04391239	      0.04535470	      0.04944909
      0.66607213	      0.00000000	     -0.04391238	      0.04535471	      0.04944910
      0.66611427	      0.00000000	     -0.04391238	      0.04535473	      0.04944911
      0.66615641	      0.00000000	     -0.04391237	      0.04535474	      0.04944913
      0.66619855	      0.00000000	     -0.04391237	      0.04535476	      0.04944914
      0.66624070	      0.00000000	     -0.04391236	      0.04535478	      0.04944915
      0.66628284	     -0.00000000	     -0.04391236	      0.04535479	      0.04944916
      0.66633735	     -0.00000000	     -0.04391235	      0.04535481	      0.04944918
      0.66637479	      0.00000000	     -0.04391235	      0.04535482	      0.04944919
      0.66641223	     -0.00000000	     -0.04391234	      0.04535484	      0.04944920
      0.66646460	      0.00000000	     -0.04391233	      0.04535486	      0.04944921
      0.66651407	     -0.00000000	     -0.04391233	      0.04535487	      0.04944922
      0.66656353	      0.00000000	     -0.04391232	      0.04535489	      0.04944924
      0.66660453	      0.00000000	     -0.04391232	      0.04535491	      0.04944925
      0.66664553	     -0.00000000	     -0.04391231	      0.04535492	      0.04944926
      0.66669797	      0.00000000	     -0.04391230	      0.04535494	      0.04944927
      0.66674242	     -0.00000000	     -0.04391230	      0.04535495	      0.04944928
      0.66678688	      0.00000000	     -0.04391229	      0.04535497	      0.04944930
      0.66683134	      0.00000000	     -0.04391229	      0.04535499	      0.04944931
      0.66687579	     -0.00000000	     -0.04391228	      0.04535500	      0.04944932
      0.66692025	     -0.00000000	     -0.04391228	      0.04535502	      0.04944933
      0.66697385	      0.00000000	     -0.04391227	      0.04535503	      0.04944934
      0.66702025	     -0.00000000	     -0.04391227	      0.04535505	      0.04944936
      0.66706666	     -0.00000000	     -0.04391226	      0.04535507	      0.04944937
      0.66711306	     -0.00000000	     -0.04391225	      0.04535508	      0.04944938
      0.66715946	     -0.00000000	     -0.04391225	      0.04535510	      0.04944939
      0.66720587	      0.00000000	     -0.04391224	      0.04535511	      0.04944940
      0.66725227	     -0.00000000	     -0.04391224	      0.04535513	      0.04944941
      0.66729868	      0.00000000	     -0.04391223	      0.04535514	      0.04944942
      0.66735264	     -0.00000000	     -0.04391223	      0.04535516	      0.04944944
      0.66740661	      0.00000000	     -0.04391222	      0.04535518	      0.04944945
      0.66744806	     -0.00000000	     -0.04391222	      0.04535519	      0.04944946
      0.66748950	      0.00000000	     -0.04391221	      0.04535520	      0.04944947
      0.66754895	     -0.00000000	     -0.04391220	      0.04535522	      0.04944948
      0.66759776	     -0.00000000	     -0.04391220	      0.04535524	      0.04944949
      0.66764657	     -0.00000000	     -0.04391219	      0.04535525	      0.04944950
      0.66769538	      0.00000000	     -0.04391219	      0.04535527	      0.04944952
      0.66774418	      0.00000000	     -0.04391218	      0.04535528	      0.04944953
      0.66779299	     -0.00000000	     -0.04391218	      0.04535530	      0.04944954
      0.66784612	     -0.00000000	     -0.04391217	      0.04535532	      0.04944955
      0.66789924	      0.00000000	     -0.04391217	      0.04535533	      0.04944956
      0.66795237	     -0.00000000	     -0.04391216	      0.04535535	      0.04944957
      0.66800549	      0.00000000	     -0.04391215	      0.04535536	      0.04944958
      0.66804886	     -0.00000000	     -0.04391215	      0.04535538	      0.04944959
      0.66809223	     -0.00000000	     -0.04391214	      0.04535539	      0.04944960
      0.66815168	     -0.00000000	     -0.04391214	      0.04535541	      0.04944961
      0.66821112	      0.00000000	     -0.04391213	      0.04535543	      0.04944963
      0.66825501	      0.00000000	     -0.04391213	      0.04535544	      0.04944964
      0.66829889	     -0.00000000	     -0.04391212	      0.04535545	      0.04944965
      0.66835778	     -0.00000000	     -0.04391212	      0.04535547	      0.04944966
      0.66841667	     -0.00000000	     -0.04391211	      0.04535549	      0.04944967
      0.66846572	      0.00000000	     -0.04391211	      0.04535550	      0.04944968
      0.66851476	      0.00000000	     -0.04391210	      0.04535551	      0.04944969
      0.66857208	      0.00000000	     -0.04391209	      0.04535553	      0.04944970
      0.66862940	     -0.00000000	     -0.04391209	      0.04535555	      0.04944971
      0.66868040	      0.00000000	     -0.04391208	      0.04535556	      0.04944972
      0.66873140	     -0.00000000	     -0.04391208	      0.04535558	      0.04944973
      0.66878800	      0.00000000	     -0.04391207	      0.04535559	      0.04944974
      0.66884460	      0.00000000	     -0.04391207	      0.04535561	      0.04944975
      0.66890120	     -0.00000000	     -0.04391206	      0.04535562	      0.04944976
      0.66895781	     -0.00000000	     -0.04391206	      0.04535564	      0.04944977
      0.66900802	     -0.00000000	     -0.04391205	      0.04535565	      0.04944978
      0.66905824	     -0.00000000	     -0.04391205	      0.04535567	      0.04944979
      0.66911700	     -0.00000000	     -0.04391204	      0.04535568	      0.04944980
      0.66917575	     -0.00000000	     -0.04391204	      0.04535570	      0.04944981
      0.66923450	      0.00000000	     -0.04391203	      0.04535571	      0.04944982
      0.66929326	     -0.00000000	     -0.04391202	      0.04535573	      0.04944983
      0.66934249	      0.00000000	     -0.04391202	      0.04535574	      0.04944984
      0.66939172	      0.00000000	     -0.04391202	      0.04535575	      0.04944985
      0.66945139	      0.00000000	     -0.04391201	      0.04535577	      0.04944986
      0.66951105	      0.00000000	     -0.04391200	      0.04535579	      0.04944987
      0.66956673	     -0.00000000	     -0.04391200	      0.04535580	      0.04944988
      0.66962240	     -0.00000000	     -0.04391199	      0.04535581	      0.04944989
      0.66968060	     -0.00000000	     -0.04391199	      0.04535583	      0.04944990
      0.66973881	     -0.00000000	     -0.04391198	      0.04535584	      0.04944991
      0.66979639	      0.00000000	     -0.04391198	      0.04535586	      0.04944992
      0.66985397	     -0.00000000	     -0.04391197	      0.04535587	      0.04944993
      0.66991217	      0.00000000	     -0.04391197	      0.04535589	      0.04944994
      0.66997037	      0.00000000	     -0.04391196	      0.04535590	      0.04944994
      0.67002858	     -0.00000000	     -0.04391196	      0.04535591	      0.04944995
      0.67008680	      0.00000000	     -0.04391195	      0.04535593	      0.04944996
      0.67014465	     -0.00000000	     -0.04391195	      0.04535594	      0.04944997
      0.67020250	     -0.00000000	     -0.04391194	      0.04535596	      0.04944998
      0.67025305	     -0.00000000	     -0.04391194	      0.04535597	      0.04944999
      0.67032687	     -0.00000000	     -0.04391193	      0.04535599	      0.04945000
      0.67038842	      0.00000000	     -0.04391193	      0.04535600	      0.04945001
      0.67044374	     -0.00000000	     -0.04391192	      0.04535601	      0.04945001
      0.67049906	     -0.00000000	     -0.04391192	      0.04535602	      0.04945002
      0.67056057	      0.00000000	     -0.04391191	      0.04535604	      0.04945003
      0.67062208	     -0.00000000	     -0.04391191	      0.04535605	      0.04945004
      0.67068144	     -0.00000000	     -0.04391191	      0.04535607	      0.04945005
      0.67074080	     -0.00000000	     -0.04391190	      0.04535608	      0.04945005
      0.67080117	      0.00000000	     -0.04391190	      0.04535609	      0.04945006
      0.67086154	     -0.00000000	     -0.04391189	      0.04535611	      0.04945007
      0.67092061	     -0.00000000	     -0.04391189	      0.04535612	      0.04945008
      0.67099207	     -0.00000000	     -0.04391188	      0.04535613	      0.04945009
      0.67105721	     -0.00000000	     -0.04391188	      0.04535615	      0.04945009
      0.67113690	      0.00000000	     -0.04391187	      0.04535617	      0.04945010
      0.67119712	      0.00000000	     -0.04391187	      0.04535618	      0.04945011
      0.67127786	     -0.00000000	     -0.04391186	      0.04535620	      0.04945012
      0.67134698	     -0.00000000	     -0.04391185	      0.04535621	      0.04945013
      0.67140252	     -0.00000000	     -0.04391185	      0.04535622	      0.04945013
      0.67145807	     -0.00000000	     -0.04391185	      0.04535623	      0.04945014
      0.67152179	     -0.00000000	     -0.04391184	      0.04535625	      0.04945015
      0.67158552	      0.00000000	     -0.04391184	      0.04535626	      0.04945015
      0.67164728	      0.00000000	     -0.04391183	      0.04535627	      0.04945016
      0.67170903	     -0.00000000	     -0.04391183	      0.04535628	      0.04945017
      0.67176754	      0.00000000	     -0.04391182	      0.04535629	      0.04945017
      0.67184439	      0.00000000	     -0.04391182	      0.04535631	      0.04945018
      0.67193700	      0.00000000	     -0.04391181	      0.04535633	      0.04945019
      0.67199012	      0.00000000	     -0.04391181	      0.04535634	      0.04945019
      0.67204324	     -0.00000000	     -0.04391181	      0.04535635	      0.04945020
      0.67210732	     -0.00000000	     -0.04391180	      0.04535636	      0.04945021
      0.67218641	     -0.00000000	     -0.04391180	      0.04535637	      0.04945021
      0.67225270	      0.00000000	     -0.04391179	      0.04535639	      0.04945022
      0.67233792	     -0.00000000	     -0.04391179	      0.04535640	      0.04945023
      0.67245126	      0.00000000	     -0.04391178	      0.04535642	      0.04945024
      0.67251230	     -0.00000000	     -0.04391178	      0.04535643	      0.04945024
      0.67257334	      0.00000000	     -0.04391177	      0.04535644	      0.04945025
      0.67263437	      0.00000000	     -0.04391177	      0.04535646	      0.04945025
      0.67270190	      0.00000000	     -0.04391176	      0.04535647	      0.04945026
      0.67276942	     -0.00000000	     -0.04391176	      0.04535648	      0.04945026
      0.67283459	     -0.00000000	     -0.04391176	      0.04535649	      0.04945027
      0.67289977	      0.00000000	     -0.04391175	      0.04535650	      0.04945027
      0.67296662	     -0.00000000	     -0.04391175	      0.04535651	      0.04945028
      0.67303348	     -0.00000000	     -0.04391174	      0.04535652	      0.04945028
      0.67309938	      0.00000000	     -0.04391174	      0.04535653	      0.04945028
      0.67316528	     -0.00000000	     -0.04391174	      0.04535654	      0.04945029
      0.67323217	      0.00000000	     -0.04391173	      0.04535656	      0.04945029
      0.67329906	      0.00000000	     -0.04391173	      0.04535657	      0.04945030
      0.67336537	      0.00000000	     -0.04391172	      0.04535658	      0.04945030
      0.67343168	     -0.00000000	     -0.04391172	      0.04535659	      0.04945030
      0.67349884	      0.00000000	     -0.04391172	      0.04535660	      0.04945031
      0.67356600	     -0.00000000	     -0.04391171	      0.04535661	      0.04945031
      0.67363265	     -0.00000000	     -0.04391171	      0.04535662	      0.04945031
      0.67369930	      0.00000000	     -0.04391171	      0.04535663	      0.04945032
      0.67376682	     -0.00000000	     -0.04391170	      0.04535664	      0.04945032
      0.67383434	     -0.00000000	     -0.04391170	      0.04535665	      0.04945032
      0.67390187	     -0.00000000	     -0.04391170	      0.04535666	      0.04945033
      0.67396939	     -0.00000000	     -0.04391169	      0.04535667	      0.04945033
      0.67403691	     -0.00000000	     -0.04391169	      0.04535668	      0.04945033
      0.67410443	     -0.00000000	     -0.04391169	      0.04535669	      0.04945034
      0.67417195	     -0.00000000	     -0.04391168	      0.04535670	      0.04945034
      0.67423947	      0.00000000	     -0.04391168	      0.04535671	      0.04945034
      0.67430700	     -0.00000000	     -0.04391168	      0.04535671	      0.04945034
      0.67437452	     -0.00000000	     -0.04391167	      0.04535672	      0.04945035
      0.67444204	     -0.00000000	     -0.04391167	      0.04535673	      0.04945035
      0.67450956	      0.00000000	     -0.04391167	      0.04535674	      0.04945035
      0.67457708	      0.00000000	     -0.04391166	      0.04535675	      0.04945035
      0.67464460	      0.00000000	     -0.04391166	      0.04535676	      0.04945035
      0.67471213	     -0.00000000	     -0.04391166	      0.04535677	      0.04945036
      0.67477965	      0.00000000	     -0.04391165	      0.04535678	      0.04945036
      0.67485078	      0.00000000	     -0.04391165	      0.04535679	      0.04945036
      0.67492191	      0.00000000	     -0.04391165	      0.04535679	      0.04945036
      0.67499305	     -0.00000000	     -0.04391164	      0.04535680	      0.04945036
      0.67506418	      0.00000000	     -0.04391164	      0.04535681	      0.04945036
[truncated: 425,171 more chars]
