# Supplementary material for: Musculoskeletal simulations to examine the effects of accentuated eccentric loading (AEL) on jump height
Source: PeerJ. 2023 Jan 23;11:e14687. doi: 10.7717/peerj.14687 (PMC9879160; doi:10.7717/peerj.14687)
Supplement: Supplemental Information 2 — Added15 folder contains the code and simulation results for a complete jump with an additional 15% model mass. Dropped15 folder contains the code and simulation results for the push-off phase with the original model mass. [file peerj-11-14687-s002.zip › Supplementary Simulation code and output results AEL15/Dropped15/Optimized_for_J_Results/TwoSegment_Two_Segment_MomentArm_knee_coordinate.sto]

MomentArm_knee_coordinate
version=1
nRows=9704
nColumns=5
inDegrees=no

This analysis gathers basic information about muscles during a simulation (e.g., forces, tendon lengths, moment arms, etc).
Units are S.I. units (second, meters, Newtons, ...)
Angles are in degrees.

endheader
time	vastus	recfem	glut	ham
      0.00000000	     -0.04000000	     -0.04000000	      0.00000000	      0.01148102
      0.00005767	     -0.04000000	     -0.04000000	      0.00000000	      0.01148265
      0.00011533	     -0.04000000	     -0.04000000	      0.00000000	      0.01148429
      0.00019509	     -0.04000000	     -0.04000000	      0.00000000	      0.01148657
      0.00027484	     -0.04000000	     -0.04000000	      0.00000000	      0.01148887
      0.00038895	     -0.04000000	     -0.04000000	      0.00000000	      0.01149217
      0.00050306	     -0.04000000	     -0.04000000	      0.00000000	      0.01149550
      0.00069203	     -0.04000000	     -0.04000000	      0.00000000	      0.01150107
      0.00088100	     -0.04000000	     -0.04000000	      0.00000000	      0.01150672
      0.00120986	     -0.04000000	     -0.04000000	      0.00000000	      0.01151671
      0.00146005	     -0.04000000	     -0.04000000	      0.00000000	      0.01152446
      0.00171025	     -0.04000000	     -0.04000000	      0.00000000	      0.01153233
      0.00196044	     -0.04000000	     -0.04000000	      0.00000000	      0.01154032
      0.00224938	     -0.04000000	     -0.04000000	      0.00000000	      0.01154971
      0.00253831	     -0.04000000	     -0.04000000	      0.00000000	      0.01155926
      0.00281375	     -0.04000000	     -0.04000000	      0.00000000	      0.01156851
      0.00308919	     -0.04000000	     -0.04000000	      0.00000000	      0.01157791
      0.00336877	     -0.04000000	     -0.04000000	      0.00000000	      0.01158761
      0.00364834	     -0.04000000	     -0.04000000	      0.00000000	      0.01159745
      0.00392387	     -0.04000000	     -0.04000000	      0.00000000	      0.01160730
      0.00419941	     -0.04000000	     -0.04000000	      0.00000000	      0.01161730
      0.00447587	     -0.04000000	     -0.04000000	      0.00000000	      0.01162748
      0.00475232	     -0.04000000	     -0.04000000	      0.00000000	      0.01163780
      0.00502733	     -0.04000000	     -0.04000000	      0.00000000	      0.01164822
      0.00530234	     -0.04000000	     -0.04000000	      0.00000000	      0.01165878
      0.00557642	     -0.04000000	     -0.04000000	      0.00000000	      0.01166945
      0.00585050	     -0.04000000	     -0.04000000	      0.00000000	      0.01168027
      0.00612117	     -0.04000000	     -0.04000000	      0.00000000	      0.01169109
      0.00639185	     -0.04000000	     -0.04000000	      0.00000000	      0.01170205
      0.00663628	     -0.04000000	     -0.04000000	      0.00000000	      0.01171207
      0.00697277	     -0.04000000	     -0.04000000	      0.00000000	      0.01172604
      0.00730925	     -0.04000000	     -0.04000000	      0.00000000	      0.01174023
      0.00753245	     -0.04000000	     -0.04000000	      0.00000000	      0.01174977
      0.00775566	     -0.04000000	     -0.04000000	      0.00000000	      0.01175939
      0.00803029	     -0.04000000	     -0.04000000	      0.00000000	      0.01177137
      0.00836149	     -0.04000000	     -0.04000000	      0.00000000	      0.01178599
      0.00865561	     -0.04000000	     -0.04000000	      0.00000000	      0.01179916
      0.00901341	     -0.04000000	     -0.04000000	      0.00000000	      0.01181539
      0.00931248	     -0.04000000	     -0.04000000	      0.00000000	      0.01182915
      0.00968272	     -0.04000000	     -0.04000000	      0.00000000	      0.01184641
      0.01015583	     -0.04000000	     -0.04000000	      0.00000000	      0.01186883
      0.01038979	     -0.04000000	     -0.04000000	      0.00000000	      0.01188008
      0.01062376	     -0.04000000	     -0.04000000	      0.00000000	      0.01189143
      0.01091692	     -0.04000000	     -0.04000000	      0.00000000	      0.01190579
      0.01129539	     -0.04000000	     -0.04000000	      0.00000000	      0.01192457
      0.01156863	     -0.04000000	     -0.04000000	      0.00000000	      0.01193829
      0.01184188	     -0.04000000	     -0.04000000	      0.00000000	      0.01195215
      0.01211512	     -0.04000000	     -0.04000000	      0.00000000	      0.01196615
      0.01238836	     -0.04000000	     -0.04000000	      0.00000000	      0.01198029
      0.01266160	     -0.04000000	     -0.04000000	      0.00000000	      0.01199456
      0.01292167	     -0.04000000	     -0.04000000	      0.00000000	      0.01200828
      0.01318173	     -0.04000000	     -0.04000000	      0.00000000	      0.01202211
      0.01344051	     -0.04000000	     -0.04000000	      0.00000000	      0.01203601
      0.01369929	     -0.04000000	     -0.04000000	      0.00000000	      0.01205002
      0.01398496	     -0.04000000	     -0.04000000	      0.00000000	      0.01206564
      0.01427064	     -0.04000000	     -0.04000000	      0.00000000	      0.01208140
      0.01447948	     -0.04000000	     -0.04000000	      0.00000000	      0.01209302
      0.01481029	     -0.04000000	     -0.04000000	      0.00000000	      0.01211158
      0.01507121	     -0.04000000	     -0.04000000	      0.00000000	      0.01212637
      0.01533214	     -0.04000000	     -0.04000000	      0.00000000	      0.01214127
      0.01559306	     -0.04000000	     -0.04000000	      0.00000000	      0.01215630
      0.01585734	     -0.04000000	     -0.04000000	      0.00000000	      0.01217165
      0.01612161	     -0.04000000	     -0.04000000	      0.00000000	      0.01218713
      0.01632266	     -0.04000000	     -0.04000000	      0.00000000	      0.01219899
      0.01665420	     -0.04000000	     -0.04000000	      0.00000000	      0.01221870
      0.01690580	     -0.04000000	     -0.04000000	      0.00000000	      0.01223379
      0.01715739	     -0.04000000	     -0.04000000	      0.00000000	      0.01224900
      0.01740899	     -0.04000000	     -0.04000000	      0.00000000	      0.01226431
      0.01764663	     -0.04000000	     -0.04000000	      0.00000000	      0.01227889
      0.01796039	     -0.04000000	     -0.04000000	      0.00000000	      0.01229828
      0.01827415	     -0.04000000	     -0.04000000	      0.00000000	      0.01231785
      0.01852604	     -0.04000000	     -0.04000000	      0.00000000	      0.01233369
      0.01877792	     -0.04000000	     -0.04000000	      0.00000000	      0.01234964
      0.01896797	     -0.04000000	     -0.04000000	      0.00000000	      0.01236175
      0.01925995	     -0.04000000	     -0.04000000	      0.00000000	      0.01238048
      0.01955192	     -0.04000000	     -0.04000000	      0.00000000	      0.01239936
      0.01980099	     -0.04000000	     -0.04000000	      0.00000000	      0.01241559
      0.02005005	     -0.04000000	     -0.04000000	      0.00000000	      0.01243192
      0.02032203	     -0.04000000	     -0.04000000	      0.00000000	      0.01244989
      0.02059400	     -0.04000000	     -0.04000000	      0.00000000	      0.01246798
      0.02086915	     -0.04000000	     -0.04000000	      0.00000000	      0.01248641
      0.02114429	     -0.04000000	     -0.04000000	      0.00000000	      0.01250498
      0.02142102	     -0.04000000	     -0.04000000	      0.00000000	      0.01252379
      0.02169774	     -0.04000000	     -0.04000000	      0.00000000	      0.01254273
      0.02197239	     -0.04000000	     -0.04000000	      0.00000000	      0.01256166
      0.02224704	     -0.04000000	     -0.04000000	      0.00000000	      0.01258073
      0.02252673	     -0.04000000	     -0.04000000	      0.00000000	      0.01260028
      0.02280642	     -0.04000000	     -0.04000000	      0.00000000	      0.01261996
      0.02307314	     -0.04000000	     -0.04000000	      0.00000000	      0.01263886
      0.02333986	     -0.04000000	     -0.04000000	      0.00000000	      0.01265788
      0.02363274	     -0.04000000	     -0.04000000	      0.00000000	      0.01267891
      0.02392562	     -0.04000000	     -0.04000000	      0.00000000	      0.01270008
      0.02416237	     -0.04000000	     -0.04000000	      0.00000000	      0.01271731
      0.02446967	     -0.04000000	     -0.04000000	      0.00000000	      0.01273981
      0.02477696	     -0.04000000	     -0.04000000	      0.00000000	      0.01276247
      0.02502257	     -0.04000000	     -0.04000000	      0.00000000	      0.01278070
      0.02526818	     -0.04000000	     -0.04000000	      0.00000000	      0.01279904
      0.02555393	     -0.04000000	     -0.04000000	      0.00000000	      0.01282050
      0.02583967	     -0.04000000	     -0.04000000	      0.00000000	      0.01284209
      0.02606326	     -0.04000000	     -0.04000000	      0.00000000	      0.01285909
      0.02637974	     -0.04000000	     -0.04000000	      0.00000000	      0.01288329
      0.02669622	     -0.04000000	     -0.04000000	      0.00000000	      0.01290767
      0.02692262	     -0.04000000	     -0.04000000	      0.00000000	      0.01292521
      0.02714902	     -0.04000000	     -0.04000000	      0.00000000	      0.01294283
      0.02742271	     -0.04000000	     -0.04000000	      0.00000000	      0.01296426
      0.02769640	     -0.04000000	     -0.04000000	      0.00000000	      0.01298581
      0.02795892	     -0.04000000	     -0.04000000	      0.00000000	      0.01300660
      0.02827795	     -0.04000000	     -0.04000000	      0.00000000	      0.01303202
      0.02859697	     -0.04000000	     -0.04000000	      0.00000000	      0.01305761
      0.02885240	     -0.04000000	     -0.04000000	      0.00000000	      0.01307822
      0.02917936	     -0.04000000	     -0.04000000	      0.00000000	      0.01310476
      0.02950632	     -0.04000000	     -0.04000000	      0.00000000	      0.01313148
      0.02974244	     -0.04000000	     -0.04000000	      0.00000000	      0.01315089
      0.02997855	     -0.04000000	     -0.04000000	      0.00000000	      0.01317039
      0.03024340	     -0.04000000	     -0.04000000	      0.00000000	      0.01319237
      0.03050824	     -0.04000000	     -0.04000000	      0.00000000	      0.01321447
      0.03079617	     -0.04000000	     -0.04000000	      0.00000000	      0.01323862
      0.03108410	     -0.04000000	     -0.04000000	      0.00000000	      0.01326291
      0.03129109	     -0.04000000	     -0.04000000	      0.00000000	      0.01328046
      0.03161680	     -0.04000000	     -0.04000000	      0.00000000	      0.01330822
      0.03188366	     -0.04000000	     -0.04000000	      0.00000000	      0.01333109
      0.03215053	     -0.04000000	     -0.04000000	      0.00000000	      0.01335407
      0.03241739	     -0.04000000	     -0.04000000	      0.00000000	      0.01337718
      0.03267696	     -0.04000000	     -0.04000000	      0.00000000	      0.01339976
      0.03293654	     -0.04000000	     -0.04000000	      0.00000000	      0.01342245
      0.03317352	     -0.04000000	     -0.04000000	      0.00000000	      0.01344327
      0.03348818	     -0.04000000	     -0.04000000	      0.00000000	      0.01347104
      0.03380284	     -0.04000000	     -0.04000000	      0.00000000	      0.01349898
      0.03405362	     -0.04000000	     -0.04000000	      0.00000000	      0.01352136
      0.03430440	     -0.04000000	     -0.04000000	      0.00000000	      0.01354384
      0.03452599	     -0.04000000	     -0.04000000	      0.00000000	      0.01356379
      0.03484815	     -0.04000000	     -0.04000000	      0.00000000	      0.01359294
      0.03517030	     -0.04000000	     -0.04000000	      0.00000000	      0.01362225
      0.03538311	     -0.04000000	     -0.04000000	      0.00000000	      0.01364170
      0.03559592	     -0.04000000	     -0.04000000	      0.00000000	      0.01366122
      0.03588075	     -0.04000000	     -0.04000000	      0.00000000	      0.01368747
      0.03616559	     -0.04000000	     -0.04000000	      0.00000000	      0.01371385
      0.03641202	     -0.04000000	     -0.04000000	      0.00000000	      0.01373677
      0.03671826	     -0.04000000	     -0.04000000	      0.00000000	      0.01376540
      0.03702451	     -0.04000000	     -0.04000000	      0.00000000	      0.01379417
      0.03728911	     -0.04000000	     -0.04000000	      0.00000000	      0.01381915
      0.03761727	     -0.04000000	     -0.04000000	      0.00000000	      0.01385028
      0.03794543	     -0.04000000	     -0.04000000	      0.00000000	      0.01388159
      0.03818795	     -0.04000000	     -0.04000000	      0.00000000	      0.01390483
      0.03843048	     -0.04000000	     -0.04000000	      0.00000000	      0.01392817
      0.03872005	     -0.04000000	     -0.04000000	      0.00000000	      0.01395615
      0.03900961	     -0.04000000	     -0.04000000	      0.00000000	      0.01398426
      0.03925700	     -0.04000000	     -0.04000000	      0.00000000	      0.01400839
      0.03956219	     -0.04000000	     -0.04000000	      0.00000000	      0.01403828
      0.03992934	     -0.04000000	     -0.04000000	      0.00000000	      0.01407443
      0.04029650	     -0.04000000	     -0.04000000	      0.00000000	      0.01411079
      0.04052899	     -0.04000000	     -0.04000000	      0.00000000	      0.01413392
      0.04082823	     -0.04000000	     -0.04000000	      0.00000000	      0.01416382
      0.04112747	     -0.04000000	     -0.04000000	      0.00000000	      0.01419386
      0.04135189	     -0.04000000	     -0.04000000	      0.00000000	      0.01421647
      0.04167993	     -0.04000000	     -0.04000000	      0.00000000	      0.01424967
      0.04195970	     -0.04000000	     -0.04000000	      0.00000000	      0.01427812
      0.04220832	     -0.04000000	     -0.04000000	      0.00000000	      0.01430349
      0.04245694	     -0.04000000	     -0.04000000	      0.00000000	      0.01432897
      0.04271137	     -0.04000000	     -0.04000000	      0.00000000	      0.01435513
      0.04302124	     -0.04000000	     -0.04000000	      0.00000000	      0.01438713
      0.04340230	     -0.04000000	     -0.04000000	      0.00000000	      0.01442668
      0.04371220	     -0.04000000	     -0.04000000	      0.00000000	      0.01445901
      0.04395093	     -0.04000000	     -0.04000000	      0.00000000	      0.01448402
      0.04418967	     -0.04000000	     -0.04000000	      0.00000000	      0.01450911
      0.04443602	     -0.04000000	     -0.04000000	      0.00000000	      0.01453509
      0.04475720	     -0.04000000	     -0.04000000	      0.00000000	      0.01456910
      0.04507838	     -0.04000000	     -0.04000000	      0.00000000	      0.01460326
      0.04532790	     -0.04000000	     -0.04000000	      0.00000000	      0.01462991
      0.04557743	     -0.04000000	     -0.04000000	      0.00000000	      0.01465665
      0.04578917	     -0.04000000	     -0.04000000	      0.00000000	      0.01467942
      0.04611836	     -0.04000000	     -0.04000000	      0.00000000	      0.01471495
      0.04638564	     -0.04000000	     -0.04000000	      0.00000000	      0.01474391
      0.04665291	     -0.04000000	     -0.04000000	      0.00000000	      0.01477298
      0.04692018	     -0.04000000	     -0.04000000	      0.00000000	      0.01480216
      0.04718241	     -0.04000000	     -0.04000000	      0.00000000	      0.01483088
      0.04744464	     -0.04000000	     -0.04000000	      0.00000000	      0.01485972
      0.04769449	     -0.04000000	     -0.04000000	      0.00000000	      0.01488728
      0.04800637	     -0.04000000	     -0.04000000	      0.00000000	      0.01492182
      0.04831825	     -0.04000000	     -0.04000000	      0.00000000	      0.01495649
      0.04855660	     -0.04000000	     -0.04000000	      0.00000000	      0.01498309
      0.04888575	     -0.04000000	     -0.04000000	      0.00000000	      0.01501996
      0.04921491	     -0.04000000	     -0.04000000	      0.00000000	      0.01505699
      0.04942809	     -0.04000000	     -0.04000000	      0.00000000	      0.01508106
      0.04964127	     -0.04000000	     -0.04000000	      0.00000000	      0.01510519
      0.04992845	     -0.04000000	     -0.04000000	      0.00000000	      0.01513780
      0.05021563	     -0.04000000	     -0.04000000	      0.00000000	      0.01517054
      0.05046732	     -0.04000000	     -0.04000000	      0.00000000	      0.01519933
      0.05077240	     -0.04000000	     -0.04000000	      0.00000000	      0.01523434
      0.05115827	     -0.04000000	     -0.04000000	      0.00000000	      0.01527882
      0.05141606	     -0.04000000	     -0.04000000	      0.00000000	      0.01530866
      0.05167386	     -0.04000000	     -0.04000000	      0.00000000	      0.01533859
      0.05193165	     -0.04000000	     -0.04000000	      0.00000000	      0.01536862
      0.05219123	     -0.04000000	     -0.04000000	      0.00000000	      0.01539895
      0.05245081	     -0.04000000	     -0.04000000	      0.00000000	      0.01542938
      0.05273638	     -0.04000000	     -0.04000000	      0.00000000	      0.01546296
      0.05302194	     -0.04000000	     -0.04000000	      0.00000000	      0.01549667
      0.05323212	     -0.04000000	     -0.04000000	      0.00000000	      0.01552154
      0.05356535	     -0.04000000	     -0.04000000	      0.00000000	      0.01556112
      0.05382496	     -0.04000000	     -0.04000000	      0.00000000	      0.01559206
      0.05408458	     -0.04000000	     -0.04000000	      0.00000000	      0.01562309
      0.05434419	     -0.04000000	     -0.04000000	      0.00000000	      0.01565422
      0.05460980	     -0.04000000	     -0.04000000	      0.00000000	      0.01568617
      0.05487542	     -0.04000000	     -0.04000000	      0.00000000	      0.01571822
      0.05512617	     -0.04000000	     -0.04000000	      0.00000000	      0.01574856
      0.05545043	     -0.04000000	     -0.04000000	      0.00000000	      0.01578793
      0.05577469	     -0.04000000	     -0.04000000	      0.00000000	      0.01582745
      0.05602660	     -0.04000000	     -0.04000000	      0.00000000	      0.01585825
      0.05627850	     -0.04000000	     -0.04000000	      0.00000000	      0.01588914
      0.05650657	     -0.04000000	     -0.04000000	      0.00000000	      0.01591718
      0.05683169	     -0.04000000	     -0.04000000	      0.00000000	      0.01595729
      0.05715682	     -0.04000000	     -0.04000000	      0.00000000	      0.01599753
      0.05737491	     -0.04000000	     -0.04000000	      0.00000000	      0.01602461
      0.05759300	     -0.04000000	     -0.04000000	      0.00000000	      0.01605176
      0.05787782	     -0.04000000	     -0.04000000	      0.00000000	      0.01608731
      0.05816263	     -0.04000000	     -0.04000000	      0.00000000	      0.01612297
      0.05840365	     -0.04000000	     -0.04000000	      0.00000000	      0.01615323
      0.05872045	     -0.04000000	     -0.04000000	      0.00000000	      0.01619313
      0.05903724	     -0.04000000	     -0.04000000	      0.00000000	      0.01623317
      0.05928409	     -0.04000000	     -0.04000000	      0.00000000	      0.01626446
      0.05953093	     -0.04000000	     -0.04000000	      0.00000000	      0.01629584
      0.05980559	     -0.04000000	     -0.04000000	      0.00000000	      0.01633084
      0.06008025	     -0.04000000	     -0.04000000	      0.00000000	      0.01636595
      0.06035656	     -0.04000000	     -0.04000000	      0.00000000	      0.01640138
      0.06063286	     -0.04000000	     -0.04000000	      0.00000000	      0.01643690
      0.06091509	     -0.04000000	     -0.04000000	      0.00000000	      0.01647330
      0.06119732	     -0.04000000	     -0.04000000	      0.00000000	      0.01650980
      0.06146377	     -0.04000000	     -0.04000000	      0.00000000	      0.01654436
      0.06179068	     -0.04000000	     -0.04000000	      0.00000000	      0.01658689
      0.06211759	     -0.04000000	     -0.04000000	      0.00000000	      0.01662956
      0.06235123	     -0.04000000	     -0.04000000	      0.00000000	      0.01666015
      0.06268413	     -0.04000000	     -0.04000000	      0.00000000	      0.01670385
      0.06296931	     -0.04000000	     -0.04000000	      0.00000000	      0.01674141
      0.06321868	     -0.04000000	     -0.04000000	      0.00000000	      0.01677434
      0.06346804	     -0.04000000	     -0.04000000	      0.00000000	      0.01680735
      0.06372248	     -0.04000000	     -0.04000000	      0.00000000	      0.01684112
      0.06403694	     -0.04000000	     -0.04000000	      0.00000000	      0.01688297
      0.06435141	     -0.04000000	     -0.04000000	      0.00000000	      0.01692496
      0.06462205	     -0.04000000	     -0.04000000	      0.00000000	      0.01696119
      0.06495661	     -0.04000000	     -0.04000000	      0.00000000	      0.01700612
      0.06529117	     -0.04000000	     -0.04000000	      0.00000000	      0.01705119
      0.06553581	     -0.04000000	     -0.04000000	      0.00000000	      0.01708425
      0.06583197	     -0.04000000	     -0.04000000	      0.00000000	      0.01712436
      0.06621361	     -0.04000000	     -0.04000000	      0.00000000	      0.01717623
      0.06646306	     -0.04000000	     -0.04000000	      0.00000000	      0.01721023
      0.06671251	     -0.04000000	     -0.04000000	      0.00000000	      0.01724431
      0.06696196	     -0.04000000	     -0.04000000	      0.00000000	      0.01727847
      0.06722280	     -0.04000000	     -0.04000000	      0.00000000	      0.01731428
      0.06754563	     -0.04000000	     -0.04000000	      0.00000000	      0.01735872
      0.06786845	     -0.04000000	     -0.04000000	      0.00000000	      0.01740329
      0.06806167	     -0.04000000	     -0.04000000	      0.00000000	      0.01743003
      0.06836182	     -0.04000000	     -0.04000000	      0.00000000	      0.01747167
      0.06866196	     -0.04000000	     -0.04000000	      0.00000000	      0.01751342
      0.06891436	     -0.04000000	     -0.04000000	      0.00000000	      0.01754861
      0.06916676	     -0.04000000	     -0.04000000	      0.00000000	      0.01758389
      0.06942372	     -0.04000000	     -0.04000000	      0.00000000	      0.01761989
      0.06974734	     -0.04000000	     -0.04000000	      0.00000000	      0.01766535
      0.07007096	     -0.04000000	     -0.04000000	      0.00000000	      0.01771094
      0.07031892	     -0.04000000	     -0.04000000	      0.00000000	      0.01774596
      0.07056688	     -0.04000000	     -0.04000000	      0.00000000	      0.01778106
      0.07086121	     -0.04000000	     -0.04000000	      0.00000000	      0.01782282
      0.07115553	     -0.04000000	     -0.04000000	      0.00000000	      0.01786469
      0.07140729	     -0.04000000	     -0.04000000	      0.00000000	      0.01790059
      0.07171492	     -0.04000000	     -0.04000000	      0.00000000	      0.01794456
      0.07209348	     -0.04000000	     -0.04000000	      0.00000000	      0.01799884
      0.07241301	     -0.04000000	     -0.04000000	      0.00000000	      0.01804479
      0.07265145	     -0.04000000	     -0.04000000	      0.00000000	      0.01807916
      0.07288988	     -0.04000000	     -0.04000000	      0.00000000	      0.01811360
      0.07315330	     -0.04000000	     -0.04000000	      0.00000000	      0.01815173
      0.07347505	     -0.04000000	     -0.04000000	      0.00000000	      0.01819843
      0.07379680	     -0.04000000	     -0.04000000	      0.00000000	      0.01824525
      0.07407408	     -0.04000000	     -0.04000000	      0.00000000	      0.01828570
      0.07441231	     -0.04000000	     -0.04000000	      0.00000000	      0.01833517
      0.07475053	     -0.04000000	     -0.04000000	      0.00000000	      0.01838478
      0.07498584	     -0.04000000	     -0.04000000	      0.00000000	      0.01841937
      0.07530154	     -0.04000000	     -0.04000000	      0.00000000	      0.01846590
      0.07561723	     -0.04000000	     -0.04000000	      0.00000000	      0.01851254
      0.07586548	     -0.04000000	     -0.04000000	      0.00000000	      0.01854930
      0.07611373	     -0.04000000	     -0.04000000	      0.00000000	      0.01858614
      0.07638891	     -0.04000000	     -0.04000000	      0.00000000	      0.01862706
      0.07666409	     -0.04000000	     -0.04000000	      0.00000000	      0.01866807
      0.07694715	     -0.04000000	     -0.04000000	      0.00000000	      0.01871035
      0.07723022	     -0.04000000	     -0.04000000	      0.00000000	      0.01875273
      0.07750266	     -0.04000000	     -0.04000000	      0.00000000	      0.01879360
      0.07783048	     -0.04000000	     -0.04000000	      0.00000000	      0.01884291
      0.07823102	     -0.04000000	     -0.04000000	      0.00000000	      0.01890332
      0.07853160	     -0.04000000	     -0.04000000	      0.00000000	      0.01894878
      0.07878087	     -0.04000000	     -0.04000000	      0.00000000	      0.01898657
      0.07903015	     -0.04000000	     -0.04000000	      0.00000000	      0.01902443
      0.07924732	     -0.04000000	     -0.04000000	      0.00000000	      0.01905747
      0.07957842	     -0.04000000	     -0.04000000	      0.00000000	      0.01910795
      0.07985744	     -0.04000000	     -0.04000000	      0.00000000	      0.01915059
      0.08013646	     -0.04000000	     -0.04000000	      0.00000000	      0.01919333
      0.08041548	     -0.04000000	     -0.04000000	      0.00000000	      0.01923615
      0.08069449	     -0.04000000	     -0.04000000	      0.00000000	      0.01927907
      0.08097351	     -0.04000000	     -0.04000000	      0.00000000	      0.01932207
      0.08125253	     -0.04000000	     -0.04000000	      0.00000000	      0.01936517
      0.08153155	     -0.04000000	     -0.04000000	      0.00000000	      0.01940836
      0.08181056	     -0.04000000	     -0.04000000	      0.00000000	      0.01945164
      0.08208958	     -0.04000000	     -0.04000000	      0.00000000	      0.01949501
      0.08235192	     -0.04000000	     -0.04000000	      0.00000000	      0.01953586
      0.08261426	     -0.04000000	     -0.04000000	      0.00000000	      0.01957680
      0.08282742	     -0.04000000	     -0.04000000	      0.00000000	      0.01961012
      0.08316111	     -0.04000000	     -0.04000000	      0.00000000	      0.01966239
      0.08343167	     -0.04000000	     -0.04000000	      0.00000000	      0.01970486
      0.08370224	     -0.04000000	     -0.04000000	      0.00000000	      0.01974742
      0.08397280	     -0.04000000	     -0.04000000	      0.00000000	      0.01979006
      0.08423917	     -0.04000000	     -0.04000000	      0.00000000	      0.01983212
      0.08450554	     -0.04000000	     -0.04000000	      0.00000000	      0.01987426
      0.08471322	     -0.04000000	     -0.04000000	      0.00000000	      0.01990717
      0.08504715	     -0.04000000	     -0.04000000	      0.00000000	      0.01996019
      0.08531447	     -0.04000000	     -0.04000000	      0.00000000	      0.02000273
      0.08558179	     -0.04000000	     -0.04000000	      0.00000000	      0.02004535
      0.08584911	     -0.04000000	     -0.04000000	      0.00000000	      0.02008804
      0.08611679	     -0.04000000	     -0.04000000	      0.00000000	      0.02013088
      0.08638447	     -0.04000000	     -0.04000000	      0.00000000	      0.02017379
      0.08663406	     -0.04000000	     -0.04000000	      0.00000000	      0.02021388
      0.08695946	     -0.04000000	     -0.04000000	      0.00000000	      0.02026625
      0.08728485	     -0.04000000	     -0.04000000	      0.00000000	      0.02031873
      0.08753760	     -0.04000000	     -0.04000000	      0.00000000	      0.02035958
      0.08779035	     -0.04000000	     -0.04000000	      0.00000000	      0.02040050
      0.08803324	     -0.04000000	     -0.04000000	      0.00000000	      0.02043988
      0.08835881	     -0.04000000	     -0.04000000	      0.00000000	      0.02049278
      0.08868437	     -0.04000000	     -0.04000000	      0.00000000	      0.02054580
      0.08892659	     -0.04000000	     -0.04000000	      0.00000000	      0.02058532
      0.08916880	     -0.04000000	     -0.04000000	      0.00000000	      0.02062490
      0.08943843	     -0.04000000	     -0.04000000	      0.00000000	      0.02066903
      0.08970805	     -0.04000000	     -0.04000000	      0.00000000	      0.02071325
      0.09000552	     -0.04000000	     -0.04000000	      0.00000000	      0.02076212
      0.09030299	     -0.04000000	     -0.04000000	      0.00000000	      0.02081109
      0.09053552	     -0.04000000	     -0.04000000	      0.00000000	      0.02084944
      0.09085752	     -0.04000000	     -0.04000000	      0.00000000	      0.02090264
      0.09117952	     -0.04000000	     -0.04000000	      0.00000000	      0.02095595
      0.09142193	     -0.04000000	     -0.04000000	      0.00000000	      0.02099615
      0.09166434	     -0.04000000	     -0.04000000	      0.00000000	      0.02103642
      0.09193403	     -0.04000000	     -0.04000000	      0.00000000	      0.02108130
      0.09220372	     -0.04000000	     -0.04000000	      0.00000000	      0.02112625
      0.09250180	     -0.04000000	     -0.04000000	      0.00000000	      0.02117603
      0.09279988	     -0.04000000	     -0.04000000	      0.00000000	      0.02122590
      0.09303165	     -0.04000000	     -0.04000000	      0.00000000	      0.02126474
      0.09335378	     -0.04000000	     -0.04000000	      0.00000000	      0.02131882
      0.09367592	     -0.04000000	     -0.04000000	      0.00000000	      0.02137300
      0.09391787	     -0.04000000	     -0.04000000	      0.00000000	      0.02141378
      0.09415982	     -0.04000000	     -0.04000000	      0.00000000	      0.02145461
      0.09443181	     -0.04000000	     -0.04000000	      0.00000000	      0.02150059
      0.09470379	     -0.04000000	     -0.04000000	      0.00000000	      0.02154664
      0.09499912	     -0.04000000	     -0.04000000	      0.00000000	      0.02159674
      0.09529446	     -0.04000000	     -0.04000000	      0.00000000	      0.02164692
      0.09551688	     -0.04000000	     -0.04000000	      0.00000000	      0.02168478
      0.09584783	     -0.04000000	     -0.04000000	      0.00000000	      0.02174120
      0.09613706	     -0.04000000	     -0.04000000	      0.00000000	      0.02179061
      0.09638873	     -0.04000000	     -0.04000000	      0.00000000	      0.02183367
      0.09664040	     -0.04000000	     -0.04000000	      0.00000000	      0.02187679
      0.09684411	     -0.04000000	     -0.04000000	      0.00000000	      0.02191174
      0.09717940	     -0.04000000	     -0.04000000	      0.00000000	      0.02196937
      0.09744538	     -0.04000000	     -0.04000000	      0.00000000	      0.02201516
      0.09771136	     -0.04000000	     -0.04000000	      0.00000000	      0.02206102
      0.09797734	     -0.04000000	     -0.04000000	      0.00000000	      0.02210696
      0.09824173	     -0.04000000	     -0.04000000	      0.00000000	      0.02215269
      0.09850611	     -0.04000000	     -0.04000000	      0.00000000	      0.02219850
      0.09879408	     -0.04000000	     -0.04000000	      0.00000000	      0.02224847
      0.09908205	     -0.04000000	     -0.04000000	      0.00000000	      0.02229853
      0.09934884	     -0.04000000	     -0.04000000	      0.00000000	      0.02234497
      0.09967462	     -0.04000000	     -0.04000000	      0.00000000	      0.02240179
      0.10000040	     -0.04000000	     -0.04000000	      0.00000000	      0.02245871
      0.10021426	     -0.04000000	     -0.04000000	      0.00000000	      0.02249613
      0.10054304	     -0.04000000	     -0.04000000	      0.00000000	      0.02255376
      0.10083305	     -0.04000000	     -0.04000000	      0.00000000	      0.02260468
      0.10108467	     -0.04000000	     -0.04000000	      0.00000000	      0.02264892
      0.10133630	     -0.04000000	     -0.04000000	      0.00000000	      0.02269323
      0.10157166	     -0.04000000	     -0.04000000	      0.00000000	      0.02273473
      0.10189722	     -0.04000000	     -0.04000000	      0.00000000	      0.02279223
      0.10222279	     -0.04000000	     -0.04000000	      0.00000000	      0.02284983
      0.10246000	     -0.04000000	     -0.04000000	      0.00000000	      0.02289187
      0.10269722	     -0.04000000	     -0.04000000	      0.00000000	      0.02293396
      0.10297899	     -0.04000000	     -0.04000000	      0.00000000	      0.02298403
      0.10326076	     -0.04000000	     -0.04000000	      0.00000000	      0.02303417
      0.10353812	     -0.04000000	     -0.04000000	      0.00000000	      0.02308361
      0.10381547	     -0.04000000	     -0.04000000	      0.00000000	      0.02313312
      0.10411405	     -0.04000000	     -0.04000000	      0.00000000	      0.02318650
      0.10441263	     -0.04000000	     -0.04000000	      0.00000000	      0.02323997
      0.10464497	     -0.04000000	     -0.04000000	      0.00000000	      0.02328163
      0.10497265	     -0.04000000	     -0.04000000	      0.00000000	      0.02334048
      0.10530033	     -0.04000000	     -0.04000000	      0.00000000	      0.02339944
      0.10552998	     -0.04000000	     -0.04000000	      0.00000000	      0.02344081
      0.10575963	     -0.04000000	     -0.04000000	      0.00000000	      0.02348224
      0.10604738	     -0.04000000	     -0.04000000	      0.00000000	      0.02353422
      0.10633512	     -0.04000000	     -0.04000000	      0.00000000	      0.02358628
      0.10658822	     -0.04000000	     -0.04000000	      0.00000000	      0.02363213
      0.10691264	     -0.04000000	     -0.04000000	      0.00000000	      0.02369100
      0.10723706	     -0.04000000	     -0.04000000	      0.00000000	      0.02374996
      0.10748580	     -0.04000000	     -0.04000000	      0.00000000	      0.02379523
      0.10773453	     -0.04000000	     -0.04000000	      0.00000000	      0.02384056
      0.10802527	     -0.04000000	     -0.04000000	      0.00000000	      0.02389362
      0.10831601	     -0.04000000	     -0.04000000	      0.00000000	      0.02394676
      0.10856977	     -0.04000000	     -0.04000000	      0.00000000	      0.02399321
      0.10889474	     -0.04000000	     -0.04000000	      0.00000000	      0.02405277
      0.10921971	     -0.04000000	     -0.04000000	      0.00000000	      0.02411243
      0.10946873	     -0.04000000	     -0.04000000	      0.00000000	      0.02415822
      0.10971775	     -0.04000000	     -0.04000000	      0.00000000	      0.02420406
      0.11000901	     -0.04000000	     -0.04000000	      0.00000000	      0.02425775
      0.11030026	     -0.04000000	     -0.04000000	      0.00000000	      0.02431151
      0.11055407	     -0.04000000	     -0.04000000	      0.00000000	      0.02435843
      0.11087946	     -0.04000000	     -0.04000000	      0.00000000	      0.02441866
      0.11120485	     -0.04000000	     -0.04000000	      0.00000000	      0.02447899
      0.11145412	     -0.04000000	     -0.04000000	      0.00000000	      0.02452527
      0.11170339	     -0.04000000	     -0.04000000	      0.00000000	      0.02457160
      0.11199488	     -0.04000000	     -0.04000000	      0.00000000	      0.02462586
      0.11228637	     -0.04000000	     -0.04000000	      0.00000000	      0.02468019
      0.11254196	     -0.04000000	     -0.04000000	      0.00000000	      0.02472789
      0.11286752	     -0.04000000	     -0.04000000	      0.00000000	      0.02478874
      0.11319308	     -0.04000000	     -0.04000000	      0.00000000	      0.02484968
      0.11344331	     -0.04000000	     -0.04000000	      0.00000000	      0.02489658
      0.11369353	     -0.04000000	     -0.04000000	      0.00000000	      0.02494354
      0.11398729	     -0.04000000	     -0.04000000	      0.00000000	      0.02499873
      0.11428105	     -0.04000000	     -0.04000000	      0.00000000	      0.02505400
      0.11452781	     -0.04000000	     -0.04000000	      0.00000000	      0.02510049
      0.11485383	     -0.04000000	     -0.04000000	      0.00000000	      0.02516199
      0.11517985	     -0.04000000	     -0.04000000	      0.00000000	      0.02522359
      0.11543311	     -0.04000000	     -0.04000000	      0.00000000	      0.02527150
      0.11568637	     -0.04000000	     -0.04000000	      0.00000000	      0.02531946
      0.11595916	     -0.04000000	     -0.04000000	      0.00000000	      0.02537119
      0.11623195	     -0.04000000	     -0.04000000	      0.00000000	      0.02542298
      0.11653441	     -0.04000000	     -0.04000000	      0.00000000	      0.02548048
      0.11683688	     -0.04000000	     -0.04000000	      0.00000000	      0.02553806
      0.11705190	     -0.04000000	     -0.04000000	      0.00000000	      0.02557904
      0.11738305	     -0.04000000	     -0.04000000	      0.00000000	      0.02564223
      0.11767541	     -0.04000000	     -0.04000000	      0.00000000	      0.02569809
      0.11792876	     -0.04000000	     -0.04000000	      0.00000000	      0.02574656
      0.11818210	     -0.04000000	     -0.04000000	      0.00000000	      0.02579508
      0.11844320	     -0.04000000	     -0.04000000	      0.00000000	      0.02584514
      0.11876278	     -0.04000000	     -0.04000000	      0.00000000	      0.02590649
      0.11908235	     -0.04000000	     -0.04000000	      0.00000000	      0.02596793
      0.11930984	     -0.04000000	     -0.04000000	      0.00000000	      0.02601171
      0.11963824	     -0.04000000	     -0.04000000	      0.00000000	      0.02607500
      0.11996664	     -0.04000000	     -0.04000000	      0.00000000	      0.02613837
      0.12019738	     -0.04000000	     -0.04000000	      0.00000000	      0.02618295
      0.12042812	     -0.04000000	     -0.04000000	      0.00000000	      0.02622757
      0.12071837	     -0.04000000	     -0.04000000	      0.00000000	      0.02628376
      0.12100861	     -0.04000000	     -0.04000000	      0.00000000	      0.02634003
      0.12127010	     -0.04000000	     -0.04000000	      0.00000000	      0.02639077
      0.12159256	     -0.04000000	     -0.04000000	      0.00000000	      0.02645343
      0.12191502	     -0.04000000	     -0.04000000	      0.00000000	      0.02651616
      0.12215631	     -0.04000000	     -0.04000000	      0.00000000	      0.02656317
      0.12246604	     -0.04000000	     -0.04000000	      0.00000000	      0.02662357
      0.12277577	     -0.04000000	     -0.04000000	      0.00000000	      0.02668404
      0.12299694	     -0.04000000	     -0.04000000	      0.00000000	      0.02672728
      0.12331949	     -0.04000000	     -0.04000000	      0.00000000	      0.02679039
      0.12364204	     -0.04000000	     -0.04000000	      0.00000000	      0.02685359
      0.12388534	     -0.04000000	     -0.04000000	      0.00000000	      0.02690132
      0.12412863	     -0.04000000	     -0.04000000	      0.00000000	      0.02694909
      0.12441368	     -0.04000000	     -0.04000000	      0.00000000	      0.02700512
      0.12469872	     -0.04000000	     -0.04000000	      0.00000000	      0.02706121
      0.12498344	     -0.04000000	     -0.04000000	      0.00000000	      0.02711730
      0.12526817	     -0.04000000	     -0.04000000	      0.00000000	      0.02717345
      0.12556613	     -0.04000000	     -0.04000000	      0.00000000	      0.02723229
      0.12586409	     -0.04000000	     -0.04000000	      0.00000000	      0.02729119
      0.12614014	     -0.04000000	     -0.04000000	      0.00000000	      0.02734582
      0.12641618	     -0.04000000	     -0.04000000	      0.00000000	      0.02740050
      0.12672427	     -0.04000000	     -0.04000000	      0.00000000	      0.02746160
      0.12703236	     -0.04000000	     -0.04000000	      0.00000000	      0.02752278
      0.12724838	     -0.04000000	     -0.04000000	      0.00000000	      0.02756572
      0.12757545	     -0.04000000	     -0.04000000	      0.00000000	      0.02763079
      0.12790252	     -0.04000000	     -0.04000000	      0.00000000	      0.02769595
      0.12813330	     -0.04000000	     -0.04000000	      0.00000000	      0.02774197
      0.12836408	     -0.04000000	     -0.04000000	      0.00000000	      0.02778803
      0.12865496	     -0.04000000	     -0.04000000	      0.00000000	      0.02784614
      0.12894583	     -0.04000000	     -0.04000000	      0.00000000	      0.02790432
      0.12921369	     -0.04000000	     -0.04000000	      0.00000000	      0.02795794
      0.12948155	     -0.04000000	     -0.04000000	      0.00000000	      0.02801162
      0.12979131	     -0.04000000	     -0.04000000	      0.00000000	      0.02807376
      0.13010108	     -0.04000000	     -0.04000000	      0.00000000	      0.02813597
      0.13031770	     -0.04000000	     -0.04000000	      0.00000000	      0.02817952
      0.13063991	     -0.04000000	     -0.04000000	      0.00000000	      0.02824435
      0.13096212	     -0.04000000	     -0.04000000	      0.00000000	      0.02830926
      0.13120628	     -0.04000000	     -0.04000000	      0.00000000	      0.02835850
      0.13145044	     -0.04000000	     -0.04000000	      0.00000000	      0.02840778
      0.13173722	     -0.04000000	     -0.04000000	      0.00000000	      0.02846571
      0.13202401	     -0.04000000	     -0.04000000	      0.00000000	      0.02852370
      0.13230942	     -0.04000000	     -0.04000000	      0.00000000	      0.02858148
      0.13259483	     -0.04000000	     -0.04000000	      0.00000000	      0.02863931
      0.13289487	     -0.04000000	     -0.04000000	      0.00000000	      0.02870016
      0.13319491	     -0.04000000	     -0.04000000	      0.00000000	      0.02876108
      0.13347339	     -0.04000000	     -0.04000000	      0.00000000	      0.02881768
      0.13375187	     -0.04000000	     -0.04000000	      0.00000000	      0.02887433
      0.13405984	     -0.04000000	     -0.04000000	      0.00000000	      0.02893704
      0.13436781	     -0.04000000	     -0.04000000	      0.00000000	      0.02899981
      0.13461771	     -0.04000000	     -0.04000000	      0.00000000	      0.02905080
      0.13493813	     -0.04000000	     -0.04000000	      0.00000000	      0.02911624
      0.13525855	     -0.04000000	     -0.04000000	      0.00000000	      0.02918174
      0.13550870	     -0.04000000	     -0.04000000	      0.00000000	      0.02923293
      0.13575886	     -0.04000000	     -0.04000000	      0.00000000	      0.02928416
      0.13605827	     -0.04000000	     -0.04000000	      0.00000000	      0.02934553
      0.13635768	     -0.04000000	     -0.04000000	      0.00000000	      0.02940696
      0.13661613	     -0.04000000	     -0.04000000	      0.00000000	      0.02946004
      0.13693507	     -0.04000000	     -0.04000000	      0.00000000	      0.02952560
      0.13725400	     -0.04000000	     -0.04000000	      0.00000000	      0.02959122
      0.13748272	     -0.04000000	     -0.04000000	      0.00000000	      0.02963832
      0.13779683	     -0.04000000	     -0.04000000	      0.00000000	      0.02970306
      0.13811094	     -0.04000000	     -0.04000000	      0.00000000	      0.02976787
      0.13836294	     -0.04000000	     -0.04000000	      0.00000000	      0.02981990
      0.13861493	     -0.04000000	     -0.04000000	      0.00000000	      0.02987198
      0.13891313	     -0.04000000	     -0.04000000	      0.00000000	      0.02993366
      0.13921132	     -0.04000000	     -0.04000000	      0.00000000	      0.02999539
      0.13947880	     -0.04000000	     -0.04000000	      0.00000000	      0.03005081
      0.13974628	     -0.04000000	     -0.04000000	      0.00000000	      0.03010627
      0.14005597	     -0.04000000	     -0.04000000	      0.00000000	      0.03017055
      0.14036566	     -0.04000000	     -0.04000000	      0.00000000	      0.03023488
      0.14060362	     -0.04000000	     -0.04000000	      0.00000000	      0.03028435
      0.14092300	     -0.04000000	     -0.04000000	      0.00000000	      0.03035081
      0.14124237	     -0.04000000	     -0.04000000	      0.00000000	      0.03041732
      0.14149281	     -0.04000000	     -0.04000000	      0.00000000	      0.03046953
      0.14174324	     -0.04000000	     -0.04000000	      0.00000000	      0.03052176
      0.14203938	     -0.04000000	     -0.04000000	      0.00000000	      0.03058359
      0.14233552	     -0.04000000	     -0.04000000	      0.00000000	      0.03064546
      0.14261045	     -0.04000000	     -0.04000000	      0.00000000	      0.03070295
      0.14288537	     -0.04000000	     -0.04000000	      0.00000000	      0.03076048
      0.14319391	     -0.04000000	     -0.04000000	      0.00000000	      0.03082510
      0.14350245	     -0.04000000	     -0.04000000	      0.00000000	      0.03088978
      0.14376257	     -0.04000000	     -0.04000000	      0.00000000	      0.03094435
      0.14408080	     -0.04000000	     -0.04000000	      0.00000000	      0.03101116
      0.14439902	     -0.04000000	     -0.04000000	      0.00000000	      0.03107803
      0.14460025	     -0.04000000	     -0.04000000	      0.00000000	      0.03112034
      0.14489314	     -0.04000000	     -0.04000000	      0.00000000	      0.03118197
      0.14518602	     -0.04000000	     -0.04000000	      0.00000000	      0.03124365
      0.14544652	     -0.04000000	     -0.04000000	      0.00000000	      0.03129855
      0.14576202	     -0.04000000	     -0.04000000	      0.00000000	      0.03136509
      0.14607753	     -0.04000000	     -0.04000000	      0.00000000	      0.03143169
      0.14633267	     -0.04000000	     -0.04000000	      0.00000000	      0.03148558
      0.14665066	     -0.04000000	     -0.04000000	      0.00000000	      0.03155280
      0.14696866	     -0.04000000	     -0.04000000	      0.00000000	      0.03162008
      0.14720146	     -0.04000000	     -0.04000000	      0.00000000	      0.03166937
      0.14751036	     -0.04000000	     -0.04000000	      0.00000000	      0.03173481
      0.14781927	     -0.04000000	     -0.04000000	      0.00000000	      0.03180031
      0.14804322	     -0.04000000	     -0.04000000	      0.00000000	      0.03184783
      0.14835691	     -0.04000000	     -0.04000000	      0.00000000	      0.03191443
      0.14867060	     -0.04000000	     -0.04000000	      0.00000000	      0.03198108
      0.14892148	     -0.04000000	     -0.04000000	      0.00000000	      0.03203442
      0.14917236	     -0.04000000	     -0.04000000	      0.00000000	      0.03208780
      0.14947099	     -0.04000000	     -0.04000000	      0.00000000	      0.03215137
      0.14976961	     -0.04000000	     -0.04000000	      0.00000000	      0.03221499
      0.15004533	     -0.04000000	     -0.04000000	      0.00000000	      0.03227378
      0.15032106	     -0.04000000	     -0.04000000	      0.00000000	      0.03233260
      0.15062944	     -0.04000000	     -0.04000000	      0.00000000	      0.03239843
      0.15093782	     -0.04000000	     -0.04000000	      0.00000000	      0.03246431
      0.15120899	     -0.04000000	     -0.04000000	      0.00000000	      0.03252228
      0.15148016	     -0.04000000	     -0.04000000	      0.00000000	      0.03258028
      0.15178947	     -0.04000000	     -0.04000000	      0.00000000	      0.03264649
      0.15209877	     -0.04000000	     -0.04000000	      0.00000000	      0.03271274
      0.15236551	     -0.04000000	     -0.04000000	      0.00000000	      0.03276991
      0.15263224	     -0.04000000	     -0.04000000	      0.00000000	      0.03282712
      0.15294082	     -0.04000000	     -0.04000000	      0.00000000	      0.03289334
      0.15324941	     -0.04000000	     -0.04000000	      0.00000000	      0.03295961
      0.15351582	     -0.04000000	     -0.04000000	      0.00000000	      0.03301685
      0.15378224	     -0.04000000	     -0.04000000	      0.00000000	      0.03307413
      0.15412418	     -0.04000000	     -0.04000000	      0.00000000	      0.03314770
      0.15446612	     -0.04000000	     -0.04000000	      0.00000000	      0.03322132
      0.15469286	     -0.04000000	     -0.04000000	      0.00000000	      0.03327016
      0.15491960	     -0.04000000	     -0.04000000	      0.00000000	      0.03331903
      0.15521082	     -0.04000000	     -0.04000000	      0.00000000	      0.03338183
      0.15550204	     -0.04000000	     -0.04000000	      0.00000000	      0.03344467
      0.15578571	     -0.04000000	     -0.04000000	      0.00000000	      0.03350591
      0.15606938	     -0.04000000	     -0.04000000	      0.00000000	      0.03356719
      0.15637511	     -0.04000000	     -0.04000000	      0.00000000	      0.03363327
      0.15668084	     -0.04000000	     -0.04000000	      0.00000000	      0.03369939
      0.15696720	     -0.04000000	     -0.04000000	      0.00000000	      0.03376136
      0.15725356	     -0.04000000	     -0.04000000	      0.00000000	      0.03382336
      0.15756168	     -0.04000000	     -0.04000000	      0.00000000	      0.03389011
      0.15786980	     -0.04000000	     -0.04000000	      0.00000000	      0.03395690
      0.15815519	     -0.04000000	     -0.04000000	      0.00000000	      0.03401880
      0.15844059	     -0.04000000	     -0.04000000	      0.00000000	      0.03408073
      0.15874935	     -0.04000000	     -0.04000000	      0.00000000	      0.03414777
      0.15905812	     -0.04000000	     -0.04000000	      0.00000000	      0.03421485
      0.15934297	     -0.04000000	     -0.04000000	      0.00000000	      0.03427676
      0.15962782	     -0.04000000	     -0.04000000	      0.00000000	      0.03433871
      0.15993673	     -0.04000000	     -0.04000000	      0.00000000	      0.03440592
      0.16024565	     -0.04000000	     -0.04000000	      0.00000000	      0.03447317
      0.16053092	     -0.04000000	     -0.04000000	      0.00000000	      0.03453531
      0.16081619	     -0.04000000	     -0.04000000	      0.00000000	      0.03459747
      0.16112509	     -0.04000000	     -0.04000000	      0.00000000	      0.03466482
      0.16143398	     -0.04000000	     -0.04000000	      0.00000000	      0.03473220
      0.16172048	     -0.04000000	     -0.04000000	      0.00000000	      0.03479473
      0.16200697	     -0.04000000	     -0.04000000	      0.00000000	      0.03485728
      0.16231578	     -0.04000000	     -0.04000000	      0.00000000	      0.03492474
      0.16262458	     -0.04000000	     -0.04000000	      0.00000000	      0.03499223
      0.16291281	     -0.04000000	     -0.04000000	      0.00000000	      0.03505526
      0.16320104	     -0.04000000	     -0.04000000	      0.00000000	      0.03511831
      0.16350970	     -0.04000000	     -0.04000000	      0.00000000	      0.03518586
      0.16381837	     -0.04000000	     -0.04000000	      0.00000000	      0.03525345
      0.16410859	     -0.04000000	     -0.04000000	      0.00000000	      0.03531702
      0.16439880	     -0.04000000	     -0.04000000	      0.00000000	      0.03538062
      0.16470729	     -0.04000000	     -0.04000000	      0.00000000	      0.03544825
      0.16501577	     -0.04000000	     -0.04000000	      0.00000000	      0.03551592
      0.16530807	     -0.04000000	     -0.04000000	      0.00000000	      0.03558006
      0.16560037	     -0.04000000	     -0.04000000	      0.00000000	      0.03564423
      0.16590862	     -0.04000000	     -0.04000000	      0.00000000	      0.03571192
      0.16621687	     -0.04000000	     -0.04000000	      0.00000000	      0.03577964
      0.16651125	     -0.04000000	     -0.04000000	      0.00000000	      0.03584435
      0.16680563	     -0.04000000	     -0.04000000	      0.00000000	      0.03590907
      0.16711360	     -0.04000000	     -0.04000000	      0.00000000	      0.03597682
      0.16742158	     -0.04000000	     -0.04000000	      0.00000000	      0.03604459
      0.16771795	     -0.04000000	     -0.04000000	      0.00000000	      0.03610983
      0.16801433	     -0.04000000	     -0.04000000	      0.00000000	      0.03617509
      0.16832200	     -0.04000000	     -0.04000000	      0.00000000	      0.03624287
      0.16862967	     -0.04000000	     -0.04000000	      0.00000000	      0.03631067
      0.16892791	     -0.04000000	     -0.04000000	      0.00000000	      0.03637642
      0.16922615	     -0.04000000	     -0.04000000	      0.00000000	      0.03644219
      0.16953352	     -0.04000000	     -0.04000000	      0.00000000	      0.03650999
      0.16984089	     -0.04000000	     -0.04000000	      0.00000000	      0.03657782
      0.17014082	     -0.04000000	     -0.04000000	      0.00000000	      0.03664403
      0.17044076	     -0.04000000	     -0.04000000	      0.00000000	      0.03671026
      0.17074784	     -0.04000000	     -0.04000000	      0.00000000	      0.03677809
      0.17105493	     -0.04000000	     -0.04000000	      0.00000000	      0.03684594
      0.17135637	     -0.04000000	     -0.04000000	      0.00000000	      0.03691257
      0.17165781	     -0.04000000	     -0.04000000	      0.00000000	      0.03697921
      0.17196466	     -0.04000000	     -0.04000000	      0.00000000	      0.03704707
      0.17227151	     -0.04000000	     -0.04000000	      0.00000000	      0.03711496
      0.17257425	     -0.04000000	     -0.04000000	      0.00000000	      0.03718195
      0.17287699	     -0.04000000	     -0.04000000	      0.00000000	      0.03724895
      0.17317973	     -0.04000000	     -0.04000000	      0.00000000	      0.03731598
      0.17348248	     -0.04000000	     -0.04000000	      0.00000000	      0.03738302
      0.17378522	     -0.04000000	     -0.04000000	      0.00000000	      0.03745008
      0.17408796	     -0.04000000	     -0.04000000	      0.00000000	      0.03751716
      0.17439070	     -0.04000000	     -0.04000000	      0.00000000	      0.03758425
      0.17469344	     -0.04000000	     -0.04000000	      0.00000000	      0.03765136
      0.17499619	     -0.04000000	     -0.04000000	      0.00000000	      0.03771849
      0.17529893	     -0.04000000	     -0.04000000	      0.00000000	      0.03778562
      0.17560167	     -0.04000000	     -0.04000000	      0.00000000	      0.03785278
      0.17590441	     -0.04000000	     -0.04000000	      0.00000000	      0.03791994
      0.17620716	     -0.04000000	     -0.04000000	      0.00000000	      0.03798712
      0.17650990	     -0.04000000	     -0.04000000	      0.00000000	      0.03805432
      0.17681264	     -0.04000000	     -0.04000000	      0.00000000	      0.03812152
      0.17711538	     -0.04000000	     -0.04000000	      0.00000000	      0.03818874
      0.17741813	     -0.04000000	     -0.04000000	      0.00000000	      0.03825597
      0.17772087	     -0.04000000	     -0.04000000	      0.00000000	      0.03832321
      0.17802361	     -0.04000000	     -0.04000000	      0.00000000	      0.03839046
      0.17832635	     -0.04000000	     -0.04000000	      0.00000000	      0.03845772
      0.17862910	     -0.04000000	     -0.04000000	      0.00000000	      0.03852499
      0.17893184	     -0.04000000	     -0.04000000	      0.00000000	      0.03859227
      0.17923458	     -0.04000000	     -0.04000000	      0.00000000	      0.03865956
      0.17953732	     -0.04000000	     -0.04000000	      0.00000000	      0.03872686
      0.17984006	     -0.04000000	     -0.04000000	      0.00000000	      0.03879417
      0.18014281	     -0.04000000	     -0.04000000	      0.00000000	      0.03886148
      0.18044555	     -0.04000000	     -0.04000000	      0.00000000	      0.03892880
      0.18074829	     -0.04000000	     -0.04000000	      0.00000000	      0.03899613
      0.18105103	     -0.04000000	     -0.04000000	      0.00000000	      0.03906346
      0.18135378	     -0.04000000	     -0.04000000	      0.00000000	      0.03913080
      0.18165652	     -0.04000000	     -0.04000000	      0.00000000	      0.03919815
      0.18195926	     -0.04000000	     -0.04000000	      0.00000000	      0.03926550
      0.18226200	     -0.04000000	     -0.04000000	      0.00000000	      0.03933285
      0.18256475	     -0.04000000	     -0.04000000	      0.00000000	      0.03940021
      0.18286749	     -0.04000000	     -0.04000000	      0.00000000	      0.03946757
      0.18317023	     -0.04000000	     -0.04000000	      0.00000000	      0.03953494
      0.18347297	     -0.04000000	     -0.04000000	      0.00000000	      0.03960230
      0.18377572	     -0.04000000	     -0.04000000	      0.00000000	      0.03966967
      0.18407846	     -0.04000000	     -0.04000000	      0.00000000	      0.03973704
      0.18438120	     -0.04000000	     -0.04000000	      0.00000000	      0.03980442
      0.18468394	     -0.04000000	     -0.04000000	      0.00000000	      0.03987179
      0.18498668	     -0.04000000	     -0.04000000	      0.00000000	      0.03993916
      0.18528943	     -0.04000000	     -0.04000000	      0.00000000	      0.04000653
      0.18559217	     -0.04000000	     -0.04000000	      0.00000000	      0.04007391
      0.18589491	     -0.04000000	     -0.04000000	      0.00000000	      0.04014128
      0.18619765	     -0.04000000	     -0.04000000	      0.00000000	      0.04020864
      0.18650040	     -0.04000000	     -0.04000000	      0.00000000	      0.04027601
      0.18680314	     -0.04000000	     -0.04000000	      0.00000000	      0.04034337
      0.18710588	     -0.04000000	     -0.04000000	      0.00000000	      0.04041073
      0.18740862	     -0.04000000	     -0.04000000	      0.00000000	      0.04047809
      0.18771137	     -0.04000000	     -0.04000000	      0.00000000	      0.04054544
      0.18801411	     -0.04000000	     -0.04000000	      0.00000000	      0.04061279
      0.18831685	     -0.04000000	     -0.04000000	      0.00000000	      0.04068013
      0.18861959	     -0.04000000	     -0.04000000	      0.00000000	      0.04074747
      0.18892234	     -0.04000000	     -0.04000000	      0.00000000	      0.04081480
      0.18922508	     -0.04000000	     -0.04000000	      0.00000000	      0.04088213
      0.18952782	     -0.04000000	     -0.04000000	      0.00000000	      0.04094944
      0.18983056	     -0.04000000	     -0.04000000	      0.00000000	      0.04101675
      0.19013330	     -0.04000000	     -0.04000000	      0.00000000	      0.04108405
      0.19043605	     -0.04000000	     -0.04000000	      0.00000000	      0.04115135
      0.19073879	     -0.04000000	     -0.04000000	      0.00000000	      0.04121863
      0.19104153	     -0.04000000	     -0.04000000	      0.00000000	      0.04128590
      0.19134427	     -0.04000000	     -0.04000000	      0.00000000	      0.04135317
      0.19164702	     -0.04000000	     -0.04000000	      0.00000000	      0.04142042
      0.19194976	     -0.04000000	     -0.04000000	      0.00000000	      0.04148766
      0.19225250	     -0.04000000	     -0.04000000	      0.00000000	      0.04155489
      0.19255524	     -0.04000000	     -0.04000000	      0.00000000	      0.04162211
      0.19285799	     -0.04000000	     -0.04000000	      0.00000000	      0.04168931
      0.19316073	     -0.04000000	     -0.04000000	      0.00000000	      0.04175651
      0.19346347	     -0.04000000	     -0.04000000	      0.00000000	      0.04182368
      0.19376621	     -0.04000000	     -0.04000000	      0.00000000	      0.04189085
      0.19406896	     -0.04000000	     -0.04000000	      0.00000000	      0.04195800
      0.19437170	     -0.04000000	     -0.04000000	      0.00000000	      0.04202513
      0.19467444	     -0.04000000	     -0.04000000	      0.00000000	      0.04209225
      0.19497718	     -0.04000000	     -0.04000000	      0.00000000	      0.04215935
      0.19527992	     -0.04000000	     -0.04000000	      0.00000000	      0.04222643
      0.19558267	     -0.04000000	     -0.04000000	      0.00000000	      0.04229350
      0.19588541	     -0.04000000	     -0.04000000	      0.00000000	      0.04236055
      0.19618815	     -0.04000000	     -0.04000000	      0.00000000	      0.04242758
      0.19649089	     -0.04000000	     -0.04000000	      0.00000000	      0.04249459
      0.19679364	     -0.04000000	     -0.04000000	      0.00000000	      0.04256159
      0.19709638	     -0.04000000	     -0.04000000	      0.00000000	      0.04262856
      0.19739912	     -0.04000000	     -0.04000000	      0.00000000	      0.04269551
      0.19770186	     -0.04000000	     -0.04000000	      0.00000000	      0.04276244
      0.19800461	     -0.04000000	     -0.04000000	      0.00000000	      0.04282935
      0.19830735	     -0.04000000	     -0.04000000	      0.00000000	      0.04289624
      0.19861009	     -0.04000000	     -0.04000000	      0.00000000	      0.04296310
      0.19891283	     -0.04000000	     -0.04000000	      0.00000000	      0.04302994
      0.19921558	     -0.04000000	     -0.04000000	      0.00000000	      0.04309676
      0.19951832	     -0.04000000	     -0.04000000	      0.00000000	      0.04316355
      0.19982106	     -0.04000000	     -0.04000000	      0.00000000	      0.04323032
      0.20012380	     -0.04000000	     -0.04000000	      0.00000000	      0.04329706
      0.20042654	     -0.04000000	     -0.04000000	      0.00000000	      0.04336378
      0.20072929	     -0.04000000	     -0.04000000	      0.00000000	      0.04343047
      0.20103203	     -0.04000000	     -0.04000000	      0.00000000	      0.04349713
      0.20133477	     -0.04000000	     -0.04000000	      0.00000000	      0.04356377
      0.20163751	     -0.04000000	     -0.04000000	      0.00000000	      0.04363037
      0.20194026	     -0.04000000	     -0.04000000	      0.00000000	      0.04369695
      0.20224300	     -0.04000000	     -0.04000000	      0.00000000	      0.04376350
      0.20254574	     -0.04000000	     -0.04000000	      0.00000000	      0.04383002
      0.20284848	     -0.04000000	     -0.04000000	      0.00000000	      0.04389651
      0.20315123	     -0.04000000	     -0.04000000	      0.00000000	      0.04396296
      0.20345397	     -0.04000000	     -0.04000000	      0.00000000	      0.04402939
      0.20375671	     -0.04000000	     -0.04000000	      0.00000000	      0.04409578
      0.20405945	     -0.04000000	     -0.04000000	      0.00000000	      0.04416214
      0.20436220	     -0.04000000	     -0.04000000	      0.00000000	      0.04422847
      0.20466494	     -0.04000000	     -0.04000000	      0.00000000	      0.04429477
      0.20496768	     -0.04000000	     -0.04000000	      0.00000000	      0.04436102
      0.20527042	     -0.04000000	     -0.04000000	      0.00000000	      0.04442725
      0.20557316	     -0.04000000	     -0.04000000	      0.00000000	      0.04449344
      0.20587591	     -0.04000000	     -0.04000000	      0.00000000	      0.04455959
      0.20617865	     -0.04000000	     -0.04000000	      0.00000000	      0.04462571
      0.20648139	     -0.04000000	     -0.04000000	      0.00000000	      0.04469179
      0.20678413	     -0.04000000	     -0.04000000	      0.00000000	      0.04475783
      0.20708688	     -0.04000000	     -0.04000000	      0.00000000	      0.04482383
      0.20738962	     -0.04000000	     -0.04000000	      0.00000000	      0.04488979
      0.20769236	     -0.04000000	     -0.04000000	      0.00000000	      0.04495572
      0.20799510	     -0.04000000	     -0.04000000	      0.00000000	      0.04502160
      0.20829785	     -0.04000000	     -0.04000000	      0.00000000	      0.04508744
      0.20860059	     -0.04000000	     -0.04000000	      0.00000000	      0.04515324
      0.20890333	     -0.04000000	     -0.04000000	      0.00000000	      0.04521900
      0.20920607	     -0.04000000	     -0.04000000	      0.00000000	      0.04528472
      0.20950882	     -0.04000000	     -0.04000000	      0.00000000	      0.04535039
      0.20981156	     -0.04000000	     -0.04000000	      0.00000000	      0.04541602
      0.21011430	     -0.04000000	     -0.04000000	      0.00000000	      0.04548160
      0.21041704	     -0.04000000	     -0.04000000	      0.00000000	      0.04554714
      0.21071978	     -0.04000000	     -0.04000000	      0.00000000	      0.04561264
      0.21102253	     -0.04000000	     -0.04000000	      0.00000000	      0.04567809
      0.21132527	     -0.04000000	     -0.04000000	      0.00000000	      0.04574349
      0.21162801	     -0.04000000	     -0.04000000	      0.00000000	      0.04580884
      0.21193075	     -0.04000000	     -0.04000000	      0.00000000	      0.04587415
      0.21223350	     -0.04000000	     -0.04000000	      0.00000000	      0.04593940
      0.21253624	     -0.04000000	     -0.04000000	      0.00000000	      0.04600461
      0.21283898	     -0.04000000	     -0.04000000	      0.00000000	      0.04606977
      0.21314172	     -0.04000000	     -0.04000000	      0.00000000	      0.04613488
      0.21344447	     -0.04000000	     -0.04000000	      0.00000000	      0.04619993
      0.21374721	     -0.04000000	     -0.04000000	      0.00000000	      0.04626494
      0.21404995	     -0.04000000	     -0.04000000	      0.00000000	      0.04632989
      0.21435269	     -0.04000000	     -0.04000000	      0.00000000	      0.04639479
      0.21465544	     -0.04000000	     -0.04000000	      0.00000000	      0.04645963
      0.21495818	     -0.04000000	     -0.04000000	      0.00000000	      0.04652442
      0.21526092	     -0.04000000	     -0.04000000	      0.00000000	      0.04658916
      0.21556366	     -0.04000000	     -0.04000000	      0.00000000	      0.04665384
      0.21586640	     -0.04000000	     -0.04000000	      0.00000000	      0.04671846
      0.21616915	     -0.04000000	     -0.04000000	      0.00000000	      0.04678303
      0.21647189	     -0.04000000	     -0.04000000	      0.00000000	      0.04684754
      0.21677463	     -0.04000000	     -0.04000000	      0.00000000	      0.04691199
      0.21707737	     -0.04000000	     -0.04000000	      0.00000000	      0.04697638
      0.21738012	     -0.04000000	     -0.04000000	      0.00000000	      0.04704071
      0.21768286	     -0.04000000	     -0.04000000	      0.00000000	      0.04710498
      0.21798560	     -0.04000000	     -0.04000000	      0.00000000	      0.04716919
      0.21828834	     -0.04000000	     -0.04000000	      0.00000000	      0.04723334
      0.21859109	     -0.04000000	     -0.04000000	      0.00000000	      0.04729743
      0.21889383	     -0.04000000	     -0.04000000	      0.00000000	      0.04736146
      0.21919657	     -0.04000000	     -0.04000000	      0.00000000	      0.04742542
      0.21949931	     -0.04000000	     -0.04000000	      0.00000000	      0.04748932
      0.21980206	     -0.04000000	     -0.04000000	      0.00000000	      0.04755315
      0.22010480	     -0.04000000	     -0.04000000	      0.00000000	      0.04761692
      0.22040754	     -0.04000000	     -0.04000000	      0.00000000	      0.04768062
      0.22071028	     -0.04000000	     -0.04000000	      0.00000000	      0.04774425
      0.22101302	     -0.04000000	     -0.04000000	      0.00000000	      0.04780782
      0.22131577	     -0.04000000	     -0.04000000	      0.00000000	      0.04787131
      0.22161851	     -0.04000000	     -0.04000000	      0.00000000	      0.04793474
      0.22192125	     -0.04000000	     -0.04000000	      0.00000000	      0.04799810
      0.22222399	     -0.04000000	     -0.04000000	      0.00000000	      0.04806139
      0.22252674	     -0.04000000	     -0.04000000	      0.00000000	      0.04812461
      0.22282948	     -0.04000000	     -0.04000000	      0.00000000	      0.04818776
      0.22313222	     -0.04000000	     -0.04000000	      0.00000000	      0.04825083
      0.22343496	     -0.04000000	     -0.04000000	      0.00000000	      0.04831383
      0.22373771	     -0.04000000	     -0.04000000	      0.00000000	      0.04837676
      0.22404045	     -0.04000000	     -0.04000000	      0.00000000	      0.04843961
      0.22434319	     -0.04000000	     -0.04000000	      0.00000000	      0.04850239
      0.22464593	     -0.04000000	     -0.04000000	      0.00000000	      0.04856509
      0.22494868	     -0.04000000	     -0.04000000	      0.00000000	      0.04862772
      0.22525142	     -0.04000000	     -0.04000000	      0.00000000	      0.04869027
      0.22555416	     -0.04000000	     -0.04000000	      0.00000000	      0.04875274
      0.22585690	     -0.04000000	     -0.04000000	      0.00000000	      0.04881513
      0.22615965	     -0.04000000	     -0.04000000	      0.00000000	      0.04887744
      0.22646239	     -0.04000000	     -0.04000000	      0.00000000	      0.04893967
      0.22676513	     -0.04000000	     -0.04000000	      0.00000000	      0.04900182
      0.22706787	     -0.04000000	     -0.04000000	      0.00000000	      0.04906389
      0.22737061	     -0.04000000	     -0.04000000	      0.00000000	      0.04912587
      0.22767336	     -0.04000000	     -0.04000000	      0.00000000	      0.04918778
      0.22797610	     -0.04000000	     -0.04000000	      0.00000000	      0.04924960
      0.22827884	     -0.04000000	     -0.04000000	      0.00000000	      0.04931133
      0.22858158	     -0.04000000	     -0.04000000	      0.00000000	      0.04937298
      0.22888433	     -0.04000000	     -0.04000000	      0.00000000	      0.04943454
      0.22918707	     -0.04000000	     -0.04000000	      0.00000000	      0.04949602
      0.22948981	     -0.04000000	     -0.04000000	      0.00000000	      0.04955740
      0.22979255	     -0.04000000	     -0.04000000	      0.00000000	      0.04961870
      0.23009530	     -0.04000000	     -0.04000000	      0.00000000	      0.04967991
      0.23039804	     -0.04000000	     -0.04000000	      0.00000000	      0.04974103
      0.23070078	     -0.04000000	     -0.04000000	      0.00000000	      0.04980206
      0.23100352	     -0.04000000	     -0.04000000	      0.00000000	      0.04986300
      0.23130627	     -0.04000000	     -0.04000000	      0.00000000	      0.04992385
      0.23160901	     -0.04000000	     -0.04000000	      0.00000000	      0.04998460
      0.23191175	     -0.04000000	     -0.04000000	      0.00000000	      0.05004526
      0.23221449	     -0.04000000	     -0.04000000	      0.00000000	      0.05010582
      0.23251723	     -0.04000000	     -0.04000000	      0.00000000	      0.05016629
      0.23281998	     -0.04000000	     -0.04000000	      0.00000000	      0.05022666
      0.23312272	     -0.04000000	     -0.04000000	      0.00000000	      0.05028694
      0.23342546	     -0.04000000	     -0.04000000	      0.00000000	      0.05034711
      0.23372820	     -0.04000000	     -0.04000000	      0.00000000	      0.05040719
      0.23403095	     -0.04000000	     -0.04000000	      0.00000000	      0.05046717
      0.23433369	     -0.04000000	     -0.04000000	      0.00000000	      0.05052705
      0.23463643	     -0.04000000	     -0.04000000	      0.00000000	      0.05058683
      0.23493917	     -0.04000000	     -0.04000000	      0.00000000	      0.05064650
      0.23524192	     -0.04000000	     -0.04000000	      0.00000000	      0.05070608
      0.23554466	     -0.04000000	     -0.04000000	      0.00000000	      0.05076555
      0.23584740	     -0.04000000	     -0.04000000	      0.00000000	      0.05082491
      0.23615014	     -0.04000000	     -0.04000000	      0.00000000	      0.05088417
      0.23645289	     -0.04000000	     -0.04000000	      0.00000000	      0.05094332
      0.23675563	     -0.04000000	     -0.04000000	      0.00000000	      0.05100237
      0.23705837	     -0.04000000	     -0.04000000	      0.00000000	      0.05106131
      0.23736111	     -0.04000000	     -0.04000000	      0.00000000	      0.05112014
      0.23766385	     -0.04000000	     -0.04000000	      0.00000000	      0.05117886
      0.23796660	     -0.04000000	     -0.04000000	      0.00000000	      0.05123747
      0.23826934	     -0.04000000	     -0.04000000	      0.00000000	      0.05129597
      0.23857208	     -0.04000000	     -0.04000000	      0.00000000	      0.05135436
      0.23887482	     -0.04000000	     -0.04000000	      0.00000000	      0.05141264
      0.23917757	     -0.04000000	     -0.04000000	      0.00000000	      0.05147080
      0.23948031	     -0.04000000	     -0.04000000	      0.00000000	      0.05152885
      0.23978305	     -0.04000000	     -0.04000000	      0.00000000	      0.05158678
      0.24008579	     -0.04000000	     -0.04000000	      0.00000000	      0.05164459
      0.24038854	     -0.04000000	     -0.04000000	      0.00000000	      0.05170229
      0.24069128	     -0.04000000	     -0.04000000	      0.00000000	      0.05175987
      0.24099402	     -0.04000000	     -0.04000000	      0.00000000	      0.05181733
      0.24129676	     -0.04000000	     -0.04000000	      0.00000000	      0.05187467
      0.24159951	     -0.04000000	     -0.04000000	      0.00000000	      0.05193189
      0.24190225	     -0.04000000	     -0.04000000	      0.00000000	      0.05198899
      0.24220499	     -0.04000000	     -0.04000000	      0.00000000	      0.05204597
      0.24250773	     -0.04000000	     -0.04000000	      0.00000000	      0.05210282
      0.24281047	     -0.04000000	     -0.04000000	      0.00000000	      0.05215955
      0.24311322	     -0.04000000	     -0.04000000	      0.00000000	      0.05221615
      0.24341596	     -0.04000000	     -0.04000000	      0.00000000	      0.05227262
      0.24371870	     -0.04000000	     -0.04000000	      0.00000000	      0.05232897
      0.24402144	     -0.04000000	     -0.04000000	      0.00000000	      0.05238519
      0.24432419	     -0.04000000	     -0.04000000	      0.00000000	      0.05244129
      0.24462693	     -0.04000000	     -0.04000000	      0.00000000	      0.05249725
      0.24492967	     -0.04000000	     -0.04000000	      0.00000000	      0.05255308
      0.24523241	     -0.04000000	     -0.04000000	      0.00000000	      0.05260878
      0.24553516	     -0.04000000	     -0.04000000	      0.00000000	      0.05266434
      0.24583790	     -0.04000000	     -0.04000000	      0.00000000	      0.05271978
      0.24614064	     -0.04000000	     -0.04000000	      0.00000000	      0.05277507
      0.24644338	     -0.04000000	     -0.04000000	      0.00000000	      0.05283023
      0.24674613	     -0.04000000	     -0.04000000	      0.00000000	      0.05288526
      0.24704887	     -0.04000000	     -0.04000000	      0.00000000	      0.05294015
      0.24735161	     -0.04000000	     -0.04000000	      0.00000000	      0.05299490
      0.24765435	     -0.04000000	     -0.04000000	      0.00000000	      0.05304950
      0.24795709	     -0.04000000	     -0.04000000	      0.00000000	      0.05310397
      0.24825984	     -0.04000000	     -0.04000000	      0.00000000	      0.05315830
      0.24856258	     -0.04000000	     -0.04000000	      0.00000000	      0.05321248
      0.24886532	     -0.04000000	     -0.04000000	      0.00000000	      0.05326652
      0.24916806	     -0.04000000	     -0.04000000	      0.00000000	      0.05332042
      0.24947081	     -0.04000000	     -0.04000000	      0.00000000	      0.05337417
      0.24977355	     -0.04000000	     -0.04000000	      0.00000000	      0.05342777
      0.25007629	     -0.04000000	     -0.04000000	      0.00000000	      0.05348122
      0.25037903	     -0.04000000	     -0.04000000	      0.00000000	      0.05353453
      0.25068178	     -0.04000000	     -0.04000000	      0.00000000	      0.05358769
      0.25098452	     -0.04000000	     -0.04000000	      0.00000000	      0.05364069
      0.25128726	     -0.04000000	     -0.04000000	      0.00000000	      0.05369355
      0.25159000	     -0.04000000	     -0.04000000	      0.00000000	      0.05374625
      0.25189275	     -0.04000000	     -0.04000000	      0.00000000	      0.05379879
      0.25219549	     -0.04000000	     -0.04000000	      0.00000000	      0.05385118
      0.25249823	     -0.04000000	     -0.04000000	      0.00000000	      0.05390342
      0.25280097	     -0.04000000	     -0.04000000	      0.00000000	      0.05395550
      0.25310371	     -0.04000000	     -0.04000000	      0.00000000	      0.05400742
      0.25340646	     -0.04000000	     -0.04000000	      0.00000000	      0.05405918
      0.25370920	     -0.04000000	     -0.04000000	      0.00000000	      0.05411077
      0.25401194	     -0.04000000	     -0.04000000	      0.00000000	      0.05416221
      0.25431468	     -0.04000000	     -0.04000000	      0.00000000	      0.05421349
      0.25461743	     -0.04000000	     -0.04000000	      0.00000000	      0.05426460
      0.25492017	     -0.04000000	     -0.04000000	      0.00000000	      0.05431554
      0.25522291	     -0.04000000	     -0.04000000	      0.00000000	      0.05436632
      0.25549532	     -0.04000000	     -0.04000000	      0.00000000	      0.05441187
      0.25576772	     -0.04000000	     -0.04000000	      0.00000000	      0.05445728
      0.25604013	     -0.04000000	     -0.04000000	      0.00000000	      0.05450256
      0.25631253	     -0.04000000	     -0.04000000	      0.00000000	      0.05454769
      0.25658494	     -0.04000000	     -0.04000000	      0.00000000	      0.05459269
      0.25685734	     -0.04000000	     -0.04000000	      0.00000000	      0.05463755
      0.25712975	     -0.04000000	     -0.04000000	      0.00000000	      0.05468227
      0.25740215	     -0.04000000	     -0.04000000	      0.00000000	      0.05472685
      0.25767456	     -0.04000000	     -0.04000000	      0.00000000	      0.05477128
      0.25794696	     -0.04000000	     -0.04000000	      0.00000000	      0.05481557
      0.25821937	     -0.04000000	     -0.04000000	      0.00000000	      0.05485972
      0.25849178	     -0.04000000	     -0.04000000	      0.00000000	      0.05490372
      0.25876418	     -0.04000000	     -0.04000000	      0.00000000	      0.05494758
      0.25903659	     -0.04000000	     -0.04000000	      0.00000000	      0.05499129
      0.25930899	     -0.04000000	     -0.04000000	      0.00000000	      0.05503486
      0.25958140	     -0.04000000	     -0.04000000	      0.00000000	      0.05507827
      0.25985380	     -0.04000000	     -0.04000000	      0.00000000	      0.05512154
      0.26012621	     -0.04000000	     -0.04000000	      0.00000000	      0.05516465
      0.26039861	     -0.04000000	     -0.04000000	      0.00000000	      0.05520762
      0.26067102	     -0.04000000	     -0.04000000	      0.00000000	      0.05525043
      0.26094342	     -0.04000000	     -0.04000000	      0.00000000	      0.05529309
      0.26121583	     -0.04000000	     -0.04000000	      0.00000000	      0.05533560
      0.26148823	     -0.04000000	     -0.04000000	      0.00000000	      0.05537795
      0.26176064	     -0.04000000	     -0.04000000	      0.00000000	      0.05542015
      0.26203304	     -0.04000000	     -0.04000000	      0.00000000	      0.05546219
      0.26230545	     -0.04000000	     -0.04000000	      0.00000000	      0.05550407
      0.26257785	     -0.04000000	     -0.04000000	      0.00000000	      0.05554580
      0.26285026	     -0.04000000	     -0.04000000	      0.00000000	      0.05558736
      0.26312267	     -0.04000000	     -0.04000000	      0.00000000	      0.05562877
      0.26339507	     -0.04000000	     -0.04000000	      0.00000000	      0.05567001
      0.26366748	     -0.04000000	     -0.04000000	      0.00000000	      0.05571110
      0.26393988	     -0.04000000	     -0.04000000	      0.00000000	      0.05575202
      0.26421229	     -0.04000000	     -0.04000000	      0.00000000	      0.05579277
      0.26448469	     -0.04000000	     -0.04000000	      0.00000000	      0.05583336
      0.26475710	     -0.04000000	     -0.04000000	      0.00000000	      0.05587379
      0.26502950	     -0.04000000	     -0.04000000	      0.00000000	      0.05591405
      0.26530191	     -0.04000000	     -0.04000000	      0.00000000	      0.05595414
      0.26557431	     -0.04000000	     -0.04000000	      0.00000000	      0.05599406
      0.26584672	     -0.04000000	     -0.04000000	      0.00000000	      0.05603381
      0.26611912	     -0.04000000	     -0.04000000	      0.00000000	      0.05607339
      0.26639153	     -0.04000000	     -0.04000000	      0.00000000	      0.05611280
      0.26666393	     -0.04000000	     -0.04000000	      0.00000000	      0.05615203
      0.26693634	     -0.04000000	     -0.04000000	      0.00000000	      0.05619110
      0.26720875	     -0.04000000	     -0.04000000	      0.00000000	      0.05622998
      0.26748115	     -0.04000000	     -0.04000000	      0.00000000	      0.05626869
      0.26775356	     -0.04000000	     -0.04000000	      0.00000000	      0.05630723
      0.26802596	     -0.04000000	     -0.04000000	      0.00000000	      0.05634559
      0.26829837	     -0.04000000	     -0.04000000	      0.00000000	      0.05638376
      0.26857077	     -0.04000000	     -0.04000000	      0.00000000	      0.05642176
      0.26884318	     -0.04000000	     -0.04000000	      0.00000000	      0.05645958
      0.26911558	     -0.04000000	     -0.04000000	      0.00000000	      0.05649721
      0.26938799	     -0.04000000	     -0.04000000	      0.00000000	      0.05653466
      0.26966039	     -0.04000000	     -0.04000000	      0.00000000	      0.05657193
      0.26993280	     -0.04000000	     -0.04000000	      0.00000000	      0.05660901
      0.27020520	     -0.04000000	     -0.04000000	      0.00000000	      0.05664591
      0.27047761	     -0.04000000	     -0.04000000	      0.00000000	      0.05668262
      0.27075001	     -0.04000000	     -0.04000000	      0.00000000	      0.05671914
      0.27102242	     -0.04000000	     -0.04000000	      0.00000000	      0.05675547
      0.27129483	     -0.04000000	     -0.04000000	      0.00000000	      0.05679161
      0.27156723	     -0.04000000	     -0.04000000	      0.00000000	      0.05682756
      0.27183964	     -0.04000000	     -0.04000000	      0.00000000	      0.05686331
      0.27211204	     -0.04000000	     -0.04000000	      0.00000000	      0.05689887
      0.27238445	     -0.04000000	     -0.04000000	      0.00000000	      0.05693424
      0.27265685	     -0.04000000	     -0.04000000	      0.00000000	      0.05696941
      0.27292926	     -0.04000000	     -0.04000000	      0.00000000	      0.05700438
      0.27320166	     -0.04000000	     -0.04000000	      0.00000000	      0.05703916
      0.27347407	     -0.04000000	     -0.04000000	      0.00000000	      0.05707373
      0.27374647	     -0.04000000	     -0.04000000	      0.00000000	      0.05710810
      0.27401888	     -0.04000000	     -0.04000000	      0.00000000	      0.05714228
      0.27429128	     -0.04000000	     -0.04000000	      0.00000000	      0.05717624
      0.27456369	     -0.04000000	     -0.04000000	      0.00000000	      0.05721001
      0.27483609	     -0.04000000	     -0.04000000	      0.00000000	      0.05724357
      0.27510850	     -0.04000000	     -0.04000000	      0.00000000	      0.05727692
      0.27538091	     -0.04000000	     -0.04000000	      0.00000000	      0.05731006
      0.27565331	     -0.04000000	     -0.04000000	      0.00000000	      0.05734300
      0.27592572	     -0.04000000	     -0.04000000	      0.00000000	      0.05737572
      0.27619812	     -0.04000000	     -0.04000000	      0.00000000	      0.05740824
      0.27647053	     -0.04000000	     -0.04000000	      0.00000000	      0.05744054
      0.27674293	     -0.04000000	     -0.04000000	      0.00000000	      0.05747263
      0.27701534	     -0.04000000	     -0.04000000	      0.00000000	      0.05750450
      0.27728774	     -0.04000000	     -0.04000000	      0.00000000	      0.05753615
      0.27756015	     -0.04000000	     -0.04000000	      0.00000000	      0.05756759
      0.27783255	     -0.04000000	     -0.04000000	      0.00000000	      0.05759881
      0.27810496	     -0.04000000	     -0.04000000	      0.00000000	      0.05762981
      0.27837736	     -0.04000000	     -0.04000000	      0.00000000	      0.05766059
      0.27864977	     -0.04000000	     -0.04000000	      0.00000000	      0.05769114
      0.27892217	     -0.04000000	     -0.04000000	      0.00000000	      0.05772148
      0.27919458	     -0.04000000	     -0.04000000	      0.00000000	      0.05775158
      0.27946699	     -0.04000000	     -0.04000000	      0.00000000	      0.05778146
      0.27973939	     -0.04000000	     -0.04000000	      0.00000000	      0.05781111
      0.27998450	     -0.04000000	     -0.04000000	      0.00000000	      0.05783760
      0.28022962	     -0.04000000	     -0.04000000	      0.00000000	      0.05786390
      0.28047473	     -0.04000000	     -0.04000000	      0.00000000	      0.05789001
      0.28071984	     -0.04000000	     -0.04000000	      0.00000000	      0.05791594
      0.28096496	     -0.04000000	     -0.04000000	      0.00000000	      0.05794167
      0.28121007	     -0.04000000	     -0.04000000	      0.00000000	      0.05796721
      0.28145518	     -0.04000000	     -0.04000000	      0.00000000	      0.05799257
      0.28170030	     -0.04000000	     -0.04000000	      0.00000000	      0.05801773
      0.28194541	     -0.04000000	     -0.04000000	      0.00000000	      0.05804269
      0.28219052	     -0.04000000	     -0.04000000	      0.00000000	      0.05806747
      0.28243564	     -0.04000000	     -0.04000000	      0.00000000	      0.05809204
      0.28268075	     -0.04000000	     -0.04000000	      0.00000000	      0.05811642
      0.28292586	     -0.04000000	     -0.04000000	      0.00000000	      0.05814061
      0.28317098	     -0.04000000	     -0.04000000	      0.00000000	      0.05816459
      0.28341609	     -0.04000000	     -0.04000000	      0.00000000	      0.05818838
      0.28366120	     -0.04000000	     -0.04000000	      0.00000000	      0.05821197
      0.28390632	     -0.04000000	     -0.04000000	      0.00000000	      0.05823535
      0.28415143	     -0.04000000	     -0.04000000	      0.00000000	      0.05825853
      0.28439654	     -0.04000000	     -0.04000000	      0.00000000	      0.05828151
      0.28464166	     -0.04000000	     -0.04000000	      0.00000000	      0.05830428
      0.28488677	     -0.04000000	     -0.04000000	      0.00000000	      0.05832685
      0.28513188	     -0.04000000	     -0.04000000	      0.00000000	      0.05834921
      0.28537700	     -0.04000000	     -0.04000000	      0.00000000	      0.05837137
      0.28562211	     -0.04000000	     -0.04000000	      0.00000000	      0.05839331
      0.28586723	     -0.04000000	     -0.04000000	      0.00000000	      0.05841505
      0.28611234	     -0.04000000	     -0.04000000	      0.00000000	      0.05843657
      0.28635745	     -0.04000000	     -0.04000000	      0.00000000	      0.05845788
      0.28660257	     -0.04000000	     -0.04000000	      0.00000000	      0.05847898
      0.28684768	     -0.04000000	     -0.04000000	      0.00000000	      0.05849986
      0.28709279	     -0.04000000	     -0.04000000	      0.00000000	      0.05852053
      0.28733791	     -0.04000000	     -0.04000000	      0.00000000	      0.05854098
      0.28758302	     -0.04000000	     -0.04000000	      0.00000000	      0.05856122
      0.28782813	     -0.04000000	     -0.04000000	      0.00000000	      0.05858123
      0.28807325	     -0.04000000	     -0.04000000	      0.00000000	      0.05860102
      0.28831836	     -0.04000000	     -0.04000000	      0.00000000	      0.05862060
      0.28856347	     -0.04000000	     -0.04000000	      0.00000000	      0.05863995
      0.28880859	     -0.04000000	     -0.04000000	      0.00000000	      0.05865908
      0.28905370	     -0.04000000	     -0.04000000	      0.00000000	      0.05867798
      0.28929881	     -0.04000000	     -0.04000000	      0.00000000	      0.05869665
      0.28954393	     -0.04000000	     -0.04000000	      0.00000000	      0.05871510
      0.28978904	     -0.04000000	     -0.04000000	      0.00000000	      0.05873332
      0.29003415	     -0.04000000	     -0.04000000	      0.00000000	      0.05875132
      0.29027927	     -0.04000000	     -0.04000000	      0.00000000	      0.05876908
      0.29052438	     -0.04000000	     -0.04000000	      0.00000000	      0.05878660
      0.29076949	     -0.04000000	     -0.04000000	      0.00000000	      0.05880390
      0.29101461	     -0.04000000	     -0.04000000	      0.00000000	      0.05882096
      0.29125972	     -0.04000000	     -0.04000000	      0.00000000	      0.05883779
      0.29150483	     -0.04000000	     -0.04000000	      0.00000000	      0.05885437
      0.29174995	     -0.04000000	     -0.04000000	      0.00000000	      0.05887072
      0.29199506	     -0.04000000	     -0.04000000	      0.00000000	      0.05888683
      0.29224017	     -0.04000000	     -0.04000000	      0.00000000	      0.05890270
      0.29248529	     -0.04000000	     -0.04000000	      0.00000000	      0.05891833
      0.29273040	     -0.04000000	     -0.04000000	      0.00000000	      0.05893371
      0.29297551	     -0.04000000	     -0.04000000	      0.00000000	      0.05894885
      0.29322063	     -0.04000000	     -0.04000000	      0.00000000	      0.05896375
      0.29346574	     -0.04000000	     -0.04000000	      0.00000000	      0.05897839
      0.29371085	     -0.04000000	     -0.04000000	      0.00000000	      0.05899279
      0.29395597	     -0.04000000	     -0.04000000	      0.00000000	      0.05900694
      0.29420108	     -0.04000000	     -0.04000000	      0.00000000	      0.05902083
      0.29444619	     -0.04000000	     -0.04000000	      0.00000000	      0.05903448
      0.29469131	     -0.04000000	     -0.04000000	      0.00000000	      0.05904787
      0.29493642	     -0.04000000	     -0.04000000	      0.00000000	      0.05906100
      0.29518153	     -0.04000000	     -0.04000000	      0.00000000	      0.05907388
      0.29542665	     -0.04000000	     -0.04000000	      0.00000000	      0.05908650
      0.29567176	     -0.04000000	     -0.04000000	      0.00000000	      0.05909885
      0.29591687	     -0.04000000	     -0.04000000	      0.00000000	      0.05911095
      0.29616199	     -0.04000000	     -0.04000000	      0.00000000	      0.05912279
      0.29640710	     -0.04000000	     -0.04000000	      0.00000000	      0.05913436
      0.29665221	     -0.04000000	     -0.04000000	      0.00000000	      0.05914567
      0.29689733	     -0.04000000	     -0.04000000	      0.00000000	      0.05915671
      0.29714244	     -0.04000000	     -0.04000000	      0.00000000	      0.05916748
      0.29738755	     -0.04000000	     -0.04000000	      0.00000000	      0.05917798
      0.29763267	     -0.04000000	     -0.04000000	      0.00000000	      0.05918821
      0.29787778	     -0.04000000	     -0.04000000	      0.00000000	      0.05919817
      0.29812289	     -0.04000000	     -0.04000000	      0.00000000	      0.05920785
      0.29836801	     -0.04000000	     -0.04000000	      0.00000000	      0.05921726
      0.29861312	     -0.04000000	     -0.04000000	      0.00000000	      0.05922639
      0.29885823	     -0.04000000	     -0.04000000	      0.00000000	      0.05923524
      0.29910335	     -0.04000000	     -0.04000000	      0.00000000	      0.05924381
      0.29934846	     -0.04000000	     -0.04000000	      0.00000000	      0.05925210
      0.29959357	     -0.04000000	     -0.04000000	      0.00000000	      0.05926010
      0.29983869	     -0.04000000	     -0.04000000	      0.00000000	      0.05926782
      0.30008380	     -0.04000000	     -0.04000000	      0.00000000	      0.05927526
      0.30032891	     -0.04000000	     -0.04000000	      0.00000000	      0.05928240
      0.30057403	     -0.04000000	     -0.04000000	      0.00000000	      0.05928926
      0.30081914	     -0.04000000	     -0.04000000	      0.00000000	      0.05929582
      0.30106425	     -0.04000000	     -0.04000000	      0.00000000	      0.05930209
      0.30130937	     -0.04000000	     -0.04000000	      0.00000000	      0.05930807
      0.30155448	     -0.04000000	     -0.04000000	      0.00000000	      0.05931375
      0.30179959	     -0.04000000	     -0.04000000	      0.00000000	      0.05931913
      0.30204471	     -0.04000000	     -0.04000000	      0.00000000	      0.05932421
      0.30228982	     -0.04000000	     -0.04000000	      0.00000000	      0.05932899
      0.30253493	     -0.04000000	     -0.04000000	      0.00000000	      0.05933346
      0.30278005	     -0.04000000	     -0.04000000	      0.00000000	      0.05933763
      0.30302516	     -0.04000000	     -0.04000000	      0.00000000	      0.05934150
      0.30327027	     -0.04000000	     -0.04000000	      0.00000000	      0.05934505
      0.30351539	     -0.04000000	     -0.04000000	      0.00000000	      0.05934830
      0.30376050	     -0.04000000	     -0.04000000	      0.00000000	      0.05935123
      0.30400561	     -0.04000000	     -0.04000000	      0.00000000	      0.05935385
      0.30422620	     -0.04000000	     -0.04000000	      0.00000000	      0.05935593
      0.30444679	     -0.04000000	     -0.04000000	      0.00000000	      0.05935776
      0.30466738	     -0.04000000	     -0.04000000	      0.00000000	      0.05935933
      0.30488797	     -0.04000000	     -0.04000000	      0.00000000	      0.05936064
      0.30510856	     -0.04000000	     -0.04000000	      0.00000000	      0.05936169
      0.30532915	     -0.04000000	     -0.04000000	      0.00000000	      0.05936248
      0.30554974	     -0.04000000	     -0.04000000	      0.00000000	      0.05936300
      0.30577033	     -0.04000000	     -0.04000000	      0.00000000	      0.05936326
      0.30599092	     -0.04000000	     -0.04000000	      0.00000000	      0.05936325
      0.30621151	     -0.04000000	     -0.04000000	      0.00000000	      0.05936297
      0.30643210	     -0.04000000	     -0.04000000	      0.00000000	      0.05936243
      0.30665269	     -0.04000000	     -0.04000000	      0.00000000	      0.05936161
      0.30687328	     -0.04000000	     -0.04000000	      0.00000000	      0.05936052
      0.30709387	     -0.04000000	     -0.04000000	      0.00000000	      0.05935915
      0.30731446	     -0.04000000	     -0.04000000	      0.00000000	      0.05935751
      0.30753505	     -0.04000000	     -0.04000000	      0.00000000	      0.05935559
      0.30775564	     -0.04000000	     -0.04000000	      0.00000000	      0.05935340
      0.30797623	     -0.04000000	     -0.04000000	      0.00000000	      0.05935092
      0.30819682	     -0.04000000	     -0.04000000	      0.00000000	      0.05934816
      0.30841741	     -0.04000000	     -0.04000000	      0.00000000	      0.05934512
      0.30863800	     -0.04000000	     -0.04000000	      0.00000000	      0.05934180
      0.30885859	     -0.04000000	     -0.04000000	      0.00000000	      0.05933819
      0.30907918	     -0.04000000	     -0.04000000	      0.00000000	      0.05933429
      0.30929977	     -0.04000000	     -0.04000000	      0.00000000	      0.05933010
      0.30952036	     -0.04000000	     -0.04000000	      0.00000000	      0.05932562
      0.30974095	     -0.04000000	     -0.04000000	      0.00000000	      0.05932085
      0.30996154	     -0.04000000	     -0.04000000	      0.00000000	      0.05931578
      0.31018213	     -0.04000000	     -0.04000000	      0.00000000	      0.05931042
      0.31040272	     -0.04000000	     -0.04000000	      0.00000000	      0.05930476
      0.31062331	     -0.04000000	     -0.04000000	      0.00000000	      0.05929880
      0.31084390	     -0.04000000	     -0.04000000	      0.00000000	      0.05929254
      0.31106449	     -0.04000000	     -0.04000000	      0.00000000	      0.05928598
      0.31128508	     -0.04000000	     -0.04000000	      0.00000000	      0.05927911
      0.31150566	     -0.04000000	     -0.04000000	      0.00000000	      0.05927194
      0.31172625	     -0.04000000	     -0.04000000	      0.00000000	      0.05926446
      0.31194684	     -0.04000000	     -0.04000000	      0.00000000	      0.05925668
      0.31216743	     -0.04000000	     -0.04000000	      0.00000000	      0.05924858
      0.31238802	     -0.04000000	     -0.04000000	      0.00000000	      0.05924016
      0.31260861	     -0.04000000	     -0.04000000	      0.00000000	      0.05923144
      0.31282920	     -0.04000000	     -0.04000000	      0.00000000	      0.05922239
      0.31304979	     -0.04000000	     -0.04000000	      0.00000000	      0.05921303
      0.31327038	     -0.04000000	     -0.04000000	      0.00000000	      0.05920335
      0.31349097	     -0.04000000	     -0.04000000	      0.00000000	      0.05919334
      0.31371156	     -0.04000000	     -0.04000000	      0.00000000	      0.05918302
      0.31393215	     -0.04000000	     -0.04000000	      0.00000000	      0.05917236
      0.31415274	     -0.04000000	     -0.04000000	      0.00000000	      0.05916138
      0.31437333	     -0.04000000	     -0.04000000	      0.00000000	      0.05915007
      0.31459392	     -0.04000000	     -0.04000000	      0.00000000	      0.05913843
      0.31481451	     -0.04000000	     -0.04000000	      0.00000000	      0.05912645
      0.31503510	     -0.04000000	     -0.04000000	      0.00000000	      0.05911414
      0.31525569	     -0.04000000	     -0.04000000	      0.00000000	      0.05910149
      0.31547628	     -0.04000000	     -0.04000000	      0.00000000	      0.05908851
      0.31569687	     -0.04000000	     -0.04000000	      0.00000000	      0.05907518
      0.31591746	     -0.04000000	     -0.04000000	      0.00000000	      0.05906150
      0.31613805	     -0.04000000	     -0.04000000	      0.00000000	      0.05904749
      0.31635864	     -0.04000000	     -0.04000000	      0.00000000	      0.05903312
      0.31657923	     -0.04000000	     -0.04000000	      0.00000000	      0.05901841
      0.31679982	     -0.04000000	     -0.04000000	      0.00000000	      0.05900334
      0.31702041	     -0.04000000	     -0.04000000	      0.00000000	      0.05898792
      0.31724100	     -0.04000000	     -0.04000000	      0.00000000	      0.05897214
      0.31746159	     -0.04000000	     -0.04000000	      0.00000000	      0.05895601
      0.31768218	     -0.04000000	     -0.04000000	      0.00000000	      0.05893951
      0.31790277	     -0.04000000	     -0.04000000	      0.00000000	      0.05892265
      0.31812336	     -0.04000000	     -0.04000000	      0.00000000	      0.05890543
      0.31834395	     -0.04000000	     -0.04000000	      0.00000000	      0.05888784
      0.31856454	     -0.04000000	     -0.04000000	      0.00000000	      0.05886988
      0.31878513	     -0.04000000	     -0.04000000	      0.00000000	      0.05885155
      0.31900571	     -0.04000000	     -0.04000000	      0.00000000	      0.05883284
      0.31922630	     -0.04000000	     -0.04000000	      0.00000000	      0.05881376
      0.31944689	     -0.04000000	     -0.04000000	      0.00000000	      0.05879430
      0.31966748	     -0.04000000	     -0.04000000	      0.00000000	      0.05877446
      0.31988807	     -0.04000000	     -0.04000000	      0.00000000	      0.05875424
      0.32010866	     -0.04000000	     -0.04000000	      0.00000000	      0.05873363
      0.32032925	     -0.04000000	     -0.04000000	      0.00000000	      0.05871263
      0.32054984	     -0.04000000	     -0.04000000	      0.00000000	      0.05869124
      0.32077043	     -0.04000000	     -0.04000000	      0.00000000	      0.05866946
      0.32099102	     -0.04000000	     -0.04000000	      0.00000000	      0.05864728
      0.32121161	     -0.04000000	     -0.04000000	      0.00000000	      0.05862470
      0.32143220	     -0.04000000	     -0.04000000	      0.00000000	      0.05860172
      0.32163069	     -0.04000000	     -0.04000000	      0.00000000	      0.05858070
      0.32182917	     -0.04000000	     -0.04000000	      0.00000000	      0.05855935
      0.32202766	     -0.04000000	     -0.04000000	      0.00000000	      0.05853767
      0.32222615	     -0.04000000	     -0.04000000	      0.00000000	      0.05851566
      0.32242463	     -0.04000000	     -0.04000000	      0.00000000	      0.05849331
      0.32262312	     -0.04000000	     -0.04000000	      0.00000000	      0.05847063
      0.32282161	     -0.04000000	     -0.04000000	      0.00000000	      0.05844761
      0.32302009	     -0.04000000	     -0.04000000	      0.00000000	      0.05842425
      0.32321858	     -0.04000000	     -0.04000000	      0.00000000	      0.05840054
      0.32341707	     -0.04000000	     -0.04000000	      0.00000000	      0.05837649
      0.32361555	     -0.04000000	     -0.04000000	      0.00000000	      0.05835210
      0.32381404	     -0.04000000	     -0.04000000	      0.00000000	      0.05832735
      0.32401252	     -0.04000000	     -0.04000000	      0.00000000	      0.05830225
      0.32421101	     -0.04000000	     -0.04000000	      0.00000000	      0.05827680
      0.32440950	     -0.04000000	     -0.04000000	      0.00000000	      0.05825100
      0.32460798	     -0.04000000	     -0.04000000	      0.00000000	      0.05822484
      0.32480647	     -0.04000000	     -0.04000000	      0.00000000	      0.05819832
      0.32500496	     -0.04000000	     -0.04000000	      0.00000000	      0.05817143
      0.32520344	     -0.04000000	     -0.04000000	      0.00000000	      0.05814419
      0.32540193	     -0.04000000	     -0.04000000	      0.00000000	      0.05811657
      0.32560041	     -0.04000000	     -0.04000000	      0.00000000	      0.05808859
      0.32579890	     -0.04000000	     -0.04000000	      0.00000000	      0.05806024
      0.32599739	     -0.04000000	     -0.04000000	      0.00000000	      0.05803151
      0.32619587	     -0.04000000	     -0.04000000	      0.00000000	      0.05800241
      0.32639436	     -0.04000000	     -0.04000000	      0.00000000	      0.05797293
      0.32659285	     -0.04000000	     -0.04000000	      0.00000000	      0.05794307
      0.32679133	     -0.04000000	     -0.04000000	      0.00000000	      0.05791282
      0.32698982	     -0.04000000	     -0.04000000	      0.00000000	      0.05788219
      0.32718831	     -0.04000000	     -0.04000000	      0.00000000	      0.05785118
      0.32738679	     -0.04000000	     -0.04000000	      0.00000000	      0.05781977
      0.32758528	     -0.04000000	     -0.04000000	      0.00000000	      0.05778797
      0.32778376	     -0.04000000	     -0.04000000	      0.00000000	      0.05775577
      0.32798225	     -0.04000000	     -0.04000000	      0.00000000	      0.05772318
      0.32818074	     -0.04000000	     -0.04000000	      0.00000000	      0.05769019
      0.32837922	     -0.04000000	     -0.04000000	      0.00000000	      0.05765679
      0.32857771	     -0.04000000	     -0.04000000	      0.00000000	      0.05762298
      0.32877620	     -0.04000000	     -0.04000000	      0.00000000	      0.05758877
      0.32897468	     -0.04000000	     -0.04000000	      0.00000000	      0.05755415
      0.32917317	     -0.04000000	     -0.04000000	      0.00000000	      0.05751911
      0.32937166	     -0.04000000	     -0.04000000	      0.00000000	      0.05748366
      0.32957014	     -0.04000000	     -0.04000000	      0.00000000	      0.05744778
      0.32976863	     -0.04000000	     -0.04000000	      0.00000000	      0.05741149
      0.32996711	     -0.04000000	     -0.04000000	      0.00000000	      0.05737476
      0.33016560	     -0.04000000	     -0.04000000	      0.00000000	      0.05733761
      0.33036409	     -0.04000000	     -0.04000000	      0.00000000	      0.05730003
      0.33056257	     -0.04000000	     -0.04000000	      0.00000000	      0.05726201
      0.33076106	     -0.04000000	     -0.04000000	      0.00000000	      0.05722356
      0.33095955	     -0.04000000	     -0.04000000	      0.00000000	      0.05718467
      0.33115803	     -0.04000000	     -0.04000000	      0.00000000	      0.05714533
      0.33133621	     -0.04000000	     -0.04000000	      0.00000000	      0.05710964
      0.33151439	     -0.04000000	     -0.04000000	      0.00000000	      0.05707358
      0.33169256	     -0.04000000	     -0.04000000	      0.00000000	      0.05703716
      0.33187074	     -0.04000000	     -0.04000000	      0.00000000	      0.05700037
      0.33204892	     -0.04000000	     -0.04000000	      0.00000000	      0.05696322
      0.33222710	     -0.04000000	     -0.04000000	      0.00000000	      0.05692569
      0.33240527	     -0.04000000	     -0.04000000	      0.00000000	      0.05688779
      0.33258345	     -0.04000000	     -0.04000000	      0.00000000	      0.05684951
      0.33276163	     -0.04000000	     -0.04000000	      0.00000000	      0.05681086
      0.33293981	     -0.04000000	     -0.04000000	      0.00000000	      0.05677182
      0.33311798	     -0.04000000	     -0.04000000	      0.00000000	      0.05673240
      0.33329616	     -0.04000000	     -0.04000000	      0.00000000	      0.05669259
      0.33347434	     -0.04000000	     -0.04000000	      0.00000000	      0.05665239
      0.33365251	     -0.04000000	     -0.04000000	      0.00000000	      0.05661180
      0.33383069	     -0.04000000	     -0.04000000	      0.00000000	      0.05657082
      0.33400887	     -0.04000000	     -0.04000000	      0.00000000	      0.05652944
      0.33418705	     -0.04000000	     -0.04000000	      0.00000000	      0.05648766
      0.33436522	     -0.04000000	     -0.04000000	      0.00000000	      0.05644548
      0.33454340	     -0.04000000	     -0.04000000	      0.00000000	      0.05640289
      0.33472158	     -0.04000000	     -0.04000000	      0.00000000	      0.05635989
      0.33489976	     -0.04000000	     -0.04000000	      0.00000000	      0.05631649
      0.33507793	     -0.04000000	     -0.04000000	      0.00000000	      0.05627267
      0.33525611	     -0.04000000	     -0.04000000	      0.00000000	      0.05622843
      0.33543429	     -0.04000000	     -0.04000000	      0.00000000	      0.05618377
      0.33561247	     -0.04000000	     -0.04000000	      0.00000000	      0.05613907
      0.33579064	     -0.04000000	     -0.04000000	      0.00000000	      0.05609427
      0.33596882	     -0.04000000	     -0.04000000	      0.00000000	      0.05604906
      0.33614700	     -0.04000000	     -0.04000000	      0.00000000	      0.05600342
      0.33630719	     -0.04000000	     -0.04000000	      0.00000000	      0.05596203
      0.33646737	     -0.04000000	     -0.04000000	      0.00000000	      0.05592029
      0.33662756	     -0.04000000	     -0.04000000	      0.00000000	      0.05587821
      0.33678775	     -0.04000000	     -0.04000000	      0.00000000	      0.05583577
      0.33694794	     -0.04000000	     -0.04000000	      0.00000000	      0.05579297
      0.33710813	     -0.04000000	     -0.04000000	      0.00000000	      0.05574982
      0.33726832	     -0.04000000	     -0.04000000	      0.00000000	      0.05570632
      0.33742850	     -0.04000000	     -0.04000000	      0.00000000	      0.05566245
      0.33758869	     -0.04000000	     -0.04000000	      0.00000000	      0.05561821
      0.33774888	     -0.04000000	     -0.04000000	      0.00000000	      0.05557361
      0.33790907	     -0.04000000	     -0.04000000	      0.00000000	      0.05552865
      0.33806926	     -0.04000000	     -0.04000000	      0.00000000	      0.05548331
      0.33822945	     -0.04000000	     -0.04000000	      0.00000000	      0.05543759
      0.33838963	     -0.04000000	     -0.04000000	      0.00000000	      0.05539150
      0.33854982	     -0.04000000	     -0.04000000	      0.00000000	      0.05534503
      0.33871001	     -0.04000000	     -0.04000000	      0.00000000	      0.05529817
      0.33887020	     -0.04000000	     -0.04000000	      0.00000000	      0.05525093
      0.33903039	     -0.04000000	     -0.04000000	      0.00000000	      0.05520331
      0.33919058	     -0.04000000	     -0.04000000	      0.00000000	      0.05515529
      0.33935076	     -0.04000000	     -0.04000000	      0.00000000	      0.05510687
      0.33949403	     -0.04000000	     -0.04000000	      0.00000000	      0.05506324
      0.33963729	     -0.04000000	     -0.04000000	      0.00000000	      0.05501928
      0.33978055	     -0.04000000	     -0.04000000	      0.00000000	      0.05497500
      0.33992381	     -0.04000000	     -0.04000000	      0.00000000	      0.05493040
      0.34006707	     -0.04000000	     -0.04000000	      0.00000000	      0.05488547
      0.34021033	     -0.04000000	     -0.04000000	      0.00000000	      0.05484021
      0.34035359	     -0.04000000	     -0.04000000	      0.00000000	      0.05479462
      0.34049686	     -0.04000000	     -0.04000000	      0.00000000	      0.05474870
      0.34064012	     -0.04000000	     -0.04000000	      0.00000000	      0.05470243
      0.34078338	     -0.04000000	     -0.04000000	      0.00000000	      0.05465583
      0.34092664	     -0.04000000	     -0.04000000	      0.00000000	      0.05460889
      0.34106990	     -0.04000000	     -0.04000000	      0.00000000	      0.05456160
      0.34121316	     -0.04000000	     -0.04000000	      0.00000000	      0.05451397
      0.34135642	     -0.04000000	     -0.04000000	      0.00000000	      0.05446599
      0.34149969	     -0.04000000	     -0.04000000	      0.00000000	      0.05441765
      0.34164295	     -0.04000000	     -0.04000000	      0.00000000	      0.05436896
      0.34178621	     -0.04000000	     -0.04000000	      0.00000000	      0.05431991
      0.34191435	     -0.04000000	     -0.04000000	      0.00000000	      0.05427573
      0.34204250	     -0.04000000	     -0.04000000	      0.00000000	      0.05423126
      0.34217064	     -0.04000000	     -0.04000000	      0.00000000	      0.05418650
      0.34229878	     -0.04000000	     -0.04000000	      0.00000000	      0.05414144
      0.34242693	     -0.04000000	     -0.04000000	      0.00000000	      0.05409608
      0.34255507	     -0.04000000	     -0.04000000	      0.00000000	      0.05405043
      0.34268322	     -0.04000000	     -0.04000000	      0.00000000	      0.05400447
      0.34281136	     -0.04000000	     -0.04000000	      0.00000000	      0.05395821
      0.34293950	     -0.04000000	     -0.04000000	      0.00000000	      0.05391164
      0.34306765	     -0.04000000	     -0.04000000	      0.00000000	      0.05386476
      0.34319579	     -0.04000000	     -0.04000000	      0.00000000	      0.05381757
      0.34332394	     -0.04000000	     -0.04000000	      0.00000000	      0.05377007
      0.34345208	     -0.04000000	     -0.04000000	      0.00000000	      0.05372225
      0.34358023	     -0.04000000	     -0.04000000	      0.00000000	      0.05367411
      0.34370837	     -0.04000000	     -0.04000000	      0.00000000	      0.05362565
      0.34383651	     -0.04000000	     -0.04000000	      0.00000000	      0.05357686
      0.34396466	     -0.04000000	     -0.04000000	      0.00000000	      0.05352775
      0.34409280	     -0.04000000	     -0.04000000	      0.00000000	      0.05347830
      0.34420742	     -0.04000000	     -0.04000000	      0.00000000	      0.05343380
      0.34432205	     -0.04000000	     -0.04000000	      0.00000000	      0.05338902
      0.34443667	     -0.04000000	     -0.04000000	      0.00000000	      0.05334398
      0.34455129	     -0.04000000	     -0.04000000	      0.00000000	      0.05329866
      0.34466591	     -0.04000000	     -0.04000000	      0.00000000	      0.05325307
      0.34478053	     -0.04000000	     -0.04000000	      0.00000000	      0.05320720
      0.34489515	     -0.04000000	     -0.04000000	      0.00000000	      0.05316105
      0.34500978	     -0.04000000	     -0.04000000	      0.00000000	      0.05311462
      0.34512440	     -0.04000000	     -0.04000000	      0.00000000	      0.05306791
      0.34523902	     -0.04000000	     -0.04000000	      0.00000000	      0.05302091
      0.34535364	     -0.04000000	     -0.04000000	      0.00000000	      0.05297362
      0.34546826	     -0.04000000	     -0.04000000	      0.00000000	      0.05292604
      0.34558288	     -0.04000000	     -0.04000000	      0.00000000	      0.05287817
      0.34569751	     -0.04000000	     -0.04000000	      0.00000000	      0.05283000
      0.34581213	     -0.04000000	     -0.04000000	      0.00000000	      0.05278153
      0.34592675	     -0.04000000	     -0.04000000	      0.00000000	      0.05273277
      0.34604137	     -0.04000000	     -0.04000000	      0.00000000	      0.05268370
      0.34611084	     -0.04000000	     -0.04000000	      0.00000000	      0.05265381
      0.34618031	     -0.04000000	     -0.04000000	      0.00000000	      0.05262381
      0.34628988	     -0.04000000	     -0.04000000	      0.00000000	      0.05257625
      0.34639946	     -0.04000000	     -0.04000000	      0.00000000	      0.05252841
      0.34650904	     -0.04000000	     -0.04000000	      0.00000000	      0.05248028
      0.34661861	     -0.04000000	     -0.04000000	      0.00000000	      0.05243185
      0.34672819	     -0.04000000	     -0.04000000	      0.00000000	      0.05238313
      0.34683777	     -0.04000000	     -0.04000000	      0.00000000	      0.05233412
      0.34694734	     -0.04000000	     -0.04000000	      0.00000000	      0.05228480
      0.34705692	     -0.04000000	     -0.04000000	      0.00000000	      0.05223518
      0.34716649	     -0.04000000	     -0.04000000	      0.00000000	      0.05218526
      0.34727607	     -0.04000000	     -0.04000000	      0.00000000	      0.05213502
      0.34738565	     -0.04000000	     -0.04000000	      0.00000000	      0.05208448
      0.34749522	     -0.04000000	     -0.04000000	      0.00000000	      0.05203362
      0.34760480	     -0.04000000	     -0.04000000	      0.00000000	      0.05198245
      0.34771438	     -0.04000000	     -0.04000000	      0.00000000	      0.05193095
      0.34782395	     -0.04000000	     -0.04000000	      0.00000000	      0.05187913
      0.34793353	     -0.04000000	     -0.04000000	      0.00000000	      0.05182699
      0.34804310	     -0.04000000	     -0.04000000	      0.00000000	      0.05177452
      0.34815268	     -0.04000000	     -0.04000000	      0.00000000	      0.05172171
      0.34826226	     -0.04000000	     -0.04000000	      0.00000000	      0.05166857
      0.34837183	     -0.04000000	     -0.04000000	      0.00000000	      0.05161508
      0.34848141	     -0.04000000	     -0.04000000	      0.00000000	      0.05156126
      0.34859098	     -0.04000000	     -0.04000000	      0.00000000	      0.05150709
      0.34870056	     -0.04000000	     -0.04000000	      0.00000000	      0.05145257
      0.34881014	     -0.04000000	     -0.04000000	      0.00000000	      0.05139769
      0.34891971	     -0.04000000	     -0.04000000	      0.00000000	      0.05134246
      0.34902929	     -0.04000000	     -0.04000000	      0.00000000	      0.05128687
      0.34913887	     -0.04000000	     -0.04000000	      0.00000000	      0.05123091
      0.34924844	     -0.04000000	     -0.04000000	      0.00000000	      0.05117459
      0.34935802	     -0.04000000	     -0.04000000	      0.00000000	      0.05111789
      0.34946759	     -0.04000000	     -0.04000000	      0.00000000	      0.05106082
      0.34957717	     -0.04000000	     -0.04000000	      0.00000000	      0.05100336
      0.34968675	     -0.04000000	     -0.04000000	      0.00000000	      0.05094552
      0.34979632	     -0.04000000	     -0.04000000	      0.00000000	      0.05088729
      0.34990590	     -0.04000000	     -0.04000000	      0.00000000	      0.05082867
      0.35001547	     -0.04000000	     -0.04000000	      0.00000000	      0.05076965
      0.35012505	     -0.04000000	     -0.04000000	      0.00000000	      0.05071023
      0.35023463	     -0.04000000	     -0.04000000	      0.00000000	      0.05065040
      0.35034420	     -0.04000000	     -0.04000000	      0.00000000	      0.05059016
      0.35045378	     -0.04000000	     -0.04000000	      0.00000000	      0.05052950
      0.35056336	     -0.04000000	     -0.04000000	      0.00000000	      0.05046842
      0.35067293	     -0.04000000	     -0.04000000	      0.00000000	      0.05040691
      0.35078251	     -0.04000000	     -0.04000000	      0.00000000	      0.05034497
      0.35089208	     -0.04000000	     -0.04000000	      0.00000000	      0.05028259
      0.35100166	     -0.04000000	     -0.04000000	      0.00000000	      0.05021977
      0.35105589	     -0.04000000	     -0.04000000	      0.00000000	      0.05018851
      0.35111012	     -0.04000000	     -0.04000000	      0.00000000	      0.05015714
      0.35138128	     -0.04000000	     -0.04000000	      0.00000000	      0.04999864
      0.35273708	     -0.04000000	     -0.04000000	      0.00000000	      0.04916414
      0.35409288	     -0.04000000	     -0.04000000	      0.00000000	      0.04825848
      0.35544867	     -0.04000000	     -0.04000000	      0.00000000	      0.04728066
      0.35680447	     -0.04000000	     -0.04000000	      0.00000000	      0.04623032
      0.35798110	     -0.04000000	     -0.04000000	      0.00000000	      0.04526018
      0.35915773	     -0.04000000	     -0.04000000	      0.00000000	      0.04423615
      0.36033436	     -0.04000000	     -0.04000000	      0.00000000	      0.04315912
      0.36151099	     -0.04000000	     -0.04000000	      0.00000000	      0.04203032
      0.36268762	     -0.04000000	     -0.04000000	      0.00000000	      0.04085137
      0.36386425	     -0.04000000	     -0.04000000	      0.00000000	      0.03962421
      0.36504088	     -0.04000000	     -0.04000000	      0.00000000	      0.03835110
      0.36621751	     -0.04000000	     -0.04000000	      0.00000000	      0.03703462
      0.36739414	     -0.04000000	     -0.04000000	      0.00000000	      0.03567754
      0.36857077	     -0.04000000	     -0.04000000	      0.00000000	      0.03428288
      0.36868844	     -0.04000000	     -0.04000000	      0.00000000	      0.03414146
      0.36874727	     -0.04000000	     -0.04000000	      0.00000000	      0.03407062
      0.36875727	     -0.04000000	     -0.04000000	      0.00000000	      0.03405857
      0.36876727	     -0.04000000	     -0.04000000	      0.00000000	      0.03404652
      0.36877727	     -0.04000000	     -0.04000000	      0.00000000	      0.03403447
      0.36878727	     -0.04000000	     -0.04000000	      0.00000000	      0.03402241
      0.36879727	     -0.04000000	     -0.04000000	      0.00000000	      0.03401036
      0.36880727	     -0.04000000	     -0.04000000	      0.00000000	      0.03399830
      0.36881727	     -0.04000000	     -0.04000000	      0.00000000	      0.03398624
      0.36882727	     -0.04000000	     -0.04000000	      0.00000000	      0.03397418
      0.36883727	     -0.04000000	     -0.04000000	      0.00000000	      0.03396213
      0.36884727	     -0.04000000	     -0.04000000	      0.00000000	      0.03395008
      0.36885727	     -0.04000000	     -0.04000000	      0.00000000	      0.03393804
      0.36886727	     -0.04000000	     -0.04000000	      0.00000000	      0.03392601
      0.36887727	     -0.04000000	     -0.04000000	      0.00000000	      0.03391399
      0.36888727	     -0.04000000	     -0.04000000	      0.00000000	      0.03390199
      0.36889727	     -0.04000000	     -0.04000000	      0.00000000	      0.03389002
      0.36890727	     -0.04000000	     -0.04000000	      0.00000000	      0.03387808
      0.36891727	     -0.04000000	     -0.04000000	      0.00000000	      0.03386617
      0.36892727	     -0.04000000	     -0.04000000	      0.00000000	      0.03385430
      0.36893727	     -0.04000000	     -0.04000000	      0.00000000	      0.03384249
      0.36894727	     -0.04000000	     -0.04000000	      0.00000000	      0.03383073
      0.36895727	     -0.04000000	     -0.04000000	      0.00000000	      0.03381904
      0.36896727	     -0.04000000	     -0.04000000	      0.00000000	      0.03380743
      0.36897727	     -0.04000000	     -0.04000000	      0.00000000	      0.03379590
      0.36898727	     -0.04000000	     -0.04000000	      0.00000000	      0.03378447
      0.36899727	     -0.04000000	     -0.04000000	      0.00000000	      0.03377315
      0.36900727	     -0.04000000	     -0.04000000	      0.00000000	      0.03376194
      0.36901727	     -0.04000000	     -0.04000000	      0.00000000	      0.03375086
      0.36902727	     -0.04000000	     -0.04000000	      0.00000000	      0.03373993
      0.36903727	     -0.04000000	     -0.04000000	      0.00000000	      0.03372915
      0.36904727	     -0.04000000	     -0.04000000	      0.00000000	      0.03371854
      0.36905727	     -0.04000000	     -0.04000000	      0.00000000	      0.03370810
      0.36906727	     -0.04000000	     -0.04000000	      0.00000000	      0.03369785
      0.36907727	     -0.04000000	     -0.04000000	      0.00000000	      0.03368780
      0.36908966	     -0.04000000	     -0.04000000	      0.00000000	      0.03367564
      0.36910204	     -0.04000000	     -0.04000000	      0.00000000	      0.03366382
      0.36911745	     -0.04000000	     -0.04000000	      0.00000000	      0.03364963
      0.36913604	     -0.04000000	     -0.04000000	      0.00000000	      0.03363327
      0.36915201	     -0.04000000	     -0.04000000	      0.00000000	      0.03361994
      0.36916798	     -0.04000000	     -0.04000000	      0.00000000	      0.03360729
      0.36918395	     -0.04000000	     -0.04000000	      0.00000000	      0.03359532
      0.36919831	     -0.04000000	     -0.04000000	      0.00000000	      0.03358517
      0.36921266	     -0.04000000	     -0.04000000	      0.00000000	      0.03357558
      0.36922701	     -0.04000000	     -0.04000000	      0.00000000	      0.03356656
      0.36924136	     -0.04000000	     -0.04000000	      0.00000000	      0.03355808
      0.36925571	     -0.04000000	     -0.04000000	      0.00000000	      0.03355015
      0.36927006	     -0.04000000	     -0.04000000	      0.00000000	      0.03354275
      0.36928441	     -0.04000000	     -0.04000000	      0.00000000	      0.03353586
      0.36929877	     -0.04000000	     -0.04000000	      0.00000000	      0.03352946
      0.36931312	     -0.04000000	     -0.04000000	      0.00000000	      0.03352354
      0.36932747	     -0.04000000	     -0.04000000	      0.00000000	      0.03351806
      0.36934182	     -0.04000000	     -0.04000000	      0.00000000	      0.03351301
      0.36935617	     -0.04000000	     -0.04000000	      0.00000000	      0.03350836
      0.36937052	     -0.04000000	     -0.04000000	      0.00000000	      0.03350410
      0.36938487	     -0.04000000	     -0.04000000	      0.00000000	      0.03350018
      0.36939923	     -0.04000000	     -0.04000000	      0.00000000	      0.03349661
      0.36941358	     -0.04000000	     -0.04000000	      0.00000000	      0.03349334
      0.36942793	     -0.04000000	     -0.04000000	      0.00000000	      0.03349036
      0.36944228	     -0.04000000	     -0.04000000	      0.00000000	      0.03348765
      0.36945663	     -0.04000000	     -0.04000000	      0.00000000	      0.03348518
      0.36947098	     -0.04000000	     -0.04000000	      0.00000000	      0.03348295
      0.36948533	     -0.04000000	     -0.04000000	      0.00000000	      0.03348092
      0.36949968	     -0.04000000	     -0.04000000	      0.00000000	      0.03347909
      0.36951404	     -0.04000000	     -0.04000000	      0.00000000	      0.03347744
      0.36952839	     -0.04000000	     -0.04000000	      0.00000000	      0.03347594
      0.36954274	     -0.04000000	     -0.04000000	      0.00000000	      0.03347460
      0.36956008	     -0.04000000	     -0.04000000	      0.00000000	      0.03347316
      0.36957742	     -0.04000000	     -0.04000000	      0.00000000	      0.03347189
      0.36959476	     -0.04000000	     -0.04000000	      0.00000000	      0.03347078
      0.36961209	     -0.04000000	     -0.04000000	      0.00000000	      0.03346982
      0.36962943	     -0.04000000	     -0.04000000	      0.00000000	      0.03346898
      0.36964677	     -0.04000000	     -0.04000000	      0.00000000	      0.03346825
      0.36966411	     -0.04000000	     -0.04000000	      0.00000000	      0.03346763
      0.36968145	     -0.04000000	     -0.04000000	      0.00000000	      0.03346709
      0.36969879	     -0.04000000	     -0.04000000	      0.00000000	      0.03346663
      0.36971978	     -0.04000000	     -0.04000000	      0.00000000	      0.03346617
      0.36974078	     -0.04000000	     -0.04000000	      0.00000000	      0.03346580
      0.36976177	     -0.04000000	     -0.04000000	      0.00000000	      0.03346551
      0.36978277	     -0.04000000	     -0.04000000	      0.00000000	      0.03346528
      0.36980818	     -0.04000000	     -0.04000000	      0.00000000	      0.03346508
      0.36983359	     -0.04000000	     -0.04000000	      0.00000000	      0.03346496
      0.36985901	     -0.04000000	     -0.04000000	      0.00000000	      0.03346489
      0.36988442	     -0.04000000	     -0.04000000	      0.00000000	      0.03346487
      0.36991531	     -0.04000000	     -0.04000000	      0.00000000	      0.03346490
      0.36994620	     -0.04000000	     -0.04000000	      0.00000000	      0.03346497
      0.36997709	     -0.04000000	     -0.04000000	      0.00000000	      0.03346509
      0.37000798	     -0.04000000	     -0.04000000	      0.00000000	      0.03346524
      0.37004570	     -0.04000000	     -0.04000000	      0.00000000	      0.03346545
      0.37008342	     -0.04000000	     -0.04000000	      0.00000000	      0.03346569
      0.37012114	     -0.04000000	     -0.04000000	      0.00000000	      0.03346595
      0.37015885	     -0.04000000	     -0.04000000	      0.00000000	      0.03346623
      0.37020588	     -0.04000000	     -0.04000000	      0.00000000	      0.03346659
      0.37025290	     -0.04000000	     -0.04000000	      0.00000000	      0.03346696
      0.37029992	     -0.04000000	     -0.04000000	      0.00000000	      0.03346734
      0.37034695	     -0.04000000	     -0.04000000	      0.00000000	      0.03346772
      0.37040806	     -0.04000000	     -0.04000000	      0.00000000	      0.03346822
      0.37046918	     -0.04000000	     -0.04000000	      0.00000000	      0.03346873
      0.37053030	     -0.04000000	     -0.04000000	      0.00000000	      0.03346923
      0.37060667	     -0.04000000	     -0.04000000	      0.00000000	      0.03346985
      0.37068305	     -0.04000000	     -0.04000000	      0.00000000	      0.03347047
      0.37075942	     -0.04000000	     -0.04000000	      0.00000000	      0.03347108
      0.37085901	     -0.04000000	     -0.04000000	      0.00000000	      0.03347186
      0.37095861	     -0.04000000	     -0.04000000	      0.00000000	      0.03347264
      0.37105821	     -0.04000000	     -0.04000000	      0.00000000	      0.03347340
      0.37117912	     -0.04000000	     -0.04000000	      0.00000000	      0.03347431
      0.37130003	     -0.04000000	     -0.04000000	      0.00000000	      0.03347520
      0.37142094	     -0.04000000	     -0.04000000	      0.00000000	      0.03347607
      0.37154185	     -0.04000000	     -0.04000000	      0.00000000	      0.03347692
      0.37166277	     -0.04000000	     -0.04000000	      0.00000000	      0.03347776
      0.37178368	     -0.04000000	     -0.04000000	      0.00000000	      0.03347858
      0.37193004	     -0.04000000	     -0.04000000	      0.00000000	      0.03347955
      0.37207639	     -0.04000000	     -0.04000000	      0.00000000	      0.03348049
      0.37222275	     -0.04000000	     -0.04000000	      0.00000000	      0.03348141
      0.37243109	     -0.04000000	     -0.04000000	      0.00000000	      0.03348268
      0.37260731	     -0.04000000	     -0.04000000	      0.00000000	      0.03348372
      0.37278352	     -0.04000000	     -0.04000000	      0.00000000	      0.03348473
      0.37295973	     -0.04000000	     -0.04000000	      0.00000000	      0.03348571
      0.37313594	     -0.04000000	     -0.04000000	      0.00000000	      0.03348666
      0.37331216	     -0.04000000	     -0.04000000	      0.00000000	      0.03348758
      0.37348837	     -0.04000000	     -0.04000000	      0.00000000	      0.03348847
      0.37372316	     -0.04000000	     -0.04000000	      0.00000000	      0.03348963
      0.37391045	     -0.04000000	     -0.04000000	      0.00000000	      0.03349051
      0.37409775	     -0.04000000	     -0.04000000	      0.00000000	      0.03349138
      0.37428505	     -0.04000000	     -0.04000000	      0.00000000	      0.03349221
      0.37447234	     -0.04000000	     -0.04000000	      0.00000000	      0.03349302
      0.37465964	     -0.04000000	     -0.04000000	      0.00000000	      0.03349381
      0.37484693	     -0.04000000	     -0.04000000	      0.00000000	      0.03349457
      0.37503423	     -0.04000000	     -0.04000000	      0.00000000	      0.03349531
      0.37522152	     -0.04000000	     -0.04000000	      0.00000000	      0.03349602
      0.37540882	     -0.04000000	     -0.04000000	      0.00000000	      0.03349672
      0.37559611	     -0.04000000	     -0.04000000	      0.00000000	      0.03349739
      0.37578341	     -0.04000000	     -0.04000000	      0.00000000	      0.03349805
      0.37603681	     -0.04000000	     -0.04000000	      0.00000000	      0.03349890
      0.37629021	     -0.04000000	     -0.04000000	      0.00000000	      0.03349972
      0.37653597	     -0.04000000	     -0.04000000	      0.00000000	      0.03350048
      0.37678172	     -0.04000000	     -0.04000000	      0.00000000	      0.03350122
      0.37702748	     -0.04000000	     -0.04000000	      0.00000000	      0.03350193
      0.37724823	     -0.04000000	     -0.04000000	      0.00000000	      0.03350254
      0.37746898	     -0.04000000	     -0.04000000	      0.00000000	      0.03350314
      0.37768974	     -0.04000000	     -0.04000000	      0.00000000	      0.03350372
      0.37791049	     -0.04000000	     -0.04000000	      0.00000000	      0.03350427
      0.37813124	     -0.04000000	     -0.04000000	      0.00000000	      0.03350481
      0.37835200	     -0.04000000	     -0.04000000	      0.00000000	      0.03350534
      0.37857275	     -0.04000000	     -0.04000000	      0.00000000	      0.03350585
      0.37879350	     -0.04000000	     -0.04000000	      0.00000000	      0.03350634
      0.37901426	     -0.04000000	     -0.04000000	      0.00000000	      0.03350682
      0.37923501	     -0.04000000	     -0.04000000	      0.00000000	      0.03350729
      0.37945576	     -0.04000000	     -0.04000000	      0.00000000	      0.03350775
      0.37967651	     -0.04000000	     -0.04000000	      0.00000000	      0.03350819
      0.37976492	     -0.04000000	     -0.04000000	      0.00000000	      0.03350836
      0.37985332	     -0.04000000	     -0.04000000	      0.00000000	      0.03350854
      0.37994173	     -0.04000000	     -0.04000000	      0.00000000	      0.03350871
      0.38001441	     -0.04000000	     -0.04000000	      0.00000000	      0.03350884
      0.38008709	     -0.04000000	     -0.04000000	      0.00000000	      0.03350898
      0.38015086	     -0.04000000	     -0.04000000	      0.00000000	      0.03350911
      0.38021462	     -0.04000000	     -0.04000000	      0.00000000	      0.03350923
      0.38027839	     -0.04000000	     -0.04000000	      0.00000000	      0.03350935
      0.38034215	     -0.04000000	     -0.04000000	      0.00000000	      0.03350947
      0.38039832	     -0.04000000	     -0.04000000	      0.00000000	      0.03350959
      0.38045449	     -0.04000000	     -0.04000000	      0.00000000	      0.03350970
      0.38051066	     -0.04000000	     -0.04000000	      0.00000000	      0.03350982
      0.38056683	     -0.04000000	     -0.04000000	      0.00000000	      0.03350994
      0.38062299	     -0.04000000	     -0.04000000	      0.00000000	      0.03351006
      0.38067916	     -0.04000000	     -0.04000000	      0.00000000	      0.03351019
      0.38073533	     -0.04000000	     -0.04000000	      0.00000000	      0.03351032
      0.38079150	     -0.04000000	     -0.04000000	      0.00000000	      0.03351046
      0.38084191	     -0.04000000	     -0.04000000	      0.00000000	      0.03351059
      0.38089232	     -0.04000000	     -0.04000000	      0.00000000	      0.03351073
      0.38094273	     -0.04000000	     -0.04000000	      0.00000000	      0.03351087
      0.38099315	     -0.04000000	     -0.04000000	      0.00000000	      0.03351102
      0.38104356	     -0.04000000	     -0.04000000	      0.00000000	      0.03351118
      0.38109397	     -0.04000000	     -0.04000000	      0.00000000	      0.03351135
      0.38114438	     -0.04000000	     -0.04000000	      0.00000000	      0.03351152
      0.38119479	     -0.04000000	     -0.04000000	      0.00000000	      0.03351171
      0.38124521	     -0.04000000	     -0.04000000	      0.00000000	      0.03351190
      0.38129562	     -0.04000000	     -0.04000000	      0.00000000	      0.03351211
      0.38134603	     -0.04000000	     -0.04000000	      0.00000000	      0.03351232
      0.38139644	     -0.04000000	     -0.04000000	      0.00000000	      0.03351255
      0.38144685	     -0.04000000	     -0.04000000	      0.00000000	      0.03351279
      0.38149727	     -0.04000000	     -0.04000000	      0.00000000	      0.03351305
      0.38154768	     -0.04000000	     -0.04000000	      0.00000000	      0.03351331
      0.38159809	     -0.04000000	     -0.04000000	      0.00000000	      0.03351359
      0.38164850	     -0.04000000	     -0.04000000	      0.00000000	      0.03351389
      0.38169891	     -0.04000000	     -0.04000000	      0.00000000	      0.03351420
      0.38174933	     -0.04000000	     -0.04000000	      0.00000000	      0.03351453
      0.38179974	     -0.04000000	     -0.04000000	      0.00000000	      0.03351488
      0.38185015	     -0.04000000	     -0.04000000	      0.00000000	      0.03351524
      0.38190056	     -0.04000000	     -0.04000000	      0.00000000	      0.03351562
      0.38195097	     -0.04000000	     -0.04000000	      0.00000000	      0.03351602
      0.38200138	     -0.04000000	     -0.04000000	      0.00000000	      0.03351643
      0.38205180	     -0.04000000	     -0.04000000	      0.00000000	      0.03351687
      0.38210221	     -0.04000000	     -0.04000000	      0.00000000	      0.03351732
      0.38215262	     -0.04000000	     -0.04000000	      0.00000000	      0.03351780
      0.38220303	     -0.04000000	     -0.04000000	      0.00000000	      0.03351829
      0.38225344	     -0.04000000	     -0.04000000	      0.00000000	      0.03351881
      0.38230386	     -0.04000000	     -0.04000000	      0.00000000	      0.03351935
      0.38235427	     -0.04000000	     -0.04000000	      0.00000000	      0.03351991
      0.38240468	     -0.04000000	     -0.04000000	      0.00000000	      0.03352049
      0.38245509	     -0.04000000	     -0.04000000	      0.00000000	      0.03352109
      0.38250550	     -0.04000000	     -0.04000000	      0.00000000	      0.03352172
      0.38255592	     -0.04000000	     -0.04000000	      0.00000000	      0.03352237
      0.38260633	     -0.04000000	     -0.04000000	      0.00000000	      0.03352304
      0.38265674	     -0.04000000	     -0.04000000	      0.00000000	      0.03352373
      0.38270715	     -0.04000000	     -0.04000000	      0.00000000	      0.03352445
      0.38275756	     -0.04000000	     -0.04000000	      0.00000000	      0.03352519
      0.38280798	     -0.04000000	     -0.04000000	      0.00000000	      0.03352595
      0.38285839	     -0.04000000	     -0.04000000	      0.00000000	      0.03352674
      0.38290880	     -0.04000000	     -0.04000000	      0.00000000	      0.03352755
      0.38295921	     -0.04000000	     -0.04000000	      0.00000000	      0.03352838
      0.38300962	     -0.04000000	     -0.04000000	      0.00000000	      0.03352924
      0.38307040	     -0.04000000	     -0.04000000	      0.00000000	      0.03353030
      0.38313118	     -0.04000000	     -0.04000000	      0.00000000	      0.03353139
      0.38319196	     -0.04000000	     -0.04000000	      0.00000000	      0.03353252
      0.38325274	     -0.04000000	     -0.04000000	      0.00000000	      0.03353368
      0.38331352	     -0.04000000	     -0.04000000	      0.00000000	      0.03353487
      0.38339051	     -0.04000000	     -0.04000000	      0.00000000	      0.03353642
      0.38346750	     -0.04000000	     -0.04000000	      0.00000000	      0.03353802
      0.38357969	     -0.04000000	     -0.04000000	      0.00000000	      0.03354043
      0.38365596	     -0.04000000	     -0.04000000	      0.00000000	      0.03354212
      0.38373224	     -0.04000000	     -0.04000000	      0.00000000	      0.03354385
      0.38379944	     -0.04000000	     -0.04000000	      0.00000000	      0.03354541
      0.38386665	     -0.04000000	     -0.04000000	      0.00000000	      0.03354700
      0.38393385	     -0.04000000	     -0.04000000	      0.00000000	      0.03354861
      0.38400106	     -0.04000000	     -0.04000000	      0.00000000	      0.03355025
      0.38406004	     -0.04000000	     -0.04000000	      0.00000000	      0.03355170
      0.38411902	     -0.04000000	     -0.04000000	      0.00000000	      0.03355318
      0.38417801	     -0.04000000	     -0.04000000	      0.00000000	      0.03355467
      0.38423699	     -0.04000000	     -0.04000000	      0.00000000	      0.03355617
      0.38429597	     -0.04000000	     -0.04000000	      0.00000000	      0.03355769
      0.38435496	     -0.04000000	     -0.04000000	      0.00000000	      0.03355922
      0.38441394	     -0.04000000	     -0.04000000	      0.00000000	      0.03356076
      0.38447292	     -0.04000000	     -0.04000000	      0.00000000	      0.03356230
      0.38453191	     -0.04000000	     -0.04000000	      0.00000000	      0.03356386
      0.38459089	     -0.04000000	     -0.04000000	      0.00000000	      0.03356542
      0.38464368	     -0.04000000	     -0.04000000	      0.00000000	      0.03356682
      0.38469648	     -0.04000000	     -0.04000000	      0.00000000	      0.03356823
      0.38474927	     -0.04000000	     -0.04000000	      0.00000000	      0.03356964
      0.38480207	     -0.04000000	     -0.04000000	      0.00000000	      0.03357105
      0.38485486	     -0.04000000	     -0.04000000	      0.00000000	      0.03357245
      0.38490765	     -0.04000000	     -0.04000000	      0.00000000	      0.03357386
      0.38496045	     -0.04000000	     -0.04000000	      0.00000000	      0.03357527
      0.38501324	     -0.04000000	     -0.04000000	      0.00000000	      0.03357667
      0.38506603	     -0.04000000	     -0.04000000	      0.00000000	      0.03357807
      0.38511883	     -0.04000000	     -0.04000000	      0.00000000	      0.03357947
      0.38517162	     -0.04000000	     -0.04000000	      0.00000000	      0.03358086
      0.38522441	     -0.04000000	     -0.04000000	      0.00000000	      0.03358224
      0.38527721	     -0.04000000	     -0.04000000	      0.00000000	      0.03358362
      0.38533000	     -0.04000000	     -0.04000000	      0.00000000	      0.03358499
      0.38538279	     -0.04000000	     -0.04000000	      0.00000000	      0.03358635
      0.38543559	     -0.04000000	     -0.04000000	      0.00000000	      0.03358770
      0.38548838	     -0.04000000	     -0.04000000	      0.00000000	      0.03358904
      0.38554117	     -0.04000000	     -0.04000000	      0.00000000	      0.03359037
      0.38559397	     -0.04000000	     -0.04000000	      0.00000000	      0.03359169
      0.38564676	     -0.04000000	     -0.04000000	      0.00000000	      0.03359300
      0.38569956	     -0.04000000	     -0.04000000	      0.00000000	      0.03359429
      0.38575235	     -0.04000000	     -0.04000000	      0.00000000	      0.03359557
      0.38580514	     -0.04000000	     -0.04000000	      0.00000000	      0.03359683
      0.38585794	     -0.04000000	     -0.04000000	      0.00000000	      0.03359808
      0.38591073	     -0.04000000	     -0.04000000	      0.00000000	      0.03359932
      0.38596352	     -0.04000000	     -0.04000000	      0.00000000	      0.03360053
      0.38601632	     -0.04000000	     -0.04000000	      0.00000000	      0.03360174
      0.38606911	     -0.04000000	     -0.04000000	      0.00000000	      0.03360292
      0.38612190	     -0.04000000	     -0.04000000	      0.00000000	      0.03360408
      0.38617470	     -0.04000000	     -0.04000000	      0.00000000	      0.03360523
      0.38622749	     -0.04000000	     -0.04000000	      0.00000000	      0.03360636
      0.38628028	     -0.04000000	     -0.04000000	      0.00000000	      0.03360747
      0.38633308	     -0.04000000	     -0.04000000	      0.00000000	      0.03360856
      0.38638587	     -0.04000000	     -0.04000000	      0.00000000	      0.03360963
      0.38643867	     -0.04000000	     -0.04000000	      0.00000000	      0.03361068
      0.38649146	     -0.04000000	     -0.04000000	      0.00000000	      0.03361170
      0.38654425	     -0.04000000	     -0.04000000	      0.00000000	      0.03361271
      0.38659705	     -0.04000000	     -0.04000000	      0.00000000	      0.03361370
      0.38664984	     -0.04000000	     -0.04000000	      0.00000000	      0.03361466
      0.38670263	     -0.04000000	     -0.04000000	      0.00000000	      0.03361561
      0.38675543	     -0.04000000	     -0.04000000	      0.00000000	      0.03361653
      0.38680822	     -0.04000000	     -0.04000000	      0.00000000	      0.03361743
      0.38686101	     -0.04000000	     -0.04000000	      0.00000000	      0.03361830
      0.38691381	     -0.04000000	     -0.04000000	      0.00000000	      0.03361916
      0.38696660	     -0.04000000	     -0.04000000	      0.00000000	      0.03361999
      0.38701939	     -0.04000000	     -0.04000000	      0.00000000	      0.03362080
      0.38707219	     -0.04000000	     -0.04000000	      0.00000000	      0.03362159
      0.38712498	     -0.04000000	     -0.04000000	      0.00000000	      0.03362235
      0.38717777	     -0.04000000	     -0.04000000	      0.00000000	      0.03362309
      0.38723057	     -0.04000000	     -0.04000000	      0.00000000	      0.03362381
      0.38728336	     -0.04000000	     -0.04000000	      0.00000000	      0.03362451
      0.38734717	     -0.04000000	     -0.04000000	      0.00000000	      0.03362532
      0.38741099	     -0.04000000	     -0.04000000	      0.00000000	      0.03362610
      0.38747480	     -0.04000000	     -0.04000000	      0.00000000	      0.03362684
      0.38753861	     -0.04000000	     -0.04000000	      0.00000000	      0.03362755
      0.38760243	     -0.04000000	     -0.04000000	      0.00000000	      0.03362823
      0.38766624	     -0.04000000	     -0.04000000	      0.00000000	      0.03362888
      0.38773005	     -0.04000000	     -0.04000000	      0.00000000	      0.03362949
      0.38779387	     -0.04000000	     -0.04000000	      0.00000000	      0.03363007
      0.38785768	     -0.04000000	     -0.04000000	      0.00000000	      0.03363062
      0.38792149	     -0.04000000	     -0.04000000	      0.00000000	      0.03363113
      0.38798530	     -0.04000000	     -0.04000000	      0.00000000	      0.03363162
      0.38804912	     -0.04000000	     -0.04000000	      0.00000000	      0.03363207
      0.38811293	     -0.04000000	     -0.04000000	      0.00000000	      0.03363250
      0.38817674	     -0.04000000	     -0.04000000	      0.00000000	      0.03363289
      0.38824056	     -0.04000000	     -0.04000000	      0.00000000	      0.03363325
      0.38831755	     -0.04000000	     -0.04000000	      0.00000000	      0.03363365
      0.38839455	     -0.04000000	     -0.04000000	      0.00000000	      0.03363401
      0.38847155	     -0.04000000	     -0.04000000	      0.00000000	      0.03363432
      0.38854855	     -0.04000000	     -0.04000000	      0.00000000	      0.03363459
      0.38862555	     -0.04000000	     -0.04000000	      0.00000000	      0.03363483
      0.38870255	     -0.04000000	     -0.04000000	      0.00000000	      0.03363502
      0.38877955	     -0.04000000	     -0.04000000	      0.00000000	      0.03363517
      0.38885654	     -0.04000000	     -0.04000000	      0.00000000	      0.03363529
      0.38893354	     -0.04000000	     -0.04000000	      0.00000000	      0.03363537
      0.38901054	     -0.04000000	     -0.04000000	      0.00000000	      0.03363541
      0.38910485	     -0.04000000	     -0.04000000	      0.00000000	      0.03363542
      0.38919917	     -0.04000000	     -0.04000000	      0.00000000	      0.03363537
      0.38929348	     -0.04000000	     -0.04000000	      0.00000000	      0.03363528
      0.38938779	     -0.04000000	     -0.04000000	      0.00000000	      0.03363513
      0.38948211	     -0.04000000	     -0.04000000	      0.00000000	      0.03363494
      0.38957642	     -0.04000000	     -0.04000000	      0.00000000	      0.03363471
      0.38969213	     -0.04000000	     -0.04000000	      0.00000000	      0.03363436
      0.38980784	     -0.04000000	     -0.04000000	      0.00000000	      0.03363395
      0.38992355	     -0.04000000	     -0.04000000	      0.00000000	      0.03363348
      0.39003927	     -0.04000000	     -0.04000000	      0.00000000	      0.03363295
      0.39019365	     -0.04000000	     -0.04000000	      0.00000000	      0.03363217
      0.39034803	     -0.04000000	     -0.04000000	      0.00000000	      0.03363129
      0.39050480	     -0.04000000	     -0.04000000	      0.00000000	      0.03363032
      0.39066156	     -0.04000000	     -0.04000000	      0.00000000	      0.03362926
      0.39081833	     -0.04000000	     -0.04000000	      0.00000000	      0.03362813
      0.39095771	     -0.04000000	     -0.04000000	      0.00000000	      0.03362707
      0.39109709	     -0.04000000	     -0.04000000	      0.00000000	      0.03362595
      0.39123646	     -0.04000000	     -0.04000000	      0.00000000	      0.03362479
      0.39137584	     -0.04000000	     -0.04000000	      0.00000000	      0.03362358
      0.39151522	     -0.04000000	     -0.04000000	      0.00000000	      0.03362234
      0.39165460	     -0.04000000	     -0.04000000	      0.00000000	      0.03362105
      0.39179398	     -0.04000000	     -0.04000000	      0.00000000	      0.03361974
      0.39193335	     -0.04000000	     -0.04000000	      0.00000000	      0.03361839
      0.39207273	     -0.04000000	     -0.04000000	      0.00000000	      0.03361701
      0.39221211	     -0.04000000	     -0.04000000	      0.00000000	      0.03361560
      0.39235149	     -0.04000000	     -0.04000000	      0.00000000	      0.03361417
      0.39249086	     -0.04000000	     -0.04000000	      0.00000000	      0.03361272
      0.39263024	     -0.04000000	     -0.04000000	      0.00000000	      0.03361124
      0.39276962	     -0.04000000	     -0.04000000	      0.00000000	      0.03360975
      0.39290900	     -0.04000000	     -0.04000000	      0.00000000	      0.03360824
      0.39304838	     -0.04000000	     -0.04000000	      0.00000000	      0.03360672
      0.39318775	     -0.04000000	     -0.04000000	      0.00000000	      0.03360518
      0.39332713	     -0.04000000	     -0.04000000	      0.00000000	      0.03360364
      0.39346651	     -0.04000000	     -0.04000000	      0.00000000	      0.03360208
      0.39360589	     -0.04000000	     -0.04000000	      0.00000000	      0.03360051
      0.39374527	     -0.04000000	     -0.04000000	      0.00000000	      0.03359893
      0.39388464	     -0.04000000	     -0.04000000	      0.00000000	      0.03359735
      0.39402402	     -0.04000000	     -0.04000000	      0.00000000	      0.03359576
      0.39416340	     -0.04000000	     -0.04000000	      0.00000000	      0.03359417
      0.39433263	     -0.04000000	     -0.04000000	      0.00000000	      0.03359223
      0.39450186	     -0.04000000	     -0.04000000	      0.00000000	      0.03359029
      0.39467109	     -0.04000000	     -0.04000000	      0.00000000	      0.03358834
      0.39484032	     -0.04000000	     -0.04000000	      0.00000000	      0.03358640
      0.39500955	     -0.04000000	     -0.04000000	      0.00000000	      0.03358445
      0.39521504	     -0.04000000	     -0.04000000	      0.00000000	      0.03358209
      0.39542053	     -0.04000000	     -0.04000000	      0.00000000	      0.03357973
      0.39562602	     -0.04000000	     -0.04000000	      0.00000000	      0.03357737
      0.39591322	     -0.04000000	     -0.04000000	      0.00000000	      0.03357408
      0.39612524	     -0.04000000	     -0.04000000	      0.00000000	      0.03357167
      0.39635517	     -0.04000000	     -0.04000000	      0.00000000	      0.03356905
      0.39658510	     -0.04000000	     -0.04000000	      0.00000000	      0.03356645
      0.39681503	     -0.04000000	     -0.04000000	      0.00000000	      0.03356386
      0.39701526	     -0.04000000	     -0.04000000	      0.00000000	      0.03356162
      0.39721550	     -0.04000000	     -0.04000000	      0.00000000	      0.03355938
      0.39741573	     -0.04000000	     -0.04000000	      0.00000000	      0.03355716
      0.39761597	     -0.04000000	     -0.04000000	      0.00000000	      0.03355495
      0.39781620	     -0.04000000	     -0.04000000	      0.00000000	      0.03355274
      0.39801643	     -0.04000000	     -0.04000000	      0.00000000	      0.03355055
      0.39821667	     -0.04000000	     -0.04000000	      0.00000000	      0.03354838
      0.39839567	     -0.04000000	     -0.04000000	      0.00000000	      0.03354644
      0.39857467	     -0.04000000	     -0.04000000	      0.00000000	      0.03354451
      0.39875367	     -0.04000000	     -0.04000000	      0.00000000	      0.03354259
      0.39893267	     -0.04000000	     -0.04000000	      0.00000000	      0.03354068
      0.39911167	     -0.04000000	     -0.04000000	      0.00000000	      0.03353878
      0.39929067	     -0.04000000	     -0.04000000	      0.00000000	      0.03353689
      0.39946967	     -0.04000000	     -0.04000000	      0.00000000	      0.03353501
      0.39964867	     -0.04000000	     -0.04000000	      0.00000000	      0.03353314
      0.39982767	     -0.04000000	     -0.04000000	      0.00000000	      0.03353128
      0.40000667	     -0.04000000	     -0.04000000	      0.00000000	      0.03352943
      0.40018567	     -0.04000000	     -0.04000000	      0.00000000	      0.03352759
      0.40036467	     -0.04000000	     -0.04000000	      0.00000000	      0.03352575
      0.40054367	     -0.04000000	     -0.04000000	      0.00000000	      0.03352393
      0.40072267	     -0.04000000	     -0.04000000	      0.00000000	      0.03352212
      0.40090167	     -0.04000000	     -0.04000000	      0.00000000	      0.03352031
      0.40108067	     -0.04000000	     -0.04000000	      0.00000000	      0.03351852
      0.40125967	     -0.04000000	     -0.04000000	      0.00000000	      0.03351673
      0.40143868	     -0.04000000	     -0.04000000	      0.00000000	      0.03351496
      0.40161768	     -0.04000000	     -0.04000000	      0.00000000	      0.03351319
      0.40179668	     -0.04000000	     -0.04000000	      0.00000000	      0.03351143
      0.40197568	     -0.04000000	     -0.04000000	      0.00000000	      0.03350968
      0.40215468	     -0.04000000	     -0.04000000	      0.00000000	      0.03350794
      0.40233368	     -0.04000000	     -0.04000000	      0.00000000	      0.03350621
      0.40251268	     -0.04000000	     -0.04000000	      0.00000000	      0.03350449
      0.40269168	     -0.04000000	     -0.04000000	      0.00000000	      0.03350278
      0.40287068	     -0.04000000	     -0.04000000	      0.00000000	      0.03350107
      0.40304968	     -0.04000000	     -0.04000000	      0.00000000	      0.03349937
      0.40322868	     -0.04000000	     -0.04000000	      0.00000000	      0.03349768
      0.40340768	     -0.04000000	     -0.04000000	      0.00000000	      0.03349600
      0.40358668	     -0.04000000	     -0.04000000	      0.00000000	      0.03349433
      0.40376568	     -0.04000000	     -0.04000000	      0.00000000	      0.03349267
      0.40394468	     -0.04000000	     -0.04000000	      0.00000000	      0.03349101
      0.40412368	     -0.04000000	     -0.04000000	      0.00000000	      0.03348936
      0.40430268	     -0.04000000	     -0.04000000	      0.00000000	      0.03348772
      0.40448168	     -0.04000000	     -0.04000000	      0.00000000	      0.03348609
      0.40466068	     -0.04000000	     -0.04000000	      0.00000000	      0.03348446
      0.40483968	     -0.04000000	     -0.04000000	      0.00000000	      0.03348285
      0.40501868	     -0.04000000	     -0.04000000	      0.00000000	      0.03348123
      0.40519768	     -0.04000000	     -0.04000000	      0.00000000	      0.03347963
      0.40537668	     -0.04000000	     -0.04000000	      0.00000000	      0.03347804
      0.40555568	     -0.04000000	     -0.04000000	      0.00000000	      0.03347645
      0.40573468	     -0.04000000	     -0.04000000	      0.00000000	      0.03347487
      0.40591369	     -0.04000000	     -0.04000000	      0.00000000	      0.03347329
      0.40609269	     -0.04000000	     -0.04000000	      0.00000000	      0.03347172
      0.40627169	     -0.04000000	     -0.04000000	      0.00000000	      0.03347016
      0.40645069	     -0.04000000	     -0.04000000	      0.00000000	      0.03346861
      0.40662969	     -0.04000000	     -0.04000000	      0.00000000	      0.03346706
      0.40680869	     -0.04000000	     -0.04000000	      0.00000000	      0.03346552
      0.40698769	     -0.04000000	     -0.04000000	      0.00000000	      0.03346399
      0.40716669	     -0.04000000	     -0.04000000	      0.00000000	      0.03346246
      0.40734569	     -0.04000000	     -0.04000000	      0.00000000	      0.03346094
      0.40752469	     -0.04000000	     -0.04000000	      0.00000000	      0.03345942
      0.40770369	     -0.04000000	     -0.04000000	      0.00000000	      0.03345792
      0.40788269	     -0.04000000	     -0.04000000	      0.00000000	      0.03345641
      0.40806169	     -0.04000000	     -0.04000000	      0.00000000	      0.03345492
      0.40824069	     -0.04000000	     -0.04000000	      0.00000000	      0.03345343
      0.40841969	     -0.04000000	     -0.04000000	      0.00000000	      0.03345194
      0.40859869	     -0.04000000	     -0.04000000	      0.00000000	      0.03345047
      0.40877769	     -0.04000000	     -0.04000000	      0.00000000	      0.03344899
      0.40895669	     -0.04000000	     -0.04000000	      0.00000000	      0.03344753
      0.40913569	     -0.04000000	     -0.04000000	      0.00000000	      0.03344607
      0.40931469	     -0.04000000	     -0.04000000	      0.00000000	      0.03344461
      0.40949369	     -0.04000000	     -0.04000000	      0.00000000	      0.03344316
      0.40967269	     -0.04000000	     -0.04000000	      0.00000000	      0.03344172
      0.40985169	     -0.04000000	     -0.04000000	      0.00000000	      0.03344028
      0.41003069	     -0.04000000	     -0.04000000	      0.00000000	      0.03343885
      0.41020969	     -0.04000000	     -0.04000000	      0.00000000	      0.03343742
      0.41038869	     -0.04000000	     -0.04000000	      0.00000000	      0.03343600
      0.41056770	     -0.04000000	     -0.04000000	      0.00000000	      0.03343458
      0.41074670	     -0.04000000	     -0.04000000	      0.00000000	      0.03343317
      0.41092570	     -0.04000000	     -0.04000000	      0.00000000	      0.03343177
      0.41110470	     -0.04000000	     -0.04000000	      0.00000000	      0.03343037
      0.41128370	     -0.04000000	     -0.04000000	      0.00000000	      0.03342897
      0.41146270	     -0.04000000	     -0.04000000	      0.00000000	      0.03342758
      0.41164170	     -0.04000000	     -0.04000000	      0.00000000	      0.03342619
      0.41182070	     -0.04000000	     -0.04000000	      0.00000000	      0.03342481
      0.41199970	     -0.04000000	     -0.04000000	      0.00000000	      0.03342344
      0.41217870	     -0.04000000	     -0.04000000	      0.00000000	      0.03342207
      0.41235770	     -0.04000000	     -0.04000000	      0.00000000	      0.03342070
      0.41253670	     -0.04000000	     -0.04000000	      0.00000000	      0.03341934
      0.41271570	     -0.04000000	     -0.04000000	      0.00000000	      0.03341798
      0.41289470	     -0.04000000	     -0.04000000	      0.00000000	      0.03341663
      0.41307370	     -0.04000000	     -0.04000000	      0.00000000	      0.03341528
      0.41325270	     -0.04000000	     -0.04000000	      0.00000000	      0.03341394
      0.41343170	     -0.04000000	     -0.04000000	      0.00000000	      0.03341260
      0.41361070	     -0.04000000	     -0.04000000	      0.00000000	      0.03341127
      0.41378970	     -0.04000000	     -0.04000000	      0.00000000	      0.03340994
      0.41396870	     -0.04000000	     -0.04000000	      0.00000000	      0.03340861
      0.41414770	     -0.04000000	     -0.04000000	      0.00000000	      0.03340729
      0.41432670	     -0.04000000	     -0.04000000	      0.00000000	      0.03340597
      0.41450570	     -0.04000000	     -0.04000000	      0.00000000	      0.03340466
      0.41468470	     -0.04000000	     -0.04000000	      0.00000000	      0.03340335
      0.41486370	     -0.04000000	     -0.04000000	      0.00000000	      0.03340205
      0.41504271	     -0.04000000	     -0.04000000	      0.00000000	      0.03340075
      0.41522171	     -0.04000000	     -0.04000000	      0.00000000	      0.03339946
      0.41540071	     -0.04000000	     -0.04000000	      0.00000000	      0.03339817
      0.41557971	     -0.04000000	     -0.04000000	      0.00000000	      0.03339688
      0.41575871	     -0.04000000	     -0.04000000	      0.00000000	      0.03339560
      0.41593771	     -0.04000000	     -0.04000000	      0.00000000	      0.03339432
      0.41611671	     -0.04000000	     -0.04000000	      0.00000000	      0.03339304
      0.41629571	     -0.04000000	     -0.04000000	      0.00000000	      0.03339177
      0.41647471	     -0.04000000	     -0.04000000	      0.00000000	      0.03339050
      0.41665371	     -0.04000000	     -0.04000000	      0.00000000	      0.03338924
      0.41683271	     -0.04000000	     -0.04000000	      0.00000000	      0.03338798
      0.41701171	     -0.04000000	     -0.04000000	      0.00000000	      0.03338673
      0.41719071	     -0.04000000	     -0.04000000	      0.00000000	      0.03338547
      0.41736971	     -0.04000000	     -0.04000000	      0.00000000	      0.03338423
      0.41754871	     -0.04000000	     -0.04000000	      0.00000000	      0.03338298
      0.41772771	     -0.04000000	     -0.04000000	      0.00000000	      0.03338174
      0.41790671	     -0.04000000	     -0.04000000	      0.00000000	      0.03338050
      0.41808571	     -0.04000000	     -0.04000000	      0.00000000	      0.03337927
      0.41826471	     -0.04000000	     -0.04000000	      0.00000000	      0.03337804
      0.41844371	     -0.04000000	     -0.04000000	      0.00000000	      0.03337682
      0.41862271	     -0.04000000	     -0.04000000	      0.00000000	      0.03337559
      0.41880171	     -0.04000000	     -0.04000000	      0.00000000	      0.03337437
      0.41898071	     -0.04000000	     -0.04000000	      0.00000000	      0.03337316
      0.41915971	     -0.04000000	     -0.04000000	      0.00000000	      0.03337195
      0.41933871	     -0.04000000	     -0.04000000	      0.00000000	      0.03337074
      0.41951771	     -0.04000000	     -0.04000000	      0.00000000	      0.03336953
      0.41969672	     -0.04000000	     -0.04000000	      0.00000000	      0.03336833
      0.41987572	     -0.04000000	     -0.04000000	      0.00000000	      0.03336713
      0.42005472	     -0.04000000	     -0.04000000	      0.00000000	      0.03336594
      0.42023372	     -0.04000000	     -0.04000000	      0.00000000	      0.03336474
      0.42041272	     -0.04000000	     -0.04000000	      0.00000000	      0.03336356
      0.42059172	     -0.04000000	     -0.04000000	      0.00000000	      0.03336237
      0.42077072	     -0.04000000	     -0.04000000	      0.00000000	      0.03336119
      0.42094972	     -0.04000000	     -0.04000000	      0.00000000	      0.03336001
      0.42112872	     -0.04000000	     -0.04000000	      0.00000000	      0.03335883
      0.42130772	     -0.04000000	     -0.04000000	      0.00000000	      0.03335766
      0.42148672	     -0.04000000	     -0.04000000	      0.00000000	      0.03335649
      0.42166572	     -0.04000000	     -0.04000000	      0.00000000	      0.03335533
      0.42184472	     -0.04000000	     -0.04000000	      0.00000000	      0.03335416
      0.42202372	     -0.04000000	     -0.04000000	      0.00000000	      0.03335300
      0.42220272	     -0.04000000	     -0.04000000	      0.00000000	      0.03335185
      0.42238172	     -0.04000000	     -0.04000000	      0.00000000	      0.03335069
      0.42256072	     -0.04000000	     -0.04000000	      0.00000000	      0.03334954
      0.42273972	     -0.04000000	     -0.04000000	      0.00000000	      0.03334839
      0.42291872	     -0.04000000	     -0.04000000	      0.00000000	      0.03334725
      0.42309772	     -0.04000000	     -0.04000000	      0.00000000	      0.03334611
      0.42327672	     -0.04000000	     -0.04000000	      0.00000000	      0.03334497
      0.42345572	     -0.04000000	     -0.04000000	      0.00000000	      0.03334383
      0.42363472	     -0.04000000	     -0.04000000	      0.00000000	      0.03334270
      0.42381372	     -0.04000000	     -0.04000000	      0.00000000	      0.03334157
      0.42399272	     -0.04000000	     -0.04000000	      0.00000000	      0.03334044
      0.42420785	     -0.04000000	     -0.04000000	      0.00000000	      0.03333909
      0.42442297	     -0.04000000	     -0.04000000	      0.00000000	      0.03333774
      0.42458193	     -0.04000000	     -0.04000000	      0.00000000	      0.03333675
      0.42477452	     -0.04000000	     -0.04000000	      0.00000000	      0.03333555
      0.42496711	     -0.04000000	     -0.04000000	      0.00000000	      0.03333435
      0.42516410	     -0.04000000	     -0.04000000	      0.00000000	      0.03333313
      0.42536108	     -0.04000000	     -0.04000000	      0.00000000	      0.03333191
      0.42555506	     -0.04000000	     -0.04000000	      0.00000000	      0.03333072
      0.42574904	     -0.04000000	     -0.04000000	      0.00000000	      0.03332952
      0.42594606	     -0.04000000	     -0.04000000	      0.00000000	      0.03332831
      0.42614309	     -0.04000000	     -0.04000000	      0.00000000	      0.03332711
      0.42633405	     -0.04000000	     -0.04000000	      0.00000000	      0.03332594
      0.42652502	     -0.04000000	     -0.04000000	      0.00000000	      0.03332478
      0.42672190	     -0.04000000	     -0.04000000	      0.00000000	      0.03332359
      0.42691879	     -0.04000000	     -0.04000000	      0.00000000	      0.03332239
      0.42710376	     -0.04000000	     -0.04000000	      0.00000000	      0.03332128
      0.42728873	     -0.04000000	     -0.04000000	      0.00000000	      0.03332016
      0.42748765	     -0.04000000	     -0.04000000	      0.00000000	      0.03331897
      0.42768657	     -0.04000000	     -0.04000000	      0.00000000	      0.03331777
      0.42785513	     -0.04000000	     -0.04000000	      0.00000000	      0.03331677
      0.42806334	     -0.04000000	     -0.04000000	      0.00000000	      0.03331552
      0.42827155	     -0.04000000	     -0.04000000	      0.00000000	      0.03331428
      0.42843078	     -0.04000000	     -0.04000000	      0.00000000	      0.03331334
      0.42862588	     -0.04000000	     -0.04000000	      0.00000000	      0.03331218
      0.42882098	     -0.04000000	     -0.04000000	      0.00000000	      0.03331103
      0.42900904	     -0.04000000	     -0.04000000	      0.00000000	      0.03330992
      0.42919709	     -0.04000000	     -0.04000000	      0.00000000	      0.03330882
      0.42938587	     -0.04000000	     -0.04000000	      0.00000000	      0.03330771
      0.42957465	     -0.04000000	     -0.04000000	      0.00000000	      0.03330660
      0.42975615	     -0.04000000	     -0.04000000	      0.00000000	      0.03330554
      0.42993765	     -0.04000000	     -0.04000000	      0.00000000	      0.03330449
      0.43012989	     -0.04000000	     -0.04000000	      0.00000000	      0.03330337
      0.43032213	     -0.04000000	     -0.04000000	      0.00000000	      0.03330225
      0.43047579	     -0.04000000	     -0.04000000	      0.00000000	      0.03330136
      0.43068658	     -0.04000000	     -0.04000000	      0.00000000	      0.03330015
      0.43089737	     -0.04000000	     -0.04000000	      0.00000000	      0.03329893
      0.43104603	     -0.04000000	     -0.04000000	      0.00000000	      0.03329808
      0.43119468	     -0.04000000	     -0.04000000	      0.00000000	      0.03329722
      0.43137690	     -0.04000000	     -0.04000000	      0.00000000	      0.03329618
      0.43155912	     -0.04000000	     -0.04000000	      0.00000000	      0.03329514
      0.43172060	     -0.04000000	     -0.04000000	      0.00000000	      0.03329422
      0.43193103	     -0.04000000	     -0.04000000	      0.00000000	      0.03329302
      0.43214146	     -0.04000000	     -0.04000000	      0.00000000	      0.03329183
      0.43229900	     -0.04000000	     -0.04000000	      0.00000000	      0.03329093
      0.43245653	     -0.04000000	     -0.04000000	      0.00000000	      0.03329004
      0.43261361	     -0.04000000	     -0.04000000	      0.00000000	      0.03328916
      0.43282379	     -0.04000000	     -0.04000000	      0.00000000	      0.03328797
      0.43303397	     -0.04000000	     -0.04000000	      0.00000000	      0.03328679
      0.43318381	     -0.04000000	     -0.04000000	      0.00000000	      0.03328595
      0.43333364	     -0.04000000	     -0.04000000	      0.00000000	      0.03328511
      0.43350222	     -0.04000000	     -0.04000000	      0.00000000	      0.03328417
      0.43371066	     -0.04000000	     -0.04000000	      0.00000000	      0.03328301
      0.43396871	     -0.04000000	     -0.04000000	      0.00000000	      0.03328158
      0.43422676	     -0.04000000	     -0.04000000	      0.00000000	      0.03328015
      0.43435631	     -0.04000000	     -0.04000000	      0.00000000	      0.03327943
      0.43448585	     -0.04000000	     -0.04000000	      0.00000000	      0.03327871
      0.43467636	     -0.04000000	     -0.04000000	      0.00000000	      0.03327766
      0.43486686	     -0.04000000	     -0.04000000	      0.00000000	      0.03327661
      0.43502751	     -0.04000000	     -0.04000000	      0.00000000	      0.03327573
      0.43518815	     -0.04000000	     -0.04000000	      0.00000000	      0.03327485
      0.43535399	     -0.04000000	     -0.04000000	      0.00000000	      0.03327394
      0.43555759	     -0.04000000	     -0.04000000	      0.00000000	      0.03327283
      0.43577009	     -0.04000000	     -0.04000000	      0.00000000	      0.03327167
      0.43598258	     -0.04000000	     -0.04000000	      0.00000000	      0.03327052
      0.43613035	     -0.04000000	     -0.04000000	      0.00000000	      0.03326972
      0.43627812	     -0.04000000	     -0.04000000	      0.00000000	      0.03326892
      0.43643411	     -0.04000000	     -0.04000000	      0.00000000	      0.03326807
      0.43664512	     -0.04000000	     -0.04000000	      0.00000000	      0.03326693
      0.43685613	     -0.04000000	     -0.04000000	      0.00000000	      0.03326580
      0.43699924	     -0.04000000	     -0.04000000	      0.00000000	      0.03326503
      0.43714235	     -0.04000000	     -0.04000000	      0.00000000	      0.03326426
      0.43728984	     -0.04000000	     -0.04000000	      0.00000000	      0.03326347
      0.43750518	     -0.04000000	     -0.04000000	      0.00000000	      0.03326232
      0.43767663	     -0.04000000	     -0.04000000	      0.00000000	      0.03326140
      0.43784808	     -0.04000000	     -0.04000000	      0.00000000	      0.03326049
      0.43801953	     -0.04000000	     -0.04000000	      0.00000000	      0.03325958
      0.43819098	     -0.04000000	     -0.04000000	      0.00000000	      0.03325867
      0.43836243	     -0.04000000	     -0.04000000	      0.00000000	      0.03325776
      0.43851051	     -0.04000000	     -0.04000000	      0.00000000	      0.03325697
      0.43865860	     -0.04000000	     -0.04000000	      0.00000000	      0.03325619
      0.43883773	     -0.04000000	     -0.04000000	      0.00000000	      0.03325525
      0.43901686	     -0.04000000	     -0.04000000	      0.00000000	      0.03325430
      0.43919600	     -0.04000000	     -0.04000000	      0.00000000	      0.03325336
      0.43935611	     -0.04000000	     -0.04000000	      0.00000000	      0.03325252
      0.43951623	     -0.04000000	     -0.04000000	      0.00000000	      0.03325168
      0.43967634	     -0.04000000	     -0.04000000	      0.00000000	      0.03325085
      0.43984450	     -0.04000000	     -0.04000000	      0.00000000	      0.03324997
      0.44001266	     -0.04000000	     -0.04000000	      0.00000000	      0.03324909
      0.44018082	     -0.04000000	     -0.04000000	      0.00000000	      0.03324822
      0.44034898	     -0.04000000	     -0.04000000	      0.00000000	      0.03324734
      0.44051714	     -0.04000000	     -0.04000000	      0.00000000	      0.03324647
      0.44068530	     -0.04000000	     -0.04000000	      0.00000000	      0.03324560
      0.44085346	     -0.04000000	     -0.04000000	      0.00000000	      0.03324473
      0.44102162	     -0.04000000	     -0.04000000	      0.00000000	      0.03324386
      0.44116587	     -0.04000000	     -0.04000000	      0.00000000	      0.03324312
      0.44131012	     -0.04000000	     -0.04000000	      0.00000000	      0.03324238
      0.44149065	     -0.04000000	     -0.04000000	      0.00000000	      0.03324145
      0.44167117	     -0.04000000	     -0.04000000	      0.00000000	      0.03324053
      0.44181801	     -0.04000000	     -0.04000000	      0.00000000	      0.03323977
      0.44196486	     -0.04000000	     -0.04000000	      0.00000000	      0.03323902
      0.44214337	     -0.04000000	     -0.04000000	      0.00000000	      0.03323811
      0.44232188	     -0.04000000	     -0.04000000	      0.00000000	      0.03323720
      0.44246827	     -0.04000000	     -0.04000000	      0.00000000	      0.03323646
      0.44261467	     -0.04000000	     -0.04000000	      0.00000000	      0.03323571
      0.44279274	     -0.04000000	     -0.04000000	      0.00000000	      0.03323481
      0.44297081	     -0.04000000	     -0.04000000	      0.00000000	      0.03323391
      0.44311412	     -0.04000000	     -0.04000000	      0.00000000	      0.03323318
      0.44325744	     -0.04000000	     -0.04000000	      0.00000000	      0.03323246
      0.44343728	     -0.04000000	     -0.04000000	      0.00000000	      0.03323155
      0.44361712	     -0.04000000	     -0.04000000	      0.00000000	      0.03323065
      0.44375550	     -0.04000000	     -0.04000000	      0.00000000	      0.03322995
      0.44389388	     -0.04000000	     -0.04000000	      0.00000000	      0.03322926
      0.44407651	     -0.04000000	     -0.04000000	      0.00000000	      0.03322834
      0.44425914	     -0.04000000	     -0.04000000	      0.00000000	      0.03322743
      0.44439279	     -0.04000000	     -0.04000000	      0.00000000	      0.03322676
      0.44452643	     -0.04000000	     -0.04000000	      0.00000000	      0.03322610
      0.44471051	     -0.04000000	     -0.04000000	      0.00000000	      0.03322518
      0.44489459	     -0.04000000	     -0.04000000	      0.00000000	      0.03322426
      0.44502649	     -0.04000000	     -0.04000000	      0.00000000	      0.03322361
      0.44515839	     -0.04000000	     -0.04000000	      0.00000000	      0.03322295
      0.44534295	     -0.04000000	     -0.04000000	      0.00000000	      0.03322204
      0.44552751	     -0.04000000	     -0.04000000	      0.00000000	      0.03322113
      0.44565675	     -0.04000000	     -0.04000000	      0.00000000	      0.03322049
      0.44578599	     -0.04000000	     -0.04000000	      0.00000000	      0.03321985
      0.44597090	     -0.04000000	     -0.04000000	      0.00000000	      0.03321894
      0.44615581	     -0.04000000	     -0.04000000	      0.00000000	      0.03321803
      0.44628359	     -0.04000000	     -0.04000000	      0.00000000	      0.03321740
      0.44641137	     -0.04000000	     -0.04000000	      0.00000000	      0.03321678
      0.44659674	     -0.04000000	     -0.04000000	      0.00000000	      0.03321587
      0.44678210	     -0.04000000	     -0.04000000	      0.00000000	      0.03321496
      0.44690714	     -0.04000000	     -0.04000000	      0.00000000	      0.03321435
      0.44703217	     -0.04000000	     -0.04000000	      0.00000000	      0.03321374
      0.44721725	     -0.04000000	     -0.04000000	      0.00000000	      0.03321284
      0.44740232	     -0.04000000	     -0.04000000	      0.00000000	      0.03321194
      0.44752756	     -0.04000000	     -0.04000000	      0.00000000	      0.03321133
      0.44765280	     -0.04000000	     -0.04000000	      0.00000000	      0.03321072
      0.44783915	     -0.04000000	     -0.04000000	      0.00000000	      0.03320982
      0.44800343	     -0.04000000	     -0.04000000	      0.00000000	      0.03320902
      0.44814859	     -0.04000000	     -0.04000000	      0.00000000	      0.03320832
      0.44829376	     -0.04000000	     -0.04000000	      0.00000000	      0.03320762
      0.44847329	     -0.04000000	     -0.04000000	      0.00000000	      0.03320676
      0.44860905	     -0.04000000	     -0.04000000	      0.00000000	      0.03320610
      0.44874481	     -0.04000000	     -0.04000000	      0.00000000	      0.03320545
      0.44891013	     -0.04000000	     -0.04000000	      0.00000000	      0.03320466
      0.44907451	     -0.04000000	     -0.04000000	      0.00000000	      0.03320387
      0.44923889	     -0.04000000	     -0.04000000	      0.00000000	      0.03320308
      0.44940327	     -0.04000000	     -0.04000000	      0.00000000	      0.03320230
      0.44954097	     -0.04000000	     -0.04000000	      0.00000000	      0.03320164
      0.44967868	     -0.04000000	     -0.04000000	      0.00000000	      0.03320098
      0.44981638	     -0.04000000	     -0.04000000	      0.00000000	      0.03320033
      0.44999599	     -0.04000000	     -0.04000000	      0.00000000	      0.03319947
      0.45015072	     -0.04000000	     -0.04000000	      0.00000000	      0.03319874
      0.45030544	     -0.04000000	     -0.04000000	      0.00000000	      0.03319800
      0.45046017	     -0.04000000	     -0.04000000	      0.00000000	      0.03319727
      0.45059769	     -0.04000000	     -0.04000000	      0.00000000	      0.03319662
      0.45073520	     -0.04000000	     -0.04000000	      0.00000000	      0.03319597
      0.45091367	     -0.04000000	     -0.04000000	      0.00000000	      0.03319513
      0.45105024	     -0.04000000	     -0.04000000	      0.00000000	      0.03319448
      0.45118681	     -0.04000000	     -0.04000000	      0.00000000	      0.03319384
      0.45132338	     -0.04000000	     -0.04000000	      0.00000000	      0.03319320
      0.45150272	     -0.04000000	     -0.04000000	      0.00000000	      0.03319236
      0.45165362	     -0.04000000	     -0.04000000	      0.00000000	      0.03319165
      0.45180451	     -0.04000000	     -0.04000000	      0.00000000	      0.03319094
      0.45195541	     -0.04000000	     -0.04000000	      0.00000000	      0.03319024
      0.45210631	     -0.04000000	     -0.04000000	      0.00000000	      0.03318953
      0.45225721	     -0.04000000	     -0.04000000	      0.00000000	      0.03318883
      0.45240811	     -0.04000000	     -0.04000000	      0.00000000	      0.03318812
      0.45255901	     -0.04000000	     -0.04000000	      0.00000000	      0.03318742
      0.45269096	     -0.04000000	     -0.04000000	      0.00000000	      0.03318681
      0.45282291	     -0.04000000	     -0.04000000	      0.00000000	      0.03318619
      0.45300169	     -0.04000000	     -0.04000000	      0.00000000	      0.03318536
      0.45313732	     -0.04000000	     -0.04000000	      0.00000000	      0.03318473
      0.45327294	     -0.04000000	     -0.04000000	      0.00000000	      0.03318411
      0.45340856	     -0.04000000	     -0.04000000	      0.00000000	      0.03318348
      0.45358537	     -0.04000000	     -0.04000000	      0.00000000	      0.03318266
      0.45373044	     -0.04000000	     -0.04000000	      0.00000000	      0.03318199
      0.45387550	     -0.04000000	     -0.04000000	      0.00000000	      0.03318132
      0.45402057	     -0.04000000	     -0.04000000	      0.00000000	      0.03318066
      0.45416564	     -0.04000000	     -0.04000000	      0.00000000	      0.03317999
      0.45431071	     -0.04000000	     -0.04000000	      0.00000000	      0.03317932
      0.45445578	     -0.04000000	     -0.04000000	      0.00000000	      0.03317866
      0.45460085	     -0.04000000	     -0.04000000	      0.00000000	      0.03317799
      0.45474591	     -0.04000000	     -0.04000000	      0.00000000	      0.03317733
      0.45489098	     -0.04000000	     -0.04000000	      0.00000000	      0.03317667
      0.45504842	     -0.04000000	     -0.04000000	      0.00000000	      0.03317595
      0.45520585	     -0.04000000	     -0.04000000	      0.00000000	      0.03317523
      0.45533504	     -0.04000000	     -0.04000000	      0.00000000	      0.03317464
      0.45546422	     -0.04000000	     -0.04000000	      0.00000000	      0.03317405
      0.45564128	     -0.04000000	     -0.04000000	      0.00000000	      0.03317325
      0.45577395	     -0.04000000	     -0.04000000	      0.00000000	      0.03317264
      0.45590661	     -0.04000000	     -0.04000000	      0.00000000	      0.03317204
      0.45603928	     -0.04000000	     -0.04000000	      0.00000000	      0.03317144
      0.45621585	     -0.04000000	     -0.04000000	      0.00000000	      0.03317064
      0.45635500	     -0.04000000	     -0.04000000	      0.00000000	      0.03317001
      0.45649414	     -0.04000000	     -0.04000000	      0.00000000	      0.03316938
      0.45663328	     -0.04000000	     -0.04000000	      0.00000000	      0.03316876
      0.45680119	     -0.04000000	     -0.04000000	      0.00000000	      0.03316800
      0.45692821	     -0.04000000	     -0.04000000	      0.00000000	      0.03316743
      0.45705522	     -0.04000000	     -0.04000000	      0.00000000	      0.03316686
      0.45721408	     -0.04000000	     -0.04000000	      0.00000000	      0.03316614
      0.45736833	     -0.04000000	     -0.04000000	      0.00000000	      0.03316545
      0.45752258	     -0.04000000	     -0.04000000	      0.00000000	      0.03316476
      0.45765758	     -0.04000000	     -0.04000000	      0.00000000	      0.03316416
      0.45779258	     -0.04000000	     -0.04000000	      0.00000000	      0.03316355
      0.45792758	     -0.04000000	     -0.04000000	      0.00000000	      0.03316295
      0.45809230	     -0.04000000	     -0.04000000	      0.00000000	      0.03316221
      0.45823698	     -0.04000000	     -0.04000000	      0.00000000	      0.03316157
      0.45838165	     -0.04000000	     -0.04000000	      0.00000000	      0.03316092
      0.45852633	     -0.04000000	     -0.04000000	      0.00000000	      0.03316028
      0.45867101	     -0.04000000	     -0.04000000	      0.00000000	      0.03315964
      0.45881568	     -0.04000000	     -0.04000000	      0.00000000	      0.03315900
      0.45896036	     -0.04000000	     -0.04000000	      0.00000000	      0.03315835
      0.45908613	     -0.04000000	     -0.04000000	      0.00000000	      0.03315780
      0.45921190	     -0.04000000	     -0.04000000	      0.00000000	      0.03315724
      0.45937877	     -0.04000000	     -0.04000000	      0.00000000	      0.03315650
      0.45951476	     -0.04000000	     -0.04000000	      0.00000000	      0.03315590
      0.45965075	     -0.04000000	     -0.04000000	      0.00000000	      0.03315530
      0.45978675	     -0.04000000	     -0.04000000	      0.00000000	      0.03315470
      0.45992274	     -0.04000000	     -0.04000000	      0.00000000	      0.03315410
      0.46005873	     -0.04000000	     -0.04000000	      0.00000000	      0.03315350
      0.46022254	     -0.04000000	     -0.04000000	      0.00000000	      0.03315279
      0.46035948	     -0.04000000	     -0.04000000	      0.00000000	      0.03315218
      0.46049642	     -0.04000000	     -0.04000000	      0.00000000	      0.03315158
      0.46063336	     -0.04000000	     -0.04000000	      0.00000000	      0.03315098
      0.46077031	     -0.04000000	     -0.04000000	      0.00000000	      0.03315038
      0.46090725	     -0.04000000	     -0.04000000	      0.00000000	      0.03314978
      0.46107411	     -0.04000000	     -0.04000000	      0.00000000	      0.03314906
      0.46119309	     -0.04000000	     -0.04000000	      0.00000000	      0.03314854
      0.46131208	     -0.04000000	     -0.04000000	      0.00000000	      0.03314802
      0.46147365	     -0.04000000	     -0.04000000	      0.00000000	      0.03314731
      0.46162833	     -0.04000000	     -0.04000000	      0.00000000	      0.03314664
      0.46178302	     -0.04000000	     -0.04000000	      0.00000000	      0.03314597
      0.46190934	     -0.04000000	     -0.04000000	      0.00000000	      0.03314542
      0.46203567	     -0.04000000	     -0.04000000	      0.00000000	      0.03314487
      0.46219780	     -0.04000000	     -0.04000000	      0.00000000	      0.03314417
      0.46232968	     -0.04000000	     -0.04000000	      0.00000000	      0.03314360
      0.46246157	     -0.04000000	     -0.04000000	      0.00000000	      0.03314303
      0.46259346	     -0.04000000	     -0.04000000	      0.00000000	      0.03314246
      0.46275719	     -0.04000000	     -0.04000000	      0.00000000	      0.03314175
      0.46287974	     -0.04000000	     -0.04000000	      0.00000000	      0.03314122
      0.46300229	     -0.04000000	     -0.04000000	      0.00000000	      0.03314069
      0.46315612	     -0.04000000	     -0.04000000	      0.00000000	      0.03314003
      0.46330192	     -0.04000000	     -0.04000000	      0.00000000	      0.03313940
      0.46344772	     -0.04000000	     -0.04000000	      0.00000000	      0.03313878
      0.46359352	     -0.04000000	     -0.04000000	      0.00000000	      0.03313815
      0.46371462	     -0.04000000	     -0.04000000	      0.00000000	      0.03313763
      0.46383572	     -0.04000000	     -0.04000000	      0.00000000	      0.03313711
      0.46398621	     -0.04000000	     -0.04000000	      0.00000000	      0.03313647
      0.46413310	     -0.04000000	     -0.04000000	      0.00000000	      0.03313584
      0.46427999	     -0.04000000	     -0.04000000	      0.00000000	      0.03313521
      0.46440637	     -0.04000000	     -0.04000000	      0.00000000	      0.03313467
      0.46453276	     -0.04000000	     -0.04000000	      0.00000000	      0.03313413
      0.46468680	     -0.04000000	     -0.04000000	      0.00000000	      0.03313348
      0.46481914	     -0.04000000	     -0.04000000	      0.00000000	      0.03313292
      0.46495147	     -0.04000000	     -0.04000000	      0.00000000	      0.03313235
      0.46508381	     -0.04000000	     -0.04000000	      0.00000000	      0.03313179
      0.46521615	     -0.04000000	     -0.04000000	      0.00000000	      0.03313123
      0.46534849	     -0.04000000	     -0.04000000	      0.00000000	      0.03313067
      0.46551272	     -0.04000000	     -0.04000000	      0.00000000	      0.03312997
      0.46562800	     -0.04000000	     -0.04000000	      0.00000000	      0.03312948
      0.46574327	     -0.04000000	     -0.04000000	      0.00000000	      0.03312899
      0.46590220	     -0.04000000	     -0.04000000	      0.00000000	      0.03312832
      0.46605136	     -0.04000000	     -0.04000000	      0.00000000	      0.03312769
      0.46620053	     -0.04000000	     -0.04000000	      0.00000000	      0.03312706
      0.46632350	     -0.04000000	     -0.04000000	      0.00000000	      0.03312654
      0.46644648	     -0.04000000	     -0.04000000	      0.00000000	      0.03312603
      0.46660174	     -0.04000000	     -0.04000000	      0.00000000	      0.03312537
      0.46673244	     -0.04000000	     -0.04000000	      0.00000000	      0.03312482
      0.46686314	     -0.04000000	     -0.04000000	      0.00000000	      0.03312427
      0.46699384	     -0.04000000	     -0.04000000	      0.00000000	      0.03312373
      0.46712455	     -0.04000000	     -0.04000000	      0.00000000	      0.03312318
      0.46725525	     -0.04000000	     -0.04000000	      0.00000000	      0.03312263
      0.46741813	     -0.04000000	     -0.04000000	      0.00000000	      0.03312195
      0.46753189	     -0.04000000	     -0.04000000	      0.00000000	      0.03312147
      0.46764566	     -0.04000000	     -0.04000000	      0.00000000	      0.03312100
      0.46780344	     -0.04000000	     -0.04000000	      0.00000000	      0.03312034
      0.46795034	     -0.04000000	     -0.04000000	      0.00000000	      0.03311973
      0.46809724	     -0.04000000	     -0.04000000	      0.00000000	      0.03311911
      0.46821910	     -0.04000000	     -0.04000000	      0.00000000	      0.03311861
      0.46834096	     -0.04000000	     -0.04000000	      0.00000000	      0.03311810
      0.46849325	     -0.04000000	     -0.04000000	      0.00000000	      0.03311747
      0.46862323	     -0.04000000	     -0.04000000	      0.00000000	      0.03311693
      0.46875322	     -0.04000000	     -0.04000000	      0.00000000	      0.03311639
      0.46888320	     -0.04000000	     -0.04000000	      0.00000000	      0.03311585
      0.46901319	     -0.04000000	     -0.04000000	      0.00000000	      0.03311531
      0.46914317	     -0.04000000	     -0.04000000	      0.00000000	      0.03311477
      0.46927316	     -0.04000000	     -0.04000000	      0.00000000	      0.03311423
      0.46940314	     -0.04000000	     -0.04000000	      0.00000000	      0.03311369
      0.46956640	     -0.04000000	     -0.04000000	      0.00000000	      0.03311302
      0.46967623	     -0.04000000	     -0.04000000	      0.00000000	      0.03311257
      0.46978607	     -0.04000000	     -0.04000000	      0.00000000	      0.03311211
      0.46994651	     -0.04000000	     -0.04000000	      0.00000000	      0.03311145
      0.47009531	     -0.04000000	     -0.04000000	      0.00000000	      0.03311084
      0.47024412	     -0.04000000	     -0.04000000	      0.00000000	      0.03311023
      0.47036066	     -0.04000000	     -0.04000000	      0.00000000	      0.03310975
      0.47047721	     -0.04000000	     -0.04000000	      0.00000000	      0.03310927
      0.47063341	     -0.04000000	     -0.04000000	      0.00000000	      0.03310863
      0.47076209	     -0.04000000	     -0.04000000	      0.00000000	      0.03310810
      0.47089078	     -0.04000000	     -0.04000000	      0.00000000	      0.03310758
      0.47101946	     -0.04000000	     -0.04000000	      0.00000000	      0.03310705
      0.47114815	     -0.04000000	     -0.04000000	      0.00000000	      0.03310652
      0.47127683	     -0.04000000	     -0.04000000	      0.00000000	      0.03310600
      0.47140552	     -0.04000000	     -0.04000000	      0.00000000	      0.03310547
      0.47153420	     -0.04000000	     -0.04000000	      0.00000000	      0.03310495
      0.47169184	     -0.04000000	     -0.04000000	      0.00000000	      0.03310430
      0.47180244	     -0.04000000	     -0.04000000	      0.00000000	      0.03310385
      0.47191304	     -0.04000000	     -0.04000000	      0.00000000	      0.03310340
      0.47206775	     -0.04000000	     -0.04000000	      0.00000000	      0.03310277
      0.47220988	     -0.04000000	     -0.04000000	      0.00000000	      0.03310220
      0.47235201	     -0.04000000	     -0.04000000	      0.00000000	      0.03310162
      0.47247154	     -0.04000000	     -0.04000000	      0.00000000	      0.03310113
      0.47259107	     -0.04000000	     -0.04000000	      0.00000000	      0.03310065
      0.47273726	     -0.04000000	     -0.04000000	      0.00000000	      0.03310006
      0.47286530	     -0.04000000	     -0.04000000	      0.00000000	      0.03309954
      0.47299334	     -0.04000000	     -0.04000000	      0.00000000	      0.03309902
      0.47312138	     -0.04000000	     -0.04000000	      0.00000000	      0.03309850
      0.47324942	     -0.04000000	     -0.04000000	      0.00000000	      0.03309799
      0.47337746	     -0.04000000	     -0.04000000	      0.00000000	      0.03309747
      0.47350551	     -0.04000000	     -0.04000000	      0.00000000	      0.03309695
      0.47363355	     -0.04000000	     -0.04000000	      0.00000000	      0.03309644
      0.47376159	     -0.04000000	     -0.04000000	      0.00000000	      0.03309592
      0.47388963	     -0.04000000	     -0.04000000	      0.00000000	      0.03309541
      0.47401767	     -0.04000000	     -0.04000000	      0.00000000	      0.03309489
      0.47414571	     -0.04000000	     -0.04000000	      0.00000000	      0.03309438
      0.47427375	     -0.04000000	     -0.04000000	      0.00000000	      0.03309386
      0.47440179	     -0.04000000	     -0.04000000	      0.00000000	      0.03309335
      0.47452983	     -0.04000000	     -0.04000000	      0.00000000	      0.03309284
      0.47465788	     -0.04000000	     -0.04000000	      0.00000000	      0.03309232
      0.47478592	     -0.04000000	     -0.04000000	      0.00000000	      0.03309181
      0.47491396	     -0.04000000	     -0.04000000	      0.00000000	      0.03309130
      0.47504200	     -0.04000000	     -0.04000000	      0.00000000	      0.03309079
      0.47517004	     -0.04000000	     -0.04000000	      0.00000000	      0.03309027
      0.47529808	     -0.04000000	     -0.04000000	      0.00000000	      0.03308976
      0.47542612	     -0.04000000	     -0.04000000	      0.00000000	      0.03308925
      0.47555416	     -0.04000000	     -0.04000000	      0.00000000	      0.03308874
      0.47568221	     -0.04000000	     -0.04000000	      0.00000000	      0.03308823
      0.47581025	     -0.04000000	     -0.04000000	      0.00000000	      0.03308772
      0.47593829	     -0.04000000	     -0.04000000	      0.00000000	      0.03308721
      0.47606633	     -0.04000000	     -0.04000000	      0.00000000	      0.03308671
      0.47619437	     -0.04000000	     -0.04000000	      0.00000000	      0.03308620
      0.47632241	     -0.04000000	     -0.04000000	      0.00000000	      0.03308569
      0.47645045	     -0.04000000	     -0.04000000	      0.00000000	      0.03308518
      0.47657849	     -0.04000000	     -0.04000000	      0.00000000	      0.03308467
      0.47670654	     -0.04000000	     -0.04000000	      0.00000000	      0.03308417
      0.47683458	     -0.04000000	     -0.04000000	      0.00000000	      0.03308366
      0.47696262	     -0.04000000	     -0.04000000	      0.00000000	      0.03308315
      0.47707664	     -0.04000000	     -0.04000000	      0.00000000	      0.03308270
      0.47719067	     -0.04000000	     -0.04000000	      0.00000000	      0.03308225
      0.47733232	     -0.04000000	     -0.04000000	      0.00000000	      0.03308169
      0.47747398	     -0.04000000	     -0.04000000	      0.00000000	      0.03308114
      0.47758061	     -0.04000000	     -0.04000000	      0.00000000	      0.03308072
      0.47768723	     -0.04000000	     -0.04000000	      0.00000000	      0.03308030
      0.47784380	     -0.04000000	     -0.04000000	      0.00000000	      0.03307968
      0.47797069	     -0.04000000	     -0.04000000	      0.00000000	      0.03307918
      0.47809757	     -0.04000000	     -0.04000000	      0.00000000	      0.03307868
      0.47822446	     -0.04000000	     -0.04000000	      0.00000000	      0.03307818
      0.47835135	     -0.04000000	     -0.04000000	      0.00000000	      0.03307769
      0.47847823	     -0.04000000	     -0.04000000	      0.00000000	      0.03307719
      0.47860512	     -0.04000000	     -0.04000000	      0.00000000	      0.03307669
      0.47873200	     -0.04000000	     -0.04000000	      0.00000000	      0.03307619
      0.47884603	     -0.04000000	     -0.04000000	      0.00000000	      0.03307575
      0.47896006	     -0.04000000	     -0.04000000	      0.00000000	      0.03307530
      0.47909870	     -0.04000000	     -0.04000000	      0.00000000	      0.03307476
      0.47923735	     -0.04000000	     -0.04000000	      0.00000000	      0.03307422
      0.47934472	     -0.04000000	     -0.04000000	      0.00000000	      0.03307380
      0.47945210	     -0.04000000	     -0.04000000	      0.00000000	      0.03307338
      0.47960312	     -0.04000000	     -0.04000000	      0.00000000	      0.03307279
      0.47972983	     -0.04000000	     -0.04000000	      0.00000000	      0.03307230
      0.47985653	     -0.04000000	     -0.04000000	      0.00000000	      0.03307181
      0.47998324	     -0.04000000	     -0.04000000	      0.00000000	      0.03307131
      0.48010995	     -0.04000000	     -0.04000000	      0.00000000	      0.03307082
      0.48023666	     -0.04000000	     -0.04000000	      0.00000000	      0.03307033
      0.48034764	     -0.04000000	     -0.04000000	      0.00000000	      0.03306990
      0.48045861	     -0.04000000	     -0.04000000	      0.00000000	      0.03306947
      0.48059898	     -0.04000000	     -0.04000000	      0.00000000	      0.03306892
      0.48073934	     -0.04000000	     -0.04000000	      0.00000000	      0.03306838
      0.48084349	     -0.04000000	     -0.04000000	      0.00000000	      0.03306798
      0.48094764	     -0.04000000	     -0.04000000	      0.00000000	      0.03306757
      0.48110234	     -0.04000000	     -0.04000000	      0.00000000	      0.03306698
      0.48122804	     -0.04000000	     -0.04000000	      0.00000000	      0.03306649
      0.48135374	     -0.04000000	     -0.04000000	      0.00000000	      0.03306600
      0.48147944	     -0.04000000	     -0.04000000	      0.00000000	      0.03306552
      0.48160514	     -0.04000000	     -0.04000000	      0.00000000	      0.03306503
      0.48173084	     -0.04000000	     -0.04000000	      0.00000000	      0.03306455
      0.48184178	     -0.04000000	     -0.04000000	      0.00000000	      0.03306412
      0.48195272	     -0.04000000	     -0.04000000	      0.00000000	      0.03306370
      0.48209067	     -0.04000000	     -0.04000000	      0.00000000	      0.03306317
      0.48222862	     -0.04000000	     -0.04000000	      0.00000000	      0.03306264
      0.48233335	     -0.04000000	     -0.04000000	      0.00000000	      0.03306223
      0.48243808	     -0.04000000	     -0.04000000	      0.00000000	      0.03306183
      0.48258831	     -0.04000000	     -0.04000000	      0.00000000	      0.03306125
      0.48271378	     -0.04000000	     -0.04000000	      0.00000000	      0.03306077
      0.48283926	     -0.04000000	     -0.04000000	      0.00000000	      0.03306029
      0.48296473	     -0.04000000	     -0.04000000	      0.00000000	      0.03305981
      0.48309021	     -0.04000000	     -0.04000000	      0.00000000	      0.03305933
      0.48320069	     -0.04000000	     -0.04000000	      0.00000000	      0.03305891
      0.48331117	     -0.04000000	     -0.04000000	      0.00000000	      0.03305849
      0.48342165	     -0.04000000	     -0.04000000	      0.00000000	      0.03305807
      0.48358239	     -0.04000000	     -0.04000000	      0.00000000	      0.03305745
      0.48369018	     -0.04000000	     -0.04000000	      0.00000000	      0.03305704
      0.48379798	     -0.04000000	     -0.04000000	      0.00000000	      0.03305663
      0.48394123	     -0.04000000	     -0.04000000	      0.00000000	      0.03305608
      0.48408447	     -0.04000000	     -0.04000000	      0.00000000	      0.03305554
      0.48418607	     -0.04000000	     -0.04000000	      0.00000000	      0.03305515
      0.48428766	     -0.04000000	     -0.04000000	      0.00000000	      0.03305477
      0.48443564	     -0.04000000	     -0.04000000	      0.00000000	      0.03305420
      0.48456781	     -0.04000000	     -0.04000000	      0.00000000	      0.03305370
      0.48469999	     -0.04000000	     -0.04000000	      0.00000000	      0.03305320
      0.48481215	     -0.04000000	     -0.04000000	      0.00000000	      0.03305277
      0.48492432	     -0.04000000	     -0.04000000	      0.00000000	      0.03305235
      0.48503648	     -0.04000000	     -0.04000000	      0.00000000	      0.03305192
      0.48518496	     -0.04000000	     -0.04000000	      0.00000000	      0.03305136
      0.48530200	     -0.04000000	     -0.04000000	      0.00000000	      0.03305092
      0.48541904	     -0.04000000	     -0.04000000	      0.00000000	      0.03305048
      0.48553608	     -0.04000000	     -0.04000000	      0.00000000	      0.03305003
      0.48565312	     -0.04000000	     -0.04000000	      0.00000000	      0.03304959
      0.48579941	     -0.04000000	     -0.04000000	      0.00000000	      0.03304904
      0.48590485	     -0.04000000	     -0.04000000	      0.00000000	      0.03304864
      0.48601028	     -0.04000000	     -0.04000000	      0.00000000	      0.03304824
      0.48615095	     -0.04000000	     -0.04000000	      0.00000000	      0.03304771
      0.48627613	     -0.04000000	     -0.04000000	      0.00000000	      0.03304724
      0.48640132	     -0.04000000	     -0.04000000	      0.00000000	      0.03304677
      0.48652650	     -0.04000000	     -0.04000000	      0.00000000	      0.03304630
      0.48663846	     -0.04000000	     -0.04000000	      0.00000000	      0.03304588
      0.48675042	     -0.04000000	     -0.04000000	      0.00000000	      0.03304546
      0.48686238	     -0.04000000	     -0.04000000	      0.00000000	      0.03304504
      0.48700723	     -0.04000000	     -0.04000000	      0.00000000	      0.03304449
      0.48711785	     -0.04000000	     -0.04000000	      0.00000000	      0.03304408
      0.48722848	     -0.04000000	     -0.04000000	      0.00000000	      0.03304366
      0.48733910	     -0.04000000	     -0.04000000	      0.00000000	      0.03304325
      0.48749330	     -0.04000000	     -0.04000000	      0.00000000	      0.03304267
      0.48759882	     -0.04000000	     -0.04000000	      0.00000000	      0.03304228
      0.48770434	     -0.04000000	     -0.04000000	      0.00000000	      0.03304188
      0.48784465	     -0.04000000	     -0.04000000	      0.00000000	      0.03304136
      0.48798496	     -0.04000000	     -0.04000000	      0.00000000	      0.03304083
      0.48808444	     -0.04000000	     -0.04000000	      0.00000000	      0.03304046
      0.48818393	     -0.04000000	     -0.04000000	      0.00000000	      0.03304009
      0.48832962	     -0.04000000	     -0.04000000	      0.00000000	      0.03303955
      0.48845857	     -0.04000000	     -0.04000000	      0.00000000	      0.03303907
      0.48858751	     -0.04000000	     -0.04000000	      0.00000000	      0.03303859
      0.48869846	     -0.04000000	     -0.04000000	      0.00000000	      0.03303817
      0.48880942	     -0.04000000	     -0.04000000	      0.00000000	      0.03303776
      0.48892037	     -0.04000000	     -0.04000000	      0.00000000	      0.03303735
      0.48906287	     -0.04000000	     -0.04000000	      0.00000000	      0.03303682
      0.48917710	     -0.04000000	     -0.04000000	      0.00000000	      0.03303640
      0.48929134	     -0.04000000	     -0.04000000	      0.00000000	      0.03303597
      0.48940557	     -0.04000000	     -0.04000000	      0.00000000	      0.03303555
      0.48951981	     -0.04000000	     -0.04000000	      0.00000000	      0.03303512
      0.48966513	     -0.04000000	     -0.04000000	      0.00000000	      0.03303459
      0.48976839	     -0.04000000	     -0.04000000	      0.00000000	      0.03303420
      0.48987165	     -0.04000000	     -0.04000000	      0.00000000	      0.03303382
      0.49001062	     -0.04000000	     -0.04000000	      0.00000000	      0.03303331
      0.49013294	     -0.04000000	     -0.04000000	      0.00000000	      0.03303285
      0.49025525	     -0.04000000	     -0.04000000	      0.00000000	      0.03303240
      0.49037757	     -0.04000000	     -0.04000000	      0.00000000	      0.03303195
      0.49049988	     -0.04000000	     -0.04000000	      0.00000000	      0.03303150
      0.49060415	     -0.04000000	     -0.04000000	      0.00000000	      0.03303111
      0.49070842	     -0.04000000	     -0.04000000	      0.00000000	      0.03303073
      0.49084277	     -0.04000000	     -0.04000000	      0.00000000	      0.03303023
      0.49097712	     -0.04000000	     -0.04000000	      0.00000000	      0.03302974
      0.49107632	     -0.04000000	     -0.04000000	      0.00000000	      0.03302937
      0.49117553	     -0.04000000	     -0.04000000	      0.00000000	      0.03302901
      0.49132079	     -0.04000000	     -0.04000000	      0.00000000	      0.03302848
      0.49144306	     -0.04000000	     -0.04000000	      0.00000000	      0.03302803
      0.49156533	     -0.04000000	     -0.04000000	      0.00000000	      0.03302758
      0.49168759	     -0.04000000	     -0.04000000	      0.00000000	      0.03302713
      0.49179043	     -0.04000000	     -0.04000000	      0.00000000	      0.03302675
      0.49189326	     -0.04000000	     -0.04000000	      0.00000000	      0.03302637
      0.49202815	     -0.04000000	     -0.04000000	      0.00000000	      0.03302588
      0.49216304	     -0.04000000	     -0.04000000	      0.00000000	      0.03302538
      0.49226068	     -0.04000000	     -0.04000000	      0.00000000	      0.03302503
      0.49235831	     -0.04000000	     -0.04000000	      0.00000000	      0.03302467
      0.49250495	     -0.04000000	     -0.04000000	      0.00000000	      0.03302413
      0.49262686	     -0.04000000	     -0.04000000	      0.00000000	      0.03302369
      0.49274878	     -0.04000000	     -0.04000000	      0.00000000	      0.03302324
      0.49287070	     -0.04000000	     -0.04000000	      0.00000000	      0.03302280
      0.49297227	     -0.04000000	     -0.04000000	      0.00000000	      0.03302243
      0.49307384	     -0.04000000	     -0.04000000	      0.00000000	      0.03302206
      0.49320901	     -0.04000000	     -0.04000000	      0.00000000	      0.03302156
      0.49334418	     -0.04000000	     -0.04000000	      0.00000000	      0.03302107
      0.49344057	     -0.04000000	     -0.04000000	      0.00000000	      0.03302072
      0.49353696	     -0.04000000	     -0.04000000	      0.00000000	      0.03302037
      0.49368438	     -0.04000000	     -0.04000000	      0.00000000	      0.03301983
      0.49380592	     -0.04000000	     -0.04000000	      0.00000000	      0.03301939
      0.49392746	     -0.04000000	     -0.04000000	      0.00000000	      0.03301895
      0.49403650	     -0.04000000	     -0.04000000	      0.00000000	      0.03301855
      0.49414554	     -0.04000000	     -0.04000000	      0.00000000	      0.03301816
      0.49425458	     -0.04000000	     -0.04000000	      0.00000000	      0.03301776
      0.49439083	     -0.04000000	     -0.04000000	      0.00000000	      0.03301727
      0.49449916	     -0.04000000	     -0.04000000	      0.00000000	      0.03301687
      0.49460749	     -0.04000000	     -0.04000000	      0.00000000	      0.03301648
      0.49471582	     -0.04000000	     -0.04000000	      0.00000000	      0.03301609
      0.49485752	     -0.04000000	     -0.04000000	      0.00000000	      0.03301557
      0.49496255	     -0.04000000	     -0.04000000	      0.00000000	      0.03301519
      0.49506758	     -0.04000000	     -0.04000000	      0.00000000	      0.03301481
      0.49519807	     -0.04000000	     -0.04000000	      0.00000000	      0.03301434
      0.49532855	     -0.04000000	     -0.04000000	      0.00000000	      0.03301387
      0.49542703	     -0.04000000	     -0.04000000	      0.00000000	      0.03301352
      0.49552551	     -0.04000000	     -0.04000000	      0.00000000	      0.03301316
      0.49566165	     -0.04000000	     -0.04000000	      0.00000000	      0.03301267
      0.49578319	     -0.04000000	     -0.04000000	      0.00000000	      0.03301223
      0.49590472	     -0.04000000	     -0.04000000	      0.00000000	      0.03301179
      0.49602625	     -0.04000000	     -0.04000000	      0.00000000	      0.03301135
      0.49612725	     -0.04000000	     -0.04000000	      0.00000000	      0.03301099
      0.49622825	     -0.04000000	     -0.04000000	      0.00000000	      0.03301063
      0.49635782	     -0.04000000	     -0.04000000	      0.00000000	      0.03301016
      0.49648740	     -0.04000000	     -0.04000000	      0.00000000	      0.03300970
      0.49659117	     -0.04000000	     -0.04000000	      0.00000000	      0.03300932
      0.49669494	     -0.04000000	     -0.04000000	      0.00000000	      0.03300895
      0.49682259	     -0.04000000	     -0.04000000	      0.00000000	      0.03300849
      0.49695024	     -0.04000000	     -0.04000000	      0.00000000	      0.03300803
      0.49705189	     -0.04000000	     -0.04000000	      0.00000000	      0.03300767
      0.49715354	     -0.04000000	     -0.04000000	      0.00000000	      0.03300730
      0.49728290	     -0.04000000	     -0.04000000	      0.00000000	      0.03300684
      0.49741225	     -0.04000000	     -0.04000000	      0.00000000	      0.03300638
      0.49751318	     -0.04000000	     -0.04000000	      0.00000000	      0.03300602
      0.49761412	     -0.04000000	     -0.04000000	      0.00000000	      0.03300566
      0.49774436	     -0.04000000	     -0.04000000	      0.00000000	      0.03300519
      0.49787459	     -0.04000000	     -0.04000000	      0.00000000	      0.03300472
      0.49797413	     -0.04000000	     -0.04000000	      0.00000000	      0.03300437
      0.49807367	     -0.04000000	     -0.04000000	      0.00000000	      0.03300401
      0.49820555	     -0.04000000	     -0.04000000	      0.00000000	      0.03300354
      0.49833743	     -0.04000000	     -0.04000000	      0.00000000	      0.03300307
      0.49843552	     -0.04000000	     -0.04000000	      0.00000000	      0.03300272
      0.49853361	     -0.04000000	     -0.04000000	      0.00000000	      0.03300237
      0.49866749	     -0.04000000	     -0.04000000	      0.00000000	      0.03300190
      0.49878596	     -0.04000000	     -0.04000000	      0.00000000	      0.03300147
      0.49890444	     -0.04000000	     -0.04000000	      0.00000000	      0.03300105
      0.49902292	     -0.04000000	     -0.04000000	      0.00000000	      0.03300063
      0.49912668	     -0.04000000	     -0.04000000	      0.00000000	      0.03300026
      0.49923044	     -0.04000000	     -0.04000000	      0.00000000	      0.03299989
      0.49933420	     -0.04000000	     -0.04000000	      0.00000000	      0.03299952
      0.49947720	     -0.04000000	     -0.04000000	      0.00000000	      0.03299902
      0.49958095	     -0.04000000	     -0.04000000	      0.00000000	      0.03299865
      0.49968470	     -0.04000000	     -0.04000000	      0.00000000	      0.03299828
      0.49981267	     -0.04000000	     -0.04000000	      0.00000000	      0.03299783
      0.49994064	     -0.04000000	     -0.04000000	      0.00000000	      0.03299737
      0.50003538	     -0.04000000	     -0.04000000	      0.00000000	      0.03299704
      0.50013012	     -0.04000000	     -0.04000000	      0.00000000	      0.03299670
      0.50026663	     -0.04000000	     -0.04000000	      0.00000000	      0.03299622
      0.50038674	     -0.04000000	     -0.04000000	      0.00000000	      0.03299579
      0.50050685	     -0.04000000	     -0.04000000	      0.00000000	      0.03299537
      0.50061407	     -0.04000000	     -0.04000000	      0.00000000	      0.03299499
      0.50072129	     -0.04000000	     -0.04000000	      0.00000000	      0.03299461
      0.50082852	     -0.04000000	     -0.04000000	      0.00000000	      0.03299423
      0.50093574	     -0.04000000	     -0.04000000	      0.00000000	      0.03299385
      0.50107497	     -0.04000000	     -0.04000000	      0.00000000	      0.03299336
      0.50117433	     -0.04000000	     -0.04000000	      0.00000000	      0.03299301
      0.50127369	     -0.04000000	     -0.04000000	      0.00000000	      0.03299266
      0.50140482	     -0.04000000	     -0.04000000	      0.00000000	      0.03299220
      0.50153595	     -0.04000000	     -0.04000000	      0.00000000	      0.03299174
      0.50162881	     -0.04000000	     -0.04000000	      0.00000000	      0.03299141
      0.50172168	     -0.04000000	     -0.04000000	      0.00000000	      0.03299108
      0.50186058	     -0.04000000	     -0.04000000	      0.00000000	      0.03299059
      0.50198037	     -0.04000000	     -0.04000000	      0.00000000	      0.03299017
      0.50210015	     -0.04000000	     -0.04000000	      0.00000000	      0.03298975
      0.50220683	     -0.04000000	     -0.04000000	      0.00000000	      0.03298938
      0.50231351	     -0.04000000	     -0.04000000	      0.00000000	      0.03298900
      0.50242019	     -0.04000000	     -0.04000000	      0.00000000	      0.03298863
      0.50252687	     -0.04000000	     -0.04000000	      0.00000000	      0.03298825
      0.50266419	     -0.04000000	     -0.04000000	      0.00000000	      0.03298777
      0.50276330	     -0.04000000	     -0.04000000	      0.00000000	      0.03298742
      0.50286241	     -0.04000000	     -0.04000000	      0.00000000	      0.03298708
      0.50299195	     -0.04000000	     -0.04000000	      0.00000000	      0.03298662
      0.50312150	     -0.04000000	     -0.04000000	      0.00000000	      0.03298617
      0.50321410	     -0.04000000	     -0.04000000	      0.00000000	      0.03298585
      0.50330671	     -0.04000000	     -0.04000000	      0.00000000	      0.03298552
      0.50344393	     -0.04000000	     -0.04000000	      0.00000000	      0.03298504
      0.50356244	     -0.04000000	     -0.04000000	      0.00000000	      0.03298463
      0.50368095	     -0.04000000	     -0.04000000	      0.00000000	      0.03298421
      0.50378746	     -0.04000000	     -0.04000000	      0.00000000	      0.03298384
      0.50389397	     -0.04000000	     -0.04000000	      0.00000000	      0.03298347
      0.50400048	     -0.04000000	     -0.04000000	      0.00000000	      0.03298310
      0.50410699	     -0.04000000	     -0.04000000	      0.00000000	      0.03298273
      0.50424025	     -0.04000000	     -0.04000000	      0.00000000	      0.03298226
      0.50433998	     -0.04000000	     -0.04000000	      0.00000000	      0.03298191
      0.50443971	     -0.04000000	     -0.04000000	      0.00000000	      0.03298157
      0.50456612	     -0.04000000	     -0.04000000	      0.00000000	      0.03298113
      0.50469253	     -0.04000000	     -0.04000000	      0.00000000	      0.03298069
      0.50478626	     -0.04000000	     -0.04000000	      0.00000000	      0.03298036
      0.50487998	     -0.04000000	     -0.04000000	      0.00000000	      0.03298004
      0.50501285	     -0.04000000	     -0.04000000	      0.00000000	      0.03297957
      0.50512922	     -0.04000000	     -0.04000000	      0.00000000	      0.03297917
      0.50524560	     -0.04000000	     -0.04000000	      0.00000000	      0.03297876
      0.50536197	     -0.04000000	     -0.04000000	      0.00000000	      0.03297836
      0.50546029	     -0.04000000	     -0.04000000	      0.00000000	      0.03297802
      0.50555861	     -0.04000000	     -0.04000000	      0.00000000	      0.03297768
      0.50568171	     -0.04000000	     -0.04000000	      0.00000000	      0.03297725
      0.50580481	     -0.04000000	     -0.04000000	      0.00000000	      0.03297683
      0.50590429	     -0.04000000	     -0.04000000	      0.00000000	      0.03297648
      0.50600377	     -0.04000000	     -0.04000000	      0.00000000	      0.03297614
      0.50612675	     -0.04000000	     -0.04000000	      0.00000000	      0.03297571
      0.50624973	     -0.04000000	     -0.04000000	      0.00000000	      0.03297528
      0.50634674	     -0.04000000	     -0.04000000	      0.00000000	      0.03297495
      0.50644374	     -0.04000000	     -0.04000000	      0.00000000	      0.03297461
      0.50656946	     -0.04000000	     -0.04000000	      0.00000000	      0.03297418
      0.50669517	     -0.04000000	     -0.04000000	      0.00000000	      0.03297374
      0.50679038	     -0.04000000	     -0.04000000	      0.00000000	      0.03297342
      0.50688558	     -0.04000000	     -0.04000000	      0.00000000	      0.03297309
      0.50701409	     -0.04000000	     -0.04000000	      0.00000000	      0.03297264
      0.50714260	     -0.04000000	     -0.04000000	      0.00000000	      0.03297220
      0.50723526	     -0.04000000	     -0.04000000	      0.00000000	      0.03297188
      0.50732792	     -0.04000000	     -0.04000000	      0.00000000	      0.03297156
      0.50746065	     -0.04000000	     -0.04000000	      0.00000000	      0.03297110
      0.50757532	     -0.04000000	     -0.04000000	      0.00000000	      0.03297071
      0.50768998	     -0.04000000	     -0.04000000	      0.00000000	      0.03297031
      0.50780465	     -0.04000000	     -0.04000000	      0.00000000	      0.03296992
      0.50790401	     -0.04000000	     -0.04000000	      0.00000000	      0.03296958
      0.50800337	     -0.04000000	     -0.04000000	      0.00000000	      0.03296924
      0.50812277	     -0.04000000	     -0.04000000	      0.00000000	      0.03296883
      0.50824217	     -0.04000000	     -0.04000000	      0.00000000	      0.03296842
      0.50834212	     -0.04000000	     -0.04000000	      0.00000000	      0.03296807
      0.50844206	     -0.04000000	     -0.04000000	      0.00000000	      0.03296773
      0.50854201	     -0.04000000	     -0.04000000	      0.00000000	      0.03296739
      0.50868054	     -0.04000000	     -0.04000000	      0.00000000	      0.03296691
      0.50878038	     -0.04000000	     -0.04000000	      0.00000000	      0.03296657
      0.50888021	     -0.04000000	     -0.04000000	      0.00000000	      0.03296623
      0.50900399	     -0.04000000	     -0.04000000	      0.00000000	      0.03296580
      0.50911421	     -0.04000000	     -0.04000000	      0.00000000	      0.03296542
      0.50922442	     -0.04000000	     -0.04000000	      0.00000000	      0.03296505
      0.50933464	     -0.04000000	     -0.04000000	      0.00000000	      0.03296467
      0.50944485	     -0.04000000	     -0.04000000	      0.00000000	      0.03296429
      0.50955506	     -0.04000000	     -0.04000000	      0.00000000	      0.03296392
      0.50966528	     -0.04000000	     -0.04000000	      0.00000000	      0.03296354
      0.50976142	     -0.04000000	     -0.04000000	      0.00000000	      0.03296321
      0.50985756	     -0.04000000	     -0.04000000	      0.00000000	      0.03296288
      0.50997933	     -0.04000000	     -0.04000000	      0.00000000	      0.03296247
      0.51010110	     -0.04000000	     -0.04000000	      0.00000000	      0.03296205
      0.51019660	     -0.04000000	     -0.04000000	      0.00000000	      0.03296172
      0.51029210	     -0.04000000	     -0.04000000	      0.00000000	      0.03296140
      0.51041750	     -0.04000000	     -0.04000000	      0.00000000	      0.03296097
      0.51054289	     -0.04000000	     -0.04000000	      0.00000000	      0.03296054
      0.51063227	     -0.04000000	     -0.04000000	      0.00000000	      0.03296024
      0.51072164	     -0.04000000	     -0.04000000	      0.00000000	      0.03295993
      0.51085777	     -0.04000000	     -0.04000000	      0.00000000	      0.03295947
      0.51096883	     -0.04000000	     -0.04000000	      0.00000000	      0.03295909
      0.51107989	     -0.04000000	     -0.04000000	      0.00000000	      0.03295871
      0.51119095	     -0.04000000	     -0.04000000	      0.00000000	      0.03295834
      0.51130201	     -0.04000000	     -0.04000000	      0.00000000	      0.03295796
      0.51141307	     -0.04000000	     -0.04000000	      0.00000000	      0.03295758
      0.51150796	     -0.04000000	     -0.04000000	      0.00000000	      0.03295726
      0.51160286	     -0.04000000	     -0.04000000	      0.00000000	      0.03295694
      0.51172500	     -0.04000000	     -0.04000000	      0.00000000	      0.03295652
      0.51184713	     -0.04000000	     -0.04000000	      0.00000000	      0.03295611
      0.51194080	     -0.04000000	     -0.04000000	      0.00000000	      0.03295579
      0.51203448	     -0.04000000	     -0.04000000	      0.00000000	      0.03295547
      0.51216097	     -0.04000000	     -0.04000000	      0.00000000	      0.03295504
      0.51227419	     -0.04000000	     -0.04000000	      0.00000000	      0.03295466
      0.51238741	     -0.04000000	     -0.04000000	      0.00000000	      0.03295428
      0.51248494	     -0.04000000	     -0.04000000	      0.00000000	      0.03295395
      0.51258247	     -0.04000000	     -0.04000000	      0.00000000	      0.03295362
      0.51270012	     -0.04000000	     -0.04000000	      0.00000000	      0.03295322
      0.51281777	     -0.04000000	     -0.04000000	      0.00000000	      0.03295282
      0.51291519	     -0.04000000	     -0.04000000	      0.00000000	      0.03295249
      0.51301261	     -0.04000000	     -0.04000000	      0.00000000	      0.03295216
      0.51313119	     -0.04000000	     -0.04000000	      0.00000000	      0.03295176
      0.51324977	     -0.04000000	     -0.04000000	      0.00000000	      0.03295136
      0.51334484	     -0.04000000	     -0.04000000	      0.00000000	      0.03295104
      0.51343992	     -0.04000000	     -0.04000000	      0.00000000	      0.03295072
      0.51356130	     -0.04000000	     -0.04000000	      0.00000000	      0.03295031
      0.51368269	     -0.04000000	     -0.04000000	      0.00000000	      0.03294990
      0.51377551	     -0.04000000	     -0.04000000	      0.00000000	      0.03294958
      0.51386834	     -0.04000000	     -0.04000000	      0.00000000	      0.03294927
      0.51399317	     -0.04000000	     -0.04000000	      0.00000000	      0.03294885
      0.51411800	     -0.04000000	     -0.04000000	      0.00000000	      0.03294843
      0.51420783	     -0.04000000	     -0.04000000	      0.00000000	      0.03294813
      0.51429767	     -0.04000000	     -0.04000000	      0.00000000	      0.03294782
      0.51442771	     -0.04000000	     -0.04000000	      0.00000000	      0.03294739
      0.51453902	     -0.04000000	     -0.04000000	      0.00000000	      0.03294701
      0.51465033	     -0.04000000	     -0.04000000	      0.00000000	      0.03294664
      0.51476164	     -0.04000000	     -0.04000000	      0.00000000	      0.03294626
      0.51485936	     -0.04000000	     -0.04000000	      0.00000000	      0.03294593
      0.51495707	     -0.04000000	     -0.04000000	      0.00000000	      0.03294561
      0.51505478	     -0.04000000	     -0.04000000	      0.00000000	      0.03294528
      0.51518728	     -0.04000000	     -0.04000000	      0.00000000	      0.03294483
      0.51528621	     -0.04000000	     -0.04000000	      0.00000000	      0.03294450
      0.51538514	     -0.04000000	     -0.04000000	      0.00000000	      0.03294417
      0.51548407	     -0.04000000	     -0.04000000	      0.00000000	      0.03294384
      0.51561726	     -0.04000000	     -0.04000000	      0.00000000	      0.03294339
      0.51571362	     -0.04000000	     -0.04000000	      0.00000000	      0.03294307
      0.51580998	     -0.04000000	     -0.04000000	      0.00000000	      0.03294274
      0.51593142	     -0.04000000	     -0.04000000	      0.00000000	      0.03294234
      0.51603938	     -0.04000000	     -0.04000000	      0.00000000	      0.03294198
      0.51614733	     -0.04000000	     -0.04000000	      0.00000000	      0.03294161
      0.51625529	     -0.04000000	     -0.04000000	      0.00000000	      0.03294125
      0.51636325	     -0.04000000	     -0.04000000	      0.00000000	      0.03294089
      0.51645956	     -0.04000000	     -0.04000000	      0.00000000	      0.03294057
      0.51655586	     -0.04000000	     -0.04000000	      0.00000000	      0.03294025
      0.51665217	     -0.04000000	     -0.04000000	      0.00000000	      0.03293993
      0.51678557	     -0.04000000	     -0.04000000	      0.00000000	      0.03293948
      0.51688552	     -0.04000000	     -0.04000000	      0.00000000	      0.03293915
      0.51698547	     -0.04000000	     -0.04000000	      0.00000000	      0.03293881
      0.51708541	     -0.04000000	     -0.04000000	      0.00000000	      0.03293848
      0.51721245	     -0.04000000	     -0.04000000	      0.00000000	      0.03293805
      0.51730995	     -0.04000000	     -0.04000000	      0.00000000	      0.03293773
      0.51740745	     -0.04000000	     -0.04000000	      0.00000000	      0.03293740
      0.51752565	     -0.04000000	     -0.04000000	      0.00000000	      0.03293701
      0.51763136	     -0.04000000	     -0.04000000	      0.00000000	      0.03293666
      0.51773707	     -0.04000000	     -0.04000000	      0.00000000	      0.03293630
      0.51784278	     -0.04000000	     -0.04000000	      0.00000000	      0.03293595
      0.51794849	     -0.04000000	     -0.04000000	      0.00000000	      0.03293560
      0.51805420	     -0.04000000	     -0.04000000	      0.00000000	      0.03293525
      0.51815991	     -0.04000000	     -0.04000000	      0.00000000	      0.03293490
      0.51826562	     -0.04000000	     -0.04000000	      0.00000000	      0.03293454
      0.51837133	     -0.04000000	     -0.04000000	      0.00000000	      0.03293419
      0.51847704	     -0.04000000	     -0.04000000	      0.00000000	      0.03293384
      0.51858275	     -0.04000000	     -0.04000000	      0.00000000	      0.03293349
      0.51867750	     -0.04000000	     -0.04000000	      0.00000000	      0.03293317
      0.51877225	     -0.04000000	     -0.04000000	      0.00000000	      0.03293286
      0.51888679	     -0.04000000	     -0.04000000	      0.00000000	      0.03293248
      0.51900132	     -0.04000000	     -0.04000000	      0.00000000	      0.03293210
      0.51909810	     -0.04000000	     -0.04000000	      0.00000000	      0.03293178
      0.51919488	     -0.04000000	     -0.04000000	      0.00000000	      0.03293146
      0.51929165	     -0.04000000	     -0.04000000	      0.00000000	      0.03293114
      0.51942142	     -0.04000000	     -0.04000000	      0.00000000	      0.03293070
      0.51951865	     -0.04000000	     -0.04000000	      0.00000000	      0.03293038
      0.51961588	     -0.04000000	     -0.04000000	      0.00000000	      0.03293006
      0.51973287	     -0.04000000	     -0.04000000	      0.00000000	      0.03292967
      0.51983757	     -0.04000000	     -0.04000000	      0.00000000	      0.03292933
      0.51994228	     -0.04000000	     -0.04000000	      0.00000000	      0.03292898
      0.52004698	     -0.04000000	     -0.04000000	      0.00000000	      0.03292863
      0.52015168	     -0.04000000	     -0.04000000	      0.00000000	      0.03292829
      0.52025639	     -0.04000000	     -0.04000000	      0.00000000	      0.03292794
      0.52036109	     -0.04000000	     -0.04000000	      0.00000000	      0.03292759
      0.52046580	     -0.04000000	     -0.04000000	      0.00000000	      0.03292725
      0.52057050	     -0.04000000	     -0.04000000	      0.00000000	      0.03292690
      0.52067520	     -0.04000000	     -0.04000000	      0.00000000	      0.03292655
      0.52077991	     -0.04000000	     -0.04000000	      0.00000000	      0.03292621
      0.52088461	     -0.04000000	     -0.04000000	      0.00000000	      0.03292586
      0.52098932	     -0.04000000	     -0.04000000	      0.00000000	      0.03292552
      0.52108307	     -0.04000000	     -0.04000000	      0.00000000	      0.03292521
      0.52117682	     -0.04000000	     -0.04000000	      0.00000000	      0.03292490
      0.52129098	     -0.04000000	     -0.04000000	      0.00000000	      0.03292452
      0.52140515	     -0.04000000	     -0.04000000	      0.00000000	      0.03292414
      0.52149975	     -0.04000000	     -0.04000000	      0.00000000	      0.03292383
      0.52159436	     -0.04000000	     -0.04000000	      0.00000000	      0.03292352
      0.52170969	     -0.04000000	     -0.04000000	      0.00000000	      0.03292314
      0.52182502	     -0.04000000	     -0.04000000	      0.00000000	      0.03292276
      0.52191557	     -0.04000000	     -0.04000000	      0.00000000	      0.03292246
      0.52200612	     -0.04000000	     -0.04000000	      0.00000000	      0.03292216
      0.52212674	     -0.04000000	     -0.04000000	      0.00000000	      0.03292177
      0.52224736	     -0.04000000	     -0.04000000	      0.00000000	      0.03292137
      0.52233400	     -0.04000000	     -0.04000000	      0.00000000	      0.03292108
      0.52242064	     -0.04000000	     -0.04000000	      0.00000000	      0.03292080
      0.52254865	     -0.04000000	     -0.04000000	      0.00000000	      0.03292038
      0.52265572	     -0.04000000	     -0.04000000	      0.00000000	      0.03292003
      0.52276279	     -0.04000000	     -0.04000000	      0.00000000	      0.03291967
      0.52286985	     -0.04000000	     -0.04000000	      0.00000000	      0.03291932
      0.52297692	     -0.04000000	     -0.04000000	      0.00000000	      0.03291897
      0.52306945	     -0.04000000	     -0.04000000	      0.00000000	      0.03291867
      0.52316197	     -0.04000000	     -0.04000000	      0.00000000	      0.03291836
      0.52327662	     -0.04000000	     -0.04000000	      0.00000000	      0.03291799
      0.52339127	     -0.04000000	     -0.04000000	      0.00000000	      0.03291761
      0.52348405	     -0.04000000	     -0.04000000	      0.00000000	      0.03291731
      0.52357684	     -0.04000000	     -0.04000000	      0.00000000	      0.03291700
      0.52369285	     -0.04000000	     -0.04000000	      0.00000000	      0.03291662
      0.52380886	     -0.04000000	     -0.04000000	      0.00000000	      0.03291624
      0.52389814	     -0.04000000	     -0.04000000	      0.00000000	      0.03291595
      0.52398742	     -0.04000000	     -0.04000000	      0.00000000	      0.03291565
      0.52410825	     -0.04000000	     -0.04000000	      0.00000000	      0.03291526
      0.52422907	     -0.04000000	     -0.04000000	      0.00000000	      0.03291486
      0.52431487	     -0.04000000	     -0.04000000	      0.00000000	      0.03291458
      0.52440067	     -0.04000000	     -0.04000000	      0.00000000	      0.03291430
      0.52452819	     -0.04000000	     -0.04000000	      0.00000000	      0.03291388
      0.52463522	     -0.04000000	     -0.04000000	      0.00000000	      0.03291353
      0.52474226	     -0.04000000	     -0.04000000	      0.00000000	      0.03291318
      0.52484929	     -0.04000000	     -0.04000000	      0.00000000	      0.03291283
      0.52494503	     -0.04000000	     -0.04000000	      0.00000000	      0.03291252
      0.52504076	     -0.04000000	     -0.04000000	      0.00000000	      0.03291221
      0.52513650	     -0.04000000	     -0.04000000	      0.00000000	      0.03291189
      0.52525895	     -0.04000000	     -0.04000000	      0.00000000	      0.03291149
      0.52535596	     -0.04000000	     -0.04000000	      0.00000000	      0.03291118
      0.52545297	     -0.04000000	     -0.04000000	      0.00000000	      0.03291086
      0.52554997	     -0.04000000	     -0.04000000	      0.00000000	      0.03291054
      0.52567178	     -0.04000000	     -0.04000000	      0.00000000	      0.03291015
      0.52576697	     -0.04000000	     -0.04000000	      0.00000000	      0.03290984
      0.52586216	     -0.04000000	     -0.04000000	      0.00000000	      0.03290953
      0.52595734	     -0.04000000	     -0.04000000	      0.00000000	      0.03290922
      0.52608455	     -0.04000000	     -0.04000000	      0.00000000	      0.03290880
      0.52617879	     -0.04000000	     -0.04000000	      0.00000000	      0.03290849
      0.52627304	     -0.04000000	     -0.04000000	      0.00000000	      0.03290819
      0.52638856	     -0.04000000	     -0.04000000	      0.00000000	      0.03290781
      0.52649116	     -0.04000000	     -0.04000000	      0.00000000	      0.03290748
      0.52659375	     -0.04000000	     -0.04000000	      0.00000000	      0.03290714
      0.52669635	     -0.04000000	     -0.04000000	      0.00000000	      0.03290681
      0.52679894	     -0.04000000	     -0.04000000	      0.00000000	      0.03290647
      0.52690154	     -0.04000000	     -0.04000000	      0.00000000	      0.03290614
      0.52700413	     -0.04000000	     -0.04000000	      0.00000000	      0.03290581
      0.52710673	     -0.04000000	     -0.04000000	      0.00000000	      0.03290547
      0.52720932	     -0.04000000	     -0.04000000	      0.00000000	      0.03290514
      0.52731192	     -0.04000000	     -0.04000000	      0.00000000	      0.03290481
      0.52741452	     -0.04000000	     -0.04000000	      0.00000000	      0.03290447
      0.52750573	     -0.04000000	     -0.04000000	      0.00000000	      0.03290418
      0.52759695	     -0.04000000	     -0.04000000	      0.00000000	      0.03290388
      0.52770915	     -0.04000000	     -0.04000000	      0.00000000	      0.03290351
      0.52782134	     -0.04000000	     -0.04000000	      0.00000000	      0.03290315
      0.52791397	     -0.04000000	     -0.04000000	      0.00000000	      0.03290285
      0.52800661	     -0.04000000	     -0.04000000	      0.00000000	      0.03290255
      0.52811933	     -0.04000000	     -0.04000000	      0.00000000	      0.03290218
      0.52823205	     -0.04000000	     -0.04000000	      0.00000000	      0.03290182
      0.52832104	     -0.04000000	     -0.04000000	      0.00000000	      0.03290153
      0.52841003	     -0.04000000	     -0.04000000	      0.00000000	      0.03290124
      0.52852729	     -0.04000000	     -0.04000000	      0.00000000	      0.03290086
      0.52864455	     -0.04000000	     -0.04000000	      0.00000000	      0.03290048
      0.52873041	     -0.04000000	     -0.04000000	      0.00000000	      0.03290020
      0.52881626	     -0.04000000	     -0.04000000	      0.00000000	      0.03289992
      0.52893920	     -0.04000000	     -0.04000000	      0.00000000	      0.03289952
      0.52904408	     -0.04000000	     -0.04000000	      0.00000000	      0.03289918
      0.52914896	     -0.04000000	     -0.04000000	      0.00000000	      0.03289885
      0.52925385	     -0.04000000	     -0.04000000	      0.00000000	      0.03289851
      0.52935873	     -0.04000000	     -0.04000000	      0.00000000	      0.03289817
      0.52944839	     -0.04000000	     -0.04000000	      0.00000000	      0.03289788
      0.52953805	     -0.04000000	     -0.04000000	      0.00000000	      0.03289759
      0.52965167	     -0.04000000	     -0.04000000	      0.00000000	      0.03289722
      0.52976528	     -0.04000000	     -0.04000000	      0.00000000	      0.03289685
      0.52985476	     -0.04000000	     -0.04000000	      0.00000000	      0.03289656
      0.52994424	     -0.04000000	     -0.04000000	      0.00000000	      0.03289627
      0.53006015	     -0.04000000	     -0.04000000	      0.00000000	      0.03289590
      0.53017605	     -0.04000000	     -0.04000000	      0.00000000	      0.03289552
      0.53026123	     -0.04000000	     -0.04000000	      0.00000000	      0.03289525
      0.53034640	     -0.04000000	     -0.04000000	      0.00000000	      0.03289497
      0.53046917	     -0.04000000	     -0.04000000	      0.00000000	      0.03289458
      0.53057344	     -0.04000000	     -0.04000000	      0.00000000	      0.03289424
      0.53067772	     -0.04000000	     -0.04000000	      0.00000000	      0.03289390
      0.53078199	     -0.04000000	     -0.04000000	      0.00000000	      0.03289357
      0.53088627	     -0.04000000	     -0.04000000	      0.00000000	      0.03289323
      0.53097595	     -0.04000000	     -0.04000000	      0.00000000	      0.03289294
      0.53106563	     -0.04000000	     -0.04000000	      0.00000000	      0.03289265
      0.53117789	     -0.04000000	     -0.04000000	      0.00000000	      0.03289229
      0.53129014	     -0.04000000	     -0.04000000	      0.00000000	      0.03289193
      0.53138021	     -0.04000000	     -0.04000000	      0.00000000	      0.03289164
      0.53147027	     -0.04000000	     -0.04000000	      0.00000000	      0.03289135
      0.53158385	     -0.04000000	     -0.04000000	      0.00000000	      0.03289098
      0.53169743	     -0.04000000	     -0.04000000	      0.00000000	      0.03289062
      0.53178401	     -0.04000000	     -0.04000000	      0.00000000	      0.03289034
      0.53187060	     -0.04000000	     -0.04000000	      0.00000000	      0.03289006
      0.53198905	     -0.04000000	     -0.04000000	      0.00000000	      0.03288968
      0.53210750	     -0.04000000	     -0.04000000	      0.00000000	      0.03288929
      0.53219074	     -0.04000000	     -0.04000000	      0.00000000	      0.03288903
      0.53227399	     -0.04000000	     -0.04000000	      0.00000000	      0.03288876
      0.53239904	     -0.04000000	     -0.04000000	      0.00000000	      0.03288836
      0.53250373	     -0.04000000	     -0.04000000	      0.00000000	      0.03288802
      0.53260842	     -0.04000000	     -0.04000000	      0.00000000	      0.03288768
      0.53271312	     -0.04000000	     -0.04000000	      0.00000000	      0.03288735
      0.53280561	     -0.04000000	     -0.04000000	      0.00000000	      0.03288705
      0.53289809	     -0.04000000	     -0.04000000	      0.00000000	      0.03288675
      0.53299058	     -0.04000000	     -0.04000000	      0.00000000	      0.03288645
      0.53311300	     -0.04000000	     -0.04000000	      0.00000000	      0.03288606
      0.53320683	     -0.04000000	     -0.04000000	      0.00000000	      0.03288576
      0.53330066	     -0.04000000	     -0.04000000	      0.00000000	      0.03288546
      0.53339450	     -0.04000000	     -0.04000000	      0.00000000	      0.03288516
      0.53351654	     -0.04000000	     -0.04000000	      0.00000000	      0.03288477
      0.53360830	     -0.04000000	     -0.04000000	      0.00000000	      0.03288447
      0.53370006	     -0.04000000	     -0.04000000	      0.00000000	      0.03288418
      0.53381248	     -0.04000000	     -0.04000000	      0.00000000	      0.03288382
      0.53391349	     -0.04000000	     -0.04000000	      0.00000000	      0.03288349
      0.53401450	     -0.04000000	     -0.04000000	      0.00000000	      0.03288317
      0.53411551	     -0.04000000	     -0.04000000	      0.00000000	      0.03288284
      0.53421652	     -0.04000000	     -0.04000000	      0.00000000	      0.03288252
      0.53431753	     -0.04000000	     -0.04000000	      0.00000000	      0.03288220
      0.53441853	     -0.04000000	     -0.04000000	      0.00000000	      0.03288187
      0.53450701	     -0.04000000	     -0.04000000	      0.00000000	      0.03288159
      0.53459549	     -0.04000000	     -0.04000000	      0.00000000	      0.03288130
      0.53470655	     -0.04000000	     -0.04000000	      0.00000000	      0.03288095
      0.53481761	     -0.04000000	     -0.04000000	      0.00000000	      0.03288059
      0.53490653	     -0.04000000	     -0.04000000	      0.00000000	      0.03288031
      0.53499545	     -0.04000000	     -0.04000000	      0.00000000	      0.03288002
      0.53510839	     -0.04000000	     -0.04000000	      0.00000000	      0.03287966
      0.53522133	     -0.04000000	     -0.04000000	      0.00000000	      0.03287930
      0.53530570	     -0.04000000	     -0.04000000	      0.00000000	      0.03287903
      0.53539008	     -0.04000000	     -0.04000000	      0.00000000	      0.03287876
      0.53550993	     -0.04000000	     -0.04000000	      0.00000000	      0.03287838
      0.53561676	     -0.04000000	     -0.04000000	      0.00000000	      0.03287803
      0.53572359	     -0.04000000	     -0.04000000	      0.00000000	      0.03287769
      0.53580976	     -0.04000000	     -0.04000000	      0.00000000	      0.03287742
      0.53589593	     -0.04000000	     -0.04000000	      0.00000000	      0.03287714
      0.53601039	     -0.04000000	     -0.04000000	      0.00000000	      0.03287678
      0.53612485	     -0.04000000	     -0.04000000	      0.00000000	      0.03287641
      0.53621039	     -0.04000000	     -0.04000000	      0.00000000	      0.03287614
      0.53629592	     -0.04000000	     -0.04000000	      0.00000000	      0.03287586
      0.53641301	     -0.04000000	     -0.04000000	      0.00000000	      0.03287549
      0.53653009	     -0.04000000	     -0.04000000	      0.00000000	      0.03287511
      0.53661190	     -0.04000000	     -0.04000000	      0.00000000	      0.03287485
      0.53669372	     -0.04000000	     -0.04000000	      0.00000000	      0.03287459
      0.53681750	     -0.04000000	     -0.04000000	      0.00000000	      0.03287420
      0.53692145	     -0.04000000	     -0.04000000	      0.00000000	      0.03287386
      0.53702541	     -0.04000000	     -0.04000000	      0.00000000	      0.03287353
      0.53712936	     -0.04000000	     -0.04000000	      0.00000000	      0.03287320
      0.53721879	     -0.04000000	     -0.04000000	      0.00000000	      0.03287291
      0.53730822	     -0.04000000	     -0.04000000	      0.00000000	      0.03287263
      0.53741679	     -0.04000000	     -0.04000000	      0.00000000	      0.03287228
      0.53752536	     -0.04000000	     -0.04000000	      0.00000000	      0.03287194
      0.53761463	     -0.04000000	     -0.04000000	      0.00000000	      0.03287165
      0.53770391	     -0.04000000	     -0.04000000	      0.00000000	      0.03287137
      0.53781360	     -0.04000000	     -0.04000000	      0.00000000	      0.03287102
      0.53792328	     -0.04000000	     -0.04000000	      0.00000000	      0.03287067
      0.53801022	     -0.04000000	     -0.04000000	      0.00000000	      0.03287039
      0.53809717	     -0.04000000	     -0.04000000	      0.00000000	      0.03287011
      0.53820985	     -0.04000000	     -0.04000000	      0.00000000	      0.03286975
      0.53832253	     -0.04000000	     -0.04000000	      0.00000000	      0.03286939
      0.53840725	     -0.04000000	     -0.04000000	      0.00000000	      0.03286912
      0.53849196	     -0.04000000	     -0.04000000	      0.00000000	      0.03286885
      0.53860832	     -0.04000000	     -0.04000000	      0.00000000	      0.03286848
      0.53872468	     -0.04000000	     -0.04000000	      0.00000000	      0.03286811
      0.53880646	     -0.04000000	     -0.04000000	      0.00000000	      0.03286785
      0.53888824	     -0.04000000	     -0.04000000	      0.00000000	      0.03286759
      0.53901016	     -0.04000000	     -0.04000000	      0.00000000	      0.03286720
      0.53911330	     -0.04000000	     -0.04000000	      0.00000000	      0.03286688
      0.53921644	     -0.04000000	     -0.04000000	      0.00000000	      0.03286655
      0.53931958	     -0.04000000	     -0.04000000	      0.00000000	      0.03286622
      0.53940862	     -0.04000000	     -0.04000000	      0.00000000	      0.03286594
      0.53949765	     -0.04000000	     -0.04000000	      0.00000000	      0.03286565
      0.53960519	     -0.04000000	     -0.04000000	      0.00000000	      0.03286531
      0.53971273	     -0.04000000	     -0.04000000	      0.00000000	      0.03286497
      0.53980186	     -0.04000000	     -0.04000000	      0.00000000	      0.03286468
      0.53989100	     -0.04000000	     -0.04000000	      0.00000000	      0.03286440
      0.53999931	     -0.04000000	     -0.04000000	      0.00000000	      0.03286406
      0.54010762	     -0.04000000	     -0.04000000	      0.00000000	      0.03286371
      0.54019469	     -0.04000000	     -0.04000000	      0.00000000	      0.03286344
      0.54028175	     -0.04000000	     -0.04000000	      0.00000000	      0.03286316
      0.54039256	     -0.04000000	     -0.04000000	      0.00000000	      0.03286281
      0.54050338	     -0.04000000	     -0.04000000	      0.00000000	      0.03286245
      0.54058860	     -0.04000000	     -0.04000000	      0.00000000	      0.03286218
      0.54067382	     -0.04000000	     -0.04000000	      0.00000000	      0.03286191
      0.54078751	     -0.04000000	     -0.04000000	      0.00000000	      0.03286155
      0.54090121	     -0.04000000	     -0.04000000	      0.00000000	      0.03286119
      0.54098401	     -0.04000000	     -0.04000000	      0.00000000	      0.03286093
      0.54106681	     -0.04000000	     -0.04000000	      0.00000000	      0.03286066
      0.54118466	     -0.04000000	     -0.04000000	      0.00000000	      0.03286029
      0.54128650	     -0.04000000	     -0.04000000	      0.00000000	      0.03285997
      0.54138833	     -0.04000000	     -0.04000000	      0.00000000	      0.03285964
      0.54149017	     -0.04000000	     -0.04000000	      0.00000000	      0.03285932
      0.54157975	     -0.04000000	     -0.04000000	      0.00000000	      0.03285903
      0.54166932	     -0.04000000	     -0.04000000	      0.00000000	      0.03285875
      0.54175890	     -0.04000000	     -0.04000000	      0.00000000	      0.03285847
      0.54188014	     -0.04000000	     -0.04000000	      0.00000000	      0.03285808
      0.54197065	     -0.04000000	     -0.04000000	      0.00000000	      0.03285779
      0.54206117	     -0.04000000	     -0.04000000	      0.00000000	      0.03285751
      0.54216987	     -0.04000000	     -0.04000000	      0.00000000	      0.03285716
      0.54226767	     -0.04000000	     -0.04000000	      0.00000000	      0.03285685
      0.54236548	     -0.04000000	     -0.04000000	      0.00000000	      0.03285654
      0.54246329	     -0.04000000	     -0.04000000	      0.00000000	      0.03285623
      0.54256110	     -0.04000000	     -0.04000000	      0.00000000	      0.03285592
      0.54265890	     -0.04000000	     -0.04000000	      0.00000000	      0.03285561
      0.54275671	     -0.04000000	     -0.04000000	      0.00000000	      0.03285530
      0.54285452	     -0.04000000	     -0.04000000	      0.00000000	      0.03285499
      0.54295233	     -0.04000000	     -0.04000000	      0.00000000	      0.03285468
      0.54305013	     -0.04000000	     -0.04000000	      0.00000000	      0.03285437
      0.54313783	     -0.04000000	     -0.04000000	      0.00000000	      0.03285409
      0.54322554	     -0.04000000	     -0.04000000	      0.00000000	      0.03285381
      0.54333115	     -0.04000000	     -0.04000000	      0.00000000	      0.03285348
      0.54343676	     -0.04000000	     -0.04000000	      0.00000000	      0.03285314
      0.54352721	     -0.04000000	     -0.04000000	      0.00000000	      0.03285286
      0.54361766	     -0.04000000	     -0.04000000	      0.00000000	      0.03285257
      0.54370810	     -0.04000000	     -0.04000000	      0.00000000	      0.03285228
      0.54382512	     -0.04000000	     -0.04000000	      0.00000000	      0.03285191
      0.54391527	     -0.04000000	     -0.04000000	      0.00000000	      0.03285163
      0.54400542	     -0.04000000	     -0.04000000	      0.00000000	      0.03285134
      0.54409557	     -0.04000000	     -0.04000000	      0.00000000	      0.03285105
      0.54421628	     -0.04000000	     -0.04000000	      0.00000000	      0.03285067
      0.54430429	     -0.04000000	     -0.04000000	      0.00000000	      0.03285039
      0.54439230	     -0.04000000	     -0.04000000	      0.00000000	      0.03285011
      0.54450245	     -0.04000000	     -0.04000000	      0.00000000	      0.03284976
      0.54460140	     -0.04000000	     -0.04000000	      0.00000000	      0.03284945
      0.54470034	     -0.04000000	     -0.04000000	      0.00000000	      0.03284914
      0.54479928	     -0.04000000	     -0.04000000	      0.00000000	      0.03284882
      0.54489822	     -0.04000000	     -0.04000000	      0.00000000	      0.03284851
      0.54498389	     -0.04000000	     -0.04000000	      0.00000000	      0.03284824
      0.54506955	     -0.04000000	     -0.04000000	      0.00000000	      0.03284797
      0.54517809	     -0.04000000	     -0.04000000	      0.00000000	      0.03284762
      0.54528664	     -0.04000000	     -0.04000000	      0.00000000	      0.03284728
      0.54537112	     -0.04000000	     -0.04000000	      0.00000000	      0.03284701
      0.54545561	     -0.04000000	     -0.04000000	      0.00000000	      0.03284675
      0.54556821	     -0.04000000	     -0.04000000	      0.00000000	      0.03284639
      0.54566913	     -0.04000000	     -0.04000000	      0.00000000	      0.03284607
      0.54577006	     -0.04000000	     -0.04000000	      0.00000000	      0.03284575
      0.54585863	     -0.04000000	     -0.04000000	      0.00000000	      0.03284547
      0.54594720	     -0.04000000	     -0.04000000	      0.00000000	      0.03284519
      0.54603577	     -0.04000000	     -0.04000000	      0.00000000	      0.03284491
      0.54615554	     -0.04000000	     -0.04000000	      0.00000000	      0.03284453
      0.54624464	     -0.04000000	     -0.04000000	      0.00000000	      0.03284425
      0.54633374	     -0.04000000	     -0.04000000	      0.00000000	      0.03284397
      0.54644134	     -0.04000000	     -0.04000000	      0.00000000	      0.03284362
      0.54654894	     -0.04000000	     -0.04000000	      0.00000000	      0.03284328
      0.54663024	     -0.04000000	     -0.04000000	      0.00000000	      0.03284303
      0.54671154	     -0.04000000	     -0.04000000	      0.00000000	      0.03284277
      0.54682647	     -0.04000000	     -0.04000000	      0.00000000	      0.03284241
      0.54692795	     -0.04000000	     -0.04000000	      0.00000000	      0.03284208
      0.54702942	     -0.04000000	     -0.04000000	      0.00000000	      0.03284176
      0.54713089	     -0.04000000	     -0.04000000	      0.00000000	      0.03284144
      0.54721515	     -0.04000000	     -0.04000000	      0.00000000	      0.03284118
      0.54729940	     -0.04000000	     -0.04000000	      0.00000000	      0.03284091
      0.54740802	     -0.04000000	     -0.04000000	      0.00000000	      0.03284057
      0.54751664	     -0.04000000	     -0.04000000	      0.00000000	      0.03284022
      0.54760240	     -0.04000000	     -0.04000000	      0.00000000	      0.03283995
      0.54768817	     -0.04000000	     -0.04000000	      0.00000000	      0.03283968
      0.54779641	     -0.04000000	     -0.04000000	      0.00000000	      0.03283934
      0.54790464	     -0.04000000	     -0.04000000	      0.00000000	      0.03283899
      0.54798825	     -0.04000000	     -0.04000000	      0.00000000	      0.03283873
      0.54807186	     -0.04000000	     -0.04000000	      0.00000000	      0.03283846
      0.54818264	     -0.04000000	     -0.04000000	      0.00000000	      0.03283811
      0.54829341	     -0.04000000	     -0.04000000	      0.00000000	      0.03283776
      0.54837575	     -0.04000000	     -0.04000000	      0.00000000	      0.03283750
      0.54845810	     -0.04000000	     -0.04000000	      0.00000000	      0.03283724
      0.54857109	     -0.04000000	     -0.04000000	      0.00000000	      0.03283689
      0.54867065	     -0.04000000	     -0.04000000	      0.00000000	      0.03283657
      0.54877021	     -0.04000000	     -0.04000000	      0.00000000	      0.03283625
      0.54886976	     -0.04000000	     -0.04000000	      0.00000000	      0.03283594
      0.54895767	     -0.04000000	     -0.04000000	      0.00000000	      0.03283566
      0.54904558	     -0.04000000	     -0.04000000	      0.00000000	      0.03283538
      0.54913349	     -0.04000000	     -0.04000000	      0.00000000	      0.03283511
      0.54925188	     -0.04000000	     -0.04000000	      0.00000000	      0.03283473
      0.54934017	     -0.04000000	     -0.04000000	      0.00000000	      0.03283445
      0.54942846	     -0.04000000	     -0.04000000	      0.00000000	      0.03283417
      0.54953504	     -0.04000000	     -0.04000000	      0.00000000	      0.03283383
      0.54964162	     -0.04000000	     -0.04000000	      0.00000000	      0.03283350
      0.54972267	     -0.04000000	     -0.04000000	      0.00000000	      0.03283324
      0.54980373	     -0.04000000	     -0.04000000	      0.00000000	      0.03283298
      0.54991683	     -0.04000000	     -0.04000000	      0.00000000	      0.03283263
      0.55001739	     -0.04000000	     -0.04000000	      0.00000000	      0.03283231
      0.55011796	     -0.04000000	     -0.04000000	      0.00000000	      0.03283199
      0.55021852	     -0.04000000	     -0.04000000	      0.00000000	      0.03283167
      0.55030213	     -0.04000000	     -0.04000000	      0.00000000	      0.03283141
      0.55038574	     -0.04000000	     -0.04000000	      0.00000000	      0.03283114
      0.55049326	     -0.04000000	     -0.04000000	      0.00000000	      0.03283080
      0.55060077	     -0.04000000	     -0.04000000	      0.00000000	      0.03283046
      0.55068630	     -0.04000000	     -0.04000000	      0.00000000	      0.03283019
      0.55077183	     -0.04000000	     -0.04000000	      0.00000000	      0.03282992
      0.55087844	     -0.04000000	     -0.04000000	      0.00000000	      0.03282958
      0.55098505	     -0.04000000	     -0.04000000	      0.00000000	      0.03282925
      0.55106871	     -0.04000000	     -0.04000000	      0.00000000	      0.03282898
      0.55115238	     -0.04000000	     -0.04000000	      0.00000000	      0.03282872
      0.55126093	     -0.04000000	     -0.04000000	      0.00000000	      0.03282837
      0.55136948	     -0.04000000	     -0.04000000	      0.00000000	      0.03282803
      0.55145234	     -0.04000000	     -0.04000000	      0.00000000	      0.03282777
      0.55153520	     -0.04000000	     -0.04000000	      0.00000000	      0.03282750
      0.55164511	     -0.04000000	     -0.04000000	      0.00000000	      0.03282716
      0.55175503	     -0.04000000	     -0.04000000	      0.00000000	      0.03282681
      0.55183657	     -0.04000000	     -0.04000000	      0.00000000	      0.03282655
      0.55191811	     -0.04000000	     -0.04000000	      0.00000000	      0.03282629
      0.55203004	     -0.04000000	     -0.04000000	      0.00000000	      0.03282594
      0.55212895	     -0.04000000	     -0.04000000	      0.00000000	      0.03282562
      0.55222787	     -0.04000000	     -0.04000000	      0.00000000	      0.03282531
      0.55232678	     -0.04000000	     -0.04000000	      0.00000000	      0.03282500
      0.55241318	     -0.04000000	     -0.04000000	      0.00000000	      0.03282472
      0.55249958	     -0.04000000	     -0.04000000	      0.00000000	      0.03282445
      0.55258598	     -0.04000000	     -0.04000000	      0.00000000	      0.03282417
      0.55270619	     -0.04000000	     -0.04000000	      0.00000000	      0.03282379
      0.55279270	     -0.04000000	     -0.04000000	      0.00000000	      0.03282352
      0.55287922	     -0.04000000	     -0.04000000	      0.00000000	      0.03282325
      0.55298645	     -0.04000000	     -0.04000000	      0.00000000	      0.03282291
      0.55308294	     -0.04000000	     -0.04000000	      0.00000000	      0.03282260
      0.55317943	     -0.04000000	     -0.04000000	      0.00000000	      0.03282229
      0.55327593	     -0.04000000	     -0.04000000	      0.00000000	      0.03282199
      0.55337242	     -0.04000000	     -0.04000000	      0.00000000	      0.03282168
      0.55345725	     -0.04000000	     -0.04000000	      0.00000000	      0.03282141
      0.55354207	     -0.04000000	     -0.04000000	      0.00000000	      0.03282114
      0.55364702	     -0.04000000	     -0.04000000	      0.00000000	      0.03282081
      0.55375198	     -0.04000000	     -0.04000000	      0.00000000	      0.03282048
      0.55383485	     -0.04000000	     -0.04000000	      0.00000000	      0.03282022
      0.55391772	     -0.04000000	     -0.04000000	      0.00000000	      0.03281995
      0.55402748	     -0.04000000	     -0.04000000	      0.00000000	      0.03281960
      0.55412550	     -0.04000000	     -0.04000000	      0.00000000	      0.03281929
      0.55422353	     -0.04000000	     -0.04000000	      0.00000000	      0.03281898
      0.55431144	     -0.04000000	     -0.04000000	      0.00000000	      0.03281870
      0.55439934	     -0.04000000	     -0.04000000	      0.00000000	      0.03281842
      0.55448725	     -0.04000000	     -0.04000000	      0.00000000	      0.03281815
      0.55459973	     -0.04000000	     -0.04000000	      0.00000000	      0.03281779
      0.55468762	     -0.04000000	     -0.04000000	      0.00000000	      0.03281751
      0.55477551	     -0.04000000	     -0.04000000	      0.00000000	      0.03281723
      0.55486340	     -0.04000000	     -0.04000000	      0.00000000	      0.03281695
      0.55497955	     -0.04000000	     -0.04000000	      0.00000000	      0.03281658
      0.55506486	     -0.04000000	     -0.04000000	      0.00000000	      0.03281631
      0.55515017	     -0.04000000	     -0.04000000	      0.00000000	      0.03281604
      0.55525681	     -0.04000000	     -0.04000000	      0.00000000	      0.03281570
      0.55536346	     -0.04000000	     -0.04000000	      0.00000000	      0.03281536
      0.55544313	     -0.04000000	     -0.04000000	      0.00000000	      0.03281511
      0.55552280	     -0.04000000	     -0.04000000	      0.00000000	      0.03281486
      0.55563475	     -0.04000000	     -0.04000000	      0.00000000	      0.03281450
      0.55573417	     -0.04000000	     -0.04000000	      0.00000000	      0.03281418
      0.55583358	     -0.04000000	     -0.04000000	      0.00000000	      0.03281387
      0.55593300	     -0.04000000	     -0.04000000	      0.00000000	      0.03281355
      0.55601477	     -0.04000000	     -0.04000000	      0.00000000	      0.03281329
      0.55609655	     -0.04000000	     -0.04000000	      0.00000000	      0.03281303
      0.55620325	     -0.04000000	     -0.04000000	      0.00000000	      0.03281269
      0.55630177	     -0.04000000	     -0.04000000	      0.00000000	      0.03281238
      0.55640029	     -0.04000000	     -0.04000000	      0.00000000	      0.03281207
      0.55649881	     -0.04000000	     -0.04000000	      0.00000000	      0.03281175
      0.55658102	     -0.04000000	     -0.04000000	      0.00000000	      0.03281149
      0.55666324	     -0.04000000	     -0.04000000	      0.00000000	      0.03281123
      0.55676884	     -0.04000000	     -0.04000000	      0.00000000	      0.03281089
      0.55687444	     -0.04000000	     -0.04000000	      0.00000000	      0.03281056
      0.55695934	     -0.04000000	     -0.04000000	      0.00000000	      0.03281029
      0.55704424	     -0.04000000	     -0.04000000	      0.00000000	      0.03281002
      0.55714808	     -0.04000000	     -0.04000000	      0.00000000	      0.03280968
      0.55725192	     -0.04000000	     -0.04000000	      0.00000000	      0.03280935
      0.55733527	     -0.04000000	     -0.04000000	      0.00000000	      0.03280909
      0.55741861	     -0.04000000	     -0.04000000	      0.00000000	      0.03280882
      0.55752374	     -0.04000000	     -0.04000000	      0.00000000	      0.03280849
      0.55762888	     -0.04000000	     -0.04000000	      0.00000000	      0.03280815
      0.55771197	     -0.04000000	     -0.04000000	      0.00000000	      0.03280789
      0.55779507	     -0.04000000	     -0.04000000	      0.00000000	      0.03280762
      0.55790066	     -0.04000000	     -0.04000000	      0.00000000	      0.03280729
      0.55800624	     -0.04000000	     -0.04000000	      0.00000000	      0.03280695
      0.55808857	     -0.04000000	     -0.04000000	      0.00000000	      0.03280669
      0.55817090	     -0.04000000	     -0.04000000	      0.00000000	      0.03280642
      0.55827741	     -0.04000000	     -0.04000000	      0.00000000	      0.03280608
      0.55838392	     -0.04000000	     -0.04000000	      0.00000000	      0.03280574
      0.55846554	     -0.04000000	     -0.04000000	      0.00000000	      0.03280548
      0.55854716	     -0.04000000	     -0.04000000	      0.00000000	      0.03280522
      0.55865467	     -0.04000000	     -0.04000000	      0.00000000	      0.03280488
      0.55876218	     -0.04000000	     -0.04000000	      0.00000000	      0.03280453
      0.55884293	     -0.04000000	     -0.04000000	      0.00000000	      0.03280428
      0.55892369	     -0.04000000	     -0.04000000	      0.00000000	      0.03280402
      0.55903248	     -0.04000000	     -0.04000000	      0.00000000	      0.03280367
      0.55912945	     -0.04000000	     -0.04000000	      0.00000000	      0.03280336
      0.55922641	     -0.04000000	     -0.04000000	      0.00000000	      0.03280305
      0.55932338	     -0.04000000	     -0.04000000	      0.00000000	      0.03280274
      0.55940869	     -0.04000000	     -0.04000000	      0.00000000	      0.03280247
      0.55949400	     -0.04000000	     -0.04000000	      0.00000000	      0.03280219
      0.55957931	     -0.04000000	     -0.04000000	      0.00000000	      0.03280192
      0.55969585	     -0.04000000	     -0.04000000	      0.00000000	      0.03280155
      0.55978118	     -0.04000000	     -0.04000000	      0.00000000	      0.03280127
      0.55986651	     -0.04000000	     -0.04000000	      0.00000000	      0.03280100
      0.55997113	     -0.04000000	     -0.04000000	      0.00000000	      0.03280066
      0.56007575	     -0.04000000	     -0.04000000	      0.00000000	      0.03280033
      0.56015439	     -0.04000000	     -0.04000000	      0.00000000	      0.03280008
      0.56023303	     -0.04000000	     -0.04000000	      0.00000000	      0.03279982
      0.56034371	     -0.04000000	     -0.04000000	      0.00000000	      0.03279947
      0.56044214	     -0.04000000	     -0.04000000	      0.00000000	      0.03279915
      0.56054057	     -0.04000000	     -0.04000000	      0.00000000	      0.03279884
      0.56062899	     -0.04000000	     -0.04000000	      0.00000000	      0.03279855
      0.56071740	     -0.04000000	     -0.04000000	      0.00000000	      0.03279827
      0.56080582	     -0.04000000	     -0.04000000	      0.00000000	      0.03279799
      0.56089424	     -0.04000000	     -0.04000000	      0.00000000	      0.03279770
      0.56100807	     -0.04000000	     -0.04000000	      0.00000000	      0.03279734
      0.56109024	     -0.04000000	     -0.04000000	      0.00000000	      0.03279707
      0.56117241	     -0.04000000	     -0.04000000	      0.00000000	      0.03279681
      0.56127979	     -0.04000000	     -0.04000000	      0.00000000	      0.03279646
      0.56138717	     -0.04000000	     -0.04000000	      0.00000000	      0.03279612
      0.56146469	     -0.04000000	     -0.04000000	      0.00000000	      0.03279587
      0.56154222	     -0.04000000	     -0.04000000	      0.00000000	      0.03279562
      0.56165486	     -0.04000000	     -0.04000000	      0.00000000	      0.03279525
      0.56175325	     -0.04000000	     -0.04000000	      0.00000000	      0.03279494
      0.56185163	     -0.04000000	     -0.04000000	      0.00000000	      0.03279462
      0.56194006	     -0.04000000	     -0.04000000	      0.00000000	      0.03279434
      0.56202849	     -0.04000000	     -0.04000000	      0.00000000	      0.03279405
      0.56211692	     -0.04000000	     -0.04000000	      0.00000000	      0.03279377
      0.56220535	     -0.04000000	     -0.04000000	      0.00000000	      0.03279348
      0.56231721	     -0.04000000	     -0.04000000	      0.00000000	      0.03279312
      0.56239983	     -0.04000000	     -0.04000000	      0.00000000	      0.03279285
      0.56248245	     -0.04000000	     -0.04000000	      0.00000000	      0.03279259
      0.56258833	     -0.04000000	     -0.04000000	      0.00000000	      0.03279224
      0.56269421	     -0.04000000	     -0.04000000	      0.00000000	      0.03279190
      0.56277217	     -0.04000000	     -0.04000000	      0.00000000	      0.03279165
      0.56285013	     -0.04000000	     -0.04000000	      0.00000000	      0.03279140
      0.56296114	     -0.04000000	     -0.04000000	      0.00000000	      0.03279104
      0.56305850	     -0.04000000	     -0.04000000	      0.00000000	      0.03279072
      0.56315585	     -0.04000000	     -0.04000000	      0.00000000	      0.03279041
      0.56325321	     -0.04000000	     -0.04000000	      0.00000000	      0.03279009
      0.56333459	     -0.04000000	     -0.04000000	      0.00000000	      0.03278983
      0.56341597	     -0.04000000	     -0.04000000	      0.00000000	      0.03278957
      0.56351961	     -0.04000000	     -0.04000000	      0.00000000	      0.03278923
      0.56362326	     -0.04000000	     -0.04000000	      0.00000000	      0.03278889
      0.56370602	     -0.04000000	     -0.04000000	      0.00000000	      0.03278863
      0.56378878	     -0.04000000	     -0.04000000	      0.00000000	      0.03278836
      0.56389214	     -0.04000000	     -0.04000000	      0.00000000	      0.03278802
      0.56399551	     -0.04000000	     -0.04000000	      0.00000000	      0.03278769
      0.56407619	     -0.04000000	     -0.04000000	      0.00000000	      0.03278742
      0.56415687	     -0.04000000	     -0.04000000	      0.00000000	      0.03278716
      0.56426276	     -0.04000000	     -0.04000000	      0.00000000	      0.03278682
      0.56436864	     -0.04000000	     -0.04000000	      0.00000000	      0.03278647
      0.56444782	     -0.04000000	     -0.04000000	      0.00000000	      0.03278622
      0.56452700	     -0.04000000	     -0.04000000	      0.00000000	      0.03278596
      0.56463557	     -0.04000000	     -0.04000000	      0.00000000	      0.03278561
      0.56473091	     -0.04000000	     -0.04000000	      0.00000000	      0.03278530
      0.56482625	     -0.04000000	     -0.04000000	      0.00000000	      0.03278498
      0.56492159	     -0.04000000	     -0.04000000	      0.00000000	      0.03278467
      0.56500687	     -0.04000000	     -0.04000000	      0.00000000	      0.03278440
      0.56509215	     -0.04000000	     -0.04000000	      0.00000000	      0.03278412
      0.56517743	     -0.04000000	     -0.04000000	      0.00000000	      0.03278384
      0.56528804	     -0.04000000	     -0.04000000	      0.00000000	      0.03278348
      0.56537422	     -0.04000000	     -0.04000000	      0.00000000	      0.03278320
      0.56546040	     -0.04000000	     -0.04000000	      0.00000000	      0.03278292
      0.56554657	     -0.04000000	     -0.04000000	      0.00000000	      0.03278263
      0.56565790	     -0.04000000	     -0.04000000	      0.00000000	      0.03278227
      0.56574226	     -0.04000000	     -0.04000000	      0.00000000	      0.03278199
      0.56582662	     -0.04000000	     -0.04000000	      0.00000000	      0.03278172
      0.56592942	     -0.04000000	     -0.04000000	      0.00000000	      0.03278138
      0.56603223	     -0.04000000	     -0.04000000	      0.00000000	      0.03278105
      0.56610944	     -0.04000000	     -0.04000000	      0.00000000	      0.03278079
      0.56618665	     -0.04000000	     -0.04000000	      0.00000000	      0.03278054
      0.56629720	     -0.04000000	     -0.04000000	      0.00000000	      0.03278018
      0.56639296	     -0.04000000	     -0.04000000	      0.00000000	      0.03277986
      0.56648871	     -0.04000000	     -0.04000000	      0.00000000	      0.03277955
      0.56658446	     -0.04000000	     -0.04000000	      0.00000000	      0.03277923
      0.56666738	     -0.04000000	     -0.04000000	      0.00000000	      0.03277896
      0.56675031	     -0.04000000	     -0.04000000	      0.00000000	      0.03277869
      0.56685083	     -0.04000000	     -0.04000000	      0.00000000	      0.03277836
      0.56695135	     -0.04000000	     -0.04000000	      0.00000000	      0.03277803
      0.56703368	     -0.04000000	     -0.04000000	      0.00000000	      0.03277776
      0.56711601	     -0.04000000	     -0.04000000	      0.00000000	      0.03277749
      0.56721844	     -0.04000000	     -0.04000000	      0.00000000	      0.03277715
      0.56732087	     -0.04000000	     -0.04000000	      0.00000000	      0.03277681
      0.56740011	     -0.04000000	     -0.04000000	      0.00000000	      0.03277655
      0.56747936	     -0.04000000	     -0.04000000	      0.00000000	      0.03277629
      0.56758642	     -0.04000000	     -0.04000000	      0.00000000	      0.03277593
      0.56769348	     -0.04000000	     -0.04000000	      0.00000000	      0.03277558
      0.56776891	     -0.04000000	     -0.04000000	      0.00000000	      0.03277533
      0.56784434	     -0.04000000	     -0.04000000	      0.00000000	      0.03277508
      0.56795917	     -0.04000000	     -0.04000000	      0.00000000	      0.03277470
      0.56805327	     -0.04000000	     -0.04000000	      0.00000000	      0.03277439
      0.56814737	     -0.04000000	     -0.04000000	      0.00000000	      0.03277408
      0.56824146	     -0.04000000	     -0.04000000	      0.00000000	      0.03277377
      0.56833556	     -0.04000000	     -0.04000000	      0.00000000	      0.03277345
      0.56841871	     -0.04000000	     -0.04000000	      0.00000000	      0.03277318
      0.56850186	     -0.04000000	     -0.04000000	      0.00000000	      0.03277290
      0.56858501	     -0.04000000	     -0.04000000	      0.00000000	      0.03277263
      0.56870013	     -0.04000000	     -0.04000000	      0.00000000	      0.03277224
      0.56878423	     -0.04000000	     -0.04000000	      0.00000000	      0.03277197
      0.56886834	     -0.04000000	     -0.04000000	      0.00000000	      0.03277169
      0.56897067	     -0.04000000	     -0.04000000	      0.00000000	      0.03277134
      0.56906256	     -0.04000000	     -0.04000000	      0.00000000	      0.03277104
      0.56915446	     -0.04000000	     -0.04000000	      0.00000000	      0.03277073
      0.56924635	     -0.04000000	     -0.04000000	      0.00000000	      0.03277043
      0.56933825	     -0.04000000	     -0.04000000	      0.00000000	      0.03277012
      0.56943014	     -0.04000000	     -0.04000000	      0.00000000	      0.03276981
      0.56952204	     -0.04000000	     -0.04000000	      0.00000000	      0.03276951
      0.56960460	     -0.04000000	     -0.04000000	      0.00000000	      0.03276923
      0.56968716	     -0.04000000	     -0.04000000	      0.00000000	      0.03276895
      0.56978687	     -0.04000000	     -0.04000000	      0.00000000	      0.03276862
      0.56988657	     -0.04000000	     -0.04000000	      0.00000000	      0.03276829
      0.56996735	     -0.04000000	     -0.04000000	      0.00000000	      0.03276802
      0.57004813	     -0.04000000	     -0.04000000	      0.00000000	      0.03276775
      0.57015232	     -0.04000000	     -0.04000000	      0.00000000	      0.03276740
      0.57024573	     -0.04000000	     -0.04000000	      0.00000000	      0.03276708
      0.57033914	     -0.04000000	     -0.04000000	      0.00000000	      0.03276677
      0.57043255	     -0.04000000	     -0.04000000	      0.00000000	      0.03276646
      0.57051403	     -0.04000000	     -0.04000000	      0.00000000	      0.03276618
      0.57059550	     -0.04000000	     -0.04000000	      0.00000000	      0.03276591
      0.57069705	     -0.04000000	     -0.04000000	      0.00000000	      0.03276557
      0.57079861	     -0.04000000	     -0.04000000	      0.00000000	      0.03276522
      0.57087619	     -0.04000000	     -0.04000000	      0.00000000	      0.03276496
      0.57095378	     -0.04000000	     -0.04000000	      0.00000000	      0.03276470
      0.57106354	     -0.04000000	     -0.04000000	      0.00000000	      0.03276433
      0.57115640	     -0.04000000	     -0.04000000	      0.00000000	      0.03276402
      0.57124925	     -0.04000000	     -0.04000000	      0.00000000	      0.03276370
      0.57134211	     -0.04000000	     -0.04000000	      0.00000000	      0.03276339
      0.57142551	     -0.04000000	     -0.04000000	      0.00000000	      0.03276311
      0.57150892	     -0.04000000	     -0.04000000	      0.00000000	      0.03276282
      0.57159232	     -0.04000000	     -0.04000000	      0.00000000	      0.03276254
      0.57170185	     -0.04000000	     -0.04000000	      0.00000000	      0.03276217
      0.57179100	     -0.04000000	     -0.04000000	      0.00000000	      0.03276187
      0.57188015	     -0.04000000	     -0.04000000	      0.00000000	      0.03276156
      0.57196930	     -0.04000000	     -0.04000000	      0.00000000	      0.03276126
      0.57205844	     -0.04000000	     -0.04000000	      0.00000000	      0.03276096
      0.57214759	     -0.04000000	     -0.04000000	      0.00000000	      0.03276065
      0.57223674	     -0.04000000	     -0.04000000	      0.00000000	      0.03276035
      0.57232589	     -0.04000000	     -0.04000000	      0.00000000	      0.03276005
      0.57241503	     -0.04000000	     -0.04000000	      0.00000000	      0.03275974
      0.57252309	     -0.04000000	     -0.04000000	      0.00000000	      0.03275937
      0.57260001	     -0.04000000	     -0.04000000	      0.00000000	      0.03275911
      0.57267693	     -0.04000000	     -0.04000000	      0.00000000	      0.03275885
      0.57278312	     -0.04000000	     -0.04000000	      0.00000000	      0.03275849
      0.57288092	     -0.04000000	     -0.04000000	      0.00000000	      0.03275815
      0.57297871	     -0.04000000	     -0.04000000	      0.00000000	      0.03275782
      0.57306235	     -0.04000000	     -0.04000000	      0.00000000	      0.03275753
      0.57314598	     -0.04000000	     -0.04000000	      0.00000000	      0.03275724
      0.57324657	     -0.04000000	     -0.04000000	      0.00000000	      0.03275690
      0.57333510	     -0.04000000	     -0.04000000	      0.00000000	      0.03275659
      0.57342363	     -0.04000000	     -0.04000000	      0.00000000	      0.03275629
      0.57351216	     -0.04000000	     -0.04000000	      0.00000000	      0.03275598
      0.57360069	     -0.04000000	     -0.04000000	      0.00000000	      0.03275568
      0.57368922	     -0.04000000	     -0.04000000	      0.00000000	      0.03275537
      0.57377775	     -0.04000000	     -0.04000000	      0.00000000	      0.03275507
      0.57386628	     -0.04000000	     -0.04000000	      0.00000000	      0.03275476
      0.57395481	     -0.04000000	     -0.04000000	      0.00000000	      0.03275446
      0.57404334	     -0.04000000	     -0.04000000	      0.00000000	      0.03275415
      0.57415408	     -0.04000000	     -0.04000000	      0.00000000	      0.03275377
      0.57422821	     -0.04000000	     -0.04000000	      0.00000000	      0.03275351
      0.57430234	     -0.04000000	     -0.04000000	      0.00000000	      0.03275325
      0.57441130	     -0.04000000	     -0.04000000	      0.00000000	      0.03275287
      0.57451527	     -0.04000000	     -0.04000000	      0.00000000	      0.03275251
      0.57461924	     -0.04000000	     -0.04000000	      0.00000000	      0.03275215
      0.57469862	     -0.04000000	     -0.04000000	      0.00000000	      0.03275187
      0.57477800	     -0.04000000	     -0.04000000	      0.00000000	      0.03275160
      0.57488716	     -0.04000000	     -0.04000000	      0.00000000	      0.03275122
      0.57497153	     -0.04000000	     -0.04000000	      0.00000000	      0.03275092
      0.57505589	     -0.04000000	     -0.04000000	      0.00000000	      0.03275063
      0.57514026	     -0.04000000	     -0.04000000	      0.00000000	      0.03275033
      0.57525157	     -0.04000000	     -0.04000000	      0.00000000	      0.03274994
      0.57532817	     -0.04000000	     -0.04000000	      0.00000000	      0.03274968
      0.57540476	     -0.04000000	     -0.04000000	      0.00000000	      0.03274941
      0.57550882	     -0.04000000	     -0.04000000	      0.00000000	      0.03274904
      0.57560788	     -0.04000000	     -0.04000000	      0.00000000	      0.03274870
      0.57570694	     -0.04000000	     -0.04000000	      0.00000000	      0.03274835
      0.57578946	     -0.04000000	     -0.04000000	      0.00000000	      0.03274806
      0.57587198	     -0.04000000	     -0.04000000	      0.00000000	      0.03274777
      0.57597530	     -0.04000000	     -0.04000000	      0.00000000	      0.03274740
      0.57605979	     -0.04000000	     -0.04000000	      0.00000000	      0.03274710
      0.57614428	     -0.04000000	     -0.04000000	      0.00000000	      0.03274681
      0.57622877	     -0.04000000	     -0.04000000	      0.00000000	      0.03274651
      0.57633729	     -0.04000000	     -0.04000000	      0.00000000	      0.03274612
      0.57641471	     -0.04000000	     -0.04000000	      0.00000000	      0.03274585
      0.57649212	     -0.04000000	     -0.04000000	      0.00000000	      0.03274558
      0.57659349	     -0.04000000	     -0.04000000	      0.00000000	      0.03274522
      0.57669118	     -0.04000000	     -0.04000000	      0.00000000	      0.03274487
      0.57678887	     -0.04000000	     -0.04000000	      0.00000000	      0.03274452
      0.57687228	     -0.04000000	     -0.04000000	      0.00000000	      0.03274423
      0.57695570	     -0.04000000	     -0.04000000	      0.00000000	      0.03274393
      0.57705763	     -0.04000000	     -0.04000000	      0.00000000	      0.03274356
      0.57714123	     -0.04000000	     -0.04000000	      0.00000000	      0.03274327
      0.57722484	     -0.04000000	     -0.04000000	      0.00000000	      0.03274297
      0.57730844	     -0.04000000	     -0.04000000	      0.00000000	      0.03274267
      0.57741952	     -0.04000000	     -0.04000000	      0.00000000	      0.03274227
      0.57749467	     -0.04000000	     -0.04000000	      0.00000000	      0.03274200
      0.57756982	     -0.04000000	     -0.04000000	      0.00000000	      0.03274173
      0.57767361	     -0.04000000	     -0.04000000	      0.00000000	      0.03274136
      0.57777388	     -0.04000000	     -0.04000000	      0.00000000	      0.03274100
      0.57787415	     -0.04000000	     -0.04000000	      0.00000000	      0.03274064
      0.57795995	     -0.04000000	     -0.04000000	      0.00000000	      0.03274033
      0.57804576	     -0.04000000	     -0.04000000	      0.00000000	      0.03274002
      0.57813157	     -0.04000000	     -0.04000000	      0.00000000	      0.03273971
      0.57821737	     -0.04000000	     -0.04000000	      0.00000000	      0.03273940
      0.57831848	     -0.04000000	     -0.04000000	      0.00000000	      0.03273904
      0.57840746	     -0.04000000	     -0.04000000	      0.00000000	      0.03273871
      0.57849644	     -0.04000000	     -0.04000000	      0.00000000	      0.03273839
      0.57858542	     -0.04000000	     -0.04000000	      0.00000000	      0.03273807
      0.57867441	     -0.04000000	     -0.04000000	      0.00000000	      0.03273775
      0.57876339	     -0.04000000	     -0.04000000	      0.00000000	      0.03273742
      0.57885237	     -0.04000000	     -0.04000000	      0.00000000	      0.03273710
      0.57894135	     -0.04000000	     -0.04000000	      0.00000000	      0.03273677
      0.57903033	     -0.04000000	     -0.04000000	      0.00000000	      0.03273645
      0.57911931	     -0.04000000	     -0.04000000	      0.00000000	      0.03273613
      0.57920830	     -0.04000000	     -0.04000000	      0.00000000	      0.03273580
      0.57929728	     -0.04000000	     -0.04000000	      0.00000000	      0.03273547
      0.57938626	     -0.04000000	     -0.04000000	      0.00000000	      0.03273515
      0.57947524	     -0.04000000	     -0.04000000	      0.00000000	      0.03273482
      0.57956422	     -0.04000000	     -0.04000000	      0.00000000	      0.03273450
      0.57965321	     -0.04000000	     -0.04000000	      0.00000000	      0.03273417
      0.57974219	     -0.04000000	     -0.04000000	      0.00000000	      0.03273384
      0.57983117	     -0.04000000	     -0.04000000	      0.00000000	      0.03273351
      0.57992015	     -0.04000000	     -0.04000000	      0.00000000	      0.03273319
      0.58000913	     -0.04000000	     -0.04000000	      0.00000000	      0.03273286
      0.58008917	     -0.04000000	     -0.04000000	      0.00000000	      0.03273256
      0.58016920	     -0.04000000	     -0.04000000	      0.00000000	      0.03273227
      0.58027175	     -0.04000000	     -0.04000000	      0.00000000	      0.03273189
      0.58035685	     -0.04000000	     -0.04000000	      0.00000000	      0.03273157
      0.58044195	     -0.04000000	     -0.04000000	      0.00000000	      0.03273126
      0.58052706	     -0.04000000	     -0.04000000	      0.00000000	      0.03273094
      0.58062934	     -0.04000000	     -0.04000000	      0.00000000	      0.03273056
      0.58070877	     -0.04000000	     -0.04000000	      0.00000000	      0.03273026
      0.58078820	     -0.04000000	     -0.04000000	      0.00000000	      0.03272997
      0.58088473	     -0.04000000	     -0.04000000	      0.00000000	      0.03272961
      0.58097852	     -0.04000000	     -0.04000000	      0.00000000	      0.03272926
      0.58107231	     -0.04000000	     -0.04000000	      0.00000000	      0.03272891
      0.58115643	     -0.04000000	     -0.04000000	      0.00000000	      0.03272859
      0.58124055	     -0.04000000	     -0.04000000	      0.00000000	      0.03272828
      0.58132467	     -0.04000000	     -0.04000000	      0.00000000	      0.03272796
      0.58140878	     -0.04000000	     -0.04000000	      0.00000000	      0.03272765
      0.58152472	     -0.04000000	     -0.04000000	      0.00000000	      0.03272721
      0.58159545	     -0.04000000	     -0.04000000	      0.00000000	      0.03272694
      0.58166618	     -0.04000000	     -0.04000000	      0.00000000	      0.03272668
      0.58177889	     -0.04000000	     -0.04000000	      0.00000000	      0.03272625
      0.58187995	     -0.04000000	     -0.04000000	      0.00000000	      0.03272587
      0.58201978	     -0.04000000	     -0.04000000	      0.00000000	      0.03272534
      0.58209065	     -0.04000000	     -0.04000000	      0.00000000	      0.03272507
      0.58216152	     -0.04000000	     -0.04000000	      0.00000000	      0.03272480
      0.58229489	     -0.04000000	     -0.04000000	      0.00000000	      0.03272430
      0.58236804	     -0.04000000	     -0.04000000	      0.00000000	      0.03272402
      0.58244118	     -0.04000000	     -0.04000000	      0.00000000	      0.03272374
      0.58255506	     -0.04000000	     -0.04000000	      0.00000000	      0.03272331
      0.58265213	     -0.04000000	     -0.04000000	      0.00000000	      0.03272294
      0.58274920	     -0.04000000	     -0.04000000	      0.00000000	      0.03272257
      0.58283128	     -0.04000000	     -0.04000000	      0.00000000	      0.03272225
      0.58291336	     -0.04000000	     -0.04000000	      0.00000000	      0.03272194
      0.58299544	     -0.04000000	     -0.04000000	      0.00000000	      0.03272162
      0.58310294	     -0.04000000	     -0.04000000	      0.00000000	      0.03272121
      0.58318586	     -0.04000000	     -0.04000000	      0.00000000	      0.03272089
      0.58326878	     -0.04000000	     -0.04000000	      0.00000000	      0.03272057
      0.58335170	     -0.04000000	     -0.04000000	      0.00000000	      0.03272025
      0.58345876	     -0.04000000	     -0.04000000	      0.00000000	      0.03271984
      0.58354044	     -0.04000000	     -0.04000000	      0.00000000	      0.03271953
      0.58362213	     -0.04000000	     -0.04000000	      0.00000000	      0.03271921
      0.58372081	     -0.04000000	     -0.04000000	      0.00000000	      0.03271883
      0.58380913	     -0.04000000	     -0.04000000	      0.00000000	      0.03271849
      0.58389746	     -0.04000000	     -0.04000000	      0.00000000	      0.03271814
      0.58398579	     -0.04000000	     -0.04000000	      0.00000000	      0.03271780
      0.58407411	     -0.04000000	     -0.04000000	      0.00000000	      0.03271746
      0.58416244	     -0.04000000	     -0.04000000	      0.00000000	      0.03271712
      0.58425076	     -0.04000000	     -0.04000000	      0.00000000	      0.03271677
      0.58433909	     -0.04000000	     -0.04000000	      0.00000000	      0.03271643
      0.58442742	     -0.04000000	     -0.04000000	      0.00000000	      0.03271608
      0.58451574	     -0.04000000	     -0.04000000	      0.00000000	      0.03271574
      0.58460407	     -0.04000000	     -0.04000000	      0.00000000	      0.03271539
      0.58469239	     -0.04000000	     -0.04000000	      0.00000000	      0.03271505
      0.58478072	     -0.04000000	     -0.04000000	      0.00000000	      0.03271470
      0.58486905	     -0.04000000	     -0.04000000	      0.00000000	      0.03271435
      0.58494757	     -0.04000000	     -0.04000000	      0.00000000	      0.03271405
      0.58502609	     -0.04000000	     -0.04000000	      0.00000000	      0.03271374
      0.58512332	     -0.04000000	     -0.04000000	      0.00000000	      0.03271335
      0.58522055	     -0.04000000	     -0.04000000	      0.00000000	      0.03271297
      0.58530010	     -0.04000000	     -0.04000000	      0.00000000	      0.03271266
      0.58537966	     -0.04000000	     -0.04000000	      0.00000000	      0.03271234
      0.58547784	     -0.04000000	     -0.04000000	      0.00000000	      0.03271196
      0.58557601	     -0.04000000	     -0.04000000	      0.00000000	      0.03271157
      0.58565203	     -0.04000000	     -0.04000000	      0.00000000	      0.03271127
      0.58572805	     -0.04000000	     -0.04000000	      0.00000000	      0.03271096
      0.58583111	     -0.04000000	     -0.04000000	      0.00000000	      0.03271055
      0.58593417	     -0.04000000	     -0.04000000	      0.00000000	      0.03271015
      0.58600677	     -0.04000000	     -0.04000000	      0.00000000	      0.03270986
      0.58607936	     -0.04000000	     -0.04000000	      0.00000000	      0.03270957
      0.58618942	     -0.04000000	     -0.04000000	      0.00000000	      0.03270913
      0.58628029	     -0.04000000	     -0.04000000	      0.00000000	      0.03270877
      0.58637117	     -0.04000000	     -0.04000000	      0.00000000	      0.03270840
      0.58646204	     -0.04000000	     -0.04000000	      0.00000000	      0.03270804
      0.58655291	     -0.04000000	     -0.04000000	      0.00000000	      0.03270767
      0.58663105	     -0.04000000	     -0.04000000	      0.00000000	      0.03270736
      0.58670920	     -0.04000000	     -0.04000000	      0.00000000	      0.03270705
      0.58680671	     -0.04000000	     -0.04000000	      0.00000000	      0.03270666
      0.58690423	     -0.04000000	     -0.04000000	      0.00000000	      0.03270626
      0.58698284	     -0.04000000	     -0.04000000	      0.00000000	      0.03270595
      0.58706146	     -0.04000000	     -0.04000000	      0.00000000	      0.03270563
      0.58715997	     -0.04000000	     -0.04000000	      0.00000000	      0.03270523
      0.58725849	     -0.04000000	     -0.04000000	      0.00000000	      0.03270483
      0.58733431	     -0.04000000	     -0.04000000	      0.00000000	      0.03270453
      0.58741014	     -0.04000000	     -0.04000000	      0.00000000	      0.03270422
      0.58751256	     -0.04000000	     -0.04000000	      0.00000000	      0.03270381
      0.58761499	     -0.04000000	     -0.04000000	      0.00000000	      0.03270339
      0.58768817	     -0.04000000	     -0.04000000	      0.00000000	      0.03270309
      0.58776136	     -0.04000000	     -0.04000000	      0.00000000	      0.03270280
      0.58786893	     -0.04000000	     -0.04000000	      0.00000000	      0.03270236
      0.58795995	     -0.04000000	     -0.04000000	      0.00000000	      0.03270199
      0.58805097	     -0.04000000	     -0.04000000	      0.00000000	      0.03270161
      0.58814199	     -0.04000000	     -0.04000000	      0.00000000	      0.03270124
      0.58822305	     -0.04000000	     -0.04000000	      0.00000000	      0.03270091
      0.58830411	     -0.04000000	     -0.04000000	      0.00000000	      0.03270058
      0.58838517	     -0.04000000	     -0.04000000	      0.00000000	      0.03270025
      0.58849051	     -0.04000000	     -0.04000000	      0.00000000	      0.03269982
      0.58857274	     -0.04000000	     -0.04000000	      0.00000000	      0.03269948
      0.58865497	     -0.04000000	     -0.04000000	      0.00000000	      0.03269914
      0.58873720	     -0.04000000	     -0.04000000	      0.00000000	      0.03269880
      0.58884218	     -0.04000000	     -0.04000000	      0.00000000	      0.03269837
      0.58892279	     -0.04000000	     -0.04000000	      0.00000000	      0.03269804
      0.58900340	     -0.04000000	     -0.04000000	      0.00000000	      0.03269770
      0.58910067	     -0.04000000	     -0.04000000	      0.00000000	      0.03269730
      0.58919794	     -0.04000000	     -0.04000000	      0.00000000	      0.03269690
      0.58927174	     -0.04000000	     -0.04000000	      0.00000000	      0.03269660
      0.58934555	     -0.04000000	     -0.04000000	      0.00000000	      0.03269629
      0.58945003	     -0.04000000	     -0.04000000	      0.00000000	      0.03269586
      0.58954095	     -0.04000000	     -0.04000000	      0.00000000	      0.03269548
      0.58963186	     -0.04000000	     -0.04000000	      0.00000000	      0.03269510
      0.58972278	     -0.04000000	     -0.04000000	      0.00000000	      0.03269472
      0.58980210	     -0.04000000	     -0.04000000	      0.00000000	      0.03269439
      0.58988143	     -0.04000000	     -0.04000000	      0.00000000	      0.03269406
      0.58996076	     -0.04000000	     -0.04000000	      0.00000000	      0.03269373
      0.59007111	     -0.04000000	     -0.04000000	      0.00000000	      0.03269327
      0.59015216	     -0.04000000	     -0.04000000	      0.00000000	      0.03269293
      0.59023320	     -0.04000000	     -0.04000000	      0.00000000	      0.03269259
      0.59033078	     -0.04000000	     -0.04000000	      0.00000000	      0.03269218
      0.59041724	     -0.04000000	     -0.04000000	      0.00000000	      0.03269182
      0.59050371	     -0.04000000	     -0.04000000	      0.00000000	      0.03269145
      0.59059017	     -0.04000000	     -0.04000000	      0.00000000	      0.03269109
      0.59067663	     -0.04000000	     -0.04000000	      0.00000000	      0.03269073
      0.59076309	     -0.04000000	     -0.04000000	      0.00000000	      0.03269036
      0.59084955	     -0.04000000	     -0.04000000	      0.00000000	      0.03269000
      0.59093601	     -0.04000000	     -0.04000000	      0.00000000	      0.03268963
      0.59102247	     -0.04000000	     -0.04000000	      0.00000000	      0.03268927
      0.59110893	     -0.04000000	     -0.04000000	      0.00000000	      0.03268890
      0.59119539	     -0.04000000	     -0.04000000	      0.00000000	      0.03268854
      0.59128185	     -0.04000000	     -0.04000000	      0.00000000	      0.03268817
      0.59136831	     -0.04000000	     -0.04000000	      0.00000000	      0.03268780
      0.59145478	     -0.04000000	     -0.04000000	      0.00000000	      0.03268743
      0.59154124	     -0.04000000	     -0.04000000	      0.00000000	      0.03268707
      0.59162770	     -0.04000000	     -0.04000000	      0.00000000	      0.03268670
      0.59171416	     -0.04000000	     -0.04000000	      0.00000000	      0.03268633
      0.59180062	     -0.04000000	     -0.04000000	      0.00000000	      0.03268596
      0.59188708	     -0.04000000	     -0.04000000	      0.00000000	      0.03268559
      0.59197354	     -0.04000000	     -0.04000000	      0.00000000	      0.03268522
      0.59206000	     -0.04000000	     -0.04000000	      0.00000000	      0.03268485
      0.59214646	     -0.04000000	     -0.04000000	      0.00000000	      0.03268448
      0.59223292	     -0.04000000	     -0.04000000	      0.00000000	      0.03268411
      0.59231939	     -0.04000000	     -0.04000000	      0.00000000	      0.03268374
      0.59240585	     -0.04000000	     -0.04000000	      0.00000000	      0.03268337
      0.59249231	     -0.04000000	     -0.04000000	      0.00000000	      0.03268300
      0.59257877	     -0.04000000	     -0.04000000	      0.00000000	      0.03268263
      0.59266523	     -0.04000000	     -0.04000000	      0.00000000	      0.03268225
      0.59275169	     -0.04000000	     -0.04000000	      0.00000000	      0.03268188
      0.59283815	     -0.04000000	     -0.04000000	      0.00000000	      0.03268151
      0.59292461	     -0.04000000	     -0.04000000	      0.00000000	      0.03268113
      0.59301107	     -0.04000000	     -0.04000000	      0.00000000	      0.03268076
      0.59309753	     -0.04000000	     -0.04000000	      0.00000000	      0.03268038
      0.59318400	     -0.04000000	     -0.04000000	      0.00000000	      0.03268001
      0.59327046	     -0.04000000	     -0.04000000	      0.00000000	      0.03267963
      0.59335692	     -0.04000000	     -0.04000000	      0.00000000	      0.03267926
      0.59344338	     -0.04000000	     -0.04000000	      0.00000000	      0.03267888
      0.59352984	     -0.04000000	     -0.04000000	      0.00000000	      0.03267851
      0.59361630	     -0.04000000	     -0.04000000	      0.00000000	      0.03267813
      0.59370276	     -0.04000000	     -0.04000000	      0.00000000	      0.03267775
      0.59378922	     -0.04000000	     -0.04000000	      0.00000000	      0.03267738
      0.59387568	     -0.04000000	     -0.04000000	      0.00000000	      0.03267700
      0.59396214	     -0.04000000	     -0.04000000	      0.00000000	      0.03267662
      0.59404860	     -0.04000000	     -0.04000000	      0.00000000	      0.03267624
      0.59413507	     -0.04000000	     -0.04000000	      0.00000000	      0.03267586
      0.59422153	     -0.04000000	     -0.04000000	      0.00000000	      0.03267548
      0.59429925	     -0.04000000	     -0.04000000	      0.00000000	      0.03267514
      0.59437698	     -0.04000000	     -0.04000000	      0.00000000	      0.03267480
      0.59447124	     -0.04000000	     -0.04000000	      0.00000000	      0.03267438
      0.59456550	     -0.04000000	     -0.04000000	      0.00000000	      0.03267397
      0.59464506	     -0.04000000	     -0.04000000	      0.00000000	      0.03267362
      0.59472462	     -0.04000000	     -0.04000000	      0.00000000	      0.03267327
      0.59480419	     -0.04000000	     -0.04000000	      0.00000000	      0.03267292
      0.59491107	     -0.04000000	     -0.04000000	      0.00000000	      0.03267244
      0.59499126	     -0.04000000	     -0.04000000	      0.00000000	      0.03267209
      0.59507145	     -0.04000000	     -0.04000000	      0.00000000	      0.03267173
      0.59515165	     -0.04000000	     -0.04000000	      0.00000000	      0.03267138
      0.59525942	     -0.04000000	     -0.04000000	      0.00000000	      0.03267090
      0.59533805	     -0.04000000	     -0.04000000	      0.00000000	      0.03267055
      0.59541668	     -0.04000000	     -0.04000000	      0.00000000	      0.03267020
      0.59551479	     -0.04000000	     -0.04000000	      0.00000000	      0.03266976
      0.59560185	     -0.04000000	     -0.04000000	      0.00000000	      0.03266938
      0.59568891	     -0.04000000	     -0.04000000	      0.00000000	      0.03266899
      0.59577597	     -0.04000000	     -0.04000000	      0.00000000	      0.03266860
      0.59586303	     -0.04000000	     -0.04000000	      0.00000000	      0.03266821
      0.59595009	     -0.04000000	     -0.04000000	      0.00000000	      0.03266782
      0.59603715	     -0.04000000	     -0.04000000	      0.00000000	      0.03266743
      0.59611436	     -0.04000000	     -0.04000000	      0.00000000	      0.03266708
      0.59619158	     -0.04000000	     -0.04000000	      0.00000000	      0.03266674
      0.59628627	     -0.04000000	     -0.04000000	      0.00000000	      0.03266631
      0.59638096	     -0.04000000	     -0.04000000	      0.00000000	      0.03266589
      0.59645884	     -0.04000000	     -0.04000000	      0.00000000	      0.03266554
      0.59653672	     -0.04000000	     -0.04000000	      0.00000000	      0.03266519
      0.59663250	     -0.04000000	     -0.04000000	      0.00000000	      0.03266475
      0.59672829	     -0.04000000	     -0.04000000	      0.00000000	      0.03266432
      0.59680293	     -0.04000000	     -0.04000000	      0.00000000	      0.03266398
      0.59687757	     -0.04000000	     -0.04000000	      0.00000000	      0.03266365
      0.59697783	     -0.04000000	     -0.04000000	      0.00000000	      0.03266319
      0.59707809	     -0.04000000	     -0.04000000	      0.00000000	      0.03266274
      0.59714953	     -0.04000000	     -0.04000000	      0.00000000	      0.03266242
      0.59722097	     -0.04000000	     -0.04000000	      0.00000000	      0.03266209
      0.59732758	     -0.04000000	     -0.04000000	      0.00000000	      0.03266161
      0.59741638	     -0.04000000	     -0.04000000	      0.00000000	      0.03266120
      0.59750518	     -0.04000000	     -0.04000000	      0.00000000	      0.03266080
      0.59759399	     -0.04000000	     -0.04000000	      0.00000000	      0.03266039
      0.59768279	     -0.04000000	     -0.04000000	      0.00000000	      0.03265999
      0.59775928	     -0.04000000	     -0.04000000	      0.00000000	      0.03265964
      0.59783576	     -0.04000000	     -0.04000000	      0.00000000	      0.03265929
      0.59793107	     -0.04000000	     -0.04000000	      0.00000000	      0.03265885
      0.59802638	     -0.04000000	     -0.04000000	      0.00000000	      0.03265842
      0.59810332	     -0.04000000	     -0.04000000	      0.00000000	      0.03265807
      0.59818026	     -0.04000000	     -0.04000000	      0.00000000	      0.03265771
      0.59827658	     -0.04000000	     -0.04000000	      0.00000000	      0.03265727
      0.59837290	     -0.04000000	     -0.04000000	      0.00000000	      0.03265683
      0.59844709	     -0.04000000	     -0.04000000	      0.00000000	      0.03265649
      0.59852128	     -0.04000000	     -0.04000000	      0.00000000	      0.03265614
      0.59862147	     -0.04000000	     -0.04000000	      0.00000000	      0.03265568
      0.59872165	     -0.04000000	     -0.04000000	      0.00000000	      0.03265522
      0.59879323	     -0.04000000	     -0.04000000	      0.00000000	      0.03265489
      0.59886480	     -0.04000000	     -0.04000000	      0.00000000	      0.03265456
      0.59897011	     -0.04000000	     -0.04000000	      0.00000000	      0.03265407
      0.59905914	     -0.04000000	     -0.04000000	      0.00000000	      0.03265366
      0.59914816	     -0.04000000	     -0.04000000	      0.00000000	      0.03265325
      0.59923718	     -0.04000000	     -0.04000000	      0.00000000	      0.03265283
      0.59931659	     -0.04000000	     -0.04000000	      0.00000000	      0.03265246
      0.59939600	     -0.04000000	     -0.04000000	      0.00000000	      0.03265210
      0.59947541	     -0.04000000	     -0.04000000	      0.00000000	      0.03265173
      0.59957812	     -0.04000000	     -0.04000000	      0.00000000	      0.03265125
      0.59965869	     -0.04000000	     -0.04000000	      0.00000000	      0.03265087
      0.59973925	     -0.04000000	     -0.04000000	      0.00000000	      0.03265050
      0.59981982	     -0.04000000	     -0.04000000	      0.00000000	      0.03265012
      0.59992211	     -0.04000000	     -0.04000000	      0.00000000	      0.03264964
      0.60000113	     -0.04000000	     -0.04000000	      0.00000000	      0.03264927
      0.60008015	     -0.04000000	     -0.04000000	      0.00000000	      0.03264890
      0.60017509	     -0.04000000	     -0.04000000	      0.00000000	      0.03264846
      0.60027004	     -0.04000000	     -0.04000000	      0.00000000	      0.03264801
      0.60034249	     -0.04000000	     -0.04000000	      0.00000000	      0.03264767
      0.60041495	     -0.04000000	     -0.04000000	      0.00000000	      0.03264733
      0.60051679	     -0.04000000	     -0.04000000	      0.00000000	      0.03264685
      0.60060563	     -0.04000000	     -0.04000000	      0.00000000	      0.03264643
      0.60069447	     -0.04000000	     -0.04000000	      0.00000000	      0.03264601
      0.60078332	     -0.04000000	     -0.04000000	      0.00000000	      0.03264559
      0.60086123	     -0.04000000	     -0.04000000	      0.00000000	      0.03264523
      0.60093914	     -0.04000000	     -0.04000000	      0.00000000	      0.03264486
      0.60101705	     -0.04000000	     -0.04000000	      0.00000000	      0.03264449
      0.60112399	     -0.04000000	     -0.04000000	      0.00000000	      0.03264398
      0.60120355	     -0.04000000	     -0.04000000	      0.00000000	      0.03264360
      0.60128312	     -0.04000000	     -0.04000000	      0.00000000	      0.03264323
      0.60136268	     -0.04000000	     -0.04000000	      0.00000000	      0.03264285
      0.60146841	     -0.04000000	     -0.04000000	      0.00000000	      0.03264235
      0.60154613	     -0.04000000	     -0.04000000	      0.00000000	      0.03264198
      0.60162385	     -0.04000000	     -0.04000000	      0.00000000	      0.03264161
      0.60172062	     -0.04000000	     -0.04000000	      0.00000000	      0.03264115
      0.60180676	     -0.04000000	     -0.04000000	      0.00000000	      0.03264073
      0.60189289	     -0.04000000	     -0.04000000	      0.00000000	      0.03264032
      0.60197903	     -0.04000000	     -0.04000000	      0.00000000	      0.03263991
      0.60206516	     -0.04000000	     -0.04000000	      0.00000000	      0.03263950
      0.60215130	     -0.04000000	     -0.04000000	      0.00000000	      0.03263909
      0.60223743	     -0.04000000	     -0.04000000	      0.00000000	      0.03263867
      0.60231300	     -0.04000000	     -0.04000000	      0.00000000	      0.03263831
      0.60238857	     -0.04000000	     -0.04000000	      0.00000000	      0.03263795
      0.60248312	     -0.04000000	     -0.04000000	      0.00000000	      0.03263749
      0.60257767	     -0.04000000	     -0.04000000	      0.00000000	      0.03263704
      0.60265398	     -0.04000000	     -0.04000000	      0.00000000	      0.03263667
      0.60273029	     -0.04000000	     -0.04000000	      0.00000000	      0.03263630
      0.60282602	     -0.04000000	     -0.04000000	      0.00000000	      0.03263584
      0.60292174	     -0.04000000	     -0.04000000	      0.00000000	      0.03263538
      0.60299460	     -0.04000000	     -0.04000000	      0.00000000	      0.03263503
      0.60306745	     -0.04000000	     -0.04000000	      0.00000000	      0.03263467
      0.60316821	     -0.04000000	     -0.04000000	      0.00000000	      0.03263419
      0.60326897	     -0.04000000	     -0.04000000	      0.00000000	      0.03263370
      0.60333835	     -0.04000000	     -0.04000000	      0.00000000	      0.03263336
      0.60340773	     -0.04000000	     -0.04000000	      0.00000000	      0.03263302
      0.60351601	     -0.04000000	     -0.04000000	      0.00000000	      0.03263250
      0.60360421	     -0.04000000	     -0.04000000	      0.00000000	      0.03263207
      0.60369241	     -0.04000000	     -0.04000000	      0.00000000	      0.03263164
      0.60378061	     -0.04000000	     -0.04000000	      0.00000000	      0.03263121
      0.60386880	     -0.04000000	     -0.04000000	      0.00000000	      0.03263078
      0.60394341	     -0.04000000	     -0.04000000	      0.00000000	      0.03263041
      0.60401801	     -0.04000000	     -0.04000000	      0.00000000	      0.03263005
      0.60411366	     -0.04000000	     -0.04000000	      0.00000000	      0.03262958
      0.60420930	     -0.04000000	     -0.04000000	      0.00000000	      0.03262911
      0.60428431	     -0.04000000	     -0.04000000	      0.00000000	      0.03262875
      0.60435931	     -0.04000000	     -0.04000000	      0.00000000	      0.03262838
      0.60445626	     -0.04000000	     -0.04000000	      0.00000000	      0.03262790
      0.60455321	     -0.04000000	     -0.04000000	      0.00000000	      0.03262743
      0.60462511	     -0.04000000	     -0.04000000	      0.00000000	      0.03262707
      0.60469701	     -0.04000000	     -0.04000000	      0.00000000	      0.03262672
      0.60479875	     -0.04000000	     -0.04000000	      0.00000000	      0.03262622
      0.60488645	     -0.04000000	     -0.04000000	      0.00000000	      0.03262578
      0.60497415	     -0.04000000	     -0.04000000	      0.00000000	      0.03262535
      0.60506185	     -0.04000000	     -0.04000000	      0.00000000	      0.03262492
      0.60514955	     -0.04000000	     -0.04000000	      0.00000000	      0.03262448
      0.60522357	     -0.04000000	     -0.04000000	      0.00000000	      0.03262412
      0.60529759	     -0.04000000	     -0.04000000	      0.00000000	      0.03262375
      0.60539373	     -0.04000000	     -0.04000000	      0.00000000	      0.03262327
      0.60548986	     -0.04000000	     -0.04000000	      0.00000000	      0.03262280
      0.60556375	     -0.04000000	     -0.04000000	      0.00000000	      0.03262243
      0.60563763	     -0.04000000	     -0.04000000	      0.00000000	      0.03262206
      0.60573609	     -0.04000000	     -0.04000000	      0.00000000	      0.03262157
      0.60583456	     -0.04000000	     -0.04000000	      0.00000000	      0.03262108
      0.60590448	     -0.04000000	     -0.04000000	      0.00000000	      0.03262073
      0.60597441	     -0.04000000	     -0.04000000	      0.00000000	      0.03262038
      0.60607993	     -0.04000000	     -0.04000000	      0.00000000	      0.03261986
      0.60616756	     -0.04000000	     -0.04000000	      0.00000000	      0.03261942
      0.60625519	     -0.04000000	     -0.04000000	      0.00000000	      0.03261898
      0.60634282	     -0.04000000	     -0.04000000	      0.00000000	      0.03261854
      0.60643045	     -0.04000000	     -0.04000000	      0.00000000	      0.03261810
      0.60650476	     -0.04000000	     -0.04000000	      0.00000000	      0.03261773
      0.60657906	     -0.04000000	     -0.04000000	      0.00000000	      0.03261736
      0.60667416	     -0.04000000	     -0.04000000	      0.00000000	      0.03261688
      0.60676926	     -0.04000000	     -0.04000000	      0.00000000	      0.03261640
      0.60684403	     -0.04000000	     -0.04000000	      0.00000000	      0.03261602
      0.60691879	     -0.04000000	     -0.04000000	      0.00000000	      0.03261565
      0.60701513	     -0.04000000	     -0.04000000	      0.00000000	      0.03261516
      0.60711147	     -0.04000000	     -0.04000000	      0.00000000	      0.03261468
      0.60718315	     -0.04000000	     -0.04000000	      0.00000000	      0.03261431
      0.60725484	     -0.04000000	     -0.04000000	      0.00000000	      0.03261395
      0.60735589	     -0.04000000	     -0.04000000	      0.00000000	      0.03261344
      0.60744314	     -0.04000000	     -0.04000000	      0.00000000	      0.03261300
      0.60753038	     -0.04000000	     -0.04000000	      0.00000000	      0.03261256
      0.60761763	     -0.04000000	     -0.04000000	      0.00000000	      0.03261211
      0.60770488	     -0.04000000	     -0.04000000	      0.00000000	      0.03261167
      0.60777871	     -0.04000000	     -0.04000000	      0.00000000	      0.03261129
      0.60785254	     -0.04000000	     -0.04000000	      0.00000000	      0.03261092
      0.60794801	     -0.04000000	     -0.04000000	      0.00000000	      0.03261043
      0.60804348	     -0.04000000	     -0.04000000	      0.00000000	      0.03260995
      0.60811720	     -0.04000000	     -0.04000000	      0.00000000	      0.03260957
      0.60819092	     -0.04000000	     -0.04000000	      0.00000000	      0.03260919
      0.60828863	     -0.04000000	     -0.04000000	      0.00000000	      0.03260869
      0.60838633	     -0.04000000	     -0.04000000	      0.00000000	      0.03260819
      0.60845620	     -0.04000000	     -0.04000000	      0.00000000	      0.03260784
      0.60852606	     -0.04000000	     -0.04000000	      0.00000000	      0.03260748
      0.60863052	     -0.04000000	     -0.04000000	      0.00000000	      0.03260694
      0.60871768	     -0.04000000	     -0.04000000	      0.00000000	      0.03260650
      0.60880484	     -0.04000000	     -0.04000000	      0.00000000	      0.03260605
      0.60889200	     -0.04000000	     -0.04000000	      0.00000000	      0.03260560
      0.60897917	     -0.04000000	     -0.04000000	      0.00000000	      0.03260515
      0.60905329	     -0.04000000	     -0.04000000	      0.00000000	      0.03260477
      0.60912741	     -0.04000000	     -0.04000000	      0.00000000	      0.03260439
      0.60922186	     -0.04000000	     -0.04000000	      0.00000000	      0.03260390
      0.60931632	     -0.04000000	     -0.04000000	      0.00000000	      0.03260341
      0.60939089	     -0.04000000	     -0.04000000	      0.00000000	      0.03260303
      0.60946547	     -0.04000000	     -0.04000000	      0.00000000	      0.03260264
      0.60956112	     -0.04000000	     -0.04000000	      0.00000000	      0.03260215
      0.60965678	     -0.04000000	     -0.04000000	      0.00000000	      0.03260165
      0.60972834	     -0.04000000	     -0.04000000	      0.00000000	      0.03260128
      0.60979990	     -0.04000000	     -0.04000000	      0.00000000	      0.03260091
      0.60990012	     -0.04000000	     -0.04000000	      0.00000000	      0.03260039
      0.60998689	     -0.04000000	     -0.04000000	      0.00000000	      0.03259993
      0.61007366	     -0.04000000	     -0.04000000	      0.00000000	      0.03259948
      0.61016043	     -0.04000000	     -0.04000000	      0.00000000	      0.03259903
      0.61024721	     -0.04000000	     -0.04000000	      0.00000000	      0.03259858
      0.61032096	     -0.04000000	     -0.04000000	      0.00000000	      0.03259819
      0.61039471	     -0.04000000	     -0.04000000	      0.00000000	      0.03259781
      0.61048938	     -0.04000000	     -0.04000000	      0.00000000	      0.03259731
      0.61058406	     -0.04000000	     -0.04000000	      0.00000000	      0.03259682
      0.61065773	     -0.04000000	     -0.04000000	      0.00000000	      0.03259643
      0.61073140	     -0.04000000	     -0.04000000	      0.00000000	      0.03259605
      0.61082818	     -0.04000000	     -0.04000000	      0.00000000	      0.03259554
      0.61092496	     -0.04000000	     -0.04000000	      0.00000000	      0.03259503
      0.61099492	     -0.04000000	     -0.04000000	      0.00000000	      0.03259466
      0.61106488	     -0.04000000	     -0.04000000	      0.00000000	      0.03259430
      0.61116798	     -0.04000000	     -0.04000000	      0.00000000	      0.03259375
      0.61125463	     -0.04000000	     -0.04000000	      0.00000000	      0.03259330
      0.61134129	     -0.04000000	     -0.04000000	      0.00000000	      0.03259284
      0.61142794	     -0.04000000	     -0.04000000	      0.00000000	      0.03259238
      0.61151460	     -0.04000000	     -0.04000000	      0.00000000	      0.03259192
      0.61158867	     -0.04000000	     -0.04000000	      0.00000000	      0.03259153
      0.61166274	     -0.04000000	     -0.04000000	      0.00000000	      0.03259114
      0.61175638	     -0.04000000	     -0.04000000	      0.00000000	      0.03259065
      0.61185003	     -0.04000000	     -0.04000000	      0.00000000	      0.03259015
      0.61192455	     -0.04000000	     -0.04000000	      0.00000000	      0.03258975
      0.61199908	     -0.04000000	     -0.04000000	      0.00000000	      0.03258936
      0.61209385	     -0.04000000	     -0.04000000	      0.00000000	      0.03258885
      0.61218863	     -0.04000000	     -0.04000000	      0.00000000	      0.03258835
      0.61226025	     -0.04000000	     -0.04000000	      0.00000000	      0.03258797
      0.61233187	     -0.04000000	     -0.04000000	      0.00000000	      0.03258759
      0.61243094	     -0.04000000	     -0.04000000	      0.00000000	      0.03258706
      0.61253000	     -0.04000000	     -0.04000000	      0.00000000	      0.03258653
      0.61259880	     -0.04000000	     -0.04000000	      0.00000000	      0.03258616
      0.61266759	     -0.04000000	     -0.04000000	      0.00000000	      0.03258580
      0.61277262	     -0.04000000	     -0.04000000	      0.00000000	      0.03258523
      0.61285986	     -0.04000000	     -0.04000000	      0.00000000	      0.03258477
      0.61294710	     -0.04000000	     -0.04000000	      0.00000000	      0.03258430
      0.61303434	     -0.04000000	     -0.04000000	      0.00000000	      0.03258383
      0.61311120	     -0.04000000	     -0.04000000	      0.00000000	      0.03258342
      0.61318807	     -0.04000000	     -0.04000000	      0.00000000	      0.03258301
      0.61326494	     -0.04000000	     -0.04000000	      0.00000000	      0.03258259
      0.61336732	     -0.04000000	     -0.04000000	      0.00000000	      0.03258204
      0.61344553	     -0.04000000	     -0.04000000	      0.00000000	      0.03258162
      0.61352374	     -0.04000000	     -0.04000000	      0.00000000	      0.03258120
      0.61360195	     -0.04000000	     -0.04000000	      0.00000000	      0.03258078
      0.61370357	     -0.04000000	     -0.04000000	      0.00000000	      0.03258023
      0.61378017	     -0.04000000	     -0.04000000	      0.00000000	      0.03257982
      0.61385676	     -0.04000000	     -0.04000000	      0.00000000	      0.03257940
      0.61395041	     -0.04000000	     -0.04000000	      0.00000000	      0.03257889
      0.61403450	     -0.04000000	     -0.04000000	      0.00000000	      0.03257844
      0.61411860	     -0.04000000	     -0.04000000	      0.00000000	      0.03257798
      0.61420270	     -0.04000000	     -0.04000000	      0.00000000	      0.03257753
      0.61428680	     -0.04000000	     -0.04000000	      0.00000000	      0.03257707
      0.61437089	     -0.04000000	     -0.04000000	      0.00000000	      0.03257661
      0.61445499	     -0.04000000	     -0.04000000	      0.00000000	      0.03257615
      0.61453021	     -0.04000000	     -0.04000000	      0.00000000	      0.03257575
      0.61460543	     -0.04000000	     -0.04000000	      0.00000000	      0.03257534
      0.61469631	     -0.04000000	     -0.04000000	      0.00000000	      0.03257484
      0.61478720	     -0.04000000	     -0.04000000	      0.00000000	      0.03257434
      0.61486313	     -0.04000000	     -0.04000000	      0.00000000	      0.03257393
      0.61493906	     -0.04000000	     -0.04000000	      0.00000000	      0.03257351
      0.61503079	     -0.04000000	     -0.04000000	      0.00000000	      0.03257301
      0.61512253	     -0.04000000	     -0.04000000	      0.00000000	      0.03257251
      0.61519561	     -0.04000000	     -0.04000000	      0.00000000	      0.03257211
      0.61526870	     -0.04000000	     -0.04000000	      0.00000000	      0.03257171
      0.61536417	     -0.04000000	     -0.04000000	      0.00000000	      0.03257118
      0.61545964	     -0.04000000	     -0.04000000	      0.00000000	      0.03257066
      0.61553002	     -0.04000000	     -0.04000000	      0.00000000	      0.03257027
      0.61560041	     -0.04000000	     -0.04000000	      0.00000000	      0.03256989
      0.61570086	     -0.04000000	     -0.04000000	      0.00000000	      0.03256933
      0.61578646	     -0.04000000	     -0.04000000	      0.00000000	      0.03256886
      0.61587205	     -0.04000000	     -0.04000000	      0.00000000	      0.03256839
      0.61595765	     -0.04000000	     -0.04000000	      0.00000000	      0.03256792
      0.61604325	     -0.04000000	     -0.04000000	      0.00000000	      0.03256744
      0.61611795	     -0.04000000	     -0.04000000	      0.00000000	      0.03256703
      0.61619265	     -0.04000000	     -0.04000000	      0.00000000	      0.03256662
      0.61628397	     -0.04000000	     -0.04000000	      0.00000000	      0.03256611
      0.61637528	     -0.04000000	     -0.04000000	      0.00000000	      0.03256560
      0.61645039	     -0.04000000	     -0.04000000	      0.00000000	      0.03256519
      0.61652551	     -0.04000000	     -0.04000000	      0.00000000	      0.03256477
      0.61661771	     -0.04000000	     -0.04000000	      0.00000000	      0.03256426
      0.61670992	     -0.04000000	     -0.04000000	      0.00000000	      0.03256374
      0.61678257	     -0.04000000	     -0.04000000	      0.00000000	      0.03256334
      0.61685522	     -0.04000000	     -0.04000000	      0.00000000	      0.03256294
      0.61695074	     -0.04000000	     -0.04000000	      0.00000000	      0.03256240
      0.61704627	     -0.04000000	     -0.04000000	      0.00000000	      0.03256187
      0.61711659	     -0.04000000	     -0.04000000	      0.00000000	      0.03256148
      0.61718691	     -0.04000000	     -0.04000000	      0.00000000	      0.03256108
      0.61728672	     -0.04000000	     -0.04000000	      0.00000000	      0.03256053
      0.61737242	     -0.04000000	     -0.04000000	      0.00000000	      0.03256005
      0.61745812	     -0.04000000	     -0.04000000	      0.00000000	      0.03255957
      0.61754383	     -0.04000000	     -0.04000000	      0.00000000	      0.03255908
      0.61762953	     -0.04000000	     -0.04000000	      0.00000000	      0.03255860
      0.61770254	     -0.04000000	     -0.04000000	      0.00000000	      0.03255819
      0.61777556	     -0.04000000	     -0.04000000	      0.00000000	      0.03255778
      0.61786880	     -0.04000000	     -0.04000000	      0.00000000	      0.03255726
      0.61796204	     -0.04000000	     -0.04000000	      0.00000000	      0.03255673
      0.61803498	     -0.04000000	     -0.04000000	      0.00000000	      0.03255632
      0.61810792	     -0.04000000	     -0.04000000	      0.00000000	      0.03255591
      0.61820316	     -0.04000000	     -0.04000000	      0.00000000	      0.03255537
      0.61829840	     -0.04000000	     -0.04000000	      0.00000000	      0.03255484
      0.61836779	     -0.04000000	     -0.04000000	      0.00000000	      0.03255444
      0.61843718	     -0.04000000	     -0.04000000	      0.00000000	      0.03255405
      0.61853835	     -0.04000000	     -0.04000000	      0.00000000	      0.03255348
      0.61862386	     -0.04000000	     -0.04000000	      0.00000000	      0.03255299
      0.61870937	     -0.04000000	     -0.04000000	      0.00000000	      0.03255251
      0.61879487	     -0.04000000	     -0.04000000	      0.00000000	      0.03255202
      0.61888038	     -0.04000000	     -0.04000000	      0.00000000	      0.03255154
      0.61895369	     -0.04000000	     -0.04000000	      0.00000000	      0.03255112
      0.61902699	     -0.04000000	     -0.04000000	      0.00000000	      0.03255070
      0.61911927	     -0.04000000	     -0.04000000	      0.00000000	      0.03255018
      0.61921155	     -0.04000000	     -0.04000000	      0.00000000	      0.03254965
      0.61928530	     -0.04000000	     -0.04000000	      0.00000000	      0.03254923
      0.61935905	     -0.04000000	     -0.04000000	      0.00000000	      0.03254881
      0.61945243	     -0.04000000	     -0.04000000	      0.00000000	      0.03254828
      0.61954581	     -0.04000000	     -0.04000000	      0.00000000	      0.03254774
      0.61961673	     -0.04000000	     -0.04000000	      0.00000000	      0.03254734
      0.61968765	     -0.04000000	     -0.04000000	      0.00000000	      0.03254693
      0.61978518	     -0.04000000	     -0.04000000	      0.00000000	      0.03254637
      0.61988271	     -0.04000000	     -0.04000000	      0.00000000	      0.03254581
      0.61995087	     -0.04000000	     -0.04000000	      0.00000000	      0.03254542
      0.62001903	     -0.04000000	     -0.04000000	      0.00000000	      0.03254503
      0.62012229	     -0.04000000	     -0.04000000	      0.00000000	      0.03254443
      0.62020835	     -0.04000000	     -0.04000000	      0.00000000	      0.03254394
      0.62029440	     -0.04000000	     -0.04000000	      0.00000000	      0.03254344
      0.62038046	     -0.04000000	     -0.04000000	      0.00000000	      0.03254295
      0.62045661	     -0.04000000	     -0.04000000	      0.00000000	      0.03254251
      0.62053277	     -0.04000000	     -0.04000000	      0.00000000	      0.03254207
      0.62060892	     -0.04000000	     -0.04000000	      0.00000000	      0.03254163
      0.62070922	     -0.04000000	     -0.04000000	      0.00000000	      0.03254105
      0.62078665	     -0.04000000	     -0.04000000	      0.00000000	      0.03254060
      0.62086408	     -0.04000000	     -0.04000000	      0.00000000	      0.03254015
      0.62094151	     -0.04000000	     -0.04000000	      0.00000000	      0.03253970
      0.62104111	     -0.04000000	     -0.04000000	      0.00000000	      0.03253913
      0.62111701	     -0.04000000	     -0.04000000	      0.00000000	      0.03253868
      0.62119291	     -0.04000000	     -0.04000000	      0.00000000	      0.03253824
      0.62128498	     -0.04000000	     -0.04000000	      0.00000000	      0.03253771
      0.62137705	     -0.04000000	     -0.04000000	      0.00000000	      0.03253717
      0.62144625	     -0.04000000	     -0.04000000	      0.00000000	      0.03253677
      0.62151545	     -0.04000000	     -0.04000000	      0.00000000	      0.03253637
      0.62161487	     -0.04000000	     -0.04000000	      0.00000000	      0.03253579
      0.62170074	     -0.04000000	     -0.04000000	      0.00000000	      0.03253528
      0.62178662	     -0.04000000	     -0.04000000	      0.00000000	      0.03253478
      0.62187250	     -0.04000000	     -0.04000000	      0.00000000	      0.03253428
      0.62194725	     -0.04000000	     -0.04000000	      0.00000000	      0.03253384
      0.62202201	     -0.04000000	     -0.04000000	      0.00000000	      0.03253340
      0.62211184	     -0.04000000	     -0.04000000	      0.00000000	      0.03253288
      0.62220166	     -0.04000000	     -0.04000000	      0.00000000	      0.03253235
      0.62227609	     -0.04000000	     -0.04000000	      0.00000000	      0.03253191
      0.62235053	     -0.04000000	     -0.04000000	      0.00000000	      0.03253148
      0.62244167	     -0.04000000	     -0.04000000	      0.00000000	      0.03253094
      0.62253281	     -0.04000000	     -0.04000000	      0.00000000	      0.03253040
      0.62260506	     -0.04000000	     -0.04000000	      0.00000000	      0.03252998
      0.62267731	     -0.04000000	     -0.04000000	      0.00000000	      0.03252955
      0.62277149	     -0.04000000	     -0.04000000	      0.00000000	      0.03252900
      0.62286567	     -0.04000000	     -0.04000000	      0.00000000	      0.03252844
      0.62293562	     -0.04000000	     -0.04000000	      0.00000000	      0.03252803
      0.62300557	     -0.04000000	     -0.04000000	      0.00000000	      0.03252762
      0.62310384	     -0.04000000	     -0.04000000	      0.00000000	      0.03252703
      0.62318862	     -0.04000000	     -0.04000000	      0.00000000	      0.03252653
      0.62327340	     -0.04000000	     -0.04000000	      0.00000000	      0.03252603
      0.62335817	     -0.04000000	     -0.04000000	      0.00000000	      0.03252553
      0.62344295	     -0.04000000	     -0.04000000	      0.00000000	      0.03252502
      0.62351561	     -0.04000000	     -0.04000000	      0.00000000	      0.03252459
      0.62358827	     -0.04000000	     -0.04000000	      0.00000000	      0.03252416
      0.62368016	     -0.04000000	     -0.04000000	      0.00000000	      0.03252361
      0.62377204	     -0.04000000	     -0.04000000	      0.00000000	      0.03252307
      0.62384467	     -0.04000000	     -0.04000000	      0.00000000	      0.03252263
      0.62391730	     -0.04000000	     -0.04000000	      0.00000000	      0.03252220
      0.62401101	     -0.04000000	     -0.04000000	      0.00000000	      0.03252164
      0.62410472	     -0.04000000	     -0.04000000	      0.00000000	      0.03252108
      0.62417400	     -0.04000000	     -0.04000000	      0.00000000	      0.03252067
      0.62424328	     -0.04000000	     -0.04000000	      0.00000000	      0.03252025
      0.62434239	     -0.04000000	     -0.04000000	      0.00000000	      0.03251966
      0.62442694	     -0.04000000	     -0.04000000	      0.00000000	      0.03251915
      0.62451149	     -0.04000000	     -0.04000000	      0.00000000	      0.03251865
      0.62459604	     -0.04000000	     -0.04000000	      0.00000000	      0.03251814
      0.62468059	     -0.04000000	     -0.04000000	      0.00000000	      0.03251763
      0.62475360	     -0.04000000	     -0.04000000	      0.00000000	      0.03251719
      0.62482660	     -0.04000000	     -0.04000000	      0.00000000	      0.03251675
      0.62491750	     -0.04000000	     -0.04000000	      0.00000000	      0.03251620
      0.62500839	     -0.04000000	     -0.04000000	      0.00000000	      0.03251566
      0.62508184	     -0.04000000	     -0.04000000	      0.00000000	      0.03251521
      0.62515528	     -0.04000000	     -0.04000000	      0.00000000	      0.03251477
      0.62524719	     -0.04000000	     -0.04000000	      0.00000000	      0.03251422
      0.62533910	     -0.04000000	     -0.04000000	      0.00000000	      0.03251366
      0.62540987	     -0.04000000	     -0.04000000	      0.00000000	      0.03251323
      0.62548063	     -0.04000000	     -0.04000000	      0.00000000	      0.03251280
      0.62557635	     -0.04000000	     -0.04000000	      0.00000000	      0.03251222
      0.62567207	     -0.04000000	     -0.04000000	      0.00000000	      0.03251164
      0.62574026	     -0.04000000	     -0.04000000	      0.00000000	      0.03251123
      0.62580844	     -0.04000000	     -0.04000000	      0.00000000	      0.03251082
      0.62590929	     -0.04000000	     -0.04000000	      0.00000000	      0.03251020
      0.62599426	     -0.04000000	     -0.04000000	      0.00000000	      0.03250969
      0.62607922	     -0.04000000	     -0.04000000	      0.00000000	      0.03250917
      0.62616419	     -0.04000000	     -0.04000000	      0.00000000	      0.03250865
      0.62624014	     -0.04000000	     -0.04000000	      0.00000000	      0.03250819
      0.62631609	     -0.04000000	     -0.04000000	      0.00000000	      0.03250773
      0.62639204	     -0.04000000	     -0.04000000	      0.00000000	      0.03250726
      0.62648963	     -0.04000000	     -0.04000000	      0.00000000	      0.03250667
      0.62656670	     -0.04000000	     -0.04000000	      0.00000000	      0.03250620
      0.62664378	     -0.04000000	     -0.04000000	      0.00000000	      0.03250572
      0.62672085	     -0.04000000	     -0.04000000	      0.00000000	      0.03250525
      0.62681793	     -0.04000000	     -0.04000000	      0.00000000	      0.03250466
      0.62689360	     -0.04000000	     -0.04000000	      0.00000000	      0.03250419
      0.62696927	     -0.04000000	     -0.04000000	      0.00000000	      0.03250373
      0.62704494	     -0.04000000	     -0.04000000	      0.00000000	      0.03250326
      0.62714647	     -0.04000000	     -0.04000000	      0.00000000	      0.03250264
      0.62722142	     -0.04000000	     -0.04000000	      0.00000000	      0.03250218
      0.62729637	     -0.04000000	     -0.04000000	      0.00000000	      0.03250172
      0.62738847	     -0.04000000	     -0.04000000	      0.00000000	      0.03250115
      0.62747039	     -0.04000000	     -0.04000000	      0.00000000	      0.03250065
      0.62755232	     -0.04000000	     -0.04000000	      0.00000000	      0.03250014
      0.62763424	     -0.04000000	     -0.04000000	      0.00000000	      0.03249963
      0.62771616	     -0.04000000	     -0.04000000	      0.00000000	      0.03249913
      0.62779809	     -0.04000000	     -0.04000000	      0.00000000	      0.03249862
      0.62788001	     -0.04000000	     -0.04000000	      0.00000000	      0.03249811
      0.62796193	     -0.04000000	     -0.04000000	      0.00000000	      0.03249761
      0.62804386	     -0.04000000	     -0.04000000	      0.00000000	      0.03249710
      0.62812578	     -0.04000000	     -0.04000000	      0.00000000	      0.03249659
      0.62819859	     -0.04000000	     -0.04000000	      0.00000000	      0.03249614
      0.62827140	     -0.04000000	     -0.04000000	      0.00000000	      0.03249569
      0.62836098	     -0.04000000	     -0.04000000	      0.00000000	      0.03249513
      0.62845056	     -0.04000000	     -0.04000000	      0.00000000	      0.03249457
      0.62852487	     -0.04000000	     -0.04000000	      0.00000000	      0.03249411
      0.62859919	     -0.04000000	     -0.04000000	      0.00000000	      0.03249365
      0.62868888	     -0.04000000	     -0.04000000	      0.00000000	      0.03249309
      0.62877857	     -0.04000000	     -0.04000000	      0.00000000	      0.03249253
      0.62885026	     -0.04000000	     -0.04000000	      0.00000000	      0.03249208
      0.62892196	     -0.04000000	     -0.04000000	      0.00000000	      0.03249163
      0.62901488	     -0.04000000	     -0.04000000	      0.00000000	      0.03249105
      0.62910780	     -0.04000000	     -0.04000000	      0.00000000	      0.03249047
      0.62917741	     -0.04000000	     -0.04000000	      0.00000000	      0.03249003
      0.62924703	     -0.04000000	     -0.04000000	      0.00000000	      0.03248960
      0.62934371	     -0.04000000	     -0.04000000	      0.00000000	      0.03248899
      0.62944040	     -0.04000000	     -0.04000000	      0.00000000	      0.03248838
      0.62950693	     -0.04000000	     -0.04000000	      0.00000000	      0.03248796
      0.62957345	     -0.04000000	     -0.04000000	      0.00000000	      0.03248755
      0.62967657	     -0.04000000	     -0.04000000	      0.00000000	      0.03248690
      0.62976162	     -0.04000000	     -0.04000000	      0.00000000	      0.03248636
      0.62984667	     -0.04000000	     -0.04000000	      0.00000000	      0.03248583
      0.62993171	     -0.04000000	     -0.04000000	      0.00000000	      0.03248529
      0.63000625	     -0.04000000	     -0.04000000	      0.00000000	      0.03248482
      0.63008079	     -0.04000000	     -0.04000000	      0.00000000	      0.03248435
      0.63015533	     -0.04000000	     -0.04000000	      0.00000000	      0.03248388
      0.63025591	     -0.04000000	     -0.04000000	      0.00000000	      0.03248324
      0.63033188	     -0.04000000	     -0.04000000	      0.00000000	      0.03248276
      0.63040785	     -0.04000000	     -0.04000000	      0.00000000	      0.03248228
      0.63048382	     -0.04000000	     -0.04000000	      0.00000000	      0.03248180
      0.63058341	     -0.04000000	     -0.04000000	      0.00000000	      0.03248116
      0.63065778	     -0.04000000	     -0.04000000	      0.00000000	      0.03248069
      0.63073215	     -0.04000000	     -0.04000000	      0.00000000	      0.03248022
      0.63082366	     -0.04000000	     -0.04000000	      0.00000000	      0.03247964
      0.63090552	     -0.04000000	     -0.04000000	      0.00000000	      0.03247912
      0.63098738	     -0.04000000	     -0.04000000	      0.00000000	      0.03247860
      0.63106923	     -0.04000000	     -0.04000000	      0.00000000	      0.03247807
      0.63115109	     -0.04000000	     -0.04000000	      0.00000000	      0.03247755
      0.63123295	     -0.04000000	     -0.04000000	      0.00000000	      0.03247703
      0.63131480	     -0.04000000	     -0.04000000	      0.00000000	      0.03247651
      0.63138806	     -0.04000000	     -0.04000000	      0.00000000	      0.03247604
      0.63146131	     -0.04000000	     -0.04000000	      0.00000000	      0.03247557
      0.63154971	     -0.04000000	     -0.04000000	      0.00000000	      0.03247500
      0.63163812	     -0.04000000	     -0.04000000	      0.00000000	      0.03247444
      0.63171212	     -0.04000000	     -0.04000000	      0.00000000	      0.03247396
      0.63178612	     -0.04000000	     -0.04000000	      0.00000000	      0.03247349
      0.63187528	     -0.04000000	     -0.04000000	      0.00000000	      0.03247292
      0.63196445	     -0.04000000	     -0.04000000	      0.00000000	      0.03247234
      0.63203575	     -0.04000000	     -0.04000000	      0.00000000	      0.03247188
      0.63210705	     -0.04000000	     -0.04000000	      0.00000000	      0.03247143
      0.63219973	     -0.04000000	     -0.04000000	      0.00000000	      0.03247083
      0.63229241	     -0.04000000	     -0.04000000	      0.00000000	      0.03247023
      0.63236119	     -0.04000000	     -0.04000000	      0.00000000	      0.03246979
      0.63242997	     -0.04000000	     -0.04000000	      0.00000000	      0.03246934
      0.63252725	     -0.04000000	     -0.04000000	      0.00000000	      0.03246872
      0.63261440	     -0.04000000	     -0.04000000	      0.00000000	      0.03246815
      0.63270156	     -0.04000000	     -0.04000000	      0.00000000	      0.03246759
      0.63277131	     -0.04000000	     -0.04000000	      0.00000000	      0.03246714
      0.63284106	     -0.04000000	     -0.04000000	      0.00000000	      0.03246668
      0.63293505	     -0.04000000	     -0.04000000	      0.00000000	      0.03246608
      0.63302905	     -0.04000000	     -0.04000000	      0.00000000	      0.03246547
      0.63309787	     -0.04000000	     -0.04000000	      0.00000000	      0.03246502
      0.63316669	     -0.04000000	     -0.04000000	      0.00000000	      0.03246457
      0.63326384	     -0.04000000	     -0.04000000	      0.00000000	      0.03246394
      0.63334711	     -0.04000000	     -0.04000000	      0.00000000	      0.03246340
      0.63343038	     -0.04000000	     -0.04000000	      0.00000000	      0.03246286
      0.63351364	     -0.04000000	     -0.04000000	      0.00000000	      0.03246231
      0.63359691	     -0.04000000	     -0.04000000	      0.00000000	      0.03246177
      0.63366943	     -0.04000000	     -0.04000000	      0.00000000	      0.03246130
      0.63374194	     -0.04000000	     -0.04000000	      0.00000000	      0.03246082
      0.63383109	     -0.04000000	     -0.04000000	      0.00000000	      0.03246024
      0.63392024	     -0.04000000	     -0.04000000	      0.00000000	      0.03245966
      0.63399271	     -0.04000000	     -0.04000000	      0.00000000	      0.03245918
      0.63406518	     -0.04000000	     -0.04000000	      0.00000000	      0.03245871
      0.63415585	     -0.04000000	     -0.04000000	      0.00000000	      0.03245811
      0.63424652	     -0.04000000	     -0.04000000	      0.00000000	      0.03245752
      0.63431611	     -0.04000000	     -0.04000000	      0.00000000	      0.03245706
      0.63438571	     -0.04000000	     -0.04000000	      0.00000000	      0.03245660
      0.63448065	     -0.04000000	     -0.04000000	      0.00000000	      0.03245598
      0.63457559	     -0.04000000	     -0.04000000	      0.00000000	      0.03245536
      0.63464210	     -0.04000000	     -0.04000000	      0.00000000	      0.03245492
      0.63470860	     -0.04000000	     -0.04000000	      0.00000000	      0.03245448
      0.63480991	     -0.04000000	     -0.04000000	      0.00000000	      0.03245381
      0.63489360	     -0.04000000	     -0.04000000	      0.00000000	      0.03245326
      0.63497730	     -0.04000000	     -0.04000000	      0.00000000	      0.03245271
      0.63506099	     -0.04000000	     -0.04000000	      0.00000000	      0.03245215
      0.63514468	     -0.04000000	     -0.04000000	      0.00000000	      0.03245160
      0.63521550	     -0.04000000	     -0.04000000	      0.00000000	      0.03245113
      0.63528633	     -0.04000000	     -0.04000000	      0.00000000	      0.03245066
      0.63537726	     -0.04000000	     -0.04000000	      0.00000000	      0.03245006
      0.63546819	     -0.04000000	     -0.04000000	      0.00000000	      0.03244946
      0.63553936	     -0.04000000	     -0.04000000	      0.00000000	      0.03244898
      0.63561053	     -0.04000000	     -0.04000000	      0.00000000	      0.03244851
      0.63570281	     -0.04000000	     -0.04000000	      0.00000000	      0.03244790
      0.63579509	     -0.04000000	     -0.04000000	      0.00000000	      0.03244728
      0.63586322	     -0.04000000	     -0.04000000	      0.00000000	      0.03244683
      0.63593136	     -0.04000000	     -0.04000000	      0.00000000	      0.03244638
      0.63602844	     -0.04000000	     -0.04000000	      0.00000000	      0.03244573
      0.63611179	     -0.04000000	     -0.04000000	      0.00000000	      0.03244517
      0.63619515	     -0.04000000	     -0.04000000	      0.00000000	      0.03244462
      0.63627850	     -0.04000000	     -0.04000000	      0.00000000	      0.03244406
      0.63636186	     -0.04000000	     -0.04000000	      0.00000000	      0.03244350
      0.63643228	     -0.04000000	     -0.04000000	      0.00000000	      0.03244303
      0.63650269	     -0.04000000	     -0.04000000	      0.00000000	      0.03244256
      0.63659394	     -0.04000000	     -0.04000000	      0.00000000	      0.03244195
      0.63668520	     -0.04000000	     -0.04000000	      0.00000000	      0.03244134
      0.63675561	     -0.04000000	     -0.04000000	      0.00000000	      0.03244086
      0.63682603	     -0.04000000	     -0.04000000	      0.00000000	      0.03244039
      0.63691930	     -0.04000000	     -0.04000000	      0.00000000	      0.03243976
      0.63701257	     -0.04000000	     -0.04000000	      0.00000000	      0.03243914
      0.63707939	     -0.04000000	     -0.04000000	      0.00000000	      0.03243869
      0.63714621	     -0.04000000	     -0.04000000	      0.00000000	      0.03243824
      0.63724574	     -0.04000000	     -0.04000000	      0.00000000	      0.03243757
      0.63732905	     -0.04000000	     -0.04000000	      0.00000000	      0.03243700
      0.63741236	     -0.04000000	     -0.04000000	      0.00000000	      0.03243644
      0.63749567	     -0.04000000	     -0.04000000	      0.00000000	      0.03243588
      0.63757898	     -0.04000000	     -0.04000000	      0.00000000	      0.03243532
      0.63764951	     -0.04000000	     -0.04000000	      0.00000000	      0.03243484
      0.63772004	     -0.04000000	     -0.04000000	      0.00000000	      0.03243436
      0.63781069	     -0.04000000	     -0.04000000	      0.00000000	      0.03243375
      0.63790133	     -0.04000000	     -0.04000000	      0.00000000	      0.03243313
      0.63797225	     -0.04000000	     -0.04000000	      0.00000000	      0.03243265
      0.63804316	     -0.04000000	     -0.04000000	      0.00000000	      0.03243217
      0.63813513	     -0.04000000	     -0.04000000	      0.00000000	      0.03243155
      0.63822709	     -0.04000000	     -0.04000000	      0.00000000	      0.03243092
      0.63829497	     -0.04000000	     -0.04000000	      0.00000000	      0.03243046
      0.63836284	     -0.04000000	     -0.04000000	      0.00000000	      0.03243000
      0.63845962	     -0.04000000	     -0.04000000	      0.00000000	      0.03242934
      0.63854268	     -0.04000000	     -0.04000000	      0.00000000	      0.03242877
      0.63862575	     -0.04000000	     -0.04000000	      0.00000000	      0.03242820
      0.63870882	     -0.04000000	     -0.04000000	      0.00000000	      0.03242764
      0.63879189	     -0.04000000	     -0.04000000	      0.00000000	      0.03242707
      0.63886204	     -0.04000000	     -0.04000000	      0.00000000	      0.03242659
      0.63893219	     -0.04000000	     -0.04000000	      0.00000000	      0.03242611
      0.63902315	     -0.04000000	     -0.04000000	      0.00000000	      0.03242549
      0.63911410	     -0.04000000	     -0.04000000	      0.00000000	      0.03242486
      0.63918426	     -0.04000000	     -0.04000000	      0.00000000	      0.03242438
      0.63925442	     -0.04000000	     -0.04000000	      0.00000000	      0.03242390
      0.63934738	     -0.04000000	     -0.04000000	      0.00000000	      0.03242326
      0.63944034	     -0.04000000	     -0.04000000	      0.00000000	      0.03242262
      0.63950691	     -0.04000000	     -0.04000000	      0.00000000	      0.03242217
      0.63957349	     -0.04000000	     -0.04000000	      0.00000000	      0.03242171
      0.63967269	     -0.04000000	     -0.04000000	      0.00000000	      0.03242102
      0.63975572	     -0.04000000	     -0.04000000	      0.00000000	      0.03242045
      0.63983875	     -0.04000000	     -0.04000000	      0.00000000	      0.03241988
      0.63992177	     -0.04000000	     -0.04000000	      0.00000000	      0.03241931
      0.64000480	     -0.04000000	     -0.04000000	      0.00000000	      0.03241873
      0.64007506	     -0.04000000	     -0.04000000	      0.00000000	      0.03241825
      0.64014532	     -0.04000000	     -0.04000000	      0.00000000	      0.03241776
      0.64023569	     -0.04000000	     -0.04000000	      0.00000000	      0.03241714
      0.64032606	     -0.04000000	     -0.04000000	      0.00000000	      0.03241651
      0.64039670	     -0.04000000	     -0.04000000	      0.00000000	      0.03241602
      0.64046734	     -0.04000000	     -0.04000000	      0.00000000	      0.03241553
      0.64055904	     -0.04000000	     -0.04000000	      0.00000000	      0.03241489
      0.64065074	     -0.04000000	     -0.04000000	      0.00000000	      0.03241426
      0.64071833	     -0.04000000	     -0.04000000	      0.00000000	      0.03241379
      0.64078592	     -0.04000000	     -0.04000000	      0.00000000	      0.03241332
      0.64088246	     -0.04000000	     -0.04000000	      0.00000000	      0.03241265
      0.64096525	     -0.04000000	     -0.04000000	      0.00000000	      0.03241207
      0.64104805	     -0.04000000	     -0.04000000	      0.00000000	      0.03241149
      0.64113085	     -0.04000000	     -0.04000000	      0.00000000	      0.03241091
      0.64121364	     -0.04000000	     -0.04000000	      0.00000000	      0.03241034
      0.64128352	     -0.04000000	     -0.04000000	      0.00000000	      0.03240985
      0.64135339	     -0.04000000	     -0.04000000	      0.00000000	      0.03240936
      0.64144408	     -0.04000000	     -0.04000000	      0.00000000	      0.03240872
      0.64153478	     -0.04000000	     -0.04000000	      0.00000000	      0.03240809
      0.64160466	     -0.04000000	     -0.04000000	      0.00000000	      0.03240760
      0.64167454	     -0.04000000	     -0.04000000	      0.00000000	      0.03240711
      0.64176724	     -0.04000000	     -0.04000000	      0.00000000	      0.03240646
      0.64185994	     -0.04000000	     -0.04000000	      0.00000000	      0.03240581
      0.64192625	     -0.04000000	     -0.04000000	      0.00000000	      0.03240534
      0.64199255	     -0.04000000	     -0.04000000	      0.00000000	      0.03240488
      0.64209151	     -0.04000000	     -0.04000000	      0.00000000	      0.03240418
      0.64217427	     -0.04000000	     -0.04000000	      0.00000000	      0.03240360
      0.64225704	     -0.04000000	     -0.04000000	      0.00000000	      0.03240302
      0.64233980	     -0.04000000	     -0.04000000	      0.00000000	      0.03240243
      0.64242256	     -0.04000000	     -0.04000000	      0.00000000	      0.03240185
      0.64249253	     -0.04000000	     -0.04000000	      0.00000000	      0.03240135
      0.64256249	     -0.04000000	     -0.04000000	      0.00000000	      0.03240086
      0.64265263	     -0.04000000	     -0.04000000	      0.00000000	      0.03240022
      0.64274278	     -0.04000000	     -0.04000000	      0.00000000	      0.03239959
      0.64281311	     -0.04000000	     -0.04000000	      0.00000000	      0.03239909
      0.64288345	     -0.04000000	     -0.04000000	      0.00000000	      0.03239859
      0.64297495	     -0.04000000	     -0.04000000	      0.00000000	      0.03239794
      0.64306644	     -0.04000000	     -0.04000000	      0.00000000	      0.03239729
      0.64313372	     -0.04000000	     -0.04000000	      0.00000000	      0.03239681
      0.64320099	     -0.04000000	     -0.04000000	      0.00000000	      0.03239634
      0.64329738	     -0.04000000	     -0.04000000	      0.00000000	      0.03239565
      0.64337993	     -0.04000000	     -0.04000000	      0.00000000	      0.03239506
      0.64346247	     -0.04000000	     -0.04000000	      0.00000000	      0.03239448
      0.64354502	     -0.04000000	     -0.04000000	      0.00000000	      0.03239389
      0.64361928	     -0.04000000	     -0.04000000	      0.00000000	      0.03239336
      0.64369354	     -0.04000000	     -0.04000000	      0.00000000	      0.03239283
      0.64376779	     -0.04000000	     -0.04000000	      0.00000000	      0.03239230
      0.64386206	     -0.04000000	     -0.04000000	      0.00000000	      0.03239162
      0.64393739	     -0.04000000	     -0.04000000	      0.00000000	      0.03239109
      0.64401272	     -0.04000000	     -0.04000000	      0.00000000	      0.03239055
      0.64408805	     -0.04000000	     -0.04000000	      0.00000000	      0.03239001
      0.64418180	     -0.04000000	     -0.04000000	      0.00000000	      0.03238934
      0.64425582	     -0.04000000	     -0.04000000	      0.00000000	      0.03238881
      0.64432985	     -0.04000000	     -0.04000000	      0.00000000	      0.03238827
      0.64440387	     -0.04000000	     -0.04000000	      0.00000000	      0.03238774
      0.64450170	     -0.04000000	     -0.04000000	      0.00000000	      0.03238704
      0.64457507	     -0.04000000	     -0.04000000	      0.00000000	      0.03238651
      0.64464843	     -0.04000000	     -0.04000000	      0.00000000	      0.03238598
      0.64473762	     -0.04000000	     -0.04000000	      0.00000000	      0.03238534
      0.64481741	     -0.04000000	     -0.04000000	      0.00000000	      0.03238477
      0.64489719	     -0.04000000	     -0.04000000	      0.00000000	      0.03238419
      0.64497698	     -0.04000000	     -0.04000000	      0.00000000	      0.03238362
      0.64505676	     -0.04000000	     -0.04000000	      0.00000000	      0.03238304
      0.64513655	     -0.04000000	     -0.04000000	      0.00000000	      0.03238246
      0.64521633	     -0.04000000	     -0.04000000	      0.00000000	      0.03238189
      0.64529612	     -0.04000000	     -0.04000000	      0.00000000	      0.03238131
      0.64537591	     -0.04000000	     -0.04000000	      0.00000000	      0.03238073
      0.64545569	     -0.04000000	     -0.04000000	      0.00000000	      0.03238016
      0.64553548	     -0.04000000	     -0.04000000	      0.00000000	      0.03237958
      0.64560628	     -0.04000000	     -0.04000000	      0.00000000	      0.03237906
      0.64567709	     -0.04000000	     -0.04000000	      0.00000000	      0.03237855
      0.64576476	     -0.04000000	     -0.04000000	      0.00000000	      0.03237791
      0.64585242	     -0.04000000	     -0.04000000	      0.00000000	      0.03237728
      0.64592436	     -0.04000000	     -0.04000000	      0.00000000	      0.03237675
      0.64599630	     -0.04000000	     -0.04000000	      0.00000000	      0.03237623
      0.64608458	     -0.04000000	     -0.04000000	      0.00000000	      0.03237559
      0.64617287	     -0.04000000	     -0.04000000	      0.00000000	      0.03237494
      0.64624185	     -0.04000000	     -0.04000000	      0.00000000	      0.03237444
      0.64631083	     -0.04000000	     -0.04000000	      0.00000000	      0.03237394
      0.64640310	     -0.04000000	     -0.04000000	      0.00000000	      0.03237326
      0.64649537	     -0.04000000	     -0.04000000	      0.00000000	      0.03237259
      0.64656166	     -0.04000000	     -0.04000000	      0.00000000	      0.03237210
      0.64662795	     -0.04000000	     -0.04000000	      0.00000000	      0.03237162
      0.64672555	     -0.04000000	     -0.04000000	      0.00000000	      0.03237090
      0.64680756	     -0.04000000	     -0.04000000	      0.00000000	      0.03237030
      0.64688957	     -0.04000000	     -0.04000000	      0.00000000	      0.03236970
      0.64697157	     -0.04000000	     -0.04000000	      0.00000000	      0.03236910
      0.64705358	     -0.04000000	     -0.04000000	      0.00000000	      0.03236850
      0.64712390	     -0.04000000	     -0.04000000	      0.00000000	      0.03236798
      0.64719421	     -0.04000000	     -0.04000000	      0.00000000	      0.03236746
      0.64728267	     -0.04000000	     -0.04000000	      0.00000000	      0.03236681
      0.64737112	     -0.04000000	     -0.04000000	      0.00000000	      0.03236616
      0.64744177	     -0.04000000	     -0.04000000	      0.00000000	      0.03236564
      0.64751243	     -0.04000000	     -0.04000000	      0.00000000	      0.03236512
      0.64760206	     -0.04000000	     -0.04000000	      0.00000000	      0.03236446
      0.64769170	     -0.04000000	     -0.04000000	      0.00000000	      0.03236380
      0.64775959	     -0.04000000	     -0.04000000	      0.00000000	      0.03236329
      0.64782748	     -0.04000000	     -0.04000000	      0.00000000	      0.03236279
      0.64792124	     -0.04000000	     -0.04000000	      0.00000000	      0.03236210
      0.64801501	     -0.04000000	     -0.04000000	      0.00000000	      0.03236140
      0.64808013	     -0.04000000	     -0.04000000	      0.00000000	      0.03236092
      0.64814525	     -0.04000000	     -0.04000000	      0.00000000	      0.03236044
      0.64824489	     -0.04000000	     -0.04000000	      0.00000000	      0.03235970
      0.64832743	     -0.04000000	     -0.04000000	      0.00000000	      0.03235909
      0.64840997	     -0.04000000	     -0.04000000	      0.00000000	      0.03235847
      0.64849252	     -0.04000000	     -0.04000000	      0.00000000	      0.03235786
      0.64856569	     -0.04000000	     -0.04000000	      0.00000000	      0.03235732
      0.64863886	     -0.04000000	     -0.04000000	      0.00000000	      0.03235677
      0.64871203	     -0.04000000	     -0.04000000	      0.00000000	      0.03235623
      0.64880779	     -0.04000000	     -0.04000000	      0.00000000	      0.03235551
      0.64888221	     -0.04000000	     -0.04000000	      0.00000000	      0.03235496
      0.64895664	     -0.04000000	     -0.04000000	      0.00000000	      0.03235440
      0.64903107	     -0.04000000	     -0.04000000	      0.00000000	      0.03235385
      0.64912599	     -0.04000000	     -0.04000000	      0.00000000	      0.03235314
      0.64919902	     -0.04000000	     -0.04000000	      0.00000000	      0.03235259
      0.64927206	     -0.04000000	     -0.04000000	      0.00000000	      0.03235204
      0.64936004	     -0.04000000	     -0.04000000	      0.00000000	      0.03235139
      0.64944802	     -0.04000000	     -0.04000000	      0.00000000	      0.03235073
      0.64951470	     -0.04000000	     -0.04000000	      0.00000000	      0.03235023
      0.64958139	     -0.04000000	     -0.04000000	      0.00000000	      0.03234973
      0.64967627	     -0.04000000	     -0.04000000	      0.00000000	      0.03234901
      0.64975845	     -0.04000000	     -0.04000000	      0.00000000	      0.03234840
      0.64984063	     -0.04000000	     -0.04000000	      0.00000000	      0.03234778
      0.64992282	     -0.04000000	     -0.04000000	      0.00000000	      0.03234716
      0.64999505	     -0.04000000	     -0.04000000	      0.00000000	      0.03234662
      0.65006729	     -0.04000000	     -0.04000000	      0.00000000	      0.03234607
      0.65013953	     -0.04000000	     -0.04000000	      0.00000000	      0.03234553
      0.65023785	     -0.04000000	     -0.04000000	      0.00000000	      0.03234479
      0.65031176	     -0.04000000	     -0.04000000	      0.00000000	      0.03234423
      0.65038567	     -0.04000000	     -0.04000000	      0.00000000	      0.03234367
      0.65045958	     -0.04000000	     -0.04000000	      0.00000000	      0.03234311
      0.65055624	     -0.04000000	     -0.04000000	      0.00000000	      0.03234238
      0.65062858	     -0.04000000	     -0.04000000	      0.00000000	      0.03234183
      0.65070091	     -0.04000000	     -0.04000000	      0.00000000	      0.03234129
      0.65078983	     -0.04000000	     -0.04000000	      0.00000000	      0.03234061
      0.65086930	     -0.04000000	     -0.04000000	      0.00000000	      0.03234001
      0.65094877	     -0.04000000	     -0.04000000	      0.00000000	      0.03233941
      0.65102823	     -0.04000000	     -0.04000000	      0.00000000	      0.03233880
      0.65110770	     -0.04000000	     -0.04000000	      0.00000000	      0.03233820
      0.65118717	     -0.04000000	     -0.04000000	      0.00000000	      0.03233760
      0.65126663	     -0.04000000	     -0.04000000	      0.00000000	      0.03233699
      0.65134610	     -0.04000000	     -0.04000000	      0.00000000	      0.03233639
      0.65141661	     -0.04000000	     -0.04000000	      0.00000000	      0.03233585
      0.65148711	     -0.04000000	     -0.04000000	      0.00000000	      0.03233531
      0.65157379	     -0.04000000	     -0.04000000	      0.00000000	      0.03233465
      0.65166047	     -0.04000000	     -0.04000000	      0.00000000	      0.03233399
      0.65173214	     -0.04000000	     -0.04000000	      0.00000000	      0.03233344
      0.65180380	     -0.04000000	     -0.04000000	      0.00000000	      0.03233290
      0.65189091	     -0.04000000	     -0.04000000	      0.00000000	      0.03233223
      0.65197802	     -0.04000000	     -0.04000000	      0.00000000	      0.03233156
      0.65204703	     -0.04000000	     -0.04000000	      0.00000000	      0.03233104
      0.65211604	     -0.04000000	     -0.04000000	      0.00000000	      0.03233051
      0.65220658	     -0.04000000	     -0.04000000	      0.00000000	      0.03232981
      0.65229713	     -0.04000000	     -0.04000000	      0.00000000	      0.03232912
      0.65236384	     -0.04000000	     -0.04000000	      0.00000000	      0.03232861
      0.65243056	     -0.04000000	     -0.04000000	      0.00000000	      0.03232809
      0.65252541	     -0.04000000	     -0.04000000	      0.00000000	      0.03232737
      0.65260661	     -0.04000000	     -0.04000000	      0.00000000	      0.03232674
      0.65268781	     -0.04000000	     -0.04000000	      0.00000000	      0.03232612
      0.65276901	     -0.04000000	     -0.04000000	      0.00000000	      0.03232549
      0.65285021	     -0.04000000	     -0.04000000	      0.00000000	      0.03232487
      0.65292020	     -0.04000000	     -0.04000000	      0.00000000	      0.03232433
      0.65299019	     -0.04000000	     -0.04000000	      0.00000000	      0.03232379
      0.65307770	     -0.04000000	     -0.04000000	      0.00000000	      0.03232311
      0.65316521	     -0.04000000	     -0.04000000	      0.00000000	      0.03232244
      0.65323540	     -0.04000000	     -0.04000000	      0.00000000	      0.03232189
      0.65330559	     -0.04000000	     -0.04000000	      0.00000000	      0.03232135
      0.65339443	     -0.04000000	     -0.04000000	      0.00000000	      0.03232066
      0.65348327	     -0.04000000	     -0.04000000	      0.00000000	      0.03231998
      0.65355064	     -0.04000000	     -0.04000000	      0.00000000	      0.03231945
      0.65361801	     -0.04000000	     -0.04000000	      0.00000000	      0.03231893
      0.65371110	     -0.04000000	     -0.04000000	      0.00000000	      0.03231821
      0.65380419	     -0.04000000	     -0.04000000	      0.00000000	      0.03231749
      0.65386864	     -0.04000000	     -0.04000000	      0.00000000	      0.03231699
      0.65393310	     -0.04000000	     -0.04000000	      0.00000000	      0.03231649
      0.65403241	     -0.04000000	     -0.04000000	      0.00000000	      0.03231571
      0.65411424	     -0.04000000	     -0.04000000	      0.00000000	      0.03231508
      0.65419607	     -0.04000000	     -0.04000000	      0.00000000	      0.03231444
      0.65427789	     -0.04000000	     -0.04000000	      0.00000000	      0.03231380
      0.65435087	     -0.04000000	     -0.04000000	      0.00000000	      0.03231323
      0.65442384	     -0.04000000	     -0.04000000	      0.00000000	      0.03231267
      0.65449682	     -0.04000000	     -0.04000000	      0.00000000	      0.03231210
      0.65459057	     -0.04000000	     -0.04000000	      0.00000000	      0.03231136
      0.65466473	     -0.04000000	     -0.04000000	      0.00000000	      0.03231078
      0.65473889	     -0.04000000	     -0.04000000	      0.00000000	      0.03231020
      0.65481305	     -0.04000000	     -0.04000000	      0.00000000	      0.03230962
      0.65490390	     -0.04000000	     -0.04000000	      0.00000000	      0.03230891
      0.65498007	     -0.04000000	     -0.04000000	      0.00000000	      0.03230832
      0.65499568	     -0.04000000	     -0.04000000	      0.00000000	      0.03230819
      0.65500568	     -0.04000000	     -0.04000000	      0.00000000	      0.03230812
      0.65501568	     -0.04000000	     -0.04000000	      0.00000000	      0.03230804
      0.65502852	     -0.04000000	     -0.04000000	      0.00000000	      0.03230794
      0.65504135	     -0.04000000	     -0.04000000	      0.00000000	      0.03230784
      0.65505786	     -0.04000000	     -0.04000000	      0.00000000	      0.03230771
      0.65507437	     -0.04000000	     -0.04000000	      0.00000000	      0.03230758
      0.65509088	     -0.04000000	     -0.04000000	      0.00000000	      0.03230745
      0.65510739	     -0.04000000	     -0.04000000	      0.00000000	      0.03230732
      0.65512390	     -0.04000000	     -0.04000000	      0.00000000	      0.03230719
      0.65514041	     -0.04000000	     -0.04000000	      0.00000000	      0.03230707
      0.65516041	     -0.04000000	     -0.04000000	      0.00000000	      0.03230691
      0.65518042	     -0.04000000	     -0.04000000	      0.00000000	      0.03230676
      0.65520042	     -0.04000000	     -0.04000000	      0.00000000	      0.03230661
      0.65522042	     -0.04000000	     -0.04000000	      0.00000000	      0.03230645
      0.65524043	     -0.04000000	     -0.04000000	      0.00000000	      0.03230630
      0.65526043	     -0.04000000	     -0.04000000	      0.00000000	      0.03230615
      0.65528043	     -0.04000000	     -0.04000000	      0.00000000	      0.03230600
      0.65530044	     -0.04000000	     -0.04000000	      0.00000000	      0.03230585
      0.65532044	     -0.04000000	     -0.04000000	      0.00000000	      0.03230570
      0.65534044	     -0.04000000	     -0.04000000	      0.00000000	      0.03230556
      0.65536044	     -0.04000000	     -0.04000000	      0.00000000	      0.03230541
      0.65538045	     -0.04000000	     -0.04000000	      0.00000000	      0.03230527
      0.65540045	     -0.04000000	     -0.04000000	      0.00000000	      0.03230512
      0.65542045	     -0.04000000	     -0.04000000	      0.00000000	      0.03230498
      0.65544046	     -0.04000000	     -0.04000000	      0.00000000	      0.03230484
      0.65546046	     -0.04000000	     -0.04000000	      0.00000000	      0.03230470
      0.65548046	     -0.04000000	     -0.04000000	      0.00000000	      0.03230456
      0.65550047	     -0.04000000	     -0.04000000	      0.00000000	      0.03230442
      0.65552047	     -0.04000000	     -0.04000000	      0.00000000	      0.03230429
      0.65554047	     -0.04000000	     -0.04000000	      0.00000000	      0.03230415
      0.65556462	     -0.04000000	     -0.04000000	      0.00000000	      0.03230399
      0.65558876	     -0.04000000	     -0.04000000	      0.00000000	      0.03230383
      0.65561291	     -0.04000000	     -0.04000000	      0.00000000	      0.03230367
      0.65563706	     -0.04000000	     -0.04000000	      0.00000000	      0.03230352
      0.65566120	     -0.04000000	     -0.04000000	      0.00000000	      0.03230337
      0.65568535	     -0.04000000	     -0.04000000	      0.00000000	      0.03230321
      0.65570949	     -0.04000000	     -0.04000000	      0.00000000	      0.03230307
      0.65573364	     -0.04000000	     -0.04000000	      0.00000000	      0.03230292
      0.65575779	     -0.04000000	     -0.04000000	      0.00000000	      0.03230278
      0.65578193	     -0.04000000	     -0.04000000	      0.00000000	      0.03230264
      0.65580608	     -0.04000000	     -0.04000000	      0.00000000	      0.03230250
      0.65583023	     -0.04000000	     -0.04000000	      0.00000000	      0.03230236
      0.65585437	     -0.04000000	     -0.04000000	      0.00000000	      0.03230223
      0.65587852	     -0.04000000	     -0.04000000	      0.00000000	      0.03230210
      0.65590266	     -0.04000000	     -0.04000000	      0.00000000	      0.03230197
      0.65592681	     -0.04000000	     -0.04000000	      0.00000000	      0.03230184
      0.65595096	     -0.04000000	     -0.04000000	      0.00000000	      0.03230172
      0.65597510	     -0.04000000	     -0.04000000	      0.00000000	      0.03230160
      0.65599925	     -0.04000000	     -0.04000000	      0.00000000	      0.03230149
      0.65602340	     -0.04000000	     -0.04000000	      0.00000000	      0.03230137
      0.65604754	     -0.04000000	     -0.04000000	      0.00000000	      0.03230126
      0.65607169	     -0.04000000	     -0.04000000	      0.00000000	      0.03230115
      0.65609583	     -0.04000000	     -0.04000000	      0.00000000	      0.03230105
      0.65611998	     -0.04000000	     -0.04000000	      0.00000000	      0.03230095
      0.65614413	     -0.04000000	     -0.04000000	      0.00000000	      0.03230085
      0.65616827	     -0.04000000	     -0.04000000	      0.00000000	      0.03230075
      0.65619242	     -0.04000000	     -0.04000000	      0.00000000	      0.03230066
      0.65621657	     -0.04000000	     -0.04000000	      0.00000000	      0.03230057
      0.65624071	     -0.04000000	     -0.04000000	      0.00000000	      0.03230048
      0.65626486	     -0.04000000	     -0.04000000	      0.00000000	      0.03230040
      0.65629399	     -0.04000000	     -0.04000000	      0.00000000	      0.03230030
      0.65632312	     -0.04000000	     -0.04000000	      0.00000000	      0.03230021
      0.65635225	     -0.04000000	     -0.04000000	      0.00000000	      0.03230013
      0.65638138	     -0.04000000	     -0.04000000	      0.00000000	      0.03230005
      0.65641051	     -0.04000000	     -0.04000000	      0.00000000	      0.03229997
      0.65643964	     -0.04000000	     -0.04000000	      0.00000000	      0.03229990
      0.65646877	     -0.04000000	     -0.04000000	      0.00000000	      0.03229984
      0.65649790	     -0.04000000	     -0.04000000	      0.00000000	      0.03229978
      0.65652703	     -0.04000000	     -0.04000000	      0.00000000	      0.03229972
      0.65655616	     -0.04000000	     -0.04000000	      0.00000000	      0.03229967
      0.65658529	     -0.04000000	     -0.04000000	      0.00000000	      0.03229963
      0.65661441	     -0.04000000	     -0.04000000	      0.00000000	      0.03229959
      0.65664354	     -0.04000000	     -0.04000000	      0.00000000	      0.03229956
      0.65667267	     -0.04000000	     -0.04000000	      0.00000000	      0.03229953
      0.65670180	     -0.04000000	     -0.04000000	      0.00000000	      0.03229951
      0.65673093	     -0.04000000	     -0.04000000	      0.00000000	      0.03229950
      0.65675710	     -0.04000000	     -0.04000000	      0.00000000	      0.03229949
      0.65678326	     -0.04000000	     -0.04000000	      0.00000000	      0.03229948
      0.65680943	     -0.04000000	     -0.04000000	      0.00000000	      0.03229949
      0.65683559	     -0.04000000	     -0.04000000	      0.00000000	      0.03229949
      0.65686175	     -0.04000000	     -0.04000000	      0.00000000	      0.03229950
      0.65688792	     -0.04000000	     -0.04000000	      0.00000000	      0.03229952
      0.65691084	     -0.04000000	     -0.04000000	      0.00000000	      0.03229954
      0.65693375	     -0.04000000	     -0.04000000	      0.00000000	      0.03229956
      0.65695667	     -0.04000000	     -0.04000000	      0.00000000	      0.03229958
      0.65697959	     -0.04000000	     -0.04000000	      0.00000000	      0.03229962
      0.65700251	     -0.04000000	     -0.04000000	      0.00000000	      0.03229965
      0.65702295	     -0.04000000	     -0.04000000	      0.00000000	      0.03229968
      0.65704339	     -0.04000000	     -0.04000000	      0.00000000	      0.03229972
      0.65706382	     -0.04000000	     -0.04000000	      0.00000000	      0.03229976
      0.65708426	     -0.04000000	     -0.04000000	      0.00000000	      0.03229981
      0.65710470	     -0.04000000	     -0.04000000	      0.00000000	      0.03229986
      0.65712289	     -0.04000000	     -0.04000000	      0.00000000	      0.03229991
      0.65714109	     -0.04000000	     -0.04000000	      0.00000000	      0.03229996
      0.65715928	     -0.04000000	     -0.04000000	      0.00000000	      0.03230001
      0.65717748	     -0.04000000	     -0.04000000	      0.00000000	      0.03230007
      0.65719567	     -0.04000000	     -0.04000000	      0.00000000	      0.03230012
      0.65721191	     -0.04000000	     -0.04000000	      0.00000000	      0.03230018
      0.65722816	     -0.04000000	     -0.04000000	      0.00000000	      0.03230024
      0.65724440	     -0.04000000	     -0.04000000	      0.00000000	      0.03230030
      0.65726064	     -0.04000000	     -0.04000000	      0.00000000	      0.03230037
      0.65727688	     -0.04000000	     -0.04000000	      0.00000000	      0.03230044
      0.65729140	     -0.04000000	     -0.04000000	      0.00000000	      0.03230050
      0.65730591	     -0.04000000	     -0.04000000	      0.00000000	      0.03230057
      0.65732043	     -0.04000000	     -0.04000000	      0.00000000	      0.03230064
      0.65733494	     -0.04000000	     -0.04000000	      0.00000000	      0.03230071
      0.65734946	     -0.04000000	     -0.04000000	      0.00000000	      0.03230078
      0.65736245	     -0.04000000	     -0.04000000	      0.00000000	      0.03230085
      0.65737544	     -0.04000000	     -0.04000000	      0.00000000	      0.03230093
      0.65738843	     -0.04000000	     -0.04000000	      0.00000000	      0.03230100
      0.65740142	     -0.04000000	     -0.04000000	      0.00000000	      0.03230108
      0.65741441	     -0.04000000	     -0.04000000	      0.00000000	      0.03230116
      0.65742603	     -0.04000000	     -0.04000000	      0.00000000	      0.03230124
      0.65743764	     -0.04000000	     -0.04000000	      0.00000000	      0.03230132
      0.65744926	     -0.04000000	     -0.04000000	      0.00000000	      0.03230140
      0.65746087	     -0.04000000	     -0.04000000	      0.00000000	      0.03230148
      0.65747249	     -0.04000000	     -0.04000000	      0.00000000	      0.03230157
      0.65748286	     -0.04000000	     -0.04000000	      0.00000000	      0.03230165
      0.65749323	     -0.04000000	     -0.04000000	      0.00000000	      0.03230174
      0.65750359	     -0.04000000	     -0.04000000	      0.00000000	      0.03230183
      0.65751396	     -0.04000000	     -0.04000000	      0.00000000	      0.03230192
      0.65752433	     -0.04000000	     -0.04000000	      0.00000000	      0.03230201
      0.65753433	     -0.04000000	     -0.04000000	      0.00000000	      0.03230211
      0.65754433	     -0.04000000	     -0.04000000	      0.00000000	      0.03230221
      0.65755433	     -0.04000000	     -0.04000000	      0.00000000	      0.03230231
      0.65756433	     -0.04000000	     -0.04000000	      0.00000000	      0.03230242
      0.65757433	     -0.04000000	     -0.04000000	      0.00000000	      0.03230253
      0.65758433	     -0.04000000	     -0.04000000	      0.00000000	      0.03230265
      0.65759433	     -0.04000000	     -0.04000000	      0.00000000	      0.03230278
      0.65760433	     -0.04000000	     -0.04000000	      0.00000000	      0.03230291
      0.65761433	     -0.04000000	     -0.04000000	      0.00000000	      0.03230305
      0.65762433	     -0.04000000	     -0.04000000	      0.00000000	      0.03230320
      0.65763433	     -0.04000000	     -0.04000000	      0.00000000	      0.03230335
      0.65764433	     -0.04000000	     -0.04000000	      0.00000000	      0.03230351
      0.65765433	     -0.04000000	     -0.04000000	      0.00000000	      0.03230366
      0.65766433	     -0.04000000	     -0.04000000	      0.00000000	      0.03230381
      0.65767433	     -0.04000000	     -0.04000000	      0.00000000	      0.03230395
      0.65768433	     -0.04000000	     -0.04000000	      0.00000000	      0.03230410
      0.65769433	     -0.04000000	     -0.04000000	      0.00000000	      0.03230423
      0.65770433	     -0.04000000	     -0.04000000	      0.00000000	      0.03230437
      0.65771433	     -0.04000000	     -0.04000000	      0.00000000	      0.03230449
      0.65772433	     -0.04000000	     -0.04000000	      0.00000000	      0.03230461
      0.65773433	     -0.04000000	     -0.04000000	      0.00000000	      0.03230473
      0.65774433	     -0.04000000	     -0.04000000	      0.00000000	      0.03230484
      0.65775433	     -0.04000000	     -0.04000000	      0.00000000	      0.03230494
      0.65776433	     -0.04000000	     -0.04000000	      0.00000000	      0.03230503
      0.65777433	     -0.04000000	     -0.04000000	      0.00000000	      0.03230512
      0.65778433	     -0.04000000	     -0.04000000	      0.00000000	      0.03230520
      0.65779433	     -0.04000000	     -0.04000000	      0.00000000	      0.03230528
      0.65780433	     -0.04000000	     -0.04000000	      0.00000000	      0.03230535
      0.65781433	     -0.04000000	     -0.04000000	      0.00000000	      0.03230542
      0.65782433	     -0.04000000	     -0.04000000	      0.00000000	      0.03230548
      0.65783433	     -0.04000000	     -0.04000000	      0.00000000	      0.03230553
      0.65784433	     -0.04000000	     -0.04000000	      0.00000000	      0.03230558
      0.65785433	     -0.04000000	     -0.04000000	      0.00000000	      0.03230563
      0.65786433	     -0.04000000	     -0.04000000	      0.00000000	      0.03230567
      0.65787433	     -0.04000000	     -0.04000000	      0.00000000	      0.03230570
      0.65788433	     -0.04000000	     -0.04000000	      0.00000000	      0.03230574
      0.65789433	     -0.04000000	     -0.04000000	      0.00000000	      0.03230577
      0.65790433	     -0.04000000	     -0.04000000	      0.00000000	      0.03230579
      0.65791433	     -0.04000000	     -0.04000000	      0.00000000	      0.03230581
      0.65792433	     -0.04000000	     -0.04000000	      0.00000000	      0.03230583
      0.65793433	     -0.04000000	     -0.04000000	      0.00000000	      0.03230585
      0.65794433	     -0.04000000	     -0.04000000	      0.00000000	      0.03230586
      0.65795433	     -0.04000000	     -0.04000000	      0.00000000	      0.03230587
      0.65796433	     -0.04000000	     -0.04000000	      0.00000000	      0.03230588
      0.65797433	     -0.04000000	     -0.04000000	      0.00000000	      0.03230589
      0.65798433	     -0.04000000	     -0.04000000	      0.00000000	      0.03230589
      0.65799638	     -0.04000000	     -0.04000000	      0.00000000	      0.03230590
      0.65800843	     -0.04000000	     -0.04000000	      0.00000000	      0.03230590
      0.65802048	     -0.04000000	     -0.04000000	      0.00000000	      0.03230589
      0.65803253	     -0.04000000	     -0.04000000	      0.00000000	      0.03230589
      0.65804458	     -0.04000000	     -0.04000000	      0.00000000	      0.03230588
      0.65805663	     -0.04000000	     -0.04000000	      0.00000000	      0.03230587
      0.65806868	     -0.04000000	     -0.04000000	      0.00000000	      0.03230586
      0.65808073	     -0.04000000	     -0.04000000	      0.00000000	      0.03230585
      0.65809530	     -0.04000000	     -0.04000000	      0.00000000	      0.03230583
      0.65810986	     -0.04000000	     -0.04000000	      0.00000000	      0.03230582
      0.65812443	     -0.04000000	     -0.04000000	      0.00000000	      0.03230580
      0.65813899	     -0.04000000	     -0.04000000	      0.00000000	      0.03230577
      0.65815356	     -0.04000000	     -0.04000000	      0.00000000	      0.03230575
      0.65816812	     -0.04000000	     -0.04000000	      0.00000000	      0.03230573
      0.65818269	     -0.04000000	     -0.04000000	      0.00000000	      0.03230570
      0.65819726	     -0.04000000	     -0.04000000	      0.00000000	      0.03230567
      0.65821518	     -0.04000000	     -0.04000000	      0.00000000	      0.03230564
      0.65823310	     -0.04000000	     -0.04000000	      0.00000000	      0.03230561
      0.65825102	     -0.04000000	     -0.04000000	      0.00000000	      0.03230557
      0.65826894	     -0.04000000	     -0.04000000	      0.00000000	      0.03230553
      0.65828686	     -0.04000000	     -0.04000000	      0.00000000	      0.03230549
      0.65830479	     -0.04000000	     -0.04000000	      0.00000000	      0.03230545
      0.65832271	     -0.04000000	     -0.04000000	      0.00000000	      0.03230541
      0.65834487	     -0.04000000	     -0.04000000	      0.00000000	      0.03230536
      0.65836703	     -0.04000000	     -0.04000000	      0.00000000	      0.03230531
      0.65838919	     -0.04000000	     -0.04000000	      0.00000000	      0.03230526
      0.65841135	     -0.04000000	     -0.04000000	      0.00000000	      0.03230521
      0.65843351	     -0.04000000	     -0.04000000	      0.00000000	      0.03230516
      0.65845567	     -0.04000000	     -0.04000000	      0.00000000	      0.03230510
      0.65848334	     -0.04000000	     -0.04000000	      0.00000000	      0.03230504
      0.65851101	     -0.04000000	     -0.04000000	      0.00000000	      0.03230497
      0.65853867	     -0.04000000	     -0.04000000	      0.00000000	      0.03230490
      0.65856634	     -0.04000000	     -0.04000000	      0.00000000	      0.03230483
      0.65859963	     -0.04000000	     -0.04000000	      0.00000000	      0.03230475
      0.65863292	     -0.04000000	     -0.04000000	      0.00000000	      0.03230467
      0.65867314	     -0.04000000	     -0.04000000	      0.00000000	      0.03230457
      0.65871336	     -0.04000000	     -0.04000000	      0.00000000	      0.03230447
      0.65874689	     -0.04000000	     -0.04000000	      0.00000000	      0.03230438
      0.65878041	     -0.04000000	     -0.04000000	      0.00000000	      0.03230430
      0.65881600	     -0.04000000	     -0.04000000	      0.00000000	      0.03230421
      0.65886184	     -0.04000000	     -0.04000000	      0.00000000	      0.03230409
      0.65891768	     -0.04000000	     -0.04000000	      0.00000000	      0.03230394
      0.65895325	     -0.04000000	     -0.04000000	      0.00000000	      0.03230385
      0.65898881	     -0.04000000	     -0.04000000	      0.00000000	      0.03230376
      0.65902438	     -0.04000000	     -0.04000000	      0.00000000	      0.03230367
      0.65905994	     -0.04000000	     -0.04000000	      0.00000000	      0.03230357
      0.65909551	     -0.04000000	     -0.04000000	      0.00000000	      0.03230348
      0.65913107	     -0.04000000	     -0.04000000	      0.00000000	      0.03230339
      0.65916664	     -0.04000000	     -0.04000000	      0.00000000	      0.03230329
      0.65920221	     -0.04000000	     -0.04000000	      0.00000000	      0.03230320
      0.65923777	     -0.04000000	     -0.04000000	      0.00000000	      0.03230311
      0.65927334	     -0.04000000	     -0.04000000	      0.00000000	      0.03230301
      0.65930890	     -0.04000000	     -0.04000000	      0.00000000	      0.03230292
      0.65934447	     -0.04000000	     -0.04000000	      0.00000000	      0.03230282
      0.65938003	     -0.04000000	     -0.04000000	      0.00000000	      0.03230273
      0.65941033	     -0.04000000	     -0.04000000	      0.00000000	      0.03230264
      0.65944062	     -0.04000000	     -0.04000000	      0.00000000	      0.03230256
      0.65947847	     -0.04000000	     -0.04000000	      0.00000000	      0.03230246
      0.65951633	     -0.04000000	     -0.04000000	      0.00000000	      0.03230236
      0.65954673	     -0.04000000	     -0.04000000	      0.00000000	      0.03230228
      0.65957714	     -0.04000000	     -0.04000000	      0.00000000	      0.03230219
      0.65961389	     -0.04000000	     -0.04000000	      0.00000000	      0.03230209
      0.65965064	     -0.04000000	     -0.04000000	      0.00000000	      0.03230199
      0.65968102	     -0.04000000	     -0.04000000	      0.00000000	      0.03230191
      0.65971141	     -0.04000000	     -0.04000000	      0.00000000	      0.03230183
      0.65974179	     -0.04000000	     -0.04000000	      0.00000000	      0.03230174
      0.65978414	     -0.04000000	     -0.04000000	      0.00000000	      0.03230163
      0.65981142	     -0.04000000	     -0.04000000	      0.00000000	      0.03230155
      0.65983870	     -0.04000000	     -0.04000000	      0.00000000	      0.03230148
      0.65987773	     -0.04000000	     -0.04000000	      0.00000000	      0.03230137
      0.65991403	     -0.04000000	     -0.04000000	      0.00000000	      0.03230127
      0.65995032	     -0.04000000	     -0.04000000	      0.00000000	      0.03230117
      0.65998023	     -0.04000000	     -0.04000000	      0.00000000	      0.03230108
      0.66001014	     -0.04000000	     -0.04000000	      0.00000000	      0.03230100
      0.66004698	     -0.04000000	     -0.04000000	      0.00000000	      0.03230090
      0.66007638	     -0.04000000	     -0.04000000	      0.00000000	      0.03230081
      0.66010578	     -0.04000000	     -0.04000000	      0.00000000	      0.03230073
      0.66013517	     -0.04000000	     -0.04000000	      0.00000000	      0.03230065
      0.66017639	     -0.04000000	     -0.04000000	      0.00000000	      0.03230053
      0.66020162	     -0.04000000	     -0.04000000	      0.00000000	      0.03230046
      0.66022686	     -0.04000000	     -0.04000000	      0.00000000	      0.03230039
      0.66026567	     -0.04000000	     -0.04000000	      0.00000000	      0.03230028
      0.66032773	     -0.04000000	     -0.04000000	      0.00000000	      0.03230011
      0.66035434	     -0.04000000	     -0.04000000	      0.00000000	      0.03230003
      0.66039192	     -0.04000000	     -0.04000000	      0.00000000	      0.03229993
      0.66042511	     -0.04000000	     -0.04000000	      0.00000000	      0.03229983
      0.66046926	     -0.04000000	     -0.04000000	      0.00000000	      0.03229971
      0.66049422	     -0.04000000	     -0.04000000	      0.00000000	      0.03229963
      0.66051919	     -0.04000000	     -0.04000000	      0.00000000	      0.03229956
      0.66055844	     -0.04000000	     -0.04000000	      0.00000000	      0.03229945
      0.66058901	     -0.04000000	     -0.04000000	      0.00000000	      0.03229936
      0.66061958	     -0.04000000	     -0.04000000	      0.00000000	      0.03229928
      0.66065014	     -0.04000000	     -0.04000000	      0.00000000	      0.03229919
      0.66068071	     -0.04000000	     -0.04000000	      0.00000000	      0.03229910
      0.66071128	     -0.04000000	     -0.04000000	      0.00000000	      0.03229901
      0.66074184	     -0.04000000	     -0.04000000	      0.00000000	      0.03229893
      0.66077241	     -0.04000000	     -0.04000000	      0.00000000	      0.03229884
      0.66080298	     -0.04000000	     -0.04000000	      0.00000000	      0.03229875
      0.66083354	     -0.04000000	     -0.04000000	      0.00000000	      0.03229866
      0.66086411	     -0.04000000	     -0.04000000	      0.00000000	      0.03229858
      0.66089468	     -0.04000000	     -0.04000000	      0.00000000	      0.03229849
      0.66092524	     -0.04000000	     -0.04000000	      0.00000000	      0.03229840
      0.66095581	     -0.04000000	     -0.04000000	      0.00000000	      0.03229831
      0.66098638	     -0.04000000	     -0.04000000	      0.00000000	      0.03229822
      0.66101694	     -0.04000000	     -0.04000000	      0.00000000	      0.03229814
      0.66104751	     -0.04000000	     -0.04000000	      0.00000000	      0.03229805
      0.66107808	     -0.04000000	     -0.04000000	      0.00000000	      0.03229796
      0.66110461	     -0.04000000	     -0.04000000	      0.00000000	      0.03229788
      0.66113114	     -0.04000000	     -0.04000000	      0.00000000	      0.03229781
      0.66116830	     -0.04000000	     -0.04000000	      0.00000000	      0.03229770
      0.66119519	     -0.04000000	     -0.04000000	      0.00000000	      0.03229762
      0.66122208	     -0.04000000	     -0.04000000	      0.00000000	      0.03229754
      0.66125487	     -0.04000000	     -0.04000000	      0.00000000	      0.03229745
      0.66128701	     -0.04000000	     -0.04000000	      0.00000000	      0.03229736
      0.66131914	     -0.04000000	     -0.04000000	      0.00000000	      0.03229726
      0.66135128	     -0.04000000	     -0.04000000	      0.00000000	      0.03229717
      0.66137875	     -0.04000000	     -0.04000000	      0.00000000	      0.03229709
      0.66140622	     -0.04000000	     -0.04000000	      0.00000000	      0.03229701
      0.66143369	     -0.04000000	     -0.04000000	      0.00000000	      0.03229693
      0.66146914	     -0.04000000	     -0.04000000	      0.00000000	      0.03229683
      0.66149942	     -0.04000000	     -0.04000000	      0.00000000	      0.03229674
      0.66152970	     -0.04000000	     -0.04000000	      0.00000000	      0.03229665
      0.66155998	     -0.04000000	     -0.04000000	      0.00000000	      0.03229657
      0.66159026	     -0.04000000	     -0.04000000	      0.00000000	      0.03229648
      0.66162054	     -0.04000000	     -0.04000000	      0.00000000	      0.03229639
      0.66165082	     -0.04000000	     -0.04000000	      0.00000000	      0.03229630
      0.66168110	     -0.04000000	     -0.04000000	      0.00000000	      0.03229622
      0.66171138	     -0.04000000	     -0.04000000	      0.00000000	      0.03229613
      0.66174166	     -0.04000000	     -0.04000000	      0.00000000	      0.03229604
      0.66177194	     -0.04000000	     -0.04000000	      0.00000000	      0.03229595
      0.66180222	     -0.04000000	     -0.04000000	      0.00000000	      0.03229587
      0.66183250	     -0.04000000	     -0.04000000	      0.00000000	      0.03229578
      0.66186278	     -0.04000000	     -0.04000000	      0.00000000	      0.03229569
      0.66189306	     -0.04000000	     -0.04000000	      0.00000000	      0.03229560
      0.66192333	     -0.04000000	     -0.04000000	      0.00000000	      0.03229552
      0.66195361	     -0.04000000	     -0.04000000	      0.00000000	      0.03229543
      0.66198389	     -0.04000000	     -0.04000000	      0.00000000	      0.03229534
      0.66201417	     -0.04000000	     -0.04000000	      0.00000000	      0.03229525
      0.66204445	     -0.04000000	     -0.04000000	      0.00000000	      0.03229517
      0.66207473	     -0.04000000	     -0.04000000	      0.00000000	      0.03229508
      0.66210501	     -0.04000000	     -0.04000000	      0.00000000	      0.03229499
      0.66213529	     -0.04000000	     -0.04000000	      0.00000000	      0.03229491
      0.66216557	     -0.04000000	     -0.04000000	      0.00000000	      0.03229482
      0.66219585	     -0.04000000	     -0.04000000	      0.00000000	      0.03229473
      0.66222613	     -0.04000000	     -0.04000000	      0.00000000	      0.03229464
      0.66225641	     -0.04000000	     -0.04000000	      0.00000000	      0.03229456
      0.66228669	     -0.04000000	     -0.04000000	      0.00000000	      0.03229447
      0.66231697	     -0.04000000	     -0.04000000	      0.00000000	      0.03229438
      0.66234725	     -0.04000000	     -0.04000000	      0.00000000	      0.03229430
      0.66237752	     -0.04000000	     -0.04000000	      0.00000000	      0.03229421
      0.66240780	     -0.04000000	     -0.04000000	      0.00000000	      0.03229412
      0.66244429	     -0.04000000	     -0.04000000	      0.00000000	      0.03229402
      0.66247041	     -0.04000000	     -0.04000000	      0.00000000	      0.03229395
      0.66249652	     -0.04000000	     -0.04000000	      0.00000000	      0.03229387
      0.66253169	     -0.04000000	     -0.04000000	      0.00000000	      0.03229377
      0.66256554	     -0.04000000	     -0.04000000	      0.00000000	      0.03229367
      0.66260843	     -0.04000000	     -0.04000000	      0.00000000	      0.03229355
      0.66263311	     -0.04000000	     -0.04000000	      0.00000000	      0.03229348
      0.66265778	     -0.04000000	     -0.04000000	      0.00000000	      0.03229341
      0.66269725	     -0.04000000	     -0.04000000	      0.00000000	      0.03229330
      0.66272957	     -0.04000000	     -0.04000000	      0.00000000	      0.03229321
      0.66276188	     -0.04000000	     -0.04000000	      0.00000000	      0.03229312
      0.66279419	     -0.04000000	     -0.04000000	      0.00000000	      0.03229302
      0.66282269	     -0.04000000	     -0.04000000	      0.00000000	      0.03229294
      0.66285118	     -0.04000000	     -0.04000000	      0.00000000	      0.03229286
      0.66288856	     -0.04000000	     -0.04000000	      0.00000000	      0.03229276
      0.66291802	     -0.04000000	     -0.04000000	      0.00000000	      0.03229268
      0.66294748	     -0.04000000	     -0.04000000	      0.00000000	      0.03229259
      0.66297694	     -0.04000000	     -0.04000000	      0.00000000	      0.03229251
      0.66301439	     -0.04000000	     -0.04000000	      0.00000000	      0.03229240
      0.66304597	     -0.04000000	     -0.04000000	      0.00000000	      0.03229232
      0.66307756	     -0.04000000	     -0.04000000	      0.00000000	      0.03229223
      0.66310914	     -0.04000000	     -0.04000000	      0.00000000	      0.03229214
      0.66314073	     -0.04000000	     -0.04000000	      0.00000000	      0.03229205
      0.66317231	     -0.04000000	     -0.04000000	      0.00000000	      0.03229196
      0.66320390	     -0.04000000	     -0.04000000	      0.00000000	      0.03229187
      0.66323548	     -0.04000000	     -0.04000000	      0.00000000	      0.03229179
      0.66327158	     -0.04000000	     -0.04000000	      0.00000000	      0.03229169
      0.66330768	     -0.04000000	     -0.04000000	      0.00000000	      0.03229159
      0.66333532	     -0.04000000	     -0.04000000	      0.00000000	      0.03229151
      0.66336295	     -0.04000000	     -0.04000000	      0.00000000	      0.03229143
      0.66340617	     -0.04000000	     -0.04000000	      0.00000000	      0.03229131
      0.66343450	     -0.04000000	     -0.04000000	      0.00000000	      0.03229123
      0.66346283	     -0.04000000	     -0.04000000	      0.00000000	      0.03229116
      0.66350080	     -0.04000000	     -0.04000000	      0.00000000	      0.03229105
      0.66353774	     -0.04000000	     -0.04000000	      0.00000000	      0.03229095
      0.66357469	     -0.04000000	     -0.04000000	      0.00000000	      0.03229085
      0.66360640	     -0.04000000	     -0.04000000	      0.00000000	      0.03229076
      0.66363811	     -0.04000000	     -0.04000000	      0.00000000	      0.03229068
      0.66366983	     -0.04000000	     -0.04000000	      0.00000000	      0.03229059
      0.66370838	     -0.04000000	     -0.04000000	      0.00000000	      0.03229048
      0.66374692	     -0.04000000	     -0.04000000	      0.00000000	      0.03229038
      0.66377597	     -0.04000000	     -0.04000000	      0.00000000	      0.03229030
      0.66380501	     -0.04000000	     -0.04000000	      0.00000000	      0.03229022
      0.66384339	     -0.04000000	     -0.04000000	      0.00000000	      0.03229012
      0.66388169	     -0.04000000	     -0.04000000	      0.00000000	      0.03229001
      0.66391999	     -0.04000000	     -0.04000000	      0.00000000	      0.03228991
      0.66395127	     -0.04000000	     -0.04000000	      0.00000000	      0.03228982
      0.66398256	     -0.04000000	     -0.04000000	      0.00000000	      0.03228974
      0.66402335	     -0.04000000	     -0.04000000	      0.00000000	      0.03228963
      0.66405618	     -0.04000000	     -0.04000000	      0.00000000	      0.03228954
      0.66408901	     -0.04000000	     -0.04000000	      0.00000000	      0.03228945
      0.66412183	     -0.04000000	     -0.04000000	      0.00000000	      0.03228937
      0.66416481	     -0.04000000	     -0.04000000	      0.00000000	      0.03228925
      0.66419549	     -0.04000000	     -0.04000000	      0.00000000	      0.03228917
      0.66422616	     -0.04000000	     -0.04000000	      0.00000000	      0.03228909
      0.66426632	     -0.04000000	     -0.04000000	      0.00000000	      0.03228898
      0.66430526	     -0.04000000	     -0.04000000	      0.00000000	      0.03228888
      0.66434420	     -0.04000000	     -0.04000000	      0.00000000	      0.03228878
      0.66437730	     -0.04000000	     -0.04000000	      0.00000000	      0.03228869
      0.66441040	     -0.04000000	     -0.04000000	      0.00000000	      0.03228860
      0.66445137	     -0.04000000	     -0.04000000	      0.00000000	      0.03228849
      0.66448668	     -0.04000000	     -0.04000000	      0.00000000	      0.03228840
      0.66452200	     -0.04000000	     -0.04000000	      0.00000000	      0.03228831
      0.66455732	     -0.04000000	     -0.04000000	      0.00000000	      0.03228822
      0.66459264	     -0.04000000	     -0.04000000	      0.00000000	      0.03228812
      0.66462795	     -0.04000000	     -0.04000000	      0.00000000	      0.03228803
      0.66467359	     -0.04000000	     -0.04000000	      0.00000000	      0.03228791
      0.66470512	     -0.04000000	     -0.04000000	      0.00000000	      0.03228783
      0.66473664	     -0.04000000	     -0.04000000	      0.00000000	      0.03228775
      0.66478051	     -0.04000000	     -0.04000000	      0.00000000	      0.03228764
      0.66482212	     -0.04000000	     -0.04000000	      0.00000000	      0.03228753
      0.66486374	     -0.04000000	     -0.04000000	      0.00000000	      0.03228742
      0.66489777	     -0.04000000	     -0.04000000	      0.00000000	      0.03228733
      0.66493181	     -0.04000000	     -0.04000000	      0.00000000	      0.03228725
      0.66497561	     -0.04000000	     -0.04000000	      0.00000000	      0.03228713
      0.66501404	     -0.04000000	     -0.04000000	      0.00000000	      0.03228704
      0.66505247	     -0.04000000	     -0.04000000	      0.00000000	      0.03228694
      0.66509089	     -0.04000000	     -0.04000000	      0.00000000	      0.03228684
      0.66512932	     -0.04000000	     -0.04000000	      0.00000000	      0.03228674
      0.66516774	     -0.04000000	     -0.04000000	      0.00000000	      0.03228665
      0.66520617	     -0.04000000	     -0.04000000	      0.00000000	      0.03228655
      0.66524460	     -0.04000000	     -0.04000000	      0.00000000	      0.03228645
      0.66528302	     -0.04000000	     -0.04000000	      0.00000000	      0.03228636
      0.66532145	     -0.04000000	     -0.04000000	      0.00000000	      0.03228626
      0.66535987	     -0.04000000	     -0.04000000	      0.00000000	      0.03228616
      0.66539830	     -0.04000000	     -0.04000000	      0.00000000	      0.03228607
      0.66544763	     -0.04000000	     -0.04000000	      0.00000000	      0.03228594
      0.66548273	     -0.04000000	     -0.04000000	      0.00000000	      0.03228586
      0.66551782	     -0.04000000	     -0.04000000	      0.00000000	      0.03228577
      0.66556540	     -0.04000000	     -0.04000000	      0.00000000	      0.03228565
      0.66561297	     -0.04000000	     -0.04000000	      0.00000000	      0.03228553
      0.66564763	     -0.04000000	     -0.04000000	      0.00000000	      0.03228545
      0.66568229	     -0.04000000	     -0.04000000	      0.00000000	      0.03228536
      0.66573204	     -0.04000000	     -0.04000000	      0.00000000	      0.03228524
      0.66577537	     -0.04000000	     -0.04000000	      0.00000000	      0.03228513
      0.66581869	     -0.04000000	     -0.04000000	      0.00000000	      0.03228503
      0.66586202	     -0.04000000	     -0.04000000	      0.00000000	      0.03228492
      0.66590071	     -0.04000000	     -0.04000000	      0.00000000	      0.03228483
      0.66593939	     -0.04000000	     -0.04000000	      0.00000000	      0.03228474
      0.66597808	     -0.04000000	     -0.04000000	      0.00000000	      0.03228464
      0.66602999	     -0.04000000	     -0.04000000	      0.00000000	      0.03228452
      0.66607213	     -0.04000000	     -0.04000000	      0.00000000	      0.03228441
      0.66611427	     -0.04000000	     -0.04000000	      0.00000000	      0.03228431
      0.66615641	     -0.04000000	     -0.04000000	      0.00000000	      0.03228421
      0.66619855	     -0.04000000	     -0.04000000	      0.00000000	      0.03228411
      0.66624070	     -0.04000000	     -0.04000000	      0.00000000	      0.03228401
      0.66628284	     -0.04000000	     -0.04000000	      0.00000000	      0.03228391
      0.66633735	     -0.04000000	     -0.04000000	      0.00000000	      0.03228378
      0.66637479	     -0.04000000	     -0.04000000	      0.00000000	      0.03228369
      0.66641223	     -0.04000000	     -0.04000000	      0.00000000	      0.03228360
      0.66646460	     -0.04000000	     -0.04000000	      0.00000000	      0.03228348
      0.66651407	     -0.04000000	     -0.04000000	      0.00000000	      0.03228336
      0.66656353	     -0.04000000	     -0.04000000	      0.00000000	      0.03228325
      0.66660453	     -0.04000000	     -0.04000000	      0.00000000	      0.03228315
      0.66664553	     -0.04000000	     -0.04000000	      0.00000000	      0.03228305
      0.66669797	     -0.04000000	     -0.04000000	      0.00000000	      0.03228293
      0.66674242	     -0.04000000	     -0.04000000	      0.00000000	      0.03228283
      0.66678688	     -0.04000000	     -0.04000000	      0.00000000	      0.03228272
      0.66683134	     -0.04000000	     -0.04000000	      0.00000000	      0.03228262
      0.66687579	     -0.04000000	     -0.04000000	      0.00000000	      0.03228252
      0.66692025	     -0.04000000	     -0.04000000	      0.00000000	      0.03228242
      0.66697385	     -0.04000000	     -0.04000000	      0.00000000	      0.03228229
      0.66702025	     -0.04000000	     -0.04000000	      0.00000000	      0.03228219
      0.66706666	     -0.04000000	     -0.04000000	      0.00000000	      0.03228208
      0.66711306	     -0.04000000	     -0.04000000	      0.00000000	      0.03228197
      0.66715946	     -0.04000000	     -0.04000000	      0.00000000	      0.03228187
      0.66720587	     -0.04000000	     -0.04000000	      0.00000000	      0.03228176
      0.66725227	     -0.04000000	     -0.04000000	      0.00000000	      0.03228166
      0.66729868	     -0.04000000	     -0.04000000	      0.00000000	      0.03228155
      0.66735264	     -0.04000000	     -0.04000000	      0.00000000	      0.03228143
      0.66740661	     -0.04000000	     -0.04000000	      0.00000000	      0.03228131
      0.66744806	     -0.04000000	     -0.04000000	      0.00000000	      0.03228121
      0.66748950	     -0.04000000	     -0.04000000	      0.00000000	      0.03228112
      0.66754895	     -0.04000000	     -0.04000000	      0.00000000	      0.03228099
      0.66759776	     -0.04000000	     -0.04000000	      0.00000000	      0.03228088
      0.66764657	     -0.04000000	     -0.04000000	      0.00000000	      0.03228077
      0.66769538	     -0.04000000	     -0.04000000	      0.00000000	      0.03228066
      0.66774418	     -0.04000000	     -0.04000000	      0.00000000	      0.03228055
      0.66779299	     -0.04000000	     -0.04000000	      0.00000000	      0.03228045
      0.66784612	     -0.04000000	     -0.04000000	      0.00000000	      0.03228033
      0.66789924	     -0.04000000	     -0.04000000	      0.00000000	      0.03228021
      0.66795237	     -0.04000000	     -0.04000000	      0.00000000	      0.03228009
      0.66800549	     -0.04000000	     -0.04000000	      0.00000000	      0.03227998
      0.66804886	     -0.04000000	     -0.04000000	      0.00000000	      0.03227988
      0.66809223	     -0.04000000	     -0.04000000	      0.00000000	      0.03227979
      0.66815168	     -0.04000000	     -0.04000000	      0.00000000	      0.03227966
      0.66821112	     -0.04000000	     -0.04000000	      0.00000000	      0.03227953
      0.66825501	     -0.04000000	     -0.04000000	      0.00000000	      0.03227943
      0.66829889	     -0.04000000	     -0.04000000	      0.00000000	      0.03227934
      0.66835778	     -0.04000000	     -0.04000000	      0.00000000	      0.03227921
      0.66841667	     -0.04000000	     -0.04000000	      0.00000000	      0.03227908
      0.66846572	     -0.04000000	     -0.04000000	      0.00000000	      0.03227898
      0.66851476	     -0.04000000	     -0.04000000	      0.00000000	      0.03227887
      0.66857208	     -0.04000000	     -0.04000000	      0.00000000	      0.03227875
      0.66862940	     -0.04000000	     -0.04000000	      0.00000000	      0.03227862
      0.66868040	     -0.04000000	     -0.04000000	      0.00000000	      0.03227852
      0.66873140	     -0.04000000	     -0.04000000	      0.00000000	      0.03227841
      0.66878800	     -0.04000000	     -0.04000000	      0.00000000	      0.03227829
      0.66884460	     -0.04000000	     -0.04000000	      0.00000000	      0.03227817
      0.66890120	     -0.04000000	     -0.04000000	      0.00000000	      0.03227805
      0.66895781	     -0.04000000	     -0.04000000	      0.00000000	      0.03227793
      0.66900802	     -0.04000000	     -0.04000000	      0.00000000	      0.03227782
      0.66905824	     -0.04000000	     -0.04000000	      0.00000000	      0.03227771
      0.66911700	     -0.04000000	     -0.04000000	      0.00000000	      0.03227759
      0.66917575	     -0.04000000	     -0.04000000	      0.00000000	      0.03227747
      0.66923450	     -0.04000000	     -0.04000000	      0.00000000	      0.03227734
      0.66929326	     -0.04000000	     -0.04000000	      0.00000000	      0.03227722
      0.66934249	     -0.04000000	     -0.04000000	      0.00000000	      0.03227712
      0.66939172	     -0.04000000	     -0.04000000	      0.00000000	      0.03227701
      0.66945139	     -0.04000000	     -0.04000000	      0.00000000	      0.03227689
      0.66951105	     -0.04000000	     -0.04000000	      0.00000000	      0.03227677
      0.66956673	     -0.04000000	     -0.04000000	      0.00000000	      0.03227665
      0.66962240	     -0.04000000	     -0.04000000	      0.00000000	      0.03227653
      0.66968060	     -0.04000000	     -0.04000000	      0.00000000	      0.03227641
      0.66973881	     -0.04000000	     -0.04000000	      0.00000000	      0.03227629
      0.66979639	     -0.04000000	     -0.04000000	      0.00000000	      0.03227617
      0.66985397	     -0.04000000	     -0.04000000	      0.00000000	      0.03227606
      0.66991217	     -0.04000000	     -0.04000000	      0.00000000	      0.03227594
      0.66997037	     -0.04000000	     -0.04000000	      0.00000000	      0.03227582
      0.67002858	     -0.04000000	     -0.04000000	      0.00000000	      0.03227570
      0.67008680	     -0.04000000	     -0.04000000	      0.00000000	      0.03227558
      0.67014465	     -0.04000000	     -0.04000000	      0.00000000	      0.03227546
      0.67020250	     -0.04000000	     -0.04000000	      0.00000000	      0.03227534
      0.67025305	     -0.04000000	     -0.04000000	      0.00000000	      0.03227524
      0.67032687	     -0.04000000	     -0.04000000	      0.00000000	      0.03227509
      0.67038842	     -0.04000000	     -0.04000000	      0.00000000	      0.03227496
      0.67044374	     -0.04000000	     -0.04000000	      0.00000000	      0.03227485
      0.67049906	     -0.04000000	     -0.04000000	      0.00000000	      0.03227474
      0.67056057	     -0.04000000	     -0.04000000	      0.00000000	      0.03227462
      0.67062208	     -0.04000000	     -0.04000000	      0.00000000	      0.03227449
      0.67068144	     -0.04000000	     -0.04000000	      0.00000000	      0.03227437
      0.67074080	     -0.04000000	     -0.04000000	      0.00000000	      0.03227425
      0.67080117	     -0.04000000	     -0.04000000	      0.00000000	      0.03227413
      0.67086154	     -0.04000000	     -0.04000000	      0.00000000	      0.03227401
      0.67092061	     -0.04000000	     -0.04000000	      0.00000000	      0.03227389
      0.67099207	     -0.04000000	     -0.04000000	      0.00000000	      0.03227375
      0.67105721	     -0.04000000	     -0.04000000	      0.00000000	      0.03227362
      0.67113690	     -0.04000000	     -0.04000000	      0.00000000	      0.03227346
      0.67119712	     -0.04000000	     -0.04000000	      0.00000000	      0.03227334
      0.67127786	     -0.04000000	     -0.04000000	      0.00000000	      0.03227318
      0.67134698	     -0.04000000	     -0.04000000	      0.00000000	      0.03227304
      0.67140252	     -0.04000000	     -0.04000000	      0.00000000	      0.03227293
      0.67145807	     -0.04000000	     -0.04000000	      0.00000000	      0.03227282
      0.67152179	     -0.04000000	     -0.04000000	      0.00000000	      0.03227269
      0.67158552	     -0.04000000	     -0.04000000	      0.00000000	      0.03227257
      0.67164728	     -0.04000000	     -0.04000000	      0.00000000	      0.03227244
      0.67170903	     -0.04000000	     -0.04000000	      0.00000000	      0.03227232
      0.67176754	     -0.04000000	     -0.04000000	      0.00000000	      0.03227221
      0.67184439	     -0.04000000	     -0.04000000	      0.00000000	      0.03227206
      0.67193700	     -0.04000000	     -0.04000000	      0.00000000	      0.03227187
      0.67199012	     -0.04000000	     -0.04000000	      0.00000000	      0.03227177
      0.67204324	     -0.04000000	     -0.04000000	      0.00000000	      0.03227167
      0.67210732	     -0.04000000	     -0.04000000	      0.00000000	      0.03227154
      0.67218641	     -0.04000000	     -0.04000000	      0.00000000	      0.03227138
      0.67225270	     -0.04000000	     -0.04000000	      0.00000000	      0.03227125
      0.67233792	     -0.04000000	     -0.04000000	      0.00000000	      0.03227109
      0.67245126	     -0.04000000	     -0.04000000	      0.00000000	      0.03227087
      0.67251230	     -0.04000000	     -0.04000000	      0.00000000	      0.03227075
      0.67257334	     -0.04000000	     -0.04000000	      0.00000000	      0.03227063
      0.67263437	     -0.04000000	     -0.04000000	      0.00000000	      0.03227051
      0.67270190	     -0.04000000	     -0.04000000	      0.00000000	      0.03227038
      0.67276942	     -0.04000000	     -0.04000000	      0.00000000	      0.03227025
      0.67283459	     -0.04000000	     -0.04000000	      0.00000000	      0.03227012
      0.67289977	     -0.04000000	     -0.04000000	      0.00000000	      0.03226999
      0.67296662	     -0.04000000	     -0.04000000	      0.00000000	      0.03226986
      0.67303348	     -0.04000000	     -0.04000000	      0.00000000	      0.03226974
      0.67309938	     -0.04000000	     -0.04000000	      0.00000000	      0.03226961
      0.67316528	     -0.04000000	     -0.04000000	      0.00000000	      0.03226948
      0.67323217	     -0.04000000	     -0.04000000	      0.00000000	      0.03226935
      0.67329906	     -0.04000000	     -0.04000000	      0.00000000	      0.03226922
      0.67336537	     -0.04000000	     -0.04000000	      0.00000000	      0.03226909
      0.67343168	     -0.04000000	     -0.04000000	      0.00000000	      0.03226897
      0.67349884	     -0.04000000	     -0.04000000	      0.00000000	      0.03226884
      0.67356600	     -0.04000000	     -0.04000000	      0.00000000	      0.03226871
      0.67363265	     -0.04000000	     -0.04000000	      0.00000000	      0.03226858
      0.67369930	     -0.04000000	     -0.04000000	      0.00000000	      0.03226845
      0.67376682	     -0.04000000	     -0.04000000	      0.00000000	      0.03226832
      0.67383434	     -0.04000000	     -0.04000000	      0.00000000	      0.03226819
      0.67390187	     -0.04000000	     -0.04000000	      0.00000000	      0.03226806
      0.67396939	     -0.04000000	     -0.04000000	      0.00000000	      0.03226793
      0.67403691	     -0.04000000	     -0.04000000	      0.00000000	      0.03226780
      0.67410443	     -0.04000000	     -0.04000000	      0.00000000	      0.03226767
      0.67417195	     -0.04000000	     -0.04000000	      0.00000000	      0.03226754
      0.67423947	     -0.04000000	     -0.04000000	      0.00000000	      0.03226741
      0.67430700	     -0.04000000	     -0.04000000	      0.00000000	      0.03226729
      0.67437452	     -0.04000000	     -0.04000000	      0.00000000	      0.03226716
      0.67444204	     -0.04000000	     -0.04000000	      0.00000000	      0.03226703
      0.67450956	     -0.04000000	     -0.04000000	      0.00000000	      0.03226690
      0.67457708	     -0.04000000	     -0.04000000	      0.00000000	      0.03226677
      0.67464460	     -0.04000000	     -0.04000000	      0.00000000	      0.03226664
      0.67471213	     -0.04000000	     -0.04000000	      0.00000000	      0.03226651
      0.67477965	     -0.04000000	     -0.04000000	      0.00000000	      0.03226638
      0.67485078	     -0.04000000	     -0.04000000	      0.00000000	      0.03226625
      0.67492191	     -0.04000000	     -0.04000000	      0.00000000	      0.03226611
      0.67499305	     -0.04000000	     -0.04000000	      0.00000000	      0.03226598
      0.67506418	     -0.04000000	     -0.04000000	      0.00000000	      0.03226584
[truncated: 425,171 more chars]
