# Supplementary material for: Musculoskeletal simulations to examine the effects of accentuated eccentric loading (AEL) on jump height
Source: PeerJ. 2023 Jan 23;11:e14687. doi: 10.7717/peerj.14687 (PMC9879160; doi:10.7717/peerj.14687)
Supplement: Supplemental Information 2 — Added15 folder contains the code and simulation results for a complete jump with an additional 15% model mass. Dropped15 folder contains the code and simulation results for the push-off phase with the original model mass. [file peerj-11-14687-s002.zip › Supplementary Simulation code and output results AEL15/Dropped15/Optimized_for_J_Results/TwoSegment_Two_Segment_MuscleActuatorPower.sto]

MuscleActuatorPower
version=1
nRows=9704
nColumns=5
inDegrees=no

This analysis gathers basic information about muscles during a simulation (e.g., forces, tendon lengths, moment arms, etc).
Units are S.I. units (second, meters, Newtons, ...)
Angles are in degrees.

endheader
time	vastus	recfem	glut	ham
      0.00000000	    152.18651919	     24.04316929	     29.10077973	      0.00000000
      0.00005767	    152.75214946	     24.11854372	     29.23450053	      0.00000000
      0.00011533	    153.34931759	     24.20432162	     29.36517423	      0.00000000
      0.00019509	    154.19549113	     24.33107602	     29.54155402	      0.00000000
      0.00027484	    155.04807265	     24.46227478	     29.71343566	      0.00000000
      0.00038895	    156.26588553	     24.65362753	     29.95238892	      0.00000000
      0.00050306	    157.47674874	     24.84747865	     30.18405514	      0.00000000
      0.00069203	    159.46518789	     25.17225335	     30.55392319	      0.00000000
      0.00088100	    161.43472016	     25.50063254	     30.90934639	      0.00000000
      0.00120986	    164.82472530	     26.07828281	     31.50096637	      0.00000000
      0.00146005	    167.37828181	     26.52156715	     31.93352802	      0.00000000
      0.00171025	    169.91333191	     26.96687257	     32.35470420	      0.00000000
      0.00196044	    172.43314641	     27.41359517	     32.76700691	      0.00000000
      0.00224938	    175.32657190	     27.93043936	     33.23457108	      0.00000000
      0.00253831	    178.20482864	     28.44778514	     33.69498690	      0.00000000
      0.00281375	    180.93588164	     28.94093971	     34.12868979	      0.00000000
      0.00308919	    183.65586709	     29.43385342	     34.55830447	      0.00000000
      0.00336877	    186.40582886	     29.93360494	     34.99092512	      0.00000000
      0.00364834	    189.14582258	     30.43272551	     35.42062659	      0.00000000
      0.00392387	    191.83661166	     30.92381394	     35.84166370	      0.00000000
      0.00419941	    194.51845819	     31.41408766	     36.26053642	      0.00000000
      0.00447587	    197.20016012	     31.90502234	     36.67884133	      0.00000000
      0.00475232	    199.87323839	     32.39502188	     37.09532731	      0.00000000
      0.00502733	    202.52359216	     32.88140904	     37.50794490	      0.00000000
      0.00530234	    205.16560397	     33.36680492	     37.91895457	      0.00000000
      0.00557642	    207.79014818	     33.84947078	     38.32703534	      0.00000000
      0.00585050	    210.40649497	     34.33111054	     38.73362265	      0.00000000
      0.00612117	    212.98207663	     34.80567814	     39.13372699	      0.00000000
      0.00639185	    215.54969180	     35.27921563	     39.53243062	      0.00000000
      0.00663628	    217.86141730	     35.70591352	     39.89129661	      0.00000000
      0.00697277	    221.03292437	     36.29185364	     40.38347844	      0.00000000
      0.00730925	    224.19229134	     36.87619964	     40.87356211	      0.00000000
      0.00753245	    226.28090373	     37.26281294	     41.19751091	      0.00000000
      0.00775566	    228.36425911	     37.64873947	     41.52054614	      0.00000000
      0.00803029	    230.92012289	     38.12255134	     41.91677211	      0.00000000
      0.00836149	    233.99152356	     38.69247109	     42.39278528	      0.00000000
      0.00865561	    236.70889038	     39.19717427	     42.81382867	      0.00000000
      0.00901341	    240.00202640	     39.80942672	     43.32394342	      0.00000000
      0.00931248	    242.74383028	     40.31967888	     43.74855323	      0.00000000
      0.00968272	    246.12467347	     40.94949102	     44.27199254	      0.00000000
      0.01015583	    250.42293627	     41.75120684	     44.93728129	      0.00000000
      0.01038979	    252.53982890	     42.14648895	     45.26481393	      0.00000000
      0.01062376	    254.65053581	     42.54086569	     45.59137515	      0.00000000
      0.01091692	    257.28694965	     43.03385714	     45.99918688	      0.00000000
      0.01129539	    260.67669410	     43.66833350	     46.52341917	      0.00000000
      0.01156863	    263.11457577	     44.12510167	     46.90032211	      0.00000000
      0.01184188	    265.54403943	     44.58062087	     47.27591294	      0.00000000
      0.01211512	    267.96576228	     45.03507821	     47.65018825	      0.00000000
      0.01238836	    270.37913519	     45.48829651	     48.02315704	      0.00000000
      0.01266160	    272.78474437	     45.94043716	     48.39481691	      0.00000000
      0.01292167	    275.06662931	     46.36962821	     48.74734090	      0.00000000
      0.01318173	    277.34141925	     46.79781701	     49.09868555	      0.00000000
      0.01344051	    279.59769367	     47.22282162	     49.44713441	      0.00000000
      0.01369929	    281.84687021	     47.64680492	     49.79442191	      0.00000000
      0.01398496	    284.32139425	     48.11361621	     50.17645621	      0.00000000
      0.01427064	    286.78730660	     48.57918287	     50.55708233	      0.00000000
      0.01447948	    288.58446385	     48.91871626	     50.83445151	      0.00000000
      0.01481029	    291.42153586	     49.45510605	     51.27227304	      0.00000000
      0.01507121	    293.65142182	     49.87707090	     51.61628538	      0.00000000
      0.01533214	    295.87374688	     50.29787171	     51.95913931	      0.00000000
      0.01559306	    298.08911078	     50.71767456	     52.30083245	      0.00000000
      0.01585734	    300.32537978	     51.14172340	     52.64572991	      0.00000000
      0.01612161	    302.55441694	     51.56471313	     52.98944414	      0.00000000
      0.01632266	    304.24524536	     51.88576588	     53.25014353	      0.00000000
      0.01665420	    307.02407156	     52.41376621	     53.67856115	      0.00000000
      0.01690580	    309.12552004	     52.81339836	     54.00244474	      0.00000000
      0.01715739	    311.22002562	     53.21194232	     54.32527179	      0.00000000
      0.01740899	    313.30810963	     53.60954249	     54.64704058	      0.00000000
      0.01764663	    315.27415614	     53.98413520	     54.94998135	      0.00000000
      0.01796039	    317.86102549	     54.47736214	     55.34853463	      0.00000000
      0.01827415	    320.43789053	     54.96909479	     55.74545770	      0.00000000
      0.01852604	    322.49905621	     55.36268205	     56.06293863	      0.00000000
      0.01877792	    324.55385282	     55.75531883	     56.37937530	      0.00000000
      0.01896797	    326.09977299	     56.05087773	     56.61742935	      0.00000000
      0.01925995	    328.46760830	     56.50384144	     56.98202164	      0.00000000
      0.01955192	    330.82691087	     56.95551769	     57.34522322	      0.00000000
      0.01980099	    332.83239559	     57.33969761	     57.65394742	      0.00000000
      0.02005005	    334.83168216	     57.72293427	     57.96166648	      0.00000000
      0.02032203	    337.00765561	     58.14029600	     58.29655635	      0.00000000
      0.02059400	    339.17622066	     58.55651698	     58.63025578	      0.00000000
      0.02086915	    341.36235419	     58.97637798	     58.96663248	      0.00000000
      0.02114429	    343.54094437	     59.39507062	     59.30179924	      0.00000000
      0.02142102	    345.72432356	     59.81494977	     59.63767722	      0.00000000
      0.02169774	    347.90011988	     60.23364843	     59.97233991	      0.00000000
      0.02197239	    350.05199459	     60.64800163	     60.30329914	      0.00000000
      0.02224704	    352.19644333	     61.06119234	     60.63306980	      0.00000000
      0.02252673	    354.37247943	     61.48072720	     60.96767450	      0.00000000
      0.02280642	    356.54087336	     61.89906065	     61.30105554	      0.00000000
      0.02307314	    358.60146195	     62.29683238	     61.61784139	      0.00000000
      0.02333986	    360.65512833	     62.69350796	     61.93352277	      0.00000000
      0.02363274	    362.90214398	     63.12778955	     62.27890252	      0.00000000
      0.02392562	    365.14092550	     63.56076751	     62.62296021	      0.00000000
      0.02416237	    366.94444503	     63.90975704	     62.90011501	      0.00000000
      0.02446967	    369.27727484	     64.36143176	     63.25857892	      0.00000000
      0.02477696	    371.60115204	     64.81167992	     63.61560426	      0.00000000
      0.02502257	    373.45189893	     65.17045333	     63.89993760	      0.00000000
      0.02526818	    375.29696495	     65.52831643	     64.18335917	      0.00000000
      0.02555393	    377.43617775	     65.94344881	     64.51195010	      0.00000000
      0.02583967	    379.56775231	     66.35735060	     64.83931646	      0.00000000
      0.02606326	    381.23017659	     66.68031267	     65.09462125	      0.00000000
      0.02637974	    383.57514884	     67.13611156	     65.45472823	      0.00000000
      0.02669622	    385.91104321	     67.59046007	     65.81334973	      0.00000000
      0.02692262	    387.57594682	     67.91443463	     66.06898884	      0.00000000
      0.02714902	    389.23627483	     68.23767868	     66.32387367	      0.00000000
      0.02742271	    391.23698276	     68.62736545	     66.63100427	      0.00000000
      0.02769640	    393.23084972	     69.01592868	     66.93704253	      0.00000000
      0.02795892	    395.13673750	     69.38752349	     67.22956593	      0.00000000
      0.02827795	    397.44438965	     69.83769221	     67.58371940	      0.00000000
      0.02859697	    399.74279602	     70.28632191	     67.93640874	      0.00000000
      0.02885240	    401.57625574	     70.64437479	     68.21773820	      0.00000000
      0.02917936	    403.91448119	     71.10123124	     68.57649593	      0.00000000
      0.02950632	    406.24331163	     71.55653317	     68.93373622	      0.00000000
      0.02974244	    407.91881599	     71.88423497	     69.19078235	      0.00000000
      0.02997855	    409.58952514	     72.21114666	     69.44704381	      0.00000000
      0.03024340	    411.45750238	     72.57679997	     69.73355911	      0.00000000
      0.03050824	    413.31932300	     72.94141255	     70.01909652	      0.00000000
      0.03079617	    415.33627271	     73.33657145	     70.32841623	      0.00000000
      0.03108410	    417.34604477	     73.73051488	     70.63659043	      0.00000000
      0.03129109	    418.78632400	     74.01293249	     70.85743471	      0.00000000
      0.03161680	    421.04496206	     74.45598418	     71.20376073	      0.00000000
      0.03188366	    422.88900403	     74.81790726	     71.48642957	      0.00000000
      0.03215053	    424.72641610	     75.17862733	     71.76813654	      0.00000000
      0.03241739	    426.55806124	     75.53838948	     72.04887980	      0.00000000
      0.03267696	    428.33355761	     75.88722754	     72.32104296	      0.00000000
      0.03293654	    430.10349249	     76.23511775	     72.59230371	      0.00000000
      0.03317352	    431.71424997	     76.55181921	     72.83916933	      0.00000000
      0.03348818	    433.84561875	     76.97103364	     73.16580702	      0.00000000
      0.03380284	    435.96888890	     77.38885201	     73.49113764	      0.00000000
      0.03405362	    437.65484423	     77.72070979	     73.74948873	      0.00000000
      0.03430440	    439.33576805	     78.05170266	     74.00701747	      0.00000000
      0.03452599	    440.81665961	     78.34338431	     74.23389997	      0.00000000
      0.03484815	    442.96222125	     78.76611047	     74.56260981	     -0.00000000
      0.03517030	    445.09972015	     79.18745421	     74.88998101	     -0.00000000
      0.03538311	    446.50657524	     79.46481480	     75.10551017	     -0.00000000
      0.03559592	    447.91000514	     79.74159189	     75.32046047	     -0.00000000
      0.03588075	    449.78254661	     80.11097471	     75.60726195	     -0.00000000
      0.03616559	    451.64869778	     80.47922564	     75.89303809	     -0.00000000
      0.03641202	    453.25784075	     80.79683674	     76.13946179	     -0.00000000
      0.03671826	    455.25084351	     81.19032741	     76.44464419	     -0.00000000
      0.03702451	    457.23646036	     81.58248598	     76.74866051	     -0.00000000
      0.03728911	    458.94600219	     81.92020463	     77.01040178	     -0.00000000
      0.03761727	    461.05849922	     82.33764048	     77.33381607	     -0.00000000
      0.03794543	    463.16273170	     82.75358050	     77.65591367	     -0.00000000
      0.03818795	    464.71233654	     83.05994676	     77.89312546	     -0.00000000
      0.03843048	    466.25750061	     83.36550727	     78.12962577	     -0.00000000
      0.03872005	    468.09628338	     83.72919823	     78.41106754	     -0.00000000
      0.03900961	    469.92880847	     84.09174838	     78.69150552	     -0.00000000
      0.03925700	    471.48921587	     84.40051029	     78.93030758	     -0.00000000
      0.03956219	    473.40783611	     84.78023113	     79.22390402	     -0.00000000
      0.03992934	    475.70671920	     85.23531448	     79.57566195	     -0.00000000
      0.04029650	    477.99563946	     85.68854329	     79.92584523	     -0.00000000
      0.04052899	    479.43971453	     85.97452332	     80.14678038	     -0.00000000
      0.04082823	    481.29256092	     86.34151271	     80.43023328	     -0.00000000
      0.04112747	    483.13893964	     86.70729023	     80.71265881	     -0.00000000
      0.04135189	    484.51932489	     86.98078100	     80.92380351	     -0.00000000
      0.04167993	    486.53026518	     87.37923911	     81.23140132	     -0.00000000
      0.04195970	    488.23959166	     87.71801877	     81.49277847	     -0.00000000
      0.04220832	    489.75343791	     88.01804360	     81.72432226	     -0.00000000
      0.04245694	    491.26316148	     88.31730709	     81.95517541	     -0.00000000
      0.04271137	    492.80346392	     88.62264316	     82.19071560	     -0.00000000
      0.04302124	    494.67322043	     88.99332442	     82.47660853	     -0.00000000
      0.04340230	    496.96328502	     89.44736838	     82.82675047	     -0.00000000
      0.04371220	    498.81850502	     89.81525729	     83.11033248	     -0.00000000
      0.04395093	    500.24279135	     90.09766890	     83.32809307	     -0.00000000
      0.04418967	    501.66341769	     90.37939110	     83.54523997	     -0.00000000
      0.04443602	    503.12514681	     90.66926313	     83.76867416	     -0.00000000
      0.04475720	    505.02466638	     91.04595909	     84.05901430	     -0.00000000
      0.04507838	    506.91748118	     91.42135957	     84.34826407	     -0.00000000
      0.04532790	    508.38286067	     91.71195791	     84.57223204	     -0.00000000
      0.04557743	    509.84432885	     92.00180406	     84.79554960	     -0.00000000
      0.04578917	    511.08117241	     92.24709110	     84.98454694	     -0.00000000
      0.04611836	    512.99806086	     92.62721785	     85.27746921	     -0.00000000
      0.04638564	    514.54959293	     92.93492845	     85.51447043	     -0.00000000
      0.04665291	    516.09590576	     93.24153853	     85.75074746	     -0.00000000
      0.04692018	    517.63802296	     93.54734492	     85.98629906	     -0.00000000
      0.04718241	    519.14624971	     93.84638165	     86.21671266	     -0.00000000
      0.04744464	    520.65030930	     94.14459660	     86.44643723	     -0.00000000
      0.04769449	    522.07913120	     94.42785948	     86.66468048	     -0.00000000
      0.04800637	    523.85713492	     94.78031939	     86.93623632	     -0.00000000
      0.04831825	    525.62912798	     95.13156013	     87.20683693	     -0.00000000
      0.04855660	    526.97920130	     95.39913287	     87.41300498	     -0.00000000
      0.04888575	    528.83768818	     95.76741354	     87.69681058	     -0.00000000
      0.04921491	    530.69003960	     96.13447543	     87.97957134	     -0.00000000
      0.04942809	    531.88565513	     96.37131356	     88.16215498	     -0.00000000
      0.04964127	    533.07882251	     96.60767082	     88.34430538	     -0.00000000
      0.04992845	    534.68168560	     96.92512697	     88.58900785	     -0.00000000
      0.05021563	    536.27979518	     97.24160729	     88.83293522	     -0.00000000
      0.05046732	    537.67619168	     97.51807766	     89.04608663	     -0.00000000
      0.05077240	    539.36379343	     97.85214838	     89.30365890	     -0.00000000
      0.05115827	    541.49037646	     98.27299923	     89.62822748	     -0.00000000
      0.05141606	    542.90665127	     98.55325250	     89.84430343	     -0.00000000
      0.05167386	    544.31858051	     98.83254012	     90.05977987	     -0.00000000
      0.05193165	    545.72698559	     99.11110112	     90.27465659	     -0.00000000
      0.05219123	    547.14113562	     99.39071699	     90.49042575	     -0.00000000
      0.05245081	    548.55157642	     99.66954658	     90.70559534	     -0.00000000
      0.05273638	    550.09866189	     99.97529927	     90.94161374	     -0.00000000
      0.05302194	    551.64132957	    100.28010989	     91.17691615	     -0.00000000
      0.05323212	    552.77377955	    100.50380396	     91.34964850	     -0.00000000
      0.05356535	    554.56398121	    100.85730293	     91.62272183	     -0.00000000
      0.05382496	    555.95501544	    101.13194495	     91.83480879	     -0.00000000
      0.05408458	    557.34181212	    101.40561523	     92.04632292	     -0.00000000
      0.05434419	    558.72531689	    101.67859022	     92.25726370	     -0.00000000
      0.05460980	    560.13678211	    101.95697057	     92.47249107	     -0.00000000
      0.05487542	    561.54465484	    102.23457015	     92.68712708	     -0.00000000
      0.05512617	    562.87019929	    102.49584069	     92.88921475	     -0.00000000
      0.05545043	    564.57941004	    102.83260461	     93.14977960	     -0.00000000
      0.05577469	    566.28342049	    103.16822846	     93.40948159	     -0.00000000
      0.05602660	    567.60305294	    103.42800646	     93.61064070	     -0.00000000
      0.05627850	    568.91969702	    103.68713198	     93.81128630	     -0.00000000
      0.05650657	    570.10888148	    103.92107998	     93.99251329	     -0.00000000
      0.05683169	    571.79939502	    104.25350567	     94.25013950	     -0.00000000
      0.05715682	    573.48515358	    104.58489012	     94.50692753	     -0.00000000
      0.05737491	    574.61244080	    104.80633961	     94.67871981	     -0.00000000
      0.05759300	    575.73770135	    105.02734797	     94.85013991	     -0.00000000
      0.05787782	    577.20351458	    105.31510970	     95.07344645	     -0.00000000
      0.05816263	    578.66555105	    105.60201392	     95.29612814	     -0.00000000
      0.05840365	    579.89957228	    105.84405139	     95.48408723	     -0.00000000
      0.05872045	    581.51727714	    106.16118682	     95.73047043	     -0.00000000
      0.05903724	    583.13046031	    106.47728635	     95.97609753	     -0.00000000
      0.05928409	    584.38384313	    106.72272801	     96.16696987	     -0.00000000
      0.05953093	    585.63456173	    106.96755691	     96.35738990	     -0.00000000
      0.05980559	    587.02272316	    107.23914230	     96.56873986	     -0.00000000
      0.06008025	    588.40751308	    107.50993818	     96.77953813	     -0.00000000
      0.06035656	    589.79697050	    107.78148738	     96.99104759	     -0.00000000
      0.06063286	    591.18305643	    108.05224010	     97.20200708	     -0.00000000
      0.06091509	    592.59516615	    108.32790665	     97.41692727	     -0.00000000
      0.06119732	    594.00382968	    108.60275349	     97.63128230	     -0.00000000
      0.06146377	    595.33034994	    108.86141137	     97.83313762	     -0.00000000
      0.06179068	    596.95361395	    109.17773225	     98.08011972	     -0.00000000
      0.06211759	    598.57231041	    109.49294936	     98.32636189	     -0.00000000
      0.06235123	    599.72628073	    109.71751920	     98.50190405	     -0.00000000
      0.06268413	    601.36624405	    110.03644432	     98.75137676	     -0.00000000
      0.06296931	    602.76788704	    110.30888174	     98.96449459	     -0.00000000
      0.06321868	    603.99010951	    110.54623876	     99.15040011	     -0.00000000
      0.06346804	    605.21008015	    110.78305564	     99.33589103	     -0.00000000
      0.06372248	    606.45199992	    111.02396765	     99.52473076	     -0.00000000
      0.06403694	    607.98328247	    111.32080904	     99.75753926	     -0.00000000
      0.06435141	    609.51060818	    111.61666211	     99.98970507	     -0.00000000
      0.06462205	    610.82179842	    111.87045004	    100.18901111	     -0.00000000
      0.06495661	    612.43854210	    112.18313644	    100.43473562	     -0.00000000
      0.06529117	    614.05102518	    112.49474823	    100.67975135	     -0.00000000
      0.06553581	    615.22713550	    112.72183461	    100.85847403	     -0.00000000
      0.06583197	    616.64783771	    112.99596036	    101.07432588	     -0.00000000
      0.06621361	    618.47346229	    113.34786784	    101.35169749	     -0.00000000
      0.06646306	    619.66418409	    113.57724577	    101.53250622	     -0.00000000
      0.06671251	    620.85199676	    113.80584571	    101.71293963	     -0.00000000
      0.06696196	    622.03771276	    114.03390792	    101.89299828	     -0.00000000
      0.06722280	    623.27495596	    114.27169207	    102.08088469	     -0.00000000
      0.06754563	    624.80274622	    114.56507007	    102.31286341	     -0.00000000
      0.06786845	    626.32684660	    114.85747739	    102.54423046	     -0.00000000
      0.06806167	    627.23716489	    115.03198588	    102.68241826	     -0.00000000
      0.06836182	    628.64842057	    115.30230856	    102.89664973	     -0.00000000
      0.06866196	    630.05682323	    115.57187924	    103.11036459	     -0.00000000
      0.06891436	    631.23836518	    115.79779697	    103.28969093	     -0.00000000
      0.06916676	    632.41791782	    116.02318490	    103.46865799	     -0.00000000
      0.06942372	    633.61633767	    116.25197998	    103.65048991	     -0.00000000
      0.06974734	    635.12240820	    116.53924469	    103.87897382	     -0.00000000
      0.07007096	    636.62511183	    116.82559378	    104.10688227	     -0.00000000
      0.07031892	    637.77387822	    117.04427043	    104.28112439	     -0.00000000
      0.07056688	    638.92072354	    117.26242000	    104.45503447	     -0.00000000
      0.07086121	    640.27916472	    117.52056988	    104.66103157	     -0.00000000
      0.07115553	    641.63497993	    117.77799321	    104.86656854	     -0.00000000
      0.07140729	    642.79229414	    117.99750366	    105.04202326	     -0.00000000
      0.07171492	    644.20374286	    118.26496967	    105.25596842	     -0.00000000
      0.07209348	    645.93630781	    118.59288976	    105.51856073	     -0.00000000
      0.07241301	    647.39567834	    118.86881454	    105.73964739	     -0.00000000
      0.07265145	    648.48202799	    119.07395287	    105.90428220	     -0.00000000
      0.07288988	    649.56694923	    119.27868591	    106.06863106	     -0.00000000
      0.07315330	    650.76333566	    119.50423337	    106.24986861	     -0.00000000
      0.07347505	    652.22184983	    119.77891286	    106.47077948	     -0.00000000
      0.07379680	    653.67732763	    120.05271001	    106.69118389	     -0.00000000
      0.07407408	    654.92906082	    120.28790884	    106.88072517	     -0.00000000
      0.07441231	    656.45283461	    120.57389823	    107.11142528	     -0.00000000
      0.07475053	    657.97342615	    120.85894794	    107.34158205	     -0.00000000
      0.07498584	    659.02922094	    121.05663655	    107.50138759	     -0.00000000
      0.07530154	    660.44318395	    121.32110609	    107.71538516	     -0.00000000
      0.07561723	    661.85466640	    121.58483137	    107.92892238	     -0.00000000
      0.07586548	    662.96225194	    121.79150912	    108.09651669	     -0.00000000
      0.07611373	    664.06836775	    121.99774083	    108.26383144	     -0.00000000
      0.07638891	    665.29232787	    122.22569161	    108.44897298	     -0.00000000
      0.07666409	    666.51436027	    122.45305205	    108.63377701	     -0.00000000
      0.07694715	    667.76915227	    122.68623168	    108.82353150	     -0.00000000
      0.07723022	    669.02194865	    122.91879365	    109.01293527	     -0.00000000
      0.07750266	    670.22556264	    123.14195962	    109.19489946	     -0.00000000
      0.07783048	    671.67129854	    123.40969766	    109.41342741	     -0.00000000
      0.07823102	    673.43390217	    123.73561858	    109.67981821	     -0.00000000
      0.07853160	    674.75432655	    123.97947407	    109.87927905	     -0.00000000
      0.07878087	    675.84709958	    124.18099188	    110.04441277	     -0.00000000
      0.07903015	    676.93869004	    124.38212525	    110.20929023	     -0.00000000
      0.07924732	    677.88831706	    124.55691520	    110.35272641	     -0.00000000
      0.07957842	    679.33369388	    124.82261937	    110.57104619	     -0.00000000
      0.07985744	    680.55023322	    125.04603801	    110.75467893	     -0.00000000
      0.08013646	    681.76409967	    125.26860604	    110.93800276	     -0.00000000
      0.08041548	    682.97686080	    125.49079248	    111.12101962	     -0.00000000
      0.08069449	    684.18707195	    125.71215998	    111.30373318	     -0.00000000
      0.08097351	    685.39613439	    125.93312765	    111.48614554	     -0.00000000
      0.08125253	    686.60276309	    126.15330620	    111.66826014	     -0.00000000
      0.08153155	    687.80820520	    126.37306844	    111.85007922	     -0.00000000
      0.08181056	    689.01132318	    126.59206953	    112.03160601	     -0.00000000
      0.08208958	    690.21322219	    126.81063963	    112.21284286	     -0.00000000
      0.08235192	    691.34127644	    127.01548220	    112.38298392	     -0.00000000
      0.08261426	    692.46811432	    127.21989788	    112.55287341	     -0.00000000
      0.08282742	    693.38249607	    127.38558195	    112.69073024	     -0.00000000
      0.08316111	    694.81172244	    127.64420293	    112.90621502	     -0.00000000
      0.08343167	    695.96946366	    127.85348840	    113.08064123	     -0.00000000
      0.08370224	    697.12490698	    128.06200908	    113.25480960	     -0.00000000
      0.08397280	    698.27939864	    128.27016825	    113.42872246	     -0.00000000
      0.08423917	    699.41410401	    128.47445537	    113.59969335	     -0.00000000
      0.08450554	    700.54765696	    128.67831902	    113.77042112	     -0.00000000
      0.08471322	    701.43033314	    128.83687565	    113.90336257	     -0.00000000
      0.08504715	    702.84752122	    129.09109208	    114.11681751	     -0.00000000
      0.08531447	    703.98110847	    129.29423147	    114.28742721	     -0.00000000
      0.08558179	    705.11254914	    129.49664001	    114.45780070	     -0.00000000
      0.08584911	    706.24312435	    129.69870176	    114.62794048	     -0.00000000
      0.08611679	    707.37348170	    129.90042351	    114.79807693	     -0.00000000
      0.08638447	    708.50273364	    130.10172249	    114.96798326	     -0.00000000
      0.08663406	    709.55430170	    130.28892450	    115.12619978	     -0.00000000
      0.08695946	    710.92345839	    130.53231994	    115.33217670	     -0.00000000
      0.08728485	    712.29108821	    130.77511498	    115.53782340	     -0.00000000
      0.08753760	    713.35158744	    130.96306458	    115.69733143	     -0.00000000
      0.08779035	    714.41128743	    131.15068559	    115.85664424	     -0.00000000
      0.08803324	    715.42844726	    131.33053975	    116.00956190	     -0.00000000
      0.08835881	    716.79008734	    131.57095864	    116.21424981	     -0.00000000
      0.08868437	    718.15040194	    131.81082559	    116.41862291	     -0.00000000
      0.08892659	    719.16073764	    131.98866424	    116.57047128	     -0.00000000
      0.08916880	    720.17043855	    132.16622464	    116.72214886	     -0.00000000
      0.08943843	    721.29304119	    132.36336767	    116.89078812	     -0.00000000
      0.08970805	    722.41456330	    132.56007461	    117.05921920	     -0.00000000
      0.09000552	    723.65038995	    132.77650462	    117.24480992	     -0.00000000
      0.09030299	    724.88501463	    132.99243436	    117.43015221	     -0.00000000
      0.09053552	    725.84895107	    133.16078069	    117.57485809	     -0.00000000
      0.09085752	    727.18223949	    133.39329481	    117.77499563	     -0.00000000
      0.09117952	    728.51445270	    133.62531723	    117.97485086	     -0.00000000
      0.09142193	    729.51575249	    133.79938759	    118.12512222	     -0.00000000
      0.09166434	    730.51652233	    133.97320109	    118.27523673	     -0.00000000
      0.09193403	    731.62870519	    134.16609220	    118.44206446	     -0.00000000
      0.09220372	    732.73992444	    134.35857040	    118.60870100	     -0.00000000
      0.09250180	    733.96667463	    134.57073380	    118.79265507	     -0.00000000
      0.09279988	    735.19236138	    134.78242414	    118.97638020	     -0.00000000
      0.09303165	    736.14434958	    134.94660310	    119.11907811	     -0.00000000
      0.09335378	    737.46608129	    135.17421020	    119.31718348	     -0.00000000
      0.09367592	    738.78691360	    135.40136322	    119.51502954	     -0.00000000
      0.09391787	    739.77745663	    135.57139347	    119.66346206	     -0.00000000
      0.09415982	    740.76756565	    135.74118798	    119.81175114	     -0.00000000
      0.09443181	    741.87940445	    135.93158280	    119.97827273	     -0.00000000
      0.09470379	    742.99037984	    136.12158297	    120.14461558	     -0.00000000
      0.09499912	    744.19545119	    136.32735381	    120.32503939	     -0.00000000
      0.09529446	    745.39958937	    136.53268262	    120.50525646	     -0.00000000
      0.09551688	    746.30558991	    136.68695248	    120.64084735	     -0.00000000
      0.09584783	    747.65222285	    136.91589355	    120.84238186	     -0.00000000
      0.09613706	    748.82861935	    137.11566315	    121.01830272	     -0.00000000
      0.09638873	    749.85069584	    137.28889260	    121.17122272	     -0.00000000
      0.09664040	    750.87241279	    137.46189330	    121.32399978	     -0.00000000
      0.09684411	    751.69871682	    137.60162599	    121.44755557	     -0.00000000
      0.09717940	    753.05734992	    137.83101536	    121.65072145	     -0.00000000
      0.09744538	    754.13489801	    138.01276358	    121.81171185	     -0.00000000
      0.09771136	    755.21080053	    138.19387892	    121.97254492	     -0.00000000
      0.09797734	    756.28636882	    138.37475582	    122.13322498	     -0.00000000
      0.09824173	    757.35433007	    138.55406430	    122.29278696	     -0.00000000
      0.09850611	    758.42167363	    138.73304949	    122.45219947	     -0.00000000
      0.09879408	    759.58316012	    138.92751894	    122.62566628	     -0.00000000
      0.09908205	    760.74390303	    139.12160037	    122.79895857	     -0.00000000
      0.09934884	    761.81827934	    139.30096153	    122.95934908	     -0.00000000
      0.09967462	    763.12913609	    139.51946653	    123.15500164	     -0.00000000
      0.10000040	    764.43903666	    139.73747134	    123.35043635	     -0.00000000
      0.10021426	    765.29820401	    139.88024544	    123.47861525	     -0.00000000
      0.10054304	    766.61782222	    140.09919350	    123.67548752	     -0.00000000
      0.10083305	    767.78159376	    140.29207193	    123.84896512	     -0.00000000
      0.10108467	    768.78990723	    140.45885295	    123.99934567	     -0.00000000
      0.10133630	    769.79800580	    140.62544102	    124.14960209	     -0.00000000
      0.10157166	    770.74018326	    140.78091790	    124.29003103	     -0.00000000
      0.10189722	    772.04238328	    140.99547167	    124.48410335	     -0.00000000
      0.10222279	    773.34417835	    141.20968768	    124.67797205	     -0.00000000
      0.10246000	    774.29139464	    141.36524079	    124.81910029	     -0.00000000
      0.10269722	    775.23845739	    141.52063277	    124.96012207	     -0.00000000
      0.10297899	    776.36247048	    141.70478308	    125.12748946	     -0.00000000
      0.10326076	    777.48591715	    141.88860046	    125.29470729	     -0.00000000
      0.10353812	    778.59087206	    142.06910847	    125.45916176	     -0.00000000
      0.10381547	    779.69523746	    142.24928145	    125.62347291	     -0.00000000
      0.10411405	    780.88312015	    142.44276944	    125.80019462	     -0.00000000
      0.10441263	    782.07041782	    142.63589861	    125.97675250	     -0.00000000
      0.10464497	    782.99359919	    142.78584311	    126.11402460	     -0.00000000
      0.10497265	    784.29462613	    142.99682758	    126.30746457	     -0.00000000
      0.10530033	    785.59546183	    143.20753453	    126.50071221	     -0.00000007
      0.10552998	    786.50582180	    143.35468114	    126.63602692	     -0.00000325
      0.10575963	    787.41614615	    143.50170910	    126.77124832	     -0.00001708
      0.10604738	    788.55588551	    143.68551788	    126.94054129	     -0.00006251
      0.10633512	    789.69515738	    143.86901656	    127.10968780	     -0.00015640
      0.10658822	    790.69653634	    144.03006101	    127.25835035	     -0.00029503
      0.10691264	    791.97920597	    144.23602969	    127.44873689	     -0.00057444
      0.10723706	    793.26141722	    144.44164495	    127.63894133	     -0.00100008
      0.10748580	    794.24348263	    144.59884106	    127.78464622	     -0.00144874
      0.10773453	    795.22529687	    144.75583488	    127.93024551	     -0.00202341
      0.10802527	    796.37207345	    144.93892652	    128.10029833	     -0.00288053
      0.10831601	    797.51840270	    145.12171042	    128.27020818	     -0.00396822
      0.10856977	    798.51817731	    145.28088273	    128.41838457	     -0.00513246
      0.10889474	    799.79771574	    145.48428502	    128.60798971	     -0.00695514
      0.10921971	    801.07684073	    145.68734673	    128.79742005	     -0.00919761
      0.10946873	    802.05603763	    145.84250825	    128.94245841	     -0.01123263
      0.10971775	    803.03500729	    145.99747463	    129.08739526	     -0.01356863
      0.11000901	    804.17917670	    146.17831341	    129.25678121	     -0.01671463
      0.11030026	    805.32292727	    146.35885318	    129.42602896	     -0.02034285
      0.11055407	    806.31892861	    146.51582996	    129.57340304	     -0.02392672
      0.11087946	    807.59501460	    146.71664246	    129.76218593	     -0.02913597
      0.11120485	    808.87072185	    146.91712644	    129.95079853	     -0.03507955
      0.11145412	    809.84702514	    147.07027241	    130.09517060	     -0.04015675
      0.11170339	    810.82311961	    147.22323045	    130.23944299	     -0.04570830
      0.11199488	    811.96372756	    147.40169390	    130.40802183	     -0.05282291
      0.11228637	    813.10393480	    147.57986716	    130.57646363	     -0.06062965
      0.11254196	    814.10298572	    147.73574351	    130.72404038	     -0.06805811
      0.11286752	    815.37479638	    147.93387621	    130.91186965	     -0.07832463
      0.11319308	    816.64622648	    148.13168661	    131.09952685	     -0.08950284
      0.11344331	    817.62249971	    148.28329896	    131.24363865	     -0.09871680
      0.11369353	    818.59855326	    148.43472437	    131.38764761	     -0.10847072
      0.11398729	    819.74360416	    148.61209818	    131.55657458	     -0.12060495
      0.11428105	    820.88827175	    148.78919310	    131.72535730	     -0.13346683
      0.11452781	    821.84915832	    148.93763399	    131.86702347	     -0.14482184
      0.11485383	    823.11784973	    149.13333249	    132.05402987	     -0.16057378
      0.11517985	    824.38631489	    149.32876805	    132.24085463	     -0.17714915
      0.11543311	    825.37058557	    149.48012060	    132.38585470	     -0.19056902
      0.11568637	    826.35477666	    149.63133464	    132.53074295	     -0.20444274
      0.11595916	    827.41410602	    149.79385822	    132.68667135	     -0.21986867
      0.11623195	    828.47303538	    149.95613213	    132.84246539	     -0.23576739
      0.11653441	    829.64633338	    150.13566215	    133.01504579	     -0.25391186
      0.11683688	    830.81924002	    150.31492024	    133.18745746	     -0.27255871
      0.11705190	    831.65253167	    150.44210320	    133.30992006	     -0.28609652
      0.11738305	    832.93493154	    150.63754276	    133.49835156	     -0.30736382
      0.11767541	    834.06725053	    150.80998637	    133.66453662	     -0.32652142
      0.11792876	    835.04715722	    150.95891797	    133.80840321	     -0.34337940
      0.11818210	    836.02706909	    151.10775132	    133.95214594	     -0.36045108
      0.11844320	    837.03629636	    151.26083170	    134.10015543	     -0.37824308
      0.11876278	    838.27086767	    151.44785374	    134.28112404	     -0.40025561
      0.11908235	    839.50494809	    151.63457789	    134.46188597	     -0.42248610
      0.11930984	    840.38287346	    151.76723728	    134.59043596	     -0.43842031
      0.11963824	    841.64929308	    151.95833631	    134.77581179	     -0.46154893
      0.11996664	    842.91582599	    152.14931928	    134.96096656	     -0.48479216
      0.12019738	    843.80444748	    152.28303844	    135.09091831	     -0.50116983
      0.12042812	    844.69314672	    152.41670964	    135.22075907	     -0.51757321
      0.12071837	    845.81025764	    152.58452258	    135.38391881	     -0.53822470
      0.12100861	    846.92704069	    152.75212848	    135.54689728	     -0.55887764
      0.12127010	    847.93248986	    152.90282983	    135.69357066	     -0.57746963
      0.12159256	    849.17165463	    153.08833866	    135.87423346	     -0.60035827
      0.12191502	    850.41039878	    153.27359546	    136.05466714	     -0.62318607
      0.12215631	    851.33661483	    153.41192410	    136.18952952	     -0.64021661
      0.12246604	    852.52490168	    153.58919810	    136.36245079	     -0.66200213
      0.12277577	    853.71281616	    153.76625188	    136.53515642	     -0.68369250
      0.12299694	    854.56050270	    153.89244300	    136.65834758	     -0.69911692
      0.12331949	    855.79587606	    154.07612364	    136.83780087	     -0.72150823
      0.12364204	    857.03128598	    154.25970547	    137.01701928	     -0.74377258
      0.12388534	    857.96193955	    154.39774606	    137.15203864	     -0.76047702
      0.12412863	    858.89259509	    154.53572785	    137.28692279	     -0.77710431
      0.12441368	    859.98215094	    154.69707753	    137.44477113	     -0.79648336
      0.12469872	    861.07134218	    154.85824043	    137.60242955	     -0.81575331
      0.12498344	    862.15853178	    155.01891314	    137.75971804	     -0.83489190
      0.12526817	    863.24529741	    155.17938581	    137.91681484	     -0.85392206
      0.12556613	    864.38177526	    155.34699839	    138.08100765	     -0.87372180
      0.12586409	    865.51782852	    155.51440874	    138.24498900	     -0.89340670
      0.12614014	    866.56954510	    155.66920949	    138.39671544	     -0.91154293
      0.12641618	    867.62081916	    155.82381754	    138.54825835	     -0.92958586
      0.12672427	    868.79326813	    155.99604791	    138.71717182	     -0.94961630
      0.12703236	    869.96531719	    156.16808909	    138.88585618	     -0.96953995
      0.12724838	    870.78655364	    156.28850931	    139.00399264	     -0.98344831
      0.12757545	    872.02898325	    156.47048173	    139.18263809	     -1.00441481
      0.12790252	    873.27158731	    156.65243737	    139.36102779	     -1.02528055
      0.12813330	    874.14702235	    156.78038049	    139.48673577	     -1.03994388
      0.12836408	    875.02252402	    156.90831236	    139.61231555	     -1.05456363
      0.12865496	    876.12516604	    157.06926705	    139.77040292	     -1.07293027
      0.12894583	    877.22743690	    157.23006591	    139.92828187	     -1.09123700
      0.12921369	    878.24169816	    157.37786885	    140.07347865	     -1.10804607
      0.12948155	    879.25550189	    157.52550138	    140.21849673	     -1.12481371
      0.12979131	    880.42703448	    157.69592650	    140.38597887	     -1.14415859
      0.13010108	    881.59814869	    157.86618788	    140.55322268	     -1.16346217
      0.13031770	    882.41647940	    157.98504292	    140.67003073	     -1.17693952
      0.13063991	    883.63275808	    158.16151906	    140.84355769	     -1.19695978
      0.13096212	    884.84903333	    158.33796265	    141.01682944	     -1.21695813
      0.13120628	    885.76934202	    158.47124913	    141.14794403	     -1.23209875
      0.13145044	    886.68959401	    158.60450462	    141.27891128	     -1.24723480
      0.13173722	    887.76965056	    158.76075027	    141.43255038	     -1.26501033
      0.13202401	    888.84925570	    158.91684694	    141.58598269	     -1.28278886
      0.13230942	    889.92279952	    159.07191856	    141.73847100	     -1.30048944
      0.13259483	    890.99581758	    159.22682494	    141.89075360	     -1.31820345
      0.13289487	    892.12287336	    159.38938090	    142.05061420	     -1.33684426
      0.13319491	    893.24938585	    159.55177225	    142.21024772	     -1.35551166
      0.13347339	    894.29406421	    159.70222931	    142.35820498	     -1.37286552
      0.13375187	    895.33818562	    159.85252382	    142.50596588	     -1.39025153
      0.13405984	    896.49190075	    160.01844828	    142.66914457	     -1.40952071
      0.13436781	    897.64506635	    160.18422058	    142.83208456	     -1.42884087
      0.13461771	    898.57994751	    160.31849880	    142.96411751	     -1.44455775
      0.13493813	    899.77769927	    160.49040254	    143.13317825	     -1.46476821
      0.13525855	    900.97500857	    160.66219923	    143.30198278	     -1.48505156
      0.13550870	    901.90869308	    160.79602324	    143.43358615	     -1.50093926
      0.13575886	    902.84200428	    160.92975593	    143.56503282	     -1.51687746
      0.13605827	    903.95808695	    161.08955315	    143.72215008	     -1.53602244
      0.13635768	    905.07363016	    161.24922497	    143.87904355	     -1.55524815
      0.13661613	    906.03566717	    161.38681742	    144.01428920	     -1.57191053
      0.13693507	    907.22189409	    161.55636743	    144.18095528	     -1.59256285
      0.13725400	    908.40749629	    161.72578388	    144.34736894	     -1.61332097
      0.13748272	    909.25686560	    161.84705950	    144.46654612	     -1.62827320
      0.13779683	    910.42237170	    162.01336745	    144.63000832	     -1.64890292
      0.13811094	    911.58745120	    162.17961147	    144.79322935	     -1.66964838
      0.13836294	    912.52094602	    162.31267688	    144.92398876	     -1.68637483
      0.13861493	    913.45402198	    162.44566325	    145.05459242	     -1.70318022
      0.13891313	    914.55711147	    162.60277691	    145.20893658	     -1.72317000
      0.13921132	    915.65957559	    162.75977535	    145.36306360	     -1.74327659
      0.13947880	    916.64747385	    162.90036599	    145.50112566	     -1.76141255
      0.13974628	    917.63471085	    163.04082264	    145.63901261	     -1.77964694
      0.14005597	    918.77657973	    163.20318288	    145.79843585	     -1.80088343
      0.14036566	    919.91775586	    163.36542933	    145.95762806	     -1.82225907
      0.14060362	    920.79375378	    163.48989973	    146.07979288	     -1.83877954
      0.14092300	    921.96824016	    163.65669196	    146.24353037	     -1.86108434
      0.14124237	    923.14222260	    163.82344549	    146.40702796	     -1.88354774
      0.14149281	    924.06148125	    163.95389364	    146.53505697	     -1.90127197
      0.14174324	    924.98030286	    164.08428529	    146.66293875	     -1.91909696
      0.14203938	    926.06566646	    164.23823019	    146.81396455	     -1.94030512
      0.14233552	    927.15031476	    164.39207201	    146.96478565	     -1.96165856
      0.14261045	    928.15613629	    164.53465972	    147.10461474	     -1.98161263
      0.14288537	    929.16119474	    164.67712119	    147.24426793	     -2.00169544
      0.14319391	    930.28787212	    164.83675006	    147.40078209	     -2.02438777
      0.14350245	    931.41373022	    164.99627023	    147.55707900	     -2.04724781
      0.14376257	    932.36185479	    165.13054559	    147.68868086	     -2.06665164
      0.14408080	    933.52053729	    165.29459247	    147.84946283	     -2.09055437
      0.14439902	    934.67835861	    165.45853974	    148.01001839	     -2.11464329
      0.14460025	    935.40970555	    165.56205750	    148.11142453	     -2.12997167
      0.14489314	    936.47309628	    165.71252182	    148.25885658	     -2.15241661
      0.14518602	    937.53579662	    165.86292336	    148.40610094	     -2.17502514
      0.14544652	    938.47984853	    165.99647892	    148.53689964	     -2.19527035
      0.14576202	    939.62203015	    166.15803407	    148.69511492	     -2.21996572
      0.14607753	    940.76325956	    166.31948355	    148.85311532	     -2.24485704
      0.14633267	    941.68501114	    166.44983897	    148.98072587	     -2.26512920
      0.14665066	    942.83255157	    166.61209273	    149.13957668	     -2.29057737
      0.14696866	    943.97921599	    166.77427860	    149.29821513	     -2.31623169
      0.14720146	    944.81755522	    166.89280711	    149.41420989	     -2.33514220
      0.14751036	    945.92873856	    167.04988534	    149.56794721	     -2.36040688
      0.14781927	    947.03911351	    167.20691569	    149.72148886	     -2.38587207
      0.14804322	    947.84310553	    167.32057919	    149.83267863	     -2.40445855
      0.14835691	    948.96789009	    167.47956030	    149.98824151	     -2.43066988
      0.14867060	    950.09197186	    167.63854166	    150.14360877	     -2.45709439
      0.14892148	    950.98956634	    167.76542026	    150.26771863	     -2.47837906
      0.14917236	    951.88651636	    167.89224544	    150.39170299	     -2.49980165
      0.14947099	    952.95279925	    168.04298583	    150.53911208	     -2.52547975
      0.14976961	    954.01815597	    168.19365265	    150.68634591	     -2.55135652
      0.15004533	    955.00048294	    168.33255208	    150.82212777	     -2.57542440
      0.15032106	    955.98186222	    168.47134699	    150.95776070	     -2.59966385
      0.15062944	    957.07802611	    168.62636102	    151.10928021	     -2.62697785
      0.15093782	    958.17314640	    168.78129306	    151.26061819	     -2.65451082
      0.15120899	    959.13478766	    168.91732435	    151.39354017	     -2.67890172
      0.15148016	    960.09547102	    169.05325222	    151.52632223	     -2.70346405
      0.15178947	    961.18977536	    169.20807995	    151.67760398	     -2.73169004
      0.15209877	    962.28302032	    169.36283493	    151.82870902	     -2.76014363
      0.15236551	    963.22446066	    169.49609004	    151.95886982	     -2.78486292
      0.15263224	    964.16494740	    169.62924615	    152.08889931	     -2.80975339
      0.15294082	    965.25150528	    169.78308433	    152.23916371	     -2.83876286
      0.15324941	    966.33699387	    169.93685737	    152.38925793	     -2.86800612
      0.15351582	    967.27279272	    170.06941964	    152.51869930	     -2.89344031
      0.15378224	    968.20762243	    170.20188628	    152.64801375	     -2.91905064
      0.15412418	    969.40552103	    170.37161165	    152.81379685	     -2.95217885
      0.15446612	    970.60284706	    170.54149106	    152.97938794	     -2.98560734
      0.15469286	    971.39481670	    170.65373023	    153.08906508	     -3.00793217
      0.15491960	    972.18652368	    170.76603665	    153.19865916	     -3.03039100
      0.15521082	    973.20197346	    170.91008173	    153.33928266	     -3.05942876
      0.15550204	    974.21644806	    171.05408048	    153.47976430	     -3.08868783
      0.15578571	    975.20315956	    171.19414567	    153.61646312	     -3.11740030
      0.15606938	    976.18879266	    171.33412534	    153.75302762	     -3.14632523
      0.15637511	    977.24950585	    171.48478875	    153.90005902	     -3.17773753
      0.15668084	    978.30904265	    171.63538008	    154.04693815	     -3.20940102
      0.15696720	    979.29993021	    171.77623269	    154.18436808	     -3.23928557
      0.15725356	    980.28968355	    171.91699546	    154.32166541	     -3.26939352
      0.15756168	    981.35302816	    172.06825366	    154.46924250	     -3.30203859
      0.15786980	    982.41516242	    172.21944260	    154.61667017	     -3.33494714
      0.15815519	    983.39745202	    172.35929029	    154.75308898	     -3.36566368
      0.15844059	    984.37859688	    172.49905032	    154.88938039	     -3.39660943
      0.15874935	    985.43844583	    172.65005715	    155.03668261	     -3.43034695
      0.15905812	    986.49707165	    172.80099979	    155.18383995	     -3.46435793
      0.15934297	    987.47217319	    172.94006255	    155.31946674	     -3.49597683
      0.15962782	    988.44612292	    173.07904066	    155.45497084	     -3.52783178
      0.15993673	    989.50074148	    173.22957135	    155.60178242	     -3.56264549
      0.16024565	    990.55412803	    173.38004217	    155.74845396	     -3.59774234
      0.16053092	    991.52532643	    173.51880724	    155.88376752	     -3.63040335
      0.16081619	    992.49536327	    173.65749075	    156.01896216	     -3.66330936
      0.16112509	    993.54411307	    173.80747453	    156.16521692	     -3.69921758
      0.16143398	    994.59162286	    173.95740165	    156.31133641	     -3.73541889
      0.16172048	    995.56160427	    174.09627191	    156.44673241	     -3.76925635
      0.16200697	    996.53041205	    174.23506373	    156.58201252	     -3.80334982
      0.16231578	    997.57302949	    174.38448143	    156.72769416	     -3.84038559
      0.16262458	    998.61439989	    174.53384482	    156.87324513	     -3.87772497
      0.16291281	    999.58480063	    174.67307377	    157.00897286	     -3.91284967
      0.16320104	   1000.55401521	    174.81222741	    157.14458724	     -3.94824317
      0.16350970	   1001.59032988	    174.96107136	    157.28969018	     -3.98644561
      0.16381837	   1002.62539235	    175.10986278	    157.43466691	     -4.02496287
      0.16410859	   1003.59700260	    175.24958262	    157.57085675	     -4.06146478
      0.16439880	   1004.56741536	    175.38923037	    157.70693554	     -4.09824978
      0.16470729	   1005.59726789	    175.53749254	    157.85145337	     -4.13766121
      0.16501577	   1006.62586575	    175.68570368	    157.99584929	     -4.17739938
      0.16530807	   1007.59892582	    175.82596688	    158.13255331	     -4.21535483
      0.16560037	   1008.57077948	    175.96616133	    158.26914846	     -4.25360894
      0.16590862	   1009.59402361	    176.11383357	    158.41307410	     -4.29427469
      0.16621687	   1010.61601381	    176.26145613	    158.55688196	     -4.33527985
      0.16651125	   1011.59042378	    176.40226490	    158.69410266	     -4.37475688
      0.16680563	   1012.56362166	    176.54300840	    158.83121659	     -4.41454927
      0.16711360	   1013.58014783	    176.69008580	    158.97454552	     -4.45651841
      0.16742158	   1014.59542424	    176.83711483	    159.11776064	     -4.49884033
      0.16771795	   1015.57086654	    176.97843829	    159.25546761	     -4.53990158
      0.16801433	   1016.54509481	    177.11970006	    159.39306992	     -4.58129587
      0.16832200	   1017.55485674	    177.26618482	    159.53580391	     -4.62462210
      0.16862967	   1018.56337661	    177.41262254	    159.67842786	     -4.66831514
      0.16892791	   1019.53938607	    177.55440647	    159.81656733	     -4.71101907
      0.16922615	   1020.51418362	    177.69613239	    159.95460424	     -4.75407447
      0.16953352	   1021.51722158	    177.84203725	    160.09675470	     -4.79881690
      0.16984089	   1022.51902862	    177.98789651	    160.23879872	     -4.84394073
      0.17014082	   1023.49504037	    178.13007002	    160.37729999	     -4.88834202
      0.17044076	   1024.46984649	    178.27218925	    160.51570082	     -4.93311366
      0.17074784	   1025.46630287	    178.41753994	    160.65729114	     -4.97933728
      0.17105493	   1026.46154268	    178.56284664	    160.79877840	     -5.02595729
      0.17135637	   1027.43693639	    178.70532840	    160.93755994	     -5.07210707
      0.17165781	   1028.41113492	    178.84775962	    161.07624314	     -5.11864621
      0.17196466	   1029.40125807	    178.99259566	    161.21730945	     -5.16642175
      0.17227151	   1030.39018205	    179.13738945	    161.35827585	     -5.21460887
      0.17257425	   1031.36432854	    179.28009442	    161.49725178	     -5.26255522
      0.17287699	   1032.33729427	    179.42275254	    161.63613148	     -5.31090967
      0.17317973	   1033.30876947	    179.56527066	    161.77491032	     -5.35967346
      0.17348248	   1034.27905923	    179.70773863	    161.91359400	     -5.40885274
      0.17378522	   1035.24788841	    179.85007353	    162.05217844	     -5.45844892
      0.17408796	   1036.21552880	    179.99235522	    162.19066877	     -5.50846785
      0.17439070	   1037.18173827	    180.13451049	    162.32906140	     -5.55891112
      0.17469344	   1038.14675709	    180.27660974	    162.46736094	     -5.60978424
      0.17499619	   1039.11037420	    180.41858893	    162.60556426	     -5.66108894
      0.17529893	   1040.07280038	    180.56050961	    162.74367547	     -5.71283042
      0.17560167	   1041.03385348	    180.70231625	    162.88169188	     -5.76501052
      0.17590441	   1041.99371705	    180.84406221	    163.01961712	     -5.81763413
      0.17620716	   1042.95223548	    180.98569980	    163.15744892	     -5.87070316
      0.17650990	   1043.90956747	    181.12727489	    163.29519046	     -5.92422220
      0.17681264	   1044.86558154	    181.26874690	    163.43283985	     -5.97819322
      0.17711538	   1045.82041396	    181.41015497	    163.57039987	     -6.03262050
      0.17741813	   1046.77395489	    181.55146486	    163.70786895	     -6.08750606
      0.17772087	   1047.72632064	    181.69270970	    163.84524951	     -6.14285389
      0.17802361	   1048.67742058	    181.83386092	    163.98254028	     -6.19866605
      0.17832635	   1049.62735347	    181.97494633	    164.11974336	     -6.25494624
      0.17862910	   1050.57604583	    182.11594230	    164.25685775	     -6.31169652
      0.17893184	   1051.52358173	    182.25687203	    164.39388522	     -6.36892035
      0.17923458	   1052.46990317	    182.39771619	    164.53082502	     -6.42661979
      0.17953732	   1053.41508185	    182.53849397	    164.66767868	     -6.48479805
      0.17984006	   1054.35907331	    182.67918975	    164.80444562	     -6.54345720
      0.18014281	   1055.30193902	    182.81981930	    164.94112715	     -6.60260022
      0.18044555	   1056.24364631	    182.96037012	    165.07772287	     -6.66222916
      0.18074829	   1057.18424835	    183.10085512	    165.21423389	     -6.72234683
      0.18105103	   1058.12372279	    183.24126444	    165.35065994	     -6.78295523
      0.18135378	   1059.06211622	    183.38160856	    165.48700197	     -6.84405702
      0.18165652	   1059.99941533	    183.52187983	    165.62325983	     -6.90565417
      0.18195926	   1060.93566177	    183.66208673	    165.75943434	     -6.96774919
      0.18226200	   1061.87085015	    183.80222342	    165.89552542	     -7.03034404
      0.18256475	   1062.80501861	    183.94229674	    166.03153378	     -7.09344109
      0.18286749	   1063.73816881	    184.08230233	    166.16745942	     -7.15704230
      0.18317023	   1064.67033668	    184.22224572	    166.30330295	     -7.22114991
      0.18347297	   1065.60153020	    184.36212373	    166.43906443	     -7.28576586
      0.18377572	   1066.53178423	    184.50194083	    166.57474439	     -7.35089233
      0.18407846	   1067.46111250	    184.64169480	    166.71034293	     -7.41653123
      0.18438120	   1068.38954977	    184.78138926	    166.84586052	     -7.48268468
      0.18468394	   1069.31711511	    184.92102276	    166.98129731	     -7.54935458
      0.18498668	   1070.24384397	    185.06059827	    167.11665370	     -7.61654299
      0.18528943	   1071.16976041	    185.20011492	    167.25192986	     -7.68425182
      0.18559217	   1072.09490120	    185.33957518	    167.38712616	     -7.75248309
      0.18589491	   1073.01929504	    185.47897863	    167.52224280	     -7.82123870
      0.18619765	   1073.94298051	    185.61832737	    167.65728012	     -7.89052065
      0.18650040	   1074.86599059	    185.75762133	    167.79223832	     -7.96033086
      0.18680314	   1075.78836591	    185.89686233	    167.92711771	     -8.03067131
      0.18710588	   1076.71014331	    186.03605057	    168.06191851	     -8.10154395
      0.18740862	   1077.63136551	    186.17518764	    168.19664102	     -8.17295074
      0.18771137	   1078.55207272	    186.31427397	    168.33128545	     -8.24489363
      0.18801411	   1079.47230958	    186.45331097	    168.46585211	     -8.31737463
      0.18831685	   1080.39211903	    186.59229925	    168.60034120	     -8.39039570
      0.18861959	   1081.31154725	    186.73124011	    168.73475301	     -8.46395884
      0.18892234	   1082.23063921	    186.87013425	    168.86908775	     -8.53806607
      0.18922508	   1083.14944213	    187.00898289	    169.00334570	     -8.61271940
      0.18952782	   1084.06800220	    187.14778684	    169.13752708	     -8.68792086
      0.18983056	   1084.98636706	    187.28654724	    169.27163213	     -8.76367252
      0.19013330	   1085.90458336	    187.42526497	    169.40566108	     -8.83997643
      0.19043605	   1086.82269850	    187.56394114	    169.53961417	     -8.91683469
      0.19073879	   1087.74075887	    187.70257664	    169.67349162	     -8.99424939
      0.19104153	   1088.65881103	    187.84117257	    169.80729364	     -9.07222266
      0.19134427	   1089.57690050	    187.97972985	    169.94102044	     -9.15075664
      0.19164702	   1090.49507253	    188.11824954	    170.07467223	     -9.22985349
      0.19194976	   1091.41337131	    188.25673259	    170.20824921	     -9.30951540
      0.19225250	   1092.33184046	    188.39518003	    170.34175155	     -9.38974455
      0.19255524	   1093.25052254	    188.53359283	    170.47517943	     -9.47054319
      0.19285799	   1094.16945944	    188.67197200	    170.60853303	     -9.55191354
      0.19316073	   1095.08869200	    188.81031849	    170.74181250	     -9.63385789
      0.19346347	   1096.00826036	    188.94863332	    170.87501798	     -9.71637851
      0.19376621	   1096.92820376	    189.08691745	    171.00814962	     -9.79947772
      0.19406896	   1097.84856078	    189.22517186	    171.14120753	     -9.88315786
      0.19437170	   1098.76936927	    189.36339751	    171.27419182	     -9.96742127
      0.19467444	   1099.69066657	    189.50159537	    171.40710261	    -10.05227034
      0.19497718	   1100.61248948	    189.63976642	    171.53993997	    -10.13770747
      0.19527992	   1101.53487446	    189.77791160	    171.67270398	    -10.22373508
      0.19558267	   1102.45785769	    189.91603188	    171.80539471	    -10.31035562
      0.19588541	   1103.38147522	    190.05412821	    171.93801221	    -10.39757155
      0.19618815	   1104.30576302	    190.19220155	    172.07055651	    -10.48538538
      0.19649089	   1105.23075718	    190.33025284	    172.20302766	    -10.57379962
      0.19679364	   1106.15649391	    190.46828305	    172.33542567	    -10.66281680
      0.19709638	   1107.08300972	    190.60629312	    172.46775054	    -10.75243949
      0.19739912	   1108.01034147	    190.74428401	    172.60000226	    -10.84267027
      0.19770186	   1108.93852641	    190.88225667	    172.73218084	    -10.93351176
      0.19800461	   1109.86760231	    191.02021206	    172.86428623	    -11.02496657
      0.19830735	   1110.79760739	    191.15815113	    172.99631840	    -11.11703736
      0.19861009	   1111.72858042	    191.29607486	    173.12827731	    -11.20972681
      0.19891283	   1112.66056065	    191.43398421	    173.26016290	    -11.30303761
      0.19921558	   1113.59358778	    191.57188014	    173.39197510	    -11.39697249
      0.19951832	   1114.52770187	    191.70976364	    173.52371385	    -11.49153419
      0.19982106	   1115.46294328	    191.84763568	    173.65537904	    -11.58672547
      0.20012380	   1116.39935248	    191.98549726	    173.78697060	    -11.68254912
      0.20042654	   1117.33696991	    192.12334936	    173.91848840	    -11.77900795
      0.20072929	   1118.27583582	    192.26119298	    174.04993234	    -11.87610480
      0.20103203	   1119.21598998	    192.39902913	    174.18130229	    -11.97384251
      0.20133477	   1120.15747153	    192.53685881	    174.31259811	    -12.07222396
      0.20163751	   1121.10031869	    192.67468303	    174.44381964	    -12.17125205
      0.20194026	   1122.04456853	    192.81250281	    174.57496672	    -12.27092969
      0.20224300	   1122.99025669	    192.95031918	    174.70603918	    -12.37125983
      0.20254574	   1123.93741719	    193.08813315	    174.83703682	    -12.47224542
      0.20284848	   1124.88608217	    193.22594576	    174.96795942	    -12.57388945
      0.20315123	   1125.83628169	    193.36375803	    175.09880677	    -12.67619492
      0.20345397	   1126.78804357	    193.50157100	    175.22957862	    -12.77916484
      0.20375671	   1127.74139323	    193.63938570	    175.36027470	    -12.88280227
      0.20405945	   1128.69635361	    193.77720316	    175.49089472	    -12.98711026
      0.20436220	   1129.65294505	    193.91502443	    175.62143840	    -13.09209189
      0.20466494	   1130.61118531	    194.05285054	    175.75190539	    -13.19775027
      0.20496768	   1131.57108952	    194.19068253	    175.88229535	    -13.30408852
      0.20527042	   1132.53267023	    194.32852144	    176.01260790	    -13.41110977
      0.20557316	   1133.49593748	    194.46636832	    176.14284265	    -13.51881718
      0.20587591	   1134.46089885	    194.60422422	    176.27299918	    -13.62721394
      0.20617865	   1135.42755959	    194.74209017	    176.40307704	    -13.73630323
      0.20648139	   1136.39592275	    194.87996724	    176.53307575	    -13.84608827
      0.20678413	   1137.36598929	    195.01785648	    176.66299482	    -13.95657229
      0.20708688	   1138.33775823	    195.15575895	    176.79283373	    -14.06775854
      0.20738962	   1139.31122682	    195.29367571	    176.92259192	    -14.17965028
      0.20769236	   1140.28639065	    195.43160784	    177.05226882	    -14.29225081
      0.20799510	   1141.26324385	    195.56955642	    177.18186382	    -14.40556343
      0.20829785	   1142.24177921	    195.70752254	    177.31137630	    -14.51959145
      0.20860059	   1143.22198835	    195.84550728	    177.44080561	    -14.63433822
      0.20890333	   1144.20386181	    195.98351176	    177.57015106	    -14.74980708
      0.20920607	   1145.18738926	    196.12153710	    177.69941195	    -14.86600141
      0.20950882	   1146.17255955	    196.25958441	    177.82858756	    -14.98292460
      0.20981156	   1147.15936089	    196.39765486	    177.95767712	    -15.10058005
      0.21011430	   1148.14778093	    196.53574958	    178.08667985	    -15.21897118
      0.21041704	   1149.13780687	    196.67386975	    178.21559496	    -15.33810144
      0.21071978	   1150.12942555	    196.81201656	    178.34442161	    -15.45797428
      0.21102253	   1151.12262355	    196.95019120	    178.47315896	    -15.57859317
      0.21132527	   1152.11738729	    197.08839490	    178.60180613	    -15.69996160
      0.21162801	   1153.11370321	    197.22662890	    178.73036221	    -15.82208308
      0.21193075	   1154.11155818	    197.36489445	    178.85882630	    -15.94496112
      0.21223350	   1155.11093946	    197.50319284	    178.98719745	    -16.06859927
      0.21253624	   1156.11183476	    197.64152536	    179.11547470	    -16.19300108
      0.21283898	   1157.11423218	    197.77989335	    179.24365706	    -16.31817013
      0.21314172	   1158.11812019	    197.91829816	    179.37174353	    -16.44410999
      0.21344447	   1159.12348768	    198.05674115	    179.49973309	    -16.57082428
      0.21374721	   1160.13032386	    198.19522372	    179.62762469	    -16.69831661
      0.21404995	   1161.13861830	    198.33374731	    179.75541726	    -16.82659062
      0.21435269	   1162.14836093	    198.47231335	    179.88310974	    -16.95564997
      0.21465544	   1163.15954197	    198.61092333	    180.01070100	    -17.08549833
      0.21495818	   1164.17215197	    198.74957875	    180.13818994	    -17.21613938
      0.21526092	   1165.18618176	    198.88828115	    180.26557540	    -17.34757683
      0.21556366	   1166.20162246	    199.02703207	    180.39285624	    -17.47981439
      0.21586640	   1167.21846548	    199.16583310	    180.52003127	    -17.61285580
      0.21616915	   1168.23670246	    199.30468587	    180.64709929	    -17.74670481
      0.21647189	   1169.25632529	    199.44359202	    180.77405909	    -17.88136520
      0.21677463	   1170.27732612	    199.58255321	    180.90090944	    -18.01684074
      0.21707737	   1171.29969728	    199.72157116	    181.02764908	    -18.15313525
      0.21738012	   1172.32343135	    199.86064759	    181.15427674	    -18.29025253
      0.21768286	   1173.34852108	    199.99978427	    181.28079114	    -18.42819643
      0.21798560	   1174.37495940	    200.13898299	    181.40719096	    -18.56697078
      0.21828834	   1175.40273943	    200.27824557	    181.53347488	    -18.70657948
      0.21859109	   1176.43185444	    200.41757387	    181.65964155	    -18.84702639
      0.21889383	   1177.46229785	    200.55696976	    181.78568963	    -18.98831541
      0.21919657	   1178.49406320	    200.69643517	    181.91161771	    -19.13045048
      0.21949931	   1179.52714418	    200.83597203	    182.03742441	    -19.27343551
      0.21980206	   1180.56153456	    200.97558233	    182.16310831	    -19.41727447
      0.22010480	   1181.59722822	    201.11526805	    182.28866797	    -19.56197132
      0.22040754	   1182.63421913	    201.25503125	    182.41410195	    -19.70753005
      0.22071028	   1183.67250131	    201.39487398	    182.53940876	    -19.85395465
      0.22101302	   1184.71206887	    201.53479835	    182.66458693	    -20.00124915
      0.22131577	   1185.75291593	    201.67480647	    182.78963494	    -20.14941758
      0.22161851	   1186.79503667	    201.81490051	    182.91455127	    -20.29846400
      0.22192125	   1187.83842526	    201.95508264	    183.03933437	    -20.44839247
      0.22222399	   1188.88307591	    202.09535509	    183.16398267	    -20.59920708
      0.22252674	   1189.92898279	    202.23572010	    183.28849461	    -20.75091194
      0.22282948	   1190.97614005	    202.37617995	    183.41286856	    -20.90351116
      0.22313222	   1192.02454182	    202.51673693	    183.53710293	    -21.05700888
      0.22343496	   1193.07418216	    202.65739339	    183.66119606	    -21.21140926
      0.22373771	   1194.12505506	    202.79815169	    183.78514629	    -21.36671647
      0.22404045	   1195.17715443	    202.93901421	    183.90895196	    -21.52293469
      0.22434319	   1196.23047409	    203.07998338	    184.03261136	    -21.68006814
      0.22464593	   1197.28500774	    203.22106165	    184.15612277	    -21.83812104
      0.22494868	   1198.34074892	    203.36225148	    184.27948446	    -21.99709763
      0.22525142	   1199.39769106	    203.50355539	    184.40269467	    -22.15700216
      0.22555416	   1200.45582740	    203.64497590	    184.52575163	    -22.31783892
      0.22585690	   1201.51515099	    203.78651557	    184.64865353	    -22.47961219
      0.22615965	   1202.57565468	    203.92817699	    184.77139856	    -22.64232629
      0.22646239	   1203.63733110	    204.06996277	    184.89398488	    -22.80598554
      0.22676513	   1204.70017264	    204.21187555	    185.01641062	    -22.97059430
      0.22706787	   1205.76417140	    204.35391798	    185.13867391	    -23.13615692
      0.22737061	   1206.82931921	    204.49609277	    185.26077285	    -23.30267778
      0.22767336	   1207.89560759	    204.63840262	    185.38270549	    -23.47016128
      0.22797610	   1208.96302772	    204.78085027	    185.50446991	    -23.63861183
      0.22827884	   1210.03157043	    204.92343849	    185.62606412	    -23.80803388
      0.22858158	   1211.10122615	    205.06617007	    185.74748614	    -23.97843187
      0.22888433	   1212.17198491	    205.20904783	    185.86873394	    -24.14981027
      0.22918707	   1213.24383632	    205.35207458	    185.98980549	    -24.32217357
      0.22948981	   1214.31676949	    205.49525321	    186.11069872	    -24.49552627
      0.22979255	   1215.39077306	    205.63858659	    186.23141155	    -24.66987288
      0.23009530	   1216.46583514	    205.78207762	    186.35194186	    -24.84521796
      0.23039804	   1217.54194327	    205.92572924	    186.47228752	    -25.02156606
      0.23070078	   1218.61908442	    206.06954439	    186.59244636	    -25.19892175
      0.23100352	   1219.69724490	    206.21352605	    186.71241619	    -25.37728962
      0.23130627	   1220.77641039	    206.35767720	    186.83219479	    -25.55667429
      0.23160901	   1221.85656584	    206.50200086	    186.95177994	    -25.73708038
      0.23191175	   1222.93769547	    206.64650007	    187.07116935	    -25.91851253
      0.23221449	   1224.01978270	    206.79117787	    187.19036073	    -26.10097542
      0.23251723	   1225.10281015	    206.93603734	    187.30935176	    -26.28447372
      0.23281998	   1226.18675952	    207.08108157	    187.42814008	    -26.46901212
      0.23312272	   1227.27161162	    207.22631366	    187.54672331	    -26.65459535
      0.23342546	   1228.35734628	    207.37173676	    187.66509904	    -26.84122814
      0.23372820	   1229.44394228	    207.51735400	    187.78326483	    -27.02891523
      0.23403095	   1230.53137734	    207.66316854	    187.90121820	    -27.21766140
      0.23433369	   1231.61962802	    207.80918357	    188.01895664	    -27.40747142
      0.23463643	   1232.70866970	    207.95540227	    188.13647759	    -27.59835011
      0.23493917	   1233.79847646	    208.10182787	    188.25377847	    -27.79030227
      0.23524192	   1234.88902109	    208.24846358	    188.37085666	    -27.98333275
      0.23554466	   1235.98027493	    208.39531265	    188.48770947	    -28.17744640
      0.23584740	   1237.07220790	    208.54237833	    188.60433422	    -28.37264809
      0.23615014	   1238.16478832	    208.68966388	    188.72072816	    -28.56894270
      0.23645289	   1239.25798292	    208.83717259	    188.83688849	    -28.76633513
      0.23675563	   1240.35175669	    208.98490775	    188.95281240	    -28.96483031
      0.23705837	   1241.44607287	    209.13287267	    189.06849700	    -29.16443317
      0.23736111	   1242.54089277	    209.28107065	    189.18393938	    -29.36514866
      0.23766385	   1243.63617576	    209.42950502	    189.29913659	    -29.56698174
      0.23796660	   1244.73187914	    209.57817911	    189.41408563	    -29.76993741
      0.23826934	   1245.82795804	    209.72709627	    189.52878343	    -29.97402065
      0.23857208	   1246.92436533	    209.87625985	    189.64322691	    -30.17923648
      0.23887482	   1248.02105152	    210.02567319	    189.75741292	    -30.38558993
      0.23917757	   1249.11796465	    210.17533968	    189.87133828	    -30.59308603
      0.23948031	   1250.21505020	    210.32526266	    189.98499973	    -30.80172985
      0.23978305	   1251.31225095	    210.47544552	    190.09839398	    -31.01152645
      0.24008579	   1252.40950691	    210.62589163	    190.21151770	    -31.22248092
      0.24038854	   1253.50675519	    210.77660438	    190.32436748	    -31.43459835
      0.24069128	   1254.60392990	    210.92758713	    190.43693987	    -31.64788386
      0.24099402	   1255.70096204	    211.07884328	    190.54923136	    -31.86234257
      0.24129676	   1256.79777941	    211.23037620	    190.66123840	    -32.07797960
      0.24159951	   1257.89430651	    211.38218928	    190.77295736	    -32.29480011
      0.24190225	   1258.99046443	    211.53428590	    190.88438456	    -32.51280925
      0.24220499	   1260.08617078	    211.68666943	    190.99551628	    -32.73201220
      0.24250773	   1261.18133962	    211.83934324	    191.10634870	    -32.95241413
      0.24281047	   1262.27588141	    211.99231071	    191.21687798	    -33.17402022
      0.24311322	   1263.36970289	    212.14557519	    191.32710018	    -33.39683567
      0.24341596	   1264.46270713	    212.29914005	    191.43701132	    -33.62086570
      0.24371870	   1265.55479346	    212.45300863	    191.54660735	    -33.84611552
      0.24402144	   1266.64585750	    212.60718428	    191.65588416	    -34.07259034
      0.24432419	   1267.73579116	    212.76167032	    191.76483754	    -34.30029539
      0.24462693	   1268.82448271	    212.91647010	    191.87346326	    -34.52923592
      0.24492967	   1269.91181687	    213.07158691	    191.98175699	    -34.75941716
      0.24523241	   1270.99767489	    213.22702408	    192.08971434	    -34.99084436
      0.24553516	   1272.08193474	    213.38278489	    192.19733083	    -35.22352278
      0.24583790	   1273.16447127	    213.53887264	    192.30460195	    -35.45745766
      0.24614064	   1274.24515640	    213.69529060	    192.41152308	    -35.69265428
      0.24644338	   1275.32385945	    213.85204204	    192.51808955	    -35.92911790
      0.24674613	   1276.40044739	    214.00913022	    192.62429660	    -36.16685377
      0.24704887	   1277.47478516	    214.16655840	    192.73013942	    -36.40586719
      0.24735161	   1278.54673611	    214.32432981	    192.83561311	    -36.64616341
      0.24765435	   1279.61616238	    214.48244770	    192.94071270	    -36.88774771
      0.24795709	   1280.68292532	    214.64091530	    193.04543315	    -37.13062537
      0.24825984	   1281.74688603	    214.79973584	    193.14976935	    -37.37480166
      0.24856258	   1282.80790583	    214.95891255	    193.25371613	    -37.62028188
      0.24886532	   1283.86584680	    215.11844865	    193.35726824	    -37.86707130
      0.24916806	   1284.92057229	    215.27834738	    193.46042035	    -38.11517519
      0.24947081	   1285.97194755	    215.43861198	    193.56316708	    -38.36459885
      0.24977355	   1287.01984020	    215.59924568	    193.66550297	    -38.61534757
      0.25007629	   1288.06412082	    215.76025174	    193.76742251	    -38.86742662
      0.25037903	   1289.10466348	    215.92163342	    193.86892012	    -39.12084130
      0.25068178	   1290.14134622	    216.08339400	    193.96999016	    -39.37559691
      0.25098452	   1291.17405159	    216.24553678	    194.07062692	    -39.63169872
      0.25128726	   1292.20266705	    216.40806507	    194.17082463	    -39.88915205
      0.25159000	   1293.22708540	    216.57098222	    194.27057748	    -40.14796219
      0.25189275	   1294.24720513	    216.73429158	    194.36987959	    -40.40813444
      0.25219549	   1295.26293076	    216.89799656	    194.46872502	    -40.66967412
      0.25249823	   1296.27417308	    217.06210059	    194.56710780	    -40.93258653
      0.25280097	   1297.28084937	    217.22660712	    194.66502188	    -41.19687700
      0.25310371	   1298.28288355	    217.39151965	    194.76246118	    -41.46255085
      0.25340646	   1299.28020630	    217.55684173	    194.85941957	    -41.72961341
      0.25370920	   1300.27275510	    217.72257694	    194.95589084	    -41.99807002
      0.25401194	   1301.26047426	    217.88872889	    195.05186876	    -42.26792603
      0.25431468	   1302.24331483	    218.05530127	    195.14734706	    -42.53918679
      0.25461743	   1303.22123458	    218.22229780	    195.24231940	    -42.81185767
      0.25492017	   1304.19419784	    218.38972224	    195.33677940	    -43.08594404
      0.25522291	   1305.16217535	    218.55757842	    195.43072064	    -43.36145128
      0.25549532	   1306.02908803	    218.70905167	    195.51480645	    -43.61057910
      0.25576772	   1306.89167639	    218.86080234	    195.59845400	    -43.86085422
      0.25604013	   1307.75023965	    219.01292721	    195.68166843	    -44.11229427
      0.25631253	   1308.60471071	    219.16541032	    195.76444294	    -44.36490045
      0.25658494	   1309.45510038	    219.31825844	    195.84677308	    -44.61867727
      0.25685734	   1310.30140789	    219.47147383	    195.92865389	    -44.87362860
      0.25712975	   1311.14363866	    219.62505972	    196.01008049	    -45.12975845
      0.25740215	   1311.98180053	    219.77901915	    196.09104791	    -45.38707078
      0.25767456	   1312.81590431	    219.93335530	    196.17155117	    -45.64556960
      0.25794696	   1313.64596347	    220.08807133	    196.25158528	    -45.90525889
      0.25821937	   1314.47199400	    220.24317049	    196.33114516	    -46.16614265
      0.25849178	   1315.29401425	    220.39865603	    196.41022573	    -46.42822489
      0.25876418	   1316.11204475	    220.55453128	    196.48882186	    -46.69150960
      0.25903659	   1316.92610808	    220.71079959	    196.56692838	    -46.95600081
      0.25930899	   1317.73622867	    220.86746437	    196.64454008	    -47.22170253
      0.25958140	   1318.54243269	    221.02452906	    196.72165171	    -47.48861878
      0.25985380	   1319.34474789	    221.18199716	    196.79825798	    -47.75675360
      0.26012621	   1320.14320345	    221.33987221	    196.87435356	    -48.02611103
      0.26039861	   1320.93782986	    221.49815779	    196.94993305	    -48.29669509
      0.26067102	   1321.72865878	    221.65685752	    197.02499103	    -48.56850985
      0.26094342	   1322.51572290	    221.81597508	    197.09952202	    -48.84155936
      0.26121583	   1323.29905587	    221.97551420	    197.17352051	    -49.11584768
      0.26148823	   1324.07869213	    222.13547863	    197.24698090	    -49.39137889
      0.26176064	   1324.85466683	    222.29587220	    197.31989758	    -49.66815705
      0.26203304	   1325.62701573	    222.45669875	    197.39226486	    -49.94618626
      0.26230545	   1326.39577509	    222.61796221	    197.46407701	    -50.22547060
      0.26257785	   1327.16098160	    222.77966651	    197.53532824	    -50.50601417
      0.26285026	   1327.92267227	    222.94181567	    197.60601269	    -50.78782108
      0.26312267	   1328.68088435	    223.10441372	    197.67612447	    -51.07089544
      0.26339507	   1329.43565527	    223.26746476	    197.74565761	    -51.35524135
      0.26366748	   1330.18702257	    223.43097294	    197.81460606	    -51.64086296
      0.26393988	   1330.93502380	    223.59494243	    197.88296375	    -51.92776438
      0.26421229	   1331.67969649	    223.75937748	    197.95072452	    -52.21594976
      0.26448469	   1332.42107808	    223.92428237	    198.01788213	    -52.50542323
      0.26475710	   1333.15920587	    224.08966143	    198.08443030	    -52.79618895
      0.26502950	   1333.89411695	    224.25551905	    198.15036266	    -53.08825107
      0.26530191	   1334.62584818	    224.42185964	    198.21567278	    -53.38161374
      0.26557431	   1335.35443612	    224.58868768	    198.28035415	    -53.67628114
      0.26584672	   1336.07991701	    224.75600770	    198.34440019	    -53.97225744
      0.26611912	   1336.80232672	    224.92382427	    198.40780424	    -54.26954680
      0.26639153	   1337.52170072	    225.09214201	    198.47055956	    -54.56815340
      0.26666393	   1338.23807403	    225.26096558	    198.53265934	    -54.86808144
      0.26693634	   1338.95148124	    225.43029971	    198.59409668	    -55.16933508
      0.26720875	   1339.66195640	    225.60014915	    198.65486459	    -55.47191853
      0.26748115	   1340.36953310	    225.77051874	    198.71495601	    -55.77583597
      0.26775356	   1341.07424434	    225.94141332	    198.77436378	    -56.08109159
      0.26802596	   1341.77612259	    226.11283781	    198.83308066	    -56.38768960
      0.26829837	   1342.47519973	    226.28479719	    198.89109931	    -56.69563418
      0.26857077	   1343.17150704	    226.45729645	    198.94841229	    -57.00492954
      0.26884318	   1343.86507521	    226.63034067	    199.00501210	    -57.31557987
      0.26911558	   1344.55593429	    226.80393495	    199.06089110	    -57.62758937
      0.26938799	   1345.24411367	    226.97808446	    199.11604158	    -57.94096223
      0.26966039	   1345.92964214	    227.15279442	    199.17045572	    -58.25570264
      0.26993280	   1346.61254780	    227.32807008	    199.22412559	    -58.57181480
      0.27020520	   1347.29285807	    227.50391676	    199.27704317	    -58.88930290
      0.27047761	   1347.97059974	    227.68033984	    199.32920031	    -59.20817112
      0.27075001	   1348.64579888	    227.85734475	    199.38058877	    -59.52842363
      0.27102242	   1349.31848089	    228.03493707	    199.43120020	    -59.85006461
      0.27129483	   1349.98867049	    228.21312247	    199.48102611	    -60.17309823
      0.27156723	   1350.65639168	    228.39190665	    199.53005793	    -60.49752864
      0.27183964	   1351.32166779	    228.57129538	    199.57828694	    -60.82336000
      0.27211204	   1351.98452143	    228.75129449	    199.62570432	    -61.15059644
      0.27238445	   1352.64497452	    228.93190985	    199.67230111	    -61.47924210
      0.27265685	   1353.30304827	    229.11314740	    199.71806824	    -61.80930109
      0.27292926	   1353.95876319	    229.29501312	    199.76299649	    -62.14077751
      0.27320166	   1354.61213909	    229.47751306	    199.80707654	    -62.47367546
      0.27347407	   1355.26319508	    229.66065332	    199.85029890	    -62.80799901
      0.27374647	   1355.91194954	    229.84444006	    199.89265398	    -63.14375221
      0.27401888	   1356.55842019	    230.02887950	    199.93413201	    -63.48093910
      0.27429128	   1357.20262401	    230.21397791	    199.97472312	    -63.81956370
      0.27456369	   1357.84457732	    230.39974162	    200.01441726	    -64.15963001
      0.27483609	   1358.48429571	    230.58617703	    200.05320425	    -64.50114198
      0.27510850	   1359.12179410	    230.77329059	    200.09107376	    -64.84410357
      0.27538091	   1359.75708669	    230.96108882	    200.12801530	    -65.18851870
      0.27565331	   1360.39018703	    231.14957828	    200.16401822	    -65.53439124
      0.27592572	   1361.02110793	    231.33876562	    200.19907171	    -65.88172505
      0.27619812	   1361.64986157	    231.52865752	    200.23316481	    -66.23052396
      0.27647053	   1362.27645942	    231.71926075	    200.26628638	    -66.58079174
      0.27674293	   1362.90091226	    231.91058213	    200.29842509	    -66.93253213
      0.27701534	   1363.52323022	    232.10262854	    200.32956948	    -67.28574884
      0.27728774	   1364.14342273	    232.29540694	    200.35970789	    -67.64044552
      0.27756015	   1364.76149858	    232.48892433	    200.38882845	    -67.99662578
      0.27783255	   1365.37746587	    232.68318780	    200.41691915	    -68.35429317
      0.27810496	   1365.99133204	    232.87820450	    200.44396777	    -68.71345118
      0.27837736	   1366.60310388	    233.07398163	    200.46996189	    -69.07410327
      0.27864977	   1367.21278750	    233.27052648	    200.49488889	    -69.43625281
      0.27892217	   1367.82038836	    233.46784640	    200.51873598	    -69.79990311
      0.27919458	   1368.42591129	    233.66594881	    200.54149011	    -70.16505741
      0.27946699	   1369.02936044	    233.86484119	    200.56313806	    -70.53171888
      0.27973939	   1369.63073932	    234.06453110	    200.58366639	    -70.89989060
      0.27998450	   1370.17028634	    234.24496142	    200.60117644	    -71.23248176
      0.28022962	   1370.70797302	    234.42598972	    200.61775203	    -71.56628745
      0.28047473	   1371.24399083	    234.60768188	    200.63338973	    -71.90132270
      0.28071984	   1371.77833842	    234.79004291	    200.64807903	    -72.23758935
      0.28096496	   1372.31101617	    234.97307858	    200.66180935	    -72.57508932
      0.28121007	   1372.84202407	    235.15679469	    200.67456996	    -72.91382447
      0.28145518	   1373.37136166	    235.34119708	    200.68634994	    -73.25379656
      0.28170030	   1373.89902808	    235.52629167	    200.69713823	    -73.59500729
      0.28194541	   1374.42502204	    235.71208440	    200.70692357	    -73.93745825
      0.28219052	   1374.94934187	    235.89858129	    200.71569455	    -74.28115097
      0.28243564	   1375.47198545	    236.08578839	    200.72343956	    -74.62608684
      0.28268075	   1375.99295026	    236.27371181	    200.73014682	    -74.97226718
      0.28292586	   1376.51223338	    236.46235772	    200.73580437	    -75.31969320
      0.28317098	   1377.02983146	    236.65173234	    200.74040002	    -75.66836597
      0.28341609	   1377.54574075	    236.84184194	    200.74392143	    -76.01828648
      0.28366120	   1378.05995709	    237.03269284	    200.74635604	    -76.36945555
      0.28390632	   1378.57247589	    237.22429144	    200.74769108	    -76.72187390
      0.28415143	   1379.08329218	    237.41664416	    200.74791358	    -77.07554208
      0.28439654	   1379.59240054	    237.60975752	    200.74701035	    -77.43046050
      0.28464166	   1380.09979518	    237.80363805	    200.74496797	    -77.78662943
      0.28488677	   1380.60546987	    237.99829239	    200.74177281	    -78.14404896
      0.28513188	   1381.10941798	    238.19372720	    200.73741102	    -78.50271898
      0.28537700	   1381.61163245	    238.38994922	    200.73186848	    -78.86263923
      0.28562211	   1382.11210583	    238.58696524	    200.72513085	    -79.22380923
      0.28586723	   1382.61083024	    238.78478211	    200.71718353	    -79.58622831
      0.28611234	   1383.10779738	    238.98340676	    200.70801169	    -79.94989556
      0.28635745	   1383.60299856	    239.18284616	    200.69760021	    -80.31480986
      0.28660257	   1384.09642464	    239.38310737	    200.68593371	    -80.68096983
      0.28684768	   1384.58806608	    239.58419749	    200.67299655	    -81.04837384
      0.28709279	   1385.07791292	    239.78612369	    200.65877279	    -81.41701998
      0.28733791	   1385.56595476	    239.98889322	    200.64324620	    -81.78690607
      0.28758302	   1386.05218081	    240.19251340	    200.62640026	    -82.15802962
      0.28782813	   1386.53657982	    240.39699159	    200.60821815	    -82.53038782
      0.28807325	   1387.01914013	    240.60233524	    200.58868272	    -82.90397751
      0.28831836	   1387.49984965	    240.80855187	    200.56777652	    -83.27879521
      0.28856347	   1387.97869586	    241.01564908	    200.54548173	    -83.65483704
      0.28880859	   1388.45566580	    241.22363451	    200.52178023	    -84.03209875
      0.28905370	   1388.93074609	    241.43251590	    200.49665352	    -84.41057565
      0.28929881	   1389.40392290	    241.64230107	    200.47008275	    -84.79026266
      0.28954393	   1389.87518195	    241.85299788	    200.44204870	    -85.17115421
      0.28978904	   1390.34450853	    242.06461431	    200.41253175	    -85.55324428
      0.29003415	   1390.81188748	    242.27715838	    200.38151191	    -85.93652633
      0.29027927	   1391.27730320	    242.49063821	    200.34896875	    -86.32099332
      0.29052438	   1391.74073962	    242.70506199	    200.31488146	    -86.70663766
      0.29076949	   1392.20218022	    242.92043800	    200.27922876	    -87.09345119
      0.29101461	   1392.66160803	    243.13677459	    200.24198894	    -87.48142517
      0.29125972	   1393.11900560	    243.35408020	    200.20313983	    -87.87055025
      0.29150483	   1393.57435504	    243.57236335	    200.16265878	    -88.26081641
      0.29174995	   1394.02763796	    243.79163265	    200.12052264	    -88.65221303
      0.29199506	   1394.47883550	    244.01189679	    200.07670776	    -89.04472878
      0.29224017	   1394.92792834	    244.23316456	    200.03118996	    -89.43835164
      0.29248529	   1395.37489666	    244.45544482	    199.98394453	    -89.83306889
      0.29273040	   1395.81972015	    244.67874653	    199.93494617	    -90.22886708
      0.29297551	   1396.26237801	    244.90307876	    199.88416903	    -90.62573203
      0.29322063	   1396.70284895	    245.12845063	    199.83158663	    -91.02364882
      0.29346574	   1397.14111117	    245.35487139	    199.77717189	    -91.42260179
      0.29371085	   1397.57714234	    245.58235038	    199.72089706	    -91.82257453
      0.29395597	   1398.01091964	    245.81089702	    199.66273373	    -92.22354994
      0.29420108	   1398.44241971	    246.04052085	    199.60265280	    -92.62551016
      0.29444619	   1398.87161868	    246.27123148	    199.54062444	    -93.02843668
      0.29469131	   1399.29849213	    246.50303864	    199.47661809	    -93.43231034
      0.29493642	   1399.72301509	    246.73595218	    199.41060238	    -93.83711133
      0.29518153	   1400.14516205	    246.96998200	    199.34254517	    -94.24281934
      0.29542665	   1400.56490694	    247.20513816	    199.27241346	    -94.64941351
      0.29567176	   1400.98222311	    247.44143079	    199.20017339	    -95.05687258
      0.29591687	   1401.39708335	    247.67887014	    199.12579019	    -95.46517496
      0.29616199	   1401.80945984	    247.91746655	    199.04922815	    -95.87429880
      0.29640710	   1402.21932419	    248.15723050	    198.97045059	    -96.28422210
      0.29665221	   1402.62664737	    248.39817255	    198.88941980	    -96.69492286
      0.29689733	   1403.03139977	    248.64030338	    198.80609701	    -97.10637915
      0.29714244	   1403.43355112	    248.88363378	    198.72044237	    -97.51856928
      0.29738755	   1403.83307051	    249.12817467	    198.63241486	    -97.93147193
      0.29763267	   1404.22992640	    249.37393704	    198.54197226	    -98.34506627
      0.29787778	   1404.62408656	    249.62093205	    198.44907113	    -98.75933212
      0.29812289	   1405.01551808	    249.86917092	    198.35366672	    -99.17425010
      0.29836801	   1405.40418738	    250.11866502	    198.25571291	    -99.58980175
      0.29861312	   1405.79006014	    250.36942583	    198.15516221	   -100.00596968
      0.29885823	   1406.17310134	    250.62146494	    198.05196564	   -100.42273769
      0.29910335	   1406.55327522	    250.87479406	    197.94607269	   -100.84009090
      0.29934846	   1406.93054527	    251.12942504	    197.83743128	   -101.25801583
      0.29959357	   1407.30487420	    251.38536980	    197.72598764	   -101.67650052
      0.29983869	   1407.67622396	    251.64264044	    197.61168630	   -102.09553458
      0.30008380	   1408.04455568	    251.90124915	    197.49446999	   -102.51510928
      0.30032891	   1408.40982971	    252.16120824	    197.37427956	   -102.93521758
      0.30057403	   1408.77200554	    252.42253016	    197.25105392	   -103.35585412
      0.30081914	   1409.13104182	    252.68522749	    197.12472996	   -103.77701530
      0.30106425	   1409.48689638	    252.94931291	    196.99524246	   -104.19869921
      0.30130937	   1409.83952611	    253.21479926	    196.86252403	   -104.62090564
      0.30155448	   1410.18888707	    253.48169950	    196.72650499	   -105.04363602
      0.30179959	   1410.53493438	    253.75002671	    196.58711334	   -105.46689339
      0.30204471	   1410.87762224	    254.01979413	    196.44427463	   -105.89068231
      0.30228982	   1411.21690392	    254.29101511	    196.29791190	   -106.31500880
      0.30253493	   1411.55273172	    254.56370316	    196.14794558	   -106.73988027
      0.30278005	   1411.88505699	    254.83787191	    195.99429343	   -107.16530540
      0.30302516	   1412.21383006	    255.11353514	    195.83687043	   -107.59129407
      0.30327027	   1412.53900029	    255.39070679	    195.67558875	   -108.01785725
      0.30351539	   1412.86051599	    255.66940092	    195.51035763	   -108.44500692
      0.30376050	   1413.17832443	    255.94963177	    195.34108332	   -108.87275594
      0.30400561	   1413.49237186	    256.23141369	    195.16766905	   -109.30111797
      0.30422620	   1413.77189339	    256.48639423	    195.00798893	   -109.68717402
      0.30444679	   1414.04814352	    256.74260577	    194.84479473	   -110.07373482
      0.30466738	   1414.32120788	    257.00010236	    194.67801419	   -110.46082449
      0.30488797	   1414.59105613	    257.25889893	    194.50756864	   -110.84845575
      0.30510856	   1414.85764645	    257.51900688	    194.33337690	   -111.23664046
      0.30532915	   1415.12093522	    257.78043735	    194.15535567	   -111.62539058
      0.30554974	   1415.38087801	    258.04320160	    193.97341958	   -112.01471818
      0.30577033	   1415.63742955	    258.30731095	    193.78748121	   -112.40463544
      0.30599092	   1415.89054381	    258.57277686	    193.59745116	   -112.79515463
      0.30621151	   1416.14017395	    258.83961090	    193.40323806	   -113.18628800
      0.30643210	   1416.38627233	    259.10782477	    193.20474866	   -113.57804783
      0.30665269	   1416.62879047	    259.37743027	    193.00188792	   -113.97044635
      0.30687328	   1416.86767907	    259.64843932	    192.79455909	   -114.36349570
      0.30709387	   1417.10288799	    259.92086397	    192.58266387	   -114.75720797
      0.30731446	   1417.33436623	    260.19471641	    192.36610248	   -115.15159509
      0.30753505	   1417.56206192	    260.47000892	    192.14477386	   -115.54666888
      0.30775564	   1417.78592232	    260.74675395	    191.91857585	   -115.94244097
      0.30797623	   1418.00589382	    261.02496405	    191.68740534	   -116.33892285
      0.30819682	   1418.22192189	    261.30465192	    191.45115850	   -116.73612581
      0.30841741	   1418.43395112	    261.58583038	    191.20973103	   -117.13406091
      0.30863800	   1418.64192517	    261.86851242	    190.96301837	   -117.53273902
      0.30885859	   1418.84578677	    262.15271113	    190.71091597	   -117.93217079
      0.30907918	   1419.04547774	    262.43843977	    190.45331957	   -118.33236662
      0.30929977	   1419.24093893	    262.72571175	    190.19012547	   -118.73333669
      0.30952036	   1419.43211025	    263.01454060	    189.92123082	   -119.13509091
      0.30974095	   1419.61893065	    263.30494004	    189.64653395	   -119.53763896
      0.30996154	   1419.80133810	    263.59692392	    189.36593462	   -119.94099025
      0.31018213	   1419.97926959	    263.89050626	    189.07933435	   -120.34515397
      0.31040272	   1420.15266113	    264.18570122	    188.78663669	   -120.75013902
      0.31062331	   1420.32144770	    264.48252317	    188.48774752	   -121.15595405
      0.31084390	   1420.48556331	    264.78098661	    188.18257532	   -121.56260746
      0.31106449	   1420.64494092	    265.08110622	    187.87103138	   -121.97010740
      0.31128508	   1420.79951246	    265.38289687	    187.55303009	   -122.37846176
      0.31150566	   1420.94920885	    265.68637360	    187.22848905	   -122.78767818
      0.31172625	   1421.09395991	    265.99155163	    186.89732934	   -123.19776404
      0.31194684	   1421.23369444	    266.29844640	    186.55947557	   -123.60872649
      0.31216743	   1421.36834014	    266.60707349	    186.21485598	   -124.02057244
      0.31238802	   1421.49782363	    266.91744873	    185.86340256	   -124.43330855
      0.31260861	   1421.62207041	    267.22958812	    185.50505097	   -124.84694123
      0.31282920	   1421.74100490	    267.54350788	    185.13974054	   -125.26147670
      0.31304979	   1421.85455035	    267.85922445	    184.76741418	   -125.67692092
      0.31327038	   1421.96262889	    268.17675446	    184.38801821	   -126.09327962
      0.31349097	   1422.06516145	    268.49611478	    184.00150222	   -126.51055835
      0.31371156	   1422.16206773	    268.81732252	    183.60781877	   -126.92876242
      0.31393215	   1422.25326619	    269.14039500	    183.20692314	   -127.34789692
      0.31415274	   1422.33867400	    269.46534979	    182.79877297	   -127.76796676
      0.31437333	   1422.41820707	    269.79220469	    182.38332785	   -128.18897663
      0.31459392	   1422.49177995	    270.12097777	    181.96054892	   -128.61093103
      0.31481451	   1422.55930589	    270.45168733	    181.53039838	   -129.03383427
      0.31503510	   1422.62069677	    270.78435195	    181.09283895	   -129.45769048
      0.31525569	   1422.67586306	    271.11899047	    180.64783336	   -129.88250358
      0.31547628	   1422.72471383	    271.45562201	    180.19534374	   -130.30827733
      0.31569687	   1422.76715671	    271.79426594	    179.73533103	   -130.73501531
      0.31591746	   1422.80309785	    272.13494194	    179.26775435	   -131.16272092
      0.31613805	   1422.83244188	    272.47766997	    178.79257039	   -131.59139741
      0.31635864	   1422.85509194	    272.82247030	    178.30973272	   -132.02104784
      0.31657923	   1422.87094954	    273.16936350	    177.81919124	   -132.45167511
      0.31679982	   1422.87991464	    273.51837042	    177.32089150	   -132.88328199
      0.31702041	   1422.88188555	    273.86951227	    176.81477414	   -133.31587105
      0.31724100	   1422.87675890	    274.22281056	    176.30077429	   -133.74944474
      0.31746159	   1422.86442963	    274.57828713	    175.77882108	   -134.18400534
      0.31768218	   1422.84479093	    274.93596417	    175.24883715	   -134.61955499
      0.31790277	   1422.81773424	    275.29586422	    174.71073824	   -135.05609569
      0.31812336	   1422.78314917	    275.65801014	    174.16443282	   -135.49362928
      0.31834395	   1422.74092349	    276.02242520	    173.60982182	   -135.93215746
      0.31856454	   1422.69094311	    276.38913301	    173.04679844	   -136.37168182
      0.31878513	   1422.63309201	    276.75815756	    172.47524806	   -136.81220377
      0.31900571	   1422.56725222	    277.12952324	    171.89504816	   -137.25372462
      0.31922630	   1422.49330382	    277.50325484	    171.30606848	   -137.69624554
      0.31944689	   1422.41112486	    277.87937755	    170.70817112	   -138.13976755
      0.31966748	   1422.32059134	    278.25791698	    170.10121087	   -138.58429158
      0.31988807	   1422.22157722	    278.63889916	    169.48503554	   -139.02981840
      0.32010866	   1422.11395433	    279.02235059	    168.85948646	   -139.47634869
      0.32032925	   1421.99759240	    279.40829819	    168.22439896	   -139.92388298
      0.32054984	   1421.87235899	    279.79676938	    167.57960310	   -140.37242171
      0.32077043	   1421.73811950	    280.18779203	    166.92492426	   -140.82196520
      0.32099102	   1421.59473711	    280.58139453	    166.26018400	   -141.27251367
      0.32121161	   1421.44207280	    280.97760575	    165.58520080	   -141.72406721
      0.32143220	   1421.27998530	    281.37645511	    164.89979099	   -142.17662585
      0.32163069	   1421.12609179	    281.73766569	    164.27399964	   -142.58471326
      0.32182917	   1420.96424236	    282.10101980	    163.63947815	   -142.99360040
      0.32202766	   1420.79441673	    282.46657260	    162.99609464	   -143.40329868
      0.32222615	   1420.61651990	    282.83435234	    162.34371558	   -143.81380976
      0.32242463	   1420.43044347	    283.20438326	    161.68220836	   -144.22513367
      0.32262312	   1420.23607561	    283.57668928	    161.01144211	   -144.63727013
      0.32282161	   1420.03330265	    283.95129466	    160.33128829	   -145.05021879
      0.32302009	   1419.82200931	    284.32822406	    159.64162112	   -145.46397926
      0.32321858	   1419.60207876	    284.70750259	    158.94231805	   -145.87855112
      0.32341707	   1419.37339259	    285.08915586	    158.23326010	   -146.29393391
      0.32361555	   1419.13583087	    285.47320994	    157.51433232	   -146.71012718
      0.32381404	   1418.88927206	    285.85969141	    156.78542403	   -147.12713044
      0.32401252	   1418.63359307	    286.24862738	    156.04642919	   -147.54494322
      0.32421101	   1418.36866922	    286.64004551	    155.29724661	   -147.96356503
      0.32440950	   1418.09437427	    287.03397401	    154.53778879	   -148.38299540
      0.32460798	   1417.81058056	    287.43044172	    153.76807404	   -148.80323391
      0.32480647	   1417.51715929	    287.82947812	    152.98818877	   -149.22428019
      0.32500496	   1417.21398036	    288.23111334	    152.19822190	   -149.64613393
      0.32520344	   1416.90091225	    288.63537814	    151.39826380	   -150.06879489
      0.32540193	   1416.57782204	    289.04230396	    150.58840646	   -150.49226290
      0.32560041	   1416.24457534	    289.45192293	    149.76874359	   -150.91653788
      0.32579890	   1415.90103626	    289.86426792	    148.93937077	   -151.34161982
      0.32599739	   1415.54706742	    290.27937257	    148.10038555	   -151.76750885
      0.32619587	   1415.18252991	    290.69727131	    147.25188757	   -152.19420520
      0.32639436	   1414.80728330	    291.11799940	    146.39397864	   -152.62170925
      0.32659285	   1414.42118559	    291.54159298	    145.52676285	   -153.05002151
      0.32679133	   1414.02409323	    291.96808907	    144.65034663	   -153.47914269
      0.32698982	   1413.61586110	    292.39752566	    143.76483876	   -153.90907365
      0.32718831	   1413.19634252	    292.82994172	    142.87035045	   -154.33981547
      0.32738679	   1412.76538924	    293.26537724	    141.96699531	   -154.77136947
      0.32758528	   1412.32285143	    293.70387328	    141.05488928	   -155.20373718
      0.32778376	   1411.86857769	    294.14547202	    140.13415059	   -155.63692042
      0.32798225	   1411.40241508	    294.59021682	    139.20489964	   -156.07092129
      0.32818074	   1410.92420908	    295.03815225	    138.26725883	   -156.50574221
      0.32837922	   1410.43380363	    295.48932415	    137.32135233	   -156.94138595
      0.32857771	   1409.93104114	    295.94377972	    136.36730587	   -157.37785563
      0.32877620	   1409.41576250	    296.40156752	    135.40524633	   -157.81515480
      0.32897468	   1408.88780710	    296.86273760	    134.43530146	   -158.25328744
      0.32917317	   1408.34701284	    297.32734153	    133.45759935	   -158.69225798
      0.32937166	   1407.79321616	    297.79543248	    132.47226799	   -159.13207138
      0.32957014	   1407.22625210	    298.26706531	    131.47943464	   -159.57273317
      0.32976863	   1406.64595427	    298.74229664	    130.47922526	   -160.01424943
      0.32996711	   1406.05215492	    299.22118494	    129.47176376	   -160.45662691
      0.33016560	   1405.44468497	    299.70379063	    128.45717128	   -160.89987305
      0.33036409	   1404.82337406	    300.19017615	    127.43556537	   -161.34399602
      0.33056257	   1404.18805057	    300.68040612	    126.40705917	   -161.78900481
      0.33076106	   1403.53854173	    301.17454740	    125.37176051	   -162.23490926
      0.33095955	   1402.87467359	    301.67266923	    124.32977101	   -162.68172013
      0.33115803	   1402.19627116	    302.17484335	    123.28118516	   -163.12944921
      0.33133621	   1401.57486371	    302.62919085	    122.33434572	   -163.53217613
      0.33151439	   1400.94139229	    303.08688618	    121.38231478	   -163.93565052
      0.33169256	   1400.29579321	    303.54801322	    120.42514417	   -164.33989341
      0.33187074	   1399.63795110	    304.01263708	    119.46287752	   -164.74491869
      0.33204892	   1398.96773935	    304.48082059	    118.49555096	   -165.15073945
      0.33222710	   1398.28502871	    304.95262787	    117.52319286	   -165.55736942
      0.33240527	   1397.58968911	    305.42812513	    116.54582354	   -165.96482328
      0.33258345	   1396.88159016	    305.90738097	    115.56345494	   -166.37311678
      0.33276163	   1396.16060122	    306.39046651	    114.57609037	   -166.78226687
      0.33293981	   1395.42659158	    306.87745555	    113.58372430	   -167.19229177
      0.33311798	   1394.67943048	    307.36842469	    112.58634222	   -167.60321100
      0.33329616	   1393.91898723	    307.86345350	    111.58392061	   -168.01504556
      0.33347434	   1393.14513131	    308.36262463	    110.57642688	   -168.42781793
      0.33365251	   1392.35773248	    308.86602405	    109.56381948	   -168.84155226
      0.33383069	   1391.55666085	    309.37374114	    108.54604806	   -169.25627440
      0.33400887	   1390.74178700	    309.88586891	    107.52305363	   -169.67201207
      0.33418705	   1389.91298215	    310.40250422	    106.49476890	   -170.08879494
      0.33436522	   1389.07011822	    310.92374792	    105.46111858	   -170.50665480
      0.33454340	   1388.21306800	    311.44970512	    104.42201978	   -170.92562567
      0.33472158	   1387.34170524	    311.98048537	    103.37738249	   -171.34574394
      0.33489976	   1386.45590486	    312.51620293	    102.32711006	   -171.76704855
      0.33507793	   1385.55554303	    313.05697702	    101.27109975	   -172.18958112
      0.33525611	   1384.64049735	    313.60293204	    100.20924330	   -172.61338617
      0.33543429	   1383.71064698	    314.15419788	     99.14142755	   -173.03851126
      0.33561247	   1382.76588586	    314.71091330	     98.06753596	   -173.44590292
      0.33579064	   1381.80615818	    315.27322833	     96.98745287	   -173.83629692
      0.33596882	   1380.83132310	    315.84127947	     95.90105315	   -174.22620344
      0.33614700	   1379.84125865	    316.41521873	     94.80820932	   -174.61578198
      0.33630719	   1378.93814870	    316.93641136	     93.82009458	   -174.96589468
      0.33646737	   1378.02248913	    317.46258704	     92.82657131	   -175.31597210
      0.33662756	   1377.09425302	    317.99389569	     91.82754600	   -175.66613623
      0.33678775	   1376.15337603	    318.53047559	     90.82292450	   -176.01650189
      0.33694794	   1375.19978631	    319.07246647	     89.81261297	   -176.36718224
      0.33710813	   1374.23341171	    319.62001280	     88.79651843	   -176.71829044
      0.33726832	   1373.25418152	    320.17326478	     87.77454911	   -177.06994025
      0.33742850	   1372.26202692	    320.73237873	     86.74661486	   -177.42224648
      0.33758869	   1371.25688114	    321.29751742	     85.71262743	   -177.77532537
      0.33774888	   1370.23867943	    321.86885036	     84.67250084	   -178.12929493
      0.33790907	   1369.20735911	    322.44655397	     83.62615168	   -178.48427531
      0.33806926	   1368.16285953	    323.03081194	     82.57349943	   -178.84038913
      0.33822945	   1367.10512204	    323.62181545	     81.51446675	   -179.19776183
      0.33838963	   1366.03408988	    324.21976344	     80.44897979	   -179.55652202
      0.33854982	   1364.94970811	    324.82486285	     79.37696844	   -179.91680184
      0.33871001	   1363.85192348	    325.43732892	     78.29836663	   -180.27873725
      0.33887020	   1362.74068422	    326.05738542	     77.21311261	   -180.64246843
      0.33903039	   1361.61593984	    326.68526489	     76.12114919	   -181.00814008
      0.33919058	   1360.47764089	    327.32120890	     75.02242403	   -181.37590176
      0.33935076	   1359.32573860	    327.96546824	     73.91688985	   -181.74590823
      0.33949403	   1358.28408450	    328.54894669	     72.92237571	   -182.07886583
      0.33963729	   1357.23141198	    329.13944742	     71.92235466	   -182.41385347
      0.33978055	   1356.16773448	    329.73719134	     70.91680502	   -182.75100269
      0.33992381	   1355.09302863	    330.34238939	     69.90570837	   -183.09044237
      0.34006707	   1354.00726084	    330.95525479	     68.88905017	   -183.43230393
      0.34021033	   1352.91039379	    331.57600621	     67.86682002	   -183.77672279
      0.34035359	   1351.80238773	    332.20486863	     66.83901180	   -184.12383883
      0.34049686	   1350.68320039	    332.84207357	     65.80562391	   -184.47379665
      0.34064012	   1349.55278662	    333.48785914	     64.76665934	   -184.82674575
      0.34078338	   1348.41109775	    334.14247009	     63.72212593	   -185.18284064
      0.34092664	   1347.25808100	    334.80615776	     62.67203647	   -185.54224102
      0.34106990	   1346.09367877	    335.47918003	     61.61640893	   -185.90511189
      0.34121316	   1344.91782787	    336.16180133	     60.55526659	   -186.27162364
      0.34135642	   1343.73045872	    336.85429246	     59.48863833	   -186.64195221
      0.34149969	   1342.53149446	    337.55693056	     58.41655877	   -187.01627917
      0.34164295	   1341.32085001	    338.26999895	     57.33906851	   -187.39479178
      0.34178621	   1340.09843106	    338.99378698	     56.25621440	   -187.77768311
      0.34191435	   1338.99503038	    339.65056436	     55.28312560	   -188.12406079
      0.34204250	   1337.88198127	    340.31634044	     54.30582975	   -188.47423503
      0.34217064	   1336.75923895	    340.99135554	     53.32437464	   -188.82836514
      0.34229878	   1335.62671598	    341.67583730	     52.33881228	   -189.18660758
      0.34242693	   1334.48430665	    342.37001241	     51.34919945	   -189.54912088
      0.34255507	   1333.33189268	    343.07410953	     50.35559800	   -189.91606701
      0.34268322	   1332.16934413	    343.78835998	     49.35807508	   -190.28761169
      0.34281136	   1330.99651898	    344.51299773	     48.35670345	   -190.66392455
      0.34293950	   1329.81326237	    345.24825932	     47.35156172	   -191.04517909
      0.34306765	   1328.61940569	    345.99438368	     46.34273471	   -191.43155274
      0.34319579	   1327.41476571	    346.75161195	     45.33031373	   -191.82322681
      0.34332394	   1326.19914356	    347.52018732	     44.31439705	   -192.22038654
      0.34345208	   1324.97232376	    348.30035483	     43.29509021	   -192.62322107
      0.34358023	   1323.73407325	    349.09236120	     42.27250659	   -193.03192346
      0.34370837	   1322.48414028	    349.89645463	     41.24676786	   -193.44669066
      0.34383651	   1321.22225343	    350.71288469	     40.21800459	   -193.86772356
      0.34396466	   1319.94812051	    351.54190211	     39.18635687	   -194.29522694
      0.34409280	   1318.66142747	    352.38375866	     38.15197510	   -194.72940955
      0.34420742	   1317.49968039	    353.14790568	     37.22456221	   -195.12362634
      0.34432205	   1316.32729695	    353.92267855	     36.29521396	   -195.52349921
      0.34443667	   1315.14404835	    354.70828124	     35.36406268	   -195.92919521
      0.34455129	   1313.94965606	    355.50490173	     34.43124931	   -196.34087691
      0.34466591	   1312.74381560	    356.31272402	     33.49692443	   -196.75870770
      0.34478053	   1311.52620221	    357.13193132	     32.56124907	   -197.18285311
      0.34489515	   1310.29647195	    357.96270683	     31.62439570	   -197.61348130
      0.34500978	   1309.05426141	    358.80523399	     30.68654926	   -198.05076314
      0.34512440	   1307.79918723	    359.65969649	     29.74790837	   -198.49487233
      0.34523902	   1306.53084543	    360.52627837	     28.80868665	   -198.94598546
      0.34535364	   1305.24881082	    361.40516405	     27.86911421	   -199.40428212
      0.34546826	   1303.95263635	    362.29653835	     26.92943939	   -199.86994495
      0.34558288	   1302.64185247	    363.20058660	     25.98993068	   -200.34315978
      0.34569751	   1301.31596648	    364.11749473	     25.05087898	   -200.82411571
      0.34581213	   1299.97446195	    365.04744936	     24.11260003	   -201.31300527
      0.34592675	   1298.61679808	    365.99063794	     23.17543736	   -201.81002455
      0.34604137	   1297.24240911	    366.94724889	     22.23976557	   -202.31537333
      0.34611084	   1296.40760091	    367.53726807	     21.67360047	   -202.62742938
      0.34618031	   1295.57700007	    368.13847853	     21.10825173	   -202.94548506
      0.34628988	   1294.26131664	    369.10253699	     20.21834627	   -203.45637864
      0.34639946	   1292.93136279	    370.08236363	     19.33106273	   -203.97712291
      0.34650904	   1291.58389998	    371.07671632	     18.44688794	   -204.50730137
      0.34661861	   1290.21754788	    372.08532829	     17.56636608	   -205.04692711
      0.34672819	   1288.83139600	    373.10818940	     16.69009654	   -205.59612783
      0.34683777	   1287.42464035	    374.14535797	     15.81873892	   -206.15506347
      0.34694734	   1285.99648649	    375.19691084	     14.95302057	   -206.72390434
      0.34705692	   1284.54612314	    376.26292997	     14.09374566	   -207.30282533
      0.34716649	   1283.07271473	    377.34349899	     13.24180578	   -207.89200450
      0.34727607	   1281.57539912	    378.43870245	     12.39819203	   -208.49162285
      0.34738565	   1280.05328686	    379.54862585	     11.56400891	   -209.10186447
      0.34749522	   1278.50546086	    380.67335591	     10.74049002	   -209.72291675
      0.34760480	   1276.93097614	    381.81298090	      9.92901575	   -210.35497072
      0.34771438	   1275.32885970	    382.96759109	      9.13113318	   -210.99822133
      0.34782395	   1273.69811037	    384.13727914	      8.34857785	   -211.65286784
      0.34793353	   1272.03769866	    385.32214055	      7.58329737	   -212.31911413
      0.34804310	   1270.34656661	    386.52227409	      6.83747603	   -212.99716913
      0.34815268	   1268.62362766	    387.73778231	      6.11355936	   -213.68724722
      0.34826226	   1266.86776643	    388.96877200	      5.41427636	   -214.38956862
      0.34837183	   1265.07783855	    390.21535466	      4.74265626	   -215.10435989
      0.34848141	   1263.25267036	    391.47764703	      4.10203453	   -215.83185432
      0.34859098	   1261.39105861	    392.75577151	      3.49604079	   -216.57229244
      0.34870056	   1259.49177007	    394.04985670	      2.92855814	   -217.32592252
      0.34881014	   1257.55354100	    395.36003786	      2.40364034	   -218.09300100
      0.34891971	   1255.57507651	    396.68645732	      1.92537057	   -218.87379307
      0.34902929	   1253.55504968	    398.02926500	      1.49764482	   -219.66857310
      0.34913887	   1251.49210053	    399.38861879	      1.12386714	   -220.47762521
      0.34924844	   1249.38483472	    400.76468499	      0.80655545	   -221.30124374
      0.34935802	   1247.23182197	    402.15763871	      0.54687892	   -222.13973377
      0.34946759	   1245.03159424	    403.56766435	      0.34417945	   -222.99341167
      0.34957717	   1242.78264387	    404.99495609	      0.19556285	   -223.86260570
      0.34968675	   1240.48342161	    406.43971854	      0.09566567	   -224.74765658
      0.34979632	   1238.13233491	    407.90216747	      0.03669098	   -225.64891834
      0.34990590	   1235.72774655	    409.38253077	      0.00875481	   -226.56675909
      0.35001547	   1233.26797361	    410.88104947	      0.00050509	   -227.50156204
      0.35012505	   1230.75128692	    412.39797891	      0.00000000	   -228.45372662
      0.35023463	   1228.17591269	    413.93359053	      0.00000000	   -229.42366996
      0.35034420	   1225.54003813	    415.48817458	      0.00000000	   -230.41182917
      0.35045378	   1222.84181070	    417.06203914	      0.00000000	   -231.41866166
      0.35056336	   1220.07955569	    418.65550886	      0.00000000	   -232.44464528
      0.35067293	   1217.25195583	    420.26892508	      0.00000000	   -233.49027918
      0.35078251	   1214.35770438	    421.90264593	      0.00000000	   -234.55608459
      0.35089208	   1211.39546400	    423.55704660	      0.00000000	   -235.64260581
      0.35100166	   1208.36386553	    425.23251978	      0.00000000	   -236.75041126
      0.35105589	   1206.83619776	    426.06896856	      0.00000000	   -237.30639975
      0.35111012	   1205.27478610	    426.90086577	      0.00000000	   -237.86291612
      0.35138128	   1196.90060183	    430.95079723	      0.00000000	   -240.62980004
      0.35273708	   1141.79873686	    448.42517353	      0.00000000	   -253.69300499
      0.35409288	   1068.10633894	    461.26189074	      0.00000000	   -264.50453827
      0.35544867	    981.43661603	    469.61157744	      0.00000000	   -272.03220028
      0.35680447	    887.32697530	    473.79473001	      0.00000000	   -275.57994999
      0.35798110	    802.76792487	    474.38155188	      0.00000000	   -275.12273273
      0.35915773	    717.15057920	    472.47387721	      0.00000000	   -271.27514363
      0.36033436	    631.41101274	    468.40250546	      0.00000000	   -264.07375793
      0.36151099	    546.34780722	    462.49980442	      0.00000000	   -253.66926911
      0.36268762	    462.85279717	    455.09372226	      0.00000000	   -240.31321186
      0.36386425	    381.97915561	    446.50323134	      0.00000000	   -224.34820514
      0.36504088	    304.90524001	    437.03355132	      0.00000000	   -206.20006538
      0.36621751	    232.85924397	    426.97073541	      0.00000000	   -186.36211817
      0.36739414	    167.08040897	    416.57615429	      0.00000000	   -165.37058068
      0.36857077	    108.89886879	    406.08193469	      0.00000000	   -143.77930957
      0.36868844	    103.55904839	    405.03502962	      0.00000000	   -141.60851620
      0.36874727	    100.92449499	    404.51201804	      0.00000000	   -140.52310446
      0.36875727	    100.47900770	    404.42290894	      0.00000000	   -140.33851584
      0.36876727	    100.03380500	    404.33167053	      0.00000000	   -140.15304343
      0.36877727	     99.58808192	    404.23394169	      0.00000000	   -139.96488048
      0.36878727	     99.14063148	    404.12294778	      0.00000000	   -139.77122085
      0.36879727	     98.68989391	    403.98959164	      0.00000000	   -139.56829731
      0.36880727	     98.23400497	    403.82254697	      0.00000000	   -139.35142076
      0.36881727	     97.77084333	    403.60835617	      0.00000000	   -139.11502133
      0.36882727	     97.29807735	    403.33153528	      0.00000000	   -138.85269246
      0.36883727	     96.81321164	    402.97468853	      0.00000000	   -138.55723903
      0.36884727	     96.31363329	    402.51863586	      0.00000000	   -138.22073102
      0.36885727	     95.79665814	    401.94255606	      0.00000000	   -137.83456371
      0.36886727	     95.25957680	    401.22414876	      0.00000000	   -137.38952597
      0.36887727	     94.69970048	    400.33981813	      0.00000000	   -136.87587775
      0.36888727	     94.11440623	    399.26488055	      0.00000000	   -136.28343795
      0.36889727	     93.50118128	    397.97379858	      0.00000000	   -135.60168346
      0.36890727	     92.85766586	    396.44044249	      0.00000000	   -134.81986012
      0.36891727	     92.18169401	    394.63837989	      0.00000000	   -133.92710592
      0.36892727	     91.47133142	    392.54119332	      0.00000000	   -132.91258622
      0.36893727	     90.72490978	    390.12282405	      0.00000000	   -131.76564053
      0.36894727	     89.94105647	    387.35793972	      0.00000000	   -130.47593959
      0.36895727	     89.11871910	    384.22232140	      0.00000000	   -129.03365118
      0.36896727	     88.25718374	    380.69326500	      0.00000000	   -127.42961218
      0.36897727	     87.35608656	    376.74999006	      0.00000000	   -125.65550406
      0.36898727	     86.41541797	    372.37404789	      0.00000000	   -123.70402821
      0.36899727	     85.43551925	    367.54971999	      0.00000000	   -121.56907711
      0.36900727	     84.41707138	    362.26439657	      0.00000000	   -119.24589689
      0.36901727	     83.36107633	    356.50892474	      0.00000000	   -116.73123662
      0.36902727	     82.26883141	    350.27791550	      0.00000000	   -114.02347948
      0.36903727	     81.14189725	    343.56999914	      0.00000000	   -111.12275113
      0.36904727	     79.98206058	    336.38801940	      0.00000000	   -108.03100102
      0.36905727	     78.79129317	    328.73915788	      0.00000000	   -104.75205271
      0.36906727	     77.57170821	    320.63498215	      0.00000000	   -101.29162023
      0.36907727	     76.32551589	    312.09141288	      0.00000000	    -97.65728845
      0.36908966	     74.74838315	    300.92999761	      0.00000000	    -92.92863346
      0.36910204	     73.13821698	    289.17245034	      0.00000000	    -87.96919183
      0.36911745	     71.09587540	    273.80175598	      0.00000000	    -81.51715541
      0.36913604	     68.58294304	    254.31592358	      0.00000000	    -73.38661270
      0.36915201	     66.39087654	    236.93130368	      0.00000000	    -66.17802635
      0.36916798	     64.17555932	    219.12444892	      0.00000000	    -58.83892215
      0.36918395	     61.94325796	    201.06470712	      0.00000000	    -51.44304439
      0.36919831	     59.92750717	    184.75984076	      0.00000000	    -44.80877024
      0.36921266	     57.90621184	    168.50439488	      0.00000000	    -38.23751549
      0.36922701	     55.88280029	    152.40935348	      0.00000000	    -31.77611726
      0.36924136	     53.86058123	    136.57675225	      0.00000000	    -25.46705986
      0.36925571	     51.84285081	    121.09802815	      0.00000000	    -19.34779285
      0.36927006	     49.83297994	    106.05289695	      0.00000000	    -13.45029375
      0.36928441	     47.83447528	     91.50874052	      0.00000000	     -7.80086462
      0.36929877	     45.85101037	     77.52045979	      0.00000000	     -2.42013935
      0.36931312	     43.88642738	     64.13073084	      0.00000000	      2.67672925
      0.36932747	     41.94471183	     51.37059084	      0.00000000	      7.47973849
      0.36934182	     40.02994536	     39.26027649	      0.00000000	     11.98359799
      0.36935617	     38.14624219	     27.81023972	      0.00000000	     16.18722053
      0.36937052	     36.29767580	     17.02227128	      0.00000000	     20.09317406
      0.36938487	     34.48820189	      6.89067173	      0.00000000	     23.70712235
      0.36939923	     32.72158312	     -2.59658000	      0.00000000	     27.03727676
      0.36941358	     31.00132008	    -11.45669980	      0.00000000	     30.09387622
      0.36942793	     29.33059178	    -19.71104211	      0.00000000	     32.88870767
      0.36944228	     27.71220788	    -27.38413375	      0.00000000	     35.43467436
      0.36945663	     26.14857373	    -34.50280925	      0.00000000	     37.74541623
      0.36947098	     24.64166830	    -41.09545251	      0.00000000	     39.83498310
      0.36948533	     23.19303449	    -47.19134471	      0.00000000	     41.71755943
      0.36949968	     21.80378075	    -52.82011414	      0.00000000	     43.40723765
      0.36951404	     20.47459242	    -58.01128140	      0.00000000	     44.91783603
      0.36952839	     19.20575115	    -62.79389158	      0.00000000	     46.26275640
      0.36954274	     17.99716078	    -67.19622404	      0.00000000	     47.45487696
      0.36956008	     16.61670641	    -72.04652651	      0.00000000	     48.70879121
      0.36957742	     15.32214683	    -76.42739419	      0.00000000	     49.77793078
      0.36959476	     14.11152047	    -80.38196529	      0.00000000	     50.68120959
      0.36961209	     12.98238212	    -83.95049639	      0.00000000	     51.43605849
      0.36962943	     11.93189342	    -87.17030447	      0.00000000	     52.05844177
      0.36964677	     10.95690861	    -90.07578425	      0.00000000	     52.56290232
      0.36966411	     10.05405369	    -92.69848151	      0.00000000	     52.96262687
      0.36968145	      9.21979795	    -95.06720649	      0.00000000	     53.26952435
      0.36969879	      8.45051733	    -97.20817438	      0.00000000	     53.49431199
      0.36971978	      7.60075005	    -99.52961991	      0.00000000	     53.67028992
      0.36974078	      6.83440149	   -101.58965719	      0.00000000	     53.75502307
      0.36976177	      6.14511113	   -103.42163736	      0.00000000	     53.76166785
      0.36978277	      5.52671312	   -105.05490411	      0.00000000	     53.70165132
      0.36980818	      4.86455536	   -106.80271329	      0.00000000	     53.55388876
      0.36983359	      4.28772235	   -108.33637965	      0.00000000	     53.33784368
      0.36985901	      3.78700837	   -109.68942721	      0.00000000	     53.06602788
      0.36988442	      3.35393906	   -110.89026298	      0.00000000	     52.74887835
      0.36991531	      2.90751371	   -112.17931232	      0.00000000	     52.31476192
      0.36994620	      2.53717912	   -113.31458683	      0.00000000	     51.83915349
      0.36997709	      2.23197060	   -114.32520900	      0.00000000	     51.33220036
      0.37000798	      1.98231447	   -115.23481077	      0.00000000	     50.80197142
      0.37004570	      1.74081602	   -116.23602664	      0.00000000	     50.13222183
      0.37008342	      1.55698652	   -117.14262022	      0.00000000	     49.44626789
      0.37012114	      1.42018484	   -117.97592977	      0.00000000	     48.75088486
      0.37015885	      1.32164486	   -118.75240815	      0.00000000	     48.05114132
      0.37020588	      1.24161974	   -119.65980647	      0.00000000	     47.17827019
      0.37025290	      1.19889860	   -120.51676338	      0.00000000	     46.30968981
      0.37029992	      1.18492599	   -121.33654903	      0.00000000	     45.44899708
      0.37034695	      1.19314100	   -122.12872802	      0.00000000	     44.59861697
      0.37040806	      1.22890038	   -123.12818497	      0.00000000	     43.51130270
      0.37046918	      1.28572296	   -124.10291990	      0.00000000	     42.44619712
      0.37053030	      1.35798459	   -125.05974977	      0.00000000	     41.40438849
      0.37060667	      1.46416429	   -126.23680744	      0.00000000	     40.13594213
      0.37068305	      1.58338262	   -127.39812652	      0.00000000	     38.90452755
      0.37075942	      1.71246208	   -128.54685266	      0.00000000	     37.70960167
      0.37085901	      1.89241496	   -130.02889882	      0.00000000	     36.20473070
      0.37095861	      2.08319052	   -131.49478066	      0.00000000	     34.75830303
      0.37105821	      2.28332001	   -132.94558909	      0.00000000	     33.36798758
      0.37117912	      2.53761940	   -134.68740768	      0.00000000	     31.75215450
      0.37130003	      2.80339376	   -136.40831795	      0.00000000	     30.21145931
      0.37142094	      3.07979178	   -138.10863486	      0.00000000	     28.74194268
      0.37154185	      3.36594445	   -139.78863035	      0.00000000	     27.33980427
      0.37166277	      3.66088481	   -141.44859390	      0.00000000	     26.00139451
      0.37178368	      3.96354055	   -143.08884957	      0.00000000	     24.72319910
      0.37193004	      4.33856658	   -145.04843919	      0.00000000	     23.25171278
      0.37207639	      4.72114515	   -146.98034740	      0.00000000	     21.85765987
      0.37222275	      5.10926590	   -148.88526434	      0.00000000	     20.53542819
      0.37243109	      5.66771184	   -151.55176209	      0.00000000	     18.76657563
      0.37260731	      6.14241810	   -153.76681856	      0.00000000	     17.36514008
      0.37278352	      6.61681875	   -155.94620986	      0.00000000	     16.04266228
      0.37295973	      7.08909706	   -158.09099040	      0.00000000	     14.79344253
      0.37313594	      7.55858232	   -160.20209228	      0.00000000	     13.61322029
      0.37331216	      8.02543251	   -162.28030163	      0.00000000	     12.49876558
      0.37348837	      8.49010932	   -164.32635847	      0.00000000	     11.44740311
      0.37372316	      9.10685719	   -167.00390455	      0.00000000	     10.14041888
      0.37391045	      9.59761855	   -169.10103923	      0.00000000	      9.17155176
      0.37409775	     10.08767612	   -171.16482179	      0.00000000	      8.26546339
      0.37428505	     10.57703885	   -173.19629327	      0.00000000	      7.41986635
      0.37447234	     11.06535079	   -175.19655721	      0.00000000	      6.63258928
      0.37465964	     11.55193167	   -177.16676856	      0.00000000	      5.90154918
      0.37484693	     12.03585880	   -179.10811620	      0.00000000	      5.22472969
      0.37503423	     12.51606503	   -181.02180261	      0.00000000	      4.60016448
      0.37522152	     12.99143198	   -182.90902441	      0.00000000	      4.02592443
      0.37540882	     13.46086581	   -184.77095589	      0.00000000	      3.50010663
      0.37559611	     13.92335115	   -186.60873625	      0.00000000	      3.02082411
      0.37578341	     14.37798438	   -188.42346030	      0.00000000	      2.58619490
      0.37603681	     14.97921864	   -190.84384697	      0.00000000	      2.06587406
      0.37629021	     15.56315510	   -193.22634909	      0.00000000	      1.61908392
      0.37653597	     16.11187493	   -195.50287819	      0.00000000	      1.25139775
      0.37678172	     16.64257642	   -197.74769452	      0.00000000	      0.94365181
      0.37702748	     17.15486011	   -199.96242156	      0.00000000	      0.69099251
      0.37724823	     17.59917385	   -201.92734223	      0.00000000	      0.50680397
      0.37746898	     18.02851388	   -203.86998225	      0.00000000	      0.35907385
      0.37768974	     18.44298916	   -205.79105179	      0.00000000	      0.24378171
      0.37791049	     18.84279429	   -207.69110126	      0.00000000	      0.15679791
      0.37813124	     19.22818745	   -209.57052221	      0.00000000	      0.09393793
      0.37835200	     19.59947446	   -211.42955060	      0.00000000	      0.05103022
      0.37857275	     19.95699573	   -213.26827423	      0.00000000	      0.02399132
      0.37879350	     20.30111536	   -215.08664449	      0.00000000	      0.00890180
      0.37901426	     20.63221219	   -216.88449223	      0.00000000	      0.00207617
      0.37923501	     20.95067256	   -218.66154723	      0.00000000	      0.00012142
      0.37945576	     21.25688448	   -220.41746014	      0.00000000	      0.00000000
      0.37967651	     21.55122782	   -222.15182784	      0.00000000	      0.00000000
      0.37976492	     21.66580547	   -222.84025658	      0.00000000	      0.00000000
      0.37985332	     21.77687720	   -223.52557583	      0.00000000	      0.00000000
      0.37994173	     21.87822852	   -224.20929976	      0.00000000	      0.00000000
      0.38001441	     21.94790052	   -224.77164720	      0.00000000	      0.00000000
      0.38008709	     21.99921564	   -225.33531948	      0.00000000	      0.00000000
      0.38015086	     22.02453612	   -225.83163265	      0.00000000	      0.00000000
      0.38021462	     22.02736745	   -226.33012972	      0.00000000	      0.00000000
      0.38027839	     22.00388388	   -226.83113878	      0.00000000	      0.00000000
      0.38034215	     21.95036361	   -227.33483810	      0.00000000	      0.00000000
      0.38039832	     21.87547001	   -227.78078080	      0.00000000	      0.00000000
      0.38045449	     21.77210491	   -228.22875091	      0.00000000	      0.00000000
      0.38051066	     21.63798339	   -228.67857434	      0.00000000	      0.00000000
      0.38056683	     21.47091207	   -229.12998510	      0.00000000	      0.00000000
      0.38062299	     21.26879287	   -229.58262625	      0.00000000	      0.00000000
      0.38067916	     21.02962643	   -230.03605099	      0.00000000	      0.00000000
      0.38073533	     20.75151560	   -230.48972396	      0.00000000	      0.00000000
      0.38079150	     20.43266882	   -230.94302269	      0.00000000	      0.00000000
      0.38084191	     20.11042260	   -231.34896809	      0.00000000	      0.00000000
      0.38089232	     19.75286651	   -231.75347319	      0.00000000	      0.00000000
      0.38094273	     19.35893656	   -232.15591527	      0.00000000	      0.00000000
      0.38099315	     18.92764627	   -232.55561950	      0.00000000	      0.00000000
      0.38104356	     18.45808887	   -232.95186016	      0.00000000	      0.00000000
      0.38109397	     17.94943948	   -233.34386205	      0.00000000	      0.00000000
      0.38114438	     17.40095735	   -233.73080194	      0.00000000	      0.00000000
      0.38119479	     16.81198797	   -234.11181017	      0.00000000	      0.00000000
      0.38124521	     16.18196530	   -234.48597233	      0.00000000	      0.00000000
      0.38129562	     15.51041382	   -234.85233109	      0.00000000	      0.00000000
      0.38134603	     14.79695060	   -235.20988810	      0.00000000	      0.00000000
      0.38139644	     14.04128718	   -235.55760611	      0.00000000	      0.00000000
      0.38144685	     13.24323148	   -235.89441113	      0.00000000	      0.00000000
      0.38149727	     12.40268945	   -236.21919474	      0.00000000	      0.00000000
      0.38154768	     11.51966665	   -236.53081658	      0.00000000	      0.00000000
      0.38159809	     10.59426962	   -236.82810691	      0.00000000	      0.00000000
      0.38164850	      9.62670709	   -237.10986935	      0.00000000	      0.00000000
      0.38169891	      8.61729097	   -237.37488373	      0.00000000	      0.00000000
      0.38174933	      7.56643711	   -237.62190903	      0.00000000	      0.00000000
      0.38179974	      6.47466582	   -237.84968653	      0.00000000	      0.00000000
      0.38185015	      5.34260214	   -238.05694299	      0.00000000	      0.00000000
      0.38190056	      4.17097581	   -238.24239399	      0.00000000	      0.00000000
      0.38195097	      2.96062098	   -238.40474733	      0.00000000	      0.00000000
      0.38200138	      1.71247558	   -238.54270660	      0.00000000	      0.00000000
      0.38205180	      0.42758039	   -238.65497474	      0.00000000	      0.00000000
      0.38210221	     -0.89292221	   -238.74025775	      0.00000000	      0.00000000
      0.38215262	     -2.24778982	   -238.79726838	      0.00000000	      0.00000000
      0.38220303	     -3.63568196	   -238.82472998	      0.00000000	      0.00000000
      0.38225344	     -5.05516236	   -238.82138028	      0.00000000	      0.00000000
      0.38230386	     -6.50470152	   -238.78597521	      0.00000000	      0.00000000
      0.38235427	     -7.98267974	   -238.71729279	      0.00000000	      0.00000000
      0.38240468	     -9.48739040	   -238.61413691	      0.00000000	      0.00000000
      0.38245509	    -11.01704358	   -238.47534116	      0.00000000	      0.00000000
      0.38250550	    -12.56977006	   -238.29977256	      0.00000000	      0.00000000
      0.38255592	    -14.14362555	   -238.08633526	      0.00000000	      0.00000000
      0.38260633	    -15.73659535	   -237.83397412	      0.00000000	      0.00000000
      0.38265674	    -17.34659919	   -237.54167825	      0.00000000	      0.00000000
      0.38270715	    -18.97149636	   -237.20848436	      0.00000000	      0.00000000
      0.38275756	    -20.60909116	   -236.83348004	      0.00000000	      0.00000000
      0.38280798	    -22.25713849	   -236.41580685	      0.00000000	      0.00000000
      0.38285839	    -23.91334974	   -235.95466328	      0.00000000	      0.00000000
      0.38290880	    -25.57539875	   -235.44930747	      0.00000000	      0.00000000
      0.38295921	    -27.24092807	   -234.89905981	      0.00000000	      0.00000000
      0.38300962	    -28.90755520	   -234.30330526	      0.00000000	      0.00000000
      0.38307040	    -30.91496767	   -233.52375322	      0.00000000	      0.00000000
      0.38313118	    -32.91625594	   -232.67643226	      0.00000000	      0.00000000
      0.38319196	    -34.90718054	   -231.76066618	      0.00000000	      0.00000000
      0.38325274	    -36.88350980	   -230.77593260	      0.00000000	      0.00000000
      0.38331352	    -38.84103638	   -229.72186395	      0.00000000	      0.00000000
      0.38339051	    -41.28716858	   -228.28680017	      0.00000000	      0.00000000
      0.38346750	    -43.68811783	   -226.74009238	      0.00000000	      0.00000000
      0.38357969	    -47.08912281	   -224.28718242	      0.00000000	      0.00000000
      0.38365596	    -49.32438350	   -222.48579433	      0.00000000	      0.00000000
      0.38373224	    -51.48886131	   -220.57763165	      0.00000000	      0.00000000
      0.38379944	    -53.33174133	   -218.80923411	      0.00000000	      0.00000000
      0.38386665	    -55.10981388	   -216.96058173	      0.00000000	      0.00000000
      0.38393385	    -56.81883288	   -215.03323801	      0.00000000	      0.00000000
      0.38400106	    -58.45481064	   -213.02896389	      0.00000000	      0.00000000
      0.38406004	    -59.82753959	   -211.20800143	      0.00000000	      0.00000000
      0.38411902	    -61.13880470	   -209.33070637	      0.00000000	      0.00000000
      0.38417801	    -62.38644575	   -207.39860709	      0.00000000	      0.00000000
      0.38423699	    -63.56847989	   -205.41332450	      0.00000000	      0.00000000
      0.38429597	    -64.68310488	   -203.37656545	      0.00000000	      0.00000000
      0.38435496	    -65.72870144	   -201.29011602	      0.00000000	      0.00000000
      0.38441394	    -66.70383473	   -199.15583463	      0.00000000	      0.00000000
      0.38447292	    -67.60725507	   -196.97564512	      0.00000000	      0.00000000
      0.38453191	    -68.43789777	   -194.75152967	      0.00000000	      0.00000000
      0.38459089	    -69.19488224	   -192.48552183	      0.00000000	      0.00000000
      0.38464368	    -69.80937999	   -190.42348873	      0.00000000	      0.00000000
      0.38469648	    -70.36392914	   -188.33107463	      0.00000000	      0.00000000
      0.38474927	    -70.85826532	   -186.20981523	      0.00000000	      0.00000000
      0.38480207	    -71.29223615	   -184.06126254	      0.00000000	      0.00000000
      0.38485486	    -71.66579887	   -181.88698106	      0.00000000	      0.00000000
      0.38490765	    -71.97901780	   -179.68854418	      0.00000000	      0.00000000
      0.38496045	    -72.23206140	   -177.46753052	      0.00000000	      0.00000000
      0.38501324	    -72.42519925	   -175.22552059	      0.00000000	      0.00000000
      0.38506603	    -72.55879874	   -172.96409338	      0.00000000	      0.00000000
      0.38511883	    -72.63332161	   -170.68482325	      0.00000000	      0.00000000
      0.38517162	    -72.64932030	   -168.38927684	      0.00000000	      0.00000000
      0.38522441	    -72.60743420	   -166.07901024	      0.00000000	      0.00000000
      0.38527721	    -72.50838575	   -163.75556620	      0.00000000	      0.00000000
      0.38533000	    -72.35297642	   -161.42047158	      0.00000000	      0.00000000
      0.38538279	    -72.14208268	   -159.07523488	      0.00000000	      0.00000000
      0.38543559	    -71.87665180	   -156.72134403	      0.00000000	      0.00000000
      0.38548838	    -71.55769772	   -154.36026426	      0.00000000	      0.00000000
      0.38554117	    -71.18629680	   -151.99343611	      0.00000000	      0.00000000
      0.38559397	    -70.76358363	   -149.62227368	      0.00000000	      0.00000000
      0.38564676	    -70.29074678	   -147.24816296	      0.00000000	      0.00000000
      0.38569956	    -69.76902462	   -144.87246037	      0.00000000	      0.00000000
      0.38575235	    -69.19970115	   -142.49649135	      0.00000000	      0.00000000
      0.38580514	    -68.58410188	   -140.12154924	      0.00000000	      0.00000000
      0.38585794	    -67.92358975	   -137.74889414	      0.00000000	      0.00000000
      0.38591073	    -67.21956115	   -135.37975206	      0.00000000	      0.00000000
      0.38596352	    -66.47344199	   -133.01531403	      0.00000000	      0.00000000
      0.38601632	    -65.68668385	   -130.65673553	      0.00000000	      0.00000000
      0.38606911	    -64.86076025	   -128.30513585	      0.00000000	      0.00000000
      0.38612190	    -63.99716302	   -125.96159768	      0.00000000	      0.00000000
      0.38617470	    -63.09739871	   -123.62716677	      0.00000000	      0.00000000
      0.38622749	    -62.16298524	   -121.30285174	      0.00000000	      0.00000000
      0.38628028	    -61.19544853	   -118.98962385	      0.00000000	      0.00000000
      0.38633308	    -60.19631933	   -116.68841704	      0.00000000	      0.00000000
      0.38638587	    -59.16713016	   -114.40012792	      0.00000000	      0.00000000
      0.38643867	    -58.10941238	   -112.12561592	      0.00000000	      0.00000000
      0.38649146	    -57.02469336	   -109.86570343	      0.00000000	      0.00000000
      0.38654425	    -55.91449381	   -107.62117611	      0.00000000	      0.00000000
      0.38659705	    -54.78032524	   -105.39278317	      0.00000000	      0.00000000
      0.38664984	    -53.62368751	   -103.18123778	      0.00000000	      0.00000000
      0.38670263	    -52.44606660	   -100.98721747	      0.00000000	      0.00000000
      0.38675543	    -51.24893240	    -98.81136463	      0.00000000	      0.00000000
      0.38680822	    -50.03373671	    -96.65428703	      0.00000000	      0.00000000
      0.38686101	    -48.80191136	    -94.51655835	      0.00000000	      0.00000000
      0.38691381	    -47.55486639	    -92.39871884	      0.00000000	      0.00000000
      0.38696660	    -46.29398847	    -90.30127589	      0.00000000	      0.00000000
      0.38701939	    -45.02063933	    -88.22470469	      0.00000000	      0.00000000
      0.38707219	    -43.73615439	    -86.16944895	      0.00000000	      0.00000000
      0.38712498	    -42.44184147	    -84.13592156	      0.00000000	      0.00000000
      0.38717777	    -41.13897964	    -82.12450534	      0.00000000	      0.00000000
      0.38723057	    -39.82881813	    -80.13555372	      0.00000000	      0.00000000
      0.38728336	    -38.51257545	    -78.16939157	      0.00000000	      0.00000000
      0.38734717	    -36.91517252	    -75.82368035	      0.00000000	      0.00000000
      0.38741099	    -35.31264933	    -73.51216903	      0.00000000	      0.00000000
      0.38747480	    -33.70696849	    -71.23527364	      0.00000000	      0.00000000
      0.38753861	    -32.10002062	    -68.99335636	      0.00000000	      0.00000000
      0.38760243	    -30.49362337	    -66.78672745	      0.00000000	      0.00000000
      0.38766624	    -28.88952072	    -64.61564733	      0.00000000	      0.00000000
      0.38773005	    -27.28938247	    -62.48032849	      0.00000000	      0.00000000
      0.38779387	    -25.69480404	    -60.38093751	      0.00000000	      0.00000000
      0.38785768	    -24.10730643	    -58.31759698	      0.00000000	      0.00000000
      0.38792149	    -22.52833644	    -56.29038747	      0.00000000	      0.00000000
      0.38798530	    -20.95926703	    -54.29934937	      0.00000000	      0.00000000
      0.38804912	    -19.40139796	    -52.34448479	      0.00000000	      0.00000000
      0.38811293	    -17.85595649	    -50.42575942	      0.00000000	      0.00000000
      0.38817674	    -16.32409834	    -48.54310428	      0.00000000	      0.00000000
      0.38824056	    -14.80690874	    -46.69641755	      0.00000000	      0.00000000
      0.38831755	    -12.99719990	    -44.51585180	      0.00000000	      0.00000000
      0.38839455	    -11.21197527	    -42.38716812	      0.00000000	      0.00000000
      0.38847155	     -9.45274832	    -40.31001806	      0.00000000	      0.00000000
      0.38854855	     -7.72089589	    -38.28399896	      0.00000000	      0.00000000
      0.38862555	     -6.01766255	    -36.30865787	      0.00000000	      0.00000000
      0.38870255	     -4.34416515	    -34.38349543	      0.00000000	      0.00000000
      0.38877955	     -2.70139740	    -32.50796954	      0.00000000	      0.00000000
      0.38885654	     -1.09023477	    -30.68149887	      0.00000000	      0.00000000
      0.38893354	      0.48856067	    -28.90346630	      0.00000000	      0.00000000
      0.38901054	      2.03433526	    -27.17322213	      0.00000000	      0.00000000
      0.38910485	      3.88191953	    -25.11801121	      0.00000000	      0.00000000
      0.38919917	      5.67833321	    -23.13217549	      0.00000000	      0.00000000
      0.38929348	      7.42297129	    -21.21436221	      0.00000000	      0.00000000
      0.38938779	      9.11542298	    -19.36317406	      0.00000000	      0.00000000
      0.38948211	     10.75545774	    -17.57717630	      0.00000000	      0.00000000
      0.38957642	     12.34301184	    -15.85490321	      0.00000000	      0.00000000
      0.38969213	     14.21920296	    -13.82673714	      0.00000000	      0.00000000
      0.38980784	     16.01699852	    -11.88945556	      0.00000000	      0.00000000
      0.38992355	     17.73713470	    -10.04023965	      0.00000000	      0.00000000
      0.39003927	     19.38060191	     -8.27625468	      0.00000000	      0.00000000
      0.39019365	     21.45603714	     -6.05057161	      0.00000000	      0.00000000
      0.39034803	     23.40059294	     -3.96483472	      0.00000000	      0.00000000
      0.39050480	     25.24529050	     -1.98322370	      0.00000000	      0.00000000
      0.39066156	     26.96355661	     -0.13220233	      0.00000000	      0.00000000
      0.39081833	     28.56022022	      1.59495341	      0.00000000	      0.00000000
      0.39095771	     29.88173768	      3.03181285	      0.00000000	      0.00000000
      0.39109709	     31.11480248	      4.38044182	      0.00000000	     -0.00000000
      0.39123646	     32.26313420	      5.64520364	      0.00000000	     -0.00000000
      0.39137584	     33.33047949	      6.83032953	      0.00000000	     -0.00000000
      0.39151522	     34.32058165	      7.93991239	      0.00000000	     -0.00000000
      0.39165460	     35.23715515	      8.97790228	      0.00000000	     -0.00000000
      0.39179398	     36.08386412	      9.94810357	      0.00000000	     -0.00000000
      0.39193335	     36.86430438	     10.85417322	      0.00000000	     -0.00000000
      0.39207273	     37.58198855	     11.69962028	      0.00000000	     -0.00000000
      0.39221211	     38.24033397	     12.48780625	      0.00000000	     -0.00000000
      0.39235149	     38.84265306	     13.22194636	      0.00000000	     -0.00000000
      0.39249086	     39.39214591	     13.90511148	      0.00000000	     -0.00000000
      0.39263024	     39.89189478	     14.54023066	      0.00000000	     -0.00000000
      0.39276962	     40.34486036	     15.13009417	      0.00000000	     -0.00000000
      0.39290900	     40.75387940	     15.67735695	      0.00000000	     -0.00000000
      0.39304838	     41.12166373	     16.18454238	      0.00000000	     -0.00000000
      0.39318775	     41.45080028	     16.65404631	      0.00000000	     -0.00000000
      0.39332713	     41.74375206	     17.08814130	      0.00000000	     -0.00000000
      0.39346651	     42.00285989	     17.48898099	      0.00000000	     -0.00000000
      0.39360589	     42.23034479	     17.85860457	      0.00000000	     -0.00000000
      0.39374527	     42.42831088	     18.19894130	      0.00000000	     -0.00000000
      0.39388464	     42.59874866	     18.51181503	      0.00000000	     -0.00000000
      0.39402402	     42.74353868	     18.79894874	      0.00000000	     -0.00000000
      0.39416340	     42.86445536	     19.06196897	     -0.00000000	     -0.00000000
      0.39433263	     42.98159089	     19.35111635	     -0.00000000	     -0.00000000
      0.39450186	     43.06878188	     19.60954281	     -0.00000000	     -0.00000002
      0.39467109	     43.12863388	     19.83964489	     -0.00000000	     -0.00000856
      0.39484032	     43.16355001	     20.04364615	     -0.00000000	     -0.00005715
      0.39500955	     43.17574750	     20.22360905	     -0.00000000	     -0.00018485
      0.39521504	     43.16296430	     20.41256251	     -0.00000000	     -0.00050844
      0.39542053	     43.12302562	     20.57202766	     -0.00000000	     -0.00109549
      0.39562602	     43.05897608	     20.70487579	     -0.00000000	     -0.00203405
      0.39591322	     42.93421032	     20.85085945	     -0.00000000	     -0.00410566
      0.39612524	     42.81919436	     20.93227104	     -0.00000000	     -0.00633001
      0.39635517	     42.67553353	     20.99821855	     -0.00000000	     -0.00952675
      0.39658510	     42.51477748	     21.04346588	     -0.00000000	     -0.01363798
      0.39681503	     42.33929437	     21.07035569	     -0.00000000	     -0.01874526
      0.39701526	     42.17614995	     21.08046945	     -0.00000000	     -0.02405004
      0.39721550	     42.00466433	     21.07950404	     -0.00000000	     -0.03017613
      0.39741573	     41.82597642	     21.06860249	     -0.00000000	     -0.03712927
      0.39761597	     41.64110026	     21.04879966	     -0.00000000	     -0.04489934
      0.39781620	     41.45094878	     21.02103575	     -0.00000000	     -0.05346127
      0.39801643	     41.25634492	     20.98616539	     -0.00000000	     -0.06277647
      0.39821667	     41.05803034	     20.94496543	     -0.00000000	     -0.07279477
      0.39839567	     40.87816933	     20.90335975	     -0.00000000	     -0.08229745
      0.39857467	     40.69629537	     20.85771744	     -0.00000000	     -0.09226713
      0.39875367	     40.51281370	     20.80846547	     -0.00000000	     -0.10265327
      0.39893267	     40.32808306	     20.75599283	     -0.00000000	     -0.11340338
      0.39911167	     40.14242779	     20.70065613	     -0.00000000	     -0.12446415
      0.39929067	     39.95614174	     20.64278257	     -0.00000000	     -0.13578252
      0.39946967	     39.76949089	     20.58267222	     -0.00000000	     -0.14730645
      0.39964867	     39.58271561	     20.52060024	     -0.00000000	     -0.15898570
      0.39982767	     39.39603274	     20.45681874	     -0.00000000	     -0.17077229
      0.40000667	     39.20963747	     20.39155865	     -0.00000000	     -0.18262102
      0.40018567	     39.02370511	     20.32503131	     -0.00000000	     -0.19448964
      0.40036467	     38.83839274	     20.25743002	     -0.00000000	     -0.20633915
      0.40054367	     38.65384071	     20.18893141	     -0.00000000	     -0.21813377
      0.40072267	     38.47017403	     20.11969678	     -0.00000000	     -0.22984107
      0.40090167	     38.28750367	     20.04987323	     -0.00000000	     -0.24143182
      0.40108067	     38.10592776	     19.97959482	     -0.00000000	     -0.25287996
      0.40125967	     37.92553271	     19.90898355	     -0.00000000	     -0.26416244
      0.40143868	     37.74639418	     19.83815032	     -0.00000000	     -0.27525909
      0.40161768	     37.56857809	     19.76719582	     -0.00000000	     -0.28615239
      0.40179668	     37.39214147	     19.69621128	     -0.00000000	     -0.29682739
      0.40197568	     37.21713322	     19.62527928	     -0.00000000	     -0.30727140
      0.40215468	     37.04359492	     19.55447443	     -0.00000000	     -0.31747392
      0.40233368	     36.87156146	     19.48386395	     -0.00000000	     -0.32742637
      0.40251268	     36.70106168	     19.41350836	     -0.00000000	     -0.33712196
      0.40269168	     36.53211895	     19.34346192	     -0.00000000	     -0.34655553
      0.40287068	     36.36475167	     19.27377323	     -0.00000000	     -0.35572335
      0.40304968	     36.19897379	     19.20448565	     -0.00000000	     -0.36462301
      0.40322868	     36.03479524	     19.13563772	     -0.00000000	     -0.37325325
      0.40340768	     35.87222232	     19.06726360	     -0.00000000	     -0.38161386
      0.40358668	     35.71125808	     18.99939340	     -0.00000000	     -0.38970556
      0.40376568	     35.55190265	     18.93205357	     -0.00000000	     -0.39752985
      0.40394468	     35.39415358	     18.86526714	     -0.00000000	     -0.40508895
      0.40412368	     35.23800608	     18.79905409	     -0.00000000	     -0.41238573
      0.40430268	     35.08345331	     18.73343155	     -0.00000000	     -0.41942355
      0.40448168	     34.93048657	     18.66841412	     -0.00000000	     -0.42620626
      0.40466068	     34.77909559	     18.60401400	     -0.00000000	     -0.43273810
      0.40483968	     34.62926865	     18.54024130	     -0.00000000	     -0.43902364
      0.40501868	     34.48099278	     18.47710417	     -0.00000000	     -0.44506774
      0.40519768	     34.33425394	     18.41460899	     -0.00000000	     -0.45087546
      0.40537668	     34.18903714	     18.35276055	     -0.00000000	     -0.45645208
      0.40555568	     34.04532659	     18.29156218	     -0.00000000	     -0.46180301
      0.40573468	     33.90310580	     18.23101591	     -0.00000000	     -0.46693377
      0.40591369	     33.76235771	     18.17112257	     -0.00000000	     -0.47184995
      0.40609269	     33.62306477	     18.11188193	     -0.00000000	     -0.47655722
      0.40627169	     33.48520904	     18.05329280	     -0.00000000	     -0.48106125
      0.40645069	     33.34877225	     17.99535311	     -0.00000000	     -0.48536772
      0.40662969	     33.21373591	     17.93806005	     -0.00000000	     -0.48948231
      0.40680869	     33.08008133	     17.88141009	     -0.00000000	     -0.49341065
      0.40698769	     32.94778970	     17.82539910	     -0.00000000	     -0.49715835
      0.40716669	     32.81684216	     17.77002240	     -0.00000000	     -0.50073092
      0.40734569	     32.68721978	     17.71527482	     -0.00000000	     -0.50413385
      0.40752469	     32.55890370	     17.66115079	     -0.00000000	     -0.50737252
      0.40770369	     32.43187508	     17.60764436	     -0.00000000	     -0.51045223
      0.40788269	     32.30611517	     17.55474923	     -0.00000000	     -0.51337819
      0.40806169	     32.18160534	     17.50245887	     -0.00000000	     -0.51615550
      0.40824069	     32.05832709	     17.45076647	     -0.00000000	     -0.51878918
      0.40841969	     31.93626208	     17.39966505	     -0.00000000	     -0.52128412
      0.40859869	     31.81539218	     17.34914744	     -0.00000000	     -0.52364511
      0.40877769	     31.69569942	     17.29920634	     -0.00000000	     -0.52587682
      0.40895669	     31.57716606	     17.24983435	     -0.00000000	     -0.52798381
      0.40913569	     31.45977458	     17.20102397	     -0.00000000	     -0.52997052
      0.40931469	     31.34350770	     17.15276765	     -0.00000000	     -0.53184129
      0.40949369	     31.22834837	     17.10505778	     -0.00000000	     -0.53360032
      0.40967269	     31.11427981	     17.05788674	     -0.00000000	     -0.53525170
      0.40985169	     31.00128547	     17.01124690	     -0.00000000	     -0.53679942
      0.41003069	     30.88934909	     16.96513065	     -0.00000000	     -0.53824734
      0.41020969	     30.77845465	     16.91953037	     -0.00000000	     -0.53959922
      0.41038869	     30.66858642	     16.87443849	     -0.00000000	     -0.54085868
      0.41056770	     30.55972891	     16.82984750	     -0.00000000	     -0.54202927
      0.41074670	     30.45186693	     16.78574992	     -0.00000000	     -0.54311439
      0.41092570	     30.34498553	     16.74213833	     -0.00000000	     -0.54411736
      0.41110470	     30.23907005	     16.69900539	     -0.00000000	     -0.54504139
      0.41128370	     30.13410609	     16.65634384	     -0.00000000	     -0.54588959
      0.41146270	     30.03007951	     16.61414647	     -0.00000000	     -0.54666494
      0.41164170	     29.92697644	     16.57240620	     -0.00000000	     -0.54737037
      0.41182070	     29.82478326	     16.53111601	     -0.00000000	     -0.54800868
      0.41199970	     29.72348663	     16.49026897	     -0.00000000	     -0.54858258
      0.41217870	     29.62307345	     16.44985826	     -0.00000000	     -0.54909470
      0.41235770	     29.52353087	     16.40987716	     -0.00000000	     -0.54954757
      0.41253670	     29.42484629	     16.37031905	     -0.00000000	     -0.54994364
      0.41271570	     29.32700736	     16.33117740	     -0.00000000	     -0.55028526
      0.41289470	     29.23000197	     16.29244579	     -0.00000000	     -0.55057472
      0.41307370	     29.13381824	     16.25411792	     -0.00000000	     -0.55081421
      0.41325270	     29.03844452	     16.21618757	     -0.00000000	     -0.55100585
      0.41343170	     28.94386940	     16.17864865	     -0.00000000	     -0.55115169
      0.41361070	     28.85008169	     16.14149516	     -0.00000000	     -0.55125370
      0.41378970	     28.75707041	     16.10472120	     -0.00000000	     -0.55131377
      0.41396870	     28.66482481	     16.06832099	     -0.00000000	     -0.55133375
      0.41414770	     28.57333435	     16.03228886	     -0.00000000	     -0.55131540
      0.41432670	     28.48258867	     15.99661922	     -0.00000000	     -0.55126041
      0.41450570	     28.39257764	     15.96130660	     -0.00000000	     -0.55117044
      0.41468470	     28.30329133	     15.92634563	     -0.00000000	     -0.55104705
      0.41486370	     28.21471999	     15.89173104	     -0.00000000	     -0.55089177
      0.41504271	     28.12685405	     15.85745765	     -0.00000000	     -0.55070606
      0.41522171	     28.03968416	     15.82352040	     -0.00000000	     -0.55049133
      0.41540071	     27.95320111	     15.78991432	     -0.00000000	     -0.55024894
      0.41557971	     27.86739590	     15.75663451	     -0.00000000	     -0.54998019
      0.41575871	     27.78225968	     15.72367620	     -0.00000000	     -0.54968635
      0.41593771	     27.69778378	     15.69103470	     -0.00000000	     -0.54936862
      0.41611671	     27.61395971	     15.65870539	     -0.00000000	     -0.54902817
      0.41629571	     27.53077910	     15.62668379	     -0.00000000	     -0.54866611
      0.41647471	     27.44823379	     15.59496545	     -0.00000000	     -0.54828352
      0.41665371	     27.36631573	     15.56354604	     -0.00000000	     -0.54788145
      0.41683271	     27.28501704	     15.53242132	     -0.00000000	     -0.54746087
      0.41701171	     27.20432999	     15.50158712	     -0.00000000	     -0.54702276
      0.41719071	     27.12424698	     15.47103934	     -0.00000000	     -0.54656803
      0.41736971	     27.04476057	     15.44077399	     -0.00000000	     -0.54609756
      0.41754871	     26.96586343	     15.41078714	     -0.00000000	     -0.54561221
      0.41772771	     26.88754840	     15.38107493	     -0.00000000	     -0.54511280
      0.41790671	     26.80980841	     15.35163360	     -0.00000000	     -0.54460010
      0.41808571	     26.73263655	     15.32245945	     -0.00000000	     -0.54407487
      0.41826471	     26.65602601	     15.29354884	     -0.00000000	     -0.54353783
      0.41844371	     26.57997013	     15.26489821	     -0.00000000	     -0.54298969
      0.41862271	     26.50446233	     15.23650409	     -0.00000000	     -0.54243110
      0.41880171	     26.42949619	     15.20836305	     -0.00000000	     -0.54186271
      0.41898071	     26.35506536	     15.18047174	     -0.00000000	     -0.54128513
      0.41915971	     26.28116363	     15.15282687	     -0.00000000	     -0.54069896
      0.41933871	     26.20778490	     15.12542522	     -0.00000000	     -0.54010475
      0.41951771	     26.13492315	     15.09826361	     -0.00000000	     -0.53950306
      0.41969672	     26.06257248	     15.07133896	     -0.00000000	     -0.53889441
      0.41987572	     25.99072710	     15.04464821	     -0.00000000	     -0.53827928
      0.42005472	     25.91938129	     15.01818838	     -0.00000000	     -0.53765818
      0.42023372	     25.84852945	     14.99195655	     -0.00000000	     -0.53703154
      0.42041272	     25.77816608	     14.96594985	     -0.00000000	     -0.53639982
      0.42059172	     25.70828574	     14.94016545	     -0.00000000	     -0.53576344
      0.42077072	     25.63888311	     14.91460058	     -0.00000000	     -0.53512280
      0.42094972	     25.56995293	     14.88925255	     -0.00000000	     -0.53447829
      0.42112872	     25.50149007	     14.86411868	     -0.00000000	     -0.53383028
      0.42130772	     25.43348943	     14.83919636	     -0.00000000	     -0.53317912
      0.42148672	     25.36594603	     14.81448303	     -0.00000000	     -0.53252517
      0.42166572	     25.29885495	     14.78997617	     -0.00000000	     -0.53186873
      0.42184472	     25.23221136	     14.76567331	     -0.00000000	     -0.53121014
      0.42202372	     25.16601050	     14.74157202	     -0.00000000	     -0.53054967
      0.42220272	     25.10024769	     14.71766993	     -0.00000000	     -0.52988763
      0.42238172	     25.03491832	     14.69396469	     -0.00000000	     -0.52922428
      0.42256072	     24.97001786	     14.67045402	     -0.00000000	     -0.52855989
      0.42273972	     24.90554182	     14.64713564	     -0.00000000	     -0.52789470
      0.42291872	     24.84148583	     14.62400736	     -0.00000000	     -0.52722896
      0.42309772	     24.77784553	     14.60106700	     -0.00000000	     -0.52656289
      0.42327672	     24.71461667	     14.57831241	     -0.00000000	     -0.52589671
      0.42345572	     24.65179504	     14.55574151	     -0.00000000	     -0.52523062
      0.42363472	     24.58937651	     14.53335223	     -0.00000000	     -0.52456484
      0.42381372	     24.52735700	     14.51114255	     -0.00000000	     -0.52389954
      0.42399272	     24.46573249	     14.48911047	     -0.00000000	     -0.52323491
      0.42420785	     24.39214961	     14.46285213	     -0.00000000	     -0.52243696
      0.42442297	     24.31922915	     14.43687686	     -0.00000000	     -0.52164136
      0.42458193	     24.26563164	     14.41782031	     -0.00000000	     -0.52105403
      0.42477452	     24.20110214	     14.39491340	     -0.00000000	     -0.52034394
      0.42496711	     24.13704027	     14.37221110	     -0.00000000	     -0.51963588
      0.42516410	     24.07192548	     14.34917813	     -0.00000000	     -0.51891334
      0.42536108	     24.00729136	     14.32635489	     -0.00000000	     -0.51819327
      0.42555506	     23.94403868	     14.30406073	     -0.00000000	     -0.51748617
      0.42574904	     23.88123905	     14.28196432	     -0.00000000	     -0.51678173
      0.42594606	     23.81784546	     14.25970012	     -0.00000000	     -0.51606853
      0.42614309	     23.75491565	     14.23763730	     -0.00000000	     -0.51535839
      0.42633405	     23.69428873	     14.21642096	     -0.00000000	     -0.51467254
      0.42652502	     23.63408395	     14.19538821	     -0.00000000	     -0.51398975
      0.42672190	     23.57238491	     14.17387308	     -0.00000000	     -0.51328856
      0.42691879	     23.51113607	     14.15255220	     -0.00000000	     -0.51259091
      0.42710376	     23.45392416	     14.13267287	     -0.00000000	     -0.51193816
      0.42728873	     23.39709150	     14.11295820	     -0.00000000	     -0.51128862
      0.42748765	     23.33632933	     14.09191897	     -0.00000000	     -0.51059324
      0.42768657	     23.27601969	     14.07107330	     -0.00000000	     -0.50990191
      0.42785513	     23.22518957	     14.05353527	     -0.00000000	     -0.50931870
      0.42806334	     23.16277705	     14.03203910	     -0.00000000	     -0.50860192
      0.42827155	     23.10086482	     14.01075447	     -0.00000000	     -0.50788996
      0.42843078	     23.05374560	     13.99458503	     -0.00000000	     -0.50734792
      0.42862588	     22.99635311	     13.97492259	     -0.00000000	     -0.50668729
      0.42882098	     22.93935615	     13.95543059	     -0.00000000	     -0.50603079
      0.42900904	     22.88472527	     13.93678241	     -0.00000000	     -0.50540143
      0.42919709	     22.83045887	     13.91829072	     -0.00000000	     -0.50477602
      0.42938587	     22.77627716	     13.89986179	     -0.00000000	     -0.50415164
      0.42957465	     22.72246180	     13.88158939	     -0.00000000	     -0.50353135
      0.42975615	     22.67099326	     13.86414557	     -0.00000000	     -0.50293831
      0.42993765	     22.61985188	     13.84684206	     -0.00000000	     -0.50234906
      0.43012989	     22.56596661	     13.82864375	     -0.00000000	     -0.50172851
      0.43032213	     22.51245879	     13.81060529	     -0.00000000	     -0.50111242
      0.43047579	     22.46989609	     13.79628130	     -0.00000000	     -0.50062268
      0.43068658	     22.41180448	     13.77676657	     -0.00000000	     -0.49995478
      0.43089737	     22.35424741	     13.75746806	     -0.00000000	     -0.49929304
      0.43104603	     22.31373650	     13.74391190	     -0.00000000	     -0.49882814
      0.43119468	     22.27350323	     13.73046657	     -0.00000000	     -0.49836644
      0.43137690	     22.22439411	     13.71408268	     -0.00000000	     -0.49780352
      0.43155912	     22.17561053	     13.69783589	     -0.00000000	     -0.49724473
      0.43172060	     22.13257813	     13.68352951	     -0.00000000	     -0.49675241
      0.43193103	     22.07680389	     13.66502171	     -0.00000000	     -0.49611514
      0.43214146	     22.02149456	     13.64670525	     -0.00000000	     -0.49548373
      0.43229900	     21.98020639	     13.63305927	     -0.00000000	     -0.49501339
      0.43245653	     21.93920057	     13.61952697	     -0.00000000	     -0.49454655
      0.43261361	     21.89847336	     13.60610860	     -0.00000000	     -0.49408357
      0.43282379	     21.84426265	     13.58828158	     -0.00000000	     -0.49346831
      0.43303397	     21.79051860	     13.57064459	     -0.00000000	     -0.49285907
      0.43318381	     21.75228144	     13.55812137	     -0.00000000	     -0.49242674
      0.43333364	     21.71430499	     13.54570183	     -0.00000000	     -0.49199769
      0.43350222	     21.67174372	     13.53180641	     -0.00000000	     -0.49151769
      0.43371066	     21.61942957	     13.51476039	     -0.00000000	     -0.49092878
      0.43396871	     21.55510968	     13.49385391	     -0.00000000	     -0.49020648
      0.43422676	     21.49139895	     13.47320110	     -0.00000000	     -0.48949267
      0.43435631	     21.45946292	     13.46287104	     -0.00000000	     -0.48913604
      0.43448585	     21.42773702	     13.45262255	     -0.00000000	     -0.48878204
      0.43467636	     21.38125932	     13.43763494	     -0.00000000	     -0.48826453
      0.43486686	     21.33513368	     13.42279101	     -0.00000000	     -0.48775185
      0.43502751	     21.29634129	     13.41033146	     -0.00000000	     -0.48732191
      0.43518815	     21.25780623	     13.39797597	     -0.00000000	     -0.48689546
      0.43535399	     21.21816620	     13.38528927	     -0.00000000	     -0.48645785
      0.43555759	     21.16979130	     13.36983856	     -0.00000000	     -0.48592504
      0.43577009	     21.11958003	     13.35383859	     -0.00000000	     -0.48537364
      0.43598258	     21.06977533	     13.33800587	     -0.00000000	     -0.48482803
      0.43613035	     21.03520110	     13.32703739	     -0.00000000	     -0.48445058
      0.43627812	     21.00086147	     13.31616158	     -0.00000000	     -0.48407624
      0.43643411	     20.96473519	     13.30473977	     -0.00000000	     -0.48368340
      0.43664512	     20.91611523	     13.28940033	     -0.00000000	     -0.48315618
      0.43685613	     20.86789595	     13.27422463	     -0.00000000	     -0.48263469
      0.43699924	     20.83522821	     13.26396430	     -0.00000000	     -0.48228270
      0.43714235	     20.80278413	     13.25379156	     -0.00000000	     -0.48193367
      0.43728984	     20.76945740	     13.24335987	     -0.00000000	     -0.48157606
      0.43750518	     20.72101290	     13.22822858	     -0.00000000	     -0.48105783
      0.43767663	     20.68277457	     13.21631329	     -0.00000000	     -0.48064979
      0.43784808	     20.64454280	     13.20442363	     -0.00000000	     -0.48024343
      0.43801953	     20.60668437	     13.19267566	     -0.00000000	     -0.47984175
      0.43819098	     20.56880201	     13.18094341	     -0.00000000	     -0.47944150
      0.43836243	     20.53132501	     13.16936277	     -0.00000000	     -0.47904619
      0.43851051	     20.49891594	     13.15936642	     -0.00000000	     -0.47870574
      0.43865860	     20.46675578	     13.14946606	     -0.00000000	     -0.47836854
      0.43883773	     20.42794893	     13.13754322	     -0.00000000	     -0.47796304
      0.43901686	     20.38943048	     13.12573661	     -0.00000000	     -0.47756166
      0.43919600	     20.35095529	     13.11396841	     -0.00000000	     -0.47716241
      0.43935611	     20.31690367	     13.10357782	     -0.00000000	     -0.47680981
      0.43951623	     20.28282623	     13.09319858	     -0.00000000	     -0.47645840
      0.43967634	     20.24903189	     13.08292858	     -0.00000000	     -0.47611071
      0.43984450	     20.21358222	     13.07217695	     -0.00000000	     -0.47574742
      0.44001266	     20.17840978	     13.06153453	     -0.00000000	     -0.47538793
      0.44018082	     20.14327308	     13.05092463	     -0.00000000	     -0.47503028
      0.44034898	     20.10843315	     13.04042998	     -0.00000000	     -0.47467660
      0.44051714	     20.07359997	     13.02995847	     -0.00000000	     -0.47432451
      0.44068530	     20.03909420	     13.01961177	     -0.00000000	     -0.47397662
      0.44085346	     20.00455267	     13.00927455	     -0.00000000	     -0.47362998
      0.44102162	     19.97038604	     12.99907707	     -0.00000000	     -0.47328792
      0.44116587	     19.94101527	     12.99032628	     -0.00000000	     -0.47299520
      0.44131012	     19.91187644	     12.98166427	     -0.00000000	     -0.47270550
      0.44149065	     19.87548023	     12.97086757	     -0.00000000	     -0.47234510
      0.44167117	     19.83938536	     12.96019011	     -0.00000000	     -0.47198890
      0.44181801	     19.81001204	     12.95151804	     -0.00000000	     -0.47170034
      0.44196486	     19.78086228	     12.94293244	     -0.00000000	     -0.47141476
      0.44214337	     19.74548879	     12.93253596	     -0.00000000	     -0.47106964
      0.44232188	     19.71041036	     12.92225592	     -0.00000000	     -0.47072862
      0.44246827	     19.68162358	     12.91383614	     -0.00000000	     -0.47045006
      0.44261467	     19.65305840	     12.90550194	     -0.00000000	     -0.47017444
      0.44279274	     19.61836779	     12.89540240	     -0.00000000	     -0.46984115
      0.44297081	     19.58397397	     12.88541948	     -0.00000000	     -0.46951195
      0.44311412	     19.55626105	     12.87739102	     -0.00000000	     -0.46924795
      0.44325744	     19.52876233	     12.86944501	     -0.00000000	     -0.46898677
      0.44343728	     19.49430997	     12.85951151	     -0.00000000	     -0.46866099
      0.44361712	     19.46016031	     12.84969674	     -0.00000000	     -0.46833936
      0.44375550	     19.43383819	     12.84214551	     -0.00000000	     -0.46809265
      0.44389388	     19.40771977	     12.83467229	     -0.00000000	     -0.46784860
      0.44407651	     19.37330820	     12.82484827	     -0.00000000	     -0.46752849
      0.44425914	     19.33920396	     12.81514494	     -0.00000000	     -0.46721261
      0.44439279	     19.31418927	     12.80804032	     -0.00000000	     -0.46698207
      0.44452643	     19.28936940	     12.80100988	     -0.00000000	     -0.46675403
      0.44471051	     19.25524689	     12.79136659	     -0.00000000	     -0.46644194
      0.44489459	     19.22142636	     12.78184245	     -0.00000000	     -0.46613405
      0.44502649	     19.19713130	     12.77501269	     -0.00000000	     -0.46591399
      0.44515839	     19.17302630	     12.76825520	     -0.00000000	     -0.46569636
      0.44534295	     19.13935934	     12.75883925	     -0.00000000	     -0.46539382
      0.44552751	     19.10599538	     12.74954272	     -0.00000000	     -0.46509547
      0.44565675	     19.08256232	     12.74302421	     -0.00000000	     -0.46488701
      0.44578599	     19.05931520	     12.73657611	     -0.00000000	     -0.46468089
      0.44597090	     19.02611505	     12.72738931	     -0.00000000	     -0.46438793
      0.44615581	     18.99321397	     12.71832062	     -0.00000000	     -0.46409912
      0.44628359	     18.97040324	     12.71204335	     -0.00000000	     -0.46389992
      0.44641137	     18.94777521	     12.70583515	     -0.00000000	     -0.46370303
      0.44659674	     18.91500977	     12.69686757	     -0.00000000	     -0.46341932
      0.44678210	     18.88254596	     12.68801889	     -0.00000000	     -0.46313977
      0.44690714	     18.86056326	     12.68203604	     -0.00000000	     -0.46295147
      0.44703217	     18.83876015	     12.67612075	     -0.00000000	     -0.46276540
      0.44721725	     18.80654668	     12.66740285	     -0.00000000	     -0.46249187
      0.44740232	     18.77462457	     12.65880040	     -0.00000000	     -0.46222238
      0.44752756	     18.75294091	     12.65296580	     -0.00000000	     -0.46204030
      0.44765280	     18.73143452	     12.64719801	     -0.00000000	     -0.46186042
      0.44783915	     18.69948889	     12.63865230	     -0.00000000	     -0.46159463
      0.44800343	     18.67156005	     12.63121199	     -0.00000000	     -0.46136361
      0.44814859	     18.64682909	     12.62463562	     -0.00000000	     -0.46116014
      0.44829376	     18.62231136	     12.61814102	     -0.00000000	     -0.46095941
      0.44847329	     18.59195909	     12.61011834	     -0.00000000	     -0.46071232
      0.44860905	     18.56925592	     12.60414496	     -0.00000000	     -0.46052852
      0.44874481	     18.54649045	     12.59816372	     -0.00000000	     -0.46034510
      0.44891013	     18.51894425	     12.59095258	     -0.00000000	     -0.46012435
      0.44907451	     18.49159814	     12.58381389	     -0.00000000	     -0.45990651
      0.44923889	     18.46446429	     12.57676047	     -0.00000000	     -0.45969167
      0.44940327	     18.43727186	     12.56970589	     -0.00000000	     -0.45947764
      0.44954097	     18.41475851	     12.56389455	     -0.00000000	     -0.45930149
      0.44967868	     18.39217056	     12.55807169	     -0.00000000	     -0.45912563
      0.44981638	     18.36973310	     12.55230912	     -0.00000000	     -0.45895188
      0.44999599	     18.34049540	     12.54482028	     -0.00000000	     -0.45872682
      0.45015072	     18.31553004	     12.53845639	     -0.00000000	     -0.45853595
      0.45030544	     18.29048517	     12.53208258	     -0.00000000	     -0.45834556
      0.45046017	     18.26572851	     12.52581620	     -0.00000000	     -0.45815862
      0.45059769	     18.24362395	     12.52022735	     -0.00000000	     -0.45799259
      0.45073520	     18.22172058	     12.51471490	     -0.00000000	     -0.45782907
      0.45091367	     18.19326673	     12.50757020	     -0.00000000	     -0.45761794
      0.45105024	     18.17171971	     12.50218908	     -0.00000000	     -0.45745920
      0.45118681	     18.15010564	     12.49679854	     -0.00000000	     -0.45730079
      0.45132338	     18.12863250	     12.49146500	     -0.00000000	     -0.45714438
      0.45150272	     18.10045696	     12.48448653	     -0.00000000	     -0.45694047
      0.45165362	     18.07696103	     12.47869824	     -0.00000000	     -0.45677175
      0.45180451	     18.05338540	     12.47289911	     -0.00000000	     -0.45660343
      0.45195541	     18.03006402	     12.46719581	     -0.00000000	     -0.45643822
      0.45210631	     18.00664131	     12.46147475	     -0.00000000	     -0.45627322
      0.45225721	     17.98349695	     12.45585722	     -0.00000000	     -0.45611151
      0.45240811	     17.96022051	     12.45021209	     -0.00000000	     -0.45594977
      0.45255901	     17.93725717	     12.44468160	     -0.00000000	     -0.45579160
      0.45269096	     17.91704668	     12.43981579	     -0.00000000	     -0.45565308
      0.45282291	     17.89702798	     12.43502243	     -0.00000000	     -0.45551690
      0.45300169	     17.86987816	     12.42853725	     -0.00000000	     -0.45533343
      0.45313732	     17.84949368	     12.42369881	     -0.00000000	     -0.45519693
      0.45327294	     17.82903858	     12.41884958	     -0.00000000	     -0.45506067
      0.45340856	     17.80872232	     12.41405651	     -0.00000000	     -0.45492637
      0.45358537	     17.78224331	     12.40782773	     -0.00000000	     -0.45475258
      0.45373044	     17.76071916	     12.40279651	     -0.00000000	     -0.45461267
      0.45387550	     17.73911447	     12.39775302	     -0.00000000	     -0.45447304
      0.45402057	     17.71771885	     12.39278986	     -0.00000000	     -0.45433604
      0.45416564	     17.69626659	     12.38782208	     -0.00000000	     -0.45419952
      0.45431071	     17.67500194	     12.38292779	     -0.00000000	     -0.45406546
      0.45445578	     17.65369743	     12.37803424	     -0.00000000	     -0.45393201
      0.45460085	     17.63256514	     12.37320926	     -0.00000000	     -0.45380089
      0.45474591	     17.61140458	     12.36838874	     -0.00000000	     -0.45367047
      0.45489098	     17.59040533	     12.36363332	     -0.00000000	     -0.45354229
      0.45504842	     17.56758374	     12.35847749	     -0.00000000	     -0.45340397
      0.45520585	     17.54500067	     12.35341388	     -0.00000000	     -0.45326868
      0.45533504	     17.52636385	     12.34923683	     -0.00000000	     -0.45315762
      0.45546422	     17.50790385	     12.34512708	     -0.00000000	     -0.45304872
      0.45564128	     17.48256995	     12.33950123	     -0.00000000	     -0.45290040
      0.45577395	     17.46378674	     12.33536278	     -0.00000000	     -0.45279177
      0.45590661	     17.44492796	     12.33121146	     -0.00000000	     -0.45268330
      0.45603928	     17.42619741	     12.32711251	     -0.00000000	     -0.45257664
      0.45621585	     17.40126419	     12.32167339	     -0.00000000	     -0.45243585
      0.45635500	     17.38180574	     12.31746204	     -0.00000000	     -0.45232739
      0.45649414	     17.36226622	     12.31323722	     -0.00000000	     -0.45221912
      0.45663328	     17.34289768	     12.30907962	     -0.00000000	     -0.45211308
      0.45680119	     17.31945962	     12.30405815	     -0.00000000	     -0.45198570
      0.45692821	     17.30194305	     12.30034006	     -0.00000000	     -0.45189189
      0.45705522	     17.28434313	     12.29660569	     -0.00000000	     -0.45179810
      0.45721408	     17.26247821	     12.29199701	     -0.00000000	     -0.45168298
      0.45736833	     17.24124369	     12.28753639	     -0.00000000	     -0.45157221
      0.45752258	     17.22020564	     12.28315410	     -0.00000000	     -0.45146406
      0.45765758	     17.20170593	     12.27930343	     -0.00000000	     -0.45136955
      0.45779258	     17.18339149	     12.27552392	     -0.00000000	     -0.45127732
      0.45792758	     17.16504000	     12.27174438	     -0.00000000	     -0.45118558
      0.45809230	     17.14281210	     12.26720126	     -0.00000000	     -0.45107603
      0.45823698	     17.12324689	     12.26321201	     -0.00000000	     -0.45098043
      0.45838165	     17.10388349	     12.25930104	     -0.00000000	     -0.45088737
      0.45852633	     17.08442332	     12.25537270	     -0.00000000	     -0.45079442
      0.45867101	     17.06519949	     12.25153373	     -0.00000000	     -0.45070429
      0.45881568	     17.04583659	     12.24766386	     -0.00000000	     -0.45061393
      0.45896036	     17.02675923	     12.24389918	     -0.00000000	     -0.45052677
      0.45908613	     17.01002686	     12.24059015	     -0.00000000	     -0.45045054
      0.45921190	     16.99347210	     12.23734839	     -0.00000000	     -0.45037642
      0.45937877	     16.97146186	     12.23304872	     -0.00000000	     -0.45027876
      0.45951476	     16.95371030	     12.22961770	     -0.00000000	     -0.45020155
      0.45965075	     16.93586665	     12.22616930	     -0.00000000	     -0.45012439
      0.45978675	     16.91818784	     12.22278591	     -0.00000000	     -0.45004936
      0.45992274	     16.90046941	     12.21940198	     -0.00000000	     -0.44997479
      0.46005873	     16.88287438	     12.21606980	     -0.00000000	     -0.44990201
      0.46022254	     16.86165043	     12.21206269	     -0.00000000	     -0.44981515
      0.46035948	     16.84409179	     12.20878545	     -0.00000000	     -0.44974490
      0.46049642	     16.82643535	     12.20548924	     -0.00000000	     -0.44967467
      0.46063336	     16.80895744	     12.20226270	     -0.00000000	     -0.44960667
      0.46077031	     16.79141875	     12.19902910	     -0.00000000	     -0.44953898
      0.46090725	     16.77402705	     12.19585509	     -0.00000000	     -0.44947328
      0.46107411	     16.75275627	     12.19197908	     -0.00000000	     -0.44939367
      0.46119309	     16.73779374	     12.18929223	     -0.00000000	     -0.44933928
      0.46131208	     16.72274191	     12.18658617	     -0.00000000	     -0.44928477
      0.46147365	     16.70242506	     12.18296599	     -0.00000000	     -0.44921270
      0.46162833	     16.68297715	     12.17951740	     -0.00000000	     -0.44914477
      0.46178302	     16.66371443	     12.17614423	     -0.00000000	     -0.44907935
      0.46190934	     16.64788258	     12.17336900	     -0.00000000	     -0.44902587
      0.46203567	     16.63221564	     12.17065740	     -0.00000000	     -0.44897439
      0.46219780	     16.61204956	     12.16717422	     -0.00000000	     -0.44890885
      0.46232968	     16.59582634	     12.16441197	     -0.00000000	     -0.44885782
      0.46246157	     16.57950662	     12.16163048	     -0.00000000	     -0.44880676
      0.46259346	     16.56333450	     12.15890809	     -0.00000000	     -0.44875762
      0.46275719	     16.54318530	     12.15552149	     -0.00000000	     -0.44869706
      0.46287974	     16.52829533	     12.15305992	     -0.00000000	     -0.44865402
      0.46300229	     16.51331456	     12.15057939	     -0.00000000	     -0.44861089
      0.46315612	     16.49464509	     12.14752369	     -0.00000000	     -0.44855875
      0.46330192	     16.47692086	     12.14463278	     -0.00000000	     -0.44851001
      0.46344772	     16.45937937	     12.14181501	     -0.00000000	     -0.44846366
      0.46359352	     16.44169931	     12.13896726	     -0.00000000	     -0.44841709
      0.46371462	     16.42724654	     12.13668754	     -0.00000000	     -0.44838097
      0.46383572	     16.41268774	     12.13438381	     -0.00000000	     -0.44834461
      0.46398621	     16.39473071	     12.13157843	     -0.00000000	     -0.44830140
      0.46413310	     16.37717103	     12.12884470	     -0.00000000	     -0.44825989
      0.46427999	     16.35980166	     12.12618693	     -0.00000000	     -0.44822083
      0.46440637	     16.34474307	     12.12387555	     -0.00000000	     -0.44818703
      0.46453276	     16.32985390	     12.12162961	     -0.00000000	     -0.44815529
      0.46468680	     16.31163459	     12.11888387	     -0.00000000	     -0.44811693
      0.46481914	     16.29616224	     12.11659603	     -0.00000000	     -0.44808624
      0.46495147	     16.28058122	     12.11428545	     -0.00000000	     -0.44805542
      0.46508381	     16.26516718	     12.11204067	     -0.00000000	     -0.44802669
      0.46521615	     16.24968733	     12.10978694	     -0.00000000	     -0.44799818
      0.46534849	     16.23433882	     12.10758762	     -0.00000000	     -0.44797148
      0.46551272	     16.21520842	     12.10484850	     -0.00000000	     -0.44793870
      0.46562800	     16.20197160	     12.10299865	     -0.00000000	     -0.44791792
      0.46574327	     16.18864160	     12.10112819	     -0.00000000	     -0.44789696
      0.46590220	     16.17037845	     12.09860137	     -0.00000000	     -0.44786992
      0.46605136	     16.15322482	     12.09624206	     -0.00000000	     -0.44784542
      0.46620053	     16.13624815	     12.09395531	     -0.00000000	     -0.44782330
      0.46632350	     16.12213997	     12.09204584	     -0.00000000	     -0.44780487
      0.46644648	     16.10819211	     12.09019860	     -0.00000000	     -0.44778838
      0.46660174	     16.09051450	     12.08785990	     -0.00000000	     -0.44776795
      0.46673244	     16.07580444	     12.08595947	     -0.00000000	     -0.44775293
      0.46686314	     16.06098595	     12.08403635	     -0.00000000	     -0.44773776
      0.46699384	     16.04632822	     12.08217709	     -0.00000000	     -0.44772463
      0.46712455	     16.03160390	     12.08030863	     -0.00000000	     -0.44771168
      0.46725525	     16.01700555	     12.07849291	     -0.00000000	     -0.44770050
      0.46741813	     15.99872709	     12.07621965	     -0.00000000	     -0.44768688
      0.46753189	     15.98614767	     12.07470344	     -0.00000000	     -0.44767957
      0.46764566	     15.97347356	     12.07316611	     -0.00000000	     -0.44767204
      0.46780344	     15.95600665	     12.07108496	     -0.00000000	     -0.44766342
      0.46795034	     15.93972626	     12.06915790	     -0.00000000	     -0.44765621
      0.46809724	     15.92361930	     12.06730227	     -0.00000000	     -0.44765134
      0.46821910	     15.91014269	     12.06573772	     -0.00000000	     -0.44764707
      0.46834096	     15.89682518	     12.06423516	     -0.00000000	     -0.44764472
      0.46849325	     15.88011016	     12.06234940	     -0.00000000	     -0.44764211
      0.46862323	     15.86601127	     12.06080733	     -0.00000000	     -0.44764204
      0.46875322	     15.85179908	     12.05924121	     -0.00000000	     -0.44764178
      0.46888320	     15.83775262	     12.05774081	     -0.00000000	     -0.44764359
      0.46901319	     15.82362603	     12.05622706	     -0.00000000	     -0.44764549
      0.46914317	     15.80963662	     12.05476991	     -0.00000000	     -0.44764922
      0.46927316	     15.79559082	     12.05330709	     -0.00000000	     -0.44765324
      0.46940314	     15.78166149	     12.05189427	     -0.00000000	     -0.44765893
      0.46956640	     15.76407552	     12.05010821	     -0.00000000	     -0.44766639
      0.46967623	     15.75243042	     12.04897781	     -0.00000000	     -0.44767356
      0.46978607	     15.74068878	     12.04782534	     -0.00000000	     -0.44768049
      0.46994651	     15.72363762	     12.04619011	     -0.00000000	     -0.44769235
      0.47009531	     15.70781310	     12.04468760	     -0.00000000	     -0.44770428
      0.47024412	     15.69215994	     12.04325687	     -0.00000000	     -0.44771857
      0.47036066	     15.67977841	     12.04210880	     -0.00000000	     -0.44772945
      0.47047721	     15.66754617	     12.04101902	     -0.00000000	     -0.44774213
      0.47063341	     15.65109172	     12.03955497	     -0.00000000	     -0.44775958
      0.47076209	     15.63769044	     12.03841261	     -0.00000000	     -0.44777601
      0.47089078	     15.62417802	     12.03724705	     -0.00000000	     -0.44779227
      0.47101946	     15.61082681	     12.03614599	     -0.00000000	     -0.44781056
      0.47114815	     15.59739182	     12.03503059	     -0.00000000	     -0.44782891
      0.47127683	     15.58409411	     12.03397206	     -0.00000000	     -0.44784909
      0.47140552	     15.57073276	     12.03290573	     -0.00000000	     -0.44786950
      0.47153420	     15.55749089	     12.03189059	     -0.00000000	     -0.44789160
      0.47169184	     15.54117297	     12.03063320	     -0.00000000	     -0.44791890
      0.47180244	     15.52990714	     12.02982146	     -0.00000000	     -0.44794019
      0.47191304	     15.51854210	     12.02898723	     -0.00000000	     -0.44796122
      0.47206775	     15.50274899	     12.02786979	     -0.00000000	     -0.44799239
      0.47220988	     15.48821166	     12.02685060	     -0.00000000	     -0.44802175
      0.47235201	     15.47384124	     12.02590092	     -0.00000000	     -0.44805336
      0.47247154	     15.46163400	     12.02507518	     -0.00000000	     -0.44807965
      0.47259107	     15.44958382	     12.02431122	     -0.00000000	     -0.44810785
      0.47273726	     15.43476506	     12.02336585	     -0.00000000	     -0.44814255
      0.47286530	     15.42194852	     12.02260417	     -0.00000000	     -0.44817505
      0.47299334	     15.40900911	     12.02181586	     -0.00000000	     -0.44820730
      0.47312138	     15.39624421	     12.02109674	     -0.00000000	     -0.44824169
      0.47324942	     15.38337275	     12.02035629	     -0.00000000	     -0.44827596
      0.47337746	     15.37066127	     12.01968041	     -0.00000000	     -0.44831227
      0.47350551	     15.35785535	     12.01898718	     -0.00000000	     -0.44834855
      0.47363355	     15.34519861	     12.01835511	     -0.00000000	     -0.44838678
      0.47376159	     15.33245621	     12.01770857	     -0.00000000	     -0.44842506
      0.47388963	     15.31985522	     12.01712077	     -0.00000000	     -0.44846523
      0.47401767	     15.30717458	     12.01652050	     -0.00000000	     -0.44850551
      0.47414571	     15.29463013	     12.01597734	     -0.00000000	     -0.44854763
      0.47427375	     15.28200970	     12.01542297	     -0.00000000	     -0.44858988
      0.47440179	     15.26952243	     12.01492480	     -0.00000000	     -0.44863396
      0.47452983	     15.25696075	     12.01441599	     -0.00000000	     -0.44867819
      0.47465788	     15.24453126	     12.01396315	     -0.00000000	     -0.44872424
      0.47478592	     15.23202691	     12.01349959	     -0.00000000	     -0.44877044
      0.47491396	     15.21965577	     12.01309240	     -0.00000000	     -0.44881847
      0.47504200	     15.20720733	     12.01267377	     -0.00000000	     -0.44886663
      0.47517004	     15.19489517	     12.01231257	     -0.00000000	     -0.44891665
      0.47529808	     15.18250114	     12.01193852	     -0.00000000	     -0.44896677
      0.47542612	     15.17024870	     12.01162369	     -0.00000000	     -0.44901879
      0.47555416	     15.15790744	     12.01129385	     -0.00000000	     -0.44907085
      0.47568221	     15.14571565	     12.01102584	     -0.00000000	     -0.44912489
      0.47581025	     15.13342530	     12.01073975	     -0.00000000	     -0.44917889
      0.47593829	     15.12129536	     12.01051908	     -0.00000000	     -0.44923495
      0.47606633	     15.10905375	     12.01027619	     -0.00000000	     -0.44929088
      0.47619437	     15.09698723	     12.01010354	     -0.00000000	     -0.44934899
      0.47632241	     15.08479173	     12.00990314	     -0.00000000	     -0.44940683
      0.47645045	     15.07279079	     12.00977934	     -0.00000000	     -0.44946701
      0.47657849	     15.06063811	     12.00962053	     -0.00000000	     -0.44952673
      0.47670654	     15.04870565	     12.00954668	     -0.00000000	     -0.44958901
      0.47683458	     15.03659161	     12.00942827	     -0.00000000	     -0.44965060
      0.47696262	     15.02473163	     12.00940580	     -0.00000000	     -0.44971502
      0.47707664	     15.01399483	     12.00934114	     -0.00000000	     -0.44977162
      0.47719067	     15.00341907	     12.00933960	     -0.00000000	     -0.44983015
      0.47733232	     14.99019964	     12.00932731	     -0.00000000	     -0.44990307
      0.47747398	     14.97717192	     12.00939420	     -0.00000000	     -0.44997850
      0.47758061	     14.96721254	     12.00940650	     -0.00000000	     -0.45003466
      0.47768723	     14.95739579	     12.00947469	     -0.00000000	     -0.45009253
      0.47784380	     14.94292782	     12.00957582	     -0.00000000	     -0.45017806
      0.47797069	     14.93133605	     12.00971640	     -0.00000000	     -0.45024932
      0.47809757	     14.91962469	     12.00983252	     -0.00000000	     -0.45032039
      0.47822446	     14.90809511	     12.01002144	     -0.00000000	     -0.45039370
      0.47835135	     14.89642282	     12.01017853	     -0.00000000	     -0.45046664
      0.47847823	     14.88495840	     12.01041692	     -0.00000000	     -0.45054204
      0.47860512	     14.87332096	     12.01061377	     -0.00000000	     -0.45061683
      0.47873200	     14.86192581	     12.01090311	     -0.00000000	     -0.45069436
      0.47884603	     14.85151373	     12.01112007	     -0.00000000	     -0.45076332
      0.47896006	     14.84126287	     12.01140067	     -0.00000000	     -0.45083422
      0.47909870	     14.82871237	     12.01172951	     -0.00000000	     -0.45092058
      0.47923735	     14.81634939	     12.01213615	     -0.00000000	     -0.45100940
      0.47934472	     14.80662224	     12.01241388	     -0.00000000	     -0.45107761
      0.47945210	     14.79703843	     12.01274828	     -0.00000000	     -0.45114755
      0.47960312	     14.78349970	     12.01321695	     -0.00000000	     -0.45124639
      0.47972983	     14.77227456	     12.01366959	     -0.00000000	     -0.45133128
      0.47985653	     14.76092185	     12.01409573	     -0.00000000	     -0.45141594
      0.47998324	     14.74976574	     12.01460001	     -0.00000000	     -0.45150299
      0.48010995	     14.73843821	     12.01506372	     -0.00000000	     -0.45158945
      0.48023666	     14.72735852	     12.01562220	     -0.00000000	     -0.45167872
      0.48034764	     14.71747639	     12.01606602	     -0.00000000	     -0.45175613
      0.48045861	     14.70775105	     12.01657184	     -0.00000000	     -0.45183542
      0.48059898	     14.69537139	     12.01720250	     -0.00000000	     -0.45193596
      0.48073934	     14.68317705	     12.01791133	     -0.00000000	     -0.45203899
      0.48084349	     14.67397365	     12.01839901	     -0.00000000	     -0.45211483
      0.48094764	     14.66491003	     12.01894198	     -0.00000000	     -0.45219235
      0.48110234	     14.65139354	     12.01975017	     -0.00000000	     -0.45230808
      0.48122804	     14.64053846	     12.02046458	     -0.00000000	     -0.45240405
      0.48135374	     14.62955938	     12.02115391	     -0.00000000	     -0.45249982
      0.48147944	     14.61877012	     12.02191952	     -0.00000000	     -0.45259793
      0.48160514	     14.60781417	     12.02264634	     -0.00000000	     -0.45269551
      0.48173084	     14.59709792	     12.02346564	     -0.00000000	     -0.45279584
      0.48184178	     14.58746421	     12.02414465	     -0.00000000	     -0.45288365
      0.48195272	     14.57798736	     12.02488613	     -0.00000000	     -0.45297336
      0.48209067	     14.56612000	     12.02579761	     -0.00000000	     -0.45308513
      0.48222862	     14.55443449	     12.02678619	     -0.00000000	     -0.45319935
      0.48233335	     14.54540859	     12.02749929	     -0.00000000	     -0.45328549
      0.48243808	     14.53652289	     12.02826832	     -0.00000000	     -0.45337333
      0.48258831	     14.52371835	     12.02937110	     -0.00000000	     -0.45349986
      0.48271378	     14.51315239	     12.03035063	     -0.00000000	     -0.45360749
      0.48283926	     14.50245608	     12.03130352	     -0.00000000	     -0.45371489
      0.48296473	     14.49196153	     12.03233707	     -0.00000000	     -0.45382476
      0.48309021	     14.48127658	     12.03332466	     -0.00000000	     -0.45393391
      0.48320069	     14.47208351	     12.03427658	     -0.00000000	     -0.45403246
      0.48331117	     14.46276285	     12.03519941	     -0.00000000	     -0.45413062
      0.48342165	     14.45353386	     12.03616400	     -0.00000000	     -0.45423017
      0.48358239	     14.44003687	     12.03756680	     -0.00000000	     -0.45437561
      0.48369018	     14.43112501	     12.03856701	     -0.00000000	     -0.45447505
      0.48379798	     14.42211743	     12.03954799	     -0.00000000	     -0.45457434
      0.48394123	     14.41025365	     12.04090417	     -0.00000000	     -0.45470811
      0.48408447	     14.39828066	     12.04224583	     -0.00000000	     -0.45484211
      0.48418607	     14.38997417	     12.04326976	     -0.00000000	     -0.45493931
      0.48428766	     14.38155727	     12.04426852	     -0.00000000	     -0.45503618
      0.48443564	     14.36938630	     12.04577071	     -0.00000000	     -0.45517900
      0.48456781	     14.35847177	     12.04711748	     -0.00000000	     -0.45530723
      0.48469999	     14.34771070	     12.04853179	     -0.00000000	     -0.45543765
      0.48481215	     14.33844405	     12.04970267	     -0.00000000	     -0.45554799
      0.48492432	     14.32932762	     12.05093510	     -0.00000000	     -0.45566024
      0.48503648	     14.32014683	     12.05215980	     -0.00000000	     -0.45577266
      0.48518496	     14.30810971	     12.05383865	     -0.00000000	     -0.45592349
      0.48530200	     14.29853339	     12.05514978	     -0.00000000	     -0.45604254
      0.48541904	     14.28910136	     12.05652191	     -0.00000000	     -0.45616351
      0.48553608	     14.27958372	     12.05788077	     -0.00000000	     -0.45628455
      0.48565312	     14.27016936	     12.05928747	     -0.00000000	     -0.45640719
      0.48579941	     14.25830064	     12.06103357	     -0.00000000	     -0.45656076
      0.48590485	     14.24990563	     12.06235740	     -0.00000000	     -0.45667347
      0.48601028	     14.24140472	     12.06365885	     -0.00000000	     -0.45678594
      0.48615095	     14.23016641	     12.06544704	     -0.00000000	     -0.45693782
      0.48627613	     14.22009970	     12.06703504	     -0.00000000	     -0.45707339
      0.48640132	     14.21018307	     12.06868841	     -0.00000000	     -0.45721106
      0.48652650	     14.20011714	     12.07031044	     -0.00000000	     -0.45734842
      0.48663846	     14.19130661	     12.07183764	     -0.00000000	     -0.45747359
      0.48675042	     14.18236545	     12.07333624	     -0.00000000	     -0.45759842
      0.48686238	     14.17353390	     12.07488394	     -0.00000000	     -0.45772486
      0.48700723	     14.16202102	     12.07687842	     -0.00000000	     -0.45788880
      0.48711785	     14.15337265	     12.07846393	     -0.00000000	     -0.45801600
      0.48722848	     14.14461439	     12.08002741	     -0.00000000	     -0.45814302
      0.48733910	     14.13594652	     12.08163361	     -0.00000000	     -0.45827149
      0.48749330	     14.12378585	     12.08386940	     -0.00000000	     -0.45845110
      0.48759882	     14.11560480	     12.08546018	     -0.00000000	     -0.45857595
      0.48770434	     14.10732403	     12.08703116	     -0.00000000	     -0.45870065
      0.48784465	     14.09641712	     12.08917306	     -0.00000000	     -0.45886832
      0.48798496	     14.08539626	     12.09130024	     -0.00000000	     -0.45903623
      0.48808444	     14.07776511	     12.09288118	     -0.00000000	     -0.45915748
      0.48818393	     14.07002190	     12.09443709	     -0.00000000	     -0.45927841
      0.48832962	     14.05876838	     12.09676362	     -0.00000000	     -0.45945726
      0.48845857	     14.04876063	     12.09882747	     -0.00000000	     -0.45961623
      0.48858751	     14.03890241	     12.10095866	     -0.00000000	     -0.45977740
      0.48869846	     14.03028348	     12.10276368	     -0.00000000	     -0.45991578
      0.48880942	     14.02181534	     12.10463163	     -0.00000000	     -0.46005613
      0.48892037	     14.01327439	     12.10649024	     -0.00000000	     -0.46019663
      0.48906287	     14.00242457	     12.10893671	     -0.00000000	     -0.46037914
      0.48917710	     13.99362964	     12.11088370	     -0.00000000	     -0.46052555
      0.48929134	     13.98497871	     12.11289247	     -0.00000000	     -0.46067394
      0.48940557	     13.97624121	     12.11488851	     -0.00000000	     -0.46082242
      0.48951981	     13.96760062	     12.11693122	     -0.00000000	     -0.46097248
      0.48966513	     13.95650917	     12.11951972	     -0.00000000	     -0.46116374
      0.48976839	     13.94878146	     12.12142382	     -0.00000000	     -0.46130167
      0.48987165	     13.94094787	     12.12330631	     -0.00000000	     -0.46143941
      0.49001062	     13.93050445	     12.12589240	     -0.00000000	     -0.46162665
      0.49013294	     13.92124482	     12.12816537	     -0.00000000	     -0.46179189
      0.49025525	     13.91213122	     12.13050349	     -0.00000000	     -0.46195924
      0.49037757	     13.90287163	     12.13281241	     -0.00000000	     -0.46212635
      0.49049988	     13.89383757	     12.13521232	     -0.00000000	     -0.46229624
      0.49060415	     13.88595624	     12.13721421	     -0.00000000	     -0.46244034
      0.49070842	     13.87822367	     12.13927742	     -0.00000000	     -0.46258634
      0.49084277	     13.86817977	     12.14192935	     -0.00000000	     -0.46277482
      0.49097712	     13.85830467	     12.14465798	     -0.00000000	     -0.46296583
      0.49107632	     13.85085544	     12.14663628	     -0.00000000	     -0.46310634
      0.49117553	     13.84354081	     12.14867024	     -0.00000000	     -0.46324858
      0.49132079	     13.83277075	     12.15165096	     -0.00000000	     -0.46345750
      0.49144306	     13.82382327	     12.15421824	     -0.00000000	     -0.46363535
      0.49156533	     13.81473477	     12.15675852	     -0.00000000	     -0.46381304
      0.49168759	     13.80587111	     12.15939023	     -0.00000000	     -0.46399352
      0.49179043	     13.79823446	     12.16155934	     -0.00000000	     -0.46414460
      0.49189326	     13.79074486	     12.16378934	     -0.00000000	     -0.46429756
      0.49202815	     13.78084292	     12.16670971	     -0.00000000	     -0.46449863
      0.49216304	     13.77110894	     12.16970749	     -0.00000000	     -0.46470226
      0.49226068	     13.76390467	     12.17184043	     -0.00000000	     -0.46484911
      0.49235831	     13.75683368	     12.17402865	     -0.00000000	     -0.46499768
      0.49250495	     13.74615740	     12.17731950	     -0.00000000	     -0.46522153
      0.49262686	     13.73739490	     12.18011375	     -0.00000000	     -0.46540968
      0.49274878	     13.72849191	     12.18288172	     -0.00000000	     -0.46559768
      0.49287070	     13.71981531	     12.18574220	     -0.00000000	     -0.46578851
      0.49297227	     13.71240253	     12.18808040	     -0.00000000	     -0.46594677
      0.49307384	     13.70513568	     12.19047928	     -0.00000000	     -0.46610690
      0.49320901	     13.69538973	     12.19366832	     -0.00000000	     -0.46632049
      0.49334418	     13.68581060	     12.19693535	     -0.00000000	     -0.46653668
      0.49344057	     13.67882000	     12.19922812	     -0.00000000	     -0.46669031
      0.49353696	     13.67196170	     12.20157599	     -0.00000000	     -0.46684565
      0.49368438	     13.66141739	     12.20517297	     -0.00000000	     -0.46708402
      0.49380592	     13.65283627	     12.20819632	     -0.00000000	     -0.46728257
      0.49392746	     13.64411472	     12.21119399	     -0.00000000	     -0.46748101
      0.49403650	     13.63647123	     12.21395902	     -0.00000000	     -0.46766139
      0.49414554	     13.62869356	     12.21669664	     -0.00000000	     -0.46784151
      0.49425458	     13.62102828	     12.21948671	     -0.00000000	     -0.46802337
      0.49439083	     13.61135368	     12.22296434	     -0.00000000	     -0.46825101
      0.49449916	     13.60380411	     12.22579369	     -0.00000000	     -0.46843409
      0.49460749	     13.59613677	     12.22860097	     -0.00000000	     -0.46861705
      0.49471582	     13.58856758	     12.23145611	     -0.00000000	     -0.46880163
      0.49485752	     13.57857632	     12.23518563	     -0.00000000	     -0.46904360
      0.49496255	     13.57130989	     12.23801314	     -0.00000000	     -0.46922501
      0.49506758	     13.56393401	     12.24082053	     -0.00000000	     -0.46940632
      0.49519807	     13.55488572	     12.24436688	     -0.00000000	     -0.46963361
      0.49532855	     13.54570669	     12.24789472	     -0.00000000	     -0.46986107
      0.49542703	     13.53896210	     12.25063233	     -0.00000000	     -0.47003504
      0.49552551	     13.53209990	     12.25334553	     -0.00000000	     -0.47020876
      0.49566165	     13.52270535	     12.25714873	     -0.00000000	     -0.47045083
      0.49578319	     13.51425296	     12.26054470	     -0.00000000	     -0.47066754
      0.49590472	     13.50594852	     12.26400960	     -0.00000000	     -0.47088653
      0.49602625	     13.49746734	     12.26743840	     -0.00000000	     -0.47110518
      0.49612725	     13.49062047	     12.27036909	     -0.00000000	     -0.47128935
      0.49622825	     13.48364700	     12.27327347	     -0.00000000	     -0.47147325
      0.49635782	     13.47480538	     12.27705521	     -0.00000000	     -0.47171114
      0.49648740	     13.46586170	     12.28082825	     -0.00000000	     -0.47194947
      0.49659117	     13.45886166	     12.28392019	     -0.00000000	     -0.47214256
      0.49669494	     13.45174197	     12.28698913	     -0.00000000	     -0.47233549
      0.49682259	     13.44309905	     12.29082326	     -0.00000000	     -0.47257487
      0.49695024	     13.43433585	     12.29464244	     -0.00000000	     -0.47281452
      0.49705189	     13.42753069	     12.29775697	     -0.00000000	     -0.47300764
      0.49715354	     13.42060531	     12.30084791	     -0.00000000	     -0.47320057
      0.49728290	     13.41189984	     12.30483814	     -0.00000000	     -0.47344811
      0.49741225	     13.40308177	     12.30881692	     -0.00000000	     -0.47369601
      0.49751318	     13.39636978	     12.31199390	     -0.00000000	     -0.47389173
      0.49761412	     13.38953961	     12.31514795	     -0.00000000	     -0.47408728
      0.49774436	     13.38083130	     12.31927406	     -0.00000000	     -0.47434161
      0.49787459	     13.37200977	     12.32338925	     -0.00000000	     -0.47459635
      0.49797413	     13.36543757	     12.32660687	     -0.00000000	     -0.47479331
      0.49807367	     13.35874850	     12.32980179	     -0.00000000	     -0.47499011
      0.49820555	     13.34998510	     12.33409034	     -0.00000000	     -0.47525286
      0.49833743	     13.34111082	     12.33836978	     -0.00000000	     -0.47551609
      0.49843552	     13.33467952	     12.34162506	     -0.00000000	     -0.47571415
      0.49853361	     13.32813305	     12.34485798	     -0.00000000	     -0.47591204
      0.49866749	     13.31929184	     12.34932496	     -0.00000000	     -0.47618414
      0.49878596	     13.31139606	     12.35327830	     -0.00000000	     -0.47642556
      0.49890444	     13.30364509	     12.35730059	     -0.00000000	     -0.47666929
      0.49902292	     13.29573140	     12.36129233	     -0.00000000	     -0.47691283
      0.49912668	     13.28899032	     12.36486780	     -0.00000000	     -0.47712860
      0.49923044	     13.28211726	     12.36841763	     -0.00000000	     -0.47734417
      0.49933420	     13.27533485	     12.37201400	     -0.00000000	     -0.47756137
      0.49947720	     13.26590479	     12.37697235	     -0.00000000	     -0.47786150
      0.49958095	     13.25919222	     12.38063193	     -0.00000000	     -0.47808134
      0.49968470	     13.25237169	     12.38427390	     -0.00000000	     -0.47830121
      0.49981267	     13.24407520	     12.38882756	     -0.00000000	     -0.47857456
      0.49994064	     13.23563543	     12.39336144	     -0.00000000	     -0.47884813
      0.50003538	     13.22957534	     12.39679632	     -0.00000000	     -0.47905307
      0.50013012	     13.22339591	     12.40020726	     -0.00000000	     -0.47925780
      0.50026663	     13.21457567	     12.40517541	     -0.00000000	     -0.47955483
      0.50038674	     13.20675366	     12.40955177	     -0.00000000	     -0.47981695
      0.50050685	     13.19907553	     12.41399868	     -0.00000000	     -0.48008147
      0.50061407	     13.19207919	     12.41794294	     -0.00000000	     -0.48031751
      0.50072129	     13.18523646	     12.42195618	     -0.00000000	     -0.48055578
      0.50082852	     13.17829795	     12.42595768	     -0.00000000	     -0.48079426
      0.50093574	     13.17144846	     12.43000740	     -0.00000000	     -0.48103446
      0.50107497	     13.16245549	     12.43526323	     -0.00000000	     -0.48134706
      0.50117433	     13.15617965	     12.43907977	     -0.00000000	     -0.48157232
      0.50127369	     13.14979559	     12.44287807	     -0.00000000	     -0.48179755
      0.50140482	     13.14147043	     12.44794933	     -0.00000000	     -0.48209696
      0.50153595	     13.13301587	     12.45300822	     -0.00000000	     -0.48239683
      0.50162881	     13.12720947	     12.45666775	     -0.00000000	     -0.48261159
      0.50172168	     13.12128641	     12.46030441	     -0.00000000	     -0.48282618
      0.50186058	     13.11250627	     12.46579679	     -0.00000000	     -0.48314919
      0.50198037	     13.10487646	     12.47054206	     -0.00000000	     -0.48342868
      0.50210015	     13.09738595	     12.47535764	     -0.00000000	     -0.48371060
      0.50220683	     13.09057496	     12.47962201	     -0.00000000	     -0.48396161
      0.50231351	     13.08391698	     12.48395607	     -0.00000000	     -0.48421490
      0.50242019	     13.07716158	     12.48827877	     -0.00000000	     -0.48446843
      0.50252687	     13.07049647	     12.49265099	     -0.00000000	     -0.48472373
      0.50266419	     13.06181655	     12.49827658	     -0.00000000	     -0.48505309
      0.50276330	     13.05569323	     12.50240370	     -0.00000000	     -0.48529304
      0.50286241	     13.04946037	     12.50651303	     -0.00000000	     -0.48553300
      0.50299195	     13.04141549	     12.51194391	     -0.00000000	     -0.48584884
      0.50312150	     13.03323916	     12.51736270	     -0.00000000	     -0.48616517
      0.50321410	     13.02757508	     12.52131398	     -0.00000000	     -0.48639375
      0.50330671	     13.02179366	     12.52524297	     -0.00000000	     -0.48662218
      0.50344393	     13.01330658	     12.53111929	     -0.00000000	     -0.48696278
      0.50356244	     13.00591657	     12.53620290	     -0.00000000	     -0.48725789
      0.50368095	     12.99866561	     12.54135763	     -0.00000000	     -0.48755546
      0.50378746	     12.99200810	     12.54596703	     -0.00000000	     -0.48782289
      0.50389397	     12.98550509	     12.55064774	     -0.00000000	     -0.48809267
      0.50400048	     12.97889915	     12.55531638	     -0.00000000	     -0.48836270
      0.50410699	     12.97238979	     12.56003771	     -0.00000000	     -0.48863462
      0.50424025	     12.96414063	     12.56594099	     -0.00000000	     -0.48897551
      0.50433998	     12.95810994	     12.57042753	     -0.00000000	     -0.48923294
      0.50443971	     12.95196589	     12.57489632	     -0.00000000	     -0.48949042
      0.50456612	     12.94428560	     12.58062284	     -0.00000000	     -0.48981905
      0.50469253	     12.93647167	     12.58633680	     -0.00000000	     -0.49014818
      0.50478626	     12.93085766	     12.59065138	     -0.00000000	     -0.49039468
      0.50487998	     12.92512485	     12.59494450	     -0.00000000	     -0.49064109
      0.50501285	     12.91708381	     12.60108729	     -0.00000000	     -0.49099259
      0.50512922	     12.90997201	     12.60647406	     -0.00000000	     -0.49130137
      0.50524560	     12.90300157	     12.61193326	     -0.00000000	     -0.49161266
      0.50536197	     12.89585745	     12.61736289	     -0.00000000	     -0.49192391
      0.50546029	     12.89001502	     12.62203365	     -0.00000000	     -0.49218950
      0.50555861	     12.88404289	     12.62668159	     -0.00000000	     -0.49245503
      0.50568171	     12.87667331	     12.63256296	     -0.00000000	     -0.49278975
      0.50580481	     12.86918938	     12.63843765	     -0.00000000	     -0.49312509
      0.50590429	     12.86330477	     12.64326041	     -0.00000000	     -0.49339855
      0.50600377	     12.85729711	     12.64806328	     -0.00000000	     -0.49367205
      0.50612675	     12.84998121	     12.65406491	     -0.00000000	     -0.49401249
      0.50624973	     12.84253912	     12.66005647	     -0.00000000	     -0.49435349
      0.50634674	     12.83684017	     12.66485963	     -0.00000000	     -0.49462496
      0.50644374	     12.83101959	     12.66964271	     -0.00000000	     -0.49489643
      0.50656946	     12.82357731	     12.67590313	     -0.00000000	     -0.49525056
      0.50669517	     12.81601562	     12.68215761	     -0.00000000	     -0.49560539
      0.50679038	     12.81045780	     12.68697049	     -0.00000000	     -0.49587659
      0.50688558	     12.80478162	     12.69176393	     -0.00000000	     -0.49614779
      0.50701409	     12.79721296	     12.69829499	     -0.00000000	     -0.49651619
      0.50714260	     12.78952597	     12.70482250	     -0.00000000	     -0.49688541
      0.50723526	     12.78415300	     12.70960589	     -0.00000000	     -0.49715413
      0.50732792	     12.77866402	     12.71436993	     -0.00000000	     -0.49742284
      0.50746065	     12.77088499	     12.72125328	     -0.00000000	     -0.49781007
      0.50757532	     12.76409598	     12.72720774	     -0.00000000	     -0.49814559
      0.50768998	     12.75744462	     12.73323517	     -0.00000000	     -0.49848367
      0.50780465	     12.75062796	     12.73923745	     -0.00000000	     -0.49882187
      0.50790401	     12.74490764	     12.74452225	     -0.00000000	     -0.49911764
      0.50800337	     12.73905478	     12.74978561	     -0.00000000	     -0.49941343
      0.50812277	     12.73213830	     12.75617672	     -0.00000000	     -0.49977127
      0.50824217	     12.72509965	     12.76255959	     -0.00000000	     -0.50012973
      0.50834212	     12.71937302	     12.76798048	     -0.00000000	     -0.50043238
      0.50844206	     12.71351865	     12.77338211	     -0.00000000	     -0.50073513
      0.50854201	     12.70774900	     12.77883348	     -0.00000000	     -0.50103970
      0.50868054	     12.69966787	     12.78639894	     -0.00000000	     -0.50146306
      0.50878038	     12.69396797	     12.79191816	     -0.00000000	     -0.50177055
      0.50888021	     12.68815893	     12.79742449	     -0.00000000	     -0.50207830
      0.50900399	     12.68106955	     12.80431935	     -0.00000000	     -0.50246238
      0.50911421	     12.67464892	     12.81045289	     -0.00000000	     -0.50280499
      0.50922442	     12.66839106	     12.81666701	     -0.00000000	     -0.50315036
      0.50933464	     12.66197101	     12.82285643	     -0.00000000	     -0.50349583
      0.50944485	     12.65575017	     12.82913848	     -0.00000000	     -0.50384436
      0.50955506	     12.64932540	     12.83538254	     -0.00000000	     -0.50419267
      0.50966528	     12.64314753	     12.84173494	     -0.00000000	     -0.50454443
      0.50976142	     12.63755929	     12.84723469	     -0.00000000	     -0.50485085
      0.50985756	     12.63211799	     12.85280378	     -0.00000000	     -0.50515957
      0.50997933	     12.62513699	     12.85986005	     -0.00000000	     -0.50555147
      0.51010110	     12.61830012	     12.86699815	     -0.00000000	     -0.50594635
      0.51019660	     12.61278661	     12.87257170	     -0.00000000	     -0.50625606
      0.51029210	     12.60740601	     12.87821014	     -0.00000000	     -0.50656797
      0.51041750	     12.60025819	     12.88561974	     -0.00000000	     -0.50697854
      0.51054289	     12.59327116	     12.89311936	     -0.00000000	     -0.50739235
      0.51063227	     12.58812363	     12.89843388	     -0.00000000	     -0.50768714
      0.51072164	     12.58310515	     12.90380966	     -0.00000000	     -0.50798397
      0.51085777	     12.57540273	     12.91201534	     -0.00000000	     -0.50843749
      0.51096883	     12.56920708	     12.91877257	     -0.00000000	     -0.50880996
      0.51107989	     12.56289923	     12.92552377	     -0.00000000	     -0.50918306
      0.51119095	     12.55674729	     12.93235605	     -0.00000000	     -0.50955900
      0.51130201	     12.55042344	     12.93916322	     -0.00000000	     -0.50993511
      0.51141307	     12.54432946	     12.94607572	     -0.00000000	     -0.51031467
      0.51150796	     12.53892861	     12.95194364	     -0.00000000	     -0.51063866
      0.51160286	     12.53367195	     12.95788100	     -0.00000000	     -0.51096499
      0.51172500	     12.52682012	     12.96552837	     -0.00000000	     -0.51138601
      0.51184713	     12.52011245	     12.97326038	     -0.00000000	     -0.51181014
      0.51194080	     12.51481460	     12.97916644	     -0.00000000	     -0.51213551
      0.51203448	     12.50964754	     12.98513739	     -0.00000000	     -0.51246309
      0.51216097	     12.50259176	     12.99321118	     -0.00000000	     -0.51290666
      0.51227419	     12.49639120	     13.00050963	     -0.00000000	     -0.51330640
      0.51238741	     12.49002941	     13.00778907	     -0.00000000	     -0.51370653
      0.51248494	     12.48473195	     13.01414598	     -0.00000000	     -0.51405409
      0.51258247	     12.47930197	     13.02048483	     -0.00000000	     -0.51440184
      0.51270012	     12.47286657	     13.02820200	     -0.00000000	     -0.51482398
      0.51281777	     12.46630580	     13.03591509	     -0.00000000	     -0.51524698
      0.51291519	     12.46103851	     13.04238337	     -0.00000000	     -0.51560002
      0.51301261	     12.45564400	     13.04883568	     -0.00000000	     -0.51595332
      0.51313119	     12.44919136	     13.05676022	     -0.00000000	     -0.51638603
      0.51324977	     12.44260784	     13.06468013	     -0.00000000	     -0.51681961
      0.51334484	     12.43749883	     13.07111270	     -0.00000000	     -0.51717004
      0.51343992	     12.43226557	     13.07752950	     -0.00000000	     -0.51752072
      0.51356130	     12.42568678	     13.08579113	     -0.00000000	     -0.51797112
      0.51368269	     12.41898232	     13.09405236	     -0.00000000	     -0.51842256
      0.51377551	     12.41402357	     13.10045198	     -0.00000000	     -0.51877057
      0.51386834	     12.40894438	     13.10683635	     -0.00000000	     -0.51911883
      0.51399317	     12.40220693	     13.11548959	     -0.00000000	     -0.51958984
      0.51411800	     12.39534553	     13.12414608	     -0.00000000	     -0.52006206
      0.51420783	     12.39057753	     13.13045797	     -0.00000000	     -0.52040468
      0.51429767	     12.38569212	     13.13675448	     -0.00000000	     -0.52074751
      0.51442771	     12.37870079	     13.14593608	     -0.00000000	     -0.52124653
      0.51453902	     12.37264567	     13.15381003	     -0.00000000	     -0.52167504
      0.51465033	     12.36672505	     13.16176299	     -0.00000000	     -0.52210646
      0.51476164	     12.36064136	     13.16969857	     -0.00000000	     -0.52253838
      0.51485936	     12.35548274	     13.17675314	     -0.00000000	     -0.52292053
      0.51495707	     12.35018881	     13.18379143	     -0.00000000	     -0.52330300
      0.51505478	     12.34498306	     13.19088608	     -0.00000000	     -0.52368761
      0.51518728	     12.33783636	     13.20052264	     -0.00000000	     -0.52421072
      0.51528621	     12.33262275	     13.20779095	     -0.00000000	     -0.52460402
      0.51538514	     12.32729470	     13.21505097	     -0.00000000	     -0.52499786
      0.51548407	     12.32204979	     13.22236692	     -0.00000000	     -0.52539388
      0.51561726	     12.31489661	     13.23223245	     -0.00000000	     -0.52592865
      0.51571362	     12.30984800	     13.23944396	     -0.00000000	     -0.52631826
      0.51580998	     12.30468850	     13.24664736	     -0.00000000	     -0.52670841
      0.51593142	     12.29829301	     13.25580128	     -0.00000000	     -0.52720308
      0.51603938	     12.29250057	     13.26394077	     -0.00000000	     -0.52764384
      0.51614733	     12.28687078	     13.27216852	     -0.00000000	     -0.52808775
      0.51625529	     12.28106881	     13.28037604	     -0.00000000	     -0.52853210
      0.51636325	     12.27548071	     13.28868878	     -0.00000000	     -0.52898003
      0.51645956	     12.27031036	     13.29607507	     -0.00000000	     -0.52937969
      0.51655586	     12.26528802	     13.30353816	     -0.00000000	     -0.52978204
      0.51665217	     12.26019299	     13.31100653	     -0.00000000	     -0.53018528
      0.51678557	     12.25323419	     13.32143104	     -0.00000000	     -0.53074709
      0.51688552	     12.24791895	     13.32924492	     -0.00000000	     -0.53116906
      0.51698547	     12.24273003	     13.33713136	     -0.00000000	     -0.53159370
      0.51708541	     12.23746111	     13.34502352	     -0.00000000	     -0.53201931
      0.51721245	     12.23088002	     13.35513880	     -0.00000000	     -0.53256361
      0.51730995	     12.22571166	     13.36289903	     -0.00000000	     -0.53298220
      0.51740745	     12.22067135	     13.37073139	     -0.00000000	     -0.53340341
      0.51752565	     12.21445792	     13.38023380	     -0.00000000	     -0.53391530
      0.51763136	     12.20903174	     13.38881347	     -0.00000000	     -0.53437617
      0.51773707	     12.20345796	     13.39738173	     -0.00000000	     -0.53483771
      0.51784278	     12.19805163	     13.40604099	     -0.00000000	     -0.53530252
      0.51794849	     12.19248296	     13.41468439	     -0.00000000	     -0.53576789
      0.51805420	     12.18709793	     13.42342438	     -0.00000000	     -0.53623667
      0.51815991	     12.18153260	     13.43214304	     -0.00000000	     -0.53670590
      0.51826562	     12.17617067	     13.44096506	     -0.00000000	     -0.53717871
      0.51837133	     12.17060654	     13.44975900	     -0.00000000	     -0.53765181
      0.51847704	     12.16526990	     13.45866446	     -0.00000000	     -0.53812871
      0.51858275	     12.15970435	     13.46753353	     -0.00000000	     -0.53860569
      0.51867750	     12.15492471	     13.47558354	     -0.00000000	     -0.53903661
      0.51877225	     12.15000583	     13.48361908	     -0.00000000	     -0.53946798
      0.51888679	     12.14417280	     13.49340959	     -0.00000000	     -0.53999244
      0.51900132	     12.13821838	     13.50320600	     -0.00000000	     -0.54051823
      0.51909810	     12.13334669	     13.51157132	     -0.00000000	     -0.54096567
      0.51919488	     12.12834435	     13.51992690	     -0.00000000	     -0.54141373
      0.51929165	     12.12342946	     13.52834366	     -0.00000000	     -0.54186419
      0.51942142	     12.11674859	     13.53965164	     -0.00000000	     -0.54247013
      0.51951865	     12.11186553	     13.54820324	     -0.00000000	     -0.54292716
      0.51961588	     12.10686704	     13.55675099	     -0.00000000	     -0.54338498
      0.51973287	     12.10097089	     13.56711848	     -0.00000000	     -0.54393910
      0.51983757	     12.09557572	     13.57640087	     -0.00000000	     -0.54443623
      0.51994228	     12.09033913	     13.58577427	     -0.00000000	     -0.54493670
      0.52004698	     12.08495052	     13.59513805	     -0.00000000	     -0.54543798
      0.52015168	     12.07973150	     13.60459680	     -0.00000000	     -0.54594271
      0.52025639	     12.07434818	     13.61404233	     -0.00000000	     -0.54644817
      0.52036109	     12.06914795	     13.62358760	     -0.00000000	     -0.54695721
      0.52046580	     12.06376844	     13.63311518	     -0.00000000	     -0.54746688
      0.52057050	     12.05858845	     13.64274821	     -0.00000000	     -0.54798028
      0.52067520	     12.05321099	     13.65235805	     -0.00000000	     -0.54849418
      0.52077991	     12.04805302	     13.66208022	     -0.00000000	     -0.54901201
      0.52088461	     12.04267549	     13.67177243	     -0.00000000	     -0.54953017
      0.52098932	     12.03754171	     13.68158525	     -0.00000000	     -0.55005248
      0.52108307	     12.03274531	     13.69034203	     -0.00000000	     -0.55052034
      0.52117682	     12.02809692	     13.69918042	     -0.00000000	     -0.55099115
      0.52129098	     12.02233676	     13.70995682	     -0.00000000	     -0.55156603
      0.52140515	     12.01671528	     13.72082850	     -0.00000000	     -0.55214465
      0.52149975	     12.01190570	     13.72982678	     -0.00000000	     -0.55262488
      0.52159436	     12.00723316	     13.73890441	     -0.00000000	     -0.55310804
      0.52170969	     12.00143644	     13.74998521	     -0.00000000	     -0.55369866
      0.52182502	     11.99579365	     13.76116829	     -0.00000000	     -0.55429325
      0.52191557	     11.99120049	     13.76993237	     -0.00000000	     -0.55476066
      0.52200612	     11.98673941	     13.77877188	     -0.00000000	     -0.55523083
      0.52212674	     11.98071481	     13.79057181	     -0.00000000	     -0.55585915
      0.52224736	     11.97483775	     13.80247801	     -0.00000000	     -0.55649169
      0.52233400	     11.97045352	     13.81101268	     -0.00000000	     -0.55694655
      0.52242064	     11.96619566	     13.81961877	     -0.00000000	     -0.55740401
      0.52254865	     11.95983940	     13.83236984	     -0.00000000	     -0.55808233
      0.52265572	     11.95460950	     13.84311445	     -0.00000000	     -0.55865305
      0.52276279	     11.94926114	     13.85386778	     -0.00000000	     -0.55922525
      0.52286985	     11.94407581	     13.86472144	     -0.00000000	     -0.55980125
      0.52297692	     11.93869588	     13.87555959	     -0.00000000	     -0.56037812
      0.52306945	     11.93424171	     13.88502716	     -0.00000000	     -0.56088023
      0.52316197	     11.92965248	     13.89448683	     -0.00000000	     -0.56138309
      0.52327662	     11.92407250	     13.90629317	     -0.00000000	     -0.56200967
      0.52339127	     11.91836766	     13.91811469	     -0.00000000	     -0.56263811
      0.52348405	     11.91391214	     13.92777548	     -0.00000000	     -0.56315018
      0.52357684	     11.90933056	     13.93743222	     -0.00000000	     -0.56366313
      0.52369285	     11.90370801	     13.94959234	     -0.00000000	     -0.56430804
      0.52380886	     11.89794951	     13.96176654	     -0.00000000	     -0.56495486
      0.52389814	     11.89368778	     13.97123116	     -0.00000000	     -0.56545613
      0.52398742	     11.88930327	     13.98069074	     -0.00000000	     -0.56595820
      0.52410825	     11.88345992	     13.99357715	     -0.00000000	     -0.56664129
      0.52422907	     11.87748644	     14.00648575	     -0.00000000	     -0.56732665
      0.52431487	     11.87341479	     14.01574694	     -0.00000000	     -0.56781678
      0.52440067	     11.86922449	     14.02500244	     -0.00000000	     -0.56830765
      0.52452819	     11.86307265	     14.03884363	     -0.00000000	     -0.56904097
      0.52463522	     11.85783693	     14.05049456	     -0.00000000	     -0.56965885
      0.52474226	     11.85273032	     14.06223927	     -0.00000000	     -0.57028048
      0.52484929	     11.84746528	     14.07398472	     -0.00000000	     -0.57090353
      0.52494503	     11.84293097	     14.08459173	     -0.00000000	     -0.57146457
      0.52504076	     11.83825712	     14.09519560	     -0.00000000	     -0.57202666
      0.52513650	     11.83368020	     14.10587328	     -0.00000000	     -0.57259175
      0.52525895	     11.82772741	     14.11956053	     -0.00000000	     -0.57331694
      0.52535596	     11.82313707	     14.13049409	     -0.00000000	     -0.57389507
      0.52545297	     11.81842292	     14.14143162	     -0.00000000	     -0.57447448
      0.52554997	     11.81380407	     14.15244446	     -0.00000000	     -0.57505699
      0.52567178	     11.80789958	     14.16630242	     -0.00000000	     -0.57579087
      0.52576697	     11.80341613	     14.17722285	     -0.00000000	     -0.57636798
      0.52586216	     11.79881126	     14.18814726	     -0.00000000	     -0.57694635
      0.52595734	     11.79428969	     14.19914232	     -0.00000000	     -0.57752769
      0.52608455	     11.78815345	     14.21387439	     -0.00000000	     -0.57830739
      0.52617879	     11.78372935	     14.22487958	     -0.00000000	     -0.57888872
      0.52627304	     11.77919038	     14.23589091	     -0.00000000	     -0.57947137
      0.52638856	     11.77373925	     14.24948388	     -0.00000000	     -0.58018957
      0.52649116	     11.76878148	     14.26157340	     -0.00000000	     -0.58082934
      0.52659375	     11.76398056	     14.27376612	     -0.00000000	     -0.58147314
      0.52669635	     11.75902391	     14.28596082	     -0.00000000	     -0.58211839
      0.52679894	     11.75424037	     14.29826456	     -0.00000000	     -0.58276783
      0.52690154	     11.74928315	     14.31056500	     -0.00000000	     -0.58341862
      0.52700413	     11.74451867	     14.32298140	     -0.00000000	     -0.58407378
      0.52710673	     11.73955886	     14.33538803	     -0.00000000	     -0.58473014
      0.52720932	     11.73481553	     14.34791889	     -0.00000000	     -0.58539111
      0.52731192	     11.72985063	     14.36043202	     -0.00000000	     -0.58605308
      0.52741452	     11.72513106	     14.37307930	     -0.00000000	     -0.58671992
      0.52750573	     11.72073194	     14.38430405	     -0.00000000	     -0.58731355
      0.52759695	     11.71647912	     14.39561980	     -0.00000000	     -0.58791065
      0.52770915	     11.71115022	     14.40956632	     -0.00000000	     -0.58864742
      0.52782134	     11.70595511	     14.42362280	     -0.00000000	     -0.58938878
      0.52791397	     11.70151504	     14.43522956	     -0.00000000	     -0.59000226
      0.52800661	     11.69721061	     14.44692617	     -0.00000000	     -0.59061925
      0.52811933	     11.69187059	     14.46118879	     -0.00000000	     -0.59137248
      0.52823205	     11.68668128	     14.47556890	     -0.00000000	     -0.59213055
      0.52832104	     11.68242149	     14.48691699	     -0.00000000	     -0.59273021
      0.52841003	     11.67829326	     14.49835096	     -0.00000000	     -0.59333322
      0.52852729	     11.67276908	     14.51345590	     -0.00000000	     -0.59413056
      0.52864455	     11.66738774	     14.52868300	     -0.00000000	     -0.59493305
      0.52873041	     11.66328581	     14.53982815	     -0.00000000	     -0.59552184
      0.52881626	     11.65930990	     14.55105527	     -0.00000000	     -0.59611383
      0.52893920	     11.65354660	     14.56718001	     -0.00000000	     -0.59696466
      0.52904408	     11.64871743	     14.58103278	     -0.00000000	     -0.59769481
      0.52914896	     11.64376508	     14.59490785	     -0.00000000	     -0.59842721
      0.52925385	     11.63897909	     14.60889955	     -0.00000000	     -0.59916428
      0.52935873	     11.63398995	     14.62288828	     -0.00000000	     -0.59990297
      0.52944839	     11.62992257	     14.63496059	     -0.00000000	     -0.60053870
      0.52953805	     11.62572015	     14.64703555	     -0.00000000	     -0.60117576
      0.52965167	     11.62049546	     14.66243762	     -0.00000000	     -0.60198744
      0.52976528	     11.61514458	     14.67787418	     -0.00000000	     -0.60280205
      0.52985476	     11.61109145	     14.69013642	     -0.00000000	     -0.60344770
      0.52994424	     11.60691407	     14.70240563	     -0.00000000	     -0.60409482
      0.53006015	     11.60160046	     14.71840111	     -0.00000000	     -0.60493760
      0.53017605	     11.59614825	     14.73443185	     -0.00000000	     -0.60578346
      0.53026123	     11.59231325	     14.74631927	     -0.00000000	     -0.60640917
      0.53034640	     11.58835688	     14.75821108	     -0.00000000	     -0.60703618
      0.53046917	     11.58273372	     14.77545459	     -0.00000000	     -0.60794466
      0.53057344	     11.57787845	     14.79014728	     -0.00000000	     -0.60871945
      0.53067772	     11.57315400	     14.80494917	     -0.00000000	     -0.60949884
      0.53078199	     11.56827227	     14.81976713	     -0.00000000	     -0.61028046
      0.53088627	     11.56359870	     14.83472017	     -0.00000000	     -0.61106736
      0.53097595	     11.55938938	     14.84757337	     -0.00000000	     -0.61174544
      0.53106563	     11.55532151	     14.86052293	     -0.00000000	     -0.61242735
      0.53117789	     11.55013490	     14.87677294	     -0.00000000	     -0.61328389
      0.53129014	     11.54508225	     14.89314635	     -0.00000000	     -0.61414576
      0.53138021	     11.54087529	     14.90629065	     -0.00000000	     -0.61483902
      0.53147027	     11.53680015	     14.91952973	     -0.00000000	     -0.61553611
      0.53158385	     11.53156657	     14.93627021	     -0.00000000	     -0.61641840
      0.53169743	     11.52647888	     14.95314167	     -0.00000000	     -0.61730632
      0.53178401	     11.52243735	     14.96600651	     -0.00000000	     -0.61798483
      0.53187060	     11.51852410	     14.97896212	     -0.00000000	     -0.61866699
      0.53198905	     11.51309244	     14.99674057	     -0.00000000	     -0.61960380
      0.53210750	     11.50780118	     15.01465757	     -0.00000000	     -0.62054668
      0.53219074	     11.50391930	     15.02725210	     -0.00000000	     -0.62121093
      0.53227399	     11.50016118	     15.03993324	     -0.00000000	     -0.62187865
      0.53239904	     11.49445198	     15.05905059	     -0.00000000	     -0.62288586
      0.53250373	     11.48975187	     15.07516225	     -0.00000000	     -0.62373402
      0.53260842	     11.48493219	     15.09130978	     -0.00000000	     -0.62458516
      0.53271312	     11.48028178	     15.10758739	     -0.00000000	     -0.62544167
      0.53280561	     11.47600368	     15.12197559	     -0.00000000	     -0.62620028
      0.53289809	     11.47186988	     15.13646990	     -0.00000000	     -0.62696322
      0.53299058	     11.46765244	     15.15099664	     -0.00000000	     -0.62772863
      0.53311300	     11.46217396	     15.17034887	     -0.00000000	     -0.62874741
      0.53320683	     11.45786045	     15.18521764	     -0.00000000	     -0.62953119
      0.53330066	     11.45367305	     15.20018971	     -0.00000000	     -0.63031932
      0.53339450	     11.44940468	     15.21519821	     -0.00000000	     -0.63111012
      0.53351654	     11.44396230	     15.23484851	     -0.00000000	     -0.63214455
      0.53360830	     11.43975075	     15.24965462	     -0.00000000	     -0.63292507
      0.53370006	     11.43566221	     15.26456165	     -0.00000000	     -0.63370984
      0.53381248	     11.43054995	     15.28287606	     -0.00000000	     -0.63467493
      0.53391349	     11.42608006	     15.29944966	     -0.00000000	     -0.63554724
      0.53401450	     11.42145724	     15.31604880	     -0.00000000	     -0.63642228
      0.53411551	     11.41700962	     15.33278041	     -0.00000000	     -0.63730279
      0.53421652	     11.41237343	     15.34952685	     -0.00000000	     -0.63818578
      0.53431753	     11.40795266	     15.36641968	     -0.00000000	     -0.63907462
      0.53441853	     11.40329767	     15.38331338	     -0.00000000	     -0.63996561
      0.53450701	     11.39942791	     15.39824285	     -0.00000000	     -0.64075120
      0.53459549	     11.39541928	     15.41318689	     -0.00000000	     -0.64153881
      0.53470655	     11.39048965	     15.43206208	     -0.00000000	     -0.64253276
      0.53481761	     11.38543298	     15.45099106	     -0.00000000	     -0.64353072
      0.53490653	     11.38154294	     15.46626681	     -0.00000000	     -0.64433471
      0.53499545	     11.37752652	     15.48156314	     -0.00000000	     -0.64514094
      0.53510839	     11.37252582	     15.50111420	     -0.00000000	     -0.64617060
      0.53522133	     11.36738191	     15.52071933	     -0.00000000	     -0.64720442
      0.53530570	     11.36371053	     15.53548738	     -0.00000000	     -0.64798170
      0.53539008	     11.35991612	     15.55027225	     -0.00000000	     -0.64876099
      0.53550993	     11.35460691	     15.57139885	     -0.00000000	     -0.64987390
      0.53561676	     11.34977983	     15.59029604	     -0.00000000	     -0.65087027
      0.53572359	     11.34513315	     15.60934439	     -0.00000000	     -0.65187308
      0.53580976	     11.34120337	     15.62471741	     -0.00000000	     -0.65268405
      0.53589593	     11.33740773	     15.64019488	     -0.00000000	     -0.65349939
      0.53601039	     11.33228222	     15.66082187	     -0.00000000	     -0.65458681
      0.53612485	     11.32728722	     15.68159995	     -0.00000000	     -0.65568113
      0.53621039	     11.32339858	     15.69714839	     -0.00000000	     -0.65650145
      0.53629592	     11.31963496	     15.71279883	     -0.00000000	     -0.65732609
      0.53641301	     11.31440430	     15.73429631	     -0.00000000	     -0.65845960
      0.53653009	     11.30931347	     15.75595563	     -0.00000000	     -0.65960051
      0.53661190	     11.30559113	     15.77110535	     -0.00000000	     -0.66040003
      0.53669372	     11.30199194	     15.78635255	     -0.00000000	     -0.66120366
      0.53681750	     11.29648314	     15.80951192	     -0.00000000	     -0.66242496
      0.53692145	     11.29193272	     15.82908892	     -0.00000000	     -0.66345677
      0.53702541	     11.28726152	     15.84872126	     -0.00000000	     -0.66449265
      0.53712936	     11.28276533	     15.86850553	     -0.00000000	     -0.66553508
      0.53721879	     11.27872183	     15.88554426	     -0.00000000	     -0.66643447
      0.53730822	     11.27481818	     15.90269957	     -0.00000000	     -0.66733884
      0.53741679	     11.26997579	     15.92359051	     -0.00000000	     -0.66844114
      0.53752536	     11.26526969	     15.94463184	     -0.00000000	     -0.66955028
      0.53761463	     11.26124338	     15.96196276	     -0.00000000	     -0.67046529
      0.53770391	     11.25735078	     15.97940969	     -0.00000000	     -0.67138531
      0.53781360	     11.25246733	     16.00091286	     -0.00000000	     -0.67252022
      0.53792328	     11.24772578	     16.02257301	     -0.00000000	     -0.67366228
      0.53801022	     11.24380587	     16.03976824	     -0.00000000	     -0.67457043
      0.53809717	     11.24001605	     16.05707619	     -0.00000000	     -0.67548345
      0.53820985	     11.23501487	     16.07958561	     -0.00000000	     -0.67667175
      0.53832253	     11.23015039	     16.10225923	     -0.00000000	     -0.67786765
      0.53840725	     11.22633254	     16.11933202	     -0.00000000	     -0.67876964
      0.53849196	     11.22264044	     16.13651415	     -0.00000000	     -0.67967637
      0.53860832	     11.21749070	     16.16020158	     -0.00000000	     -0.68092721
      0.53872468	     11.21247646	     16.18406382	     -0.00000000	     -0.68218624
      0.53880646	     11.20878919	     16.20086082	     -0.00000000	     -0.68307402
      0.53888824	     11.20522435	     16.21776296	     -0.00000000	     -0.68396634
      0.53901016	     11.19984464	     16.24306043	     -0.00000000	     -0.68530261
      0.53911330	     11.19537004	     16.26460220	     -0.00000000	     -0.68643995
      0.53921644	     11.19077291	     16.28621013	     -0.00000000	     -0.68758199
      0.53931958	     11.18635019	     16.30798127	     -0.00000000	     -0.68873125
      0.53940862	     11.18235614	     16.32680418	     -0.00000000	     -0.68972653
      0.53949765	     11.17850198	     16.34575284	     -0.00000000	     -0.69072733
      0.53960519	     11.17374222	     16.36871329	     -0.00000000	     -0.69194107
      0.53971273	     11.16911765	     16.39183624	     -0.00000000	     -0.69316236
      0.53980186	     11.16512795	     16.41104072	     -0.00000000	     -0.69417818
      0.53989100	     11.16127252	     16.43037124	     -0.00000000	     -0.69519959
      0.53999931	     11.15648359	     16.45393937	     -0.00000000	     -0.69644598
      0.54010762	     11.15183590	     16.47767658	     -0.00000000	     -0.69770022
      0.54019469	     11.14793816	     16.49679500	     -0.00000000	     -0.69871196
      0.54028175	     11.14417143	     16.51603652	     -0.00000000	     -0.69972916
      0.54039256	     11.13928398	     16.54061311	     -0.00000000	     -0.70102939
      0.54050338	     11.13453235	     16.56536588	     -0.00000000	     -0.70233792
      0.54058860	     11.13071775	     16.58443998	     -0.00000000	     -0.70334780
      0.54067382	     11.12703002	     16.60363432	     -0.00000000	     -0.70436303
      0.54078751	     11.12202591	     16.62933922	     -0.00000000	     -0.70572353
      0.54090121	     11.11715589	     16.65523011	     -0.00000000	     -0.70709290
      0.54098401	     11.11344748	     16.67412278	     -0.00000000	     -0.70809369
      0.54106681	     11.10986249	     16.69313197	     -0.00000000	     -0.70909968
      0.54118466	     11.10468660	     16.72029912	     -0.00000000	     -0.71053823
      0.54128650	     11.10029661	     16.74392582	     -0.00000000	     -0.71178877
      0.54138833	     11.09577934	     16.76762906	     -0.00000000	     -0.71304467
      0.54149017	     11.09143431	     16.79150679	     -0.00000000	     -0.71430846
      0.54157975	     11.08743711	     16.81255249	     -0.00000000	     -0.71542406
      0.54166932	     11.08358193	     16.83373713	     -0.00000000	     -0.71654591
      0.54175890	     11.07964449	     16.85498845	     -0.00000000	     -0.71767217
      0.54188014	     11.07441397	     16.88393287	     -0.00000000	     -0.71920550
      0.54197065	     11.07039367	     16.90561659	     -0.00000000	     -0.72035540
      0.54206117	     11.06649424	     16.92743665	     -0.00000000	     -0.72151161
      0.54216987	     11.06170142	     16.95373486	     -0.00000000	     -0.72290629
      0.54226767	     11.05751283	     16.97755931	     -0.00000000	     -0.72416888
      0.54236548	     11.05317124	     17.00144964	     -0.00000000	     -0.72543651
      0.54246329	     11.04899206	     17.02550889	     -0.00000000	     -0.72671185
      0.54256110	     11.04464173	     17.04962955	     -0.00000000	     -0.72799216
      0.54265890	     11.04047350	     17.07392695	     -0.00000000	     -0.72928044
      0.54275671	     11.03611247	     17.09828017	     -0.00000000	     -0.73057358
      0.54285452	     11.03195708	     17.12281921	     -0.00000000	     -0.73187497
      0.54295233	     11.02758298	     17.14740713	     -0.00000000	     -0.73318110
      0.54305013	     11.02344276	     17.17219151	     -0.00000000	     -0.73449580
      0.54313783	     11.01952718	     17.19445228	     -0.00000000	     -0.73567861
      0.54322554	     11.01575618	     17.21685805	     -0.00000000	     -0.73686801
      0.54333115	     11.01110951	     17.24393668	     -0.00000000	     -0.73830665
      0.54343676	     11.00658882	     17.27120016	     -0.00000000	     -0.73975425
      0.54352721	     11.00256497	     17.29461399	     -0.00000000	     -0.74099901
      0.54361766	     10.99867936	     17.31817958	     -0.00000000	     -0.74225080
      0.54370810	     10.99470407	     17.34182360	     -0.00000000	     -0.74350775
      0.54382512	     10.98966652	     17.37260960	     -0.00000000	     -0.74514374
      0.54391527	     10.98566328	     17.39641054	     -0.00000000	     -0.74640986
      0.54400542	     10.98178432	     17.42036064	     -0.00000000	     -0.74768302
      0.54409557	     10.97782572	     17.44439439	     -0.00000000	     -0.74896154
      0.54421628	     10.97262749	     17.47678218	     -0.00000000	     -0.75068388
      0.54430429	     10.96871648	     17.50048189	     -0.00000000	     -0.75194553
      0.54439230	     10.96492283	     17.52432601	     -0.00000000	     -0.75321402
      0.54450245	     10.96007482	     17.55428682	     -0.00000000	     -0.75480911
      0.54460140	     10.95583464	     17.58138000	     -0.00000000	     -0.75625079
      0.54470034	     10.95143639	     17.60855888	     -0.00000000	     -0.75769871
      0.54479928	     10.94722451	     17.63593607	     -0.00000000	     -0.75915581
      0.54489822	     10.94279029	     17.66337985	     -0.00000000	     -0.76061871
      0.54498389	     10.93915019	     17.68731768	     -0.00000000	     -0.76189319
      0.54506955	     10.93537095	     17.71131560	     -0.00000000	     -0.76317232
      0.54517809	     10.93068036	     17.74190649	     -0.00000000	     -0.76480230
      0.54528664	     10.92585320	     17.77262414	     -0.00000000	     -0.76644062
      0.54537112	     10.92225579	     17.79670468	     -0.00000000	     -0.76772377
      0.54545561	     10.91853224	     17.82084923	     -0.00000000	     -0.76901167
      0.54556821	     10.91365901	     17.85322217	     -0.00000000	     -0.77073805
      0.54566913	     10.90918245	     17.88236351	     -0.00000000	     -0.77229340
      0.54577006	     10.90487285	     17.91171165	     -0.00000000	     -0.77385863
      0.54585863	     10.90091590	     17.93753691	     -0.00000000	     -0.77523781
      0.54594720	     10.89709961	     17.96352681	     -0.00000000	     -0.77662478
      0.54603577	     10.89319943	     17.98960919	     -0.00000000	     -0.77801771
      0.54615554	     10.88802340	     18.02510098	     -0.00000000	     -0.77991269
      0.54624464	     10.88405445	     18.05161148	     -0.00000000	     -0.78132952
      0.54633374	     10.88020482	     18.07828418	     -0.00000000	     -0.78275423
      0.54644134	     10.87544666	     18.11062427	     -0.00000000	     -0.78448301
      0.54654894	     10.87084842	     18.14319864	     -0.00000000	     -0.78622331
      0.54663024	     10.86719429	     18.16787394	     -0.00000000	     -0.78754348
      0.54671154	     10.86366735	     18.19269592	     -0.00000000	     -0.78887060
      0.54682647	     10.85860625	     18.22794441	     -0.00000000	     -0.79075628
      0.54692795	     10.85421632	     18.25926739	     -0.00000000	     -0.79243167
      0.54702942	     10.84969303	     18.29071459	     -0.00000000	     -0.79411530
      0.54713089	     10.84535893	     18.32239173	     -0.00000000	     -0.79580994
      0.54721515	     10.84157009	     18.34876124	     -0.00000000	     -0.79722265
      0.54729940	     10.83791594	     18.37529209	     -0.00000000	     -0.79864308
      0.54740802	     10.83311362	     18.40963852	     -0.00000000	     -0.80048318
      0.54751664	     10.82843093	     18.44422175	     -0.00000000	     -0.80233539
      0.54760240	     10.82457959	     18.47162137	     -0.00000000	     -0.80380458
      0.54768817	     10.82085493	     18.49918713	     -0.00000000	     -0.80528186
      0.54779641	     10.81605728	     18.53412194	     -0.00000000	     -0.80715536
      0.54790464	     10.81139312	     18.56930175	     -0.00000000	     -0.80904132
      0.54798825	     10.80762670	     18.59656282	     -0.00000000	     -0.81050458
      0.54807186	     10.80398590	     18.62398651	     -0.00000000	     -0.81197574
      0.54818264	     10.79907496	     18.66048118	     -0.00000000	     -0.81393479
      0.54829341	     10.79428981	     18.69723337	     -0.00000000	     -0.81590710
      0.54837575	     10.79057227	     18.72464289	     -0.00000000	     -0.81737984
      0.54845810	     10.78697702	     18.75221335	     -0.00000000	     -0.81886044
      0.54857109	     10.78196255	     18.79021860	     -0.00000000	     -0.82090266
      0.54867065	     10.77762770	     18.82392215	     -0.00000000	     -0.82271350
      0.54877021	     10.77315969	     18.85776335	     -0.00000000	     -0.82453340
      0.54886976	     10.76886244	     18.89184192	     -0.00000000	     -0.82636502
      0.54895767	     10.76488941	     18.92202823	     -0.00000000	     -0.82798946
      0.54904558	     10.76105700	     18.95240382	     -0.00000000	     -0.82962321
      0.54913349	     10.75713844	     18.98289603	     -0.00000000	     -0.83126440
      0.54925188	     10.75195833	     19.02422288	     -0.00000000	     -0.83348850
      0.54934017	     10.74797487	     19.05517601	     -0.00000000	     -0.83515587
      0.54942846	     10.74411005	     19.08631628	     -0.00000000	     -0.83683267
      0.54953504	     10.73933448	     19.12406940	     -0.00000000	     -0.83886710
      0.54964162	     10.73471476	     19.16209252	     -0.00000000	     -0.84091530
      0.54972267	     10.73102183	     19.19110172	     -0.00000000	     -0.84247998
      0.54980373	     10.72745531	     19.22028046	     -0.00000000	     -0.84405302
      0.54991683	     10.72240107	     19.26118199	     -0.00000000	     -0.84625937
      0.55001739	     10.71798507	     19.29778964	     -0.00000000	     -0.84823401
      0.55011796	     10.71343323	     19.33455507	     -0.00000000	     -0.85021897
      0.55021852	     10.70906960	     19.37158469	     -0.00000000	     -0.85221708
      0.55030213	     10.70525005	     19.40246485	     -0.00000000	     -0.85388556
      0.55038574	     10.70156441	     19.43353061	     -0.00000000	     -0.85556328
      0.55049326	     10.69673152	     19.47366068	     -0.00000000	     -0.85773198
      0.55060077	     10.69201506	     19.51406668	     -0.00000000	     -0.85991526
      0.55068630	     10.68810935	     19.54632969	     -0.00000000	     -0.86166045
      0.55077183	     10.68433007	     19.57878635	     -0.00000000	     -0.86341543
      0.55087844	     10.67951811	     19.61942517	     -0.00000000	     -0.86561441
      0.55098505	     10.67483778	     19.66034695	     -0.00000000	     -0.86782824
      0.55106871	     10.67100056	     19.69257798	     -0.00000000	     -0.86957392
      0.55115238	     10.66728921	     19.72499971	     -0.00000000	     -0.87132925
      0.55126093	     10.66238143	     19.76726081	     -0.00000000	     -0.87361883
      0.55136948	     10.65759737	     19.80981764	     -0.00000000	     -0.87592412
      0.55145234	     10.65378510	     19.84242180	     -0.00000000	     -0.87769228
      0.55153520	     10.65009587	     19.87521671	     -0.00000000	     -0.87947014
      0.55164511	     10.64511348	     19.91892720	     -0.00000000	     -0.88184131
      0.55175503	     10.64025428	     19.96294661	     -0.00000000	     -0.88422898
      0.55183657	     10.63648775	     19.99572449	     -0.00000000	     -0.88600893
      0.55191811	     10.63284228	     20.02869155	     -0.00000000	     -0.88779855
      0.55203004	     10.62775598	     20.07416379	     -0.00000000	     -0.89026855
      0.55212895	     10.62334140	     20.11461306	     -0.00000000	     -0.89246577
      0.55222787	     10.61879182	     20.15524367	     -0.00000000	     -0.89467482
      0.55232678	     10.61441408	     20.19615653	     -0.00000000	     -0.89689840
      0.55241318	     10.61040806	     20.23202137	     -0.00000000	     -0.89884991
      0.55249958	     10.60653992	     20.26810595	     -0.00000000	     -0.90081271
      0.55258598	     10.60258964	     20.30434000	     -0.00000000	     -0.90278499
      0.55270619	     10.59718537	     20.35507442	     -0.00000000	     -0.90554672
      0.55279270	     10.59317573	     20.39176619	     -0.00000000	     -0.90754587
      0.55287922	     10.58927927	     20.42867474	     -0.00000000	     -0.90955641
      0.55298645	     10.58434463	     20.47463454	     -0.00000000	     -0.91206185
      0.55308294	     10.58001515	     20.51626959	     -0.00000000	     -0.91433136
      0.55317943	     10.57552485	     20.55808102	     -0.00000000	     -0.91661275
      0.55327593	     10.57121273	     20.60018014	     -0.00000000	     -0.91890902
      0.55337242	     10.56668253	     20.64244010	     -0.00000000	     -0.92121689
      0.55345725	     10.56289053	     20.67984372	     -0.00000000	     -0.92325849
      0.55354207	     10.55895551	     20.71738210	     -0.00000000	     -0.92530942
      0.55364702	     10.55418667	     20.76411272	     -0.00000000	     -0.92786255
      0.55375198	     10.54927090	     20.81107658	     -0.00000000	     -0.93043081
      0.55383485	     10.54554828	     20.84841064	     -0.00000000	     -0.93247172
      0.55391772	     10.54169551	     20.88587988	     -0.00000000	     -0.93452188
      0.55402748	     10.53668009	     20.93580796	     -0.00000000	     -0.93725394
      0.55412550	     10.53208548	     20.98062973	     -0.00000000	     -0.93970865
      0.55422353	     10.52765122	     21.02575649	     -0.00000000	     -0.94217953
      0.55431144	     10.52349808	     21.06638285	     -0.00000000	     -0.94440644
      0.55439934	     10.51948604	     21.10726099	     -0.00000000	     -0.94664663
      0.55448725	     10.51537525	     21.14831446	     -0.00000000	     -0.94889813
      0.55459973	     10.51021795	     21.20117980	     -0.00000000	     -0.95179767
      0.55468762	     10.50605829	     21.24268757	     -0.00000000	     -0.95407639
      0.55477551	     10.50202115	     21.28444634	     -0.00000000	     -0.95636857
      0.55486340	     10.49789659	     21.32638940	     -0.00000000	     -0.95867252
      0.55497955	     10.49254581	     21.38217695	     -0.00000000	     -0.96173732
      0.55506486	     10.48848643	     21.42335150	     -0.00000000	     -0.96400146
      0.55515017	     10.48454176	     21.46476745	     -0.00000000	     -0.96627864
      0.55525681	     10.47950659	     21.51679566	     -0.00000000	     -0.96914143
      0.55536346	     10.47461335	     21.56919318	     -0.00000000	     -0.97202453
      0.55544313	     10.47078112	     21.60849133	     -0.00000000	     -0.97418936
      0.55552280	     10.46707147	     21.64801190	     -0.00000000	     -0.97636604
      0.55563475	     10.46177884	     21.70383210	     -0.00000000	     -0.97944249
      0.55573417	     10.45715120	     21.75373246	     -0.00000000	     -0.98219326
      0.55583358	     10.45238557	     21.80387837	     -0.00000000	     -0.98496006
      0.55593300	     10.44780686	     21.85437695	     -0.00000000	     -0.98774580
      0.55601477	     10.44384469	     21.89606994	     -0.00000000	     -0.99004853
      0.55609655	     10.44001366	     21.93800547	     -0.00000000	     -0.99236429
      0.55620325	     10.43492159	     21.99299947	     -0.00000000	     -0.99540331
      0.55630177	     10.43030477	     22.04410795	     -0.00000000	     -0.99822814
      0.55640029	     10.42554048	     22.09546479	     -0.00000000	     -1.00106935
      0.55649881	     10.42096675	     22.14718137	     -0.00000000	     -1.00392997
      0.55658102	     10.41695251	     22.19050635	     -0.00000000	     -1.00632927
      0.55666324	     10.41307041	     22.23408421	     -0.00000000	     -1.00874225
      0.55676884	     10.40798781	     22.29033419	     -0.00000000	     -1.01185919
      0.55687444	     10.40301456	     22.34697057	     -0.00000000	     -1.01499808
      0.55695934	     10.39886116	     22.39271038	     -0.00000000	     -1.01753565
      0.55704424	     10.39483275	     22.43872043	     -0.00000000	     -1.02008808
      0.55714808	     10.38979667	     22.49527715	     -0.00000000	     -1.02322803
      0.55725192	     10.38488881	     22.55222351	     -0.00000000	     -1.02639000
      0.55733527	     10.38078307	     22.59812667	     -0.00000000	     -1.02894152
      0.55741861	     10.37680273	     22.64429747	     -0.00000000	     -1.03150778
      0.55752374	     10.37168015	     22.70283372	     -0.00000000	     -1.03476379
      0.55762888	     10.36667752	     22.76177469	     -0.00000000	     -1.03804291
      0.55771197	     10.36256060	     22.80856992	     -0.00000000	     -1.04064905
      0.55779507	     10.35856710	     22.85563656	     -0.00000000	     -1.04327025
      0.55790066	     10.35339275	     22.91574130	     -0.00000000	     -1.04662009
      0.55800624	     10.34833901	     22.97626344	     -0.00000000	     -1.04999387
      0.55808857	     10.34423402	     23.02367006	     -0.00000000	     -1.05263935
      0.55817090	     10.34025121	     23.07134917	     -0.00000000	     -1.05530001
      0.55827741	     10.33500224	     23.13334289	     -0.00000000	     -1.05876208
      0.55838392	     10.32987155	     23.19576960	     -0.00000000	     -1.06224915
      0.55846554	     10.32577602	     23.24382640	     -0.00000000	     -1.06493640
      0.55854716	     10.32180103	     23.29215691	     -0.00000000	     -1.06763899
      0.55865467	     10.31647167	     23.35614762	     -0.00000000	     -1.07121996
      0.55876218	     10.31125907	     23.42058840	     -0.00000000	     -1.07482708
      0.55884293	     10.30718003	     23.46921086	     -0.00000000	     -1.07755169
      0.55892369	     10.30321993	     23.51810727	     -0.00000000	     -1.08029172
      0.55903248	     10.29779523	     23.58432733	     -0.00000000	     -1.08400530
      0.55912945	     10.29303890	     23.64373927	     -0.00000000	     -1.08733821
      0.55922641	     10.28814205	     23.70345169	     -0.00000000	     -1.09069110
      0.55932338	     10.28341233	     23.76356629	     -0.00000000	     -1.09406681
      0.55940869	     10.27906634	     23.81668413	     -0.00000000	     -1.09705290
      0.55949400	     10.27485613	     23.87011853	     -0.00000000	     -1.10005693
      0.55957931	     10.27055733	     23.92379844	     -0.00000000	     -1.10307707
      0.55969585	     10.26477407	     23.99760221	     -0.00000000	     -1.10723095
      0.55978118	     10.26041399	     24.05192982	     -0.00000000	     -1.11029162
      0.55986651	     10.25616598	     24.10657305	     -0.00000000	     -1.11337052
      0.55997113	     10.25084556	     24.17391844	     -0.00000000	     -1.11716829
      0.56007575	     10.24567044	     24.24173595	     -0.00000000	     -1.12099364
      0.56015439	     10.24159827	     24.29293189	     -0.00000000	     -1.12388472
      0.56023303	     10.23764787	     24.34441019	     -0.00000000	     -1.12679193
      0.56034371	     10.23200535	     24.41725134	     -0.00000000	     -1.13090871
      0.56044214	     10.22705638	     24.48246484	     -0.00000000	     -1.13459604
      0.56054057	     10.22196614	     24.54802040	     -0.00000000	     -1.13830626
      0.56062899	     10.21753914	     24.60728404	     -0.00000000	     -1.14166090
      0.56071740	     10.21296114	     24.66681540	     -0.00000000	     -1.14503395
      0.56080582	     10.20848328	     24.72669741	     -0.00000000	     -1.14842776
      0.56089424	     10.20391724	     24.78687095	     -0.00000000	     -1.15184080
      0.56100807	     10.19814226	     24.86485093	     -0.00000000	     -1.15626560
      0.56109024	     10.19383433	     24.92142956	     -0.00000000	     -1.15947934
      0.56117241	     10.18963759	     24.97832548	     -0.00000000	     -1.16271171
      0.56127979	     10.18405540	     25.05307062	     -0.00000000	     -1.16696161
      0.56138717	     10.17860363	     25.12834401	     -0.00000000	     -1.17124323
      0.56146469	     10.17449151	     25.18293452	     -0.00000000	     -1.17435193
      0.56154222	     10.17049759	     25.23781947	     -0.00000000	     -1.17747783
      0.56165486	     10.16461544	     25.31800614	     -0.00000000	     -1.18204832
      0.56175325	     10.15954231	     25.38850841	     -0.00000000	     -1.18606898
      0.56185163	     10.15433104	     25.45938606	     -0.00000000	     -1.19011500
      0.56194006	     10.14978991	     25.52349844	     -0.00000000	     -1.19377570
      0.56202849	     10.14509681	     25.58790485	     -0.00000000	     -1.19745685
      0.56211692	     10.14050618	     25.65268933	     -0.00000000	     -1.20116080
      0.56220535	     10.13582310	     25.71779072	     -0.00000000	     -1.20488598
      0.56231721	     10.13000452	     25.80067397	     -0.00000000	     -1.20963088
      0.56239983	     10.12556607	     25.86221003	     -0.00000000	     -1.21315740
      0.56248245	     10.12124052	     25.92409040	     -0.00000000	     -1.21670457
      0.56258833	     10.11559483	     26.00380587	     -0.00000000	     -1.22127808
      0.56269421	     10.11008142	     26.08407517	     -0.00000000	     -1.22588547
      0.56277217	     10.10584494	     26.14345216	     -0.00000000	     -1.22929759
      0.56285013	     10.10172723	     26.20314760	     -0.00000000	     -1.23272872
      0.56296114	     10.09578126	     26.28860822	     -0.00000000	     -1.23764488
      0.56305850	     10.09063491	     26.36405094	     -0.00000000	     -1.24198731
      0.56315585	     10.08534889	     26.43989254	     -0.00000000	     -1.24635713
      0.56325321	     10.08024011	     26.51623782	     -0.00000000	     -1.25075732
      0.56333459	     10.07577569	     26.58033544	     -0.00000000	     -1.25445593
      0.56341597	     10.07144054	     26.64478988	     -0.00000000	     -1.25817607
      0.56351961	     10.06581683	     26.72730567	     -0.00000000	     -1.26294291
      0.56362326	     10.06030494	     26.81037394	     -0.00000000	     -1.26774426
      0.56370602	     10.05574303	     26.87702586	     -0.00000000	     -1.27160101
      0.56378878	     10.05130304	     26.94404979	     -0.00000000	     -1.27548049
      0.56389214	     10.04564996	     27.02819292	     -0.00000000	     -1.28035535
      0.56399551	     10.04012263	     27.11290080	     -0.00000000	     -1.28526554
      0.56407619	     10.03563861	     27.17932955	     -0.00000000	     -1.28912055
      0.56415687	     10.03127543	     27.24611980	     -0.00000000	     -1.29299775
      0.56426276	     10.02545130	     27.33424024	     -0.00000000	     -1.29811784
      0.56436864	     10.01974614	     27.42296013	     -0.00000000	     -1.30327583
      0.56444782	     10.01531276	     27.48961551	     -0.00000000	     -1.30715551
      0.56452700	     10.01099691	     27.55662557	     -0.00000000	     -1.31105710
      0.56463557	     10.00498888	     27.64899872	     -0.00000000	     -1.31644034
      0.56473091	      9.99979024	     27.73063336	     -0.00000000	     -1.32120087
      0.56482625	      9.99445111	     27.81268862	     -0.00000000	     -1.32599100
      0.56492159	      9.98927259	     27.89526388	     -0.00000000	     -1.33081361
      0.56500687	      9.98445864	     27.96946865	     -0.00000000	     -1.33515236
      0.56509215	      9.97978122	     28.04409548	     -0.00000000	     -1.33951747
      0.56517743	      9.97500585	     28.11907030	     -0.00000000	     -1.34390699
      0.56528804	      9.96890500	     28.21691139	     -0.00000000	     -1.34963898
      0.56537422	      9.96402323	     28.29354521	     -0.00000000	     -1.35413352
      0.56546040	      9.95925985	     28.37061015	     -0.00000000	     -1.35865543
      0.56554657	      9.95440368	     28.44803972	     -0.00000000	     -1.36320297
      0.56565790	      9.94822607	     28.54868728	     -0.00000000	     -1.36911814
      0.56574226	      9.94341397	     28.62534858	     -0.00000000	     -1.37362869
      0.56582662	      9.93871651	     28.70242989	     -0.00000000	     -1.37816609
      0.56592942	      9.93287572	     28.79685135	     -0.00000000	     -1.38372990
      0.56603223	      9.92718510	     28.89189497	     -0.00000000	     -1.38933387
      0.56610944	      9.92272644	     28.96359859	     -0.00000000	     -1.39356687
      0.56618665	      9.91838916	     29.03566758	     -0.00000000	     -1.39782310
      0.56629720	      9.91209564	     29.13939579	     -0.00000000	     -1.40395501
      0.56639296	      9.90671709	     29.22980636	     -0.00000000	     -1.40930383
      0.56648871	      9.90120019	     29.32068016	     -0.00000000	     -1.41468608
      0.56658446	      9.89585206	     29.41211825	     -0.00000000	     -1.42010473
      0.56666738	      9.89103508	     29.49166123	     -0.00000000	     -1.42482420
      0.56675031	      9.88635057	     29.57163214	     -0.00000000	     -1.42957130
      0.56685083	      9.88055780	     29.66905353	     -0.00000000	     -1.43536032
      0.56695135	      9.87489262	     29.76708624	     -0.00000000	     -1.44118979
      0.56703368	      9.87008711	     29.84775167	     -0.00000000	     -1.44599230
      0.56711601	      9.86540695	     29.92884270	     -0.00000000	     -1.45082259
      0.56721844	      9.85947515	     30.03023276	     -0.00000000	     -1.45686841
      0.56732087	      9.85367781	     30.13226651	     -0.00000000	     -1.46295715
      0.56740011	      9.84902113	     30.21156868	     -0.00000000	     -1.46769528
      0.56747936	      9.84448580	     30.29127169	     -0.00000000	     -1.47245973
      0.56758642	      9.83826544	     30.39949322	     -0.00000000	     -1.47893574
      0.56769348	      9.83217763	     30.50842194	     -0.00000000	     -1.48545950
      0.56776891	      9.82771465	     30.58550976	     -0.00000000	     -1.49008222
      0.56784434	      9.82336932	     30.66296734	     -0.00000000	     -1.49472935
      0.56795917	      9.81667760	     30.78150243	     -0.00000000	     -1.50184845
      0.56805327	      9.81126523	     30.87923508	     -0.00000000	     -1.50772355
      0.56814737	      9.80572614	     30.97744800	     -0.00000000	     -1.51363442
      0.56824146	      9.80033217	     31.07623020	     -0.00000000	     -1.51958369
      0.56833556	      9.79474388	     31.17547381	     -0.00000000	     -1.52556849
      0.56841871	      9.78998507	     31.26366540	     -0.00000000	     -1.53088976
      0.56850186	      9.78508015	     31.35222113	     -0.00000000	     -1.53623909
      0.56858501	      9.78025066	     31.44121323	     -0.00000000	     -1.54161862
      0.56870013	      9.77346257	     31.56507213	     -0.00000000	     -1.54911461
      0.56878423	      9.76861307	     31.65609710	     -0.00000000	     -1.55462808
      0.56886834	      9.76364206	     31.74750756	     -0.00000000	     -1.56017108
      0.56897067	      9.75769527	     31.85933288	     -0.00000000	     -1.56695764
      0.56906256	      9.75223070	     31.96025473	     -0.00000000	     -1.57309013
      0.56915446	      9.74691579	     32.06173485	     -0.00000000	     -1.57926105
      0.56924635	      9.74143008	     32.16367104	     -0.00000000	     -1.58546765
      0.56933825	      9.73612380	     32.26617696	     -0.00000000	     -1.59171328
      0.56943014	      9.73061461	     32.36913042	     -0.00000000	     -1.59799462
      0.56952204	      9.72532140	     32.47266706	     -0.00000000	     -1.60431564
      0.56960460	      9.72036881	     32.56606296	     -0.00000000	     -1.61002515
      0.56968716	      9.71555610	     32.65991967	     -0.00000000	     -1.61576660
      0.56978687	      9.70963105	     32.77378043	     -0.00000000	     -1.62274007
      0.56988657	      9.70384707	     32.88829452	     -0.00000000	     -1.62975991
      0.56996735	      9.69899672	     32.98147084	     -0.00000000	     -1.63547931
      0.57004813	      9.69427361	     33.07508806	     -0.00000000	     -1.64122971
      0.57015232	      9.68808171	     33.19638661	     -0.00000000	     -1.64868938
      0.57024573	      9.68264407	     33.30574385	     -0.00000000	     -1.65542113
      0.57033914	      9.67704220	     33.41558444	     -0.00000000	     -1.66219171
      0.57043255	      9.67164122	     33.52602614	     -0.00000000	     -1.66900462
      0.57051403	      9.66674217	     33.62273093	     -0.00000000	     -1.67497827
      0.57059550	      9.66198057	     33.71988842	     -0.00000000	     -1.68098418
      0.57069705	      9.65593990	     33.84153148	     -0.00000000	     -1.68851300
      0.57079861	      9.65005049	     33.96385817	     -0.00000000	     -1.69609168
      0.57087619	      9.64538294	     34.05768676	     -0.00000000	     -1.70191286
      0.57095378	      9.64084045	     34.15192619	     -0.00000000	     -1.70776365
      0.57106354	      9.63432942	     34.28585374	     -0.00000000	     -1.71608885
      0.57115640	      9.62892842	     34.39976918	     -0.00000000	     -1.72317766
      0.57124925	      9.62337527	     34.51416611	     -0.00000000	     -1.73030622
      0.57134211	      9.61801049	     34.62915369	     -0.00000000	     -1.73747778
      0.57142551	      9.61301615	     34.73282796	     -0.00000000	     -1.74395276
      0.57150892	      9.60816462	     34.83697514	     -0.00000000	     -1.75046252
      0.57159232	      9.60323258	     34.94152310	     -0.00000000	     -1.75700506
      0.57170185	      9.59684791	     35.07950846	     -0.00000000	     -1.76564964
      0.57179100	      9.59155074	     35.19231899	     -0.00000000	     -1.77272710
      0.57188015	      9.58638922	     35.30565869	     -0.00000000	     -1.77984440
      0.57196930	      9.58111041	     35.41944557	     -0.00000000	     -1.78699929
      0.57205844	      9.57595121	     35.53375493	     -0.00000000	     -1.79419402
      0.57214759	      9.57069080	     35.64851498	     -0.00000000	     -1.80142663
      0.57223674	      9.56553663	     35.76379140	     -0.00000000	     -1.80869912
      0.57232589	      9.56029496	     35.87952098	     -0.00000000	     -1.81600974
      0.57241503	      9.55514834	     35.99576124	     -0.00000000	     -1.82336026
      0.57252309	      9.54877962	     36.13726067	     -0.00000000	     -1.83232127
      0.57260001	      9.54440736	     36.23845997	     -0.00000000	     -1.83873629
      0.57267693	      9.53991856	     36.33997648	     -0.00000000	     -1.84517940
      0.57278312	      9.53379888	     36.48073816	     -0.00000000	     -1.85412358
      0.57288092	      9.52810431	     36.61094506	     -0.00000000	     -1.86240927
      0.57297871	      9.52254882	     36.74176428	     -0.00000000	     -1.87074357
      0.57306235	      9.51765745	     36.85404441	     -0.00000000	     -1.87790730
      0.57314598	      9.51290630	     36.96678169	     -0.00000000	     -1.88510699
      0.57324657	      9.50708244	     37.10287392	     -0.00000000	     -1.89381061
      0.57333510	      9.50210241	     37.22319328	     -0.00000000	     -1.90151408
      0.57342363	      9.49698066	     37.34392327	     -0.00000000	     -1.90925511
      0.57351216	      9.49201026	     37.46515590	     -0.00000000	     -1.91703645
      0.57360069	      9.48692461	     37.58680354	     -0.00000000	     -1.92485561
      0.57368922	      9.48196813	     37.70894239	     -0.00000000	     -1.93271486
      0.57377775	      9.47691808	     37.83149874	     -0.00000000	     -1.94061213
      0.57386628	      9.47197933	     37.95453593	     -0.00000000	     -1.94854932
      0.57395481	      9.46696488	     38.07799155	     -0.00000000	     -1.95652466
      0.57404334	      9.46204730	     38.20191838	     -0.00000000	     -1.96453976
      0.57415408	      9.45577315	     38.35751441	     -0.00000000	     -1.97461930
      0.57422821	      9.45174669	     38.46210428	     -0.00000000	     -1.98140198
      0.57430234	      9.44760942	     38.56696135	     -0.00000000	     -1.98821078
      0.57441130	      9.44159823	     38.72165677	     -0.00000000	     -1.99826879
      0.57451527	      9.43584271	     38.86985834	     -0.00000000	     -2.00792030
      0.57461924	      9.43022387	     39.01868577	     -0.00000000	     -2.01762632
      0.57469862	      9.42580840	     39.13266274	     -0.00000000	     -2.02507136
      0.57477800	      9.42152426	     39.24701568	     -0.00000000	     -2.03254856
      0.57488716	      9.41554972	     39.40479274	     -0.00000000	     -2.04288112
      0.57497153	      9.41107657	     39.52719556	     -0.00000000	     -2.05090744
      0.57505589	      9.40648930	     39.64992922	     -0.00000000	     -2.05896739
      0.57514026	      9.40201048	     39.77306185	     -0.00000000	     -2.06706299
      0.57525157	      9.39600095	     39.93604708	     -0.00000000	     -2.07779648
      0.57532817	      9.39203120	     40.04861494	     -0.00000000	     -2.08521882
      0.57540476	      9.38795662	     40.16144059	     -0.00000000	     -2.09266847
      0.57550882	      9.38251009	     40.31521013	     -0.00000000	     -2.10283521
      0.57560788	      9.37729524	     40.46206962	     -0.00000000	     -2.11256133
      0.57570694	      9.37222739	     40.60944706	     -0.00000000	     -2.12233569
      0.57578946	      9.36788635	     40.73253398	     -0.00000000	     -2.13051253
      0.57587198	      9.36369087	     40.85598643	     -0.00000000	     -2.13872301
      0.57597530	      9.35834447	     41.01096086	     -0.00000000	     -2.14904681
      0.57605979	      9.35413529	     41.13811449	     -0.00000000	     -2.15752852
      0.57614428	      9.34980869	     41.26555203	     -0.00000000	     -2.16604250
      0.57622877	      9.34560457	     41.39334603	     -0.00000000	     -2.17459089
      0.57633729	      9.34010682	     41.55792390	     -0.00000000	     -2.18561882
      0.57641471	      9.33635917	     41.67568568	     -0.00000000	     -2.19352003
      0.57649212	      9.33250767	     41.79366892	     -0.00000000	     -2.20144773
      0.57659349	      9.32756482	     41.94857528	     -0.00000000	     -2.21187107
      0.57669118	      9.32277287	     42.09824661	     -0.00000000	     -2.22195966
      0.57678887	      9.31813429	     42.24835250	     -0.00000000	     -2.23209272
      0.57687228	      9.31406127	     42.37678488	     -0.00000000	     -2.24077761
      0.57695570	      9.31014153	     42.50553736	     -0.00000000	     -2.24949492
      0.57705763	      9.30525660	     42.66320734	     -0.00000000	     -2.26018854
      0.57714123	      9.30142454	     42.79287258	     -0.00000000	     -2.26899499
      0.57722484	      9.29747867	     42.92275832	     -0.00000000	     -2.27783081
      0.57730844	      9.29365493	     43.05293502	     -0.00000000	     -2.28669804
      0.57741952	      9.28848388	     43.22624968	     -0.00000000	     -2.29852524
      0.57749467	      9.28516644	     43.34380189	     -0.00000000	     -2.30655828
      0.57756982	      9.28174994	     43.46151280	     -0.00000000	     -2.31461422
      0.57767361	      9.27712457	     43.62440847	     -0.00000000	     -2.32577938
      0.57777388	      9.27265838	     43.78211847	     -0.00000000	     -2.33660904
      0.57787415	      9.26832543	     43.94018467	     -0.00000000	     -2.34748133
      0.57795995	      9.26452984	     44.07566509	     -0.00000000	     -2.35681703
      0.57804576	      9.26089421	     44.21141364	     -0.00000000	     -2.36618397
      0.57813157	      9.25719058	     44.34735162	     -0.00000000	     -2.37557966
      0.57821737	      9.25360055	     44.48353105	     -0.00000000	     -2.38500558
      0.57831848	      9.24931511	     44.64422630	     -0.00000000	     -2.39614843
      0.57840746	      9.24571309	     44.78592862	     -0.00000000	     -2.40598959
      0.57849644	      9.24198469	     44.92779031	     -0.00000000	     -2.41585985
      0.57858542	      9.23845786	     45.06990918	     -0.00000000	     -2.42576203
      0.57867441	      9.23480124	     45.21217258	     -0.00000000	     -2.43569257
      0.57876339	      9.23135086	     45.35468082	     -0.00000000	     -2.44565441
      0.57885237	      9.22776625	     45.49731832	     -0.00000000	     -2.45564387
      0.57894135	      9.22439344	     45.64018847	     -0.00000000	     -2.46566396
      0.57903033	      9.22088087	     45.78317213	     -0.00000000	     -2.47571090
      0.57911931	      9.21758662	     45.92637647	     -0.00000000	     -2.48578782
      0.57920830	      9.21414590	     46.06967811	     -0.00000000	     -2.49589078
      0.57929728	      9.21093105	     46.21318873	     -0.00000000	     -2.50602305
      0.57938626	      9.20756172	     46.35677999	     -0.00000000	     -2.51618055
      0.57947524	      9.20442697	     46.50056888	     -0.00000000	     -2.52636669
      0.57956422	      9.20112828	     46.64442131	     -0.00000000	     -2.53657719
      0.57965321	      9.19807419	     46.78846043	     -0.00000000	     -2.54681567
      0.57974219	      9.19484508	     46.93254550	     -0.00000000	     -2.55707763
      0.57983117	      9.19187207	     47.07680689	     -0.00000000	     -2.56736692
      0.57992015	      9.18871115	     47.22109614	     -0.00000000	     -2.57767878
      0.58000913	      9.18581947	     47.36555197	     -0.00000000	     -2.58801732
      0.58008917	      9.18305504	     47.49549572	     -0.00000000	     -2.59733504
      0.58016920	      9.18045460	     47.62554650	     -0.00000000	     -2.60667321
      0.58027175	      9.17704544	     47.79221769	     -0.00000000	     -2.61866378
      0.58035685	      9.17438579	     47.93065122	     -0.00000000	     -2.62863944
      0.58044195	      9.17161309	     48.06909216	     -0.00000000	     -2.63863420
      0.58052706	      9.16898587	     48.20761703	     -0.00000000	     -2.64865029
      0.58062934	      9.16572954	     48.37412206	     -0.00000000	     -2.66071361
      0.58070877	      9.16338441	     48.50349803	     -0.00000000	     -2.67010175
      0.58078820	      9.16093313	     48.63285761	     -0.00000000	     -2.67950524
      0.58088473	      9.15807745	     48.79012615	     -0.00000000	     -2.69095632
      0.58097852	      9.15525201	     48.94293673	     -0.00000000	     -2.70210505
      0.58107231	      9.15259359	     49.09580412	     -0.00000000	     -2.71327705
      0.58115643	      9.15009017	     49.23285800	     -0.00000000	     -2.72331314
      0.58124055	      9.14774961	     49.36995629	     -0.00000000	     -2.73336757
      0.58132467	      9.14533651	     49.50701942	     -0.00000000	     -2.74343771
      0.58140878	      9.14302125	     49.64409699	     -0.00000000	     -2.75352495
      0.58152472	      9.13973548	     49.83295987	     -0.00000000	     -2.76745276
      0.58159545	      9.13790806	     49.94821275	     -0.00000000	     -2.77596603
      0.58166618	      9.13597940	     50.06341190	     -0.00000000	     -2.78448906
      0.58177889	      9.13297275	     50.24696715	     -0.00000000	     -2.79809409
      0.58187995	      9.13029912	     50.41147947	     -0.00000000	     -2.81031414
      0.58201978	      9.12672380	     50.63905634	     -0.00000000	     -2.82725876
      0.58209065	      9.12482307	     50.75432233	     -0.00000000	     -2.83586084
      0.58216152	      9.12302297	     50.86958393	     -0.00000000	     -2.84447372
      0.58229489	      9.11957369	     51.08636533	     -0.00000000	     -2.86070734
      0.58236804	      9.11780932	     51.20523364	     -0.00000000	     -2.86962581
      0.58244118	      9.11595652	     51.32402863	     -0.00000000	     -2.87855332
      0.58255506	      9.11314013	     51.50890840	     -0.00000000	     -2.89247267
      0.58265213	      9.11069589	     51.66639586	     -0.00000000	     -2.90435573
      0.58274920	      9.10838208	     51.82383694	     -0.00000000	     -2.91625688
      0.58283128	      9.10628474	     51.95684457	     -0.00000000	     -2.92633127
      0.58291336	      9.10432531	     52.08983102	     -0.00000000	     -2.93641880
      0.58299544	      9.10228417	     52.22272605	     -0.00000000	     -2.94651717
      0.58310294	      9.09971180	     52.39672387	     -0.00000000	     -2.95976255
      0.58318586	      9.09761137	     52.53081549	     -0.00000000	     -2.96999116
      0.58326878	      9.09563482	     52.66487895	     -0.00000000	     -2.98023273
      0.58335170	      9.09357464	     52.79884832	     -0.00000000	     -2.99048510
      0.58345876	      9.09101962	     52.97175733	     -0.00000000	     -3.00374077
      0.58354044	      9.08894983	     53.10356305	     -0.00000000	     -3.01386582
      0.58362213	      9.08700206	     53.23534154	     -0.00000000	     -3.02400323
      0.58372081	      9.08453880	     53.39442088	     -0.00000000	     -3.03626396
      0.58380913	      9.08245869	     53.53676533	     -0.00000000	     -3.04725304
      0.58389746	      9.08022610	     53.67898397	     -0.00000000	     -3.05825340
      0.58398579	      9.07815303	     53.82117553	     -0.00000000	     -3.06926812
      0.58407411	      9.07591533	     53.96323719	     -0.00000000	     -3.08029385
      0.58416244	      9.07385019	     54.10527563	     -0.00000000	     -3.09133396
      0.58425076	      9.07160647	     54.24717949	     -0.00000000	     -3.10238481
      0.58433909	      9.06955030	     54.38906462	     -0.00000000	     -3.11345006
      0.58442742	      9.06729947	     54.53080985	     -0.00000000	     -3.12452576
      0.58451574	      9.06525346	     54.67254153	     -0.00000000	     -3.13561591
      0.58460407	      9.06299427	     54.81412722	     -0.00000000	     -3.14671619
      0.58469239	      9.06095981	     54.95570540	     -0.00000000	     -3.15783100
      0.58478072	      9.05869078	     55.09713060	     -0.00000000	     -3.16895560
      0.58486905	      9.05666951	     55.23855531	     -0.00000000	     -3.18009486
      0.58494757	      9.05466450	     55.36414630	     -0.00000000	     -3.19000538
      0.58502609	      9.05280230	     55.48971995	     -0.00000000	     -3.19992685
      0.58512332	      9.05039579	     55.64509676	     -0.00000000	     -3.21222447
      0.58522055	      9.04811887	     55.80041841	     -0.00000000	     -3.22453782
      0.58530010	      9.04610178	     55.92739014	     -0.00000000	     -3.23462230
      0.58537966	      9.04421564	     56.05433871	     -0.00000000	     -3.24471768
      0.58547784	      9.04178521	     56.21087163	     -0.00000000	     -3.25718742
      0.58557601	      9.03950173	     56.36735241	     -0.00000000	     -3.26967307
      0.58565203	      9.03756678	     56.48839631	     -0.00000000	     -3.27934893
      0.58572805	      9.03575881	     56.60942106	     -0.00000000	     -3.28903465
      0.58583111	      9.03322367	     56.77338181	     -0.00000000	     -3.30217901
      0.58593417	      9.03082912	     56.93727769	     -0.00000000	     -3.31534037
      0.58600677	      9.02897506	     57.05260520	     -0.00000000	     -3.32461861
      0.58607936	      9.02724304	     57.16791690	     -0.00000000	     -3.33390576
      0.58618942	      9.02454995	     57.34261110	     -0.00000000	     -3.34799942
      0.58628029	      9.02240405	     57.48677836	     -0.00000000	     -3.35964985
      0.58637117	      9.02013773	     57.63082206	     -0.00000000	     -3.37131081
      0.58646204	      9.01802775	     57.77482946	     -0.00000000	     -3.38298514
      0.58655291	      9.01571840	     57.91868818	     -0.00000000	     -3.39466907
      0.58663105	      9.01392354	     58.04238979	     -0.00000000	     -3.40472784
      0.58670920	      9.01199098	     58.16598439	     -0.00000000	     -3.41479373
      0.58680671	      9.00967886	     58.32015869	     -0.00000000	     -3.42736782
      0.58690423	      9.00723845	     58.47419328	     -0.00000000	     -3.43995377
      0.58698284	      9.00542727	     58.59835191	     -0.00000000	     -3.45011167
      0.58706146	      9.00348737	     58.72240529	     -0.00000000	     -3.46027672
      0.58715997	      9.00115608	     58.87780016	     -0.00000000	     -3.47302782
      0.58725849	      8.99868482	     59.03304910	     -0.00000000	     -3.48579067
      0.58733431	      8.99694812	     59.15252311	     -0.00000000	     -3.49562461
      0.58741014	      8.99508588	     59.27189711	     -0.00000000	     -3.50546499
      0.58751256	      8.99265511	     59.43307540	     -0.00000000	     -3.51877029
      0.58761499	      8.99009027	     59.59410090	     -0.00000000	     -3.53208820
      0.58768817	      8.98842250	     59.70914869	     -0.00000000	     -3.54161503
      0.58776136	      8.98663353	     59.82410173	     -0.00000000	     -3.55114767
      0.58786893	      8.98407548	     59.99297678	     -0.00000000	     -3.56517209
      0.58795995	      8.98183337	     60.13574826	     -0.00000000	     -3.57704972
      0.58805097	      8.97971672	     60.27847143	     -0.00000000	     -3.58893948
      0.58814199	      8.97743555	     60.42105490	     -0.00000000	     -3.60083827
      0.58822305	      8.97557618	     60.54801525	     -0.00000000	     -3.61144577
      0.58830411	      8.97357493	     60.67486108	     -0.00000000	     -3.62206023
      0.58838517	      8.97166383	     60.80166532	     -0.00000000	     -3.63268406
      0.58849051	      8.96907924	     60.96631693	     -0.00000000	     -3.64650168
      0.58857274	      8.96718102	     61.09480637	     -0.00000000	     -3.65729936
      0.58865497	      8.96515786	     61.22318431	     -0.00000000	     -3.66810426
      0.58873720	      8.96322266	     61.35151761	     -0.00000000	     -3.67891860
      0.58884218	      8.96064542	     61.51520627	     -0.00000000	     -3.69273512
      0.58892279	      8.95879112	     61.64085482	     -0.00000000	     -3.70335487
      0.58900340	      8.95681465	     61.76639529	     -0.00000000	     -3.71398139
      0.58910067	      8.95453988	     61.91783102	     -0.00000000	     -3.72681664
      0.58919794	      8.95210475	     62.06911471	     -0.00000000	     -3.73966180
      0.58927174	      8.95043565	     62.18389329	     -0.00000000	     -3.74941803
      0.58934555	      8.94863980	     62.29857342	     -0.00000000	     -3.75917955
      0.58945003	      8.94617425	     62.46083964	     -0.00000000	     -3.77301019
      0.58954095	      8.94394659	     62.60191241	     -0.00000000	     -3.78505465
      0.58963186	      8.94185046	     62.74293723	     -0.00000000	     -3.79711044
      0.58972278	      8.93957960	     62.88381787	     -0.00000000	     -3.80917426
      0.58980210	      8.93777643	     63.00672629	     -0.00000000	     -3.81971052
      0.58988143	      8.93583445	     63.12952302	     -0.00000000	     -3.83025275
      0.58996076	      8.93397037	     63.25227601	     -0.00000000	     -3.84080325
      0.59007111	      8.93128648	     63.42290262	     -0.00000000	     -3.85549199
      0.59015216	      8.92942702	     63.54816142	     -0.00000000	     -3.86628967
      0.59023320	      8.92745057	     63.67331216	     -0.00000000	     -3.87709376
      0.59033078	      8.92518309	     63.82393449	     -0.00000000	     -3.89011324
      0.59041724	      8.92305034	     63.95726953	     -0.00000000	     -3.90165714
      0.59050371	      8.92106747	     64.09057010	     -0.00000000	     -3.91321127
      0.59059017	      8.91893802	     64.22374323	     -0.00000000	     -3.92477238
      0.59067663	      8.91695513	     64.35688071	     -0.00000000	     -3.93634361
      0.59076309	      8.91482863	     64.48989156	     -0.00000000	     -3.94792178
      0.59084955	      8.91284608	     64.62286578	     -0.00000000	     -3.95950996
      0.59093601	      8.91072219	     64.75571397	     -0.00000000	     -3.97110505
      0.59102247	      8.90874032	     64.88852478	     -0.00000000	     -3.98271005
      0.59110893	      8.90661872	     65.02120994	     -0.00000000	     -3.99432190
      0.59119539	      8.90463786	     65.15385718	     -0.00000000	     -4.00594360
      0.59128185	      8.90251824	     65.28637896	     -0.00000000	     -4.01757207
      0.59136831	      8.90053870	     65.41886247	     -0.00000000	     -4.02921031
      0.59145478	      8.89842077	     65.55122051	     -0.00000000	     -4.04085527
      0.59154124	      8.89644287	     65.68354014	     -0.00000000	     -4.05250993
      0.59162770	      8.89432632	     65.81573411	     -0.00000000	     -4.06417123
      0.59171416	      8.89235038	     65.94788971	     -0.00000000	     -4.07584218
      0.59180062	      8.89023489	     66.07991925	     -0.00000000	     -4.08751969
      0.59188708	      8.88826123	     66.21191067	     -0.00000000	     -4.09920679
      0.59197354	      8.88614650	     66.34377546	     -0.00000000	     -4.11090037
      0.59206000	      8.88417545	     66.47560256	     -0.00000000	     -4.12260351
      0.59214646	      8.88206116	     66.60730225	     -0.00000000	     -4.13431303
      0.59223292	      8.88009305	     66.73896491	     -0.00000000	     -4.14603206
      0.59231939	      8.87797886	     66.87049916	     -0.00000000	     -4.15775739
      0.59240585	      8.87601406	     67.00199725	     -0.00000000	     -4.16949220
      0.59249231	      8.87389962	     67.13336572	     -0.00000000	     -4.18123320
      0.59257877	      8.87193850	     67.26469913	     -0.00000000	     -4.19298367
      0.59266523	      8.86982341	     67.39590147	     -0.00000000	     -4.20474021
      0.59275169	      8.86786639	     67.52707011	     -0.00000000	     -4.21650622
      0.59283815	      8.86575025	     67.65810598	     -0.00000000	     -4.22827818
      0.59292461	      8.86379777	     67.78910976	     -0.00000000	     -4.24005961
      0.59301107	      8.86168012	     67.91997879	     -0.00000000	     -4.25184686
      0.59309753	      8.85973267	     68.05081764	     -0.00000000	     -4.26364358
      0.59318400	      8.85761301	     68.18151947	     -0.00000000	     -4.27544600
      0.59327046	      8.85567112	     68.31219336	     -0.00000000	     -4.28725791
      0.59335692	      8.85354890	     68.44272759	     -0.00000000	     -4.29907536
      0.59344338	      8.85161317	     68.57323649	     -0.00000000	     -4.31090236
      0.59352984	      8.84948777	     68.70360273	     -0.00000000	     -4.32273471
      0.59361630	      8.84755885	     68.83394663	     -0.00000000	     -4.33457668
      0.59370276	      8.84542959	     68.96414447	     -0.00000000	     -4.34642382
      0.59378922	      8.84350823	     69.09432341	     -0.00000000	     -4.35828064
      0.59387568	      8.84137431	     69.22435240	     -0.00000000	     -4.37014246
      0.59396214	      8.83946137	     69.35436644	     -0.00000000	     -4.38201403
      0.59404860	      8.83732191	     69.48422611	     -0.00000000	     -4.39389038
      0.59413507	      8.83541832	     69.61407534	     -0.00000000	     -4.40577661
      0.59422153	      8.83327232	     69.74376519	     -0.00000000	     -4.41766738
      0.59429925	      8.83155033	     69.86034308	     -0.00000000	     -4.42836507
      0.59437698	      8.82968511	     69.97680849	     -0.00000000	     -4.43906698
      0.59447124	      8.82752874	     70.11799795	     -0.00000000	     -4.45205503
      0.59456550	      8.82524583	     70.25904807	     -0.00000000	     -4.46505015
      0.59464506	      8.82347287	     70.37806980	     -0.00000000	     -4.47602680
      0.59472462	      8.82156574	     70.49697850	     -0.00000000	     -4.48700795
      0.59480419	      8.81974077	     70.61584143	     -0.00000000	     -4.49799598
      0.59491107	      8.81719277	     70.77537908	     -0.00000000	     -4.51276552
      0.59499126	      8.81539736	     70.89502923	     -0.00000000	     -4.52385520
      0.59507145	      8.81348256	     71.01456969	     -0.00000000	     -4.53494953
      0.59515165	      8.81164535	     71.13406165	     -0.00000000	     -4.54605070
      0.59525942	      8.80907763	     71.29450328	     -0.00000000	     -4.56097796
      0.59533805	      8.80732312	     71.41151405	     -0.00000000	     -4.57187683
      0.59541668	      8.80545273	     71.52841892	     -0.00000000	     -4.58278008
      0.59551479	      8.80322206	     71.67422045	     -0.00000000	     -4.59639364
      0.59560185	      8.80112646	     71.80347436	     -0.00000000	     -4.60848007
      0.59568891	      8.79918496	     71.93269027	     -0.00000000	     -4.62057511
      0.59577597	      8.79707537	     72.06176812	     -0.00000000	     -4.63267511
      0.59586303	      8.79515314	     72.19081819	     -0.00000000	     -4.64478404
      0.59595009	      8.79302571	     72.31971864	     -0.00000000	     -4.65689746
      0.59603715	      8.79112709	     72.44860405	     -0.00000000	     -4.66902024
      0.59611436	      8.78924328	     72.56278350	     -0.00000000	     -4.67977579
      0.59619158	      8.78750179	     72.67693938	     -0.00000000	     -4.69053824
      0.59628627	      8.78526365	     72.81680594	     -0.00000000	     -4.70374241
      0.59638096	      8.78315746	     72.95661148	     -0.00000000	     -4.71695597
      0.59645884	      8.78127037	     73.07146875	     -0.00000000	     -4.72782748
      0.59653672	      8.77951498	     73.18629783	     -0.00000000	     -4.73870579
      0.59663250	      8.77725278	     73.32740060	     -0.00000000	     -4.75209120
      0.59672829	      8.77513701	     73.46844426	     -0.00000000	     -4.76548624
      0.59680293	      8.77332237	     73.57823332	     -0.00000000	     -4.77592839
      0.59687757	      8.77163517	     73.68799836	     -0.00000000	     -4.78637678
      0.59697783	      8.76928383	     73.83530272	     -0.00000000	     -4.80041708
      0.59707809	      8.76707291	     73.98253591	     -0.00000000	     -4.81446757
      0.59714953	      8.76533105	     74.08733407	     -0.00000000	     -4.82448342
      0.59722097	      8.76371159	     74.19211184	     -0.00000000	     -4.83450498
      0.59732758	      8.76122607	     74.34833240	     -0.00000000	     -4.84946650
      0.59741638	      8.75923538	     74.47838589	     -0.00000000	     -4.86193731
      0.59750518	      8.75712287	     74.60831161	     -0.00000000	     -4.87441336
      0.59759399	      8.75516809	     74.73819595	     -0.00000000	     -4.88689780
      0.59768279	      8.75301368	     74.86792840	     -0.00000000	     -4.89938655
      0.59775928	      8.75134925	     74.97965657	     -0.00000000	     -4.91015081
      0.59783576	      8.74954721	     75.09127526	     -0.00000000	     -4.92091835
      0.59793107	      8.74740168	     75.23030069	     -0.00000000	     -4.93434371
      0.59802638	      8.74512788	     75.36918248	     -0.00000000	     -4.94777506
      0.59810332	      8.74344885	     75.48126175	     -0.00000000	     -4.95862421
      0.59818026	      8.74164120	     75.59323347	     -0.00000000	     -4.96947673
      0.59827658	      8.73947809	     75.73335704	     -0.00000000	     -4.98307199
      0.59837290	      8.73717505	     75.87333102	     -0.00000000	     -4.99667316
      0.59844709	      8.73556673	     75.98111806	     -0.00000000	     -5.00715585
      0.59852128	      8.73383303	     76.08880325	     -0.00000000	     -5.01764154
      0.59862147	      8.73157673	     76.23415164	     -0.00000000	     -5.03180981
      0.59872165	      8.72918638	     76.37934344	     -0.00000000	     -5.04598457
      0.59879323	      8.72764392	     76.48304688	     -0.00000000	     -5.05611762
      0.59886480	      8.72598044	     76.58665414	     -0.00000000	     -5.06625334
      0.59897011	      8.72360414	     76.73902119	     -0.00000000	     -5.08117567
      0.59905914	      8.72151804	     76.86769321	     -0.00000000	     -5.09379538
      0.59914816	      8.71955735	     76.99631274	     -0.00000000	     -5.10642276
      0.59923718	      8.71743289	     77.12479065	     -0.00000000	     -5.11905445
      0.59931659	      8.71570965	     77.23937291	     -0.00000000	     -5.13032951
      0.59939600	      8.71384450	     77.35383887	     -0.00000000	     -5.14160783
      0.59947541	      8.71207046	     77.46826030	     -0.00000000	     -5.15289208
      0.59957812	      8.70967447	     77.61611192	     -0.00000000	     -5.16749297
      0.59965869	      8.70791503	     77.73203888	     -0.00000000	     -5.17895300
      0.59973925	      8.70603019	     77.84785245	     -0.00000000	     -5.19041655
      0.59981982	      8.70423454	     77.96361867	     -0.00000000	     -5.20188608
      0.59992211	      8.70184723	     78.11046674	     -0.00000000	     -5.21645488
      0.60000113	      8.70012832	     78.22385974	     -0.00000000	     -5.22771586
      0.60008015	      8.69828667	     78.33714296	     -0.00000000	     -5.23898014
      0.60017509	      8.69618529	     78.47319771	     -0.00000000	     -5.25252227
      0.60027004	      8.69392373	     78.60909919	     -0.00000000	     -5.26606930
      0.60034249	      8.69237615	     78.71279331	     -0.00000000	     -5.27641393
      0.60041495	      8.69070176	     78.81638784	     -0.00000000	     -5.28676100
      0.60051679	      8.68842638	     78.96191278	     -0.00000000	     -5.30131145
      0.60060563	      8.68635798	     79.08874656	     -0.00000000	     -5.31401068
      0.60069447	      8.68442177	     79.21552977	     -0.00000000	     -5.32671727
      0.60078332	      8.68231184	     79.34216842	     -0.00000000	     -5.33942763
      0.60086123	      8.68063910	     79.45320469	     -0.00000000	     -5.35058092
      0.60093914	      8.67882708	     79.56412802	     -0.00000000	     -5.36173701
      0.60101705	      8.67709524	     79.67500578	     -0.00000000	     -5.37289846
      0.60112399	      8.67462597	     79.82705330	     -0.00000000	     -5.38822467
      0.60120355	      8.67290178	     79.94012166	     -0.00000000	     -5.39963367
      0.60128312	      8.67105917	     80.05308046	     -0.00000000	     -5.41104584
      0.60136268	      8.66929563	     80.16599027	     -0.00000000	     -5.42246347
      0.60146841	      8.66685154	     80.31589344	     -0.00000000	     -5.43764235
      0.60154613	      8.66517534	     80.42603688	     -0.00000000	     -5.44880635
      0.60162385	      8.66338248	     80.53607462	     -0.00000000	     -5.45997326
      0.60172062	      8.66125340	     80.67303104	     -0.00000000	     -5.47388585
      0.60180676	      8.65924212	     80.79479887	     -0.00000000	     -5.48627260
      0.60189289	      8.65738568	     80.91652818	     -0.00000000	     -5.49866637
      0.60197903	      8.65535922	     81.03811945	     -0.00000000	     -5.51106334
      0.60206516	      8.65352359	     81.15968319	     -0.00000000	     -5.52346773
      0.60215130	      8.65147757	     81.28109652	     -0.00000000	     -5.53587480
      0.60223743	      8.64966773	     81.40249615	     -0.00000000	     -5.54828979
      0.60231300	      8.64787603	     81.50886967	     -0.00000000	     -5.55918356
      0.60238857	      8.64622563	     81.61522023	     -0.00000000	     -5.57008294
      0.60248312	      8.64406278	     81.74815900	     -0.00000000	     -5.58372421
      0.60257767	      8.64202957	     81.88103374	     -0.00000000	     -5.59737311
      0.60265398	      8.64023449	     81.98815391	     -0.00000000	     -5.60839173
      0.60273029	      8.63856893	     82.09524612	     -0.00000000	     -5.61941584
      0.60282602	      8.63638077	     82.22946148	     -0.00000000	     -5.63324935
      0.60292174	      8.63433841	     82.36361506	     -0.00000000	     -5.64709077
      0.60299460	      8.63261744	     82.46559408	     -0.00000000	     -5.65762731
      0.60306745	      8.63102236	     82.56754995	     -0.00000000	     -5.66816888
      0.60316821	      8.62873625	     82.70843073	     -0.00000000	     -5.68275296
      0.60326897	      8.62659081	     82.84923660	     -0.00000000	     -5.69734546
      0.60333835	      8.62494549	     82.94606620	     -0.00000000	     -5.70739478
      0.60340773	      8.62342172	     83.04287702	     -0.00000000	     -5.71744873
      0.60351601	      8.62098032	     83.19385436	     -0.00000000	     -5.73314713
      0.60360421	      8.61906585	     83.31674465	     -0.00000000	     -5.74593975
      0.60369241	      8.61703403	     83.43950874	     -0.00000000	     -5.75873606
      0.60378061	      8.61515888	     83.56223026	     -0.00000000	     -5.77153929
      0.60386880	      8.61307947	     83.68479907	     -0.00000000	     -5.78434513
      0.60394341	      8.61151530	     83.78846570	     -0.00000000	     -5.79518350
      0.60401801	      8.60981501	     83.89202612	     -0.00000000	     -5.80602384
      0.60411366	      8.60772926	     84.02472754	     -0.00000000	     -5.81992780
      0.60420930	      8.60551766	     84.15728426	     -0.00000000	     -5.83383610
      0.60428431	      8.60393939	     84.26120468	     -0.00000000	     -5.84474855
      0.60435931	      8.60223536	     84.36502137	     -0.00000000	     -5.85566307
      0.60445626	      8.60012631	     84.49914793	     -0.00000000	     -5.86977772
      0.60455321	      8.59787809	     84.63312280	     -0.00000000	     -5.88389663
      0.60462511	      8.59637760	     84.73246605	     -0.00000000	     -5.89437379
      0.60469701	      8.59475378	     84.83171162	     -0.00000000	     -5.90485271
      0.60479875	      8.59253347	     84.97206363	     -0.00000000	     -5.91968668
      0.60488645	      8.59053642	     85.09292423	     -0.00000000	     -5.93247764
      0.60497415	      8.58866912	     85.21373484	     -0.00000000	     -5.94527491
      0.60506185	      8.58663671	     85.33440574	     -0.00000000	     -5.95807495
      0.60514955	      8.58481951	     85.45505263	     -0.00000000	     -5.97088231
      0.60522357	      8.58308817	     85.55674799	     -0.00000000	     -5.98169291
      0.60529759	      8.58149431	     85.65842141	     -0.00000000	     -5.99250851
      0.60539373	      8.57933351	     85.79035407	     -0.00000000	     -6.00655991
      0.60548986	      8.57730278	     85.92221873	     -0.00000000	     -6.02061848
      0.60556375	      8.57558581	     86.02343866	     -0.00000000	     -6.03142467
      0.60563763	      8.57399422	     86.12463316	     -0.00000000	     -6.04223566
      0.60573609	      8.57178609	     86.25937102	     -0.00000000	     -6.05664763
      0.60583456	      8.56972273	     86.39404000	     -0.00000000	     -6.07106713
      0.60590448	      8.56808774	     86.48955957	     -0.00000000	     -6.08130907
      0.60597441	      8.56657599	     86.58505964	     -0.00000000	     -6.09155541
      0.60607993	      8.56422748	     86.72903067	     -0.00000000	     -6.10702066
      0.60616756	      8.56235519	     86.84852749	     -0.00000000	     -6.11987089
      0.60625519	      8.56036140	     86.96789806	     -0.00000000	     -6.13272414
      0.60634282	      8.55852792	     87.08722788	     -0.00000000	     -6.14558383
      0.60643045	      8.55648775	     87.20640563	     -0.00000000	     -6.15844549
      0.60650476	      8.55495379	     87.30745090	     -0.00000000	     -6.16935731
      0.60657906	      8.55328305	     87.40839044	     -0.00000000	     -6.18027065
      0.60667416	      8.55123946	     87.53751181	     -0.00000000	     -6.19424379
      0.60676926	      8.54906972	     87.66648968	     -0.00000000	     -6.20822058
      0.60684403	      8.54752031	     87.76785685	     -0.00000000	     -6.21921373
      0.60691879	      8.54584459	     87.86912069	     -0.00000000	     -6.23020852
      0.60701513	      8.54377969	     87.99954487	     -0.00000000	     -6.24438257
      0.60711147	      8.54157506	     88.12981871	     -0.00000000	     -6.25856017
      0.60718315	      8.54010192	     88.22673485	     -0.00000000	     -6.26911502
      0.60725484	      8.53850496	     88.32355369	     -0.00000000	     -6.27967126
      0.60735589	      8.53633203	     88.45995418	     -0.00000000	     -6.29455745
      0.60744314	      8.53437190	     88.57760327	     -0.00000000	     -6.30741395
      0.60753038	      8.53254222	     88.69520322	     -0.00000000	     -6.32027627
      0.60761763	      8.53054712	     88.81266454	     -0.00000000	     -6.33314079
      0.60770488	      8.52876685	     88.93010222	     -0.00000000	     -6.34601212
      0.60777871	      8.52706289	     89.02934856	     -0.00000000	     -6.35690465
      0.60785254	      8.52549692	     89.12857318	     -0.00000000	     -6.36780184
      0.60794801	      8.52338013	     89.25676496	     -0.00000000	     -6.38189697
      0.60804348	      8.52139395	     89.38489012	     -0.00000000	     -6.39599865
      0.60811720	      8.51970365	     89.48370215	     -0.00000000	     -6.40688873
      0.60819092	      8.51813941	     89.58248902	     -0.00000000	     -6.41778328
      0.60828863	      8.51597800	     89.71329520	     -0.00000000	     -6.43222614
      0.60838633	      8.51396156	     89.84403407	     -0.00000000	     -6.44667589
      0.60845620	      8.51235008	     89.93740061	     -0.00000000	     -6.45700933
      0.60852606	      8.51086231	     90.03074769	     -0.00000000	     -6.46734688
      0.60863052	      8.50856919	     90.17018098	     -0.00000000	     -6.48280617
      0.60871768	      8.50673521	     90.28645945	     -0.00000000	     -6.49571173
      0.60880484	      8.50477851	     90.40261254	     -0.00000000	     -6.50861976
      0.60889200	      8.50298285	     90.51872581	     -0.00000000	     -6.52153376
      0.60897917	      8.50098061	     90.63468845	     -0.00000000	     -6.53444916
      0.60905329	      8.49947388	     90.73329054	     -0.00000000	     -6.54543771
      0.60912741	      8.49782984	     90.83178735	     -0.00000000	     -6.55642740
      0.60922186	      8.49583064	     90.95723886	     -0.00000000	     -6.57043694
      0.60931632	      8.49370458	     91.08254841	     -0.00000000	     -6.58444948
      0.60939089	      8.49218269	     91.18146059	     -0.00000000	     -6.59551826
      0.60946547	      8.49053379	     91.28026986	     -0.00000000	     -6.60658830
      0.60956112	      8.48851445	     91.40694219	     -0.00000000	     -6.62079265
      0.60965678	      8.48635490	     91.53346596	     -0.00000000	     -6.63499989
      0.60972834	      8.48490679	     91.62810305	     -0.00000000	     -6.64563384
      0.60979990	      8.48333430	     91.72264319	     -0.00000000	     -6.65626881
      0.60990012	      8.48121166	     91.85495808	     -0.00000000	     -6.67116698
      0.60998689	      8.47928848	     91.96940658	     -0.00000000	     -6.68406994
      0.61007366	      8.47749667	     92.08380708	     -0.00000000	     -6.69697826
      0.61016043	      8.47553926	     92.19807031	     -0.00000000	     -6.70988824
      0.61024721	      8.47379559	     92.31231030	     -0.00000000	     -6.72280457
      0.61032096	      8.47211675	     92.40927679	     -0.00000000	     -6.73378282
      0.61039471	      8.47057649	     92.50622173	     -0.00000000	     -6.74476545
      0.61048938	      8.46850579	     92.63055520	     -0.00000000	     -6.75886723
      0.61058406	      8.46656639	     92.75482399	     -0.00000000	     -6.77297497
      0.61065773	      8.46490031	     92.85140087	     -0.00000000	     -6.78395353
      0.61073140	      8.46336121	     92.94795286	     -0.00000000	     -6.79493627
      0.61082818	      8.46124926	     93.07467104	     -0.00000000	     -6.80936718
      0.61092496	      8.45928243	     93.20132403	     -0.00000000	     -6.82380437
      0.61099492	      8.45769135	     93.29275855	     -0.00000000	     -6.83424116
      0.61106488	      8.45622457	     93.38417354	     -0.00000000	     -6.84468181
      0.61116798	      8.45399200	     93.51876901	     -0.00000000	     -6.86007173
      0.61125463	      8.45219712	     93.63182468	     -0.00000000	     -6.87301173
      0.61134129	      8.45027782	     93.74475594	     -0.00000000	     -6.88595368
      0.61142794	      8.44852034	     93.85764857	     -0.00000000	     -6.89890114
      0.61151460	      8.44655707	     93.97039246	     -0.00000000	     -6.91184950
      0.61158867	      8.44507427	     94.06675313	     -0.00000000	     -6.92292268
      0.61166274	      8.44345347	     94.16300884	     -0.00000000	     -6.93399665
      0.61175638	      8.44150209	     94.28463532	     -0.00000000	     -6.94800138
      0.61185003	      8.43942287	     94.40612189	     -0.00000000	     -6.96200849
      0.61192455	      8.43792528	     94.50278500	     -0.00000000	     -6.97316129
      0.61199908	      8.43629962	     94.59934541	     -0.00000000	     -6.98431498
      0.61209385	      8.43432997	     94.72207155	     -0.00000000	     -6.99850327
      0.61218863	      8.43221955	     94.84465151	     -0.00000000	     -7.01269381
      0.61226025	      8.43079214	     94.93727096	     -0.00000000	     -7.02342291
      0.61233187	      8.42923955	     95.02979356	     -0.00000000	     -7.03415271
      0.61243094	      8.42717371	     95.15769192	     -0.00000000	     -7.04899831
      0.61253000	      8.42497249	     95.28543618	     -0.00000000	     -7.06384651
      0.61259880	      8.42361186	     95.37412932	     -0.00000000	     -7.07416224
      0.61266759	      8.42213003	     95.46273146	     -0.00000000	     -7.08447850
      0.61277262	      8.41993481	     95.59791137	     -0.00000000	     -7.10023276
      0.61285986	      8.41803811	     95.71008115	     -0.00000000	     -7.11332191
      0.61294710	      8.41626445	     95.82219960	     -0.00000000	     -7.12641589
      0.61303434	      8.41432538	     95.93418062	     -0.00000000	     -7.13951104
      0.61311120	      8.41279084	     96.03282471	     -0.00000000	     -7.15105391
      0.61318807	      8.41111514	     96.13135835	     -0.00000000	     -7.16259750
      0.61326494	      8.40952545	     96.22984932	     -0.00000000	     -7.17414467
      0.61336732	      8.40731059	     96.36089915	     -0.00000000	     -7.18952756
      0.61344553	      8.40573594	     96.46096245	     -0.00000000	     -7.20128311
      0.61352374	      8.40403840	     96.56091843	     -0.00000000	     -7.21303965
      0.61360195	      8.40242547	     96.66082893	     -0.00000000	     -7.22479981
      0.61370357	      8.40022519	     96.79050681	     -0.00000000	     -7.24008234
      0.61378017	      8.39869036	     96.88821005	     -0.00000000	     -7.25160600
      0.61385676	      8.39703482	     96.98580957	     -0.00000000	     -7.26313052
      0.61395041	      8.39511938	     97.10506990	     -0.00000000	     -7.27722443
      0.61403450	      8.39327845	     97.21205103	     -0.00000000	     -7.28988315
      0.61411860	      8.39159464	     97.31899728	     -0.00000000	     -7.30254674
      0.61420270	      8.38974067	     97.42581126	     -0.00000000	     -7.31521100
      0.61428680	      8.38807497	     97.53259965	     -0.00000000	     -7.32788049
      0.61437089	      8.38620463	     97.63924558	     -0.00000000	     -7.34055020
      0.61445499	      8.38456073	     97.74587727	     -0.00000000	     -7.35322560
      0.61453021	      8.38289121	     97.84112494	     -0.00000000	     -7.36456284
      0.61460543	      8.38136632	     97.93635037	     -0.00000000	     -7.37590417
      0.61469631	      8.37941697	     98.05128730	     -0.00000000	     -7.38960886
      0.61478720	      8.37760214	     98.16616898	     -0.00000000	     -7.40331849
      0.61486313	      8.37592932	     98.26202687	     -0.00000000	     -7.41477259
      0.61493906	      8.37439148	     98.35785843	     -0.00000000	     -7.42623064
      0.61503079	      8.37242521	     98.47351883	     -0.00000000	     -7.44007553
      0.61512253	      8.37060725	     98.58912633	     -0.00000000	     -7.45392553
      0.61519561	      8.36899216	     98.68111129	     -0.00000000	     -7.46495990
      0.61526870	      8.36750752	     98.77307346	     -0.00000000	     -7.47599797
      0.61536417	      8.36547707	     98.89308339	     -0.00000000	     -7.49041878
      0.61545964	      8.36358801	     99.01303038	     -0.00000000	     -7.50484482
      0.61553002	      8.36202916	     99.10134511	     -0.00000000	     -7.51548050
      0.61560041	      8.36059521	     99.18963990	     -0.00000000	     -7.52611962
      0.61570086	      8.35847282	     99.31552900	     -0.00000000	     -7.54130548
      0.61578646	      8.35675070	     99.42273653	     -0.00000000	     -7.55424980
      0.61587205	      8.35490092	     99.52982201	     -0.00000000	     -7.56719516
      0.61595765	      8.35321240	     99.63687107	     -0.00000000	     -7.58014527
      0.61604325	      8.35132458	     99.74377690	     -0.00000000	     -7.59309546
      0.61611795	      8.34986818	     99.83706316	     -0.00000000	     -7.60440191
      0.61619265	      8.34827138	     99.93024375	     -0.00000000	     -7.61570857
      0.61628397	      8.34642502	    100.04409002	     -0.00000000	     -7.62953365
      0.61637528	      8.34444679	    100.15780154	     -0.00000000	     -7.64336000
      0.61645039	      8.34297821	    100.25131344	     -0.00000000	     -7.65473751
      0.61652551	      8.34137750	    100.34472152	     -0.00000000	     -7.66611531
      0.61661771	      8.33951814	    100.45932926	     -0.00000000	     -7.68008641
      0.61670992	      8.33751615	    100.57379732	     -0.00000000	     -7.69405863
      0.61678257	      8.33610570	    100.66396495	     -0.00000000	     -7.70507128
      0.61685522	      8.33456682	    100.75403411	     -0.00000000	     -7.71608408
      0.61695074	      8.33263418	    100.87240431	     -0.00000000	     -7.73056916
      0.61704627	      8.33056511	    100.99062964	     -0.00000000	     -7.74505559
      0.61711659	      8.32920821	    101.07763857	     -0.00000000	     -7.75572330
      0.61718691	      8.32772761	    101.16455433	     -0.00000000	     -7.76639107
      0.61728672	      8.32570384	    101.28784739	     -0.00000000	     -7.78153665
      0.61737242	      8.32388225	    101.39359950	     -0.00000000	     -7.79454325
      0.61745812	      8.32219087	    101.49930600	     -0.00000000	     -7.80755397
      0.61754383	      8.32033511	    101.60487996	     -0.00000000	     -7.82056498
      0.61762953	      8.31869172	    101.71043256	     -0.00000000	     -7.83358116
      0.61770254	      8.31709510	    101.80023194	     -0.00000000	     -7.84466940
      0.61777556	      8.31563786	    101.89001149	     -0.00000000	     -7.85576117
      0.61786880	      8.31368199	    102.00454670	     -0.00000000	     -7.86992705
      0.61796204	      8.31185840	    102.11902157	     -0.00000000	     -7.88409744
      0.61803498	      8.31027397	    102.20845961	     -0.00000000	     -7.89518283
      0.61810792	      8.30881762	    102.29787462	     -0.00000000	     -7.90627158
      0.61820316	      8.30682449	    102.41450199	     -0.00000000	     -7.92075107
      0.61829840	      8.30497690	    102.53106868	     -0.00000000	     -7.93523531
      0.61836779	      8.30346111	    102.61588600	     -0.00000000	     -7.94578834
      0.61843718	      8.30207045	    102.70068523	     -0.00000000	     -7.95634450
      0.61853835	      8.29997008	    102.82420288	     -0.00000000	     -7.97173712
      0.61862386	      8.29827826	    102.92852739	     -0.00000000	     -7.98474973
      0.61870937	      8.29646033	    103.03273145	     -0.00000000	     -7.99776293
      0.61879487	      8.29480542	    103.13690015	     -0.00000000	     -8.01078048
      0.61888038	      8.29294427	    103.24092491	     -0.00000000	     -8.02379753
      0.61895369	      8.29154442	    103.33009913	     -0.00000000	     -8.03496168
      0.61902699	      8.29000567	    103.41917135	     -0.00000000	     -8.04612561
      0.61911927	      8.28816776	    103.53123619	     -0.00000000	     -8.06018215
      0.61921155	      8.28620092	    103.64316626	     -0.00000000	     -8.07423951
      0.61928530	      8.28478702	    103.73259871	     -0.00000000	     -8.08547817
      0.61935905	      8.28324404	    103.82193139	     -0.00000000	     -8.09671671
      0.61945243	      8.28138924	    103.93498613	     -0.00000000	     -8.11095069
      0.61954581	      8.27939279	    104.04790016	     -0.00000000	     -8.12518531
      0.61961673	      8.27804473	    104.13363410	     -0.00000000	     -8.13599945
      0.61968765	      8.27657063	    104.21927393	     -0.00000000	     -8.14681336
      0.61978518	      8.27462630	    104.33698292	     -0.00000000	     -8.16168882
      0.61988271	      8.27254582	    104.45454400	     -0.00000000	     -8.17656517
      0.61995087	      8.27126032	    104.53668786	     -0.00000000	     -8.18696542
      0.62001903	      8.26985290	    104.61874326	     -0.00000000	     -8.19736535
      0.62012229	      8.26778912	    104.74297198	     -0.00000000	     -8.21312397
      0.62020835	      8.26599452	    104.84638805	     -0.00000000	     -8.22625821
      0.62029440	      8.26432414	    104.94975655	     -0.00000000	     -8.23939610
      0.62038046	      8.26248814	    105.05299262	     -0.00000000	     -8.25253380
      0.62045661	      8.26103751	    105.14433410	     -0.00000000	     -8.26416418
      0.62053277	      8.25944446	    105.23556819	     -0.00000000	     -8.27579422
      0.62060892	      8.25793990	    105.32676252	     -0.00000000	     -8.28742697
      0.62070922	      8.25585869	    105.44673847	     -0.00000000	     -8.30274861
      0.62078665	      8.25437105	    105.53931728	     -0.00000000	     -8.31458035
      0.62086408	      8.25275858	    105.63179175	     -0.00000000	     -8.32641198
      0.62094151	      8.25123326	    105.72422391	     -0.00000000	     -8.33824632
      0.62104111	      8.24916470	    105.84298660	     -0.00000000	     -8.35346943
      0.62111701	      8.24771357	    105.93344913	     -0.00000000	     -8.36507330
      0.62119291	      8.24613987	    106.02381075	     -0.00000000	     -8.37667701
      0.62128498	      8.24434158	    106.13337291	     -0.00000000	     -8.39075680
      0.62137705	      8.24237990	    106.24279165	     -0.00000000	     -8.40483654
      0.62144625	      8.24108761	    106.32502192	     -0.00000000	     -8.41542279
      0.62151545	      8.23966733	    106.40716079	     -0.00000000	     -8.42600852
      0.62161487	      8.23770253	    106.52509506	     -0.00000000	     -8.44121981
      0.62170074	      8.23592395	    106.62685328	     -0.00000000	     -8.45436018
      0.62178662	      8.23427730	    106.72856686	     -0.00000000	     -8.46750408
      0.62187250	      8.23245419	    106.83014585	     -0.00000000	     -8.48064739
      0.62194725	      8.23104771	    106.91855122	     -0.00000000	     -8.49209193
      0.62202201	      8.22950108	    107.00685279	     -0.00000000	     -8.50353591
      0.62211184	      8.22775276	    107.11291108	     -0.00000000	     -8.51729101
      0.62220166	      8.22586744	    107.21883862	     -0.00000000	     -8.53104616
      0.62227609	      8.22446690	    107.30658674	     -0.00000000	     -8.54244700
      0.62235053	      8.22293287	    107.39423365	     -0.00000000	     -8.55384733
      0.62244167	      8.22116082	    107.50150573	     -0.00000000	     -8.56781046
      0.62253281	      8.21924650	    107.60864302	     -0.00000000	     -8.58177356
      0.62260506	      8.21789554	    107.69355529	     -0.00000000	     -8.59284597
      0.62267731	      8.21641532	    107.77837130	     -0.00000000	     -8.60391780
      0.62277149	      8.21457874	    107.88886698	     -0.00000000	     -8.61835277
      0.62286567	      8.21260472	    107.99922312	     -0.00000000	     -8.63278783
      0.62293562	      8.21130508	    108.08117423	     -0.00000000	     -8.64351295
      0.62300557	      8.20988089	    108.16303421	     -0.00000000	     -8.65423746
      0.62310384	      8.20795964	    108.27797021	     -0.00000000	     -8.66930720
      0.62318862	      8.20621652	    108.37700984	     -0.00000000	     -8.68230787
      0.62327340	      8.20460499	    108.47600718	     -0.00000000	     -8.69531180
      0.62335817	      8.20282869	    108.57487615	     -0.00000000	     -8.70831503
      0.62344295	      8.20126333	    108.67372592	     -0.00000000	     -8.72132256
      0.62351561	      8.19972597	    108.75832651	     -0.00000000	     -8.73246951
      0.62358827	      8.19832883	    108.84290875	     -0.00000000	     -8.74361941
      0.62368016	      8.19646486	    108.94975359	     -0.00000000	     -8.75771913
      0.62377204	      8.19473412	    109.05654272	     -0.00000000	     -8.77182231
      0.62384467	      8.19320771	    109.14084506	     -0.00000000	     -8.78296971
      0.62391730	      8.19181067	    109.22512599	     -0.00000000	     -8.79411988
      0.62401101	      8.18991400	    109.33375012	     -0.00000000	     -8.80850598
      0.62410472	      8.18816315	    109.44231849	     -0.00000000	     -8.82289573
      0.62417400	      8.18669942	    109.52247318	     -0.00000000	     -8.83353316
      0.62424328	      8.18536172	    109.60261086	     -0.00000000	     -8.84417320
      0.62434239	      8.18337216	    109.71714328	     -0.00000000	     -8.85939572
      0.62442694	      8.18176112	    109.81478348	     -0.00000000	     -8.87238389
      0.62451149	      8.18002167	    109.91230681	     -0.00000000	     -8.88537164
      0.62459604	      8.17844616	    110.00979798	     -0.00000000	     -8.89836291
      0.62468059	      8.17666563	    110.10715018	     -0.00000000	     -8.91135270
      0.62475360	      8.17532308	    110.19120317	     -0.00000000	     -8.92257265
      0.62482660	      8.17384061	    110.27515635	     -0.00000000	     -8.93379165
      0.62491750	      8.17209659	    110.37962716	     -0.00000000	     -8.94776233
      0.62500839	      8.17022216	    110.48396837	     -0.00000000	     -8.96173269
      0.62508184	      8.16886632	    110.56825405	     -0.00000000	     -8.97302381
      0.62515528	      8.16737988	    110.65244203	     -0.00000000	     -8.98431409
      0.62524719	      8.16562132	    110.75774751	     -0.00000000	     -8.99844643
      0.62533910	      8.16372024	    110.86291799	     -0.00000000	     -9.01257826
      0.62540987	      8.16242473	    110.94387408	     -0.00000000	     -9.02346167
      0.62548063	      8.16100197	    111.02473785	     -0.00000000	     -9.03434418
      0.62557635	      8.15916345	    111.13405756	     -0.00000000	     -9.04906725
      0.62567207	      8.15718826	    111.24323621	     -0.00000000	     -9.06378993
      0.62574026	      8.15594938	    111.32099141	     -0.00000000	     -9.07428016
      0.62580844	      8.15458767	    111.39865964	     -0.00000000	     -9.08476945
      0.62590929	      8.15264543	    111.51346686	     -0.00000000	     -9.10028671
      0.62599426	      8.15093088	    111.61008036	     -0.00000000	     -9.11335993
      0.62607922	      8.14934303	    111.70665052	     -0.00000000	     -9.12643597
      0.62616419	      8.14758980	    111.80309314	     -0.00000000	     -9.13951085
      0.62624014	      8.14619633	    111.88928765	     -0.00000000	     -9.15120201
      0.62631609	      8.14465844	    111.97537677	     -0.00000000	     -9.16289207
      0.62639204	      8.14321427	    112.06142917	     -0.00000000	     -9.17458423
      0.62648963	      8.14125473	    112.17186667	     -0.00000000	     -9.18960625
      0.62656670	      8.13982943	    112.25905395	     -0.00000000	     -9.20147365
      0.62664378	      8.13827583	    112.34613873	     -0.00000000	     -9.21334013
      0.62672085	      8.13681449	    112.43318454	     -0.00000000	     -9.22520869
      0.62681793	      8.13486365	    112.54269247	     -0.00000000	     -9.24015663
      0.62689360	      8.13347085	    112.62801964	     -0.00000000	     -9.25181131
      0.62696927	      8.13195222	    112.71324752	     -0.00000000	     -9.26346504
      0.62704494	      8.13051392	    112.79843545	     -0.00000000	     -9.27512062
      0.62714647	      8.12848459	    112.91261727	     -0.00000000	     -9.29076049
      0.62722142	      8.12710634	    112.99685795	     -0.00000000	     -9.30230696
      0.62729637	      8.12560911	    113.08100265	     -0.00000000	     -9.31385253
      0.62738847	      8.12387753	    113.18435684	     -0.00000000	     -9.32804363
      0.62747039	      8.12221628	    113.27617387	     -0.00000000	     -9.34066537
      0.62755232	      8.12071051	    113.36796183	     -0.00000000	     -9.35329006
      0.62763424	      8.11904087	    113.45962902	     -0.00000000	     -9.36591332
      0.62771616	      8.11754751	    113.55127315	     -0.00000000	     -9.37853979
      0.62779809	      8.11586782	    113.64279015	     -0.00000000	     -9.39116449
      0.62788001	      8.11438865	    113.73429109	     -0.00000000	     -9.40379273
      0.62796193	      8.11269698	    113.82565746	     -0.00000000	     -9.41641881
      0.62804386	      8.11123413	    113.91701593	     -0.00000000	     -9.42904878
      0.62812578	      8.10952813	    114.00823113	     -0.00000000	     -9.44167617
      0.62819859	      8.10822180	    114.08929914	     -0.00000000	     -9.45290252
      0.62827140	      8.10677142	    114.17026780	     -0.00000000	     -9.46412747
      0.62836098	      8.10509123	    114.26983144	     -0.00000000	     -9.47793940
      0.62845056	      8.10328314	    114.36927067	     -0.00000000	     -9.49175040
      0.62852487	      8.10193948	    114.45174458	     -0.00000000	     -9.50321092
      0.62859919	      8.10046196	    114.53411979	     -0.00000000	     -9.51467014
      0.62868888	      8.09878907	    114.63349154	     -0.00000000	     -9.52850280
      0.62877857	      8.09697006	    114.73273363	     -0.00000000	     -9.54233422
      0.62885026	      8.09568464	    114.81204673	     -0.00000000	     -9.55339309
      0.62892196	      8.09426875	    114.89126641	     -0.00000000	     -9.56445064
      0.62901488	      8.09252783	    114.99388337	     -0.00000000	     -9.57878389
      0.62910780	      8.09064954	    115.09636692	     -0.00000000	     -9.59311604
      0.62917741	      8.08940851	    115.17313550	     -0.00000000	     -9.60385677
      0.62924703	      8.08804222	    115.24981547	     -0.00000000	     -9.61459619
      0.62934371	      8.08622639	    115.35624541	     -0.00000000	     -9.62951306
      0.62944040	      8.08427239	    115.46253414	     -0.00000000	     -9.64442881
      0.62950693	      8.08309870	    115.53565757	     -0.00000000	     -9.65469464
      0.62957345	      8.08180274	    115.60869795	     -0.00000000	     -9.66495915
      0.62967657	      8.07985956	    115.72183549	     -0.00000000	     -9.68087091
      0.62976162	      8.07818480	    115.81504287	     -0.00000000	     -9.69399443
      0.62984667	      8.07663267	    115.90820673	     -0.00000000	     -9.70712020
      0.62993171	      8.07491350	    116.00124441	     -0.00000000	     -9.72024420
      0.63000625	      8.07358238	    116.08276993	     -0.00000000	     -9.73174919
      0.63008079	      8.07210977	    116.16419484	     -0.00000000	     -9.74325262
      0.63015533	      8.07072128	    116.24558352	     -0.00000000	     -9.75475761
      0.63025591	      8.06875148	    116.35528455	     -0.00000000	     -9.77028145
      0.63033188	      8.06738011	    116.43810508	     -0.00000000	     -9.78200908
      0.63040785	      8.06588638	    116.52082826	     -0.00000000	     -9.79373540
      0.63048382	      8.06447577	    116.60351267	     -0.00000000	     -9.80546327
      0.63058341	      8.06252259	    116.71177753	     -0.00000000	     -9.82083620
      0.63065778	      8.06118752	    116.79258878	     -0.00000000	     -9.83231797
      0.63073215	      8.05973196	    116.87330597	     -0.00000000	     -9.84379842
      0.63082366	      8.05804857	    116.97258645	     -0.00000000	     -9.85792843
      0.63090552	      8.05642223	    117.06127556	     -0.00000000	     -9.87056559
      0.63098738	      8.05495353	    117.14993724	     -0.00000000	     -9.88320539
      0.63106923	      8.05331385	    117.23847800	     -0.00000000	     -9.89584322
      0.63115109	      8.05186324	    117.32700030	     -0.00000000	     -9.90848412
      0.63123295	      8.05020689	    117.41539189	     -0.00000000	     -9.92112258
      0.63131480	      8.04877808	    117.50377600	     -0.00000000	     -9.93376463
      0.63138806	      8.04729898	    117.58275260	     -0.00000000	     -9.94507553
      0.63146131	      8.04596558	    117.66171286	     -0.00000000	     -9.95638881
      0.63154971	      8.04424841	    117.75689826	     -0.00000000	     -9.97004115
      0.63163812	      8.04266650	    117.85203805	     -0.00000000	     -9.98369588
      0.63171212	      8.04118466	    117.93156486	     -0.00000000	     -9.99512367
      0.63178612	      8.03983897	    118.01107151	     -0.00000000	    -10.00655372
      0.63187528	      8.03810776	    118.10676366	     -0.00000000	    -10.02032527
      0.63196445	      8.03652574	    118.20241281	     -0.00000000	    -10.03409944
      0.63203575	      8.03509290	    118.27878938	     -0.00000000	    -10.04511193
      0.63210705	      8.03379169	    118.35514877	     -0.00000000	    -10.05612662
      0.63219973	      8.03200765	    118.45429551	     -0.00000000	    -10.07044308
      0.63229241	      8.03036563	    118.55339050	     -0.00000000	    -10.08476214
      0.63236119	      8.02898011	    118.62682539	     -0.00000000	    -10.09538683
      0.63242997	      8.02772063	    118.70024537	     -0.00000000	    -10.10601362
      0.63252725	      8.02586136	    118.80398191	     -0.00000000	    -10.12104362
      0.63261440	      8.02429567	    118.89685980	     -0.00000000	    -10.13451070
      0.63270156	      8.02254919	    118.98960531	     -0.00000000	    -10.14797581
      0.63277131	      8.02133955	    119.06382612	     -0.00000000	    -10.15875527
      0.63284106	      8.01999692	    119.13795733	     -0.00000000	    -10.16953323
      0.63293505	      8.01827399	    119.23779773	     -0.00000000	    -10.18405929
      0.63302905	      8.01642107	    119.33750711	     -0.00000000	    -10.19858425
      0.63309787	      8.01522678	    119.41049721	     -0.00000000	    -10.20922170
      0.63316669	      8.01390921	    119.48340196	     -0.00000000	    -10.21985783
      0.63326384	      8.01212846	    119.58625677	     -0.00000000	    -10.23487448
      0.63334711	      8.01051645	    119.67430945	     -0.00000000	    -10.24774473
      0.63343038	      8.00903503	    119.76232525	     -0.00000000	    -10.26061747
      0.63351364	      8.00739232	    119.85022171	     -0.00000000	    -10.27348860
      0.63359691	      8.00595305	    119.93810191	     -0.00000000	    -10.28636329
      0.63366943	      8.00450822	    120.01451661	     -0.00000000	    -10.29757284
      0.63374194	      8.00320550	    120.09091557	     -0.00000000	    -10.30878494
      0.63383109	      8.00149997	    120.18473932	     -0.00000000	    -10.32256909
      0.63392024	      7.99993074	    120.27851717	     -0.00000000	    -10.33635604
      0.63399271	      7.99849569	    120.35463956	     -0.00000000	    -10.34756150
      0.63406518	      7.99719333	    120.43074370	     -0.00000000	    -10.35876944
      0.63415585	      7.99546289	    120.52585499	     -0.00000000	    -10.37279179
      0.63424652	      7.99387897	    120.62092050	     -0.00000000	    -10.38681723
      0.63431611	      7.99249502	    120.69378110	     -0.00000000	    -10.39758072
      0.63438571	      7.99123950	    120.76662664	     -0.00000000	    -10.40834666
      0.63448065	      7.98944290	    120.86589634	     -0.00000000	    -10.42303344
      0.63457559	      7.98778856	    120.96511081	     -0.00000000	    -10.43772348
      0.63464210	      7.98645972	    121.03450865	     -0.00000000	    -10.44801262
      0.63470860	      7.98525484	    121.10389467	     -0.00000000	    -10.45830418
      0.63480991	      7.98335231	    121.20948001	     -0.00000000	    -10.47398139
      0.63489360	      7.98185846	    121.29664374	     -0.00000000	    -10.48693458
      0.63497730	      7.98024242	    121.38369920	     -0.00000000	    -10.49988717
      0.63506099	      7.97878809	    121.47072631	     -0.00000000	    -10.51284323
      0.63514468	      7.97712392	    121.55762059	     -0.00000000	    -10.52579752
      0.63521550	      7.97591441	    121.63115562	     -0.00000000	    -10.53676425
      0.63528633	      7.97456624	    121.70459885	     -0.00000000	    -10.54772994
      0.63537726	      7.97293085	    121.79883623	     -0.00000000	    -10.56181065
      0.63546819	      7.97116707	    121.89295056	     -0.00000000	    -10.57589114
      0.63553936	      7.96994525	    121.96659875	     -0.00000000	    -10.58691549
      0.63561053	      7.96859562	    122.04015782	     -0.00000000	    -10.59793907
      0.63570281	      7.96694023	    122.13548295	     -0.00000000	    -10.61223535
      0.63579509	      7.96514276	    122.23067880	     -0.00000000	    -10.62653147
      0.63586322	      7.96398563	    122.30095694	     -0.00000000	    -10.63709066
      0.63593136	      7.96270321	    122.37115123	     -0.00000000	    -10.64764912
      0.63602844	      7.96095366	    122.47109896	     -0.00000000	    -10.66269543
      0.63611179	      7.95936745	    122.55681839	     -0.00000000	    -10.67561583
      0.63619515	      7.95791231	    122.64250180	     -0.00000000	    -10.68853986
      0.63627850	      7.95628989	    122.72806559	     -0.00000000	    -10.70146331
      0.63636186	      7.95488524	    122.81361772	     -0.00000000	    -10.71439173
      0.63643228	      7.95349809	    122.88577405	     -0.00000000	    -10.72531149
      0.63650269	      7.95225062	    122.95791769	     -0.00000000	    -10.73623466
      0.63659394	      7.95054138	    123.05131008	     -0.00000000	    -10.75039147
      0.63668520	      7.94896364	    123.14465232	     -0.00000000	    -10.76455266
      0.63675561	      7.94758767	    123.21657363	     -0.00000000	    -10.77547925
      0.63682603	      7.94633929	    123.28847892	     -0.00000000	    -10.78640924
      0.63691930	      7.94459616	    123.38362099	     -0.00000000	    -10.80088844
      0.63701257	      7.94299921	    123.47871327	     -0.00000000	    -10.81537265
      0.63707939	      7.94168356	    123.54673399	     -0.00000000	    -10.82574855
      0.63714621	      7.94049318	    123.61474325	     -0.00000000	    -10.83612783
      0.63724574	      7.93864986	    123.71593957	     -0.00000000	    -10.85159010
      0.63732905	      7.93718755	    123.80058747	     -0.00000000	    -10.86453651
      0.63741236	      7.93560028	    123.88512828	     -0.00000000	    -10.87748378
      0.63749567	      7.93417724	    123.96964283	     -0.00000000	    -10.89043613
      0.63757898	      7.93254234	    124.05402612	     -0.00000000	    -10.90338823
      0.63764951	      7.93135798	    124.12546680	     -0.00000000	    -10.91435896
      0.63772004	      7.93003475	    124.19681708	     -0.00000000	    -10.92532980
      0.63781069	      7.92842951	    124.28845998	     -0.00000000	    -10.93943294
      0.63790133	      7.92669601	    124.37998191	     -0.00000000	    -10.95353789
      0.63797225	      7.92549833	    124.45157439	     -0.00000000	    -10.96457864
      0.63804316	      7.92417281	    124.52307910	     -0.00000000	    -10.97561990
      0.63813513	      7.92254850	    124.61575253	     -0.00000000	    -10.98994275
      0.63822709	      7.92078189	    124.70829876	     -0.00000000	    -11.00426772
      0.63829497	      7.91964821	    124.77659434	     -0.00000000	    -11.01484553
      0.63836284	      7.91838916	    124.84480736	     -0.00000000	    -11.02542392
      0.63845962	      7.91667160	    124.94200030	     -0.00000000	    -11.04051123
      0.63854268	      7.91511333	    125.02532987	     -0.00000000	    -11.05346496
      0.63862575	      7.91368610	    125.10862469	     -0.00000000	    -11.06642443
      0.63870882	      7.91209148	    125.19180171	     -0.00000000	    -11.07938542
      0.63879189	      7.91071481	    125.27496821	     -0.00000000	    -11.09235358
      0.63886204	      7.90935140	    125.34509163	     -0.00000000	    -11.10330560
      0.63893219	      7.90812771	    125.41520322	     -0.00000000	    -11.11426265
      0.63902315	      7.90644862	    125.50600314	     -0.00000000	    -11.12847192
      0.63911410	      7.90490099	    125.59675444	     -0.00000000	    -11.14268838
      0.63918426	      7.90354858	    125.66665427	     -0.00000000	    -11.15365582
      0.63925442	      7.90232377	    125.73653895	     -0.00000000	    -11.16462840
      0.63934738	      7.90061136	    125.82903372	     -0.00000000	    -11.17917101
      0.63944034	      7.89904513	    125.92148029	     -0.00000000	    -11.19372180
      0.63950691	      7.89775171	    125.98758802	     -0.00000000	    -11.20414434
      0.63957349	      7.89658358	    126.05368504	     -0.00000000	    -11.21457193
      0.63967269	      7.89477286	    126.15206497	     -0.00000000	    -11.23011406
      0.63975572	      7.89333788	    126.23435102	     -0.00000000	    -11.24312933
      0.63983875	      7.89177787	    126.31653171	     -0.00000000	    -11.25614817
      0.63992177	      7.89038220	    126.39868734	     -0.00000000	    -11.26917491
      0.64000480	      7.88877431	    126.48071352	     -0.00000000	    -11.28220419
      0.64007506	      7.88761369	    126.55012547	     -0.00000000	    -11.29323713
      0.64014532	      7.88631416	    126.61944839	     -0.00000000	    -11.30427225
      0.64023569	      7.88473774	    126.70856442	     -0.00000000	    -11.31847341
      0.64032606	      7.88303302	    126.79756140	     -0.00000000	    -11.33267993
      0.64039670	      7.88185910	    126.86711592	     -0.00000000	    -11.34379258
      0.64046734	      7.88055735	    126.93658405	     -0.00000000	    -11.35490796
      0.64055904	      7.87896187	    127.02671350	     -0.00000000	    -11.36934565
      0.64065074	      7.87722397	    127.11671770	     -0.00000000	    -11.38378932
      0.64071833	      7.87611325	    127.18305213	     -0.00000000	    -11.39444354
      0.64078592	      7.87487714	    127.24930527	     -0.00000000	    -11.40510047
      0.64088246	      7.87318904	    127.34386494	     -0.00000000	    -11.42032930
      0.64096525	      7.87165738	    127.42487088	     -0.00000000	    -11.43339768
      0.64104805	      7.87025661	    127.50584321	     -0.00000000	    -11.44647523
      0.64113085	      7.86868836	    127.58669947	     -0.00000000	    -11.45955773
      0.64121364	      7.86733833	    127.66754631	     -0.00000000	    -11.47265097
      0.64128352	      7.86599795	    127.73566341	     -0.00000000	    -11.48370343
      0.64135339	      7.86479728	    127.80376949	     -0.00000000	    -11.49476350
      0.64144408	      7.86314641	    127.89207186	     -0.00000000	    -11.50912659
      0.64153478	      7.86162690	    127.98032697	     -0.00000000	    -11.52350132
      0.64160466	      7.86029737	    128.04822886	     -0.00000000	    -11.53458184
      0.64167454	      7.85909537	    128.11611641	     -0.00000000	    -11.54567020
      0.64176724	      7.85741150	    128.20607012	     -0.00000000	    -11.56038732
      0.64185994	      7.85587381	    128.29597704	     -0.00000000	    -11.57511749
      0.64192625	      7.85460211	    128.36018226	     -0.00000000	    -11.58565756
      0.64199255	      7.85345569	    128.42437750	     -0.00000000	    -11.59620525
      0.64209151	      7.85167462	    128.52008490	     -0.00000000	    -11.61195725
      0.64217427	      7.85026531	    128.60007626	     -0.00000000	    -11.62514292
      0.64225704	      7.84873104	    128.67996390	     -0.00000000	    -11.63833623
      0.64233980	      7.84736116	    128.75982758	     -0.00000000	    -11.65154160
      0.64242256	      7.84577857	    128.83956345	     -0.00000000	    -11.66475367
      0.64249253	      7.84464108	    128.90696653	     -0.00000000	    -11.67593274
      0.64256249	      7.84336466	    128.97428194	     -0.00000000	    -11.68711700
      0.64265263	      7.84181469	    129.06097094	     -0.00000000	    -11.70154011
      0.64274278	      7.84013644	    129.14754266	     -0.00000000	    -11.71597373
      0.64281311	      7.83898563	    129.21507806	     -0.00000000	    -11.72724683
      0.64288345	      7.83770707	    129.28252844	     -0.00000000	    -11.73852583
      0.64297495	      7.83613783	    129.37022211	     -0.00000000	    -11.75321125
      0.64306644	      7.83442606	    129.45779229	     -0.00000000	    -11.76790816
      0.64313372	      7.83333791	    129.52217199	     -0.00000000	    -11.77872549
      0.64320099	      7.83212440	    129.58647170	     -0.00000000	    -11.78954854
      0.64329738	      7.83046249	    129.67853798	     -0.00000000	    -11.80506961
      0.64337993	      7.82895579	    129.75728956	     -0.00000000	    -11.81837387
      0.64346247	      7.82757969	    129.83600851	     -0.00000000	    -11.83169198
      0.64354502	      7.82603598	    129.91461299	     -0.00000000	    -11.84501969
      0.64361928	      7.82482204	    129.98531198	     -0.00000000	    -11.85702183
      0.64369354	      7.82346188	    130.05591550	     -0.00000000	    -11.86903186
      0.64376779	      7.82219832	    130.12649019	     -0.00000000	    -11.88105350
      0.64386206	      7.82048751	    130.21597313	     -0.00000000	    -11.89632781
      0.64393739	      7.81924458	    130.28745059	     -0.00000000	    -11.90854776
      0.64401272	      7.81787096	    130.35883536	     -0.00000000	    -11.92077668
      0.64408805	      7.81659271	    130.43018941	     -0.00000000	    -11.93301808
      0.64418180	      7.81488881	    130.51888296	     -0.00000000	    -11.94826710
      0.64425582	      7.81367315	    130.58888537	     -0.00000000	    -11.96032149
      0.64432985	      7.81232927	    130.65879784	     -0.00000000	    -11.97238508
      0.64440387	      7.81106890	    130.72867837	     -0.00000000	    -11.98446113
      0.64450170	      7.80930097	    130.82092529	     -0.00000000	    -12.00043760
      0.64457507	      7.80809673	    130.89006766	     -0.00000000	    -12.01243265
      0.64464843	      7.80677094	    130.95912300	     -0.00000000	    -12.02443734
      0.64473762	      7.80527001	    131.04304107	     -0.00000000	    -12.03907691
      0.64481741	      7.80380316	    131.11800420	     -0.00000000	    -12.05226896
      0.64489719	      7.80249192	    131.19294622	     -0.00000000	    -12.06561597
      0.64497698	      7.80101497	    131.26777916	     -0.00000000	    -12.07916803
      0.64505676	      7.79971139	    131.34259553	     -0.00000000	    -12.09298296
      0.64513655	      7.79822138	    131.41729683	     -0.00000000	    -12.10710616
      0.64521633	      7.79692534	    131.49198671	     -0.00000000	    -12.12159205
      0.64529612	      7.79541920	    131.56655455	     -0.00000000	    -12.13648142
      0.64537591	      7.79413094	    131.64111687	     -0.00000000	    -12.15182555
      0.64545569	      7.79260550	    131.71554909	     -0.00000000	    -12.16766070
      0.64553548	      7.79132567	    131.78998260	     -0.00000000	    -12.18403529
      0.64560628	      7.78997516	    131.85592713	     -0.00000000	    -12.19904486
      0.64567709	      7.78876653	    131.92185793	     -0.00000000	    -12.21453609
      0.64576476	      7.78716277	    132.00338230	     -0.00000000	    -12.23441594
      0.64585242	      7.78568412	    132.08485921	     -0.00000000	    -12.25511760
      0.64592436	      7.78430956	    132.15161497	     -0.00000000	    -12.27274654
      0.64599630	      7.78306441	    132.21835019	     -0.00000000	    -12.29098207
      0.64608458	      7.78142423	    132.30013853	     -0.00000000	    -12.31421714
      0.64617287	      7.77992579	    132.38187995	     -0.00000000	    -12.33843671
      0.64624185	      7.77858048	    132.44564360	     -0.00000000	    -12.35806614
      0.64631083	      7.77736052	    132.50938823	     -0.00000000	    -12.37833616
      0.64640310	      7.77563357	    132.59454472	     -0.00000000	    -12.40647430
      0.64649537	      7.77403935	    132.67964041	     -0.00000000	    -12.43582120
      0.64656166	      7.77271981	    132.74066577	     -0.00000000	    -12.45766525
      0.64662795	      7.77152032	    132.80167280	     -0.00000000	    -12.48016299
      0.64672555	      7.76967325	    132.89138329	     -0.00000000	    -12.51449713
      0.64680756	      7.76819533	    132.96669095	     -0.00000000	    -12.54448147
      0.64688957	      7.76658374	    133.04188182	     -0.00000000	    -12.57552053
      0.64697157	      7.76512712	    133.11703355	     -0.00000000	    -12.60763597
      0.64705358	      7.76345556	    133.19204478	     -0.00000000	    -12.64083823
      0.64712390	      7.76221239	    133.25635140	     -0.00000000	    -12.67019110
      0.64719421	      7.76082318	    133.32055682	     -0.00000000	    -12.70036305
      0.64728267	      7.75916707	    133.40125597	     -0.00000000	    -12.73949602
      0.64737112	      7.75737062	    133.48181772	     -0.00000000	    -12.77995443
      0.64744177	      7.75608808	    133.54613798	     -0.00000000	    -12.81323708
      0.64751243	      7.75466918	    133.61035661	     -0.00000000	    -12.84737988
      0.64760206	      7.75295927	    133.69175903	     -0.00000000	    -12.89194706
      0.64769170	      7.75109602	    133.77301378	     -0.00000000	    -12.93791999
      0.64775959	      7.74984752	    133.83452790	     -0.00000000	    -12.97368492
      0.64782748	      7.74846620	    133.89594398	     -0.00000000	    -13.01026480
      0.64792124	      7.74663152	    133.98068765	     -0.00000000	    -13.06213911
      0.64801501	      7.74464749	    134.06527021	     -0.00000000	    -13.11558370
      0.64808013	      7.74343336	    134.12398119	     -0.00000000	    -13.15362955
      0.64814525	      7.74209094	    134.18259816	     -0.00000000	    -13.19243667
      0.64824489	      7.74009384	    134.27219350	     -0.00000000	    -13.25330120
      0.64832743	      7.73835530	    134.34628471	     -0.00000000	    -13.30507939
      0.64840997	      7.73673197	    134.42030911	     -0.00000000	    -13.35809283
      0.64849252	      7.73493416	    134.49418743	     -0.00000000	    -13.41233788
      0.64856569	      7.73350772	    134.55963995	     -0.00000000	    -13.46145945
      0.64863886	      7.73193063	    134.62497268	     -0.00000000	    -13.51154880
      0.64871203	      7.73043687	    134.69024827	     -0.00000000	    -13.56260922
      0.64880779	      7.72837048	    134.77551728	     -0.00000000	    -13.63088920
      0.64888221	      7.72687657	    134.84173033	     -0.00000000	    -13.68510863
      0.64895664	      7.72524894	    134.90782271	     -0.00000000	    -13.74032512
      0.64903107	      7.72370377	    134.97385217	     -0.00000000	    -13.79654025
      0.64912599	      7.72161450	    135.05790258	     -0.00000000	    -13.86967254
      0.64919902	      7.72012600	    135.12251036	     -0.00000000	    -13.92704351
      0.64927206	      7.71850618	    135.18699869	     -0.00000000	    -13.98536453
      0.64936004	      7.71665931	    135.26460455	     -0.00000000	    -14.05688681
      0.64944802	      7.71463779	    135.34203949	     -0.00000000	    -14.12977820
      0.64951470	      7.71328244	    135.40068970	     -0.00000000	    -14.18593362
      0.64958139	      7.71179245	    135.45923147	     -0.00000000	    -14.24286850
      0.64967627	      7.70974092	    135.54242737	     -0.00000000	    -14.32522748
      0.64975845	      7.70787134	    135.61434146	     -0.00000000	    -14.39782719
      0.64984063	      7.70612731	    135.68617744	     -0.00000000	    -14.47159911
      0.64992282	      7.70419947	    135.75785117	     -0.00000000	    -14.54653153
      0.64999505	      7.70267844	    135.82080551	     -0.00000000	    -14.61335591
      0.65006729	      7.70100895	    135.88363165	     -0.00000000	    -14.68106701
      0.65013953	      7.69941644	    135.94638979	     -0.00000000	    -14.74966393
      0.65023785	      7.69714466	    136.03163016	     -0.00000000	    -14.84443260
      0.65031176	      7.69554498	    136.09563175	     -0.00000000	    -14.91674487
      0.65038567	      7.69381694	    136.15950413	     -0.00000000	    -14.98996288
      0.65045958	      7.69216633	    136.22330215	     -0.00000000	    -15.06408463
      0.65055624	      7.68989394	    136.30656380	     -0.00000000	    -15.16237320
      0.65062858	      7.68831069	    136.36879526	     -0.00000000	    -15.23692357
      0.65070091	      7.68660066	    136.43089982	     -0.00000000	    -15.31231757
      0.65078983	      7.68459963	    136.50714404	     -0.00000000	    -15.40615169
      0.65086930	      7.68268270	    136.57512600	     -0.00000000	    -15.49107101
      0.65094877	      7.68091702	    136.64303473	     -0.00000000	    -15.57699104
      0.65102823	      7.67897492	    136.71078163	     -0.00000000	    -15.66389808
      0.65110770	      7.67721258	    136.77846175	     -0.00000000	    -15.75179088
      0.65118717	      7.67524286	    136.84597059	     -0.00000000	    -15.84065447
      0.65126663	      7.67348714	    136.91342067	     -0.00000000	    -15.93048880
      0.65134610	      7.67148679	    136.98068838	     -0.00000000	    -16.02127740
      0.65141661	      7.66991514	    137.04032750	     -0.00000000	    -16.10262919
      0.65148711	      7.66819433	    137.09983390	     -0.00000000	    -16.18472117
      0.65157379	      7.66617735	    137.17288976	     -0.00000000	    -16.28665677
      0.65166047	      7.66402329	    137.24576750	     -0.00000000	    -16.38969402
      0.65173214	      7.66239494	    137.30595385	     -0.00000000	    -16.47571101
      0.65180380	      7.66062791	    137.36600557	     -0.00000000	    -16.56246722
      0.65189091	      7.65858312	    137.43889375	     -0.00000000	    -16.66891117
      0.65197802	      7.65638464	    137.51159556	     -0.00000000	    -16.77642914
      0.65204703	      7.65480766	    137.56913617	     -0.00000000	    -16.86237419
      0.65211604	      7.65309623	    137.62654892	     -0.00000000	    -16.94898094
      0.65220658	      7.65093709	    137.70175536	     -0.00000000	    -17.06360611
      0.65229713	      7.64863204	    137.77676345	     -0.00000000	    -17.17935141
      0.65236384	      7.64709722	    137.83197476	     -0.00000000	    -17.26535378
      0.65243056	      7.64543369	    137.88706451	     -0.00000000	    -17.35195249
      0.65252541	      7.64314094	    137.96525367	     -0.00000000	    -17.47609216
      0.65260661	      7.64108708	    138.03202523	     -0.00000000	    -17.58330936
      0.65268781	      7.63915898	    138.09869994	     -0.00000000	    -17.69139188
      0.65276901	      7.63706179	    138.16519860	     -0.00000000	    -17.80032562
      0.65285021	      7.63516826	    138.23162032	     -0.00000000	    -17.91011029
      0.65292020	      7.63333679	    138.28871446	     -0.00000000	    -18.00540983
      0.65299019	      7.63164323	    138.34574725	     -0.00000000	    -18.10133040
      0.65307770	      7.62942045	    138.41688960	     -0.00000000	    -18.22212108
      0.65316521	      7.62732578	    138.48791177	     -0.00000000	    -18.34386330
      0.65323540	      7.62548276	    138.54472095	     -0.00000000	    -18.44218447
      0.65330559	      7.62376782	    138.60146441	     -0.00000000	    -18.54110768
      0.65339443	      7.62149355	    138.67311637	     -0.00000000	    -18.66716950
      0.65348327	      7.61935951	    138.74464482	     -0.00000000	    -18.79417695
      0.65355064	      7.61756883	    138.79872988	     -0.00000000	    -18.89110281
      0.65361801	      7.61590310	    138.85275525	     -0.00000000	    -18.98856363
      0.65371110	      7.61351466	    138.92723525	     -0.00000000	    -19.12410898
      0.65380419	      7.61126167	    139.00157286	     -0.00000000	    -19.26065499
      0.65386864	      7.60952831	    139.05288705	     -0.00000000	    -19.35576314
      0.65393310	      7.60791612	    139.10414755	     -0.00000000	    -19.45134355
      0.65403241	      7.60536116	    139.18295209	     -0.00000000	    -19.59954182
      0.65411424	      7.60332720	    139.24774306	     -0.00000000	    -19.72246490
      0.65419607	      7.60116732	    139.31236103	     -0.00000000	    -19.84612094
      0.65427789	      7.59916839	    139.37688199	     -0.00000000	    -19.97050964
      0.65435087	      7.59721025	    139.43425934	     -0.00000000	    -20.08204953
      0.65442384	      7.59539490	    139.49156299	     -0.00000000	    -20.19416237
      0.65449682	      7.59348368	    139.54872931	     -0.00000000	    -20.30683794
      0.65459057	      7.59112992	    139.62203061	     -0.00000000	    -20.45241079
      0.65466473	      7.58914314	    139.67985318	     -0.00001691	    -20.56821592
      0.65473889	      7.58728563	    139.73759366	     -0.00090202	    -20.68459187
      0.65481305	      7.58534324	    139.79519360	     -0.00486536	    -20.80152867
      0.65490390	      7.58309338	    139.86561600	     -0.01769462	    -20.94552644
      0.65498007	      7.58113713	    139.92450598	     -0.03859180	    -21.06691867
      0.65499568	      7.58077433	    139.93656128	     -0.04429071	    -21.09185591
      0.65500568	      7.58037382	    139.94423146	     -0.04822207	    -21.10784468
      0.65501568	      7.57671034	    139.95084625	     -0.05237801	    -21.12373582
      0.65502852	      7.56331757	    139.95639363	     -0.05805080	    -21.14384244
      0.65504135	      7.54006728	    139.95834587	     -0.06411300	    -21.16357594
      0.65505786	      7.49718619	    139.95562432	     -0.07249791	    -21.18838745
      0.65507437	      7.44172426	    139.94719966	     -0.08156286	    -21.21255257
      0.65509088	      7.37550895	    139.93322679	     -0.09132550	    -21.23606182
      0.65510739	      7.29992956	    139.91378104	     -0.10180143	    -21.25890065
      0.65512390	      7.21602597	    139.88887166	     -0.11300412	    -21.28104995
      0.65514041	      7.12458576	    139.85846146	     -0.12494481	    -21.30248753
      0.65516041	      7.00457181	    139.81414990	     -0.14041326	    -21.32747266
      0.65518042	      6.87522776	    139.76150479	     -0.15698925	    -21.35133249
      0.65520042	      6.73722194	    139.70034527	     -0.17467884	    -21.37402105
      0.65522042	      6.59109665	    139.63047728	     -0.19348283	    -21.39549212
      0.65524043	      6.43730464	    139.55170026	     -0.21339681	    -21.41569966
      0.65526043	      6.27623257	    139.46381123	     -0.23441123	    -21.43459801
      0.65528043	      6.10821686	    139.36660715	     -0.25651149	    -21.45214210
      0.65530044	      5.93355464	    139.25988649	     -0.27967812	    -21.46828743
      0.65532044	      5.75251164	    139.14345013	     -0.30388699	    -21.48299015
      0.65534044	      5.56532809	    139.01710198	     -0.32910955	    -21.49620702
      0.65536044	      5.37222313	    138.88064936	     -0.35531309	    -21.50789548
      0.65538045	      5.17339825	    138.73390322	     -0.38246105	    -21.51801354
      0.65540045	      4.96904005	    138.57667830	     -0.41051331	    -21.52651986
      0.65542045	      4.75932242	    138.40879323	     -0.43942656	    -21.53337368
      0.65544046	      4.54440834	    138.23007053	     -0.46915456	    -21.53853484
      0.65546046	      4.32445130	    138.04033668	     -0.49964856	    -21.54196374
      0.65548046	      4.09959657	    137.83942206	     -0.53085755	    -21.54362136
      0.65550047	      3.86998221	    137.62716098	     -0.56272866	    -21.54346920
      0.65552047	      3.63573993	    137.40339162	     -0.59520741	    -21.54146935
      0.65554047	      3.39699582	    137.16795602	     -0.62823806	    -21.53758441
      0.65556462	      3.10298231	    136.86799573	     -0.66876477	    -21.53033125
      0.65558876	      2.80278479	    136.55054623	     -0.70991189	    -21.52021355
      0.65561291	      2.49660272	    136.21535243	     -0.75157747	    -21.50716867
      0.65563706	      2.18462615	    135.86216646	     -0.79365931	    -21.49113499
      0.65566120	      1.86703797	    135.49074796	     -0.83605550	    -21.47205199
      0.65568535	      1.54401511	    135.10086409	     -0.87866493	    -21.44986020
      0.65570949	      1.21572930	    134.69228947	     -0.92138771	    -21.42450124
      0.65573364	      0.88234763	    134.26480607	     -0.96412555	    -21.39591783
      0.65575779	      0.54403299	    133.81820311	     -1.00678214	    -21.36405374
      0.65578193	      0.20094441	    133.35227696	     -1.04926335	    -21.32885384
      0.65580608	     -0.14676260	    132.86683104	     -1.09147758	    -21.29026409
      0.65583023	     -0.49893583	    132.36167567	     -1.13333588	    -21.24823151
      0.65585437	     -0.85542620	    131.83662796	     -1.17475218	    -21.20270425
      0.65587852	     -1.21608757	    131.29151170	     -1.21564338	    -21.15363150
      0.65590266	     -1.58077667	    130.72615723	     -1.25592948	    -21.10096360
      0.65592681	     -1.94935304	    130.14040126	     -1.29553370	    -21.04465194
      0.65595096	     -2.32167896	    129.53408678	     -1.33438246	    -20.98464902
      0.65597510	     -2.69761951	    128.90706287	     -1.37240548	    -20.92090845
      0.65599925	     -3.07704256	    128.25918451	     -1.40953578	    -20.85338489
      0.65602340	     -3.45981886	    127.59031244	     -1.44570970	    -20.78203413
      0.65604754	     -3.84582218	    126.90031294	     -1.48086686	    -20.70681301
      0.65607169	     -4.23492938	    126.18905762	     -1.51495020	    -20.62767946
      0.65609583	     -4.62702066	    125.45642318	     -1.54790587	    -20.54459247
      0.65611998	     -5.02197971	    124.70229117	     -1.57968329	    -20.45751206
      0.65614413	     -5.41969399	    123.92654770	     -1.61023502	    -20.36639929
      0.65616827	     -5.82005498	    123.12908315	     -1.63951677	    -20.27121623
      0.65619242	     -6.22295856	    122.30979185	     -1.66748733	    -20.17192593
      0.65621657	     -6.62830532	    121.46857168	     -1.69410848	    -20.06849238
      0.65624071	     -7.03600099	    120.60532374	     -1.71934499	    -19.96088049
      0.65626486	     -7.44595693	    119.71995186	     -1.74316452	    -19.84905604
      0.65629399	     -7.94340530	    118.62227326	     -1.76997251	    -19.70849858
      0.65632312	     -8.44389888	    117.49209606	     -1.79462899	    -19.56170435
      0.65635225	     -8.94731648	    116.32926239	     -1.81709315	    -19.40861778
      0.65638138	     -9.45355858	    115.13361394	     -1.83732971	    -19.24918447
      0.65641051	     -9.96254660	    113.90499088	     -1.85530871	    -19.08335103
      0.65643964	    -10.47422458	    112.64322998	     -1.87100534	    -18.91106481
      0.65646877	    -10.98856179	    111.34816229	     -1.88439975	    -18.73227368
      0.65649790	    -11.50555576	    110.01961056	     -1.89547690	    -18.54692559
      0.65652703	    -12.02523596	    108.65738619	     -1.90422634	    -18.35496824
      0.65655616	    -12.54766782	    107.26128588	     -1.91064204	    -18.15634857
      0.65658529	    -13.07295751	    105.83108780	     -1.91472220	    -17.95101225
      0.65661441	    -13.60125732	    104.36654718	     -1.91646907	    -17.73890308
      0.65664354	    -14.13277191	    102.86739138	     -1.91588874	    -17.51996223
      0.65667267	    -14.66776556	    101.33331416	     -1.91299097	    -17.29412750
      0.65670180	    -15.20657052	     99.76396913	     -1.90778898	    -17.06133231
      0.65673093	    -15.74959677	     98.15896229	     -1.90029922	    -16.82150467
      0.65675710	    -16.24134846	     96.68660466	     -1.89163788	    -16.60003646
      0.65678326	    -16.73733342	     95.18474500	     -1.88116270	    -16.37276914
      0.65680943	    -17.23806314	     93.65296073	     -1.86889147	    -16.13963376
      0.65683559	    -17.74413315	     92.09077219	     -1.85484352	    -15.90055397
      0.65686175	    -18.25623741	     90.49763309	     -1.83903961	    -15.65544470
      0.65688792	    -18.77518367	     88.87291992	     -1.82150173	    -15.40421061
      0.65691084	    -19.23613101	     87.42321885	     -1.80473258	    -15.17902064
      0.65693375	    -19.70376821	     85.94820209	     -1.78666669	    -14.94896792
      0.65695667	    -20.17892725	     84.44725511	     -1.76732060	    -14.71396180
      0.65697959	    -20.66255520	     82.91968441	     -1.74671114	    -14.47390072
      0.65700251	    -21.15573309	     81.36470562	     -1.72485537	    -14.22867045
      0.65702295	    -21.60459091	     79.95420183	     -1.70432801	    -14.00551990
      0.65704339	    -22.06301756	     78.52048746	     -1.68283525	    -13.77805400
      0.65706382	    -22.53214240	     77.06276506	     -1.66038907	    -13.54615798
      0.65708426	    -23.01324396	     75.58013887	     -1.63700121	    -13.30970322
      0.65710470	    -23.50777401	     74.07160032	     -1.61268309	    -13.06854519
      0.65712289	    -23.96067151	     72.70589083	     -1.59025988	    -12.84976373
      0.65714109	    -24.42683832	     71.31784315	     -1.56711540	    -12.62699717
      0.65715928	    -24.90776749	     69.90644828	     -1.54325652	    -12.40010159
      0.65717748	    -25.40514783	     68.47057535	     -1.51868957	    -12.16891588
      0.65719567	    -25.92089617	     67.00895345	     -1.49342020	    -11.93325917
      0.65721191	    -26.39855982	     65.68135191	     -1.47027467	    -11.71896289
      0.65722816	    -26.89435409	     64.33095214	     -1.44657619	    -11.50078006
      0.65724440	    -27.41027141	     62.95647472	     -1.42232696	    -11.27852930
      0.65726064	    -27.94857167	     61.55648435	     -1.39752834	    -11.05200741
      0.65727688	    -28.51182813	     60.12936571	     -1.37218083	    -10.82098605
      0.65729140	    -29.03875162	     58.82944149	     -1.34906166	    -10.61049433
      0.65730591	    -29.59034562	     57.50492835	     -1.32550243	    -10.39599684
      0.65732043	    -30.16932878	     56.15418126	     -1.30150108	    -10.17726222
      0.65733494	    -30.77880151	     54.77534763	     -1.27705456	     -9.95403044
      0.65734946	    -31.42231529	     53.36633309	     -1.25215872	     -9.72600816
      0.65736245	    -32.03045101	     52.07775383	     -1.22949187	     -9.51759834
      0.65737544	    -32.67247960	     50.76117079	     -1.20645588	     -9.30481688
      0.65738843	    -33.35224749	     49.41440562	     -1.18304480	     -9.08736083
      0.65740142	    -34.07417639	     48.03498819	     -1.15925147	     -8.86488756
      0.65741441	    -34.84337521	     46.62010457	     -1.13506735	     -8.63700784
      0.65742603	    -35.57590956	     45.32251159	     -1.11310705	     -8.42833833
      0.65743764	    -36.35586689	     43.99137463	     -1.09081792	     -8.21463194
      0.65744926	    -37.18892046	     42.62369940	     -1.06819026	     -7.99547823
      0.65746087	    -38.08165932	     41.21605725	     -1.04521286	     -7.77040871
      0.65747249	    -39.04178074	     39.76450071	     -1.02187284	     -7.53888581
      0.65748286	    -39.96320985	     38.42779416	     -1.00071737	     -7.32623521
      0.65749323	    -40.95307528	     37.04869652	     -0.97924910	     -7.10744006
      0.65750359	    -42.02019177	     35.62287715	     -0.95745442	     -6.88191684
      0.65751396	    -43.17492406	     34.14531471	     -0.93531790	     -6.64899139
      0.65752433	    -44.42953816	     32.61015042	     -0.91282206	     -6.40788012
      0.65753433	    -45.74777240	     31.06862588	     -0.89076786	     -6.16673883
      0.65754433	    -47.18815861	     29.45985512	     -0.86834076	     -5.91616642
      0.65755433	    -48.76951692	     27.77522091	     -0.84551781	     -5.65502396
      0.65756433	    -50.51460470	     26.00444577	     -0.82227293	     -5.38195855
      0.65757433	    -52.45113699	     24.13518161	     -0.79857640	     -5.09535134
      0.65758433	    -54.61309686	     22.15248466	     -0.77439427	     -4.79325112
      0.65759433	    -57.04240033	     20.03814909	     -0.74968755	     -4.47329000
      0.65760433	    -59.79095644	     17.76987846	     -0.72441122	     -4.13257858
      0.65761433	    -62.83085052	     15.34897601	     -0.69841359	     -3.77085015
      0.65762433	    -64.79000207	     13.20852711	     -0.67035307	     -3.43787488
      0.65763433	    -65.39654472	     11.46230679	     -0.64048904	     -3.14833009
      0.65764433	    -65.09293066	      9.99618673	     -0.60973817	     -2.89056741
      0.65765433	    -64.15427853	      8.74065289	     -0.57869826	     -2.65759359
      0.65766433	    -62.75381443	      7.65324291	     -0.54777053	     -2.44522993
      0.65767433	    -61.00414205	      6.70739245	     -0.51723507	     -2.25093805
      0.65768433	    -58.98288971	      5.88544559	     -0.48729644	     -2.07308029
      0.65769433	    -56.74818603	      5.17440228	     -0.45811061	     -1.91046741
      0.65770433	    -54.34752155	      4.56347087	     -0.42980002	     -1.76209768
      0.65771433	    -51.82238963	      4.04279433	     -0.40246182	     -1.62702164
      0.65772433	    -49.21035668	      3.60290752	     -0.37617199	     -1.50428631
      0.65773433	    -46.54569901	      3.23461334	     -0.35098767	     -1.39292550
      0.65774433	    -43.85936441	      2.92906361	     -0.32694859	     -1.29197315
      0.65775433	    -41.17872588	      2.67790822	     -0.30407843	     -1.20048462
      0.65776433	    -38.52738039	      2.47343524	     -0.28238631	     -1.11755721
      0.65777433	    -35.92509802	      2.30866709	     -0.26186844	     -1.04234575
      0.65778433	    -33.38793731	      2.17740422	     -0.24250996	     -0.97407221
      0.65779433	    -30.92849693	      2.07422251	     -0.22428676	     -0.91202977
      0.65780433	    -28.55625792	      1.99443609	     -0.20716733	     -0.85558258
      0.65781433	    -26.27797175	      1.93403827	     -0.19111436	     -0.80416254
      0.65782433	    -24.09805790	      1.88963102	     -0.17608632	     -0.75726434
      0.65783433	    -22.01898600	      1.85835113	     -0.16203870	     -0.71443961
      0.65784433	    -20.04162671	      1.83779827	     -0.14892515	     -0.67529090
      0.65785433	    -18.16556382	      1.82596823	     -0.13669839	     -0.63946575
      0.65786433	    -16.38936495	      1.82119279	     -0.12531096	     -0.60665122
      0.65787433	    -14.71081196	      1.82208692	     -0.11471584	     -0.57656900
      0.65788433	    -13.12709415	      1.82750313	     -0.10486689	     -0.54897099
      0.65789433	    -11.63496807	      1.83649241	     -0.09571919	     -0.52363547
      0.65790433	    -10.23088838	      1.84827123	     -0.08722936	     -0.50036375
      0.65791433	     -8.91111387	      1.86219371	     -0.07935568	     -0.47897734
      0.65792433	     -7.67179247	      1.87772837	     -0.07205829	     -0.45931544
      0.65793433	     -6.50902877	      1.89443873	     -0.06529920	     -0.44123281
      0.65794433	     -5.41893696	      1.91196710	     -0.05904233	     -0.42459797
      0.65795433	     -4.39768194	      1.93002120	     -0.05325358	     -0.40929159
      0.65796433	     -3.44151052	      1.94836301	     -0.04790072	     -0.39520520
      0.65797433	     -2.54677482	      1.96679948	     -0.04295343	     -0.38223992
      0.65798433	     -1.70994911	      1.98517496	     -0.03838317	     -0.37030555
      0.65799638	     -0.77374035	      2.00705909	     -0.03333923	     -0.35717791
      0.65800843	      0.08896791	      2.02850662	     -0.02876039	     -0.34529684
      0.65802048	      0.88352486	      2.04939080	     -0.02460645	     -0.33454431
      0.65803253	      1.61496990	      2.06961995	     -0.02084038	     -0.32481391
      0.65804458	      2.28803433	      2.08913011	     -0.01742812	     -0.31600955
      0.65805663	      2.90714781	      2.10787937	     -0.01433839	     -0.30804437
      0.65806868	      3.47644777	      2.12584324	     -0.01154248	     -0.30083975
      0.65808073	      3.99979103	      2.14301103	     -0.00901410	     -0.29432452
      0.65809530	      4.57617088	      2.16269997	     -0.00628064	     -0.28727715
      0.65810986	      5.09647772	      2.18124438	     -0.00386447	     -0.28104117
      0.65812443	      5.56604685	      2.19867262	     -0.00173101	     -0.27552553
      0.65813899	      5.98974559	      2.21502337	      0.00015073	     -0.27064941
      0.65815356	      6.37200631	      2.23034212	      0.00180848	     -0.26634098
      0.65816812	      6.71685964	      2.24467871	      0.00326704	     -0.26253636
      0.65818269	      7.02796656	      2.25808552	      0.00454857	     -0.25917879
      0.65819726	      7.30864882	      2.27061610	      0.00567288	     -0.25621776
      0.65821518	      7.61665602	      2.28490689	      0.00686634	     -0.25305253
      0.65823310	      7.88818151	      2.29805394	      0.00787735	     -0.25034697
      0.65825102	      8.12765933	      2.31015024	      0.00873104	     -0.24803739
      0.65826894	      8.33901122	      2.32128647	      0.00944917	     -0.24606894
      0.65828686	      8.52569844	      2.33154885	      0.01005062	     -0.24439424
      0.65830479	      8.69077194	      2.34101836	      0.01055169	     -0.24297241
      0.65832271	      8.83691835	      2.34977051	      0.01096651	     -0.24176815
      0.65834487	      8.99495237	      2.35970049	      0.01137823	     -0.24053429
      0.65836703	      9.13152875	      2.36876567	      0.01169620	     -0.23953856
      0.65838919	      9.24993040	      2.37707017	      0.01193674	     -0.23873986
      0.65841135	      9.35296026	      2.38471029	      0.01211343	     -0.23810437
      0.65843351	      9.44300067	      2.39177201	      0.01223756	     -0.23760407
      0.65845567	      9.52207310	      2.39833141	      0.01231851	     -0.23721570
      0.65848334	      9.60794530	      2.40590917	      0.01237064	     -0.23685825
      0.65851101	      9.68217278	      2.41292859	      0.01237984	     -0.23661587
      0.65853867	      9.74697117	      2.41947626	      0.01235576	     -0.23646362
      0.65856634	      9.80415864	      2.42563234	      0.01230608	     -0.23638257
      0.65859963	      9.86492010	      2.43260772	      0.01222076	     -0.23635774
      0.65863292	      9.91883802	      2.43921945	      0.01211512	     -0.23639580
      0.65867314	      9.97693489	      2.44679644	      0.01196878	     -0.23650098
      0.65871336	     10.02942750	      2.45407418	      0.01180927	     -0.23665881
      0.65874689	     10.06979346	      2.45991050	      0.01167004	     -0.23681440
      0.65878041	     10.10794046	      2.46562290	      0.01152763	     -0.23699086
      0.65881600	     10.14643802	      2.47154843	      0.01137469	     -0.23719281
      0.65886184	     10.19376750	      2.47903314	      0.01117721	     -0.23747186
      0.65891768	     10.24877078	      2.48795137	      0.01093853	     -0.23783089
      0.65895325	     10.28274132	      2.49356840	      0.01078863	     -0.23807097
      0.65898881	     10.31586209	      2.49908889	      0.01064069	     -0.23831231
      0.65902438	     10.34846811	      2.50458697	      0.01049508	     -0.23856146
      0.65905994	     10.38041981	      2.51000425	      0.01035180	     -0.23881102
      0.65909551	     10.41196471	      2.51540046	      0.01021107	     -0.23906668
      0.65913107	     10.44294931	      2.52072128	      0.01007280	     -0.23932199
      0.65916664	     10.47358768	      2.52602283	      0.00993710	     -0.23958259
      0.65920221	     10.50370016	      2.53124749	      0.00980386	     -0.23984197
      0.65923777	     10.53350726	      2.53645665	      0.00967316	     -0.24010655
      0.65927334	     10.56278195	      2.54158112	      0.00954483	     -0.24036869
      0.65930890	     10.59179379	      2.54669858	      0.00941897	     -0.24063669
      0.65934447	     10.62022741	      2.55171503	      0.00929536	     -0.24090030
      0.65938003	     10.64846706	      2.55674298	      0.00917415	     -0.24117167
      0.65941033	     10.67199903	      2.56092574	      0.00907257	     -0.24139711
      0.65944062	     10.69537282	      2.56511128	      0.00897265	     -0.24162754
      0.65947847	     10.72406178	      2.57025768	      0.00884991	     -0.24191297
      0.65951633	     10.75240005	      2.57537778	      0.00872959	     -0.24220286
      0.65954673	     10.77465571	      2.57939710	      0.00863454	     -0.24243092
      0.65957714	     10.79673275	      2.58341370	      0.00854101	     -0.24266341
      0.65961389	     10.82289693	      2.58818153	      0.00842979	     -0.24294128
      0.65965064	     10.84872218	      2.59292276	      0.00832064	     -0.24322318
      0.65968102	     10.86956034	      2.59674651	      0.00823181	     -0.24345106
      0.65971141	     10.89021380	      2.60056630	      0.00814436	     -0.24368324
      0.65974179	     10.91045692	      2.60431540	      0.00805815	     -0.24391252
      0.65978414	     10.93824811	      2.60950024	      0.00794012	     -0.24423558
      0.65981142	     10.95565998	      2.61274793	      0.00786530	     -0.24443862
      0.65983870	     10.97291888	      2.61599170	      0.00779149	     -0.24464507
      0.65987773	     10.99708795	      2.62054923	      0.00768750	     -0.24493808
      0.65991403	     11.01910741	      2.62472847	      0.00759249	     -0.24521122
      0.65995032	     11.04053413	      2.62880571	      0.00749903	     -0.24548012
      0.65998023	     11.05795209	      2.63215067	      0.00742324	     -0.24570525
      0.66001014	     11.07490930	      2.63540919	      0.00734842	     -0.24592564
      0.66004698	     11.09546565	      2.63939411	      0.00725770	     -0.24620036
      0.66007638	     11.11135198	      2.64247549	      0.00718633	     -0.24641397
      0.66010578	     11.12704785	      2.64554938	      0.00711594	     -0.24663125
      0.66013517	     11.14232741	      2.64854848	      0.00704643	     -0.24684490
      0.66017639	     11.16333222	      2.65271179	      0.00695053	     -0.24714750
      0.66020162	     11.17570745	      2.65516417	      0.00689261	     -0.24732663
      0.66022686	     11.18795788	      2.65761578	      0.00683536	     -0.24750899
      0.66026567	     11.20629004	      2.66130540	      0.00674850	     -0.24778711
      0.66032773	     11.23434843	      2.66701015	      0.00661259	     -0.24822691
      0.66035434	     11.24595448	      2.66939678	      0.00655540	     -0.24841513
      0.66039192	     11.26182467	      2.67268111	      0.00647572	     -0.24867783
      0.66042511	     11.27540842	      2.67551952	      0.00640637	     -0.24890914
      0.66046926	     11.29270046	      2.67916099	      0.00631559	     -0.24921108
      0.66049422	     11.30226179	      2.68120440	      0.00626501	     -0.24938455
      0.66051919	     11.31148355	      2.68318179	      0.00621491	     -0.24955404
      0.66055844	     11.32555314	      2.68623437	      0.00613720	     -0.24982088
      0.66058901	     11.33597982	      2.68851360	      0.00607750	     -0.25002348
      0.66061958	     11.34618730	      2.69078035	      0.00601857	     -0.25022952
      0.66065014	     11.35588012	      2.69294589	      0.00596032	     -0.25042930
      0.66068071	     11.36535002	      2.69509758	      0.00590281	     -0.25063234
      0.66071128	     11.37430742	      2.69714838	      0.00584596	     -0.25082913
      0.66074184	     11.38304367	      2.69918558	      0.00578983	     -0.25102918
      0.66077241	     11.39126504	      2.70112080	      0.00573432	     -0.25122283
      0.66080298	     11.39927215	      2.70304417	      0.00567951	     -0.25141991
      0.66083354	     11.40675763	      2.70486313	      0.00562531	     -0.25161029
      0.66086411	     11.41404094	      2.70667349	      0.00557178	     -0.25180443
      0.66089468	     11.42079118	      2.70837556	      0.00551884	     -0.25199140
      0.66092524	     11.42735697	      2.71007395	      0.00546656	     -0.25218264
      0.66095581	     11.43337295	      2.71165854	      0.00541483	     -0.25236607
      0.66098638	     11.43922862	      2.71324627	      0.00536375	     -0.25255447
      0.66101694	     11.44451146	      2.71471274	      0.00531320	     -0.25273421
      0.66104751	     11.44966570	      2.71619143	      0.00526329	     -0.25291988
      0.66107808	     11.45421643	      2.71753905	      0.00521388	     -0.25309577
      0.66110461	     11.45808198	      2.71872424	      0.00517149	     -0.25325383
      0.66113114	     11.46155050	      2.71982764	      0.00512949	     -0.25340634
      0.66116830	     11.46608826	      2.72133980	      0.00507139	     -0.25362201
      0.66119519	     11.46890810	      2.72234004	      0.00502980	     -0.25377191
      0.66122208	     11.47158865	      2.72333652	      0.00498865	     -0.25392487
      0.66125487	     11.47441415	      2.72446937	      0.00493900	     -0.25410701
      0.66128701	     11.47687077	      2.72553989	      0.00489092	     -0.25428610
      0.66131914	     11.47883627	      2.72651582	      0.00484338	     -0.25445967
      0.66135128	     11.48059401	      2.72748228	      0.00479643	     -0.25463704
      0.66137875	     11.48161473	      2.72820489	      0.00475667	     -0.25478110
      0.66140622	     11.48251500	      2.72892952	      0.00471734	     -0.25492887
      0.66143369	     11.48306199	      2.72958560	      0.00467838	     -0.25507258
      0.66146914	     11.48346023	      2.73039538	      0.00462867	     -0.25525911
      0.66149942	     11.48332342	      2.73099240	      0.00458669	     -0.25541253
      0.66152970	     11.48303065	      2.73158756	      0.00454519	     -0.25556990
      0.66155998	     11.48224672	      2.73207917	      0.00450409	     -0.25571998
      0.66159026	     11.48132444	      2.73257351	      0.00446347	     -0.25587445
      0.66162054	     11.47990314	      2.73296113	      0.00442324	     -0.25602122
      0.66165082	     11.47836113	      2.73335606	      0.00438347	     -0.25617284
      0.66168110	     11.47631292	      2.73364127	      0.00434408	     -0.25631637
      0.66171138	     11.47416101	      2.73393815	      0.00430514	     -0.25646516
      0.66174166	     11.47149712	      2.73412273	      0.00426657	     -0.25660551
      0.66177194	     11.46874513	      2.73432289	      0.00422845	     -0.25675150
      0.66180222	     11.46547753	      2.73440880	      0.00419068	     -0.25688875
      0.66183250	     11.46213523	      2.73451353	      0.00415335	     -0.25703196
      0.66186278	     11.45827668	      2.73450292	      0.00411635	     -0.25716624
      0.66189306	     11.45435375	      2.73451343	      0.00407979	     -0.25730665
      0.66192333	     11.44991767	      2.73440865	      0.00404356	     -0.25743808
      0.66195361	     11.44542378	      2.73432611	      0.00400775	     -0.25757571
      0.66198389	     11.44042419	      2.73412965	      0.00397226	     -0.25770443
      0.66201417	     11.43536904	      2.73395523	      0.00393718	     -0.25783927
      0.66204445	     11.42982040	      2.73366966	      0.00390242	     -0.25796543
      0.66207473	     11.42421389	      2.73340457	      0.00386805	     -0.25809747
      0.66210501	     11.41813088	      2.73303254	      0.00383399	     -0.25822123
      0.66213529	     11.41198323	      2.73267803	      0.00380032	     -0.25835048
      0.66216557	     11.40538059	      2.73222218	      0.00376696	     -0.25847198
      0.66219585	     11.39870253	      2.73177966	      0.00373397	     -0.25859845
      0.66222613	     11.39159480	      2.73124253	      0.00370128	     -0.25871785
      0.66225641	     11.38439775	      2.73071361	      0.00366896	     -0.25884158
      0.66228669	     11.37679910	      2.73009764	      0.00363693	     -0.25895900
      0.66231697	     11.36909523	      2.72948411	      0.00360525	     -0.25908003
      0.66234725	     11.36101936	      2.72879157	      0.00357387	     -0.25919559
      0.66237752	     11.35282167	      2.72809550	      0.00354283	     -0.25931402
      0.66240780	     11.34428176	      2.72732850	      0.00351208	     -0.25942780
      0.66244429	     11.33384240	      2.72640216	      0.00347547	     -0.25956892
      0.66247041	     11.32599310	      2.72565318	      0.00344950	     -0.25966317
      0.66249652	     11.31810880	      2.72491705	      0.00342378	     -0.25976120
      0.66253169	     11.30717488	      2.72386624	      0.00338949	     -0.25989022
      0.66256554	     11.29640574	      2.72281907	      0.00335687	     -0.26001430
      0.66260843	     11.28225981	      2.72139381	      0.00331604	     -0.26016592
      0.66263311	     11.27406480	      2.72058369	      0.00329283	     -0.26025700
      0.66265778	     11.26563179	      2.71972051	      0.00326980	     -0.26034410
      0.66269725	     11.25192539	      2.71831292	      0.00323335	     -0.26048442
      0.66272957	     11.24034341	      2.71708641	      0.00320385	     -0.26059464
      0.66276188	     11.22870282	      2.71587341	      0.00317469	     -0.26070961
      0.66279419	     11.21664402	      2.71456400	      0.00314580	     -0.26081697
      0.66282269	     11.20601266	      2.71343519	      0.00312062	     -0.26091717
      0.66285118	     11.19508610	      2.71223968	      0.00309564	     -0.26101230
      0.66288856	     11.18063377	      2.71066968	      0.00306326	     -0.26114053
      0.66291802	     11.16891184	      2.70935816	      0.00303799	     -0.26123609
      0.66294748	     11.15716370	      2.70806196	      0.00301299	     -0.26133587
      0.66297694	     11.14516734	      2.70671309	      0.00298822	     -0.26143217
      0.66301439	     11.12978352	      2.70499001	      0.00295709	     -0.26155715
      0.66304597	     11.11648470	      2.70346573	      0.00293111	     -0.26165756
      0.66307756	     11.10316712	      2.70196039	      0.00290542	     -0.26176281
      0.66310914	     11.08953548	      2.70038359	      0.00287998	     -0.26186266
      0.66314073	     11.07586507	      2.69881860	      0.00285481	     -0.26196647
      0.66317231	     11.06191680	      2.69719212	      0.00282989	     -0.26206592
      0.66320390	     11.04790869	      2.69557002	      0.00280524	     -0.26216842
      0.66323548	     11.03365832	      2.69389624	      0.00278084	     -0.26226758
      0.66327158	     11.01728730	      2.69198427	      0.00275326	     -0.26238409
      0.66330768	     11.00055381	      2.68998938	      0.00272599	     -0.26249439
      0.66333532	     10.98779591	      2.68849573	      0.00270535	     -0.26258468
      0.66336295	     10.97480968	      2.68694787	      0.00268489	     -0.26267064
      0.66340617	     10.95440278	      2.68452815	      0.00265326	     -0.26280882
      0.66343450	     10.94075721	      2.68287931	      0.00263275	     -0.26289459
      0.66346283	     10.92712681	      2.68124994	      0.00261244	     -0.26298437
      0.66350080	     10.90864276	      2.67902281	      0.00258552	     -0.26310252
      0.66353774	     10.89054126	      2.67684454	      0.00255965	     -0.26321920
      0.66357469	     10.87217585	      2.67460903	      0.00253408	     -0.26333228
      0.66360640	     10.85641917	      2.67271065	      0.00251238	     -0.26343398
      0.66363811	     10.84042426	      2.67075575	      0.00249090	     -0.26353132
      0.66366983	     10.82441272	      2.66881134	      0.00246965	     -0.26363187
      0.66370838	     10.80472068	      2.66639836	      0.00244409	     -0.26375115
      0.66374692	     10.78502860	      2.66400687	      0.00241888	     -0.26387577
      0.66377597	     10.76992334	      2.66213668	      0.00240007	     -0.26396369
      0.66380501	     10.75487529	      2.66029532	      0.00238146	     -0.26405648
      0.66384339	     10.73480853	      2.65782410	      0.00235712	     -0.26417718
      0.66388169	     10.71471901	      2.65535684	      0.00233314	     -0.26430013
      0.66391999	     10.69439044	      2.65283451	      0.00230944	     -0.26441936
      0.66395127	     10.67784930	      2.65080599	      0.00229032	     -0.26452222
      0.66398256	     10.66111402	      2.64872927	      0.00227139	     -0.26462123
      0.66402335	     10.63930435	      2.64604154	      0.00224699	     -0.26475514
      0.66405618	     10.62154147	      2.64382606	      0.00222757	     -0.26485878
      0.66408901	     10.60385021	      2.64164300	      0.00220838	     -0.26496784
      0.66412183	     10.58599885	      2.63942136	      0.00218939	     -0.26507415
      0.66416481	     10.56266619	      2.63653895	      0.00216484	     -0.26521879
      0.66419549	     10.54580328	      2.63442815	      0.00214750	     -0.26531762
      0.66422616	     10.52901821	      2.63234875	      0.00213035	     -0.26542142
      0.66426632	     10.50691155	      2.62959630	      0.00210816	     -0.26555577
      0.66430526	     10.48547697	      2.62693945	      0.00208692	     -0.26568961
      0.66434420	     10.46385361	      2.62423561	      0.00206593	     -0.26582009
      0.66437730	     10.44557772	      2.62197715	      0.00204831	     -0.26593722
      0.66441040	     10.42713612	      2.61967495	      0.00203087	     -0.26605071
      0.66445137	     10.40438780	      2.61685725	      0.00200955	     -0.26619672
      0.66448668	     10.38460411	      2.61438289	      0.00199138	     -0.26631903
      0.66452200	     10.36494031	      2.61195125	      0.00197344	     -0.26644778
      0.66455732	     10.34512274	      2.60947858	      0.00195569	     -0.26657325
      0.66459264	     10.32538556	      2.60703573	      0.00193815	     -0.26670360
      0.66462795	     10.30554462	      2.60456623	      0.00192080	     -0.26683226
      0.66467359	     10.28001271	      2.60141431	      0.00189869	     -0.26700510
      0.66470512	     10.26221453	      2.59919183	      0.00188358	     -0.26712053
      0.66473664	     10.24453004	      2.59700684	      0.00186865	     -0.26724134
      0.66478051	     10.21985102	      2.59394898	      0.00184811	     -0.26740908
      0.66482212	     10.19650152	      2.59107096	      0.00182891	     -0.26757260
      0.66486374	     10.17302110	      2.58815639	      0.00180994	     -0.26773352
      0.66489777	     10.15397635	      2.58582324	      0.00179463	     -0.26787223
      0.66493181	     10.13481172	      2.58345512	      0.00177948	     -0.26800792
      0.66497561	     10.11026536	      2.58044549	      0.00176023	     -0.26818855
      0.66501404	     10.08862918	      2.57777474	      0.00174356	     -0.26834475
      0.66505247	     10.06716869	      2.57515801	      0.00172710	     -0.26850850
      0.66509089	     10.04557213	      2.57250010	      0.00171083	     -0.26866862
      0.66512932	     10.02416136	      2.56989848	      0.00169478	     -0.26883649
      0.66516774	     10.00262609	      2.56725841	      0.00167891	     -0.26900100
      0.66520617	      9.98127092	      2.56467213	      0.00166325	     -0.26917291
      0.66524460	      9.95981680	      2.56205443	      0.00164776	     -0.26934220
      0.66528302	      9.93852468	      2.55948430	      0.00163248	     -0.26951812
      0.66532145	      9.91716805	      2.55689253	      0.00161738	     -0.26969250
      0.66535987	      9.89594919	      2.55434027	      0.00160246	     -0.26987252
      0.66539830	      9.87470236	      2.55177684	      0.00158773	     -0.27005218
      0.66544763	      9.84762294	      2.54854103	      0.00156908	     -0.27029063
      0.66548273	      9.82827317	      2.54621045	      0.00155598	     -0.27045787
      0.66551782	      9.80908903	      2.54392715	      0.00154304	     -0.27063143
      0.66556540	      9.78308671	      2.54082690	      0.00152571	     -0.27086712
      0.66561297	      9.75731225	      2.53778939	      0.00150866	     -0.27111149
      0.66564763	      9.73843182	      2.53554163	      0.00149638	     -0.27128627
      0.66568229	      9.71972987	      2.53334418	      0.00148425	     -0.27146764
      0.66573204	      9.69291770	      2.53019150	      0.00146706	     -0.27172907
      0.66577537	      9.66974814	      2.52749419	      0.00145232	     -0.27196356
      0.66581869	      9.64654202	      2.52477880	      0.00143777	     -0.27219681
      0.66586202	      9.62361024	      2.52213937	      0.00142342	     -0.27243996
      0.66590071	      9.60304382	      2.51974872	      0.00141077	     -0.27265376
      0.66593939	      9.58270208	      2.51742002	      0.00139828	     -0.27287560
      0.66597808	      9.56236299	      2.51508572	      0.00138593	     -0.27309741
      0.66602999	      9.53529744	      2.51201133	      0.00136960	     -0.27340289
      0.66607213	      9.51333690	      2.50951025	      0.00135653	     -0.27365109
      0.66611427	      9.49161692	      2.50707386	      0.00134364	     -0.27390773
      0.66615641	      9.46988732	      2.50462613	      0.00133091	     -0.27416370
      0.66619855	      9.44837744	      2.50223640	      0.00131836	     -0.27442729
      0.66624070	      9.42689007	      2.49984473	      0.00130596	     -0.27469131
      0.66628284	      9.40559691	      2.49750301	      0.00129373	     -0.27496196
      0.66633735	      9.37810001	      2.49447486	      0.00127813	     -0.27531314
      0.66637479	      9.35947832	      2.49246601	      0.00126758	     -0.27556346
      0.66641223	      9.34083335	      2.49044277	      0.00125714	     -0.27581253
      0.66646460	      9.31498185	      2.48766896	      0.00124274	     -0.27616841
      0.66651407	      9.29067626	      2.48506994	      0.00122935	     -0.27650798
      0.66656353	      9.26667247	      2.48254902	      0.00121617	     -0.27685775
      0.66660453	      9.24676236	      2.48044475	      0.00120538	     -0.27714644
      0.66664553	      9.22710060	      2.47840638	      0.00119474	     -0.27744361
      0.66669797	      9.20201843	      2.47580551	      0.00118131	     -0.27782521
      0.66674242	      9.18104498	      2.47367668	      0.00117010	     -0.27815863
      0.66678688	      9.16007107	      2.47153670	      0.00115903	     -0.27849131
      0.66683134	      9.13937099	      2.46946845	      0.00114812	     -0.27883328
      0.66687579	      9.11872112	      2.46740431	      0.00113734	     -0.27917636
      0.66692025	      9.09830217	      2.46539887	      0.00112671	     -0.27952716
      0.66697385	      9.07378683	      2.46299759	      0.00111407	     -0.27995295
      0.66702025	      9.05287525	      2.46099988	      0.00110331	     -0.28033213
      0.66706666	      9.03197411	      2.45899329	      0.00109268	     -0.28071088
      0.66711306	      9.01138757	      2.45706968	      0.00108220	     -0.28110040
      0.66715946	      8.99084032	      2.45514595	      0.00107186	     -0.28149056
      0.66720587	      8.97057718	      2.45329604	      0.00106166	     -0.28189039
      0.66725227	      8.95038859	      2.45145677	      0.00105160	     -0.28229219
      0.66729868	      8.93045087	      2.44968138	      0.00104168	     -0.28270247
      0.66735264	      8.90738320	      2.44763825	      0.00103030	     -0.28318317
      0.66740661	      8.88470810	      2.44569777	      0.00101911	     -0.28367738
      0.66744806	      8.86728457	      2.44419379	      0.00101062	     -0.28405583
      0.66748950	      8.85011538	      2.44275737	      0.00100224	     -0.28444313
      0.66754895	      8.82563796	      2.44072597	      0.00099038	     -0.28500317
      0.66759776	      8.80587540	      2.43914546	      0.00098081	     -0.28547468
      0.66764657	      8.78614791	      2.43756325	      0.00097136	     -0.28594678
      0.66769538	      8.76675327	      2.43606920	      0.00096204	     -0.28643059
      0.66774418	      8.74742497	      2.43458317	      0.00095285	     -0.28691622
      0.66779299	      8.72839467	      2.43317506	      0.00094378	     -0.28741235
      0.66784612	      8.70778837	      2.43166129	      0.00093405	     -0.28795564
      0.66789924	      8.68754221	      2.43024235	      0.00092447	     -0.28851174
      0.66795237	      8.66734000	      2.42882331	      0.00091501	     -0.28906889
      0.66800549	      8.64759904	      2.42752993	      0.00090572	     -0.28964275
      0.66804886	      8.63144735	      2.42645372	      0.00089821	     -0.29010951
      0.66809223	      8.61556610	      2.42545041	      0.00089080	     -0.29058611
      0.66815168	      8.59395472	      2.42410920	      0.00088077	     -0.29124491
      0.66821112	      8.57276527	      2.42287960	      0.00087092	     -0.29191914
      0.66825501	      8.55714402	      2.42196833	      0.00086374	     -0.29241732
      0.66829889	      8.54178079	      2.42112665	      0.00085664	     -0.29292505
      0.66835778	      8.52132743	      2.42003458	      0.00084725	     -0.29361252
      0.66841667	      8.50124901	      2.41904147	      0.00083800	     -0.29431400
      0.66846572	      8.48460434	      2.41822690	      0.00083040	     -0.29490091
      0.66851476	      8.46825266	      2.41749130	      0.00082291	     -0.29549891
      0.66857208	      8.44927715	      2.41666145	      0.00081426	     -0.29620310
      0.66862940	      8.43066942	      2.41593034	      0.00080575	     -0.29692139
      0.66868040	      8.41418687	      2.41529261	      0.00079827	     -0.29756350
      0.66873140	      8.39801422	      2.41473917	      0.00079090	     -0.29821763
      0.66878800	      8.38018959	      2.41415204	      0.00078281	     -0.29894857
      0.66884460	      8.36271423	      2.41365964	      0.00077485	     -0.29969326
      0.66890120	      8.34532940	      2.41318473	      0.00076699	     -0.30044193
      0.66895781	      8.32835213	      2.41282266	      0.00075926	     -0.30120676
      0.66900802	      8.31332069	      2.41250341	      0.00075247	     -0.30188714
      0.66905824	      8.29858446	      2.41226579	      0.00074577	     -0.30257941
      0.66911700	      8.28147972	      2.41202023	      0.00073803	     -0.30339539
      0.66917575	      8.26472119	      2.41186972	      0.00073041	     -0.30422563
      0.66923450	      8.24805906	      2.41173985	      0.00072287	     -0.30506065
      0.66929326	      8.23182701	      2.41173084	      0.00071546	     -0.30591336
      0.66934249	      8.21823473	      2.41172026	      0.00070932	     -0.30662920
      0.66939172	      8.20491756	      2.41178694	      0.00070325	     -0.30735657
      0.66945139	      8.18892387	      2.41190492	      0.00069598	     -0.30824504
      0.66951105	      8.17324525	      2.41211040	      0.00068882	     -0.30914722
      0.66956673	      8.15874142	      2.41233376	      0.00068221	     -0.30999530
      0.66962240	      8.14451825	      2.41263578	      0.00067570	     -0.31085573
      0.66968060	      8.12978682	      2.41298790	      0.00066896	     -0.31176242
      0.66973881	      8.11534493	      2.41342145	      0.00066232	     -0.31268214
      0.66979639	      8.10119347	      2.41388593	      0.00065583	     -0.31359905
      0.66985397	      8.08732011	      2.41442910	      0.00064942	     -0.31452869
      0.66991217	      8.07343507	      2.41501520	      0.00064302	     -0.31547577
      0.66997037	      8.05982234	      2.41567871	      0.00063670	     -0.31643557
      0.67002858	      8.04634674	      2.41638053	      0.00063045	     -0.31740323
      0.67008680	      8.03313173	      2.41715678	      0.00062428	     -0.31838333
      0.67014465	      8.02014235	      2.41796789	      0.00061822	     -0.31936525
      0.67020250	      8.00739338	      2.41884793	      0.00061223	     -0.32035896
      0.67025305	      7.99638281	      2.41965384	      0.00060705	     -0.32123447
      0.67032687	      7.98053127	      2.42089452	      0.00059958	     -0.32252511
      0.67038842	      7.96767338	      2.42203321	      0.00059345	     -0.32361848
      0.67044374	      7.95614318	      2.42306319	      0.00058799	     -0.32460496
      0.67049906	      7.94488962	      2.42417411	      0.00058259	     -0.32560480
      0.67056057	      7.93248699	      2.42544019	      0.00057665	     -0.32672372
      0.67062208	      7.92036500	      2.42678841	      0.00057079	     -0.32785692
      0.67068144	      7.90877394	      2.42812013	      0.00056519	     -0.32895780
      0.67074080	      7.89743588	      2.42952618	      0.00055965	     -0.33007179
      0.67080117	      7.88602375	      2.43099084	      0.00055408	     -0.33121272
      0.67086154	      7.87485129	      2.43252610	      0.00054857	     -0.33236646
      0.67092061	      7.86404325	      2.43406497	      0.00054324	     -0.33350365
      0.67099207	      7.85123562	      2.43600437	      0.00053686	     -0.33489397
      0.67105721	      7.83974705	      2.43782758	      0.00053112	     -0.33617306
      0.67113690	      7.82599366	      2.44014770	      0.00052418	     -0.33775557
      0.67119712	      7.81577700	      2.44195291	      0.00051900	     -0.33896246
      0.67127786	      7.80231606	      2.44444311	      0.00051214	     -0.34059551
      0.67134698	      7.79113192	      2.44667659	      0.00050635	     -0.34201255
      0.67140252	      7.78215948	      2.44847516	      0.00050173	     -0.34315510
      0.67145807	      7.77341946	      2.45034281	      0.00049716	     -0.34431009
      0.67152179	      7.76348910	      2.45251457	      0.00049196	     -0.34564302
      0.67158552	      7.75378689	      2.45475405	      0.00048682	     -0.34698924
      0.67164728	      7.74448737	      2.45695441	      0.00048189	     -0.34830182
      0.67170903	      7.73539182	      2.45921518	      0.00047701	     -0.34962650
      0.67176754	      7.72687883	      2.46138759	      0.00047242	     -0.35088924
      0.67184439	      7.71590441	      2.46430254	      0.00046647	     -0.35256166
      0.67193700	      7.70306150	      2.46792762	      0.00045938	     -0.35460047
      0.67199012	      7.69574410	      2.47002075	      0.00045536	     -0.35577576
      0.67204324	      7.68860373	      2.47216591	      0.00045137	     -0.35696111
      0.67210732	      7.68008994	      2.47478253	      0.00044660	     -0.35839891
      0.67218641	      7.66981769	      2.47807997	      0.00044078	     -0.36018859
      0.67225270	      7.66135394	      2.48088607	      0.00043595	     -0.36169958
      0.67233792	      7.65070592	      2.48455884	      0.00042981	     -0.36365752
      0.67245126	      7.63688834	      2.48954116	      0.00042176	     -0.36628688
      0.67251230	      7.62971160	      2.49229951	      0.00041748	     -0.36771875
      0.67257334	      7.62253175	      2.49505436	      0.00041324	     -0.36915393
      0.67263437	      7.61554755	      2.49786458	      0.00040903	     -0.37060064
      0.67270190	      7.60788640	      2.50098900	      0.00040441	     -0.37220763
      0.67276942	      7.60043717	      2.50417229	      0.00039985	     -0.37382748
      0.67283459	      7.59329277	      2.50725430	      0.00039547	     -0.37539671
      0.67289977	      7.58635345	      2.51039268	      0.00039114	     -0.37697812
      0.67296662	      7.57927698	      2.51361925	      0.00038674	     -0.37860574
      0.67303348	      7.57241403	      2.51690362	      0.00038238	     -0.38024596
      0.67309938	      7.56567541	      2.52014274	      0.00037811	     -0.38186725
      0.67316528	      7.55914715	      2.52343801	      0.00037389	     -0.38350075
      0.67323217	      7.55254200	      2.52678205	      0.00036964	     -0.38516299
      0.67329906	      7.54615133	      2.53018233	      0.00036543	     -0.38683753
      0.67336537	      7.53982600	      2.53354767	      0.00036129	     -0.38850089
      0.67343168	      7.53371156	      2.53696734	      0.00035719	     -0.39017616
      0.67349884	      7.52752371	      2.54042377	      0.00035307	     -0.39187621
      0.67356600	      7.52154934	      2.54393402	      0.00034899	     -0.39358815
      0.67363265	      7.51561612	      2.54740593	      0.00034497	     -0.39528943
      0.67369930	      7.50989240	      2.55092955	      0.00034100	     -0.39700217
      0.67376682	      7.50408632	      2.55448562	      0.00033700	     -0.39873940
      0.67383434	      7.49849221	      2.55809271	      0.00033305	     -0.40048802
      0.67390187	      7.49287943	      2.56168157	      0.00032912	     -0.40223798
      0.67396939	      7.48748317	      2.56532165	      0.00032524	     -0.40399927
      0.67403691	      7.48205733	      2.56893906	      0.00032138	     -0.40576113
      0.67410443	      7.47684938	      2.57260690	      0.00031757	     -0.40753413
      0.67417195	      7.47160464	      2.57624871	      0.00031378	     -0.40930707
      0.67423947	      7.46657559	      2.57993908	      0.00031004	     -0.41109079
      0.67430700	      7.46150645	      2.58360122	      0.00030632	     -0.41287398
      0.67437452	      7.45664726	      2.58730899	      0.00030264	     -0.41466743
      0.67444204	      7.45174834	      2.59098740	      0.00029899	     -0.41646005
      0.67450956	      7.44705046	      2.59470756	      0.00029538	     -0.41826223
      0.67457708	      7.44231643	      2.59839818	      0.00029180	     -0.42006341
      0.67464460	      7.43777186	      2.60212588	      0.00028826	     -0.42187336
      0.67471213	      7.43319730	      2.60582464	      0.00028474	     -0.42368224
      0.67477965	      7.42879870	      2.60955524	      0.00028126	     -0.42549899
      0.67485078	      7.42413531	      2.61345360	      0.00027763	     -0.42741151
      0.67492191	      7.41968292	      2.61739059	      0.00027404	     -0.42933312
      0.67499305	      7.41513813	      2.62127506	      0.00027048	     -0.43125013
      0.67506418	      7.41088919	      2.62522205	      0.00026696	     -0.43317965
[truncated: 425,171 more chars]
