# Supplementary material for: Musculoskeletal simulations to examine the effects of accentuated eccentric loading (AEL) on jump height
Source: PeerJ. 2023 Jan 23;11:e14687. doi: 10.7717/peerj.14687 (PMC9879160; doi:10.7717/peerj.14687)
Supplement: Supplemental Information 2 — Added15 folder contains the code and simulation results for a complete jump with an additional 15% model mass. Dropped15 folder contains the code and simulation results for the push-off phase with the original model mass. [file peerj-11-14687-s002.zip › Supplementary Simulation code and output results AEL15/Dropped15/Optimized_for_J_Results/TwoSegment_Two_Segment_NormalizedFiberLength.sto]

NormalizedFiberLength
version=1
nRows=9704
nColumns=5
inDegrees=no

This analysis gathers basic information about muscles during a simulation (e.g., forces, tendon lengths, moment arms, etc).
Units are S.I. units (second, meters, Newtons, ...)
Angles are in degrees.

endheader
time	vastus	recfem	glut	ham
      0.00000000	      1.12529671	      1.01168830	      0.99512874	      0.44410000
      0.00005767	      1.12529670	      1.01168830	      0.99512873	      0.44410000
      0.00011533	      1.12529667	      1.01168829	      0.99512870	      0.44410000
      0.00019509	      1.12529661	      1.01168827	      0.99512863	      0.44410000
      0.00027484	      1.12529652	      1.01168824	      0.99512851	      0.44410000
      0.00038895	      1.12529633	      1.01168817	      0.99512828	      0.44410000
      0.00050306	      1.12529607	      1.01168808	      0.99512796	      0.44410000
      0.00069203	      1.12529551	      1.01168788	      0.99512727	      0.44410000
      0.00088100	      1.12529476	      1.01168761	      0.99512635	      0.44410000
      0.00120986	      1.12529303	      1.01168700	      0.99512422	      0.44410000
      0.00146005	      1.12529135	      1.01168640	      0.99512215	      0.44410000
      0.00171025	      1.12528934	      1.01168568	      0.99511968	      0.44410000
      0.00196044	      1.12528701	      1.01168484	      0.99511683	      0.44410000
      0.00224938	      1.12528391	      1.01168373	      0.99511304	      0.44410000
      0.00253831	      1.12528038	      1.01168245	      0.99510873	      0.44410000
      0.00281375	      1.12527661	      1.01168109	      0.99510413	      0.44410000
      0.00308919	      1.12527244	      1.01167957	      0.99509906	      0.44410000
      0.00336877	      1.12526779	      1.01167788	      0.99509342	      0.44410000
      0.00364834	      1.12526274	      1.01167604	      0.99508730	      0.44410000
      0.00392387	      1.12525734	      1.01167406	      0.99508078	      0.44410000
      0.00419941	      1.12525154	      1.01167194	      0.99507378	      0.44410000
      0.00447587	      1.12524532	      1.01166964	      0.99506628	      0.44410000
      0.00475232	      1.12523868	      1.01166719	      0.99505829	      0.44410000
      0.00502733	      1.12523166	      1.01166459	      0.99504988	      0.44410000
      0.00530234	      1.12522423	      1.01166183	      0.99504098	      0.44410000
      0.00557642	      1.12521642	      1.01165892	      0.99503165	      0.44410000
      0.00585050	      1.12520820	      1.01165585	      0.99502184	      0.44410000
      0.00612117	      1.12519967	      1.01165266	      0.99501169	      0.44410000
      0.00639185	      1.12519074	      1.01164931	      0.99500108	      0.44410000
      0.00663628	      1.12518232	      1.01164614	      0.99499110	      0.44410000
      0.00697277	      1.12517020	      1.01164156	      0.99497675	      0.44410000
      0.00730925	      1.12515745	      1.01163673	      0.99496168	      0.44410000
      0.00753245	      1.12514864	      1.01163339	      0.99495130	      0.44410000
      0.00775566	      1.12513955	      1.01162993	      0.99494060	      0.44410000
      0.00803029	      1.12512798	      1.01162552	      0.99492701	      0.44410000
      0.00836149	      1.12511347	      1.01161997	      0.99490998	      0.44410000
      0.00865561	      1.12510006	      1.01161482	      0.99489429	      0.44410000
      0.00901341	      1.12508308	      1.01160829	      0.99487446	      0.44410000
      0.00931248	      1.12506833	      1.01160260	      0.99485727	      0.44410000
      0.00968272	      1.12504937	      1.01159526	      0.99483521	      0.44410000
      0.01015583	      1.12502399	      1.01158541	      0.99480577	      0.44410000
      0.01038979	      1.12501096	      1.01158033	      0.99479069	      0.44410000
      0.01062376	      1.12499762	      1.01157512	      0.99477527	      0.44410000
      0.01091692	      1.12498046	      1.01156841	      0.99475546	      0.44410000
      0.01129539	      1.12495756	      1.01155942	      0.99472909	      0.44410000
      0.01156863	      1.12494052	      1.01155272	      0.99470949	      0.44410000
      0.01184188	      1.12492304	      1.01154582	      0.99468943	      0.44410000
      0.01211512	      1.12490512	      1.01153874	      0.99466889	      0.44410000
      0.01238836	      1.12488677	      1.01153147	      0.99464789	      0.44410000
      0.01266160	      1.12486798	      1.01152401	      0.99462642	      0.44410000
      0.01292167	      1.12484968	      1.01151674	      0.99460555	      0.44410000
      0.01318173	      1.12483100	      1.01150929	      0.99458426	      0.44410000
      0.01344051	      1.12481200	      1.01150170	      0.99456265	      0.44410000
      0.01369929	      1.12479261	      1.01149394	      0.99454063	      0.44410000
      0.01398496	      1.12477075	      1.01148517	      0.99451582	      0.44410000
      0.01427064	      1.12474840	      1.01147619	      0.99449051	      0.44410000
      0.01447948	      1.12473176	      1.01146949	      0.99447168	      0.44410000
      0.01481029	      1.12470487	      1.01145864	      0.99444130	      0.44410000
      0.01507121	      1.12468319	      1.01144988	      0.99441686	      0.44410000
      0.01533214	      1.12466112	      1.01144093	      0.99439198	      0.44410000
      0.01559306	      1.12463863	      1.01143181	      0.99436669	      0.44410000
      0.01585734	      1.12461544	      1.01142238	      0.99434063	      0.44410000
      0.01612161	      1.12459184	      1.01141276	      0.99431414	      0.44410000
      0.01632266	      1.12457359	      1.01140531	      0.99429370	      0.44410000
      0.01665420	      1.12454298	      1.01139280	      0.99425943	      0.44410000
      0.01690580	      1.12451931	      1.01138310	      0.99423297	      0.44410000
      0.01715739	      1.12449526	      1.01137323	      0.99420612	      0.44410000
      0.01740899	      1.12447083	      1.01136318	      0.99417887	      0.44410000
      0.01764663	      1.12444740	      1.01135353	      0.99415277	      0.44410000
      0.01796039	      1.12441594	      1.01134056	      0.99411778	      0.44410000
      0.01827415	      1.12438389	      1.01132730	      0.99408217	      0.44410000
      0.01852604	      1.12435772	      1.01131647	      0.99405314	      0.44410000
      0.01877792	      1.12433117	      1.01130545	      0.99402371	      0.44410000
      0.01896797	      1.12431089	      1.01129702	      0.99400125	      0.44410000
      0.01925995	      1.12427929	      1.01128387	      0.99396631	      0.44410000
      0.01955192	      1.12424718	      1.01127048	      0.99393083	      0.44410000
      0.01980099	      1.12421937	      1.01125887	      0.99390015	      0.44410000
      0.02005005	      1.12419119	      1.01124708	      0.99386909	      0.44410000
      0.02032203	      1.12415998	      1.01123401	      0.99383473	      0.44410000
      0.02059400	      1.12412832	      1.01122072	      0.99379991	      0.44410000
      0.02086915	      1.12409583	      1.01120706	      0.99376422	      0.44410000
      0.02114429	      1.12406287	      1.01119318	      0.99372806	      0.44410000
      0.02142102	      1.12402926	      1.01117901	      0.99369122	      0.44410000
      0.02169774	      1.12399518	      1.01116461	      0.99365391	      0.44410000
      0.02197239	      1.12396088	      1.01115009	      0.99361641	      0.44410000
      0.02224704	      1.12392613	      1.01113536	      0.99357844	      0.44410000
      0.02252673	      1.12389026	      1.01112013	      0.99353930	      0.44410000
      0.02280642	      1.12385391	      1.01110467	      0.99349968	      0.44410000
      0.02307314	      1.12381879	      1.01108972	      0.99346144	      0.44410000
      0.02333986	      1.12378324	      1.01107455	      0.99342277	      0.44410000
      0.02363274	      1.12374369	      1.01105766	      0.99337979	      0.44410000
      0.02392562	      1.12370361	      1.01104051	      0.99333629	      0.44410000
      0.02416237	      1.12367083	      1.01102646	      0.99330074	      0.44410000
      0.02446967	      1.12362776	      1.01100797	      0.99325409	      0.44410000
      0.02477696	      1.12358411	      1.01098920	      0.99320685	      0.44410000
      0.02502257	      1.12354880	      1.01097400	      0.99316868	      0.44410000
      0.02526818	      1.12351311	      1.01095861	      0.99313013	      0.44410000
      0.02555393	      1.12347113	      1.01094049	      0.99308483	      0.44410000
      0.02583967	      1.12342864	      1.01092211	      0.99303902	      0.44410000
      0.02606326	      1.12339503	      1.01090756	      0.99300283	      0.44410000
      0.02637974	      1.12334694	      1.01088671	      0.99295108	      0.44410000
      0.02669622	      1.12329823	      1.01086555	      0.99289871	      0.44410000
      0.02692262	      1.12326300	      1.01085023	      0.99286088	      0.44410000
      0.02714902	      1.12322745	      1.01083475	      0.99282273	      0.44410000
      0.02742271	      1.12318405	      1.01081583	      0.99277619	      0.44410000
      0.02769640	      1.12314018	      1.01079668	      0.99272920	      0.44410000
      0.02795892	      1.12309767	      1.01077809	      0.99268369	      0.44410000
      0.02827795	      1.12304542	      1.01075522	      0.99262783	      0.44410000
      0.02859697	      1.12299254	      1.01073204	      0.99257134	      0.44410000
      0.02885240	      1.12294975	      1.01071325	      0.99252567	      0.44410000
      0.02917936	      1.12289438	      1.01068890	      0.99246663	      0.44410000
      0.02950632	      1.12283835	      1.01066423	      0.99240693	      0.44410000
      0.02974244	      1.12279746	      1.01064620	      0.99236342	      0.44410000
      0.02997855	      1.12275624	      1.01062800	      0.99231957	      0.44410000
      0.03024340	      1.12270958	      1.01060738	      0.99226998	      0.44410000
      0.03050824	      1.12266248	      1.01058653	      0.99221997	      0.44410000
      0.03079617	      1.12261078	      1.01056363	      0.99216512	      0.44410000
      0.03108410	      1.12255857	      1.01054046	      0.99210976	      0.44410000
      0.03129109	      1.12252071	      1.01052365	      0.99206965	      0.44410000
      0.03161680	      1.12246059	      1.01049692	      0.99200602	      0.44410000
      0.03188366	      1.12241085	      1.01047477	      0.99195340	      0.44410000
      0.03215053	      1.12236066	      1.01045239	      0.99190036	      0.44410000
      0.03241739	      1.12231002	      1.01042979	      0.99184688	      0.44410000
      0.03267696	      1.12226034	      1.01040760	      0.99179446	      0.44410000
      0.03293654	      1.12221024	      1.01038518	      0.99174162	      0.44410000
      0.03317352	      1.12216414	      1.01036454	      0.99169303	      0.44410000
      0.03348818	      1.12210237	      1.01033685	      0.99162799	      0.44410000
      0.03380284	      1.12203999	      1.01030884	      0.99156236	      0.44410000
      0.03405362	      1.12198983	      1.01028630	      0.99150962	      0.44410000
      0.03430440	      1.12193928	      1.01026355	      0.99145651	      0.44410000
      0.03452599	      1.12189428	      1.01024329	      0.99140926	      0.44410000
      0.03484815	      1.12182832	      1.01021354	      0.99134005	      0.44410000
      0.03517030	      1.12176170	      1.01018347	      0.99127021	      0.44410000
      0.03538311	      1.12171735	      1.01016342	      0.99122373	      0.44410000
      0.03559592	      1.12167270	      1.01014323	      0.99117699	      0.44410000
      0.03588075	      1.12161251	      1.01011597	      0.99111400	      0.44410000
      0.03616559	      1.12155181	      1.01008846	      0.99105052	      0.44410000
      0.03641202	      1.12149889	      1.01006444	      0.99099522	      0.44410000
      0.03671826	      1.12143258	      1.01003433	      0.99092598	      0.44410000
      0.03702451	      1.12136570	      1.01000390	      0.99085618	      0.44410000
      0.03728911	      1.12130743	      1.00997738	      0.99079542	      0.44410000
      0.03761727	      1.12123457	      1.00994417	      0.99071949	      0.44410000
      0.03794543	      1.12116103	      1.00991060	      0.99064292	      0.44410000
      0.03818795	      1.12110625	      1.00988558	      0.99058592	      0.44410000
      0.03843048	      1.12105111	      1.00986036	      0.99052856	      0.44410000
      0.03872005	      1.12098478	      1.00983000	      0.99045963	      0.44410000
      0.03900961	      1.12091793	      1.00979937	      0.99039020	      0.44410000
      0.03925700	      1.12086041	      1.00977299	      0.99033049	      0.44410000
      0.03956219	      1.12078892	      1.00974016	      0.99025633	      0.44410000
      0.03992934	      1.12070214	      1.00970027	      0.99016638	      0.44410000
      0.04029650	      1.12061452	      1.00965995	      0.99007563	      0.44410000
      0.04052899	      1.12055861	      1.00963418	      0.99001775	      0.44410000
      0.04082823	      1.12048614	      1.00960076	      0.98994279	      0.44410000
      0.04112747	      1.12041312	      1.00956705	      0.98986730	      0.44410000
      0.04135189	      1.12035799	      1.00954158	      0.98981033	      0.44410000
      0.04167993	      1.12027684	      1.00950404	      0.98972654	      0.44410000
      0.04195970	      1.12020710	      1.00947175	      0.98965457	      0.44410000
      0.04220832	      1.12014472	      1.00944285	      0.98959023	      0.44410000
      0.04245694	      1.12008195	      1.00941374	      0.98952552	      0.44410000
      0.04271137	      1.12001732	      1.00938373	      0.98945893	      0.44410000
      0.04302124	      1.11993806	      1.00934691	      0.98937732	      0.44410000
      0.04340230	      1.11983977	      1.00930119	      0.98927618	      0.44410000
      0.04371220	      1.11975918	      1.00926366	      0.98919330	      0.44410000
      0.04395093	      1.11969668	      1.00923454	      0.98912907	      0.44410000
      0.04418967	      1.11963383	      1.00920522	      0.98906451	      0.44410000
      0.04443602	      1.11956861	      1.00917478	      0.98899753	      0.44410000
      0.04475720	      1.11948301	      1.00913478	      0.98890969	      0.44410000
      0.04507838	      1.11939676	      1.00909445	      0.98882124	      0.44410000
      0.04532790	      1.11932932	      1.00906288	      0.98875210	      0.44410000
      0.04557743	      1.11926149	      1.00903111	      0.98868261	      0.44410000
      0.04578917	      1.11920363	      1.00900398	      0.98862336	      0.44410000
      0.04611836	      1.11911312	      1.00896152	      0.98853071	      0.44410000
      0.04638564	      1.11903915	      1.00892678	      0.98845503	      0.44410000
      0.04665291	      1.11896473	      1.00889181	      0.98837894	      0.44410000
      0.04692018	      1.11888987	      1.00885660	      0.98830243	      0.44410000
      0.04718241	      1.11881599	      1.00882182	      0.98822696	      0.44410000
      0.04744464	      1.11874169	      1.00878682	      0.98815109	      0.44410000
      0.04769449	      1.11867050	      1.00875326	      0.98807843	      0.44410000
      0.04800637	      1.11858110	      1.00871108	      0.98798723	      0.44410000
      0.04831825	      1.11849109	      1.00866858	      0.98789547	      0.44410000
      0.04855660	      1.11842190	      1.00863588	      0.98782496	      0.44410000
      0.04888575	      1.11832578	      1.00859042	      0.98772706	      0.44410000
      0.04921491	      1.11822899	      1.00854459	      0.98762852	      0.44410000
      0.04942809	      1.11816594	      1.00851473	      0.98756437	      0.44410000
      0.04964127	      1.11810262	      1.00848471	      0.98749996	      0.44410000
      0.04992845	      1.11801687	      1.00844403	      0.98741278	      0.44410000
      0.05021563	      1.11793062	      1.00840308	      0.98732513	      0.44410000
      0.05046732	      1.11785461	      1.00836697	      0.98724791	      0.44410000
      0.05077240	      1.11776195	      1.00832291	      0.98715383	      0.44410000
      0.05115827	      1.11764394	      1.00826675	      0.98703408	      0.44410000
      0.05141606	      1.11756459	      1.00822895	      0.98695359	      0.44410000
      0.05167386	      1.11748483	      1.00819094	      0.98687273	      0.44410000
      0.05193165	      1.11740466	      1.00815270	      0.98679149	      0.44410000
      0.05219123	      1.11732353	      1.00811398	      0.98670929	      0.44410000
      0.05245081	      1.11724198	      1.00807503	      0.98662672	      0.44410000
      0.05273638	      1.11715180	      1.00803193	      0.98653543	      0.44410000
      0.05302194	      1.11706111	      1.00798856	      0.98644368	      0.44410000
      0.05323212	      1.11699405	      1.00795646	      0.98637586	      0.44410000
      0.05356535	      1.11688717	      1.00790528	      0.98626781	      0.44410000
      0.05382496	      1.11680344	      1.00786514	      0.98618319	      0.44410000
      0.05408458	      1.11671929	      1.00782479	      0.98609819	      0.44410000
      0.05434419	      1.11663473	      1.00778421	      0.98601281	      0.44410000
      0.05460980	      1.11654779	      1.00774246	      0.98592505	      0.44410000
      0.05487542	      1.11646042	      1.00770048	      0.98583690	      0.44410000
      0.05512617	      1.11637755	      1.00766063	      0.98575332	      0.44410000
      0.05545043	      1.11626982	      1.00760880	      0.98564470	      0.44410000
      0.05577469	      1.11616144	      1.00755661	      0.98553548	      0.44410000
      0.05602660	      1.11607681	      1.00751583	      0.98545023	      0.44410000
      0.05627850	      1.11599179	      1.00747485	      0.98536462	      0.44410000
      0.05650657	      1.11591449	      1.00743755	      0.98528680	      0.44410000
      0.05683169	      1.11580374	      1.00738409	      0.98517536	      0.44410000
      0.05715682	      1.11569235	      1.00733028	      0.98506332	      0.44410000
      0.05737491	      1.11561728	      1.00729399	      0.98498784	      0.44410000
      0.05759300	      1.11554191	      1.00725755	      0.98491208	      0.44410000
      0.05787782	      1.11544306	      1.00720971	      0.98481275	      0.44410000
      0.05816263	      1.11534371	      1.00716161	      0.98471296	      0.44410000
      0.05840365	      1.11525926	      1.00712069	      0.98462816	      0.44410000
      0.05872045	      1.11514772	      1.00706662	      0.98451620	      0.44410000
      0.05903724	      1.11503558	      1.00701221	      0.98440369	      0.44410000
      0.05928409	      1.11494778	      1.00696959	      0.98431562	      0.44410000
      0.05953093	      1.11485961	      1.00692677	      0.98422722	      0.44410000
      0.05980559	      1.11476108	      1.00687889	      0.98412846	      0.44410000
      0.06008025	      1.11466210	      1.00683075	      0.98402927	      0.44410000
      0.06035656	      1.11456206	      1.00678208	      0.98392907	      0.44410000
      0.06063286	      1.11446157	      1.00673316	      0.98382844	      0.44410000
      0.06091509	      1.11435845	      1.00668293	      0.98372521	      0.44410000
      0.06119732	      1.11425485	      1.00663243	      0.98362155	      0.44410000
      0.06146377	      1.11415660	      1.00658452	      0.98352327	      0.44410000
      0.06179068	      1.11403548	      1.00652542	      0.98340215	      0.44410000
      0.06211759	      1.11391373	      1.00646596	      0.98328044	      0.44410000
      0.06235123	      1.11382631	      1.00642325	      0.98319309	      0.44410000
      0.06268413	      1.11370120	      1.00636209	      0.98306811	      0.44410000
      0.06296931	      1.11359350	      1.00630940	      0.98296056	      0.44410000
      0.06321868	      1.11349893	      1.00626311	      0.98286615	      0.44410000
      0.06346804	      1.11340399	      1.00621662	      0.98277139	      0.44410000
      0.06372248	      1.11330673	      1.00616898	      0.98267435	      0.44410000
      0.06403694	      1.11318600	      1.00610979	      0.98255393	      0.44410000
      0.06435141	      1.11306468	      1.00605028	      0.98243296	      0.44410000
      0.06462205	      1.11295979	      1.00599881	      0.98232841	      0.44410000
      0.06495661	      1.11282953	      1.00593484	      0.98219861	      0.44410000
      0.06529117	      1.11269861	      1.00587051	      0.98206820	      0.44410000
      0.06553581	      1.11260246	      1.00582324	      0.98197245	      0.44410000
      0.06583197	      1.11248559	      1.00576575	      0.98185610	      0.44410000
      0.06621361	      1.11233421	      1.00569124	      0.98170545	      0.44410000
      0.06646306	      1.11223481	      1.00564228	      0.98160656	      0.44410000
      0.06671251	      1.11213504	      1.00559312	      0.98150732	      0.44410000
      0.06696196	      1.11203490	      1.00554376	      0.98140775	      0.44410000
      0.06722280	      1.11192979	      1.00549192	      0.98130326	      0.44410000
      0.06754563	      1.11179915	      1.00542746	      0.98117343	      0.44410000
      0.06786845	      1.11166790	      1.00536266	      0.98104303	      0.44410000
      0.06806167	      1.11158905	      1.00532371	      0.98096471	      0.44410000
      0.06836182	      1.11146613	      1.00526297	      0.98084264	      0.44410000
      0.06866196	      1.11134269	      1.00520193	      0.98072009	      0.44410000
      0.06891436	      1.11123847	      1.00515038	      0.98061665	      0.44410000
      0.06916676	      1.11113388	      1.00509862	      0.98051287	      0.44410000
      0.06942372	      1.11102701	      1.00504571	      0.98040685	      0.44410000
      0.06974734	      1.11089187	      1.00497877	      0.98027283	      0.44410000
      0.07007096	      1.11075613	      1.00491148	      0.98013823	      0.44410000
      0.07031892	      1.11065170	      1.00485970	      0.98003472	      0.44410000
      0.07056688	      1.11054691	      1.00480772	      0.97993088	      0.44410000
      0.07086121	      1.11042207	      1.00474576	      0.97980719	      0.44410000
      0.07115553	      1.11029673	      1.00468352	      0.97968303	      0.44410000
      0.07140729	      1.11018911	      1.00463006	      0.97957646	      0.44410000
      0.07171492	      1.11005710	      1.00456445	      0.97944577	      0.44410000
      0.07209348	      1.10989392	      1.00448330	      0.97928425	      0.44410000
      0.07241301	      1.10975552	      1.00441444	      0.97914731	      0.44410000
      0.07265145	      1.10965187	      1.00436284	      0.97904477	      0.44410000
      0.07288988	      1.10954788	      1.00431106	      0.97894192	      0.44410000
      0.07315330	      1.10943263	      1.00425364	      0.97882795	      0.44410000
      0.07347505	      1.10929130	      1.00418320	      0.97868823	      0.44410000
      0.07379680	      1.10914937	      1.00411243	      0.97854795	      0.44410000
      0.07407408	      1.10902658	      1.00405117	      0.97842661	      0.44410000
      0.07441231	      1.10887620	      1.00397611	      0.97827806	      0.44410000
      0.07475053	      1.10872517	      1.00390068	      0.97812888	      0.44410000
      0.07498584	      1.10861970	      1.00384799	      0.97802474	      0.44410000
      0.07530154	      1.10847771	      1.00377702	      0.97788456	      0.44410000
      0.07561723	      1.10833514	      1.00370573	      0.97774384	      0.44410000
      0.07586548	      1.10822263	      1.00364944	      0.97763282	      0.44410000
      0.07611373	      1.10810977	      1.00359296	      0.97752147	      0.44410000
      0.07638891	      1.10798425	      1.00353012	      0.97739765	      0.44410000
      0.07666409	      1.10785830	      1.00346703	      0.97727343	      0.44410000
      0.07694715	      1.10772829	      1.00340189	      0.97714523	      0.44410000
      0.07723022	      1.10759782	      1.00333649	      0.97701661	      0.44410000
      0.07750266	      1.10747181	      1.00327330	      0.97689241	      0.44410000
      0.07783048	      1.10731964	      1.00319695	      0.97674244	      0.44410000
      0.07823102	      1.10713287	      1.00310321	      0.97655844	      0.44410000
      0.07853160	      1.10699212	      1.00303252	      0.97641980	      0.44410000
      0.07878087	      1.10687500	      1.00297368	      0.97630446	      0.44410000
      0.07903015	      1.10675753	      1.00291465	      0.97618879	      0.44410000
      0.07924732	      1.10665490	      1.00286305	      0.97608775	      0.44410000
      0.07957842	      1.10649792	      1.00278410	      0.97593322	      0.44410000
      0.07985744	      1.10636515	      1.00271730	      0.97580255	      0.44410000
      0.08013646	      1.10623194	      1.00265025	      0.97567147	      0.44410000
      0.08041548	      1.10609829	      1.00258296	      0.97553999	      0.44410000
      0.08069449	      1.10596420	      1.00251542	      0.97540809	      0.44410000
      0.08097351	      1.10582968	      1.00244763	      0.97527578	      0.44410000
      0.08125253	      1.10569471	      1.00237960	      0.97514307	      0.44410000
      0.08153155	      1.10555931	      1.00231132	      0.97500994	      0.44410000
      0.08181056	      1.10542347	      1.00224279	      0.97487641	      0.44410000
      0.08208958	      1.10528719	      1.00217402	      0.97474246	      0.44410000
      0.08235192	      1.10515866	      1.00210914	      0.97461616	      0.44410000
      0.08261426	      1.10502975	      1.00204404	      0.97448949	      0.44410000
      0.08282742	      1.10492472	      1.00199098	      0.97438630	      0.44410000
      0.08316111	      1.10475979	      1.00190764	      0.97422429	      0.44410000
      0.08343167	      1.10462560	      1.00183980	      0.97409250	      0.44410000
      0.08370224	      1.10449100	      1.00177174	      0.97396032	      0.44410000
      0.08397280	      1.10435600	      1.00170345	      0.97382777	      0.44410000
      0.08423917	      1.10422269	      1.00163599	      0.97369689	      0.44410000
      0.08450554	      1.10408899	      1.00156831	      0.97356565	      0.44410000
      0.08471322	      1.10398447	      1.00151539	      0.97346307	      0.44410000
      0.08504715	      1.10381591	      1.00143001	      0.97329765	      0.44410000
      0.08531447	      1.10368053	      1.00136142	      0.97316481	      0.44410000
      0.08558179	      1.10354475	      1.00129259	      0.97303160	      0.44410000
      0.08584911	      1.10340858	      1.00122355	      0.97289802	      0.44410000
      0.08611679	      1.10327182	      1.00115419	      0.97276389	      0.44410000
      0.08638447	      1.10313467	      1.00108461	      0.97262938	      0.44410000
      0.08663406	      1.10300644	      1.00101953	      0.97250363	      0.44410000
      0.08695946	      1.10283874	      1.00093439	      0.97233920	      0.44410000
      0.08728485	      1.10267045	      1.00084892	      0.97217423	      0.44410000
      0.08753760	      1.10253933	      1.00078231	      0.97204570	      0.44410000
      0.08779035	      1.10240787	      1.00071550	      0.97191685	      0.44410000
      0.08803324	      1.10228119	      1.00065111	      0.97179271	      0.44410000
      0.08835881	      1.10211090	      1.00056452	      0.97162584	      0.44410000
      0.08868437	      1.10194002	      1.00047759	      0.97145842	      0.44410000
      0.08892659	      1.10181252	      1.00041271	      0.97133351	      0.44410000
      0.08916880	      1.10168469	      1.00034765	      0.97120829	      0.44410000
      0.08943843	      1.10154202	      1.00027501	      0.97106855	      0.44410000
      0.08970805	      1.10139895	      1.00020215	      0.97092844	      0.44410000
      0.09000552	      1.10124065	      1.00012151	      0.97077342	      0.44410000
      0.09030299	      1.10108186	      1.00004059	      0.97061794	      0.44410000
      0.09053552	      1.10095740	      0.99997715	      0.97049609	      0.44410000
      0.09085752	      1.10078457	      0.99988902	      0.97032690	      0.44410000
      0.09117952	      1.10061118	      0.99980058	      0.97015717	      0.44410000
      0.09142193	      1.10048027	      0.99973378	      0.97002905	      0.44410000
      0.09166434	      1.10034905	      0.99966681	      0.96990062	      0.44410000
      0.09193403	      1.10020268	      0.99959209	      0.96975738	      0.44410000
      0.09220372	      1.10005591	      0.99951714	      0.96961377	      0.44410000
      0.09250180	      1.09989324	      0.99943405	      0.96945461	      0.44410000
      0.09279988	      1.09973010	      0.99935069	      0.96929500	      0.44410000
      0.09303165	      1.09960291	      0.99928569	      0.96917058	      0.44410000
      0.09335378	      1.09942565	      0.99919507	      0.96899719	      0.44410000
      0.09367592	      1.09924783	      0.99910413	      0.96882327	      0.44410000
      0.09391787	      1.09911391	      0.99903562	      0.96869229	      0.44410000
      0.09415982	      1.09897967	      0.99896694	      0.96856102	      0.44410000
      0.09443181	      1.09882839	      0.99888951	      0.96841309	      0.44410000
      0.09470379	      1.09867672	      0.99881187	      0.96826479	      0.44410000
      0.09499912	      1.09851157	      0.99872730	      0.96810332	      0.44410000
      0.09529446	      1.09834596	      0.99864247	      0.96794141	      0.44410000
      0.09551688	      1.09822092	      0.99857840	      0.96781918	      0.44410000
      0.09584783	      1.09803439	      0.99848281	      0.96763684	      0.44410000
      0.09613706	      1.09787089	      0.99839899	      0.96747704	      0.44410000
      0.09638873	      1.09772826	      0.99832585	      0.96733763	      0.44410000
      0.09664040	      1.09758530	      0.99825253	      0.96719791	      0.44410000
      0.09684411	      1.09746933	      0.99819303	      0.96708458	      0.44410000
      0.09717940	      1.09727797	      0.99809484	      0.96689758	      0.44410000
      0.09744538	      1.09712574	      0.99801671	      0.96674884	      0.44410000
      0.09771136	      1.09697314	      0.99793836	      0.96659973	      0.44410000
      0.09797734	      1.09682016	      0.99785980	      0.96645027	      0.44410000
      0.09824173	      1.09666773	      0.99778150	      0.96630135	      0.44410000
      0.09850611	      1.09651493	      0.99770300	      0.96615207	      0.44410000
      0.09879408	      1.09634808	      0.99761725	      0.96598908	      0.44410000
      0.09908205	      1.09618078	      0.99753126	      0.96582566	      0.44410000
      0.09934884	      1.09602540	      0.99745137	      0.96567389	      0.44410000
      0.09967462	      1.09583516	      0.99735352	      0.96548807	      0.44410000
      0.10000040	      1.09564435	      0.99725537	      0.96530172	      0.44410000
      0.10021426	      1.09551879	      0.99719076	      0.96517909	      0.44410000
      0.10054304	      1.09532529	      0.99709117	      0.96499013	      0.44410000
      0.10083305	      1.09515414	      0.99700305	      0.96482299	      0.44410000
      0.10108467	      1.09500528	      0.99692640	      0.96467763	      0.44410000
      0.10133630	      1.09485609	      0.99684956	      0.96453195	      0.44410000
      0.10157166	      1.09471624	      0.99677752	      0.96439540	      0.44410000
      0.10189722	      1.09452232	      0.99667759	      0.96420605	      0.44410000
      0.10222279	      1.09432784	      0.99657736	      0.96401617	      0.44410000
      0.10246000	      1.09418579	      0.99650412	      0.96387749	      0.44410000
      0.10269722	      1.09404344	      0.99643072	      0.96373852	      0.44410000
      0.10297899	      1.09387398	      0.99634333	      0.96357308	      0.44410000
      0.10326076	      1.09370410	      0.99625569	      0.96340724	      0.44410000
      0.10353812	      1.09353648	      0.99616921	      0.96324361	      0.44410000
      0.10381547	      1.09336846	      0.99608249	      0.96307959	      0.44410000
      0.10411405	      1.09318713	      0.99598889	      0.96290259	      0.44410000
      0.10441263	      1.09300534	      0.99589503	      0.96272514	      0.44410000
      0.10464497	      1.09286357	      0.99582181	      0.96258676	      0.44410000
      0.10497265	      1.09266313	      0.99571828	      0.96239112	      0.44410000
      0.10530033	      1.09246214	      0.99561443	      0.96219494	      0.44410000
      0.10552998	      1.09232095	      0.99554146	      0.96205713	      0.44410000
      0.10575963	      1.09217948	      0.99546834	      0.96191906	      0.44410000
      0.10604738	      1.09200185	      0.99537651	      0.96174569	      0.44410001
      0.10633512	      1.09182379	      0.99528444	      0.96157191	      0.44410002
      0.10658822	      1.09166681	      0.99520325	      0.96141870	      0.44410005
      0.10691264	      1.09146511	      0.99509891	      0.96122186	      0.44410012
      0.10723706	      1.09126287	      0.99499427	      0.96102449	      0.44410024
      0.10748580	      1.09110745	      0.99491383	      0.96087282	      0.44410039
      0.10773453	      1.09095171	      0.99483322	      0.96072083	      0.44410060
      0.10802527	      1.09076927	      0.99473876	      0.96054278	      0.44410095
      0.10831601	      1.09058639	      0.99464406	      0.96036432	      0.44410143
      0.10856977	      1.09042642	      0.99456121	      0.96020821	      0.44410198
      0.10889474	      1.09022108	      0.99445483	      0.96000782	      0.44410291
      0.10921971	      1.09001519	      0.99434815	      0.95980691	      0.44410415
      0.10946873	      1.08985706	      0.99426620	      0.95965259	      0.44410534
      0.10971775	      1.08969861	      0.99418406	      0.95949797	      0.44410678
      0.11000901	      1.08951289	      0.99408778	      0.95931673	      0.44410883
      0.11030026	      1.08932673	      0.99399125	      0.95913508	      0.44411131
      0.11055407	      1.08916416	      0.99390693	      0.95897643	      0.44411389
      0.11087946	      1.08895525	      0.99379856	      0.95877257	      0.44411781
      0.11120485	      1.08874581	      0.99368989	      0.95856819	      0.44412253
      0.11145412	      1.08858500	      0.99360644	      0.95841127	      0.44412674
      0.11170339	      1.08842387	      0.99352281	      0.95825404	      0.44413152
      0.11199488	      1.08823506	      0.99342479	      0.95806978	      0.44413789
      0.11228637	      1.08804581	      0.99332653	      0.95788511	      0.44414518
      0.11254196	      1.08787952	      0.99324018	      0.95772283	      0.44415238
      0.11286752	      1.08766723	      0.99312991	      0.95751566	      0.44416275
      0.11319308	      1.08745440	      0.99301934	      0.95730797	      0.44417455
      0.11344331	      1.08729045	      0.99293415	      0.95714798	      0.44418467
      0.11369353	      1.08712619	      0.99284878	      0.95698768	      0.44419574
      0.11398729	      1.08693295	      0.99274834	      0.95679910	      0.44421002
      0.11428105	      1.08673927	      0.99264766	      0.95661009	      0.44422576
      0.11452781	      1.08657625	      0.99256289	      0.95645099	      0.44424015
      0.11485383	      1.08636039	      0.99245063	      0.95624033	      0.44426089
      0.11517985	      1.08614400	      0.99233808	      0.95602915	      0.44428366
      0.11543311	      1.08597553	      0.99225044	      0.95586473	      0.44430280
      0.11568637	      1.08580674	      0.99216261	      0.95570000	      0.44432325
      0.11595916	      1.08562458	      0.99206782	      0.95552222	      0.44434678
      0.11623195	      1.08544204	      0.99197281	      0.95534406	      0.44437189
      0.11653441	      1.08523922	      0.99186723	      0.95514611	      0.44440162
      0.11683688	      1.08503593	      0.99176139	      0.95494770	      0.44443339
      0.11705190	      1.08489114	      0.99168599	      0.95480637	      0.44445722
      0.11738305	      1.08466769	      0.99156962	      0.95458828	      0.44449597
      0.11767541	      1.08446997	      0.99146663	      0.95439528	      0.44453228
      0.11792876	      1.08429829	      0.99137718	      0.95422771	      0.44456533
      0.11818210	      1.08412629	      0.99128756	      0.95405982	      0.44459987
      0.11844320	      1.08394869	      0.99119501	      0.95388645	      0.44463703
      0.11876278	      1.08373086	      0.99108148	      0.95367381	      0.44468466
      0.11908235	      1.08351251	      0.99096766	      0.95346067	      0.44473467
      0.11930984	      1.08335677	      0.99088646	      0.95330864	      0.44477170
      0.11963824	      1.08313151	      0.99076900	      0.95308872	      0.44482726
      0.11996664	      1.08290570	      0.99065123	      0.95286828	      0.44488528
      0.12019738	      1.08274673	      0.99056831	      0.95271308	      0.44492750
      0.12042812	      1.08258750	      0.99048524	      0.95255761	      0.44497092
      0.12071837	      1.08238682	      0.99038054	      0.95236169	      0.44502722
      0.12100861	      1.08218573	      0.99027561	      0.95216535	      0.44508536
      0.12127010	      1.08200421	      0.99018088	      0.95198811	      0.44513931
      0.12159256	      1.08177990	      0.99006380	      0.95176909	      0.44520786
      0.12191502	      1.08155508	      0.98994643	      0.95154956	      0.44527859
      0.12215631	      1.08138651	      0.98985842	      0.95138496	      0.44533293
      0.12246604	      1.08116972	      0.98974521	      0.95117325	      0.44540441
      0.12277577	      1.08095245	      0.98963174	      0.95096107	      0.44547782
      0.12299694	      1.08079702	      0.98955055	      0.95080928	      0.44553139
      0.12331949	      1.08056991	      0.98943191	      0.95058747	      0.44561121
      0.12364204	      1.08034229	      0.98931298	      0.95036516	      0.44569300
      0.12388534	      1.08017026	      0.98922308	      0.95019714	      0.44575598
      0.12412863	      1.07999794	      0.98913303	      0.95002883	      0.44582004
      0.12441368	      1.07979569	      0.98902732	      0.94983127	      0.44589643
      0.12469872	      1.07959304	      0.98892139	      0.94963331	      0.44597426
      0.12498344	      1.07939022	      0.98881535	      0.94943519	      0.44605339
      0.12526817	      1.07918701	      0.98870910	      0.94923666	      0.44613390
      0.12556613	      1.07897393	      0.98859767	      0.94902849	      0.44621959
      0.12586409	      1.07876041	      0.98848599	      0.94881988	      0.44630672
      0.12614014	      1.07856221	      0.98838232	      0.94862623	      0.44638870
      0.12641618	      1.07836365	      0.98827845	      0.94843221	      0.44647186
      0.12672427	      1.07814160	      0.98816227	      0.94821523	      0.44656606
      0.12703236	      1.07791909	      0.98804583	      0.94799778	      0.44666167
      0.12724838	      1.07776279	      0.98796404	      0.94784504	      0.44672955
      0.12757545	      1.07752573	      0.98783996	      0.94761335	      0.44683359
      0.12790252	      1.07728814	      0.98771560	      0.94738114	      0.44693915
      0.12813330	      1.07712019	      0.98762767	      0.94721697	      0.44701453
      0.12836408	      1.07695198	      0.98753960	      0.94705254	      0.44709063
      0.12865496	      1.07673960	      0.98742839	      0.94684493	      0.44718756
      0.12894583	      1.07652682	      0.98731696	      0.94663691	      0.44728562
      0.12921369	      1.07633051	      0.98721415	      0.94644499	      0.44737688
      0.12948155	      1.07613386	      0.98711114	      0.94625271	      0.44746906
      0.12979131	      1.07590601	      0.98699178	      0.94602992	      0.44757679
      0.13010108	      1.07567770	      0.98687216	      0.94580665	      0.44768570
      0.13031770	      1.07551777	      0.98678836	      0.94565024	      0.44776256
      0.13063991	      1.07527946	      0.98666348	      0.94541717	      0.44787792
      0.13096212	      1.07504065	      0.98653832	      0.94518359	      0.44799452
      0.13120628	      1.07485936	      0.98644330	      0.94500625	      0.44808367
      0.13145044	      1.07467779	      0.98634812	      0.94482862	      0.44817350
      0.13173722	      1.07446415	      0.98623612	      0.94461961	      0.44827989
      0.13202401	      1.07425011	      0.98612390	      0.94441019	      0.44838720
      0.13230942	      1.07403671	      0.98601201	      0.94420138	      0.44849490
      0.13259483	      1.07382292	      0.98589989	      0.94399216	      0.44860350
      0.13289487	      1.07359776	      0.98578180	      0.94377179	      0.44871861
      0.13319491	      1.07337216	      0.98566348	      0.94355098	      0.44883469
      0.13347339	      1.07316239	      0.98555344	      0.94334564	      0.44894328
      0.13375187	      1.07295226	      0.98544320	      0.94313992	      0.44905268
      0.13405984	      1.07271943	      0.98532104	      0.94291196	      0.44917462
      0.13436781	      1.07248615	      0.98519864	      0.94268354	      0.44929752
      0.13461771	      1.07229654	      0.98509913	      0.94249785	      0.44939797
      0.13493813	      1.07205298	      0.98497130	      0.94225930	      0.44952768
      0.13525855	      1.07180893	      0.98484321	      0.94202024	      0.44965843
      0.13550870	      1.07161806	      0.98474302	      0.94183326	      0.44976122
      0.13575886	      1.07142689	      0.98464266	      0.94164596	      0.44986463
      0.13605827	      1.07119769	      0.98452233	      0.94142138	      0.44998921
      0.13635768	      1.07096806	      0.98440176	      0.94119635	      0.45011468
      0.13661613	      1.07076951	      0.98429751	      0.94100175	      0.45022368
      0.13693507	      1.07052406	      0.98416860	      0.94076114	      0.45035908
      0.13725400	      1.07027812	      0.98403944	      0.94052003	      0.45049547
      0.13748272	      1.07010146	      0.98394665	      0.94034681	      0.45059388
      0.13779683	      1.06985843	      0.98381899	      0.94010849	      0.45072985
      0.13811094	      1.06961494	      0.98369108	      0.93986968	      0.45086676
      0.13836294	      1.06941927	      0.98358828	      0.93967774	      0.45097727
      0.13861493	      1.06922329	      0.98348532	      0.93948548	      0.45108838
      0.13891313	      1.06899100	      0.98336326	      0.93925755	      0.45122064
      0.13921132	      1.06875829	      0.98324097	      0.93902919	      0.45135374
      0.13947880	      1.06854919	      0.98313109	      0.93882396	      0.45147384
      0.13974628	      1.06833976	      0.98302101	      0.93861837	      0.45159461
      0.14005597	      1.06809686	      0.98289335	      0.93837990	      0.45173528
      0.14036566	      1.06785351	      0.98276543	      0.93814093	      0.45187684
      0.14060362	      1.06766621	      0.98266697	      0.93795698	      0.45198623
      0.14092300	      1.06741442	      0.98253460	      0.93770965	      0.45213386
      0.14124237	      1.06716215	      0.98240196	      0.93746181	      0.45228245
      0.14149281	      1.06696400	      0.98229778	      0.93726710	      0.45239963
      0.14174324	      1.06676555	      0.98219343	      0.93707207	      0.45251739
      0.14203938	      1.06653051	      0.98206983	      0.93684104	      0.45265739
      0.14233552	      1.06629506	      0.98194601	      0.93660956	      0.45279821
      0.14261045	      1.06607610	      0.98183085	      0.93639426	      0.45292968
      0.14288537	      1.06585680	      0.98171551	      0.93617857	      0.45306184
      0.14319391	      1.06561026	      0.98158583	      0.93593606	      0.45321100
      0.14350245	      1.06536327	      0.98145591	      0.93569305	      0.45336104
      0.14376257	      1.06515470	      0.98134618	      0.93548780	      0.45348823
      0.14408080	      1.06489910	      0.98121172	      0.93523623	      0.45364468
      0.14439902	      1.06464304	      0.98107700	      0.93498414	      0.45380208
      0.14460025	      1.06448087	      0.98099168	      0.93482446	      0.45390209
      0.14489314	      1.06424450	      0.98086730	      0.93459167	      0.45404834
      0.14518602	      1.06400773	      0.98074271	      0.93435844	      0.45419538
      0.14544652	      1.06379681	      0.98063172	      0.93415063	      0.45432684
      0.14576202	      1.06354092	      0.98049706	      0.93389846	      0.45448691
      0.14607753	      1.06328457	      0.98036215	      0.93364578	      0.45464791
      0.14633267	      1.06307693	      0.98025286	      0.93344107	      0.45477879
      0.14665066	      1.06281771	      0.98011643	      0.93318544	      0.45494277
      0.14696866	      1.06255801	      0.97997973	      0.93292929	      0.45510769
      0.14720146	      1.06236760	      0.97987950	      0.93274143	      0.45522904
      0.14751036	      1.06211454	      0.97974630	      0.93249171	      0.45539084
      0.14781927	      1.06186104	      0.97961285	      0.93224150	      0.45555354
      0.14804322	      1.06167698	      0.97951595	      0.93205978	      0.45567207
      0.14835691	      1.06141877	      0.97938001	      0.93180481	      0.45583888
      0.14867060	      1.06116010	      0.97924383	      0.93154932	      0.45600663
      0.14892148	      1.06095290	      0.97913473	      0.93134461	      0.45614146
      0.14917236	      1.06074540	      0.97902548	      0.93113957	      0.45627690
      0.14947099	      1.06049803	      0.97889523	      0.93089507	      0.45643889
      0.14976961	      1.06025025	      0.97876477	      0.93065010	      0.45660173
      0.15004533	      1.06002110	      0.97864410	      0.93042350	      0.45675284
      0.15032106	      1.05979159	      0.97852325	      0.93019649	      0.45690468
      0.15062944	      1.05953449	      0.97838786	      0.92994212	      0.45707537
      0.15093782	      1.05927694	      0.97825224	      0.92968723	      0.45724698
      0.15120899	      1.05905010	      0.97813278	      0.92946268	      0.45739863
      0.15148016	      1.05882292	      0.97801314	      0.92923774	      0.45755100
      0.15178947	      1.05856338	      0.97787646	      0.92898069	      0.45772567
      0.15209877	      1.05830339	      0.97773953	      0.92872312	      0.45790126
      0.15236551	      1.05807882	      0.97762126	      0.92850058	      0.45805344
      0.15263224	      1.05785393	      0.97750282	      0.92827767	      0.45820630
      0.15294082	      1.05759333	      0.97736557	      0.92801930	      0.45838402
      0.15324941	      1.05733229	      0.97722809	      0.92776041	      0.45856267
      0.15351582	      1.05710657	      0.97710921	      0.92753649	      0.45871766
      0.15378224	      1.05688052	      0.97699015	      0.92731218	      0.45887335
      0.15412418	      1.05658989	      0.97683708	      0.92702372	      0.45907420
      0.15446612	      1.05629872	      0.97668373	      0.92673462	      0.45927620
      0.15469286	      1.05610535	      0.97658188	      0.92654257	      0.45941078
      0.15491960	      1.05591173	      0.97647990	      0.92635024	      0.45954588
      0.15521082	      1.05566271	      0.97634874	      0.92610280	      0.45972013
      0.15550204	      1.05541329	      0.97621738	      0.92585490	      0.45989524
      0.15578571	      1.05516996	      0.97608922	      0.92561298	      0.46006661
      0.15606938	      1.05492625	      0.97596086	      0.92537061	      0.46023879
      0.15637511	      1.05466316	      0.97582230	      0.92510890	      0.46042527
      0.15668084	      1.05439964	      0.97568351	      0.92484668	      0.46061268
      0.15696720	      1.05415242	      0.97555331	      0.92460060	      0.46078907
      0.15725356	      1.05390481	      0.97542291	      0.92435407	      0.46096629
      0.15756168	      1.05363797	      0.97528238	      0.92408830	      0.46115789
      0.15786980	      1.05337068	      0.97514161	      0.92382201	      0.46135046
      0.15815519	      1.05312270	      0.97501102	      0.92357488	      0.46152968
      0.15844059	      1.05287434	      0.97488024	      0.92332729	      0.46170974
      0.15874935	      1.05260522	      0.97473852	      0.92305893	      0.46190547
      0.15905812	      1.05233566	      0.97459657	      0.92279003	      0.46210217
      0.15934297	      1.05208657	      0.97446541	      0.92254149	      0.46228450
      0.15962782	      1.05183710	      0.97433405	      0.92229249	      0.46246766
      0.15993673	      1.05156612	      0.97419137	      0.92202194	      0.46266724
      0.16024565	      1.05129470	      0.97404847	      0.92175086	      0.46286780
      0.16053092	      1.05104365	      0.97391629	      0.92150004	      0.46305388
      0.16081619	      1.05079222	      0.97378392	      0.92124877	      0.46324081
      0.16112509	      1.05051953	      0.97364037	      0.92097618	      0.46344416
      0.16143398	      1.05024640	      0.97349659	      0.92070304	      0.46364851
      0.16172048	      1.04999267	      0.97336303	      0.92044922	      0.46383892
      0.16200697	      1.04973855	      0.97322927	      0.92019494	      0.46403018
      0.16231578	      1.04946421	      0.97308487	      0.91992034	      0.46423730
      0.16262458	      1.04918942	      0.97294025	      0.91964519	      0.46444542
      0.16291281	      1.04893254	      0.97280506	      0.91938789	      0.46464056
      0.16320104	      1.04867526	      0.97266966	      0.91913012	      0.46483658
      0.16350970	      1.04839930	      0.97252445	      0.91885353	      0.46504747
      0.16381837	      1.04812289	      0.97237901	      0.91857640	      0.46525936
      0.16410859	      1.04786258	      0.97224206	      0.91831534	      0.46545951
      0.16439880	      1.04760188	      0.97210490	      0.91805380	      0.46566054
      0.16470729	      1.04732433	      0.97195889	      0.91777526	      0.46587520
      0.16501577	      1.04704633	      0.97181266	      0.91749617	      0.46609088
      0.16530807	      1.04678249	      0.97167388	      0.91723121	      0.46629617
      0.16560037	      1.04651825	      0.97153491	      0.91696576	      0.46650237
      0.16590862	      1.04623915	      0.97138813	      0.91668529	      0.46672081
      0.16621687	      1.04595959	      0.97124113	      0.91640426	      0.46694027
      0.16651125	      1.04569219	      0.97110053	      0.91613537	      0.46715080
      0.16680563	      1.04542438	      0.97095972	      0.91586598	      0.46736226
      0.16711360	      1.04514375	      0.97081220	      0.91558360	      0.46758448
      0.16742158	      1.04486267	      0.97066445	      0.91530066	      0.46780772
      0.16771795	      1.04459174	      0.97052205	      0.91502786	      0.46802352
      0.16801433	      1.04432040	      0.97037945	      0.91475454	      0.46824027
      0.16832200	      1.04403826	      0.97023119	      0.91447026	      0.46846628
      0.16862967	      1.04375566	      0.97008270	      0.91418542	      0.46869332
      0.16892791	      1.04348130	      0.96993856	      0.91390878	      0.46891438
      0.16922615	      1.04320651	      0.96979421	      0.91363162	      0.46913641
      0.16953352	      1.04292286	      0.96964522	      0.91334543	      0.46936625
      0.16984089	      1.04263875	      0.96949601	      0.91305867	      0.46959711
      0.17014082	      1.04236107	      0.96935020	      0.91277831	      0.46982339
      0.17044076	      1.04208295	      0.96920417	      0.91249741	      0.47005066
      0.17074784	      1.04179775	      0.96905445	      0.91220927	      0.47028436
      0.17105493	      1.04151210	      0.96890451	      0.91192056	      0.47051910
      0.17135637	      1.04123125	      0.96875710	      0.91163661	      0.47075054
      0.17165781	      1.04094996	      0.96860949	      0.91135212	      0.47098298
      0.17196466	      1.04066317	      0.96845901	      0.91106196	      0.47122062
      0.17227151	      1.04037591	      0.96830831	      0.91077123	      0.47145930
      0.17257425	      1.04009205	      0.96815941	      0.91048385	      0.47169581
      0.17287699	      1.03980774	      0.96801030	      0.91019591	      0.47193334
      0.17317973	      1.03952299	      0.96786098	      0.90990742	      0.47217190
      0.17348248	      1.03923778	      0.96771144	      0.90961838	      0.47241147
      0.17378522	      1.03895213	      0.96756170	      0.90932878	      0.47265207
      0.17408796	      1.03866602	      0.96741174	      0.90903862	      0.47289369
      0.17439070	      1.03837947	      0.96726156	      0.90874791	      0.47313635
      0.17469344	      1.03809246	      0.96711118	      0.90845664	      0.47338004
      0.17499619	      1.03780500	      0.96696059	      0.90816482	      0.47362476
      0.17529893	      1.03751708	      0.96680978	      0.90787243	      0.47387051
      0.17560167	      1.03722872	      0.96665876	      0.90757949	      0.47411730
      0.17590441	      1.03693990	      0.96650754	      0.90728598	      0.47436514
      0.17620716	      1.03665062	      0.96635610	      0.90699191	      0.47461402
      0.17650990	      1.03636089	      0.96620445	      0.90669727	      0.47486394
      0.17681264	      1.03607071	      0.96605259	      0.90640208	      0.47511491
      0.17711538	      1.03578007	      0.96590052	      0.90610632	      0.47536693
      0.17741813	      1.03548897	      0.96574824	      0.90580999	      0.47562001
      0.17772087	      1.03519741	      0.96559576	      0.90551309	      0.47587414
      0.17802361	      1.03490540	      0.96544306	      0.90521563	      0.47612932
      0.17832635	      1.03461292	      0.96529015	      0.90491760	      0.47638557
      0.17862910	      1.03431999	      0.96513704	      0.90461900	      0.47664289
      0.17893184	      1.03402660	      0.96498371	      0.90431982	      0.47690127
      0.17923458	      1.03373275	      0.96483018	      0.90402008	      0.47716072
      0.17953732	      1.03343843	      0.96467644	      0.90371976	      0.47742124
      0.17984006	      1.03314366	      0.96452249	      0.90341887	      0.47768284
      0.18014281	      1.03284842	      0.96436834	      0.90311740	      0.47794551
      0.18044555	      1.03255271	      0.96421397	      0.90281536	      0.47820927
      0.18074829	      1.03225655	      0.96405940	      0.90251274	      0.47847411
      0.18105103	      1.03195991	      0.96390462	      0.90220955	      0.47874004
      0.18135378	      1.03166281	      0.96374964	      0.90190577	      0.47900705
      0.18165652	      1.03136525	      0.96359445	      0.90160142	      0.47927516
      0.18195926	      1.03106722	      0.96343905	      0.90129648	      0.47954437
      0.18226200	      1.03076872	      0.96328345	      0.90099096	      0.47981468
      0.18256475	      1.03046975	      0.96312764	      0.90068486	      0.48008608
      0.18286749	      1.03017031	      0.96297162	      0.90037818	      0.48035860
      0.18317023	      1.02987039	      0.96281540	      0.90007091	      0.48063222
      0.18347297	      1.02957001	      0.96265897	      0.89976305	      0.48090695
      0.18377572	      1.02926916	      0.96250234	      0.89945461	      0.48118280
      0.18407846	      1.02896782	      0.96234550	      0.89914558	      0.48145977
      0.18438120	      1.02866602	      0.96218846	      0.89883596	      0.48173785
      0.18468394	      1.02836374	      0.96203122	      0.89852575	      0.48201706
      0.18498668	      1.02806098	      0.96187377	      0.89821495	      0.48229740
      0.18528943	      1.02775774	      0.96171611	      0.89790355	      0.48257887
      0.18559217	      1.02745402	      0.96155826	      0.89759156	      0.48286147
      0.18589491	      1.02714983	      0.96140020	      0.89727898	      0.48314521
      0.18619765	      1.02684515	      0.96124193	      0.89696580	      0.48343008
      0.18650040	      1.02653998	      0.96108347	      0.89665203	      0.48371610
      0.18680314	      1.02623433	      0.96092480	      0.89633766	      0.48400327
      0.18710588	      1.02592820	      0.96076593	      0.89602269	      0.48429158
      0.18740862	      1.02562158	      0.96060685	      0.89570712	      0.48458105
      0.18771137	      1.02531447	      0.96044758	      0.89539094	      0.48487167
      0.18801411	      1.02500687	      0.96028810	      0.89507417	      0.48516345
      0.18831685	      1.02469877	      0.96012842	      0.89475679	      0.48545639
      0.18861959	      1.02439019	      0.95996854	      0.89443881	      0.48575050
      0.18892234	      1.02408110	      0.95980846	      0.89412022	      0.48604577
      0.18922508	      1.02377153	      0.95964818	      0.89380103	      0.48634222
      0.18952782	      1.02346145	      0.95948770	      0.89348123	      0.48663984
      0.18983056	      1.02315087	      0.95932702	      0.89316081	      0.48693863
      0.19013330	      1.02283980	      0.95916614	      0.89283979	      0.48723861
      0.19043605	      1.02252822	      0.95900506	      0.89251816	      0.48753976
      0.19073879	      1.02221614	      0.95884378	      0.89219591	      0.48784211
      0.19104153	      1.02190355	      0.95868230	      0.89187306	      0.48814564
      0.19134427	      1.02159045	      0.95852062	      0.89154958	      0.48845036
      0.19164702	      1.02127685	      0.95835874	      0.89122549	      0.48875628
      0.19194976	      1.02096273	      0.95819667	      0.89090078	      0.48906340
      0.19225250	      1.02064811	      0.95803440	      0.89057546	      0.48937171
      0.19255524	      1.02033297	      0.95787193	      0.89024951	      0.48968123
      0.19285799	      1.02001732	      0.95770926	      0.88992295	      0.48999196
      0.19316073	      1.01970115	      0.95754639	      0.88959576	      0.49030390
      0.19346347	      1.01938446	      0.95738333	      0.88926795	      0.49061705
      0.19376621	      1.01906726	      0.95722007	      0.88893951	      0.49093141
      0.19406896	      1.01874954	      0.95705662	      0.88861045	      0.49124699
      0.19437170	      1.01843129	      0.95689297	      0.88828076	      0.49156380
      0.19467444	      1.01811253	      0.95672912	      0.88795044	      0.49188183
      0.19497718	      1.01779324	      0.95656508	      0.88761949	      0.49220108
      0.19527992	      1.01747343	      0.95640085	      0.88728791	      0.49252157
      0.19558267	      1.01715309	      0.95623641	      0.88695570	      0.49284329
      0.19588541	      1.01683222	      0.95607179	      0.88662286	      0.49316624
      0.19618815	      1.01651082	      0.95590697	      0.88628938	      0.49349043
      0.19649089	      1.01618890	      0.95574195	      0.88595527	      0.49381587
      0.19679364	      1.01586644	      0.95557674	      0.88562051	      0.49414255
      0.19709638	      1.01554345	      0.95541134	      0.88528512	      0.49447047
      0.19739912	      1.01521993	      0.95524575	      0.88494909	      0.49479965
      0.19770186	      1.01489588	      0.95507996	      0.88461242	      0.49513008
      0.19800461	      1.01457128	      0.95491398	      0.88427511	      0.49546177
      0.19830735	      1.01424615	      0.95474781	      0.88393715	      0.49579471
      0.19861009	      1.01392048	      0.95458144	      0.88359854	      0.49612892
      0.19891283	      1.01359428	      0.95441489	      0.88325929	      0.49646439
      0.19921558	      1.01326753	      0.95424814	      0.88291939	      0.49680112
      0.19951832	      1.01294023	      0.95408120	      0.88257884	      0.49713913
      0.19982106	      1.01261239	      0.95391407	      0.88223764	      0.49747841
      0.20012380	      1.01228401	      0.95374675	      0.88189579	      0.49781897
      0.20042654	      1.01195508	      0.95357924	      0.88155328	      0.49816080
      0.20072929	      1.01162560	      0.95341154	      0.88121012	      0.49850391
      0.20103203	      1.01129557	      0.95324365	      0.88086630	      0.49884831
      0.20133477	      1.01096499	      0.95307557	      0.88052182	      0.49919400
      0.20163751	      1.01063386	      0.95290730	      0.88017668	      0.49954098
      0.20194026	      1.01030218	      0.95273884	      0.87983088	      0.49988924
      0.20224300	      1.00996994	      0.95257019	      0.87948442	      0.50023881
      0.20254574	      1.00963714	      0.95240136	      0.87913730	      0.50058967
      0.20284848	      1.00930378	      0.95223233	      0.87878951	      0.50094183
      0.20315123	      1.00896987	      0.95206312	      0.87844105	      0.50129530
      0.20345397	      1.00863540	      0.95189372	      0.87809192	      0.50165007
      0.20375671	      1.00830036	      0.95172414	      0.87774212	      0.50200616
      0.20405945	      1.00796477	      0.95155436	      0.87739165	      0.50236355
      0.20436220	      1.00762861	      0.95138440	      0.87704051	      0.50272226
      0.20466494	      1.00729188	      0.95121425	      0.87668869	      0.50308229
      0.20496768	      1.00695460	      0.95104392	      0.87633620	      0.50344363
      0.20527042	      1.00661674	      0.95087340	      0.87598303	      0.50380630
      0.20557316	      1.00627832	      0.95070269	      0.87562918	      0.50417030
      0.20587591	      1.00593934	      0.95053180	      0.87527464	      0.50453563
      0.20617865	      1.00559978	      0.95036072	      0.87491943	      0.50490229
      0.20648139	      1.00525966	      0.95018946	      0.87456353	      0.50527028
      0.20678413	      1.00491897	      0.95001801	      0.87420694	      0.50563961
      0.20708688	      1.00457771	      0.94984637	      0.87384967	      0.50601028
      0.20738962	      1.00423587	      0.94967455	      0.87349170	      0.50638229
      0.20769236	      1.00389347	      0.94950255	      0.87313305	      0.50675565
      0.20799510	      1.00355050	      0.94933036	      0.87277370	      0.50713035
      0.20829785	      1.00320695	      0.94915799	      0.87241366	      0.50750641
      0.20860059	      1.00286284	      0.94898543	      0.87205292	      0.50788382
      0.20890333	      1.00251815	      0.94881269	      0.87169148	      0.50826259
      0.20920607	      1.00217288	      0.94863977	      0.87132934	      0.50864272
      0.20950882	      1.00182705	      0.94846666	      0.87096650	      0.50902421
      0.20981156	      1.00148064	      0.94829337	      0.87060296	      0.50940707
      0.21011430	      1.00113366	      0.94811990	      0.87023872	      0.50979129
      0.21041704	      1.00078610	      0.94794624	      0.86987376	      0.51017689
      0.21071978	      1.00043796	      0.94777240	      0.86950810	      0.51056386
      0.21102253	      1.00008925	      0.94759837	      0.86914173	      0.51095221
      0.21132527	      0.99973997	      0.94742416	      0.86877464	      0.51134193
      0.21162801	      0.99939011	      0.94724977	      0.86840684	      0.51173304
      0.21193075	      0.99903967	      0.94707520	      0.86803833	      0.51212553
      0.21223350	      0.99868865	      0.94690044	      0.86766909	      0.51251941
      0.21253624	      0.99833706	      0.94672551	      0.86729914	      0.51291469
      0.21283898	      0.99798489	      0.94655038	      0.86692846	      0.51331135
      0.21314172	      0.99763214	      0.94637508	      0.86655707	      0.51370941
      0.21344447	      0.99727881	      0.94619959	      0.86618494	      0.51410888
      0.21374721	      0.99692489	      0.94602392	      0.86581209	      0.51450974
      0.21404995	      0.99657040	      0.94584807	      0.86543851	      0.51491201
      0.21435269	      0.99621533	      0.94567204	      0.86506420	      0.51531568
      0.21465544	      0.99585968	      0.94549582	      0.86468915	      0.51572077
      0.21495818	      0.99550344	      0.94531942	      0.86431337	      0.51612727
      0.21526092	      0.99514662	      0.94514284	      0.86393685	      0.51653519
      0.21556366	      0.99478921	      0.94496608	      0.86355960	      0.51694452
      0.21586640	      0.99443122	      0.94478913	      0.86318160	      0.51735528
      0.21616915	      0.99407265	      0.94461200	      0.86280286	      0.51776747
      0.21647189	      0.99371349	      0.94443469	      0.86242337	      0.51818108
      0.21677463	      0.99335374	      0.94425719	      0.86204313	      0.51859612
      0.21707737	      0.99299340	      0.94407951	      0.86166215	      0.51901259
      0.21738012	      0.99263248	      0.94390165	      0.86128041	      0.51943051
      0.21768286	      0.99227097	      0.94372361	      0.86089792	      0.51984986
      0.21798560	      0.99190886	      0.94354538	      0.86051468	      0.52027065
      0.21828834	      0.99154617	      0.94336697	      0.86013067	      0.52069289
      0.21859109	      0.99118289	      0.94318837	      0.85974591	      0.52111658
      0.21889383	      0.99081901	      0.94300959	      0.85936038	      0.52154171
      0.21919657	      0.99045454	      0.94283063	      0.85897409	      0.52196830
      0.21949931	      0.99008947	      0.94265149	      0.85858704	      0.52239635
      0.21980206	      0.98972381	      0.94247216	      0.85819921	      0.52282586
      0.22010480	      0.98935755	      0.94229264	      0.85781061	      0.52325683
      0.22040754	      0.98899070	      0.94211295	      0.85742124	      0.52368927
      0.22071028	      0.98862325	      0.94193306	      0.85703110	      0.52412317
      0.22101302	      0.98825520	      0.94175300	      0.85664017	      0.52455854
      0.22131577	      0.98788655	      0.94157274	      0.85624847	      0.52499539
      0.22161851	      0.98751730	      0.94139231	      0.85585598	      0.52543372
      0.22192125	      0.98714744	      0.94121168	      0.85546271	      0.52587353
      0.22222399	      0.98677699	      0.94103087	      0.85506865	      0.52631481
      0.22252674	      0.98640593	      0.94084988	      0.85467380	      0.52675759
      0.22282948	      0.98603427	      0.94066870	      0.85427816	      0.52720185
      0.22313222	      0.98566200	      0.94048733	      0.85388173	      0.52764761
      0.22343496	      0.98528912	      0.94030578	      0.85348450	      0.52809486
      0.22373771	      0.98491564	      0.94012404	      0.85308647	      0.52854361
      0.22404045	      0.98454155	      0.93994211	      0.85268764	      0.52899385
      0.22434319	      0.98416685	      0.93976000	      0.85228800	      0.52944561
      0.22464593	      0.98379153	      0.93957769	      0.85188756	      0.52989887
      0.22494868	      0.98341561	      0.93939520	      0.85148631	      0.53035363
      0.22525142	      0.98303907	      0.93921253	      0.85108425	      0.53080991
      0.22555416	      0.98266192	      0.93902966	      0.85068138	      0.53126771
      0.22585690	      0.98228416	      0.93884660	      0.85027769	      0.53172702
      0.22615965	      0.98190578	      0.93866336	      0.84987318	      0.53218786
      0.22646239	      0.98152678	      0.93847992	      0.84946784	      0.53265022
      0.22676513	      0.98114716	      0.93829629	      0.84906169	      0.53311410
      0.22706787	      0.98076692	      0.93811248	      0.84865471	      0.53357952
      0.22737061	      0.98038607	      0.93792847	      0.84824690	      0.53404647
      0.22767336	      0.98000459	      0.93774428	      0.84783826	      0.53451496
      0.22797610	      0.97962249	      0.93755989	      0.84742878	      0.53498498
      0.22827884	      0.97923976	      0.93737531	      0.84701847	      0.53545655
      0.22858158	      0.97885641	      0.93719053	      0.84660731	      0.53592967
      0.22888433	      0.97847244	      0.93700557	      0.84619532	      0.53640433
      0.22918707	      0.97808784	      0.93682041	      0.84578248	      0.53688054
      0.22948981	      0.97770260	      0.93663506	      0.84536879	      0.53735831
      0.22979255	      0.97731674	      0.93644951	      0.84495425	      0.53783763
      0.23009530	      0.97693025	      0.93626377	      0.84453886	      0.53831852
      0.23039804	      0.97654313	      0.93607784	      0.84412261	      0.53880096
      0.23070078	      0.97615537	      0.93589171	      0.84370551	      0.53928498
      0.23100352	      0.97576698	      0.93570538	      0.84328754	      0.53977056
      0.23130627	      0.97537796	      0.93551886	      0.84286871	      0.54025772
      0.23160901	      0.97498830	      0.93533214	      0.84244901	      0.54074645
      0.23191175	      0.97459800	      0.93514523	      0.84202844	      0.54123676
      0.23221449	      0.97420706	      0.93495811	      0.84160700	      0.54172866
      0.23251723	      0.97381548	      0.93477080	      0.84118468	      0.54222213
      0.23281998	      0.97342327	      0.93458330	      0.84076148	      0.54271720
      0.23312272	      0.97303041	      0.93439559	      0.84033741	      0.54321385
      0.23342546	      0.97263690	      0.93420768	      0.83991244	      0.54371210
      0.23372820	      0.97224276	      0.93401958	      0.83948659	      0.54421195
      0.23403095	      0.97184797	      0.93383127	      0.83905985	      0.54471340
      0.23433369	      0.97145253	      0.93364276	      0.83863222	      0.54521645
      0.23463643	      0.97105644	      0.93345405	      0.83820369	      0.54572110
      0.23493917	      0.97065971	      0.93326514	      0.83777426	      0.54622737
      0.23524192	      0.97026233	      0.93307603	      0.83734393	      0.54673524
      0.23554466	      0.96986429	      0.93288672	      0.83691269	      0.54724474
      0.23584740	      0.96946561	      0.93269720	      0.83648054	      0.54775585
      0.23615014	      0.96906627	      0.93250747	      0.83604748	      0.54826858
      0.23645289	      0.96866628	      0.93231755	      0.83561351	      0.54878294
      0.23675563	      0.96826563	      0.93212741	      0.83517862	      0.54929893
      0.23705837	      0.96786433	      0.93193708	      0.83474280	      0.54981654
      0.23736111	      0.96746237	      0.93174653	      0.83430607	      0.55033580
      0.23766385	      0.96705976	      0.93155578	      0.83386840	      0.55085668
      0.23796660	      0.96665648	      0.93136482	      0.83342980	      0.55137921
      0.23826934	      0.96625255	      0.93117366	      0.83299027	      0.55190339
      0.23857208	      0.96584796	      0.93098228	      0.83254981	      0.55242920
      0.23887482	      0.96544270	      0.93079070	      0.83210840	      0.55295667
      0.23917757	      0.96503679	      0.93059891	      0.83166604	      0.55348580
      0.23948031	      0.96463021	      0.93040690	      0.83122275	      0.55401657
      0.23978305	      0.96422297	      0.93021469	      0.83077849	      0.55454901
      0.24008579	      0.96381506	      0.93002226	      0.83033329	      0.55508311
      0.24038854	      0.96340649	      0.92982963	      0.82988713	      0.55561888
      0.24069128	      0.96299726	      0.92963678	      0.82944001	      0.55615631
      0.24099402	      0.96258736	      0.92944371	      0.82899192	      0.55669542
      0.24129676	      0.96217679	      0.92925044	      0.82854286	      0.55723620
      0.24159951	      0.96176556	      0.92905694	      0.82809284	      0.55777866
      0.24190225	      0.96135366	      0.92886324	      0.82764184	      0.55832280
      0.24220499	      0.96094110	      0.92866932	      0.82718986	      0.55886863
      0.24250773	      0.96052786	      0.92847518	      0.82673690	      0.55941614
      0.24281047	      0.96011396	      0.92828082	      0.82628295	      0.55996534
      0.24311322	      0.95969939	      0.92808625	      0.82582802	      0.56051624
      0.24341596	      0.95928415	      0.92789145	      0.82537209	      0.56106884
      0.24371870	      0.95886824	      0.92769644	      0.82491517	      0.56162314
      0.24402144	      0.95845166	      0.92750121	      0.82445725	      0.56217914
      0.24432419	      0.95803441	      0.92730576	      0.82399832	      0.56273685
      0.24462693	      0.95761650	      0.92711009	      0.82353839	      0.56329626
      0.24492967	      0.95719791	      0.92691420	      0.82307745	      0.56385740
      0.24523241	      0.95677866	      0.92671808	      0.82261549	      0.56442024
      0.24553516	      0.95635874	      0.92652174	      0.82215252	      0.56498481
      0.24583790	      0.95593815	      0.92632518	      0.82168852	      0.56555110
      0.24614064	      0.95551689	      0.92612839	      0.82122350	      0.56611912
      0.24644338	      0.95509496	      0.92593137	      0.82075744	      0.56668887
      0.24674613	      0.95467236	      0.92573413	      0.82029036	      0.56726035
      0.24704887	      0.95424910	      0.92553667	      0.81982223	      0.56783356
      0.24735161	      0.95382517	      0.92533897	      0.81935307	      0.56840852
      0.24765435	      0.95340057	      0.92514105	      0.81888286	      0.56898522
      0.24795709	      0.95297530	      0.92494290	      0.81841160	      0.56956366
      0.24825984	      0.95254937	      0.92474452	      0.81793929	      0.57014385
      0.24856258	      0.95212277	      0.92454591	      0.81746592	      0.57072580
      0.24886532	      0.95169550	      0.92434707	      0.81699149	      0.57130950
      0.24916806	      0.95126756	      0.92414800	      0.81651600	      0.57189496
      0.24947081	      0.95083896	      0.92394869	      0.81603944	      0.57248218
      0.24977355	      0.95040969	      0.92374915	      0.81556180	      0.57307116
      0.25007629	      0.94997975	      0.92354938	      0.81508309	      0.57366192
      0.25037903	      0.94954915	      0.92334937	      0.81460330	      0.57425444
      0.25068178	      0.94911787	      0.92314912	      0.81412242	      0.57484875
      0.25098452	      0.94868593	      0.92294864	      0.81364045	      0.57544482
      0.25128726	      0.94825332	      0.92274792	      0.81315739	      0.57604269
      0.25159000	      0.94782004	      0.92254697	      0.81267323	      0.57664233
      0.25189275	      0.94738608	      0.92234577	      0.81218796	      0.57724376
      0.25219549	      0.94695146	      0.92214434	      0.81170159	      0.57784699
      0.25249823	      0.94651616	      0.92194266	      0.81121411	      0.57845201
      0.25280097	      0.94608019	      0.92174074	      0.81072552	      0.57905883
      0.25310371	      0.94564354	      0.92153858	      0.81023580	      0.57966744
      0.25340646	      0.94520621	      0.92133618	      0.80974497	      0.58027787
      0.25370920	      0.94476821	      0.92113354	      0.80925300	      0.58089010
      0.25401194	      0.94432952	      0.92093065	      0.80875990	      0.58150414
      0.25431468	      0.94389015	      0.92072751	      0.80826567	      0.58211999
      0.25461743	      0.94345009	      0.92052413	      0.80777029	      0.58273766
      0.25492017	      0.94300935	      0.92032050	      0.80727377	      0.58335716
      0.25522291	      0.94256792	      0.92011662	      0.80677609	      0.58397847
      0.25549532	      0.94217013	      0.91993296	      0.80632730	      0.58453909
      0.25576772	      0.94177177	      0.91974910	      0.80587757	      0.58510119
      0.25604013	      0.94137285	      0.91956503	      0.80542690	      0.58566477
      0.25631253	      0.94097336	      0.91938076	      0.80497529	      0.58622984
      0.25658494	      0.94057331	      0.91919629	      0.80452272	      0.58679640
      0.25685734	      0.94017268	      0.91901161	      0.80406921	      0.58736445
      0.25712975	      0.93977148	      0.91882673	      0.80361473	      0.58793399
      0.25740215	      0.93936970	      0.91864164	      0.80315930	      0.58850503
      0.25767456	      0.93896734	      0.91845634	      0.80270291	      0.58907757
      0.25794696	      0.93856440	      0.91827084	      0.80224555	      0.58965161
      0.25821937	      0.93816087	      0.91808512	      0.80178722	      0.59022715
      0.25849178	      0.93775676	      0.91789920	      0.80132792	      0.59080419
      0.25876418	      0.93735206	      0.91771307	      0.80086765	      0.59138274
      0.25903659	      0.93694676	      0.91752673	      0.80040639	      0.59196281
      0.25930899	      0.93654087	      0.91734018	      0.79994415	      0.59254438
      0.25958140	      0.93613438	      0.91715342	      0.79948092	      0.59312747
      0.25985380	      0.93572730	      0.91696644	      0.79901670	      0.59371208
      0.26012621	      0.93531960	      0.91677926	      0.79855149	      0.59429821
      0.26039861	      0.93491130	      0.91659186	      0.79808528	      0.59488586
      0.26067102	      0.93450239	      0.91640424	      0.79761807	      0.59547503
      0.26094342	      0.93409287	      0.91621641	      0.79714985	      0.59606574
      0.26121583	      0.93368273	      0.91602836	      0.79668062	      0.59665797
      0.26148823	      0.93327197	      0.91584010	      0.79621039	      0.59725173
      0.26176064	      0.93286058	      0.91565162	      0.79573913	      0.59784702
      0.26203304	      0.93244858	      0.91546292	      0.79526686	      0.59844385
      0.26230545	      0.93203594	      0.91527401	      0.79479356	      0.59904222
      0.26257785	      0.93162267	      0.91508487	      0.79431923	      0.59964214
      0.26285026	      0.93120877	      0.91489551	      0.79384387	      0.60024359
      0.26312267	      0.93079423	      0.91470594	      0.79336747	      0.60084659
      0.26339507	      0.93037904	      0.91451614	      0.79289004	      0.60145114
      0.26366748	      0.92996322	      0.91432612	      0.79241156	      0.60205724
      0.26393988	      0.92954674	      0.91413587	      0.79193204	      0.60266489
      0.26421229	      0.92912961	      0.91394541	      0.79145146	      0.60327410
      0.26448469	      0.92871183	      0.91375471	      0.79096983	      0.60388487
      0.26475710	      0.92829339	      0.91356379	      0.79048714	      0.60449719
      0.26502950	      0.92787429	      0.91337265	      0.79000339	      0.60511108
      0.26530191	      0.92745453	      0.91318128	      0.78951857	      0.60572653
      0.26557431	      0.92703410	      0.91298968	      0.78903268	      0.60634355
      0.26584672	      0.92661299	      0.91279785	      0.78854571	      0.60696214
      0.26611912	      0.92619122	      0.91260579	      0.78805767	      0.60758231
      0.26639153	      0.92576876	      0.91241351	      0.78756854	      0.60820404
      0.26666393	      0.92534562	      0.91222099	      0.78707832	      0.60882736
      0.26693634	      0.92492180	      0.91202824	      0.78658701	      0.60945225
      0.26720875	      0.92449730	      0.91183525	      0.78609461	      0.61007873
      0.26748115	      0.92407210	      0.91164204	      0.78560110	      0.61070679
      0.26775356	      0.92364620	      0.91144859	      0.78510649	      0.61133643
      0.26802596	      0.92321961	      0.91125490	      0.78461077	      0.61196767
      0.26829837	      0.92279232	      0.91106098	      0.78411394	      0.61260050
      0.26857077	      0.92236432	      0.91086682	      0.78361599	      0.61323492
      0.26884318	      0.92193562	      0.91067242	      0.78311692	      0.61387093
      0.26911558	      0.92150620	      0.91047779	      0.78261673	      0.61450855
      0.26938799	      0.92107607	      0.91028291	      0.78211540	      0.61514777
      0.26966039	      0.92064522	      0.91008780	      0.78161294	      0.61578859
      0.26993280	      0.92021365	      0.90989244	      0.78110934	      0.61643101
      0.27020520	      0.91978136	      0.90969684	      0.78060459	      0.61707505
      0.27047761	      0.91934833	      0.90950100	      0.78009870	      0.61772069
      0.27075001	      0.91891458	      0.90930491	      0.77959165	      0.61836795
      0.27102242	      0.91848009	      0.90910858	      0.77908345	      0.61901683
      0.27129483	      0.91804486	      0.90891201	      0.77857408	      0.61966732
      0.27156723	      0.91760889	      0.90871518	      0.77806355	      0.62031944
      0.27183964	      0.91717217	      0.90851811	      0.77755185	      0.62097317
      0.27211204	      0.91673471	      0.90832079	      0.77703897	      0.62162854
      0.27238445	      0.91629649	      0.90812323	      0.77652491	      0.62228553
      0.27265685	      0.91585752	      0.90792541	      0.77600966	      0.62294415
      0.27292926	      0.91541779	      0.90772734	      0.77549323	      0.62360440
      0.27320166	      0.91497729	      0.90752902	      0.77497559	      0.62426629
      0.27347407	      0.91453603	      0.90733044	      0.77445676	      0.62492982
      0.27374647	      0.91409400	      0.90713161	      0.77393673	      0.62559499
      0.27401888	      0.91365120	      0.90693253	      0.77341548	      0.62626180
      0.27429128	      0.91320762	      0.90673318	      0.77289303	      0.62693026
      0.27456369	      0.91276325	      0.90653359	      0.77236935	      0.62760036
      0.27483609	      0.91231811	      0.90633373	      0.77184445	      0.62827212
      0.27510850	      0.91187218	      0.90613361	      0.77131831	      0.62894553
      0.27538091	      0.91142545	      0.90593324	      0.77079095	      0.62962059
      0.27565331	      0.91097794	      0.90573260	      0.77026234	      0.63029732
      0.27592572	      0.91052962	      0.90553170	      0.76973249	      0.63097570
      0.27619812	      0.91008050	      0.90533054	      0.76920139	      0.63165575
      0.27647053	      0.90963058	      0.90512911	      0.76866904	      0.63233746
      0.27674293	      0.90917985	      0.90492742	      0.76813543	      0.63302084
      0.27701534	      0.90872830	      0.90472546	      0.76760055	      0.63370589
      0.27728774	      0.90827594	      0.90452324	      0.76706440	      0.63439261
      0.27756015	      0.90782276	      0.90432074	      0.76652697	      0.63508101
      0.27783255	      0.90736876	      0.90411798	      0.76598827	      0.63577109
      0.27810496	      0.90691392	      0.90391494	      0.76544827	      0.63646285
      0.27837736	      0.90645826	      0.90371164	      0.76490699	      0.63715630
      0.27864977	      0.90600176	      0.90350806	      0.76436441	      0.63785143
      0.27892217	      0.90554443	      0.90330420	      0.76382052	      0.63854825
      0.27919458	      0.90508625	      0.90310007	      0.76327533	      0.63924676
      0.27946699	      0.90462722	      0.90289567	      0.76272883	      0.63994697
      0.27973939	      0.90416735	      0.90269099	      0.76218100	      0.64064887
      0.27998450	      0.90375282	      0.90250657	      0.76168693	      0.64128190
      0.28022962	      0.90333760	      0.90232193	      0.76119178	      0.64191631
      0.28047473	      0.90292167	      0.90213706	      0.76069555	      0.64255210
      0.28071984	      0.90250505	      0.90195197	      0.76019824	      0.64318928
      0.28096496	      0.90208773	      0.90176664	      0.75969983	      0.64382783
      0.28121007	      0.90166970	      0.90158109	      0.75920034	      0.64446778
      0.28145518	      0.90125097	      0.90139530	      0.75869974	      0.64510911
      0.28170030	      0.90083152	      0.90120929	      0.75819805	      0.64575183
      0.28194541	      0.90041136	      0.90102304	      0.75769525	      0.64639594
      0.28219052	      0.89999048	      0.90083656	      0.75719133	      0.64704145
      0.28243564	      0.89956889	      0.90064984	      0.75668631	      0.64768836
      0.28268075	      0.89914657	      0.90046289	      0.75618016	      0.64833666
      0.28292586	      0.89872352	      0.90027570	      0.75567289	      0.64898636
      0.28317098	      0.89829975	      0.90008828	      0.75516449	      0.64963747
      0.28341609	      0.89787524	      0.89990061	      0.75465496	      0.65028998
      0.28366120	      0.89745000	      0.89971271	      0.75414430	      0.65094389
      0.28390632	      0.89702402	      0.89952457	      0.75363249	      0.65159922
      0.28415143	      0.89659730	      0.89933619	      0.75311954	      0.65225595
      0.28439654	      0.89616984	      0.89914757	      0.75260544	      0.65291410
      0.28464166	      0.89574163	      0.89895870	      0.75209018	      0.65357367
      0.28488677	      0.89531268	      0.89876959	      0.75157376	      0.65423465
      0.28513188	      0.89488297	      0.89858024	      0.75105618	      0.65489705
      0.28537700	      0.89445250	      0.89839064	      0.75053744	      0.65556088
      0.28562211	      0.89402127	      0.89820079	      0.75001751	      0.65622613
      0.28586723	      0.89358929	      0.89801070	      0.74949642	      0.65689280
      0.28611234	      0.89315653	      0.89782035	      0.74897414	      0.65756091
      0.28635745	      0.89272301	      0.89762976	      0.74845067	      0.65823045
      0.28660257	      0.89228872	      0.89743892	      0.74792601	      0.65890142
      0.28684768	      0.89185365	      0.89724783	      0.74740015	      0.65957382
      0.28709279	      0.89141780	      0.89705648	      0.74687310	      0.66024767
      0.28733791	      0.89098117	      0.89686488	      0.74634483	      0.66092295
      0.28758302	      0.89054376	      0.89667302	      0.74581536	      0.66159968
      0.28782813	      0.89010556	      0.89648091	      0.74528467	      0.66227786
      0.28807325	      0.88966657	      0.89628855	      0.74475276	      0.66295748
      0.28831836	      0.88922678	      0.89609592	      0.74421963	      0.66363856
      0.28856347	      0.88878620	      0.89590304	      0.74368526	      0.66432108
      0.28880859	      0.88834481	      0.89570989	      0.74314966	      0.66500507
      0.28905370	      0.88790262	      0.89551649	      0.74261282	      0.66569052
      0.28929881	      0.88745962	      0.89532282	      0.74207474	      0.66637742
      0.28954393	      0.88701581	      0.89512889	      0.74153540	      0.66706579
      0.28978904	      0.88657119	      0.89493469	      0.74099481	      0.66775563
      0.29003415	      0.88612574	      0.89474023	      0.74045296	      0.66844695
      0.29027927	      0.88567947	      0.89454550	      0.73990985	      0.66913973
      0.29052438	      0.88523238	      0.89435051	      0.73936546	      0.66983399
      0.29076949	      0.88478446	      0.89415524	      0.73881980	      0.67052973
      0.29101461	      0.88433570	      0.89395971	      0.73827286	      0.67122696
      0.29125972	      0.88388611	      0.89376390	      0.73772463	      0.67192567
      0.29150483	      0.88343568	      0.89356782	      0.73717512	      0.67262587
      0.29174995	      0.88298441	      0.89337147	      0.73662430	      0.67332756
      0.29199506	      0.88253228	      0.89317484	      0.73607219	      0.67403075
      0.29224017	      0.88207931	      0.89297793	      0.73551877	      0.67473543
      0.29248529	      0.88162548	      0.89278075	      0.73496404	      0.67544163
      0.29273040	      0.88117079	      0.89258329	      0.73440799	      0.67614932
      0.29297551	      0.88071524	      0.89238555	      0.73385062	      0.67685853
      0.29322063	      0.88025883	      0.89218753	      0.73329192	      0.67756925
      0.29346574	      0.87980154	      0.89198923	      0.73273189	      0.67828150
      0.29371085	      0.87934338	      0.89179064	      0.73217052	      0.67899526
      0.29395597	      0.87888434	      0.89159176	      0.73160781	      0.67971055
      0.29420108	      0.87842442	      0.89139260	      0.73104376	      0.68042736
      0.29444619	      0.87796361	      0.89119316	      0.73047834	      0.68114572
      0.29469131	      0.87750191	      0.89099342	      0.72991157	      0.68186561
      0.29493642	      0.87703932	      0.89079340	      0.72934344	      0.68258704
      0.29518153	      0.87657583	      0.89059308	      0.72877393	      0.68331002
      0.29542665	      0.87611144	      0.89039247	      0.72820306	      0.68403455
      0.29567176	      0.87564615	      0.89019156	      0.72763080	      0.68476063
      0.29591687	      0.87517994	      0.88999036	      0.72705715	      0.68548828
      0.29616199	      0.87471282	      0.88978886	      0.72648212	      0.68621748
      0.29640710	      0.87424477	      0.88958707	      0.72590569	      0.68694826
      0.29665221	      0.87377581	      0.88938497	      0.72532786	      0.68768060
      0.29689733	      0.87330592	      0.88918257	      0.72474862	      0.68841453
      0.29714244	      0.87283510	      0.88897987	      0.72416798	      0.68915003
      0.29738755	      0.87236334	      0.88877687	      0.72358591	      0.68988712
      0.29763267	      0.87189064	      0.88857355	      0.72300242	      0.69062579
      0.29787778	      0.87141699	      0.88836994	      0.72241751	      0.69136606
      0.29812289	      0.87094240	      0.88816601	      0.72183116	      0.69210793
      0.29836801	      0.87046685	      0.88796177	      0.72124338	      0.69285140
      0.29861312	      0.86999035	      0.88775722	      0.72065416	      0.69359647
      0.29885823	      0.86951288	      0.88755236	      0.72006348	      0.69434314
      0.29910335	      0.86903444	      0.88734719	      0.71947136	      0.69509143
      0.29934846	      0.86855504	      0.88714169	      0.71887778	      0.69584133
      0.29959357	      0.86807465	      0.88693588	      0.71828273	      0.69659285
      0.29983869	      0.86759329	      0.88672975	      0.71768622	      0.69734599
      0.30008380	      0.86711093	      0.88652330	      0.71708824	      0.69810074
      0.30032891	      0.86662759	      0.88631653	      0.71648878	      0.69885713
      0.30057403	      0.86614325	      0.88610943	      0.71588784	      0.69961514
      0.30081914	      0.86565791	      0.88590201	      0.71528542	      0.70037478
      0.30106425	      0.86517157	      0.88569425	      0.71468151	      0.70113604
      0.30130937	      0.86468421	      0.88548617	      0.71407610	      0.70189895
      0.30155448	      0.86419584	      0.88527776	      0.71346919	      0.70266348
      0.30179959	      0.86370645	      0.88506902	      0.71286078	      0.70342965
      0.30204471	      0.86321604	      0.88485994	      0.71225086	      0.70419745
      0.30228982	      0.86272459	      0.88465052	      0.71163944	      0.70496690
      0.30253493	      0.86223211	      0.88444077	      0.71102650	      0.70573798
      0.30278005	      0.86173858	      0.88423068	      0.71041204	      0.70651069
      0.30302516	      0.86124401	      0.88402024	      0.70979606	      0.70728505
      0.30327027	      0.86074839	      0.88380947	      0.70917855	      0.70806105
      0.30351539	      0.86025171	      0.88359835	      0.70855952	      0.70883869
      0.30376050	      0.85975397	      0.88338688	      0.70793895	      0.70961797
      0.30400561	      0.85925516	      0.88317506	      0.70731685	      0.71039888
      0.30422620	      0.85880534	      0.88298414	      0.70675568	      0.71110307
      0.30444679	      0.85835464	      0.88279293	      0.70619326	      0.71180859
      0.30466738	      0.85790307	      0.88260143	      0.70562959	      0.71251544
      0.30488797	      0.85745062	      0.88240965	      0.70506467	      0.71322362
      0.30510856	      0.85699728	      0.88221757	      0.70449850	      0.71393313
      0.30532915	      0.85654306	      0.88202521	      0.70393108	      0.71464396
      0.30554974	      0.85608793	      0.88183255	      0.70336240	      0.71535613
      0.30577033	      0.85563191	      0.88163960	      0.70279246	      0.71606962
      0.30599092	      0.85517499	      0.88144636	      0.70222127	      0.71678445
      0.30621151	      0.85471716	      0.88125281	      0.70164882	      0.71750060
      0.30643210	      0.85425843	      0.88105897	      0.70107512	      0.71821809
      0.30665269	      0.85379877	      0.88086483	      0.70050015	      0.71893690
      0.30687328	      0.85333820	      0.88067039	      0.69992392	      0.71965704
      0.30709387	      0.85287670	      0.88047565	      0.69934643	      0.72037851
      0.30731446	      0.85241427	      0.88028060	      0.69876768	      0.72110131
      0.30753505	      0.85195091	      0.88008525	      0.69818767	      0.72182544
      0.30775564	      0.85148661	      0.87988959	      0.69760639	      0.72255090
      0.30797623	      0.85102138	      0.87969362	      0.69702386	      0.72327769
      0.30819682	      0.85055519	      0.87949734	      0.69644006	      0.72400581
      0.30841741	      0.85008805	      0.87930075	      0.69585500	      0.72473526
      0.30863800	      0.84961996	      0.87910385	      0.69526868	      0.72546604
      0.30885859	      0.84915090	      0.87890663	      0.69468109	      0.72619815
      0.30907918	      0.84868088	      0.87870909	      0.69409224	      0.72693160
      0.30929977	      0.84820989	      0.87851123	      0.69350213	      0.72766637
      0.30952036	      0.84773793	      0.87831306	      0.69291075	      0.72840248
      0.30974095	      0.84726498	      0.87811456	      0.69231811	      0.72913991
      0.30996154	      0.84679105	      0.87791574	      0.69172421	      0.72987868
      0.31018213	      0.84631613	      0.87771659	      0.69112905	      0.73061878
      0.31040272	      0.84584021	      0.87751712	      0.69053262	      0.73136022
      0.31062331	      0.84536330	      0.87731732	      0.68993492	      0.73210299
      0.31084390	      0.84488538	      0.87711719	      0.68933596	      0.73284709
      0.31106449	      0.84440644	      0.87691672	      0.68873573	      0.73359253
      0.31128508	      0.84392650	      0.87671593	      0.68813423	      0.73433930
      0.31150566	      0.84344553	      0.87651479	      0.68753147	      0.73508740
      0.31172625	      0.84296354	      0.87631332	      0.68692743	      0.73583685
      0.31194684	      0.84248051	      0.87611151	      0.68632212	      0.73658763
      0.31216743	      0.84199645	      0.87590936	      0.68571554	      0.73733974
      0.31238802	      0.84151135	      0.87570686	      0.68510768	      0.73809320
      0.31260861	      0.84102519	      0.87550402	      0.68449854	      0.73884799
      0.31282920	      0.84053799	      0.87530083	      0.68388812	      0.73960412
      0.31304979	      0.84004973	      0.87509730	      0.68327641	      0.74036159
      0.31327038	      0.83956040	      0.87489341	      0.68266341	      0.74112041
      0.31349097	      0.83907001	      0.87468917	      0.68204912	      0.74188056
      0.31371156	      0.83857853	      0.87448457	      0.68143354	      0.74264206
      0.31393215	      0.83808598	      0.87427962	      0.68081665	      0.74340489
      0.31415274	      0.83759234	      0.87407431	      0.68019845	      0.74416907
      0.31437333	      0.83709761	      0.87386864	      0.67957895	      0.74493460
      0.31459392	      0.83660178	      0.87366260	      0.67895813	      0.74570147
      0.31481451	      0.83610484	      0.87345620	      0.67833598	      0.74646968
      0.31503510	      0.83560680	      0.87324944	      0.67771251	      0.74723925
      0.31525569	      0.83510763	      0.87304230	      0.67708770	      0.74801016
      0.31547628	      0.83460735	      0.87283479	      0.67646155	      0.74878241
      0.31569687	      0.83410593	      0.87262691	      0.67583405	      0.74955602
      0.31591746	      0.83360338	      0.87241865	      0.67520519	      0.75033098
      0.31613805	      0.83309969	      0.87221002	      0.67457497	      0.75110728
      0.31635864	      0.83259485	      0.87200100	      0.67394338	      0.75188494
      0.31657923	      0.83208886	      0.87179161	      0.67331040	      0.75266395
      0.31679982	      0.83158171	      0.87158183	      0.67267603	      0.75344431
      0.31702041	      0.83107339	      0.87137166	      0.67204027	      0.75422603
      0.31724100	      0.83056389	      0.87116110	      0.67140309	      0.75500910
      0.31746159	      0.83005322	      0.87095015	      0.67076449	      0.75579353
      0.31768218	      0.82954136	      0.87073880	      0.67012446	      0.75657931
      0.31790277	      0.82902830	      0.87052706	      0.66948299	      0.75736646
      0.31812336	      0.82851405	      0.87031493	      0.66884006	      0.75815496
      0.31834395	      0.82799859	      0.87010239	      0.66819566	      0.75894482
      0.31856454	      0.82748191	      0.86988944	      0.66754979	      0.75973604
      0.31878513	      0.82696401	      0.86967609	      0.66690242	      0.76052862
      0.31900571	      0.82644489	      0.86946234	      0.66625355	      0.76132256
      0.31922630	      0.82592453	      0.86924817	      0.66560315	      0.76211786
      0.31944689	      0.82540293	      0.86903358	      0.66495122	      0.76291453
      0.31966748	      0.82488007	      0.86881858	      0.66429773	      0.76371257
      0.31988807	      0.82435596	      0.86860317	      0.66364268	      0.76451197
      0.32010866	      0.82383059	      0.86838733	      0.66298604	      0.76531273
      0.32032925	      0.82330395	      0.86817106	      0.66232780	      0.76611486
      0.32054984	      0.82277602	      0.86795437	      0.66166794	      0.76691836
      0.32077043	      0.82224681	      0.86773725	      0.66100644	      0.76772323
      0.32099102	      0.82171630	      0.86751970	      0.66034327	      0.76852947
      0.32121161	      0.82118450	      0.86730171	      0.65967843	      0.76933708
      0.32143220	      0.82065138	      0.86708328	      0.65901189	      0.77014607
      0.32163069	      0.82017055	      0.86688637	      0.65841067	      0.77087516
      0.32182917	      0.81968866	      0.86668909	      0.65780803	      0.77160537
      0.32202766	      0.81920568	      0.86649146	      0.65720396	      0.77233669
      0.32222615	      0.81872162	      0.86629346	      0.65659846	      0.77306912
      0.32242463	      0.81823647	      0.86609509	      0.65599148	      0.77380266
      0.32262312	      0.81775022	      0.86589636	      0.65538303	      0.77453732
      0.32282161	      0.81726287	      0.86569726	      0.65477308	      0.77527310
      0.32302009	      0.81677441	      0.86549778	      0.65416161	      0.77600999
      0.32321858	      0.81628484	      0.86529793	      0.65354861	      0.77674799
      0.32341707	      0.81579414	      0.86509771	      0.65293404	      0.77748712
      0.32361555	      0.81530232	      0.86489711	      0.65231790	      0.77822736
      0.32381404	      0.81480937	      0.86469612	      0.65170017	      0.77896871
      0.32401252	      0.81431527	      0.86449475	      0.65108081	      0.77971119
      0.32421101	      0.81382003	      0.86429300	      0.65045981	      0.78045479
      0.32440950	      0.81332363	      0.86409085	      0.64983716	      0.78119950
      0.32460798	      0.81282608	      0.86388832	      0.64921281	      0.78194534
      0.32480647	      0.81232736	      0.86368540	      0.64858677	      0.78269229
      0.32500496	      0.81182747	      0.86348207	      0.64795899	      0.78344037
      0.32520344	      0.81132640	      0.86327835	      0.64732947	      0.78418957
      0.32540193	      0.81082414	      0.86307423	      0.64669818	      0.78493989
      0.32560041	      0.81032069	      0.86286971	      0.64606510	      0.78569134
      0.32579890	      0.80981604	      0.86266478	      0.64543021	      0.78644390
      0.32599739	      0.80931018	      0.86245944	      0.64479349	      0.78719760
      0.32619587	      0.80880311	      0.86225370	      0.64415491	      0.78795241
      0.32639436	      0.80829482	      0.86204753	      0.64351446	      0.78870836
      0.32659285	      0.80778530	      0.86184096	      0.64287213	      0.78946542
      0.32679133	      0.80727454	      0.86163396	      0.64222788	      0.79022362
      0.32698982	      0.80676254	      0.86142654	      0.64158170	      0.79098294
      0.32718831	      0.80624929	      0.86121870	      0.64093356	      0.79174339
      0.32738679	      0.80573479	      0.86101043	      0.64028346	      0.79250496
      0.32758528	      0.80521902	      0.86080173	      0.63963138	      0.79326767
      0.32778376	      0.80470198	      0.86059259	      0.63897729	      0.79403150
      0.32798225	      0.80418366	      0.86038302	      0.63832117	      0.79479646
      0.32818074	      0.80366405	      0.86017301	      0.63766301	      0.79556255
      0.32837922	      0.80314314	      0.85996256	      0.63700279	      0.79632977
      0.32857771	      0.80262093	      0.85975167	      0.63634050	      0.79709813
      0.32877620	      0.80209741	      0.85954032	      0.63567612	      0.79786761
      0.32897468	      0.80157257	      0.85932853	      0.63500962	      0.79863822
      0.32917317	      0.80104641	      0.85911628	      0.63434100	      0.79940997
      0.32937166	      0.80051891	      0.85890357	      0.63367024	      0.80018285
      0.32957014	      0.79999006	      0.85869041	      0.63299732	      0.80095687
      0.32976863	      0.79945987	      0.85847678	      0.63232223	      0.80173202
      0.32996711	      0.79892831	      0.85826268	      0.63164495	      0.80250830
      0.33016560	      0.79839539	      0.85804811	      0.63096547	      0.80328571
      0.33036409	      0.79786109	      0.85783307	      0.63028378	      0.80406427
      0.33056257	      0.79732540	      0.85761755	      0.62959985	      0.80484396
      0.33076106	      0.79678832	      0.85740155	      0.62891369	      0.80562478
      0.33095955	      0.79624983	      0.85718507	      0.62822526	      0.80640674
      0.33115803	      0.79570994	      0.85696809	      0.62753457	      0.80718984
      0.33133621	      0.79522407	      0.85677290	      0.62691260	      0.80789379
      0.33151439	      0.79473706	      0.85657732	      0.62628879	      0.80859865
      0.33169256	      0.79424888	      0.85638133	      0.62566312	      0.80930443
      0.33187074	      0.79375954	      0.85618493	      0.62503558	      0.81001113
      0.33204892	      0.79326903	      0.85598813	      0.62440617	      0.81071874
      0.33222710	      0.79277735	      0.85579092	      0.62377488	      0.81142728
      0.33240527	      0.79228447	      0.85559330	      0.62314169	      0.81213674
      0.33258345	      0.79179041	      0.85539526	      0.62250660	      0.81284712
      0.33276163	      0.79129514	      0.85519681	      0.62186960	      0.81355842
      0.33293981	      0.79079868	      0.85499793	      0.62123068	      0.81427064
      0.33311798	      0.79030099	      0.85479863	      0.62058984	      0.81498378
      0.33329616	      0.78980209	      0.85459890	      0.61994706	      0.81569785
      0.33347434	      0.78930196	      0.85439874	      0.61930234	      0.81641284
      0.33365251	      0.78880060	      0.85419815	      0.61865566	      0.81712876
      0.33383069	      0.78829800	      0.85399712	      0.61800702	      0.81784560
      0.33400887	      0.78779414	      0.85379566	      0.61735641	      0.81856337
      0.33418705	      0.78728903	      0.85359375	      0.61670381	      0.81928206
      0.33436522	      0.78678266	      0.85339139	      0.61604923	      0.82000168
      0.33454340	      0.78627501	      0.85318859	      0.61539264	      0.82072224
      0.33472158	      0.78576609	      0.85298533	      0.61473404	      0.82144372
      0.33489976	      0.78525587	      0.85278162	      0.61407342	      0.82216613
      0.33507793	      0.78474437	      0.85257745	      0.61341077	      0.82288947
      0.33525611	      0.78423156	      0.85237281	      0.61274608	      0.82361375
      0.33543429	      0.78371744	      0.85216771	      0.61207932	      0.82433896
      0.33561247	      0.78320200	      0.85196213	      0.61141051	      0.82506511
      0.33579064	      0.78268524	      0.85175609	      0.61073961	      0.82579219
      0.33596882	      0.78216714	      0.85154956	      0.61006662	      0.82652019
      0.33614700	      0.78164769	      0.85134256	      0.60939152	      0.82724910
      0.33630719	      0.78117954	      0.85115604	      0.60878278	      0.82790521
      0.33646737	      0.78071029	      0.85096912	      0.60817231	      0.82856204
      0.33662756	      0.78023994	      0.85078181	      0.60756011	      0.82921959
      0.33678775	      0.77976847	      0.85059409	      0.60694617	      0.82987787
      0.33694794	      0.77929588	      0.85040597	      0.60633048	      0.83053687
      0.33710813	      0.77882218	      0.85021745	      0.60571302	      0.83119659
      0.33726832	      0.77834734	      0.85002851	      0.60509378	      0.83185701
      0.33742850	      0.77787137	      0.84983916	      0.60447275	      0.83251815
      0.33758869	      0.77739425	      0.84964939	      0.60384993	      0.83318000
      0.33774888	      0.77691598	      0.84945921	      0.60322529	      0.83384255
      0.33790907	      0.77643656	      0.84926860	      0.60259882	      0.83450581
      0.33806926	      0.77595598	      0.84907756	      0.60197052	      0.83516977
      0.33822945	      0.77547422	      0.84888610	      0.60134037	      0.83583443
      0.33838963	      0.77499129	      0.84869420	      0.60070835	      0.83649980
      0.33854982	      0.77450717	      0.84850186	      0.60007446	      0.83716587
      0.33871001	      0.77402187	      0.84830908	      0.59943867	      0.83783264
      0.33887020	      0.77353536	      0.84811586	      0.59880098	      0.83850011
      0.33903039	      0.77304766	      0.84792219	      0.59816137	      0.83916828
      0.33919058	      0.77255873	      0.84772807	      0.59751982	      0.83983716
      0.33935076	      0.77206859	      0.84753349	      0.59687632	      0.84050674
      0.33949403	      0.77162921	      0.84735909	      0.59629916	      0.84110617
      0.33963729	      0.77118883	      0.84718431	      0.59572041	      0.84170616
      0.33978055	      0.77074746	      0.84700916	      0.59514007	      0.84230672
      0.33992381	      0.77030510	      0.84683363	      0.59455813	      0.84290784
      0.34006707	      0.76986173	      0.84665772	      0.59397457	      0.84350954
      0.34021033	      0.76941736	      0.84648143	      0.59338939	      0.84411181
      0.34035359	      0.76897196	      0.84630476	      0.59280256	      0.84471465
      0.34049686	      0.76852555	      0.84612769	      0.59221409	      0.84531807
      0.34064012	      0.76807811	      0.84595023	      0.59162396	      0.84592207
      0.34078338	      0.76762964	      0.84577238	      0.59103215	      0.84652665
      0.34092664	      0.76718013	      0.84559412	      0.59043866	      0.84713182
      0.34106990	      0.76672958	      0.84541546	      0.58984348	      0.84773757
      0.34121316	      0.76627797	      0.84523640	      0.58924659	      0.84834391
      0.34135642	      0.76582531	      0.84505693	      0.58864797	      0.84895086
      0.34149969	      0.76537158	      0.84487704	      0.58804763	      0.84955840
      0.34164295	      0.76491679	      0.84469673	      0.58744555	      0.85016654
      0.34178621	      0.76446091	      0.84451600	      0.58684171	      0.85077529
      0.34191435	      0.76405223	      0.84435398	      0.58630009	      0.85132032
      0.34204250	      0.76364267	      0.84419162	      0.58575705	      0.85186585
      0.34217064	      0.76323224	      0.84402891	      0.58521259	      0.85241188
      0.34229878	      0.76282092	      0.84386585	      0.58466668	      0.85295840
      0.34242693	      0.76240872	      0.84370244	      0.58411933	      0.85350543
      0.34255507	      0.76199563	      0.84353867	      0.58357053	      0.85405298
      0.34268322	      0.76158164	      0.84337454	      0.58302027	      0.85460103
      0.34281136	      0.76116675	      0.84321005	      0.58246853	      0.85514961
      0.34293950	      0.76075095	      0.84304520	      0.58191532	      0.85569871
      0.34306765	      0.76033424	      0.84287997	      0.58136063	      0.85624834
      0.34319579	      0.75991661	      0.84271437	      0.58080444	      0.85679850
      0.34332394	      0.75949805	      0.84254840	      0.58024676	      0.85734920
      0.34345208	      0.75907856	      0.84238204	      0.57968757	      0.85790045
      0.34358023	      0.75865814	      0.84221530	      0.57912687	      0.85845225
      0.34370837	      0.75823678	      0.84204818	      0.57856464	      0.85900461
      0.34383651	      0.75781447	      0.84188066	      0.57800089	      0.85955753
      0.34396466	      0.75739120	      0.84171274	      0.57743561	      0.86011103
      0.34409280	      0.75696697	      0.84154443	      0.57686880	      0.86066510
      0.34420742	      0.75658669	      0.84139353	      0.57636048	      0.86116120
      0.34432205	      0.75620563	      0.84124231	      0.57585093	      0.86165778
      0.34443667	      0.75582379	      0.84109076	      0.57534014	      0.86215483
      0.34455129	      0.75544116	      0.84093888	      0.57482811	      0.86265237
      0.34466591	      0.75505773	      0.84078666	      0.57431482	      0.86315040
      0.34478053	      0.75467351	      0.84063410	      0.57380029	      0.86364893
      0.34489515	      0.75428848	      0.84048120	      0.57328451	      0.86414796
      0.34500978	      0.75390264	      0.84032796	      0.57276747	      0.86464750
      0.34512440	      0.75351599	      0.84017436	      0.57224917	      0.86514756
      0.34523902	      0.75312852	      0.84002042	      0.57172963	      0.86564814
      0.34535364	      0.75274022	      0.83986611	      0.57120882	      0.86614925
      0.34546826	      0.75235109	      0.83971145	      0.57068676	      0.86665090
      0.34558288	      0.75196112	      0.83955642	      0.57016344	      0.86715309
      0.34569751	      0.75157031	      0.83940103	      0.56963888	      0.86765583
      0.34581213	      0.75117865	      0.83924526	      0.56911306	      0.86815914
      0.34592675	      0.75078613	      0.83908911	      0.56858599	      0.86866301
      0.34604137	      0.75039275	      0.83893259	      0.56805768	      0.86916746
      0.34611084	      0.75015391	      0.83883754	      0.56773688	      0.86947347
      0.34618031	      0.74991476	      0.83874235	      0.56741563	      0.86977971
      0.34628988	      0.74953686	      0.83859191	      0.56690798	      0.87026319
      0.34639946	      0.74915816	      0.83844111	      0.56639922	      0.87074722
      0.34650904	      0.74877865	      0.83828994	      0.56588935	      0.87123181
      0.34661861	      0.74839831	      0.83813841	      0.56537838	      0.87171698
      0.34672819	      0.74801715	      0.83798650	      0.56486631	      0.87220272
      0.34683777	      0.74763515	      0.83783422	      0.56435316	      0.87268906
      0.34694734	      0.74725230	      0.83768156	      0.56383895	      0.87317600
      0.34705692	      0.74686861	      0.83752852	      0.56332368	      0.87366354
      0.34716649	      0.74648407	      0.83737508	      0.56280739	      0.87415171
      0.34727607	      0.74609865	      0.83722126	      0.56229008	      0.87464050
      0.34738565	      0.74571237	      0.83706703	      0.56177177	      0.87512994
      0.34749522	      0.74532521	      0.83691240	      0.56125251	      0.87562002
      0.34760480	      0.74493716	      0.83675736	      0.56073231	      0.87611077
      0.34771438	      0.74454821	      0.83660192	      0.56021121	      0.87660220
      0.34782395	      0.74415836	      0.83644605	      0.55968924	      0.87709430
      0.34793353	      0.74376760	      0.83628976	      0.55916646	      0.87758711
      0.34804310	      0.74337591	      0.83613304	      0.55864289	      0.87808062
      0.34815268	      0.74298330	      0.83597589	      0.55811861	      0.87857485
      0.34826226	      0.74258974	      0.83581830	      0.55759367	      0.87906981
      0.34837183	      0.74219523	      0.83566026	      0.55706813	      0.87956551
      0.34848141	      0.74179977	      0.83550178	      0.55654208	      0.88006197
      0.34859098	      0.74140333	      0.83534284	      0.55601561	      0.88055920
      0.34870056	      0.74100592	      0.83518343	      0.55548879	      0.88105721
      0.34881014	      0.74060752	      0.83502356	      0.55496175	      0.88155602
      0.34891971	      0.74020811	      0.83486322	      0.55443460	      0.88205563
      0.34902929	      0.73980770	      0.83470240	      0.55390747	      0.88255607
      0.34913887	      0.73940626	      0.83454109	      0.55338049	      0.88305734
      0.34924844	      0.73900379	      0.83437929	      0.55285381	      0.88355946
      0.34935802	      0.73860027	      0.83421699	      0.55232758	      0.88406244
      0.34946759	      0.73819570	      0.83405418	      0.55180196	      0.88456630
      0.34957717	      0.73779005	      0.83389087	      0.55127708	      0.88507105
      0.34968675	      0.73738333	      0.83372703	      0.55075309	      0.88557671
      0.34979632	      0.73697551	      0.83356267	      0.55023010	      0.88608329
      0.34990590	      0.73656658	      0.83339777	      0.54970821	      0.88659081
      0.35001547	      0.73615652	      0.83323234	      0.54918750	      0.88709928
      0.35012505	      0.73574534	      0.83306636	      0.54866800	      0.88760872
      0.35023463	      0.73533300	      0.83289982	      0.54814972	      0.88811915
      0.35034420	      0.73491949	      0.83273272	      0.54763268	      0.88863058
      0.35045378	      0.73450481	      0.83256504	      0.54711687	      0.88914303
      0.35056336	      0.73408894	      0.83239679	      0.54660230	      0.88965651
      0.35067293	      0.73367185	      0.83222795	      0.54608898	      0.89017105
      0.35078251	      0.73325354	      0.83205852	      0.54557691	      0.89068666
      0.35089208	      0.73283398	      0.83188848	      0.54506609	      0.89120336
      0.35100166	      0.73241317	      0.83171783	      0.54455654	      0.89172117
      0.35105589	      0.73220443	      0.83163314	      0.54430482	      0.89197787
      0.35111012	      0.73199537	      0.83154829	      0.54405341	      0.89223484
      0.35138128	      0.73094532	      0.83112175	      0.54280105	      0.89352394
      0.35273708	      0.72556827	      0.82892650	      0.53665921	      0.90008066
      0.35409288	      0.71996255	      0.82661601	      0.53072550	      0.90682278
      0.35544867	      0.71411214	      0.82417691	      0.52501195	      0.91372898
      0.35680447	      0.70801102	      0.82159819	      0.51953156	      0.92075931
      0.35798110	      0.70251460	      0.81924039	      0.51497513	      0.92692142
      0.35915773	      0.69683594	      0.81676693	      0.51061437	      0.93310027
      0.36033436	      0.69098174	      0.81417519	      0.50645914	      0.93925574
      0.36151099	      0.68495993	      0.81146402	      0.50251934	      0.94534691
      0.36268762	      0.67877917	      0.80863366	      0.49880457	      0.95133304
      0.36386425	      0.67244860	      0.80568565	      0.49532362	      0.95717410
      0.36504088	      0.66597811	      0.80262282	      0.49208387	      0.96283096
      0.36621751	      0.65937905	      0.79944912	      0.48909047	      0.96826567
      0.36739414	      0.65266506	      0.79616950	      0.48634555	      0.97344215
      0.36857077	      0.64585314	      0.79278976	      0.48384745	      0.97832678
      0.36868844	      0.64516734	      0.79244652	      0.48361102	      0.97879799
      0.36874727	      0.64482417	      0.79227455	      0.48349370	      0.97903237
      0.36875727	      0.64476582	      0.79224530	      0.48347382	      0.97907213
      0.36876727	      0.64470746	      0.79221604	      0.48345396	      0.97911186
      0.36877727	      0.64464910	      0.79218677	      0.48343411	      0.97915157
      0.36878727	      0.64459074	      0.79215750	      0.48341428	      0.97919126
      0.36879727	      0.64453236	      0.79212822	      0.48339447	      0.97923092
      0.36880727	      0.64447399	      0.79209893	      0.48337468	      0.97927056
      0.36881727	      0.64441561	      0.79206964	      0.48335490	      0.97931018
      0.36882727	      0.64435722	      0.79204034	      0.48333514	      0.97934977
      0.36883727	      0.64429883	      0.79201103	      0.48331540	      0.97938934
      0.36884727	      0.64424043	      0.79198171	      0.48329567	      0.97942888
      0.36885727	      0.64418203	      0.79195239	      0.48327596	      0.97946840
      0.36886727	      0.64412363	      0.79192307	      0.48325627	      0.97950790
      0.36887727	      0.64406522	      0.79189374	      0.48323660	      0.97954737
      0.36888727	      0.64400680	      0.79186440	      0.48321694	      0.97958681
      0.36889727	      0.64394838	      0.79183505	      0.48319731	      0.97962624
      0.36890727	      0.64388996	      0.79180570	      0.48317768	      0.97966563
      0.36891727	      0.64383153	      0.79177634	      0.48315808	      0.97970500
      0.36892727	      0.64377310	      0.79174698	      0.48313849	      0.97974434
      0.36893727	      0.64371467	      0.79171761	      0.48311892	      0.97978365
      0.36894727	      0.64365624	      0.79168823	      0.48309937	      0.97982294
      0.36895727	      0.64359780	      0.79165885	      0.48307983	      0.97986219
      0.36896727	      0.64353937	      0.79162947	      0.48306031	      0.97990142
      0.36897727	      0.64348093	      0.79160008	      0.48304081	      0.97994061
      0.36898727	      0.64342250	      0.79157069	      0.48302133	      0.97997977
      0.36899727	      0.64336407	      0.79154129	      0.48300186	      0.98001889
      0.36900727	      0.64330564	      0.79151189	      0.48298241	      0.98005798
      0.36901727	      0.64324721	      0.79148249	      0.48296298	      0.98009703
      0.36902727	      0.64318880	      0.79145308	      0.48294356	      0.98013604
      0.36903727	      0.64313038	      0.79142367	      0.48292417	      0.98017500
      0.36904727	      0.64307198	      0.79139427	      0.48290478	      0.98021392
      0.36905727	      0.64301359	      0.79136486	      0.48288542	      0.98025280
      0.36906727	      0.64295521	      0.79133545	      0.48286607	      0.98029162
      0.36907727	      0.64289684	      0.79130604	      0.48284674	      0.98033039
      0.36908966	      0.64282457	      0.79126962	      0.48282282	      0.98037833
      0.36910204	      0.64275233	      0.79123320	      0.48279893	      0.98042618
      0.36911745	      0.64266252	      0.79118792	      0.48276925	      0.98048555
      0.36913604	      0.64255423	      0.79113329	      0.48273349	      0.98055698
      0.36915201	      0.64246127	      0.79108638	      0.48270281	      0.98061814
      0.36916798	      0.64236841	      0.79103949	      0.48267218	      0.98067908
      0.36918395	      0.64227564	      0.79099263	      0.48264159	      0.98073980
      0.36919831	      0.64219238	      0.79095055	      0.48261414	      0.98079415
      0.36921266	      0.64210921	      0.79090850	      0.48258673	      0.98084829
      0.36922701	      0.64202615	      0.79086648	      0.48255935	      0.98090222
      0.36924136	      0.64194320	      0.79082450	      0.48253200	      0.98095592
      0.36925571	      0.64186037	      0.79078256	      0.48250469	      0.98100938
      0.36927006	      0.64177767	      0.79074066	      0.48247742	      0.98106259
      0.36928441	      0.64169511	      0.79069880	      0.48245018	      0.98111555
      0.36929877	      0.64161269	      0.79065699	      0.48242298	      0.98116823
      0.36931312	      0.64153043	      0.79061523	      0.48239581	      0.98122064
      0.36932747	      0.64144832	      0.79057352	      0.48236867	      0.98127276
      0.36934182	      0.64136639	      0.79053187	      0.48234157	      0.98132459
      0.36935617	      0.64128462	      0.79049027	      0.48231451	      0.98137612
      0.36937052	      0.64120304	      0.79044873	      0.48228748	      0.98142734
      0.36938487	      0.64112164	      0.79040726	      0.48226049	      0.98147824
      0.36939923	      0.64104043	      0.79036584	      0.48223353	      0.98152883
      0.36941358	      0.64095942	      0.79032449	      0.48220660	      0.98157910
      0.36942793	      0.64087861	      0.79028321	      0.48217971	      0.98162904
      0.36944228	      0.64079800	      0.79024200	      0.48215286	      0.98167864
      0.36945663	      0.64071761	      0.79020086	      0.48212604	      0.98172792
      0.36947098	      0.64063742	      0.79015978	      0.48209925	      0.98177685
      0.36948533	      0.64055745	      0.79011878	      0.48207250	      0.98182544
      0.36949968	      0.64047770	      0.79007785	      0.48204578	      0.98187369
      0.36951404	      0.64039818	      0.79003699	      0.48201910	      0.98192159
      0.36952839	      0.64031887	      0.78999621	      0.48199245	      0.98196915
      0.36954274	      0.64023979	      0.78995551	      0.48196584	      0.98201636
      0.36956008	      0.64014456	      0.78990643	      0.48193374	      0.98207293
      0.36957742	      0.64004966	      0.78985746	      0.48190168	      0.98212900
      0.36959476	      0.63995510	      0.78980861	      0.48186968	      0.98218455
      0.36961209	      0.63986087	      0.78975987	      0.48183772	      0.98223959
      0.36962943	      0.63976699	      0.78971125	      0.48180582	      0.98229412
      0.36964677	      0.63967345	      0.78966274	      0.48177396	      0.98234815
      0.36966411	      0.63958025	      0.78961434	      0.48174216	      0.98240166
      0.36968145	      0.63948740	      0.78956606	      0.48171041	      0.98245467
      0.36969879	      0.63939489	      0.78951790	      0.48167871	      0.98250718
      0.36971978	      0.63928333	      0.78945974	      0.48164038	      0.98257008
      0.36974078	      0.63917228	      0.78940175	      0.48160214	      0.98263225
      0.36976177	      0.63906172	      0.78934393	      0.48156396	      0.98269369
      0.36978277	      0.63895167	      0.78928628	      0.48152586	      0.98275440
      0.36980818	      0.63881912	      0.78921673	      0.48147984	      0.98282693
      0.36983359	      0.63868730	      0.78914743	      0.48143393	      0.98289841
      0.36985901	      0.63855621	      0.78907838	      0.48138812	      0.98296885
      0.36988442	      0.63842583	      0.78900958	      0.48134242	      0.98303827
      0.36991531	      0.63826833	      0.78892630	      0.48128701	      0.98312127
      0.36994620	      0.63811187	      0.78884338	      0.48123176	      0.98320278
      0.36997709	      0.63795646	      0.78876083	      0.48117667	      0.98328282
      0.37000798	      0.63780208	      0.78867865	      0.48112174	      0.98336140
      0.37004570	      0.63761497	      0.78857881	      0.48105488	      0.98345541
      0.37008342	      0.63742938	      0.78847951	      0.48098825	      0.98354731
      0.37012114	      0.63724528	      0.78838075	      0.48092186	      0.98363713
      0.37015885	      0.63706267	      0.78828253	      0.48085569	      0.98372491
      0.37020588	      0.63683704	      0.78816083	      0.48077353	      0.98383153
      0.37025290	      0.63661366	      0.78803995	      0.48069173	      0.98393508
      0.37029992	      0.63639249	      0.78791991	      0.48061028	      0.98403563
      0.37034695	      0.63617351	      0.78780068	      0.48052920	      0.98413323
      0.37040806	      0.63589211	      0.78764692	      0.48042434	      0.98425578
      0.37046918	      0.63561430	      0.78749453	      0.48032008	      0.98437357
      0.37053030	      0.63534002	      0.78734349	      0.48021642	      0.98448673
      0.37060667	      0.63500217	      0.78715664	      0.48008773	      0.98462180
      0.37068305	      0.63466965	      0.78697185	      0.47995996	      0.98475005
      0.37075942	      0.63434238	      0.78678910	      0.47983312	      0.98487169
      0.37085901	      0.63392331	      0.78655382	      0.47966908	      0.98502076
      0.37095861	      0.63351283	      0.78632192	      0.47950659	      0.98515942
      0.37105821	      0.63311077	      0.78609336	      0.47934565	      0.98528812
      0.37117912	      0.63263377	      0.78582029	      0.47915231	      0.98543157
      0.37130003	      0.63216868	      0.78555197	      0.47896122	      0.98556170
      0.37142094	      0.63171526	      0.78528832	      0.47877234	      0.98567922
      0.37154185	      0.63127323	      0.78502924	      0.47858566	      0.98578480
      0.37166277	      0.63084235	      0.78477464	      0.47840116	      0.98587910
      0.37178368	      0.63042232	      0.78452446	      0.47821882	      0.98596279
      0.37193004	      0.62992802	      0.78422739	      0.47800097	      0.98605078
      0.37207639	      0.62944869	      0.78393651	      0.47778622	      0.98612525
      0.37222275	      0.62898381	      0.78365167	      0.47757453	      0.98618729
      0.37243109	      0.62834590	      0.78325634	      0.47727838	      0.98625627
      0.37260731	      0.62782724	      0.78293103	      0.47703262	      0.98629881
      0.37278352	      0.62732674	      0.78261376	      0.47679109	      0.98632851
      0.37295973	      0.62684356	      0.78230431	      0.47655373	      0.98634658
      0.37313594	      0.62637687	      0.78200247	      0.47632047	      0.98635393
      0.37331216	      0.62592597	      0.78170801	      0.47609125	      0.98635124
      0.37348837	      0.62549020	      0.78142075	      0.47586600	      0.98633907
      0.37372316	      0.62493212	      0.78104881	      0.47557190	      0.98630901
      0.37391045	      0.62450467	      0.78076070	      0.47534215	      0.98627438
      0.37409775	      0.62409237	      0.78047997	      0.47511661	      0.98623087
      0.37428505	      0.62369471	      0.78020640	      0.47489521	      0.98617900
      0.37447234	      0.62331119	      0.77993980	      0.47467785	      0.98611927
      0.37465964	      0.62294135	      0.77967996	      0.47446446	      0.98605213
      0.37484693	      0.62258469	      0.77942668	      0.47425496	      0.98597807
      0.37503423	      0.62224074	      0.77917977	      0.47404926	      0.98589753
      0.37522152	      0.62190903	      0.77893907	      0.47384728	      0.98581098
      0.37540882	      0.62158905	      0.77870439	      0.47364895	      0.98571884
      0.37559611	      0.62128034	      0.77847556	      0.47345418	      0.98562157
      0.37578341	      0.62098241	      0.77825243	      0.47326291	      0.98551958
      0.37603681	      0.62059566	      0.77795933	      0.47300953	      0.98537484
      0.37629021	      0.62022666	      0.77767600	      0.47276222	      0.98522324
      0.37653597	      0.61988472	      0.77741021	      0.47252798	      0.98507058
      0.37678172	      0.61955750	      0.77715297	      0.47229910	      0.98491321
      0.37702748	      0.61924411	      0.77690399	      0.47207543	      0.98475192
      0.37724823	      0.61897370	      0.77668715	      0.47187883	      0.98460428
      0.37746898	      0.61871318	      0.77647655	      0.47168618	      0.98445454
      0.37768974	      0.61846202	      0.77627202	      0.47149740	      0.98430312
      0.37791049	      0.61821971	      0.77607336	      0.47131237	      0.98415042
      0.37813124	      0.61798576	      0.77588040	      0.47113098	      0.98399677
      0.37835200	      0.61775973	      0.77569299	      0.47095315	      0.98384244
      0.37857275	      0.61754121	      0.77551096	      0.47077878	      0.98368766
      0.37879350	      0.61732979	      0.77533415	      0.47060776	      0.98353262
      0.37901426	      0.61712511	      0.77516242	      0.47044002	      0.98337744
      0.37923501	      0.61692684	      0.77499562	      0.47027546	      0.98322221
      0.37945576	      0.61673465	      0.77483360	      0.47011399	      0.98306697
      0.37967651	      0.61654824	      0.77467624	      0.46995553	      0.98291172
      0.37976492	      0.61647515	      0.77461449	      0.46989290	      0.98284956
      0.37985332	      0.61640292	      0.77455346	      0.46983074	      0.98278739
      0.37994173	      0.61633154	      0.77449314	      0.46976903	      0.98272522
      0.38001441	      0.61627348	      0.77444407	      0.46971864	      0.98267410
      0.38008709	      0.61621598	      0.77439547	      0.46966856	      0.98262299
      0.38015086	      0.61616598	      0.77435322	      0.46962486	      0.98257815
      0.38021462	      0.61611639	      0.77431131	      0.46958140	      0.98253331
      0.38027839	      0.61606722	      0.77426977	      0.46953817	      0.98248847
      0.38034215	      0.61601844	      0.77422857	      0.46949516	      0.98244362
      0.38039832	      0.61597581	      0.77419256	      0.46945747	      0.98240412
      0.38045449	      0.61593349	      0.77415682	      0.46941995	      0.98236463
      0.38051066	      0.61589146	      0.77412135	      0.46938260	      0.98232513
      0.38056683	      0.61584974	      0.77408613	      0.46934542	      0.98228563
      0.38062299	      0.61580831	      0.77405118	      0.46930842	      0.98224613
      0.38067916	      0.61576717	      0.77401649	      0.46927158	      0.98220663
      0.38073533	      0.61572632	      0.77398205	      0.46923491	      0.98216713
      0.38079150	      0.61568576	      0.77394787	      0.46919840	      0.98212763
      0.38084191	      0.61564959	      0.77391741	      0.46916578	      0.98209218
      0.38089232	      0.61561366	      0.77388715	      0.46913329	      0.98205673
      0.38094273	      0.61557794	      0.77385709	      0.46910093	      0.98202128
      0.38099315	      0.61554245	      0.77382724	      0.46906871	      0.98198583
      0.38104356	      0.61550718	      0.77379758	      0.46903661	      0.98195037
      0.38109397	      0.61547212	      0.77376812	      0.46900464	      0.98191492
      0.38114438	      0.61543728	      0.77373885	      0.46897280	      0.98187947
      0.38119479	      0.61540266	      0.77370979	      0.46894109	      0.98184402
      0.38124521	      0.61536825	      0.77368091	      0.46890951	      0.98180857
      0.38129562	      0.61533405	      0.77365223	      0.46887805	      0.98177312
      0.38134603	      0.61530006	      0.77362374	      0.46884672	      0.98173767
      0.38139644	      0.61526627	      0.77359544	      0.46881551	      0.98170222
      0.38144685	      0.61523270	      0.77356733	      0.46878443	      0.98166676
      0.38149727	      0.61519932	      0.77353941	      0.46875347	      0.98163131
      0.38154768	      0.61516615	      0.77351167	      0.46872263	      0.98159586
      0.38159809	      0.61513318	      0.77348412	      0.46869192	      0.98156041
      0.38164850	      0.61510041	      0.77345676	      0.46866132	      0.98152496
      0.38169891	      0.61506784	      0.77342957	      0.46863085	      0.98148951
      0.38174933	      0.61503547	      0.77340257	      0.46860049	      0.98145406
      0.38179974	      0.61500329	      0.77337576	      0.46857026	      0.98141861
      0.38185015	      0.61497131	      0.77334912	      0.46854014	      0.98138316
      0.38190056	      0.61493952	      0.77332266	      0.46851014	      0.98134771
      0.38195097	      0.61490792	      0.77329637	      0.46848026	      0.98131225
      0.38200138	      0.61487651	      0.77327027	      0.46845049	      0.98127680
      0.38205180	      0.61484530	      0.77324434	      0.46842084	      0.98124135
      0.38210221	      0.61481427	      0.77321858	      0.46839130	      0.98120590
      0.38215262	      0.61478343	      0.77319299	      0.46836188	      0.98117045
      0.38220303	      0.61475277	      0.77316758	      0.46833257	      0.98113500
      0.38225344	      0.61472230	      0.77314234	      0.46830338	      0.98109955
      0.38230386	      0.61469201	      0.77311727	      0.46827429	      0.98106410
      0.38235427	      0.61466191	      0.77309236	      0.46824532	      0.98102865
      0.38240468	      0.61463199	      0.77306763	      0.46821646	      0.98099320
      0.38245509	      0.61460225	      0.77304306	      0.46818771	      0.98095775
      0.38250550	      0.61457269	      0.77301865	      0.46815906	      0.98092229
      0.38255592	      0.61454331	      0.77299441	      0.46813053	      0.98088684
      0.38260633	      0.61451411	      0.77297033	      0.46810210	      0.98085139
      0.38265674	      0.61448509	      0.77294641	      0.46807379	      0.98081594
      0.38270715	      0.61445624	      0.77292265	      0.46804558	      0.98078049
      0.38275756	      0.61442757	      0.77289905	      0.46801747	      0.98074504
      0.38280798	      0.61439907	      0.77287561	      0.46798947	      0.98070959
      0.38285839	      0.61437075	      0.77285233	      0.46796158	      0.98067414
      0.38290880	      0.61434260	      0.77282920	      0.46793379	      0.98063869
      0.38295921	      0.61431463	      0.77280622	      0.46790611	      0.98060324
      0.38300962	      0.61428682	      0.77278340	      0.46787852	      0.98056779
      0.38307040	      0.61425353	      0.77275609	      0.46784541	      0.98052505
      0.38313118	      0.61422048	      0.77272899	      0.46781244	      0.98048231
      0.38319196	      0.61418768	      0.77270211	      0.46777961	      0.98043956
      0.38325274	      0.61415512	      0.77267545	      0.46774694	      0.98039682
      0.38331352	      0.61412281	      0.77264900	      0.46771441	      0.98035408
      0.38339051	      0.61408223	      0.77261579	      0.46767341	      0.98029994
      0.38346750	      0.61404203	      0.77258291	      0.46763264	      0.98024580
      0.38357969	      0.61398413	      0.77253560	      0.46757363	      0.98016691
      0.38365596	      0.61394523	      0.77250382	      0.46753379	      0.98011327
      0.38373224	      0.61390670	      0.77247235	      0.46749417	      0.98005963
      0.38379944	      0.61387306	      0.77244488	      0.46745944	      0.98001237
      0.38386665	      0.61383969	      0.77241765	      0.46742487	      0.97996511
      0.38393385	      0.61380661	      0.77239064	      0.46739047	      0.97991786
      0.38400106	      0.61377381	      0.77236387	      0.46735624	      0.97987060
      0.38406004	      0.61374525	      0.77234056	      0.46732632	      0.97982912
      0.38411902	      0.61371690	      0.77231742	      0.46729654	      0.97978764
      0.38417801	      0.61368876	      0.77229445	      0.46726687	      0.97974616
      0.38423699	      0.61366084	      0.77227165	      0.46723733	      0.97970469
      0.38429597	      0.61363312	      0.77224901	      0.46720791	      0.97966321
      0.38435496	      0.61360560	      0.77222654	      0.46717862	      0.97962173
      0.38441394	      0.61357829	      0.77220423	      0.46714944	      0.97958025
      0.38447292	      0.61355119	      0.77218209	      0.46712039	      0.97953878
      0.38453191	      0.61352429	      0.77216010	      0.46709145	      0.97949730
      0.38459089	      0.61349759	      0.77213826	      0.46706264	      0.97945582
      0.38464368	      0.61347386	      0.77211885	      0.46703694	      0.97941870
      0.38469648	      0.61345029	      0.77209956	      0.46701135	      0.97938157
      0.38474927	      0.61342688	      0.77208039	      0.46698584	      0.97934445
      0.38480207	      0.61340363	      0.77206134	      0.46696043	      0.97930732
      0.38485486	      0.61338053	      0.77204241	      0.46693511	      0.97927020
      0.38490765	      0.61335759	      0.77202359	      0.46690988	      0.97923307
      0.38496045	      0.61333480	      0.77200489	      0.46688474	      0.97919595
      0.38501324	      0.61331216	      0.77198630	      0.46685970	      0.97915882
      0.38506603	      0.61328968	      0.77196782	      0.46683474	      0.97912170
      0.38511883	      0.61326734	      0.77194946	      0.46680987	      0.97908457
      0.38517162	      0.61324516	      0.77193120	      0.46678510	      0.97904745
      0.38522441	      0.61322312	      0.77191305	      0.46676041	      0.97901032
      0.38527721	      0.61320123	      0.77189501	      0.46673581	      0.97897320
      0.38533000	      0.61317949	      0.77187707	      0.46671129	      0.97893608
      0.38538279	      0.61315789	      0.77185924	      0.46668687	      0.97889895
      0.38543559	      0.61313643	      0.77184150	      0.46666253	      0.97886183
      0.38548838	      0.61311512	      0.77182387	      0.46663828	      0.97882470
      0.38554117	      0.61309394	      0.77180634	      0.46661411	      0.97878758
      0.38559397	      0.61307291	      0.77178891	      0.46659003	      0.97875045
      0.38564676	      0.61305202	      0.77177157	      0.46656603	      0.97871333
      0.38569956	      0.61303126	      0.77175433	      0.46654212	      0.97867620
      0.38575235	      0.61301064	      0.77173718	      0.46651829	      0.97863908
      0.38580514	      0.61299016	      0.77172013	      0.46649455	      0.97860196
      0.38585794	      0.61296981	      0.77170317	      0.46647088	      0.97856483
      0.38591073	      0.61294959	      0.77168629	      0.46644730	      0.97852771
      0.38596352	      0.61292950	      0.77166951	      0.46642381	      0.97849058
      0.38601632	      0.61290955	      0.77165282	      0.46640039	      0.97845346
      0.38606911	      0.61288972	      0.77163621	      0.46637706	      0.97841633
      0.38612190	      0.61287002	      0.77161969	      0.46635380	      0.97837921
      0.38617470	      0.61285045	      0.77160325	      0.46633063	      0.97834209
      0.38622749	      0.61283100	      0.77158689	      0.46630753	      0.97830496
      0.38628028	      0.61281168	      0.77157062	      0.46628452	      0.97826784
      0.38633308	      0.61279248	      0.77155443	      0.46626158	      0.97823071
      0.38638587	      0.61277341	      0.77153831	      0.46623873	      0.97819359
      0.38643867	      0.61275445	      0.77152228	      0.46621595	      0.97815647
      0.38649146	      0.61273562	      0.77150632	      0.46619325	      0.97811934
      0.38654425	      0.61271690	      0.77149044	      0.46617062	      0.97808222
      0.38659705	      0.61269830	      0.77147463	      0.46614807	      0.97804509
      0.38664984	      0.61267981	      0.77145890	      0.46612560	      0.97800797
      0.38670263	      0.61266144	      0.77144324	      0.46610321	      0.97797085
      0.38675543	      0.61264319	      0.77142765	      0.46608089	      0.97793372
      0.38680822	      0.61262504	      0.77141213	      0.46605864	      0.97789660
      0.38686101	      0.61260701	      0.77139669	      0.46603647	      0.97785948
      0.38691381	      0.61258909	      0.77138131	      0.46601438	      0.97782235
      0.38696660	      0.61257127	      0.77136600	      0.46599236	      0.97778523
      0.38701939	      0.61255357	      0.77135075	      0.46597041	      0.97774810
      0.38707219	      0.61253597	      0.77133557	      0.46594854	      0.97771098
      0.38712498	      0.61251848	      0.77132046	      0.46592673	      0.97767386
      0.38717777	      0.61250109	      0.77130541	      0.46590500	      0.97763673
      0.38723057	      0.61248380	      0.77129042	      0.46588335	      0.97759961
      0.38728336	      0.61246662	      0.77127550	      0.46586176	      0.97756249
      0.38734717	      0.61244599	      0.77125754	      0.46583577	      0.97751761
      0.38741099	      0.61242550	      0.77123967	      0.46580987	      0.97747274
      0.38747480	      0.61240516	      0.77122188	      0.46578408	      0.97742787
      0.38753861	      0.61238495	      0.77120418	      0.46575840	      0.97738300
      0.38760243	      0.61236489	      0.77118656	      0.46573281	      0.97733813
      0.38766624	      0.61234497	      0.77116903	      0.46570733	      0.97729325
      0.38773005	      0.61232518	      0.77115157	      0.46568194	      0.97724838
      0.38779387	      0.61230553	      0.77113419	      0.46565666	      0.97720351
      0.38785768	      0.61228601	      0.77111689	      0.46563147	      0.97715864
      0.38792149	      0.61226663	      0.77109967	      0.46560638	      0.97711377
      0.38798530	      0.61224737	      0.77108252	      0.46558139	      0.97706889
      0.38804912	      0.61222824	      0.77106544	      0.46555650	      0.97702402
      0.38811293	      0.61220924	      0.77104844	      0.46553171	      0.97697915
      0.38817674	      0.61219036	      0.77103151	      0.46550701	      0.97693428
      0.38824056	      0.61217161	      0.77101464	      0.46548240	      0.97688941
      0.38831755	      0.61214914	      0.77099439	      0.46545284	      0.97683526
      0.38839455	      0.61212684	      0.77097423	      0.46542341	      0.97678112
      0.38847155	      0.61210472	      0.77095417	      0.46539412	      0.97672698
      0.38854855	      0.61208277	      0.77093420	      0.46536497	      0.97667284
      0.38862555	      0.61206098	      0.77091432	      0.46533595	      0.97661869
      0.38870255	      0.61203935	      0.77089453	      0.46530706	      0.97656455
      0.38877955	      0.61201789	      0.77087483	      0.46527830	      0.97651041
      0.38885654	      0.61199658	      0.77085522	      0.46524968	      0.97645626
      0.38893354	      0.61197544	      0.77083569	      0.46522118	      0.97640212
      0.38901054	      0.61195444	      0.77081624	      0.46519282	      0.97634798
      0.38910485	      0.61192893	      0.77079253	      0.46515825	      0.97628166
      0.38919917	      0.61190365	      0.77076895	      0.46512387	      0.97621534
      0.38929348	      0.61187858	      0.77074547	      0.46508968	      0.97614903
      0.38938779	      0.61185373	      0.77072212	      0.46505567	      0.97608271
      0.38948211	      0.61182909	      0.77069887	      0.46502185	      0.97601639
      0.38957642	      0.61180465	      0.77067573	      0.46498822	      0.97595007
      0.38969213	      0.61177495	      0.77064749	      0.46494720	      0.97586871
      0.38980784	      0.61174556	      0.77061940	      0.46490646	      0.97578735
      0.38992355	      0.61171645	      0.77059147	      0.46486598	      0.97570598
      0.39003927	      0.61168764	      0.77056368	      0.46482577	      0.97562462
      0.39019365	      0.61164964	      0.77052684	      0.46477253	      0.97551607
      0.39034803	      0.61161212	      0.77049024	      0.46471975	      0.97540752
      0.39050480	      0.61157452	      0.77045332	      0.46466662	      0.97529729
      0.39066156	      0.61153739	      0.77041664	      0.46461396	      0.97518706
      0.39081833	      0.61150073	      0.77038019	      0.46456175	      0.97507683
      0.39095771	      0.61146852	      0.77034798	      0.46451571	      0.97497882
      0.39109709	      0.61143666	      0.77031594	      0.46447002	      0.97488082
      0.39123646	      0.61140515	      0.77028408	      0.46442467	      0.97478282
      0.39137584	      0.61137398	      0.77025238	      0.46437967	      0.97468482
      0.39151522	      0.61134313	      0.77022084	      0.46433501	      0.97458682
      0.39165460	      0.61131261	      0.77018946	      0.46429068	      0.97448882
      0.39179398	      0.61128242	      0.77015823	      0.46424668	      0.97439082
      0.39193335	      0.61125253	      0.77012716	      0.46420301	      0.97429282
      0.39207273	      0.61122295	      0.77009623	      0.46415966	      0.97419482
      0.39221211	      0.61119367	      0.77006546	      0.46411662	      0.97409682
      0.39235149	      0.61116468	      0.77003482	      0.46407390	      0.97399882
      0.39249086	      0.61113599	      0.77000433	      0.46403149	      0.97390082
      0.39263024	      0.61110758	      0.76997397	      0.46398939	      0.97380282
      0.39276962	      0.61107946	      0.76994375	      0.46394760	      0.97370482
      0.39290900	      0.61105161	      0.76991367	      0.46390610	      0.97360682
      0.39304838	      0.61102403	      0.76988371	      0.46386490	      0.97350882
      0.39318775	      0.61099672	      0.76985389	      0.46382399	      0.97341083
      0.39332713	      0.61096967	      0.76982419	      0.46378337	      0.97331283
      0.39346651	      0.61094289	      0.76979462	      0.46374303	      0.97321483
      0.39360589	      0.61091635	      0.76976518	      0.46370298	      0.97311684
      0.39374527	      0.61089007	      0.76973585	      0.46366321	      0.97301884
      0.39388464	      0.61086404	      0.76970665	      0.46362371	      0.97292084
      0.39402402	      0.61083825	      0.76967757	      0.46358449	      0.97282285
      0.39416340	      0.61081271	      0.76964861	      0.46354554	      0.97272485
      0.39433263	      0.61078201	      0.76961360	      0.46349860	      0.97260587
      0.39450186	      0.61075166	      0.76957877	      0.46345205	      0.97248689
      0.39467109	      0.61072164	      0.76954410	      0.46340589	      0.97236790
      0.39484032	      0.61069196	      0.76950960	      0.46336010	      0.97224893
      0.39500955	      0.61066261	      0.76947526	      0.46331468	      0.97212997
      0.39521504	      0.61062741	      0.76943379	      0.46326003	      0.97198557
      0.39542053	      0.61059267	      0.76939256	      0.46320591	      0.97184128
      0.39562602	      0.61055839	      0.76935156	      0.46315232	      0.97169717
      0.39591322	      0.61051124	      0.76929464	      0.46307827	      0.97149622
      0.39612524	      0.61047698	      0.76925291	      0.46302424	      0.97134838
      0.39635517	      0.61044035	      0.76920793	      0.46296625	      0.97118873
      0.39658510	      0.61040426	      0.76916323	      0.46290887	      0.97103001
      0.39681503	      0.61036868	      0.76911881	      0.46285209	      0.97087244
      0.39701526	      0.61033811	      0.76908034	      0.46280312	      0.97073636
      0.39721550	      0.61030793	      0.76904209	      0.46275460	      0.97060152
      0.39741573	      0.61027812	      0.76900404	      0.46270650	      0.97046810
      0.39761597	      0.61024868	      0.76896619	      0.46265884	      0.97033629
      0.39781620	      0.61021961	      0.76892855	      0.46261159	      0.97020626
      0.39801643	      0.61019089	      0.76889111	      0.46256477	      0.97007818
      0.39821667	      0.61016253	      0.76885386	      0.46251835	      0.96995221
      0.39839567	      0.61013746	      0.76882073	      0.46247719	      0.96984151
      0.39857467	      0.61011268	      0.76878776	      0.46243636	      0.96973271
      0.39875367	      0.61008816	      0.76875495	      0.46239583	      0.96962592
      0.39893267	      0.61006390	      0.76872229	      0.46235562	      0.96952120
      0.39911167	      0.61003991	      0.76868978	      0.46231571	      0.96941863
      0.39929067	      0.61001618	      0.76865743	      0.46227611	      0.96931827
      0.39946967	      0.60999270	      0.76862523	      0.46223680	      0.96922018
      0.39964867	      0.60996947	      0.76859318	      0.46219779	      0.96912439
      0.39982767	      0.60994649	      0.76856128	      0.46215907	      0.96903094
      0.40000667	      0.60992376	      0.76852954	      0.46212063	      0.96893985
      0.40018567	      0.60990127	      0.76849794	      0.46208248	      0.96885114
      0.40036467	      0.60987901	      0.76846649	      0.46204461	      0.96876482
      0.40054367	      0.60985700	      0.76843518	      0.46200702	      0.96868088
      0.40072267	      0.60983521	      0.76840403	      0.46196970	      0.96859934
      0.40090167	      0.60981365	      0.76837302	      0.46193265	      0.96852016
      0.40108067	      0.60979232	      0.76834215	      0.46189587	      0.96844335
      0.40125967	      0.60977121	      0.76831143	      0.46185935	      0.96836888
      0.40143868	      0.60975032	      0.76828085	      0.46182309	      0.96829672
      0.40161768	      0.60972965	      0.76825042	      0.46178708	      0.96822685
      0.40179668	      0.60970920	      0.76822012	      0.46175134	      0.96815923
      0.40197568	      0.60968895	      0.76818997	      0.46171584	      0.96809384
      0.40215468	      0.60966891	      0.76815996	      0.46168059	      0.96803063
      0.40233368	      0.60964908	      0.76813009	      0.46164559	      0.96796957
      0.40251268	      0.60962945	      0.76810036	      0.46161083	      0.96791062
      0.40269168	      0.60961002	      0.76807076	      0.46157630	      0.96785374
      0.40287068	      0.60959079	      0.76804131	      0.46154202	      0.96779888
      0.40304968	      0.60957175	      0.76801199	      0.46150797	      0.96774601
      0.40322868	      0.60955291	      0.76798280	      0.46147415	      0.96769508
      0.40340768	      0.60953425	      0.76795375	      0.46144056	      0.96764604
      0.40358668	      0.60951579	      0.76792484	      0.46140719	      0.96759886
      0.40376568	      0.60949751	      0.76789606	      0.46137405	      0.96755348
      0.40394468	      0.60947941	      0.76786742	      0.46134113	      0.96750987
      0.40412368	      0.60946149	      0.76783890	      0.46130843	      0.96746798
      0.40430268	      0.60944375	      0.76781052	      0.46127595	      0.96742776
      0.40448168	      0.60942618	      0.76778227	      0.46124368	      0.96738919
      0.40466068	      0.60940879	      0.76775415	      0.46121162	      0.96735220
      0.40483968	      0.60939156	      0.76772616	      0.46117977	      0.96731676
      0.40501868	      0.60937451	      0.76769830	      0.46114812	      0.96728283
      0.40519768	      0.60935762	      0.76767057	      0.46111668	      0.96725036
      0.40537668	      0.60934090	      0.76764297	      0.46108544	      0.96721932
      0.40555568	      0.60932434	      0.76761549	      0.46105441	      0.96718967
      0.40573468	      0.60930794	      0.76758814	      0.46102357	      0.96716136
      0.40591369	      0.60929169	      0.76756092	      0.46099292	      0.96713436
      0.40609269	      0.60927560	      0.76753382	      0.46096247	      0.96710863
      0.40627169	      0.60925967	      0.76750684	      0.46093221	      0.96708413
      0.40645069	      0.60924389	      0.76747999	      0.46090214	      0.96706083
      0.40662969	      0.60922825	      0.76745327	      0.46087226	      0.96703870
      0.40680869	      0.60921277	      0.76742666	      0.46084256	      0.96701768
      0.40698769	      0.60919743	      0.76740018	      0.46081305	      0.96699777
      0.40716669	      0.60918223	      0.76737382	      0.46078372	      0.96697891
      0.40734569	      0.60916718	      0.76734758	      0.46075457	      0.96696108
      0.40752469	      0.60915226	      0.76732146	      0.46072559	      0.96694425
      0.40770369	      0.60913748	      0.76729546	      0.46069680	      0.96692838
      0.40788269	      0.60912284	      0.76726957	      0.46066817	      0.96691344
      0.40806169	      0.60910834	      0.76724381	      0.46063972	      0.96689941
      0.40824069	      0.60909397	      0.76721816	      0.46061144	      0.96688626
      0.40841969	      0.60907973	      0.76719263	      0.46058333	      0.96687396
      0.40859869	      0.60906561	      0.76716722	      0.46055539	      0.96686248
      0.40877769	      0.60905163	      0.76714192	      0.46052761	      0.96685180
      0.40895669	      0.60903777	      0.76711673	      0.46049999	      0.96684189
      0.40913569	      0.60902404	      0.76709167	      0.46047254	      0.96683272
      0.40931469	      0.60901043	      0.76706671	      0.46044525	      0.96682427
      0.40949369	      0.60899694	      0.76704187	      0.46041811	      0.96681652
      0.40967269	      0.60898357	      0.76701714	      0.46039114	      0.96680945
      0.40985169	      0.60897032	      0.76699252	      0.46036432	      0.96680303
      0.41003069	      0.60895718	      0.76696801	      0.46033765	      0.96679723
      0.41020969	      0.60894416	      0.76694361	      0.46031114	      0.96679205
      0.41038869	      0.60893125	      0.76691933	      0.46028478	      0.96678746
      0.41056770	      0.60891846	      0.76689515	      0.46025856	      0.96678344
      0.41074670	      0.60890577	      0.76687108	      0.46023250	      0.96677997
      0.41092570	      0.60889320	      0.76684712	      0.46020659	      0.96677703
      0.41110470	      0.60888073	      0.76682327	      0.46018081	      0.96677460
      0.41128370	      0.60886837	      0.76679952	      0.46015519	      0.96677267
      0.41146270	      0.60885611	      0.76677588	      0.46012970	      0.96677122
      0.41164170	      0.60884396	      0.76675235	      0.46010436	      0.96677023
      0.41182070	      0.60883191	      0.76672892	      0.46007916	      0.96676969
      0.41199970	      0.60881996	      0.76670560	      0.46005409	      0.96676958
      0.41217870	      0.60880811	      0.76668238	      0.46002917	      0.96676988
      0.41235770	      0.60879636	      0.76665926	      0.46000438	      0.96677059
      0.41253670	      0.60878471	      0.76663625	      0.45997972	      0.96677168
      0.41271570	      0.60877315	      0.76661334	      0.45995520	      0.96677315
      0.41289470	      0.60876168	      0.76659053	      0.45993081	      0.96677498
      0.41307370	      0.60875031	      0.76656782	      0.45990655	      0.96677716
      0.41325270	      0.60873903	      0.76654521	      0.45988243	      0.96677967
      0.41343170	      0.60872785	      0.76652271	      0.45985843	      0.96678251
      0.41361070	      0.60871675	      0.76650030	      0.45983456	      0.96678566
      0.41378970	      0.60870574	      0.76647799	      0.45981081	      0.96678911
      0.41396870	      0.60869482	      0.76645578	      0.45978719	      0.96679286
      0.41414770	      0.60868398	      0.76643367	      0.45976370	      0.96679688
      0.41432670	      0.60867323	      0.76641165	      0.45974032	      0.96680117
      0.41450570	      0.60866257	      0.76638974	      0.45971707	      0.96680572
      0.41468470	      0.60865198	      0.76636792	      0.45969394	      0.96681052
      0.41486370	      0.60864148	      0.76634619	      0.45967093	      0.96681556
      0.41504271	      0.60863106	      0.76632456	      0.45964804	      0.96682084
      0.41522171	      0.60862072	      0.76630302	      0.45962527	      0.96682634
      0.41540071	      0.60861046	      0.76628158	      0.45960261	      0.96683205
      0.41557971	      0.60860028	      0.76626023	      0.45958007	      0.96683797
      0.41575871	      0.60859017	      0.76623897	      0.45955764	      0.96684409
      0.41593771	      0.60858014	      0.76621781	      0.45953533	      0.96685041
      0.41611671	      0.60857019	      0.76619674	      0.45951313	      0.96685691
      0.41629571	      0.60856031	      0.76617576	      0.45949104	      0.96686358
      0.41647471	      0.60855050	      0.76615487	      0.45946906	      0.96687043
      0.41665371	      0.60854077	      0.76613407	      0.45944719	      0.96687744
      0.41683271	      0.60853110	      0.76611337	      0.45942543	      0.96688462
      0.41701171	      0.60852151	      0.76609275	      0.45940378	      0.96689194
      0.41719071	      0.60851199	      0.76607222	      0.45938224	      0.96689941
      0.41736971	      0.60850253	      0.76605177	      0.45936080	      0.96690702
      0.41754871	      0.60849314	      0.76603142	      0.45933947	      0.96691477
      0.41772771	      0.60848382	      0.76601115	      0.45931824	      0.96692264
      0.41790671	      0.60847457	      0.76599097	      0.45929711	      0.96693064
      0.41808571	      0.60846538	      0.76597088	      0.45927609	      0.96693876
      0.41826471	      0.60845625	      0.76595087	      0.45925517	      0.96694700
      0.41844371	      0.60844719	      0.76593095	      0.45923435	      0.96695535
      0.41862271	      0.60843820	      0.76591111	      0.45921363	      0.96696380
      0.41880171	      0.60842926	      0.76589136	      0.45919300	      0.96697235
      0.41898071	      0.60842038	      0.76587169	      0.45917248	      0.96698100
      0.41915971	      0.60841157	      0.76585211	      0.45915205	      0.96698975
      0.41933871	      0.60840282	      0.76583261	      0.45913173	      0.96699859
      0.41951771	      0.60839412	      0.76581319	      0.45911149	      0.96700751
      0.41969672	      0.60838549	      0.76579385	      0.45909136	      0.96701651
      0.41987572	      0.60837691	      0.76577459	      0.45907131	      0.96702559
      0.42005472	      0.60836838	      0.76575542	      0.45905136	      0.96703475
      0.42023372	      0.60835992	      0.76573633	      0.45903151	      0.96704398
      0.42041272	      0.60835151	      0.76571731	      0.45901174	      0.96705328
      0.42059172	      0.60834315	      0.76569838	      0.45899207	      0.96706265
      0.42077072	      0.60833485	      0.76567952	      0.45897249	      0.96707208
      0.42094972	      0.60832660	      0.76566075	      0.45895299	      0.96708157
      0.42112872	      0.60831841	      0.76564205	      0.45893359	      0.96709112
      0.42130772	      0.60831027	      0.76562343	      0.45891428	      0.96710072
      0.42148672	      0.60830217	      0.76560489	      0.45889505	      0.96711038
      0.42166572	      0.60829413	      0.76558642	      0.45887591	      0.96712008
      0.42184472	      0.60828615	      0.76556803	      0.45885686	      0.96712984
      0.42202372	      0.60827821	      0.76554972	      0.45883789	      0.96713964
      0.42220272	      0.60827031	      0.76553148	      0.45881901	      0.96714948
      0.42238172	      0.60826247	      0.76551332	      0.45880021	      0.96715937
      0.42256072	      0.60825468	      0.76549524	      0.45878150	      0.96716930
      0.42273972	      0.60824693	      0.76547722	      0.45876286	      0.96717926
      0.42291872	      0.60823923	      0.76545928	      0.45874432	      0.96718926
      0.42309772	      0.60823158	      0.76544142	      0.45872585	      0.96719929
      0.42327672	      0.60822397	      0.76542363	      0.45870747	      0.96720936
      0.42345572	      0.60821641	      0.76540591	      0.45868916	      0.96721945
      0.42363472	      0.60820889	      0.76538826	      0.45867094	      0.96722958
      0.42381372	      0.60820142	      0.76537069	      0.45865279	      0.96723973
      0.42399272	      0.60819398	      0.76535318	      0.45863473	      0.96724991
      0.42420785	      0.60818511	      0.76533224	      0.45861312	      0.96726217
      0.42442297	      0.60817630	      0.76531140	      0.45859163	      0.96727447
      0.42458193	      0.60816983	      0.76529607	      0.45857581	      0.96728358
      0.42477452	      0.60816203	      0.76527757	      0.45855674	      0.96729463
      0.42496711	      0.60815428	      0.76525914	      0.45853775	      0.96730571
      0.42516410	      0.60814640	      0.76524038	      0.45851842	      0.96731706
      0.42536108	      0.60813857	      0.76522170	      0.45849917	      0.96732843
      0.42555506	      0.60813091	      0.76520339	      0.45848031	      0.96733964
      0.42574904	      0.60812329	      0.76518515	      0.45846154	      0.96735087
      0.42594606	      0.60811560	      0.76516671	      0.45844256	      0.96736230
      0.42614309	      0.60810795	      0.76514835	      0.45842366	      0.96737373
      0.42633405	      0.60810058	      0.76513063	      0.45840543	      0.96738483
      0.42652502	      0.60809326	      0.76511299	      0.45838728	      0.96739594
      0.42672190	      0.60808575	      0.76509488	      0.45836866	      0.96740741
      0.42691879	      0.60807828	      0.76507684	      0.45835011	      0.96741888
      0.42710376	      0.60807131	      0.76505997	      0.45833277	      0.96742967
      0.42728873	      0.60806437	      0.76504317	      0.45831550	      0.96744047
      0.42748765	      0.60805695	      0.76502518	      0.45829701	      0.96745209
      0.42768657	      0.60804957	      0.76500726	      0.45827860	      0.96746371
      0.42785513	      0.60804335	      0.76499214	      0.45826307	      0.96747357
      0.42806334	      0.60803572	      0.76497354	      0.45824396	      0.96748575
      0.42827155	      0.60802812	      0.76495503	      0.45822494	      0.96749793
      0.42843078	      0.60802234	      0.76494092	      0.45821046	      0.96750725
      0.42862588	      0.60801530	      0.76492371	      0.45819279	      0.96751867
      0.42882098	      0.60800829	      0.76490657	      0.45817519	      0.96753009
      0.42900904	      0.60800157	      0.76489011	      0.45815830	      0.96754110
      0.42919709	      0.60799489	      0.76487372	      0.45814149	      0.96755211
      0.42938587	      0.60798821	      0.76485734	      0.45812467	      0.96756317
      0.42957465	      0.60798157	      0.76484102	      0.45810793	      0.96757422
      0.42975615	      0.60797522	      0.76482539	      0.45809190	      0.96758485
      0.42993765	      0.60796889	      0.76480983	      0.45807593	      0.96759548
      0.43012989	      0.60796223	      0.76479340	      0.45805909	      0.96760673
      0.43032213	      0.60795560	      0.76477705	      0.45804232	      0.96761798
      0.43047579	      0.60795032	      0.76476403	      0.45802896	      0.96762697
      0.43068658	      0.60794312	      0.76474623	      0.45801072	      0.96763931
      0.43089737	      0.60793595	      0.76472851	      0.45799255	      0.96765163
      0.43104603	      0.60793092	      0.76471606	      0.45797979	      0.96766032
      0.43119468	      0.60792591	      0.76470365	      0.45796707	      0.96766901
      0.43137690	      0.60791979	      0.76468849	      0.45795153	      0.96767966
      0.43155912	      0.60791370	      0.76467339	      0.45793606	      0.96769030
      0.43172060	      0.60790833	      0.76466006	      0.45792239	      0.96769973
      0.43193103	      0.60790136	      0.76464275	      0.45790466	      0.96771201
      0.43214146	      0.60789443	      0.76462552	      0.45788700	      0.96772428
      0.43229900	      0.60788926	      0.76461266	      0.45787383	      0.96773347
      0.43245653	      0.60788412	      0.76459985	      0.45786071	      0.96774265
      0.43261361	      0.60787900	      0.76458712	      0.45784767	      0.96775180
      0.43282379	      0.60787219	      0.76457015	      0.45783029	      0.96776404
      0.43303397	      0.60786542	      0.76455326	      0.45781298	      0.96777626
      0.43318381	      0.60786061	      0.76454125	      0.45780069	      0.96778498
      0.43333364	      0.60785581	      0.76452929	      0.45778844	      0.96779369
      0.43350222	      0.60785044	      0.76451587	      0.45777470	      0.96780348
      0.43371066	      0.60784383	      0.76449935	      0.45775777	      0.96781558
      0.43396871	      0.60783568	      0.76447899	      0.45773692	      0.96783055
      0.43422676	      0.60782759	      0.76445873	      0.45771618	      0.96784550
      0.43435631	      0.60782354	      0.76444860	      0.45770581	      0.96785301
      0.43448585	      0.60781950	      0.76443850	      0.45769547	      0.96786051
      0.43467636	      0.60781359	      0.76442369	      0.45768031	      0.96787153
      0.43486686	      0.60780771	      0.76440894	      0.45766521	      0.96788254
      0.43502751	      0.60780276	      0.76439655	      0.45765252	      0.96789182
      0.43518815	      0.60779783	      0.76438419	      0.45763988	      0.96790110
      0.43535399	      0.60779277	      0.76437148	      0.45762686	      0.96791067
      0.43555759	      0.60778657	      0.76435593	      0.45761095	      0.96792241
      0.43577009	      0.60778013	      0.76433977	      0.45759441	      0.96793465
      0.43598258	      0.60777372	      0.76432367	      0.45757793	      0.96794688
      0.43613035	      0.60776928	      0.76431252	      0.45756652	      0.96795538
      0.43627812	      0.60776485	      0.76430140	      0.45755514	      0.96796388
      0.43643411	      0.60776020	      0.76428970	      0.45754316	      0.96797284
      0.43664512	      0.60775392	      0.76427393	      0.45752702	      0.96798496
      0.43685613	      0.60774767	      0.76425822	      0.45751095	      0.96799706
      0.43699924	      0.60774345	      0.76424760	      0.45750008	      0.96800526
      0.43714235	      0.60773924	      0.76423701	      0.45748925	      0.96801346
      0.43728984	      0.60773492	      0.76422614	      0.45747812	      0.96802190
      0.43750518	      0.60772863	      0.76421031	      0.45746192	      0.96803422
      0.43767663	      0.60772364	      0.76419775	      0.45744907	      0.96804402
      0.43784808	      0.60771867	      0.76418524	      0.45743627	      0.96805382
      0.43801953	      0.60771371	      0.76417276	      0.45742351	      0.96806360
      0.43819098	      0.60770877	      0.76416033	      0.45741079	      0.96807338
      0.43836243	      0.60770385	      0.76414794	      0.45739811	      0.96808315
      0.43851051	      0.60769961	      0.76413727	      0.45738720	      0.96809158
      0.43865860	      0.60769539	      0.76412664	      0.45737631	      0.96810001
      0.43883773	      0.60769029	      0.76411381	      0.45736319	      0.96811020
      0.43901686	      0.60768522	      0.76410102	      0.45735011	      0.96812038
      0.43919600	      0.60768016	      0.76408828	      0.45733707	      0.96813056
      0.43935611	      0.60767565	      0.76407693	      0.45732546	      0.96813964
      0.43951623	      0.60767116	      0.76406561	      0.45731388	      0.96814872
      0.43967634	      0.60766668	      0.76405432	      0.45730234	      0.96815780
      0.43984450	      0.60766199	      0.76404251	      0.45729025	      0.96816732
      0.44001266	      0.60765731	      0.76403073	      0.45727821	      0.96817684
      0.44018082	      0.60765265	      0.76401899	      0.45726620	      0.96818634
      0.44034898	      0.60764800	      0.76400729	      0.45725423	      0.96819585
      0.44051714	      0.60764337	      0.76399562	      0.45724230	      0.96820534
      0.44068530	      0.60763875	      0.76398399	      0.45723040	      0.96821483
      0.44085346	      0.60763415	      0.76397240	      0.45721854	      0.96822431
      0.44102162	      0.60762956	      0.76396084	      0.45720672	      0.96823379
      0.44116587	      0.60762563	      0.76395096	      0.45719661	      0.96824191
      0.44131012	      0.60762172	      0.76394110	      0.45718653	      0.96825003
      0.44149065	      0.60761683	      0.76392880	      0.45717395	      0.96826018
      0.44167117	      0.60761196	      0.76391654	      0.45716141	      0.96827033
      0.44181801	      0.60760801	      0.76390659	      0.45715124	      0.96827857
      0.44196486	      0.60760407	      0.76389668	      0.45714110	      0.96828681
      0.44214337	      0.60759929	      0.76388466	      0.45712881	      0.96829682
      0.44232188	      0.60759453	      0.76387268	      0.45711656	      0.96830683
      0.44246827	      0.60759064	      0.76386288	      0.45710654	      0.96831503
      0.44261467	      0.60758675	      0.76385311	      0.45709655	      0.96832322
      0.44279274	      0.60758204	      0.76384126	      0.45708443	      0.96833318
      0.44297081	      0.60757734	      0.76382945	      0.45707235	      0.96834313
      0.44311412	      0.60757357	      0.76381997	      0.45706266	      0.96835114
      0.44325744	      0.60756981	      0.76381051	      0.45705299	      0.96835914
      0.44343728	      0.60756511	      0.76379868	      0.45704090	      0.96836917
      0.44361712	      0.60756041	      0.76378689	      0.45702884	      0.96837920
      0.44375550	      0.60755681	      0.76377784	      0.45701959	      0.96838690
      0.44389388	      0.60755322	      0.76376882	      0.45701037	      0.96839461
      0.44407651	      0.60754849	      0.76375694	      0.45699822	      0.96840477
      0.44425914	      0.60754377	      0.76374510	      0.45698612	      0.96841493
      0.44439279	      0.60754033	      0.76373646	      0.45697729	      0.96842235
      0.44452643	      0.60753690	      0.76372784	      0.45696848	      0.96842977
      0.44471051	      0.60753218	      0.76371600	      0.45695638	      0.96843999
      0.44489459	      0.60752747	      0.76370420	      0.45694432	      0.96845020
      0.44502649	      0.60752411	      0.76369576	      0.45693570	      0.96845751
      0.44515839	      0.60752076	      0.76368735	      0.45692710	      0.96846482
      0.44534295	      0.60751607	      0.76367561	      0.45691510	      0.96847504
      0.44552751	      0.60751140	      0.76366390	      0.45690314	      0.96848525
      0.44565675	      0.60750814	      0.76365573	      0.45689479	      0.96849239
      0.44578599	      0.60750489	      0.76364758	      0.45688646	      0.96849954
      0.44597090	      0.60750024	      0.76363594	      0.45687457	      0.96850975
      0.44615581	      0.60749561	      0.76362434	      0.45686272	      0.96851996
      0.44628359	      0.60749241	      0.76361635	      0.45685455	      0.96852700
      0.44641137	      0.60748923	      0.76360837	      0.45684640	      0.96853405
      0.44659674	      0.60748461	      0.76359683	      0.45683461	      0.96854426
      0.44678210	      0.60748001	      0.76358532	      0.45682286	      0.96855447
      0.44690714	      0.60747692	      0.76357758	      0.45681495	      0.96856135
      0.44703217	      0.60747383	      0.76356986	      0.45680706	      0.96856823
      0.44721725	      0.60746926	      0.76355846	      0.45679542	      0.96857841
      0.44740232	      0.60746471	      0.76354709	      0.45678381	      0.96858858
      0.44752756	      0.60746164	      0.76353942	      0.45677597	      0.96859545
      0.44765280	      0.60745857	      0.76353176	      0.45676815	      0.96860233
      0.44783915	      0.60745402	      0.76352040	      0.45675655	      0.96861255
      0.44800343	      0.60745002	      0.76351041	      0.45674636	      0.96862156
      0.44814859	      0.60744649	      0.76350161	      0.45673737	      0.96862951
      0.44829376	      0.60744297	      0.76349283	      0.45672840	      0.96863746
      0.44847329	      0.60743862	      0.76348199	      0.45671735	      0.96864729
      0.44860905	      0.60743534	      0.76347382	      0.45670901	      0.96865471
      0.44874481	      0.60743207	      0.76346567	      0.45670069	      0.96866214
      0.44891013	      0.60742809	      0.76345577	      0.45669058	      0.96867117
      0.44907451	      0.60742415	      0.76344595	      0.45668056	      0.96868015
      0.44923889	      0.60742021	      0.76343616	      0.45667057	      0.96868913
      0.44940327	      0.60741629	      0.76342639	      0.45666060	      0.96869809
      0.44954097	      0.60741300	      0.76341823	      0.45665227	      0.96870560
      0.44967868	      0.60740973	      0.76341008	      0.45664397	      0.96871311
      0.44981638	      0.60740646	      0.76340196	      0.45663568	      0.96872061
      0.44999599	      0.60740220	      0.76339139	      0.45662489	      0.96873039
      0.45015072	      0.60739854	      0.76338230	      0.45661563	      0.96873882
      0.45030544	      0.60739489	      0.76337324	      0.45660639	      0.96874723
      0.45046017	      0.60739125	      0.76336421	      0.45659717	      0.96875565
      0.45059769	      0.60738802	      0.76335619	      0.45658900	      0.96876312
      0.45073520	      0.60738480	      0.76334819	      0.45658085	      0.96877059
      0.45091367	      0.60738062	      0.76333784	      0.45657030	      0.96878028
      0.45105024	      0.60737743	      0.76332994	      0.45656224	      0.96878769
      0.45118681	      0.60737425	      0.76332205	      0.45655420	      0.96879510
      0.45132338	      0.60737107	      0.76331419	      0.45654618	      0.96880251
      0.45150272	      0.60736691	      0.76330388	      0.45653568	      0.96881223
      0.45165362	      0.60736341	      0.76329523	      0.45652687	      0.96882041
      0.45180451	      0.60735992	      0.76328660	      0.45651807	      0.96882858
      0.45195541	      0.60735644	      0.76327799	      0.45650930	      0.96883675
      0.45210631	      0.60735296	      0.76326940	      0.45650055	      0.96884491
      0.45225721	      0.60734949	      0.76326083	      0.45649183	      0.96885307
      0.45240811	      0.60734603	      0.76325228	      0.45648312	      0.96886123
      0.45255901	      0.60734258	      0.76324375	      0.45647443	      0.96886938
      0.45269096	      0.60733956	      0.76323631	      0.45646685	      0.96887651
      0.45282291	      0.60733655	      0.76322888	      0.45645929	      0.96888363
      0.45300169	      0.60733248	      0.76321884	      0.45644907	      0.96889328
      0.45313732	      0.60732939	      0.76321124	      0.45644134	      0.96890060
      0.45327294	      0.60732632	      0.76320366	      0.45643362	      0.96890791
      0.45340856	      0.60732324	      0.76319609	      0.45642592	      0.96891522
      0.45358537	      0.60731925	      0.76318625	      0.45641591	      0.96892475
      0.45373044	      0.60731597	      0.76317819	      0.45640771	      0.96893256
      0.45387550	      0.60731271	      0.76317015	      0.45639954	      0.96894037
      0.45402057	      0.60730944	      0.76316213	      0.45639138	      0.96894818
      0.45416564	      0.60730619	      0.76315413	      0.45638324	      0.96895598
      0.45431071	      0.60730294	      0.76314614	      0.45637512	      0.96896378
      0.45445578	      0.60729969	      0.76313817	      0.45636702	      0.96897158
      0.45460085	      0.60729646	      0.76313022	      0.45635894	      0.96897937
      0.45474591	      0.60729322	      0.76312228	      0.45635087	      0.96898717
      0.45489098	      0.60729000	      0.76311436	      0.45634283	      0.96899496
      0.45504842	      0.60728650	      0.76310579	      0.45633411	      0.96900341
      0.45520585	      0.60728301	      0.76309723	      0.45632542	      0.96901185
      0.45533504	      0.60728015	      0.76309023	      0.45631831	      0.96901878
      0.45546422	      0.60727730	      0.76308324	      0.45631121	      0.96902571
      0.45564128	      0.60727339	      0.76307367	      0.45630150	      0.96903520
      0.45577395	      0.60727047	      0.76306653	      0.45629424	      0.96904231
      0.45590661	      0.60726756	      0.76305939	      0.45628700	      0.96904941
      0.45603928	      0.60726465	      0.76305227	      0.45627977	      0.96905651
      0.45621585	      0.60726078	      0.76304281	      0.45627017	      0.96906597
      0.45635500	      0.60725774	      0.76303538	      0.45626263	      0.96907341
      0.45649414	      0.60725470	      0.76302795	      0.45625510	      0.96908085
      0.45663328	      0.60725167	      0.76302055	      0.45624759	      0.96908829
      0.45680119	      0.60724801	      0.76301163	      0.45623855	      0.96909727
      0.45692821	      0.60724525	      0.76300490	      0.45623172	      0.96910405
      0.45705522	      0.60724250	      0.76299818	      0.45622491	      0.96911084
      0.45721408	      0.60723906	      0.76298979	      0.45621641	      0.96911932
      0.45736833	      0.60723573	      0.76298166	      0.45620817	      0.96912756
      0.45752258	      0.60723240	      0.76297355	      0.45619996	      0.96913579
      0.45765758	      0.60722949	      0.76296647	      0.45619278	      0.96914299
      0.45779258	      0.60722658	      0.76295940	      0.45618562	      0.96915019
      0.45792758	      0.60722369	      0.76295234	      0.45617848	      0.96915739
      0.45809230	      0.60722015	      0.76294375	      0.45616978	      0.96916617
      0.45823698	      0.60721706	      0.76293622	      0.45616216	      0.96917388
      0.45838165	      0.60721396	      0.76292870	      0.45615455	      0.96918159
      0.45852633	      0.60721088	      0.76292120	      0.45614696	      0.96918929
      0.45867101	      0.60720780	      0.76291371	      0.45613939	      0.96919699
      0.45881568	      0.60720472	      0.76290624	      0.45613183	      0.96920469
      0.45896036	      0.60720165	      0.76289878	      0.45612429	      0.96921239
      0.45908613	      0.60719898	      0.76289231	      0.45611775	      0.96921908
      0.45921190	      0.60719632	      0.76288585	      0.45611122	      0.96922577
      0.45937877	      0.60719279	      0.76287730	      0.45610258	      0.96923464
      0.45951476	      0.60718992	      0.76287034	      0.45609555	      0.96924187
      0.45965075	      0.60718705	      0.76286340	      0.45608853	      0.96924910
      0.45978675	      0.60718419	      0.76285646	      0.45608153	      0.96925632
      0.45992274	      0.60718133	      0.76284954	      0.45607454	      0.96926355
      0.46005873	      0.60717848	      0.76284264	      0.45606757	      0.96927077
      0.46022254	      0.60717504	      0.76283433	      0.45605919	      0.96927946
      0.46035948	      0.60717218	      0.76282741	      0.45605220	      0.96928673
      0.46049642	      0.60716932	      0.76282049	      0.45604523	      0.96929400
      0.46063336	      0.60716646	      0.76281359	      0.45603826	      0.96930126
      0.46077031	      0.60716361	      0.76280670	      0.45603132	      0.96930853
      0.46090725	      0.60716076	      0.76279982	      0.45602438	      0.96931579
      0.46107411	      0.60715729	      0.76279145	      0.45601595	      0.96932463
      0.46119309	      0.60715483	      0.76278550	      0.45600995	      0.96933094
      0.46131208	      0.60715236	      0.76277955	      0.45600397	      0.96933724
      0.46147365	      0.60714902	      0.76277149	      0.45599585	      0.96934580
      0.46162833	      0.60714583	      0.76276380	      0.45598810	      0.96935399
      0.46178302	      0.60714264	      0.76275611	      0.45598036	      0.96936218
      0.46190934	      0.60714004	      0.76274985	      0.45597406	      0.96936887
      0.46203567	      0.60713744	      0.76274359	      0.45596777	      0.96937556
      0.46219780	      0.60713411	      0.76273558	      0.45595971	      0.96938414
      0.46232968	      0.60713141	      0.76272908	      0.45595317	      0.96939111
      0.46246157	      0.60712871	      0.76272258	      0.45594664	      0.96939809
      0.46259346	      0.60712601	      0.76271610	      0.45594012	      0.96940506
      0.46275719	      0.60712267	      0.76270806	      0.45593205	      0.96941372
      0.46287974	      0.60712017	      0.76270206	      0.45592602	      0.96942020
      0.46300229	      0.60711767	      0.76269607	      0.45592000	      0.96942668
      0.46315612	      0.60711454	      0.76268856	      0.45591246	      0.96943481
      0.46330192	      0.60711158	      0.76268145	      0.45590533	      0.96944251
      0.46344772	      0.60710863	      0.76267436	      0.45589821	      0.96945021
      0.46359352	      0.60710567	      0.76266728	      0.45589111	      0.96945791
      0.46371462	      0.60710323	      0.76266141	      0.45588522	      0.96946430
      0.46383572	      0.60710078	      0.76265554	      0.45587934	      0.96947070
      0.46398621	      0.60709774	      0.76264827	      0.45587205	      0.96947864
      0.46413310	      0.60709479	      0.76264118	      0.45586495	      0.96948639
      0.46427999	      0.60709183	      0.76263411	      0.45585787	      0.96949414
      0.46440637	      0.60708929	      0.76262803	      0.45585178	      0.96950081
      0.46453276	      0.60708676	      0.76262196	      0.45584571	      0.96950748
      0.46468680	      0.60708367	      0.76261458	      0.45583832	      0.96951560
      0.46481914	      0.60708102	      0.76260825	      0.45583198	      0.96952258
      0.46495147	      0.60707838	      0.76260193	      0.45582566	      0.96952956
      0.46508381	      0.60707574	      0.76259562	      0.45581935	      0.96953653
      0.46521615	      0.60707310	      0.76258931	      0.45581305	      0.96954351
      0.46534849	      0.60707046	      0.76258302	      0.45580676	      0.96955048
      0.46551272	      0.60706720	      0.76257523	      0.45579897	      0.96955914
      0.46562800	      0.60706491	      0.76256976	      0.45579352	      0.96956521
      0.46574327	      0.60706262	      0.76256431	      0.45578807	      0.96957128
      0.46590220	      0.60705948	      0.76255680	      0.45578057	      0.96957966
      0.46605136	      0.60705653	      0.76254976	      0.45577355	      0.96958751
      0.46620053	      0.60705358	      0.76254274	      0.45576655	      0.96959537
      0.46632350	      0.60705115	      0.76253696	      0.45576078	      0.96960184
      0.46644648	      0.60704873	      0.76253119	      0.45575503	      0.96960831
      0.46660174	      0.60704568	      0.76252391	      0.45574778	      0.96961649
      0.46673244	      0.60704311	      0.76251779	      0.45574169	      0.96962337
      0.46686314	      0.60704054	      0.76251169	      0.45573560	      0.96963024
      0.46699384	      0.60703798	      0.76250559	      0.45572953	      0.96963712
      0.46712455	      0.60703542	      0.76249950	      0.45572347	      0.96964400
      0.46725525	      0.60703286	      0.76249342	      0.45571742	      0.96965087
      0.46741813	      0.60702968	      0.76248585	      0.45570990	      0.96965944
      0.46753189	      0.60702746	      0.76248058	      0.45570466	      0.96966542
      0.46764566	      0.60702524	      0.76247531	      0.45569942	      0.96967141
      0.46780344	      0.60702217	      0.76246801	      0.45569217	      0.96967970
      0.46795034	      0.60701932	      0.76246123	      0.45568544	      0.96968743
      0.46809724	      0.60701646	      0.76245446	      0.45567871	      0.96969515
      0.46821910	      0.60701410	      0.76244885	      0.45567315	      0.96970156
      0.46834096	      0.60701174	      0.76244325	      0.45566759	      0.96970796
      0.46849325	      0.60700879	      0.76243627	      0.45566066	      0.96971597
      0.46862323	      0.60700628	      0.76243031	      0.45565476	      0.96972280
      0.46875322	      0.60700377	      0.76242436	      0.45564886	      0.96972963
      0.46888320	      0.60700127	      0.76241842	      0.45564298	      0.96973646
      0.46901319	      0.60699876	      0.76241249	      0.45563710	      0.96974329
      0.46914317	      0.60699626	      0.76240657	      0.45563124	      0.96975012
      0.46927316	      0.60699377	      0.76240065	      0.45562539	      0.96975695
      0.46940314	      0.60699127	      0.76239475	      0.45561954	      0.96976377
      0.46956640	      0.60698814	      0.76238734	      0.45561222	      0.96977235
      0.46967623	      0.60698604	      0.76238237	      0.45560730	      0.96977812
      0.46978607	      0.60698394	      0.76237740	      0.45560239	      0.96978389
      0.46994651	      0.60698087	      0.76237015	      0.45559523	      0.96979231
      0.47009531	      0.60697804	      0.76236343	      0.45558860	      0.96980013
      0.47024412	      0.60697520	      0.76235673	      0.45558198	      0.96980794
      0.47036066	      0.60697298	      0.76235149	      0.45557681	      0.96981406
      0.47047721	      0.60697077	      0.76234625	      0.45557165	      0.96982018
      0.47063341	      0.60696780	      0.76233924	      0.45556474	      0.96982838
      0.47076209	      0.60696536	      0.76233348	      0.45555906	      0.96983514
      0.47089078	      0.60696292	      0.76232772	      0.45555339	      0.96984189
      0.47101946	      0.60696048	      0.76232197	      0.45554773	      0.96984865
      0.47114815	      0.60695805	      0.76231623	      0.45554207	      0.96985540
      0.47127683	      0.60695562	      0.76231050	      0.45553643	      0.96986216
      0.47140552	      0.60695319	      0.76230477	      0.45553080	      0.96986891
      0.47153420	      0.60695077	      0.76229905	      0.45552518	      0.96987566
      0.47169184	      0.60694780	      0.76229205	      0.45551830	      0.96988394
      0.47180244	      0.60694572	      0.76228715	      0.45551348	      0.96988974
      0.47191304	      0.60694364	      0.76228226	      0.45550868	      0.96989555
      0.47206775	      0.60694074	      0.76227541	      0.45550196	      0.96990366
      0.47220988	      0.60693808	      0.76226914	      0.45549580	      0.96991112
      0.47235201	      0.60693542	      0.76226287	      0.45548966	      0.96991858
      0.47247154	      0.60693318	      0.76225761	      0.45548450	      0.96992485
      0.47259107	      0.60693095	      0.76225235	      0.45547935	      0.96993113
      0.47273726	      0.60692822	      0.76224593	      0.45547306	      0.96993880
      0.47286530	      0.60692583	      0.76224032	      0.45546756	      0.96994552
      0.47299334	      0.60692345	      0.76223471	      0.45546207	      0.96995224
      0.47312138	      0.60692107	      0.76222910	      0.45545659	      0.96995895
      0.47324942	      0.60691869	      0.76222351	      0.45545112	      0.96996567
      0.47337746	      0.60691631	      0.76221792	      0.45544565	      0.96997239
      0.47350551	      0.60691394	      0.76221234	      0.45544020	      0.96997911
      0.47363355	      0.60691156	      0.76220676	      0.45543476	      0.96998583
      0.47376159	      0.60690919	      0.76220119	      0.45542932	      0.96999255
      0.47388963	      0.60690683	      0.76219563	      0.45542389	      0.96999926
      0.47401767	      0.60690446	      0.76219008	      0.45541848	      0.97000598
      0.47414571	      0.60690210	      0.76218453	      0.45541307	      0.97001270
      0.47427375	      0.60689974	      0.76217899	      0.45540767	      0.97001942
      0.47440179	      0.60689738	      0.76217345	      0.45540228	      0.97002614
      0.47452983	      0.60689503	      0.76216792	      0.45539689	      0.97003286
      0.47465788	      0.60689268	      0.76216240	      0.45539152	      0.97003958
      0.47478592	      0.60689033	      0.76215689	      0.45538615	      0.97004630
      0.47491396	      0.60688798	      0.76215138	      0.45538080	      0.97005302
      0.47504200	      0.60688563	      0.76214588	      0.45537545	      0.97005973
      0.47517004	      0.60688329	      0.76214038	      0.45537011	      0.97006645
      0.47529808	      0.60688095	      0.76213489	      0.45536478	      0.97007317
      0.47542612	      0.60687861	      0.76212941	      0.45535946	      0.97007989
      0.47555416	      0.60687627	      0.76212393	      0.45535415	      0.97008661
      0.47568221	      0.60687394	      0.76211846	      0.45534884	      0.97009333
      0.47581025	      0.60687161	      0.76211300	      0.45534355	      0.97010005
      0.47593829	      0.60686928	      0.76210754	      0.45533826	      0.97010678
      0.47606633	      0.60686695	      0.76210209	      0.45533298	      0.97011350
      0.47619437	      0.60686463	      0.76209664	      0.45532771	      0.97012022
      0.47632241	      0.60686231	      0.76209120	      0.45532245	      0.97012694
      0.47645045	      0.60685999	      0.76208577	      0.45531720	      0.97013366
      0.47657849	      0.60685767	      0.76208034	      0.45531195	      0.97014038
      0.47670654	      0.60685535	      0.76207492	      0.45530672	      0.97014711
      0.47683458	      0.60685304	      0.76206950	      0.45530149	      0.97015383
      0.47696262	      0.60685073	      0.76206409	      0.45529627	      0.97016055
      0.47707664	      0.60684867	      0.76205928	      0.45529163	      0.97016654
      0.47719067	      0.60684662	      0.76205448	      0.45528699	      0.97017253
      0.47733232	      0.60684407	      0.76204851	      0.45528124	      0.97017997
      0.47747398	      0.60684152	      0.76204255	      0.45527550	      0.97018741
      0.47758061	      0.60683961	      0.76203807	      0.45527119	      0.97019301
      0.47768723	      0.60683769	      0.76203360	      0.45526688	      0.97019861
      0.47784380	      0.60683488	      0.76202703	      0.45526057	      0.97020683
      0.47797069	      0.60683261	      0.76202172	      0.45525546	      0.97021350
      0.47809757	      0.60683034	      0.76201641	      0.45525036	      0.97022016
      0.47822446	      0.60682807	      0.76201110	      0.45524527	      0.97022683
      0.47835135	      0.60682581	      0.76200581	      0.45524018	      0.97023350
      0.47847823	      0.60682354	      0.76200051	      0.45523511	      0.97024017
      0.47860512	      0.60682128	      0.76199523	      0.45523004	      0.97024683
      0.47873200	      0.60681902	      0.76198995	      0.45522498	      0.97025350
      0.47884603	      0.60681699	      0.76198521	      0.45522044	      0.97025950
      0.47896006	      0.60681496	      0.76198047	      0.45521590	      0.97026549
      0.47909870	      0.60681250	      0.76197472	      0.45521040	      0.97027278
      0.47923735	      0.60681004	      0.76196897	      0.45520490	      0.97028007
      0.47934472	      0.60680814	      0.76196452	      0.45520065	      0.97028571
      0.47945210	      0.60680623	      0.76196008	      0.45519641	      0.97029136
      0.47960312	      0.60680356	      0.76195384	      0.45519045	      0.97029930
      0.47972983	      0.60680132	      0.76194861	      0.45518546	      0.97030597
      0.47985653	      0.60679908	      0.76194338	      0.45518047	      0.97031263
      0.47998324	      0.60679685	      0.76193816	      0.45517549	      0.97031930
      0.48010995	      0.60679461	      0.76193295	      0.45517052	      0.97032596
      0.48023666	      0.60679238	      0.76192774	      0.45516556	      0.97033263
      0.48034764	      0.60679043	      0.76192318	      0.45516122	      0.97033847
      0.48045861	      0.60678847	      0.76191862	      0.45515689	      0.97034431
      0.48059898	      0.60678601	      0.76191287	      0.45515142	      0.97035170
      0.48073934	      0.60678354	      0.76190712	      0.45514595	      0.97035909
      0.48084349	      0.60678172	      0.76190285	      0.45514191	      0.97036457
      0.48094764	      0.60677989	      0.76189860	      0.45513786	      0.97037005
      0.48110234	      0.60677718	      0.76189228	      0.45513187	      0.97037820
      0.48122804	      0.60677498	      0.76188715	      0.45512700	      0.97038482
      0.48135374	      0.60677279	      0.76188202	      0.45512215	      0.97039144
      0.48147944	      0.60677059	      0.76187690	      0.45511730	      0.97039806
      0.48160514	      0.60676840	      0.76187179	      0.45511246	      0.97040468
      0.48173084	      0.60676621	      0.76186668	      0.45510762	      0.97041131
      0.48184178	      0.60676428	      0.76186217	      0.45510336	      0.97041715
      0.48195272	      0.60676235	      0.76185767	      0.45509911	      0.97042300
      0.48209067	      0.60675995	      0.76185208	      0.45509382	      0.97043027
      0.48222862	      0.60675755	      0.76184649	      0.45508855	      0.97043754
      0.48233335	      0.60675573	      0.76184225	      0.45508455	      0.97044306
      0.48243808	      0.60675392	      0.76183802	      0.45508055	      0.97044859
      0.48258831	      0.60675132	      0.76183195	      0.45507483	      0.97045651
      0.48271378	      0.60674914	      0.76182688	      0.45507007	      0.97046313
      0.48283926	      0.60674697	      0.76182182	      0.45506530	      0.97046975
      0.48296473	      0.60674481	      0.76181677	      0.45506055	      0.97047637
      0.48309021	      0.60674264	      0.76181172	      0.45505580	      0.97048299
      0.48320069	      0.60674073	      0.76180727	      0.45505162	      0.97048882
      0.48331117	      0.60673883	      0.76180283	      0.45504745	      0.97049465
      0.48342165	      0.60673693	      0.76179840	      0.45504329	      0.97050048
      0.48358239	      0.60673416	      0.76179195	      0.45503724	      0.97050897
      0.48369018	      0.60673231	      0.76178763	      0.45503319	      0.97051466
      0.48379798	      0.60673045	      0.76178331	      0.45502914	      0.97052036
      0.48394123	      0.60672800	      0.76177758	      0.45502378	      0.97052792
      0.48408447	      0.60672554	      0.76177185	      0.45501842	      0.97053549
      0.48418607	      0.60672380	      0.76176780	      0.45501462	      0.97054086
      0.48428766	      0.60672206	      0.76176374	      0.45501083	      0.97054623
      0.48443564	      0.60671953	      0.76175784	      0.45500532	      0.97055405
      0.48456781	      0.60671727	      0.76175257	      0.45500040	      0.97056104
      0.48469999	      0.60671501	      0.76174731	      0.45499549	      0.97056803
      0.48481215	      0.60671310	      0.76174285	      0.45499133	      0.97057396
      0.48492432	      0.60671119	      0.76173839	      0.45498718	      0.97057989
      0.48503648	      0.60670927	      0.76173394	      0.45498303	      0.97058583
      0.48518496	      0.60670675	      0.76172805	      0.45497755	      0.97059369
      0.48530200	      0.60670476	      0.76172341	      0.45497323	      0.97059988
      0.48541904	      0.60670277	      0.76171877	      0.45496892	      0.97060607
      0.48553608	      0.60670078	      0.76171414	      0.45496462	      0.97061227
      0.48565312	      0.60669879	      0.76170951	      0.45496032	      0.97061847
      0.48579941	      0.60669631	      0.76170373	      0.45495495	      0.97062622
      0.48590485	      0.60669453	      0.76169956	      0.45495109	      0.97063180
      0.48601028	      0.60669274	      0.76169540	      0.45494724	      0.97063739
      0.48615095	      0.60669037	      0.76168986	      0.45494210	      0.97064484
      0.48627613	      0.60668825	      0.76168492	      0.45493753	      0.97065148
      0.48640132	      0.60668614	      0.76168000	      0.45493298	      0.97065812
      0.48652650	      0.60668403	      0.76167507	      0.45492842	      0.97066475
      0.48663846	      0.60668214	      0.76167067	      0.45492436	      0.97067069
      0.48675042	      0.60668025	      0.76166627	      0.45492030	      0.97067663
      0.48686238	      0.60667837	      0.76166188	      0.45491624	      0.97068257
      0.48700723	      0.60667593	      0.76165620	      0.45491101	      0.97069026
      0.48711785	      0.60667407	      0.76165186	      0.45490701	      0.97069613
      0.48722848	      0.60667222	      0.76164753	      0.45490302	      0.97070200
      0.48733910	      0.60667036	      0.76164320	      0.45489904	      0.97070788
      0.48749330	      0.60666777	      0.76163717	      0.45489349	      0.97071607
      0.48759882	      0.60666601	      0.76163305	      0.45488970	      0.97072167
      0.48770434	      0.60666424	      0.76162893	      0.45488591	      0.97072728
      0.48784465	      0.60666189	      0.76162346	      0.45488089	      0.97073473
      0.48798496	      0.60665955	      0.76161799	      0.45487587	      0.97074219
      0.48808444	      0.60665789	      0.76161411	      0.45487232	      0.97074748
      0.48818393	      0.60665623	      0.76161024	      0.45486877	      0.97075277
      0.48832962	      0.60665380	      0.76160457	      0.45486358	      0.97076052
      0.48845857	      0.60665165	      0.76159955	      0.45485899	      0.97076738
      0.48858751	      0.60664950	      0.76159455	      0.45485441	      0.97077425
      0.48869846	      0.60664766	      0.76159024	      0.45485047	      0.97078015
      0.48880942	      0.60664581	      0.76158593	      0.45484654	      0.97078606
      0.48892037	      0.60664397	      0.76158163	      0.45484262	      0.97079197
      0.48906287	      0.60664161	      0.76157611	      0.45483758	      0.97079956
      0.48917710	      0.60663971	      0.76157169	      0.45483355	      0.97080565
      0.48929134	      0.60663782	      0.76156727	      0.45482953	      0.97081173
      0.48940557	      0.60663593	      0.76156285	      0.45482551	      0.97081782
      0.48951981	      0.60663404	      0.76155844	      0.45482149	      0.97082391
      0.48966513	      0.60663164	      0.76155283	      0.45481639	      0.97083166
      0.48976839	      0.60662993	      0.76154884	      0.45481277	      0.97083717
      0.48987165	      0.60662823	      0.76154486	      0.45480916	      0.97084268
      0.49001062	      0.60662593	      0.76153951	      0.45480430	      0.97085010
      0.49013294	      0.60662392	      0.76153480	      0.45480003	      0.97085663
      0.49025525	      0.60662190	      0.76153009	      0.45479576	      0.97086316
      0.49037757	      0.60661989	      0.76152538	      0.45479151	      0.97086969
      0.49049988	      0.60661788	      0.76152068	      0.45478725	      0.97087623
      0.49060415	      0.60661616	      0.76151668	      0.45478363	      0.97088180
      0.49070842	      0.60661445	      0.76151268	      0.45478002	      0.97088737
      0.49084277	      0.60661225	      0.76150752	      0.45477536	      0.97089456
      0.49097712	      0.60661004	      0.76150237	      0.45477072	      0.97090174
      0.49107632	      0.60660842	      0.76149857	      0.45476729	      0.97090705
      0.49117553	      0.60660679	      0.76149477	      0.45476387	      0.97091236
      0.49132079	      0.60660442	      0.76148921	      0.45475886	      0.97092013
      0.49144306	      0.60660242	      0.76148454	      0.45475465	      0.97092668
      0.49156533	      0.60660042	      0.76147986	      0.45475045	      0.97093323
      0.49168759	      0.60659843	      0.76147519	      0.45474626	      0.97093978
      0.49179043	      0.60659675	      0.76147127	      0.45474273	      0.97094529
      0.49189326	      0.60659507	      0.76146734	      0.45473921	      0.97095080
      0.49202815	      0.60659287	      0.76146220	      0.45473460	      0.97095803
      0.49216304	      0.60659068	      0.76145706	      0.45473000	      0.97096526
      0.49226068	      0.60658909	      0.76145334	      0.45472667	      0.97097050
      0.49235831	      0.60658750	      0.76144963	      0.45472334	      0.97097574
      0.49250495	      0.60658512	      0.76144405	      0.45471835	      0.97098361
      0.49262686	      0.60658314	      0.76143941	      0.45471421	      0.97099015
      0.49274878	      0.60658117	      0.76143478	      0.45471008	      0.97099670
      0.49287070	      0.60657919	      0.76143015	      0.45470595	      0.97100325
      0.49297227	      0.60657754	      0.76142630	      0.45470251	      0.97100871
      0.49307384	      0.60657590	      0.76142244	      0.45469908	      0.97101417
      0.49320901	      0.60657371	      0.76141732	      0.45469452	      0.97102143
      0.49334418	      0.60657153	      0.76141220	      0.45468996	      0.97102870
      0.49344057	      0.60656997	      0.76140855	      0.45468672	      0.97103389
      0.49353696	      0.60656842	      0.76140490	      0.45468348	      0.97103908
      0.49368438	      0.60656604	      0.76139932	      0.45467852	      0.97104701
      0.49380592	      0.60656408	      0.76139473	      0.45467445	      0.97105356
      0.49392746	      0.60656212	      0.76139014	      0.45467038	      0.97106010
      0.49403650	      0.60656037	      0.76138602	      0.45466673	      0.97106598
      0.49414554	      0.60655861	      0.76138190	      0.45466309	      0.97107185
      0.49425458	      0.60655686	      0.76137779	      0.45465945	      0.97107773
      0.49439083	      0.60655467	      0.76137265	      0.45465491	      0.97108508
      0.49449916	      0.60655294	      0.76136857	      0.45465131	      0.97109093
      0.49460749	      0.60655120	      0.76136449	      0.45464770	      0.97109677
      0.49471582	      0.60654946	      0.76136041	      0.45464411	      0.97110262
      0.49485752	      0.60654719	      0.76135508	      0.45463941	      0.97111027
      0.49496255	      0.60654551	      0.76135113	      0.45463593	      0.97111594
      0.49506758	      0.60654383	      0.76134718	      0.45463246	      0.97112162
      0.49519807	      0.60654175	      0.76134228	      0.45462815	      0.97112867
      0.49532855	      0.60653966	      0.76133738	      0.45462384	      0.97113573
      0.49542703	      0.60653809	      0.76133368	      0.45462060	      0.97114105
      0.49552551	      0.60653652	      0.76132999	      0.45461735	      0.97114638
      0.49566165	      0.60653435	      0.76132488	      0.45461288	      0.97115375
      0.49578319	      0.60653241	      0.76132033	      0.45460889	      0.97116033
      0.49590472	      0.60653048	      0.76131578	      0.45460490	      0.97116691
      0.49602625	      0.60652855	      0.76131123	      0.45460093	      0.97117349
      0.49612725	      0.60652694	      0.76130745	      0.45459762	      0.97117897
      0.49622825	      0.60652534	      0.76130367	      0.45459432	      0.97118444
      0.49635782	      0.60652328	      0.76129882	      0.45459009	      0.97119147
      0.49648740	      0.60652122	      0.76129398	      0.45458587	      0.97119850
      0.49659117	      0.60651958	      0.76129010	      0.45458249	      0.97120413
      0.49669494	      0.60651793	      0.76128623	      0.45457912	      0.97120976
      0.49682259	      0.60651591	      0.76128147	      0.45457498	      0.97121670
      0.49695024	      0.60651389	      0.76127670	      0.45457084	      0.97122363
      0.49705189	      0.60651229	      0.76127291	      0.45456754	      0.97122915
      0.49715354	      0.60651068	      0.76126913	      0.45456426	      0.97123468
      0.49728290	      0.60650864	      0.76126431	      0.45456008	      0.97124171
      0.49741225	      0.60650660	      0.76125949	      0.45455590	      0.97124875
      0.49751318	      0.60650500	      0.76125573	      0.45455265	      0.97125424
      0.49761412	      0.60650341	      0.76125198	      0.45454940	      0.97125974
      0.49774436	      0.60650136	      0.76124714	      0.45454521	      0.97126683
      0.49787459	      0.60649931	      0.76124229	      0.45454103	      0.97127393
      0.49797413	      0.60649775	      0.76123860	      0.45453783	      0.97127935
      0.49807367	      0.60649618	      0.76123490	      0.45453465	      0.97128478
      0.49820555	      0.60649411	      0.76123000	      0.45453042	      0.97129197
      0.49833743	      0.60649204	      0.76122511	      0.45452621	      0.97129917
      0.49843552	      0.60649050	      0.76122147	      0.45452308	      0.97130452
      0.49853361	      0.60648896	      0.76121783	      0.45451995	      0.97130988
      0.49866749	      0.60648687	      0.76121287	      0.45451569	      0.97131719
      0.49878596	      0.60648501	      0.76120848	      0.45451192	      0.97132366
      0.49890444	      0.60648316	      0.76120409	      0.45450815	      0.97133014
      0.49902292	      0.60648131	      0.76119971	      0.45450439	      0.97133662
      0.49912668	      0.60647969	      0.76119587	      0.45450111	      0.97134230
      0.49923044	      0.60647806	      0.76119203	      0.45449782	      0.97134797
      0.49933420	      0.60647645	      0.76118819	      0.45449454	      0.97135365
      0.49947720	      0.60647421	      0.76118291	      0.45449002	      0.97136149
      0.49958095	      0.60647260	      0.76117908	      0.45448675	      0.97136717
      0.49968470	      0.60647098	      0.76117524	      0.45448348	      0.97137286
      0.49981267	      0.60646899	      0.76117052	      0.45447945	      0.97137987
      0.49994064	      0.60646700	      0.76116580	      0.45447543	      0.97138689
      0.50003538	      0.60646553	      0.76116230	      0.45447246	      0.97139209
      0.50013012	      0.60646405	      0.76115881	      0.45446948	      0.97139729
      0.50026663	      0.60646193	      0.76115377	      0.45446521	      0.97140479
      0.50038674	      0.60646007	      0.76114935	      0.45446145	      0.97141139
      0.50050685	      0.60645821	      0.76114492	      0.45445770	      0.97141799
      0.50061407	      0.60645655	      0.76114098	      0.45445435	      0.97142389
      0.50072129	      0.60645489	      0.76113703	      0.45445101	      0.97142979
      0.50082852	      0.60645323	      0.76113308	      0.45444767	      0.97143569
      0.50093574	      0.60645157	      0.76112914	      0.45444433	      0.97144159
      0.50107497	      0.60644942	      0.76112402	      0.45444000	      0.97144926
      0.50117433	      0.60644788	      0.76112037	      0.45443692	      0.97145473
      0.50127369	      0.60644635	      0.76111671	      0.45443384	      0.97146021
      0.50140482	      0.60644432	      0.76111190	      0.45442978	      0.97146744
      0.50153595	      0.60644230	      0.76110708	      0.45442573	      0.97147467
      0.50162881	      0.60644087	      0.76110367	      0.45442286	      0.97147980
      0.50172168	      0.60643944	      0.76110026	      0.45441999	      0.97148493
      0.50186058	      0.60643730	      0.76109517	      0.45441571	      0.97149260
      0.50198037	      0.60643546	      0.76109077	      0.45441202	      0.97149922
      0.50210015	      0.60643362	      0.76108638	      0.45440834	      0.97150584
      0.50220683	      0.60643198	      0.76108247	      0.45440506	      0.97151174
      0.50231351	      0.60643034	      0.76107856	      0.45440179	      0.97151765
      0.50242019	      0.60642870	      0.76107465	      0.45439852	      0.97152355
      0.50252687	      0.60642707	      0.76107075	      0.45439526	      0.97152946
      0.50266419	      0.60642496	      0.76106572	      0.45439106	      0.97153707
      0.50276330	      0.60642345	      0.76106209	      0.45438803	      0.97154256
      0.50286241	      0.60642193	      0.76105847	      0.45438501	      0.97154806
      0.50299195	      0.60641995	      0.76105373	      0.45438106	      0.97155524
      0.50312150	      0.60641797	      0.76104899	      0.45437712	      0.97156244
      0.50321410	      0.60641655	      0.76104561	      0.45437430	      0.97156758
      0.50330671	      0.60641514	      0.76104222	      0.45437149	      0.97157272
      0.50344393	      0.60641304	      0.76103721	      0.45436733	      0.97158035
      0.50356244	      0.60641124	      0.76103288	      0.45436374	      0.97158694
      0.50368095	      0.60640943	      0.76102855	      0.45436015	      0.97159353
      0.50378746	      0.60640781	      0.76102467	      0.45435693	      0.97159946
      0.50389397	      0.60640619	      0.76102078	      0.45435372	      0.97160539
      0.50400048	      0.60640457	      0.76101689	      0.45435050	      0.97161132
      0.50410699	      0.60640295	      0.76101301	      0.45434729	      0.97161726
      0.50424025	      0.60640092	      0.76100815	      0.45434328	      0.97162469
      0.50433998	      0.60639941	      0.76100451	      0.45434029	      0.97163025
      0.50443971	      0.60639789	      0.76100088	      0.45433729	      0.97163582
      0.50456612	      0.60639597	      0.76099627	      0.45433350	      0.97164288
      0.50469253	      0.60639406	      0.76099167	      0.45432971	      0.97164994
      0.50478626	      0.60639264	      0.76098825	      0.45432691	      0.97165518
      0.50487998	      0.60639122	      0.76098484	      0.45432411	      0.97166042
      0.50501285	      0.60638921	      0.76098001	      0.45432014	      0.97166785
      0.50512922	      0.60638745	      0.76097577	      0.45431667	      0.97167436
      0.50524560	      0.60638569	      0.76097154	      0.45431320	      0.97168088
      0.50536197	      0.60638393	      0.76096730	      0.45430974	      0.97168740
      0.50546029	      0.60638245	      0.76096373	      0.45430681	      0.97169291
      0.50555861	      0.60638096	      0.76096015	      0.45430389	      0.97169842
      0.50568171	      0.60637911	      0.76095568	      0.45430024	      0.97170533
      0.50580481	      0.60637725	      0.76095120	      0.45429660	      0.97171224
      0.50590429	      0.60637575	      0.76094759	      0.45429365	      0.97171782
      0.50600377	      0.60637425	      0.76094398	      0.45429071	      0.97172341
      0.50612675	      0.60637240	      0.76093951	      0.45428708	      0.97173033
      0.50624973	      0.60637056	      0.76093504	      0.45428345	      0.97173724
      0.50634674	      0.60636910	      0.76093152	      0.45428059	      0.97174270
      0.50644374	      0.60636764	      0.76092800	      0.45427774	      0.97174816
      0.50656946	      0.60636575	      0.76092344	      0.45427404	      0.97175524
      0.50669517	      0.60636387	      0.76091888	      0.45427035	      0.97176233
      0.50679038	      0.60636244	      0.76091543	      0.45426755	      0.97176770
      0.50688558	      0.60636101	      0.76091197	      0.45426476	      0.97177307
      0.50701409	      0.60635909	      0.76090731	      0.45426100	      0.97178032
      0.50714260	      0.60635716	      0.76090265	      0.45425724	      0.97178757
      0.50723526	      0.60635578	      0.76089930	      0.45425453	      0.97179281
      0.50732792	      0.60635439	      0.76089594	      0.45425183	      0.97179805
      0.50746065	      0.60635241	      0.76089113	      0.45424796	      0.97180555
      0.50757532	      0.60635070	      0.76088698	      0.45424462	      0.97181204
      0.50768998	      0.60634899	      0.76088282	      0.45424129	      0.97181853
      0.50780465	      0.60634728	      0.76087867	      0.45423796	      0.97182503
      0.50790401	      0.60634579	      0.76087507	      0.45423507	      0.97183066
      0.50800337	      0.60634431	      0.76087148	      0.45423219	      0.97183629
      0.50812277	      0.60634254	      0.76086715	      0.45422873	      0.97184307
      0.50824217	      0.60634076	      0.76086283	      0.45422528	      0.97184984
      0.50834212	      0.60633927	      0.76085922	      0.45422239	      0.97185552
      0.50844206	      0.60633779	      0.76085560	      0.45421950	      0.97186120
      0.50854201	      0.60633630	      0.76085199	      0.45421662	      0.97186688
      0.50868054	      0.60633424	      0.76084698	      0.45421263	      0.97187476
      0.50878038	      0.60633276	      0.76084337	      0.45420976	      0.97188044
      0.50888021	      0.60633128	      0.76083976	      0.45420689	      0.97188613
      0.50900399	      0.60632945	      0.76083528	      0.45420333	      0.97189318
      0.50911421	      0.60632781	      0.76083130	      0.45420017	      0.97189946
      0.50922442	      0.60632618	      0.76082731	      0.45419701	      0.97190575
      0.50933464	      0.60632455	      0.76082333	      0.45419386	      0.97191204
      0.50944485	      0.60632292	      0.76081935	      0.45419070	      0.97191833
      0.50955506	      0.60632129	      0.76081537	      0.45418756	      0.97192463
      0.50966528	      0.60631966	      0.76081139	      0.45418441	      0.97193093
      0.50976142	      0.60631824	      0.76080791	      0.45418167	      0.97193643
      0.50985756	      0.60631682	      0.76080444	      0.45417893	      0.97194193
      0.50997933	      0.60631503	      0.76080005	      0.45417547	      0.97194890
      0.51010110	      0.60631323	      0.76079565	      0.45417201	      0.97195587
      0.51019660	      0.60631182	      0.76079220	      0.45416930	      0.97196135
      0.51029210	      0.60631042	      0.76078876	      0.45416659	      0.97196682
      0.51041750	      0.60630857	      0.76078423	      0.45416303	      0.97197402
      0.51054289	      0.60630673	      0.76077970	      0.45415949	      0.97198122
      0.51063227	      0.60630541	      0.76077648	      0.45415696	      0.97198635
      0.51072164	      0.60630410	      0.76077325	      0.45415443	      0.97199149
      0.51085777	      0.60630210	      0.76076834	      0.45415059	      0.97199932
      0.51096883	      0.60630047	      0.76076434	      0.45414746	      0.97200571
      0.51107989	      0.60629884	      0.76076033	      0.45414434	      0.97201210
      0.51119095	      0.60629721	      0.76075633	      0.45414121	      0.97201850
      0.51130201	      0.60629558	      0.76075232	      0.45413809	      0.97202490
      0.51141307	      0.60629395	      0.76074832	      0.45413498	      0.97203131
      0.51150796	      0.60629257	      0.76074490	      0.45413232	      0.97203679
      0.51160286	      0.60629118	      0.76074147	      0.45412966	      0.97204227
      0.51172500	      0.60628939	      0.76073707	      0.45412624	      0.97204932
      0.51184713	      0.60628760	      0.76073267	      0.45412283	      0.97205639
      0.51194080	      0.60628624	      0.76072929	      0.45412021	      0.97206180
      0.51203448	      0.60628487	      0.76072592	      0.45411760	      0.97206723
      0.51216097	      0.60628302	      0.76072136	      0.45411407	      0.97207455
      0.51227419	      0.60628137	      0.76071728	      0.45411092	      0.97208111
      0.51238741	      0.60627972	      0.76071320	      0.45410777	      0.97208768
      0.51248494	      0.60627830	      0.76070968	      0.45410506	      0.97209334
      0.51258247	      0.60627688	      0.76070617	      0.45410236	      0.97209900
      0.51270012	      0.60627517	      0.76070193	      0.45409909	      0.97210583
      0.51281777	      0.60627345	      0.76069769	      0.45409584	      0.97211267
      0.51291519	      0.60627204	      0.76069418	      0.45409314	      0.97211834
      0.51301261	      0.60627062	      0.76069067	      0.45409045	      0.97212401
      0.51313119	      0.60626890	      0.76068640	      0.45408717	      0.97213091
      0.51324977	      0.60626718	      0.76068213	      0.45408390	      0.97213782
      0.51334484	      0.60626580	      0.76067871	      0.45408128	      0.97214336
      0.51343992	      0.60626442	      0.76067528	      0.45407866	      0.97214891
      0.51356130	      0.60626266	      0.76067091	      0.45407533	      0.97215600
      0.51368269	      0.60626090	      0.76066654	      0.45407199	      0.97216309
      0.51377551	      0.60625956	      0.76066320	      0.45406944	      0.97216851
      0.51386834	      0.60625821	      0.76065985	      0.45406690	      0.97217394
      0.51399317	      0.60625641	      0.76065536	      0.45406348	      0.97218124
      0.51411800	      0.60625460	      0.76065086	      0.45406006	      0.97218855
      0.51420783	      0.60625331	      0.76064763	      0.45405761	      0.97219382
      0.51429767	      0.60625201	      0.76064439	      0.45405515	      0.97219909
      0.51442771	      0.60625013	      0.76063971	      0.45405160	      0.97220671
      0.51453902	      0.60624852	      0.76063570	      0.45404857	      0.97221325
      0.51465033	      0.60624692	      0.76063170	      0.45404554	      0.97221979
      0.51476164	      0.60624532	      0.76062769	      0.45404251	      0.97222633
      0.51485936	      0.60624391	      0.76062417	      0.45403986	      0.97223208
      0.51495707	      0.60624250	      0.76062065	      0.45403720	      0.97223783
      0.51505478	      0.60624109	      0.76061713	      0.45403455	      0.97224359
      0.51518728	      0.60623919	      0.76061236	      0.45403096	      0.97225139
      0.51528621	      0.60623777	      0.76060880	      0.45402829	      0.97225723
      0.51538514	      0.60623634	      0.76060524	      0.45402561	      0.97226307
      0.51548407	      0.60623492	      0.76060168	      0.45402294	      0.97226891
      0.51561726	      0.60623301	      0.76059688	      0.45401934	      0.97227678
      0.51571362	      0.60623163	      0.76059341	      0.45401675	      0.97228247
      0.51580998	      0.60623025	      0.76058994	      0.45401415	      0.97228818
      0.51593142	      0.60622851	      0.76058557	      0.45401088	      0.97229537
      0.51603938	      0.60622696	      0.76058168	      0.45400798	      0.97230176
      0.51614733	      0.60622542	      0.76057779	      0.45400508	      0.97230816
      0.51625529	      0.60622387	      0.76057391	      0.45400219	      0.97231457
      0.51636325	      0.60622233	      0.76057002	      0.45399929	      0.97232098
      0.51645956	      0.60622095	      0.76056655	      0.45399672	      0.97232670
      0.51655586	      0.60621957	      0.76056308	      0.45399414	      0.97233242
      0.51665217	      0.60621820	      0.76055961	      0.45399156	      0.97233815
      0.51678557	      0.60621629	      0.76055481	      0.45398800	      0.97234609
      0.51688552	      0.60621487	      0.76055121	      0.45398534	      0.97235204
      0.51698547	      0.60621344	      0.76054761	      0.45398267	      0.97235800
      0.51708541	      0.60621202	      0.76054401	      0.45398001	      0.97236396
      0.51721245	      0.60621021	      0.76053943	      0.45397663	      0.97237155
      0.51730995	      0.60620882	      0.76053592	      0.45397404	      0.97237737
      0.51740745	      0.60620743	      0.76053241	      0.45397146	      0.97238320
      0.51752565	      0.60620575	      0.76052815	      0.45396832	      0.97239027
      0.51763136	      0.60620425	      0.76052434	      0.45396552	      0.97239659
      0.51773707	      0.60620274	      0.76052053	      0.45396272	      0.97240292
      0.51784278	      0.60620124	      0.76051672	      0.45395993	      0.97240926
      0.51794849	      0.60619974	      0.76051291	      0.45395714	      0.97241560
      0.51805420	      0.60619824	      0.76050910	      0.45395435	      0.97242195
      0.51815991	      0.60619674	      0.76050529	      0.45395156	      0.97242830
      0.51826562	      0.60619524	      0.76050148	      0.45394878	      0.97243465
      0.51837133	      0.60619375	      0.76049767	      0.45394599	      0.97244101
      0.51847704	      0.60619225	      0.76049386	      0.45394321	      0.97244737
      0.51858275	      0.60619075	      0.76049005	      0.45394044	      0.97245374
      0.51867750	      0.60618941	      0.76048663	      0.45393795	      0.97245945
      0.51877225	      0.60618807	      0.76048322	      0.45393547	      0.97246516
      0.51888679	      0.60618645	      0.76047909	      0.45393247	      0.97247208
      0.51900132	      0.60618483	      0.76047496	      0.45392947	      0.97247900
      0.51909810	      0.60618347	      0.76047147	      0.45392694	      0.97248485
      0.51919488	      0.60618210	      0.76046797	      0.45392441	      0.97249070
      0.51929165	      0.60618074	      0.76046448	      0.45392189	      0.97249656
      0.51942142	      0.60617891	      0.76045980	      0.45391850	      0.97250442
      0.51951865	      0.60617754	      0.76045629	      0.45391597	      0.97251031
      0.51961588	      0.60617617	      0.76045279	      0.45391344	      0.97251621
      0.51973287	      0.60617452	      0.76044856	      0.45391040	      0.97252332
      0.51983757	      0.60617305	      0.76044478	      0.45390768	      0.97252968
      0.51994228	      0.60617157	      0.76044100	      0.45390497	      0.97253604
      0.52004698	      0.60617010	      0.76043722	      0.45390225	      0.97254242
      0.52015168	      0.60616863	      0.76043344	      0.45389954	      0.97254879
      0.52025639	      0.60616716	      0.76042966	      0.45389683	      0.97255517
      0.52036109	      0.60616569	      0.76042588	      0.45389412	      0.97256156
      0.52046580	      0.60616422	      0.76042210	      0.45389142	      0.97256795
      0.52057050	      0.60616275	      0.76041832	      0.45388872	      0.97257434
      0.52067520	      0.60616128	      0.76041454	      0.45388602	      0.97258074
      0.52077991	      0.60615981	      0.76041075	      0.45388332	      0.97258715
      0.52088461	      0.60615835	      0.76040697	      0.45388063	      0.97259356
      0.52098932	      0.60615688	      0.76040318	      0.45387794	      0.97259997
      0.52108307	      0.60615557	      0.76039980	      0.45387553	      0.97260572
      0.52117682	      0.60615426	      0.76039641	      0.45387313	      0.97261147
      0.52129098	      0.60615266	      0.76039228	      0.45387020	      0.97261848
      0.52140515	      0.60615107	      0.76038815	      0.45386727	      0.97262550
      0.52149975	      0.60614975	      0.76038473	      0.45386485	      0.97263131
      0.52159436	      0.60614842	      0.76038131	      0.45386244	      0.97263714
      0.52170969	      0.60614681	      0.76037713	      0.45385949	      0.97264424
      0.52182502	      0.60614521	      0.76037296	      0.45385655	      0.97265135
      0.52191557	      0.60614394	      0.76036968	      0.45385424	      0.97265694
      0.52200612	      0.60614268	      0.76036641	      0.45385193	      0.97266253
      0.52212674	      0.60614100	      0.76036204	      0.45384886	      0.97266998
      0.52224736	      0.60613932	      0.76035767	      0.45384580	      0.97267744
      0.52233400	      0.60613812	      0.76035454	      0.45384360	      0.97268280
      0.52242064	      0.60613691	      0.76035140	      0.45384140	      0.97268816
      0.52254865	      0.60613513	      0.76034676	      0.45383815	      0.97269610
      0.52265572	      0.60613364	      0.76034288	      0.45383544	      0.97270274
      0.52276279	      0.60613216	      0.76033900	      0.45383273	      0.97270939
      0.52286985	      0.60613067	      0.76033512	      0.45383002	      0.97271604
      0.52297692	      0.60612918	      0.76033124	      0.45382732	      0.97272270
      0.52306945	      0.60612790	      0.76032789	      0.45382498	      0.97272846
      0.52316197	      0.60612662	      0.76032453	      0.45382265	      0.97273422
      0.52327662	      0.60612503	      0.76032037	      0.45381976	      0.97274137
      0.52339127	      0.60612344	      0.76031621	      0.45381688	      0.97274852
      0.52348405	      0.60612216	      0.76031285	      0.45381454	      0.97275431
      0.52357684	      0.60612087	      0.76030948	      0.45381221	      0.97276011
      0.52369285	      0.60611927	      0.76030527	      0.45380930	      0.97276737
      0.52380886	      0.60611766	      0.76030106	      0.45380639	      0.97277463
      0.52389814	      0.60611643	      0.76029781	      0.45380415	      0.97278022
      0.52398742	      0.60611520	      0.76029457	      0.45380192	      0.97278582
      0.52410825	      0.60611353	      0.76029018	      0.45379890	      0.97279340
      0.52422907	      0.60611186	      0.76028579	      0.45379588	      0.97280099
      0.52431487	      0.60611068	      0.76028267	      0.45379374	      0.97280638
      0.52440067	      0.60610949	      0.76027955	      0.45379160	      0.97281178
      0.52452819	      0.60610774	      0.76027492	      0.45378842	      0.97281981
      0.52463522	      0.60610626	      0.76027103	      0.45378575	      0.97282655
      0.52474226	      0.60610479	      0.76026713	      0.45378309	      0.97283330
      0.52484929	      0.60610332	      0.76026324	      0.45378043	      0.97284006
      0.52494503	      0.60610200	      0.76025975	      0.45377806	      0.97284611
      0.52504076	      0.60610068	      0.76025627	      0.45377568	      0.97285216
      0.52513650	      0.60609937	      0.76025278	      0.45377331	      0.97285822
      0.52525895	      0.60609768	      0.76024832	      0.45377028	      0.97286598
      0.52535596	      0.60609635	      0.76024479	      0.45376788	      0.97287213
      0.52545297	      0.60609502	      0.76024126	      0.45376548	      0.97287828
      0.52554997	      0.60609369	      0.76023772	      0.45376308	      0.97288444
      0.52567178	      0.60609202	      0.76023328	      0.45376008	      0.97289219
      0.52576697	      0.60609071	      0.76022981	      0.45375773	      0.97289824
      0.52586216	      0.60608941	      0.76022634	      0.45375538	      0.97290430
      0.52595734	      0.60608811	      0.76022287	      0.45375304	      0.97291037
      0.52608455	      0.60608637	      0.76021822	      0.45374991	      0.97291848
      0.52617879	      0.60608508	      0.76021478	      0.45374760	      0.97292450
      0.52627304	      0.60608379	      0.76021134	      0.45374529	      0.97293052
      0.52638856	      0.60608221	      0.76020713	      0.45374245	      0.97293791
      0.52649116	      0.60608081	      0.76020338	      0.45373994	      0.97294448
      0.52659375	      0.60607940	      0.76019963	      0.45373743	      0.97295105
      0.52669635	      0.60607800	      0.76019588	      0.45373492	      0.97295763
      0.52679894	      0.60607660	      0.76019213	      0.45373241	      0.97296421
      0.52690154	      0.60607520	      0.76018838	      0.45372991	      0.97297080
      0.52700413	      0.60607381	      0.76018463	      0.45372741	      0.97297740
      0.52710673	      0.60607241	      0.76018087	      0.45372490	      0.97298401
      0.52720932	      0.60607101	      0.76017712	      0.45372241	      0.97299061
      0.52731192	      0.60606961	      0.76017336	      0.45371991	      0.97299723
      0.52741452	      0.60606822	      0.76016960	      0.45371742	      0.97300385
      0.52750573	      0.60606698	      0.76016626	      0.45371520	      0.97300974
      0.52759695	      0.60606574	      0.76016292	      0.45371299	      0.97301564
      0.52770915	      0.60606421	      0.76015881	      0.45371027	      0.97302290
      0.52782134	      0.60606269	      0.76015470	      0.45370755	      0.97303017
      0.52791397	      0.60606143	      0.76015130	      0.45370531	      0.97303617
      0.52800661	      0.60606017	      0.76014790	      0.45370307	      0.97304218
      0.52811933	      0.60605864	      0.76014377	      0.45370034	      0.97304950
      0.52823205	      0.60605711	      0.76013963	      0.45369762	      0.97305683
      0.52832104	      0.60605591	      0.76013636	      0.45369548	      0.97306262
      0.52841003	      0.60605470	      0.76013309	      0.45369333	      0.97306842
      0.52852729	      0.60605311	      0.76012879	      0.45369051	      0.97307606
      0.52864455	      0.60605152	      0.76012448	      0.45368769	      0.97308371
      0.52873041	      0.60605036	      0.76012132	      0.45368562	      0.97308932
      0.52881626	      0.60604920	      0.76011816	      0.45368356	      0.97309494
      0.52893920	      0.60604754	      0.76011364	      0.45368061	      0.97310298
      0.52904408	      0.60604612	      0.76010978	      0.45367810	      0.97310985
      0.52914896	      0.60604470	      0.76010592	      0.45367558	      0.97311673
      0.52925385	      0.60604329	      0.76010206	      0.45367307	      0.97312361
      0.52935873	      0.60604187	      0.76009820	      0.45367057	      0.97313050
      0.52944839	      0.60604066	      0.76009489	      0.45366842	      0.97313640
      0.52953805	      0.60603945	      0.76009159	      0.45366628	      0.97314230
      0.52965167	      0.60603792	      0.76008740	      0.45366357	      0.97314979
      0.52976528	      0.60603639	      0.76008321	      0.45366087	      0.97315728
      0.52985476	      0.60603519	      0.76007991	      0.45365874	      0.97316319
      0.52994424	      0.60603398	      0.76007660	      0.45365661	      0.97316910
      0.53006015	      0.60603242	      0.76007233	      0.45365385	      0.97317677
      0.53017605	      0.60603086	      0.76006804	      0.45365110	      0.97318444
      0.53026123	      0.60602972	      0.76006490	      0.45364908	      0.97319009
      0.53034640	      0.60602857	      0.76006175	      0.45364706	      0.97319574
      0.53046917	      0.60602692	      0.76005721	      0.45364415	      0.97320389
      0.53057344	      0.60602552	      0.76005335	      0.45364168	      0.97321082
      0.53067772	      0.60602412	      0.76004949	      0.45363922	      0.97321776
      0.53078199	      0.60602272	      0.76004564	      0.45363675	      0.97322471
      0.53088627	      0.60602133	      0.76004177	      0.45363429	      0.97323166
      0.53097595	      0.60602012	      0.76003845	      0.45363218	      0.97323765
      0.53106563	      0.60601892	      0.76003513	      0.45363006	      0.97324364
      0.53117789	      0.60601742	      0.76003097	      0.45362742	      0.97325115
      0.53129014	      0.60601592	      0.76002680	      0.45362478	      0.97325866
      0.53138021	      0.60601471	      0.76002346	      0.45362266	      0.97326470
      0.53147027	      0.60601351	      0.76002012	      0.45362055	      0.97327074
      0.53158385	      0.60601199	      0.76001590	      0.45361788	      0.97327837
      0.53169743	      0.60601047	      0.76001168	      0.45361522	      0.97328601
      0.53178401	      0.60600931	      0.76000847	      0.45361319	      0.97329183
      0.53187060	      0.60600816	      0.76000525	      0.45361116	      0.97329766
      0.53198905	      0.60600657	      0.76000084	      0.45360839	      0.97330565
      0.53210750	      0.60600499	      0.75999644	      0.45360562	      0.97331365
      0.53219074	      0.60600388	      0.75999334	      0.45360368	      0.97331927
      0.53227399	      0.60600277	      0.75999024	      0.45360174	      0.97332491
      0.53239904	      0.60600111	      0.75998558	      0.45359882	      0.97333337
      0.53250373	      0.60599971	      0.75998168	      0.45359638	      0.97334047
      0.53260842	      0.60599832	      0.75997778	      0.45359395	      0.97334758
      0.53271312	      0.60599693	      0.75997387	      0.45359151	      0.97335469
      0.53280561	      0.60599570	      0.75997042	      0.45358936	      0.97336098
      0.53289809	      0.60599447	      0.75996697	      0.45358722	      0.97336728
      0.53299058	      0.60599324	      0.75996352	      0.45358507	      0.97337358
      0.53311300	      0.60599161	      0.75995894	      0.45358223	      0.97338193
      0.53320683	      0.60599036	      0.75995544	      0.45358006	      0.97338834
      0.53330066	      0.60598912	      0.75995193	      0.45357789	      0.97339476
      0.53339450	      0.60598787	      0.75994842	      0.45357572	      0.97340118
      0.53351654	      0.60598625	      0.75994385	      0.45357290	      0.97340954
      0.53360830	      0.60598504	      0.75994042	      0.45357078	      0.97341584
      0.53370006	      0.60598382	      0.75993698	      0.45356867	      0.97342214
      0.53381248	      0.60598233	      0.75993277	      0.45356608	      0.97342987
      0.53391349	      0.60598099	      0.75992898	      0.45356375	      0.97343682
      0.53401450	      0.60597966	      0.75992519	      0.45356143	      0.97344378
      0.53411551	      0.60597832	      0.75992140	      0.45355911	      0.97345075
      0.53421652	      0.60597698	      0.75991761	      0.45355679	      0.97345772
      0.53431753	      0.60597565	      0.75991382	      0.45355447	      0.97346471
      0.53441853	      0.60597431	      0.75991002	      0.45355215	      0.97347170
      0.53450701	      0.60597315	      0.75990669	      0.45355013	      0.97347783
      0.53459549	      0.60597198	      0.75990337	      0.45354810	      0.97348396
      0.53470655	      0.60597051	      0.75989919	      0.45354556	      0.97349168
      0.53481761	      0.60596905	      0.75989501	      0.45354302	      0.97349940
      0.53490653	      0.60596787	      0.75989166	      0.45354099	      0.97350558
      0.53499545	      0.60596670	      0.75988831	      0.45353896	      0.97351178
      0.53510839	      0.60596521	      0.75988405	      0.45353639	      0.97351966
      0.53522133	      0.60596373	      0.75987979	      0.45353381	      0.97352754
      0.53530570	      0.60596261	      0.75987661	      0.45353189	      0.97353344
      0.53539008	      0.60596150	      0.75987342	      0.45352997	      0.97353935
      0.53550993	      0.60595993	      0.75986889	      0.45352725	      0.97354775
      0.53561676	      0.60595852	      0.75986486	      0.45352482	      0.97355524
      0.53572359	      0.60595712	      0.75986082	      0.45352240	      0.97356274
      0.53580976	      0.60595599	      0.75985756	      0.45352045	      0.97356880
      0.53589593	      0.60595485	      0.75985430	      0.45351850	      0.97357487
      0.53601039	      0.60595335	      0.75984996	      0.45351591	      0.97358294
      0.53612485	      0.60595185	      0.75984562	      0.45351332	      0.97359101
      0.53621039	      0.60595073	      0.75984238	      0.45351138	      0.97359706
      0.53629592	      0.60594961	      0.75983914	      0.45350945	      0.97360311
      0.53641301	      0.60594807	      0.75983470	      0.45350681	      0.97361140
      0.53653009	      0.60594654	      0.75983025	      0.45350417	      0.97361970
      0.53661190	      0.60594547	      0.75982714	      0.45350233	      0.97362551
      0.53669372	      0.60594440	      0.75982403	      0.45350049	      0.97363132
      0.53681750	      0.60594278	      0.75981933	      0.45349770	      0.97364013
      0.53692145	      0.60594142	      0.75981537	      0.45349537	      0.97364753
      0.53702541	      0.60594006	      0.75981141	      0.45349304	      0.97365495
      0.53712936	      0.60593870	      0.75980745	      0.45349070	      0.97366237
      0.53721879	      0.60593753	      0.75980405	      0.45348870	      0.97366877
      0.53730822	      0.60593636	      0.75980064	      0.45348670	      0.97367517
      0.53741679	      0.60593494	      0.75979649	      0.45348427	      0.97368295
      0.53752536	      0.60593353	      0.75979235	      0.45348184	      0.97369074
      0.53761463	      0.60593236	      0.75978894	      0.45347984	      0.97369716
      0.53770391	      0.60593120	      0.75978553	      0.45347785	      0.97370358
      0.53781360	      0.60592977	      0.75978134	      0.45347540	      0.97371148
      0.53792328	      0.60592834	      0.75977714	      0.45347296	      0.97371939
      0.53801022	      0.60592721	      0.75977381	      0.45347102	      0.97372567
      0.53809717	      0.60592608	      0.75977048	      0.45346909	      0.97373195
      0.53820985	      0.60592461	      0.75976616	      0.45346658	      0.97374011
      0.53832253	      0.60592314	      0.75976184	      0.45346408	      0.97374827
      0.53840725	      0.60592204	      0.75975859	      0.45346220	      0.97375442
      0.53849196	      0.60592094	      0.75975534	      0.45346032	      0.97376057
      0.53860832	      0.60591943	      0.75975087	      0.45345774	      0.97376904
      0.53872468	      0.60591792	      0.75974640	      0.45345516	      0.97377751
      0.53880646	      0.60591686	      0.75974325	      0.45345335	      0.97378348
      0.53888824	      0.60591580	      0.75974011	      0.45345154	      0.97378945
      0.53901016	      0.60591422	      0.75973541	      0.45344885	      0.97379836
      0.53911330	      0.60591288	      0.75973144	      0.45344657	      0.97380591
      0.53921644	      0.60591154	      0.75972747	      0.45344430	      0.97381348
      0.53931958	      0.60591021	      0.75972349	      0.45344203	      0.97382105
      0.53940862	      0.60590905	      0.75972005	      0.45344006	      0.97382759
      0.53949765	      0.60590790	      0.75971661	      0.45343810	      0.97383414
      0.53960519	      0.60590651	      0.75971246	      0.45343574	      0.97384207
      0.53971273	      0.60590512	      0.75970830	      0.45343338	      0.97385000
      0.53980186	      0.60590397	      0.75970485	      0.45343142	      0.97385659
      0.53989100	      0.60590281	      0.75970140	      0.45342946	      0.97386318
      0.53999931	      0.60590141	      0.75969721	      0.45342709	      0.97387120
      0.54010762	      0.60590002	      0.75969301	      0.45342472	      0.97387924
      0.54019469	      0.60589889	      0.75968963	      0.45342281	      0.97388570
      0.54028175	      0.60589777	      0.75968625	      0.45342091	      0.97389218
      0.54039256	      0.60589634	      0.75968195	      0.45341849	      0.97390043
      0.54050338	      0.60589491	      0.75967764	      0.45341607	      0.97390869
      0.54058860	      0.60589381	      0.75967433	      0.45341421	      0.97391505
      0.54067382	      0.60589271	      0.75967101	      0.45341235	      0.97392142
      0.54078751	      0.60589125	      0.75966659	      0.45340987	      0.97392993
      0.54090121	      0.60588979	      0.75966216	      0.45340740	      0.97393845
      0.54098401	      0.60588872	      0.75965893	      0.45340559	      0.97394467
      0.54106681	      0.60588766	      0.75965570	      0.45340379	      0.97395089
      0.54118466	      0.60588614	      0.75965110	      0.45340123	      0.97395976
      0.54128650	      0.60588483	      0.75964712	      0.45339902	      0.97396744
      0.54138833	      0.60588352	      0.75964314	      0.45339682	      0.97397512
      0.54149017	      0.60588222	      0.75963916	      0.45339461	      0.97398282
      0.54157975	      0.60588107	      0.75963565	      0.45339267	      0.97398960
      0.54166932	      0.60587992	      0.75963214	      0.45339073	      0.97399639
      0.54175890	      0.60587877	      0.75962863	      0.45338880	      0.97400318
      0.54188014	      0.60587721	      0.75962388	      0.45338618	      0.97401240
      0.54197065	      0.60587605	      0.75962033	      0.45338422	      0.97401928
      0.54206117	      0.60587489	      0.75961677	      0.45338227	      0.97402618
      0.54216987	      0.60587350	      0.75961250	      0.45337993	      0.97403448
      0.54226767	      0.60587225	      0.75960866	      0.45337782	      0.97404195
      0.54236548	      0.60587100	      0.75960481	      0.45337572	      0.97404943
      0.54246329	      0.60586975	      0.75960095	      0.45337361	      0.97405693
      0.54256110	      0.60586850	      0.75959710	      0.45337151	      0.97406443
      0.54265890	      0.60586725	      0.75959324	      0.45336941	      0.97407195
      0.54275671	      0.60586600	      0.75958938	      0.45336731	      0.97407948
      0.54285452	      0.60586475	      0.75958552	      0.45336522	      0.97408701
      0.54295233	      0.60586350	      0.75958165	      0.45336312	      0.97409456
      0.54305013	      0.60586225	      0.75957779	      0.45336103	      0.97410212
      0.54313783	      0.60586113	      0.75957432	      0.45335915	      0.97410891
      0.54322554	      0.60586001	      0.75957084	      0.45335728	      0.97411570
      0.54333115	      0.60585867	      0.75956666	      0.45335502	      0.97412390
      0.54343676	      0.60585732	      0.75956247	      0.45335277	      0.97413211
      0.54352721	      0.60585617	      0.75955888	      0.45335084	      0.97413915
      0.54361766	      0.60585502	      0.75955529	      0.45334891	      0.97414620
      0.54370810	      0.60585387	      0.75955169	      0.45334699	      0.97415326
      0.54382512	      0.60585238	      0.75954704	      0.45334450	      0.97416240
      0.54391527	      0.60585123	      0.75954345	      0.45334258	      0.97416946
      0.54400542	      0.60585008	      0.75953986	      0.45334066	      0.97417653
      0.54409557	      0.60584894	      0.75953627	      0.45333875	      0.97418360
      0.54421628	      0.60584741	      0.75953145	      0.45333619	      0.97419309
      0.54430429	      0.60584629	      0.75952794	      0.45333432	      0.97420003
      0.54439230	      0.60584517	      0.75952442	      0.45333246	      0.97420697
      0.54450245	      0.60584377	      0.75952001	      0.45333013	      0.97421566
      0.54460140	      0.60584252	      0.75951606	      0.45332803	      0.97422349
      0.54470034	      0.60584126	      0.75951209	      0.45332594	      0.97423133
      0.54479928	      0.60584001	      0.75950813	      0.45332385	      0.97423918
      0.54489822	      0.60583876	      0.75950416	      0.45332177	      0.97424704
      0.54498389	      0.60583767	      0.75950072	      0.45331996	      0.97425386
      0.54506955	      0.60583659	      0.75949728	      0.45331816	      0.97426069
      0.54517809	      0.60583521	      0.75949292	      0.45331587	      0.97426935
      0.54528664	      0.60583384	      0.75948855	      0.45331359	      0.97427802
      0.54537112	      0.60583277	      0.75948515	      0.45331181	      0.97428479
      0.54545561	      0.60583170	      0.75948174	      0.45331003	      0.97429156
      0.54556821	      0.60583028	      0.75947720	      0.45330767	      0.97430060
      0.54566913	      0.60582901	      0.75947313	      0.45330555	      0.97430872
      0.54577006	      0.60582773	      0.75946905	      0.45330344	      0.97431685
      0.54585863	      0.60582661	      0.75946547	      0.45330158	      0.97432400
      0.54594720	      0.60582550	      0.75946188	      0.45329973	      0.97433115
      0.54603577	      0.60582438	      0.75945830	      0.45329788	      0.97433832
      0.54615554	      0.60582287	      0.75945344	      0.45329537	      0.97434803
      0.54624464	      0.60582175	      0.75944983	      0.45329351	      0.97435526
      0.54633374	      0.60582063	      0.75944621	      0.45329165	      0.97436251
      0.54644134	      0.60581927	      0.75944184	      0.45328941	      0.97437127
      0.54654894	      0.60581792	      0.75943747	      0.45328717	      0.97438005
      0.54663024	      0.60581689	      0.75943416	      0.45328547	      0.97438669
      0.54671154	      0.60581587	      0.75943085	      0.45328378	      0.97439334
      0.54682647	      0.60581443	      0.75942616	      0.45328139	      0.97440276
      0.54692795	      0.60581315	      0.75942202	      0.45327928	      0.97441109
      0.54702942	      0.60581188	      0.75941788	      0.45327718	      0.97441943
      0.54713089	      0.60581060	      0.75941373	      0.45327507	      0.97442779
      0.54721515	      0.60580954	      0.75941028	      0.45327332	      0.97443474
      0.54729940	      0.60580849	      0.75940683	      0.45327158	      0.97444170
      0.54740802	      0.60580712	      0.75940238	      0.45326933	      0.97445069
      0.54751664	      0.60580576	      0.75939793	      0.45326708	      0.97445969
      0.54760240	      0.60580469	      0.75939441	      0.45326531	      0.97446682
      0.54768817	      0.60580361	      0.75939089	      0.45326354	      0.97447395
      0.54779641	      0.60580226	      0.75938643	      0.45326131	      0.97448296
      0.54790464	      0.60580090	      0.75938198	      0.45325907	      0.97449200
      0.54798825	      0.60579986	      0.75937854	      0.45325735	      0.97449899
      0.54807186	      0.60579881	      0.75937509	      0.45325563	      0.97450598
      0.54818264	      0.60579743	      0.75937052	      0.45325335	      0.97451527
      0.54829341	      0.60579604	      0.75936594	      0.45325107	      0.97452458
      0.54837575	      0.60579501	      0.75936254	      0.45324938	      0.97453151
      0.54845810	      0.60579398	      0.75935913	      0.45324769	      0.97453845
      0.54857109	      0.60579257	      0.75935445	      0.45324537	      0.97454799
      0.54867065	      0.60579133	      0.75935032	      0.45324333	      0.97455641
      0.54877021	      0.60579009	      0.75934619	      0.45324129	      0.97456484
      0.54886976	      0.60578885	      0.75934206	      0.45323925	      0.97457329
      0.54895767	      0.60578775	      0.75933840	      0.45323745	      0.97458076
      0.54904558	      0.60578666	      0.75933475	      0.45323565	      0.97458825
      0.54913349	      0.60578556	      0.75933108	      0.45323386	      0.97459574
      0.54925188	      0.60578409	      0.75932615	      0.45323144	      0.97460586
      0.54934017	      0.60578299	      0.75932247	      0.45322964	      0.97461342
      0.54942846	      0.60578189	      0.75931878	      0.45322784	      0.97462098
      0.54953504	      0.60578056	      0.75931432	      0.45322567	      0.97463014
      0.54964162	      0.60577924	      0.75930986	      0.45322350	      0.97463931
      0.54972267	      0.60577823	      0.75930647	      0.45322185	      0.97464629
      0.54980373	      0.60577722	      0.75930307	      0.45322020	      0.97465329
      0.54991683	      0.60577582	      0.75929832	      0.45321790	      0.97466307
      0.55001739	      0.60577457	      0.75929410	      0.45321586	      0.97467178
      0.55011796	      0.60577332	      0.75928987	      0.45321382	      0.97468051
      0.55021852	      0.60577208	      0.75928564	      0.45321178	      0.97468926
      0.55030213	      0.60577104	      0.75928212	      0.45321009	      0.97469654
      0.55038574	      0.60577000	      0.75927859	      0.45320840	      0.97470383
      0.55049326	      0.60576867	      0.75927405	      0.45320622	      0.97471323
      0.55060077	      0.60576734	      0.75926951	      0.45320405	      0.97472265
      0.55068630	      0.60576628	      0.75926589	      0.45320232	      0.97473015
      0.55077183	      0.60576522	      0.75926227	      0.45320059	      0.97473767
      0.55087844	      0.60576390	      0.75925775	      0.45319844	      0.97474705
      0.55098505	      0.60576258	      0.75925323	      0.45319630	      0.97475646
      0.55106871	      0.60576155	      0.75924968	      0.45319461	      0.97476385
      0.55115238	      0.60576052	      0.75924612	      0.45319293	      0.97477126
      0.55126093	      0.60575918	      0.75924150	      0.45319074	      0.97478088
      0.55136948	      0.60575784	      0.75923688	      0.45318856	      0.97479053
      0.55145234	      0.60575681	      0.75923334	      0.45318690	      0.97479791
      0.55153520	      0.60575579	      0.75922981	      0.45318524	      0.97480529
      0.55164511	      0.60575443	      0.75922511	      0.45318303	      0.97481511
      0.55175503	      0.60575308	      0.75922041	      0.45318083	      0.97482495
      0.55183657	      0.60575207	      0.75921692	      0.45317920	      0.97483227
      0.55191811	      0.60575107	      0.75921342	      0.45317756	      0.97483959
      0.55203004	      0.60574969	      0.75920862	      0.45317532	      0.97484967
      0.55212895	      0.60574847	      0.75920437	      0.45317335	      0.97485859
      0.55222787	      0.60574726	      0.75920012	      0.45317137	      0.97486753
      0.55232678	      0.60574604	      0.75919586	      0.45316940	      0.97487648
      0.55241318	      0.60574498	      0.75919214	      0.45316768	      0.97488432
      0.55249958	      0.60574392	      0.75918841	      0.45316595	      0.97489217
      0.55258598	      0.60574286	      0.75918468	      0.45316423	      0.97490004
      0.55270619	      0.60574138	      0.75917948	      0.45316184	      0.97491100
      0.55279270	      0.60574032	      0.75917574	      0.45316012	      0.97491891
      0.55287922	      0.60573925	      0.75917199	      0.45315840	      0.97492683
      0.55298645	      0.60573794	      0.75916734	      0.45315627	      0.97493667
      0.55308294	      0.60573676	      0.75916315	      0.45315436	      0.97494554
      0.55317943	      0.60573557	      0.75915895	      0.45315244	      0.97495443
      0.55327593	      0.60573439	      0.75915475	      0.45315053	      0.97496333
      0.55337242	      0.60573321	      0.75915055	      0.45314862	      0.97497226
      0.55345725	      0.60573217	      0.75914685	      0.45314694	      0.97498012
      0.55354207	      0.60573113	      0.75914315	      0.45314527	      0.97498799
      0.55364702	      0.60572985	      0.75913856	      0.45314319	      0.97499775
      0.55375198	      0.60572857	      0.75913397	      0.45314112	      0.97500753
      0.55383485	      0.60572755	      0.75913034	      0.45313948	      0.97501527
      0.55391772	      0.60572654	      0.75912670	      0.45313785	      0.97502302
      0.55402748	      0.60572520	      0.75912188	      0.45313569	      0.97503331
      0.55412550	      0.60572400	      0.75911758	      0.45313376	      0.97504252
      0.55422353	      0.60572281	      0.75911326	      0.45313183	      0.97505174
      0.55431144	      0.60572173	      0.75910939	      0.45313010	      0.97506004
      0.55439934	      0.60572066	      0.75910551	      0.45312837	      0.97506834
      0.55448725	      0.60571959	      0.75910163	      0.45312664	      0.97507666
      0.55459973	      0.60571822	      0.75909666	      0.45312444	      0.97508733
      0.55468762	      0.60571715	      0.75909277	      0.45312271	      0.97509569
      0.55477551	      0.60571608	      0.75908887	      0.45312099	      0.97510406
      0.55486340	      0.60571501	      0.75908497	      0.45311927	      0.97511245
      0.55497955	      0.60571359	      0.75907981	      0.45311700	      0.97512356
      0.55506486	      0.60571256	      0.75907602	      0.45311533	      0.97513174
      0.55515017	      0.60571152	      0.75907222	      0.45311366	      0.97513993
      0.55525681	      0.60571022	      0.75906747	      0.45311158	      0.97515019
      0.55536346	      0.60570893	      0.75906271	      0.45310950	      0.97516048
      0.55544313	      0.60570796	      0.75905915	      0.45310794	      0.97516818
      0.55552280	      0.60570699	      0.75905558	      0.45310639	      0.97517590
      0.55563475	      0.60570563	      0.75905057	      0.45310421	      0.97518676
      0.55573417	      0.60570443	      0.75904611	      0.45310227	      0.97519643
      0.55583358	      0.60570322	      0.75904165	      0.45310034	      0.97520612
      0.55593300	      0.60570202	      0.75903717	      0.45309841	      0.97521583
      0.55601477	      0.60570103	      0.75903349	      0.45309682	      0.97522384
      0.55609655	      0.60570004	      0.75902981	      0.45309523	      0.97523186
      0.55620325	      0.60569874	      0.75902499	      0.45309316	      0.97524234
      0.55630177	      0.60569755	      0.75902054	      0.45309125	      0.97525205
      0.55640029	      0.60569636	      0.75901608	      0.45308934	      0.97526177
      0.55649881	      0.60569517	      0.75901162	      0.45308744	      0.97527152
      0.55658102	      0.60569417	      0.75900789	      0.45308585	      0.97527967
      0.55666324	      0.60569318	      0.75900416	      0.45308426	      0.97528784
      0.55676884	      0.60569190	      0.75899936	      0.45308222	      0.97529835
      0.55687444	      0.60569063	      0.75899455	      0.45308018	      0.97530889
      0.55695934	      0.60568961	      0.75899068	      0.45307854	      0.97531738
      0.55704424	      0.60568858	      0.75898680	      0.45307690	      0.97532589
      0.55714808	      0.60568733	      0.75898206	      0.45307490	      0.97533632
      0.55725192	      0.60568608	      0.75897731	      0.45307290	      0.97534678
      0.55733527	      0.60568507	      0.75897349	      0.45307130	      0.97535519
      0.55741861	      0.60568407	      0.75896966	      0.45306970	      0.97536361
      0.55752374	      0.60568280	      0.75896483	      0.45306768	      0.97537426
      0.55762888	      0.60568154	      0.75896000	      0.45306566	      0.97538494
      0.55771197	      0.60568054	      0.75895617	      0.45306407	      0.97539340
      0.55779507	      0.60567954	      0.75895234	      0.45306247	      0.97540188
      0.55790066	      0.60567827	      0.75894746	      0.45306045	      0.97541267
      0.55800624	      0.60567700	      0.75894258	      0.45305843	      0.97542349
      0.55808857	      0.60567601	      0.75893876	      0.45305685	      0.97543195
      0.55817090	      0.60567502	      0.75893495	      0.45305528	      0.97544043
      0.55827741	      0.60567374	      0.75893000	      0.45305324	      0.97545141
      0.55838392	      0.60567247	      0.75892505	      0.45305121	      0.97546243
      0.55846554	      0.60567149	      0.75892125	      0.45304965	      0.97547089
      0.55854716	      0.60567051	      0.75891744	      0.45304809	      0.97547937
      0.55865467	      0.60566922	      0.75891242	      0.45304604	      0.97549056
      0.55876218	      0.60566793	      0.75890739	      0.45304400	      0.97550178
      0.55884293	      0.60566696	      0.75890361	      0.45304246	      0.97551023
      0.55892369	      0.60566600	      0.75889983	      0.45304092	      0.97551870
      0.55903248	      0.60566470	      0.75889472	      0.45303886	      0.97553013
      0.55912945	      0.60566354	      0.75889016	      0.45303701	      0.97554035
      0.55922641	      0.60566238	      0.75888560	      0.45303517	      0.97555059
      0.55932338	      0.60566122	      0.75888102	      0.45303333	      0.97556085
      0.55940869	      0.60566020	      0.75887700	      0.45303172	      0.97556990
      0.55949400	      0.60565918	      0.75887296	      0.45303010	      0.97557897
      0.55957931	      0.60565816	      0.75886892	      0.45302849	      0.97558806
      0.55969585	      0.60565677	      0.75886340	      0.45302628	      0.97560051
      0.55978118	      0.60565575	      0.75885935	      0.45302467	      0.97560965
      0.55986651	      0.60565474	      0.75885529	      0.45302305	      0.97561881
      0.55997113	      0.60565349	      0.75885031	      0.45302108	      0.97563007
      0.56007575	      0.60565224	      0.75884532	      0.45301911	      0.97564136
      0.56015439	      0.60565131	      0.75884156	      0.45301762	      0.97564986
      0.56023303	      0.60565037	      0.75883780	      0.45301614	      0.97565838
      0.56034371	      0.60564905	      0.75883250	      0.45301406	      0.97567041
      0.56044214	      0.60564788	      0.75882778	      0.45301220	      0.97568113
      0.56054057	      0.60564671	      0.75882305	      0.45301035	      0.97569188
      0.56062899	      0.60564566	      0.75881879	      0.45300869	      0.97570156
      0.56071740	      0.60564461	      0.75881453	      0.45300703	      0.97571126
      0.56080582	      0.60564356	      0.75881027	      0.45300537	      0.97572098
      0.56089424	      0.60564251	      0.75880599	      0.45300371	      0.97573073
      0.56100807	      0.60564116	      0.75880048	      0.45300158	      0.97574331
      0.56109024	      0.60564019	      0.75879650	      0.45300004	      0.97575242
      0.56117241	      0.60563921	      0.75879251	      0.45299850	      0.97576154
      0.56127979	      0.60563794	      0.75878729	      0.45299649	      0.97577350
      0.56138717	      0.60563667	      0.75878206	      0.45299448	      0.97578549
      0.56146469	      0.60563575	      0.75877828	      0.45299304	      0.97579417
      0.56154222	      0.60563483	      0.75877450	      0.45299159	      0.97580286
      0.56165486	      0.60563350	      0.75876898	      0.45298949	      0.97581553
      0.56175325	      0.60563234	      0.75876416	      0.45298765	      0.97582663
      0.56185163	      0.60563117	      0.75875934	      0.45298582	      0.97583775
      0.56194006	      0.60563013	      0.75875499	      0.45298417	      0.97584778
      0.56202849	      0.60562908	      0.75875064	      0.45298253	      0.97585783
      0.56211692	      0.60562804	      0.75874628	      0.45298088	      0.97586790
      0.56220535	      0.60562700	      0.75874191	      0.45297924	      0.97587800
      0.56231721	      0.60562568	      0.75873638	      0.45297716	      0.97589081
      0.56239983	      0.60562470	      0.75873228	      0.45297563	      0.97590030
      0.56248245	      0.60562373	      0.75872818	      0.45297409	      0.97590980
      0.56258833	      0.60562248	      0.75872292	      0.45297213	      0.97592202
      0.56269421	      0.60562123	      0.75871765	      0.45297017	      0.97593427
      0.56277217	      0.60562032	      0.75871376	      0.45296873	      0.97594332
      0.56285013	      0.60561940	      0.75870987	      0.45296728	      0.97595239
      0.56296114	      0.60561809	      0.75870432	      0.45296523	      0.97596533
      0.56305850	      0.60561695	      0.75869944	      0.45296343	      0.97597671
      0.56315585	      0.60561580	      0.75869456	      0.45296164	      0.97598813
      0.56325321	      0.60561466	      0.75868966	      0.45295984	      0.97599957
      0.56333459	      0.60561370	      0.75868556	      0.45295834	      0.97600917
      0.56341597	      0.60561275	      0.75868146	      0.45295684	      0.97601878
      0.56351961	      0.60561153	      0.75867622	      0.45295493	      0.97603106
      0.56362326	      0.60561032	      0.75867098	      0.45295302	      0.97604338
      0.56370602	      0.60560935	      0.75866678	      0.45295150	      0.97605324
      0.56378878	      0.60560838	      0.75866258	      0.45294998	      0.97606312
      0.56389214	      0.60560717	      0.75865733	      0.45294808	      0.97607550
      0.56399551	      0.60560596	      0.75865206	      0.45294618	      0.97608791
      0.56407619	      0.60560501	      0.75864794	      0.45294470	      0.97609763
      0.56415687	      0.60560407	      0.75864382	      0.45294322	      0.97610737
      0.56426276	      0.60560283	      0.75863840	      0.45294128	      0.97612019
      0.56436864	      0.60560159	      0.75863297	      0.45293934	      0.97613304
      0.56444782	      0.60560067	      0.75862890	      0.45293790	      0.97614268
      0.56452700	      0.60559974	      0.75862483	      0.45293645	      0.97615235
      0.56463557	      0.60559847	      0.75861923	      0.45293446	      0.97616563
      0.56473091	      0.60559736	      0.75861431	      0.45293272	      0.97617734
      0.56482625	      0.60559625	      0.75860937	      0.45293098	      0.97618907
      0.56492159	      0.60559514	      0.75860443	      0.45292924	      0.97620084
      0.56500687	      0.60559414	      0.75860000	      0.45292769	      0.97621140
      0.56509215	      0.60559315	      0.75859557	      0.45292614	      0.97622198
      0.56517743	      0.60559216	      0.75859113	      0.45292458	      0.97623260
      0.56528804	      0.60559087	      0.75858535	      0.45292257	      0.97624640
      0.56537422	      0.60558987	      0.75858085	      0.45292100	      0.97625719
      0.56546040	      0.60558887	      0.75857634	      0.45291944	      0.97626800
      0.56554657	      0.60558786	      0.75857181	      0.45291787	      0.97627884
      0.56565790	      0.60558657	      0.75856596	      0.45291585	      0.97629290
      0.56574226	      0.60558559	      0.75856152	      0.45291432	      0.97630357
      0.56582662	      0.60558461	      0.75855707	      0.45291279	      0.97631428
      0.56592942	      0.60558342	      0.75855164	      0.45291093	      0.97632737
      0.56603223	      0.60558223	      0.75854620	      0.45290907	      0.97634049
      0.56610944	      0.60558133	      0.75854210	      0.45290767	      0.97635038
      0.56618665	      0.60558044	      0.75853800	      0.45290628	      0.97636029
      0.56629720	      0.60557916	      0.75853211	      0.45290428	      0.97637452
      0.56639296	      0.60557805	      0.75852701	      0.45290255	      0.97638689
      0.56648871	      0.60557694	      0.75852189	      0.45290082	      0.97639929
      0.56658446	      0.60557583	      0.75851676	      0.45289910	      0.97641173
      0.56666738	      0.60557487	      0.75851232	      0.45289760	      0.97642253
      0.56675031	      0.60557391	      0.75850786	      0.45289611	      0.97643337
      0.56685083	      0.60557275	      0.75850245	      0.45289430	      0.97644654
      0.56695135	      0.60557159	      0.75849703	      0.45289249	      0.97645975
      0.56703368	      0.60557064	      0.75849258	      0.45289101	      0.97647060
      0.56711601	      0.60556969	      0.75848812	      0.45288953	      0.97648148
      0.56721844	      0.60556851	      0.75848257	      0.45288769	      0.97649506
      0.56732087	      0.60556733	      0.75847700	      0.45288586	      0.97650868
      0.56740011	      0.60556642	      0.75847269	      0.45288443	      0.97651925
      0.56747936	      0.60556550	      0.75846837	      0.45288301	      0.97652985
      0.56758642	      0.60556427	      0.75846252	      0.45288110	      0.97654421
      0.56769348	      0.60556304	      0.75845665	      0.45287918	      0.97655862
      0.56776891	      0.60556217	      0.75845251	      0.45287783	      0.97656880
      0.56784434	      0.60556130	      0.75844837	      0.45287648	      0.97657901
      0.56795917	      0.60555998	      0.75844204	      0.45287443	      0.97659459
      0.56805327	      0.60555890	      0.75843685	      0.45287275	      0.97660741
      0.56814737	      0.60555782	      0.75843165	      0.45287107	      0.97662027
      0.56824146	      0.60555674	      0.75842643	      0.45286940	      0.97663316
      0.56833556	      0.60555566	      0.75842121	      0.45286772	      0.97664610
      0.56841871	      0.60555471	      0.75841658	      0.45286624	      0.97665757
      0.56850186	      0.60555376	      0.75841195	      0.45286476	      0.97666906
      0.56858501	      0.60555280	      0.75840731	      0.45286328	      0.97668059
      0.56870013	      0.60555149	      0.75840086	      0.45286123	      0.97669661
      0.56878423	      0.60555052	      0.75839615	      0.45285974	      0.97670835
      0.56886834	      0.60554956	      0.75839142	      0.45285825	      0.97672012
      0.56897067	      0.60554839	      0.75838566	      0.45285643	      0.97673448
      0.56906256	      0.60554734	      0.75838048	      0.45285480	      0.97674743
      0.56915446	      0.60554629	      0.75837528	      0.45285317	      0.97676042
      0.56924635	      0.60554524	      0.75837008	      0.45285155	      0.97677344
      0.56933825	      0.60554419	      0.75836486	      0.45284992	      0.97678651
      0.56943014	      0.60554314	      0.75835964	      0.45284829	      0.97679961
      0.56952204	      0.60554210	      0.75835440	      0.45284667	      0.97681276
      0.56960460	      0.60554115	      0.75834968	      0.45284521	      0.97682461
      0.56968716	      0.60554021	      0.75834496	      0.45284375	      0.97683649
      0.56978687	      0.60553908	      0.75833924	      0.45284199	      0.97685089
      0.56988657	      0.60553794	      0.75833351	      0.45284024	      0.97686533
      0.56996735	      0.60553702	      0.75832886	      0.45283881	      0.97687707
      0.57004813	      0.60553611	      0.75832420	      0.45283739	      0.97688884
      0.57015232	      0.60553492	      0.75831818	      0.45283556	      0.97690407
      0.57024573	      0.60553386	      0.75831277	      0.45283391	      0.97691777
      0.57033914	      0.60553280	      0.75830734	      0.45283227	      0.97693152
      0.57043255	      0.60553174	      0.75830191	      0.45283063	      0.97694531
      0.57051403	      0.60553081	      0.75829716	      0.45282920	      0.97695738
      0.57059550	      0.60552989	      0.75829240	      0.45282777	      0.97696948
      0.57069705	      0.60552874	      0.75828645	      0.45282599	      0.97698461
      0.57079861	      0.60552759	      0.75828049	      0.45282421	      0.97699979
      0.57087619	      0.60552671	      0.75827593	      0.45282285	      0.97701143
      0.57095378	      0.60552583	      0.75827136	      0.45282149	      0.97702310
      0.57106354	      0.60552459	      0.75826488	      0.45281957	      0.97703966
      0.57115640	      0.60552354	      0.75825938	      0.45281795	      0.97705373
      0.57124925	      0.60552249	      0.75825387	      0.45281633	      0.97706784
      0.57134211	      0.60552144	      0.75824835	      0.45281471	      0.97708200
      0.57142551	      0.60552050	      0.75824338	      0.45281325	      0.97709475
      0.57150892	      0.60551956	      0.75823840	      0.45281180	      0.97710754
      0.57159232	      0.60551862	      0.75823341	      0.45281034	      0.97712038
      0.57170185	      0.60551738	      0.75822685	      0.45280843	      0.97713729
      0.57179100	      0.60551638	      0.75822149	      0.45280688	      0.97715110
      0.57188015	      0.60551537	      0.75821612	      0.45280533	      0.97716496
      0.57196930	      0.60551437	      0.75821074	      0.45280378	      0.97717886
      0.57205844	      0.60551336	      0.75820534	      0.45280223	      0.97719280
      0.57214759	      0.60551236	      0.75819994	      0.45280068	      0.97720679
      0.57223674	      0.60551136	      0.75819452	      0.45279914	      0.97722083
      0.57232589	      0.60551036	      0.75818909	      0.45279759	      0.97723491
      0.57241503	      0.60550935	      0.75818365	      0.45279605	      0.97724904
      0.57252309	      0.60550814	      0.75817704	      0.45279417	      0.97726623
      0.57260001	      0.60550728	      0.75817233	      0.45279284	      0.97727850
      0.57267693	      0.60550641	      0.75816760	      0.45279151	      0.97729081
      0.57278312	      0.60550522	      0.75816106	      0.45278967	      0.97730787
      0.57288092	      0.60550413	      0.75815502	      0.45278798	      0.97732363
      0.57297871	      0.60550303	      0.75814897	      0.45278629	      0.97733945
      0.57306235	      0.60550210	      0.75814378	      0.45278485	      0.97735302
      0.57314598	      0.60550116	      0.75813858	      0.45278341	      0.97736664
      0.57324657	      0.60550003	      0.75813232	      0.45278167	      0.97738307
      0.57333510	      0.60549904	      0.75812679	      0.45278015	      0.97739758
      0.57342363	      0.60549806	      0.75812124	      0.45277862	      0.97741214
      0.57351216	      0.60549707	      0.75811569	      0.45277710	      0.97742675
      0.57360069	      0.60549608	      0.75811012	      0.45277558	      0.97744141
      0.57368922	      0.60549509	      0.75810454	      0.45277406	      0.97745611
      0.57377775	      0.60549410	      0.75809895	      0.45277254	      0.97747087
      0.57386628	      0.60549312	      0.75809334	      0.45277102	      0.97748567
      0.57395481	      0.60549213	      0.75808772	      0.45276950	      0.97750052
      0.57404334	      0.60549114	      0.75808209	      0.45276798	      0.97751542
      0.57415408	      0.60548991	      0.75807503	      0.45276608	      0.97753413
      0.57422821	      0.60548909	      0.75807029	      0.45276481	      0.97754670
      0.57430234	      0.60548826	      0.75806554	      0.45276354	      0.97755931
      0.57441130	      0.60548705	      0.75805855	      0.45276168	      0.97757789
      0.57451527	      0.60548589	      0.75805185	      0.45275990	      0.97759570
      0.57461924	      0.60548474	      0.75804514	      0.45275812	      0.97761358
      0.57469862	      0.60548386	      0.75804000	      0.45275677	      0.97762728
      0.57477800	      0.60548298	      0.75803485	      0.45275541	      0.97764102
      0.57488716	      0.60548177	      0.75802775	      0.45275355	      0.97765998
      0.57497153	      0.60548083	      0.75802225	      0.45275211	      0.97767469
      0.57505589	      0.60547990	      0.75801674	      0.45275068	      0.97768944
      0.57514026	      0.60547896	      0.75801122	      0.45274924	      0.97770424
      0.57525157	      0.60547773	      0.75800391	      0.45274735	      0.97772385
      0.57532817	      0.60547688	      0.75799886	      0.45274604	      0.97773739
      0.57540476	      0.60547604	      0.75799381	      0.45274474	      0.97775097
      0.57550882	      0.60547489	      0.75798693	      0.45274297	      0.97776948
      0.57560788	      0.60547379	      0.75798036	      0.45274129	      0.97778716
      0.57570694	      0.60547270	      0.75797377	      0.45273961	      0.97780492
      0.57578946	      0.60547179	      0.75796827	      0.45273821	      0.97781976
      0.57587198	      0.60547088	      0.75796276	      0.45273681	      0.97783465
      0.57597530	      0.60546974	      0.75795584	      0.45273506	      0.97785336
      0.57605979	      0.60546881	      0.75795017	      0.45273363	      0.97786872
      0.57614428	      0.60546788	      0.75794448	      0.45273221	      0.97788412
      0.57622877	      0.60546695	      0.75793878	      0.45273078	      0.97789958
      0.57633729	      0.60546575	      0.75793144	      0.45272894	      0.97791951
      0.57641471	      0.60546490	      0.75792619	      0.45272764	      0.97793377
      0.57649212	      0.60546405	      0.75792093	      0.45272633	      0.97794808
      0.57659349	      0.60546294	      0.75791402	      0.45272462	      0.97796688
      0.57669118	      0.60546187	      0.75790735	      0.45272297	      0.97798507
      0.57678887	      0.60546079	      0.75790065	      0.45272133	      0.97800332
      0.57687228	      0.60545988	      0.75789493	      0.45271992	      0.97801897
      0.57695570	      0.60545896	      0.75788918	      0.45271852	      0.97803466
      0.57705763	      0.60545785	      0.75788215	      0.45271681	      0.97805391
      0.57714123	      0.60545693	      0.75787636	      0.45271540	      0.97806975
      0.57722484	      0.60545602	      0.75787056	      0.45271400	      0.97808564
      0.57730844	      0.60545510	      0.75786475	      0.45271259	      0.97810159
      0.57741952	      0.60545389	      0.75785700	      0.45271073	      0.97812286
      0.57749467	      0.60545306	      0.75785175	      0.45270947	      0.97813730
      0.57756982	      0.60545224	      0.75784648	      0.45270821	      0.97815178
      0.57767361	      0.60545111	      0.75783919	      0.45270647	      0.97817185
      0.57777388	      0.60545001	      0.75783213	      0.45270480	      0.97819131
      0.57787415	      0.60544892	      0.75782504	      0.45270312	      0.97821086
      0.57795995	      0.60544798	      0.75781897	      0.45270168	      0.97822764
      0.57804576	      0.60544705	      0.75781287	      0.45270025	      0.97824448
      0.57813157	      0.60544611	      0.75780676	      0.45269882	      0.97826138
      0.57821737	      0.60544518	      0.75780064	      0.45269739	      0.97827833
      0.57831848	      0.60544408	      0.75779340	      0.45269570	      0.97829838
      0.57840746	      0.60544311	      0.75778702	      0.45269422	      0.97831609
      0.57849644	      0.60544214	      0.75778062	      0.45269273	      0.97833386
      0.57858542	      0.60544118	      0.75777420	      0.45269125	      0.97835169
      0.57867441	      0.60544021	      0.75776776	      0.45268977	      0.97836959
      0.57876339	      0.60543924	      0.75776131	      0.45268829	      0.97838754
      0.57885237	      0.60543828	      0.75775485	      0.45268681	      0.97840556
      0.57894135	      0.60543731	      0.75774836	      0.45268534	      0.97842364
      0.57903033	      0.60543635	      0.75774186	      0.45268386	      0.97844178
      0.57911931	      0.60543538	      0.75773534	      0.45268238	      0.97845999
      0.57920830	      0.60543442	      0.75772880	      0.45268091	      0.97847826
      0.57929728	      0.60543346	      0.75772225	      0.45267943	      0.97849659
      0.57938626	      0.60543249	      0.75771568	      0.45267796	      0.97851499
      0.57947524	      0.60543153	      0.75770909	      0.45267649	      0.97853345
      0.57956422	      0.60543057	      0.75770249	      0.45267501	      0.97855197
      0.57965321	      0.60542961	      0.75769586	      0.45267354	      0.97857056
      0.57974219	      0.60542864	      0.75768922	      0.45267207	      0.97858921
      0.57983117	      0.60542768	      0.75768257	      0.45267060	      0.97860792
      0.57992015	      0.60542672	      0.75767589	      0.45266913	      0.97862670
      0.58000913	      0.60542576	      0.75766920	      0.45266767	      0.97864555
      0.58008917	      0.60542490	      0.75766316	      0.45266635	      0.97866255
      0.58016920	      0.60542404	      0.75765711	      0.45266503	      0.97867961
      0.58027175	      0.60542293	      0.75764934	      0.45266334	      0.97870154
      0.58035685	      0.60542202	      0.75764287	      0.45266194	      0.97871981
      0.58044195	      0.60542110	      0.75763639	      0.45266054	      0.97873814
      0.58052706	      0.60542018	      0.75762989	      0.45265914	      0.97875652
      0.58062934	      0.60541908	      0.75762205	      0.45265746	      0.97877870
      0.58070877	      0.60541823	      0.75761595	      0.45265615	      0.97879599
      0.58078820	      0.60541738	      0.75760983	      0.45265485	      0.97881332
      0.58088473	      0.60541634	      0.75760238	      0.45265327	      0.97883446
      0.58097852	      0.60541533	      0.75759512	      0.45265173	      0.97885508
      0.58107231	      0.60541433	      0.75758783	      0.45265019	      0.97887577
      0.58115643	      0.60541342	      0.75758129	      0.45264881	      0.97889439
      0.58124055	      0.60541252	      0.75757472	      0.45264744	      0.97891307
      0.58132467	      0.60541162	      0.75756814	      0.45264606	      0.97893181
      0.58140878	      0.60541072	      0.75756154	      0.45264469	      0.97895060
      0.58152472	      0.60540948	      0.75755242	      0.45264279	      0.97897661
      0.58159545	      0.60540872	      0.75754683	      0.45264164	      0.97899254
      0.58166618	      0.60540796	      0.75754124	      0.45264048	      0.97900850
      0.58177889	      0.60540676	      0.75753230	      0.45263864	      0.97903403
      0.58187995	      0.60540568	      0.75752426	      0.45263700	      0.97905702
      0.58201978	      0.60540418	      0.75751310	      0.45263472	      0.97908897
      0.58209065	      0.60540343	      0.75750742	      0.45263356	      0.97910522
      0.58216152	      0.60540267	      0.75750173	      0.45263241	      0.97912152
      0.58229489	      0.60540125	      0.75749099	      0.45263024	      0.97915232
      0.58236804	      0.60540047	      0.75748508	      0.45262905	      0.97916927
      0.58244118	      0.60539969	      0.75747916	      0.45262787	      0.97918627
      0.58255506	      0.60539847	      0.75746991	      0.45262602	      0.97921283
      0.58265213	      0.60539744	      0.75746200	      0.45262444	      0.97923556
      0.58274920	      0.60539641	      0.75745407	      0.45262287	      0.97925837
      0.58283128	      0.60539553	      0.75744735	      0.45262154	      0.97927772
      0.58291336	      0.60539466	      0.75744061	      0.45262021	      0.97929713
      0.58299544	      0.60539379	      0.75743385	      0.45261888	      0.97931660
      0.58310294	      0.60539265	      0.75742497	      0.45261714	      0.97934219
      0.58318586	      0.60539176	      0.75741810	      0.45261580	      0.97936200
      0.58326878	      0.60539088	      0.75741122	      0.45261446	      0.97938187
      0.58335170	      0.60539000	      0.75740432	      0.45261312	      0.97940180
      0.58345876	      0.60538887	      0.75739538	      0.45261140	      0.97942762
      0.58354044	      0.60538800	      0.75738854	      0.45261008	      0.97944739
      0.58362213	      0.60538714	      0.75738168	      0.45260876	      0.97946722
      0.58372081	      0.60538609	      0.75737338	      0.45260717	      0.97949126
      0.58380913	      0.60538515	      0.75736592	      0.45260575	      0.97951284
      0.58389746	      0.60538422	      0.75735845	      0.45260433	      0.97953450
      0.58398579	      0.60538328	      0.75735095	      0.45260291	      0.97955622
      0.58407411	      0.60538235	      0.75734343	      0.45260149	      0.97957801
      0.58416244	      0.60538142	      0.75733590	      0.45260007	      0.97959988
      0.58425076	      0.60538048	      0.75732834	      0.45259865	      0.97962181
      0.58433909	      0.60537955	      0.75732076	      0.45259723	      0.97964381
      0.58442742	      0.60537862	      0.75731316	      0.45259582	      0.97966589
      0.58451574	      0.60537768	      0.75730554	      0.45259440	      0.97968803
      0.58460407	      0.60537675	      0.75729790	      0.45259298	      0.97971024
      0.58469239	      0.60537582	      0.75729024	      0.45259157	      0.97973252
      0.58478072	      0.60537489	      0.75728256	      0.45259016	      0.97975488
      0.58486905	      0.60537396	      0.75727486	      0.45258874	      0.97977730
      0.58494757	      0.60537313	      0.75726799	      0.45258749	      0.97979729
      0.58502609	      0.60537230	      0.75726111	      0.45258623	      0.97981734
      0.58512332	      0.60537128	      0.75725257	      0.45258468	      0.97984224
      0.58522055	      0.60537025	      0.75724400	      0.45258313	      0.97986723
      0.58530010	      0.60536942	      0.75723697	      0.45258186	      0.97988774
      0.58537966	      0.60536858	      0.75722992	      0.45258059	      0.97990831
      0.58547784	      0.60536755	      0.75722120	      0.45257903	      0.97993376
      0.58557601	      0.60536651	      0.75721245	      0.45257746	      0.97995931
      0.58565203	      0.60536571	      0.75720566	      0.45257625	      0.97997915
      0.58572805	      0.60536492	      0.75719885	      0.45257504	      0.97999904
      0.58583111	      0.60536383	      0.75718959	      0.45257341	      0.98002610
      0.58593417	      0.60536275	      0.75718031	      0.45257177	      0.98005325
      0.58600677	      0.60536199	      0.75717375	      0.45257062	      0.98007243
      0.58607936	      0.60536123	      0.75716718	      0.45256946	      0.98009166
      0.58618942	      0.60536007	      0.75715719	      0.45256772	      0.98012090
      0.58628029	      0.60535912	      0.75714891	      0.45256628	      0.98014513
      0.58637117	      0.60535817	      0.75714061	      0.45256484	      0.98016944
      0.58646204	      0.60535722	      0.75713229	      0.45256340	      0.98019382
      0.58655291	      0.60535627	      0.75712395	      0.45256196	      0.98021827
      0.58663105	      0.60535545	      0.75711675	      0.45256072	      0.98023936
      0.58670920	      0.60535463	      0.75710954	      0.45255949	      0.98026051
      0.58680671	      0.60535361	      0.75710052	      0.45255795	      0.98028697
      0.58690423	      0.60535259	      0.75709147	      0.45255641	      0.98031353
      0.58698284	      0.60535177	      0.75708415	      0.45255516	      0.98033500
      0.58706146	      0.60535095	      0.75707682	      0.45255392	      0.98035652
      0.58715997	      0.60534992	      0.75706760	      0.45255237	      0.98038358
      0.58725849	      0.60534889	      0.75705836	      0.45255082	      0.98041072
      0.58733431	      0.60534810	      0.75705122	      0.45254962	      0.98043167
      0.58741014	      0.60534731	      0.75704407	      0.45254843	      0.98045268
      0.58751256	      0.60534624	      0.75703439	      0.45254682	      0.98048114
      0.58761499	      0.60534517	      0.75702468	      0.45254521	      0.98050969
      0.58768817	      0.60534441	      0.75701772	      0.45254406	      0.98053015
      0.58776136	      0.60534365	      0.75701074	      0.45254291	      0.98055066
      0.58786893	      0.60534253	      0.75700046	      0.45254122	      0.98058090
      0.58795995	      0.60534158	      0.75699173	      0.45253979	      0.98060657
      0.58805097	      0.60534063	      0.75698298	      0.45253836	      0.98063231
      0.58814199	      0.60533969	      0.75697421	      0.45253694	      0.98065813
      0.58822305	      0.60533884	      0.75696637	      0.45253567	      0.98068118
      0.58830411	      0.60533800	      0.75695852	      0.45253440	      0.98070430
      0.58838517	      0.60533716	      0.75695065	      0.45253313	      0.98072748
      0.58849051	      0.60533606	      0.75694038	      0.45253148	      0.98075769
      0.58857274	      0.60533521	      0.75693235	      0.45253020	      0.98078135
      0.58865497	      0.60533435	      0.75692430	      0.45252891	      0.98080506
      0.58873720	      0.60533350	      0.75691623	      0.45252763	      0.98082884
      0.58884218	      0.60533241	      0.75690589	      0.45252599	      0.98085929
      0.58892279	      0.60533158	      0.75689793	      0.45252473	      0.98088274
      0.58900340	      0.60533074	      0.75688995	      0.45252348	      0.98090625
      0.58910067	      0.60532973	      0.75688030	      0.45252196	      0.98093469
      0.58919794	      0.60532872	      0.75687062	      0.45252045	      0.98096323
      0.58927174	      0.60532796	      0.75686325	      0.45251930	      0.98098493
      0.58934555	      0.60532720	      0.75685587	      0.45251815	      0.98100669
      0.58945003	      0.60532611	      0.75684539	      0.45251652	      0.98103758
      0.58954095	      0.60532517	      0.75683625	      0.45251511	      0.98106454
      0.58963186	      0.60532423	      0.75682708	      0.45251370	      0.98109158
      0.58972278	      0.60532329	      0.75681789	      0.45251229	      0.98111869
      0.58980210	      0.60532247	      0.75680984	      0.45251106	      0.98114240
      0.58988143	      0.60532165	      0.75680178	      0.45250983	      0.98116618
      0.58996076	      0.60532083	      0.75679370	      0.45250860	      0.98119001
      0.59007111	      0.60531969	      0.75678243	      0.45250689	      0.98122327
      0.59015216	      0.60531886	      0.75677412	      0.45250563	      0.98124776
      0.59023320	      0.60531802	      0.75676580	      0.45250438	      0.98127231
      0.59033078	      0.60531701	      0.75675575	      0.45250287	      0.98130195
      0.59041724	      0.60531612	      0.75674682	      0.45250154	      0.98132829
      0.59050371	      0.60531523	      0.75673787	      0.45250020	      0.98135470
      0.59059017	      0.60531434	      0.75672889	      0.45249887	      0.98138117
      0.59067663	      0.60531345	      0.75671989	      0.45249753	      0.98140772
      0.59076309	      0.60531256	      0.75671087	      0.45249620	      0.98143433
      0.59084955	      0.60531167	      0.75670183	      0.45249486	      0.98146101
      0.59093601	      0.60531077	      0.75669276	      0.45249353	      0.98148776
      0.59102247	      0.60530988	      0.75668367	      0.45249220	      0.98151458
      0.59110893	      0.60530900	      0.75667455	      0.45249087	      0.98154147
      0.59119539	      0.60530811	      0.75666541	      0.45248954	      0.98156843
      0.59128185	      0.60530722	      0.75665625	      0.45248821	      0.98159545
      0.59136831	      0.60530633	      0.75664707	      0.45248688	      0.98162255
      0.59145478	      0.60530544	      0.75663786	      0.45248556	      0.98164971
      0.59154124	      0.60530455	      0.75662862	      0.45248423	      0.98167695
      0.59162770	      0.60530366	      0.75661937	      0.45248290	      0.98170425
      0.59171416	      0.60530278	      0.75661009	      0.45248158	      0.98173162
      0.59180062	      0.60530189	      0.75660078	      0.45248025	      0.98175906
      0.59188708	      0.60530100	      0.75659145	      0.45247893	      0.98178656
      0.59197354	      0.60530011	      0.75658210	      0.45247760	      0.98181414
      0.59206000	      0.60529923	      0.75657273	      0.45247628	      0.98184179
      0.59214646	      0.60529834	      0.75656333	      0.45247496	      0.98186950
      0.59223292	      0.60529745	      0.75655390	      0.45247364	      0.98189728
      0.59231939	      0.60529657	      0.75654446	      0.45247232	      0.98192514
      0.59240585	      0.60529568	      0.75653498	      0.45247100	      0.98195306
      0.59249231	      0.60529480	      0.75652549	      0.45246968	      0.98198105
      0.59257877	      0.60529391	      0.75651597	      0.45246836	      0.98200910
      0.59266523	      0.60529303	      0.75650642	      0.45246704	      0.98203723
      0.59275169	      0.60529214	      0.75649686	      0.45246572	      0.98206543
      0.59283815	      0.60529126	      0.75648726	      0.45246440	      0.98209369
      0.59292461	      0.60529038	      0.75647765	      0.45246309	      0.98212202
      0.59301107	      0.60528949	      0.75646801	      0.45246177	      0.98215043
      0.59309753	      0.60528861	      0.75645834	      0.45246046	      0.98217890
      0.59318400	      0.60528772	      0.75644865	      0.45245914	      0.98220744
      0.59327046	      0.60528684	      0.75643894	      0.45245783	      0.98223604
      0.59335692	      0.60528596	      0.75642920	      0.45245652	      0.98226472
      0.59344338	      0.60528508	      0.75641943	      0.45245521	      0.98229346
      0.59352984	      0.60528419	      0.75640964	      0.45245390	      0.98232228
      0.59361630	      0.60528331	      0.75639983	      0.45245259	      0.98235116
      0.59370276	      0.60528243	      0.75639000	      0.45245128	      0.98238011
      0.59378922	      0.60528155	      0.75638013	      0.45244997	      0.98240913
      0.59387568	      0.60528067	      0.75637025	      0.45244866	      0.98243822
      0.59396214	      0.60527979	      0.75636034	      0.45244735	      0.98246737
      0.59404860	      0.60527891	      0.75635040	      0.45244604	      0.98249660
      0.59413507	      0.60527803	      0.75634044	      0.45244474	      0.98252589
      0.59422153	      0.60527715	      0.75633045	      0.45244343	      0.98255526
      0.59429925	      0.60527636	      0.75632145	      0.45244226	      0.98258171
      0.59437698	      0.60527556	      0.75631244	      0.45244108	      0.98260822
      0.59447124	      0.60527461	      0.75630147	      0.45243966	      0.98264044
      0.59456550	      0.60527365	      0.75629048	      0.45243824	      0.98267275
      0.59464506	      0.60527284	      0.75628118	      0.45243704	      0.98270008
      0.59472462	      0.60527203	      0.75627185	      0.45243585	      0.98272746
      0.59480419	      0.60527122	      0.75626251	      0.45243465	      0.98275491
      0.59491107	      0.60527014	      0.75624992	      0.45243304	      0.98279187
      0.59499126	      0.60526932	      0.75624045	      0.45243184	      0.98281967
      0.59507145	      0.60526851	      0.75623096	      0.45243063	      0.98284753
      0.59515165	      0.60526769	      0.75622145	      0.45242943	      0.98287545
      0.59525942	      0.60526660	      0.75620863	      0.45242781	      0.98291306
      0.59533805	      0.60526580	      0.75619925	      0.45242663	      0.98294057
      0.59541668	      0.60526501	      0.75618985	      0.45242545	      0.98296813
      0.59551479	      0.60526401	      0.75617810	      0.45242398	      0.98300261
      0.59560185	      0.60526313	      0.75616764	      0.45242268	      0.98303327
      0.59568891	      0.60526225	      0.75615715	      0.45242137	      0.98306401
      0.59577597	      0.60526137	      0.75614664	      0.45242007	      0.98309481
      0.59586303	      0.60526048	      0.75613610	      0.45241877	      0.98312568
      0.59595009	      0.60525960	      0.75612554	      0.45241747	      0.98315662
      0.59603715	      0.60525872	      0.75611495	      0.45241617	      0.98318763
      0.59611436	      0.60525794	      0.75610554	      0.45241501	      0.98321519
      0.59619158	      0.60525716	      0.75609610	      0.45241386	      0.98324281
      0.59628627	      0.60525620	      0.75608451	      0.45241245	      0.98327675
      0.59638096	      0.60525524	      0.75607288	      0.45241104	      0.98331077
      0.59645884	      0.60525446	      0.75606329	      0.45240988	      0.98333881
      0.59653672	      0.60525367	      0.75605369	      0.45240872	      0.98336691
      0.59663250	      0.60525270	      0.75604184	      0.45240729	      0.98340154
      0.59672829	      0.60525174	      0.75602997	      0.45240587	      0.98343626
      0.59680293	      0.60525098	      0.75602069	      0.45240476	      0.98346337
      0.59687757	      0.60525023	      0.75601139	      0.45240365	      0.98349053
      0.59697783	      0.60524922	      0.75599887	      0.45240216	      0.98352709
      0.59707809	      0.60524821	      0.75598632	      0.45240067	      0.98356374
      0.59714953	      0.60524749	      0.75597736	      0.45239961	      0.98358992
      0.59722097	      0.60524677	      0.75596837	      0.45239855	      0.98361614
      0.59732758	      0.60524569	      0.75595493	      0.45239697	      0.98365535
      0.59741638	      0.60524480	      0.75594371	      0.45239565	      0.98368810
      0.59750518	      0.60524390	      0.75593246	      0.45239434	      0.98372091
      0.59759399	      0.60524301	      0.75592118	      0.45239302	      0.98375380
      0.59768279	      0.60524211	      0.75590987	      0.45239171	      0.98378675
      0.59775928	      0.60524134	      0.75590011	      0.45239058	      0.98381520
      0.59783576	      0.60524057	      0.75589033	      0.45238945	      0.98384370
      0.59793107	      0.60523962	      0.75587811	      0.45238804	      0.98387928
      0.59802638	      0.60523866	      0.75586586	      0.45238663	      0.98391495
      0.59810332	      0.60523788	      0.75585594	      0.45238550	      0.98394380
      0.59818026	      0.60523711	      0.75584601	      0.45238436	      0.98397270
      0.59827658	      0.60523614	      0.75583355	      0.45238294	      0.98400897
      0.59837290	      0.60523518	      0.75582105	      0.45238152	      0.98404531
      0.59844709	      0.60523443	      0.75581140	      0.45238043	      0.98407336
      0.59852128	      0.60523369	      0.75580173	      0.45237934	      0.98410147
      0.59862147	      0.60523268	      0.75578864	      0.45237786	      0.98413949
      0.59872165	      0.60523167	      0.75577552	      0.45237639	      0.98417761
      0.59879323	      0.60523096	      0.75576612	      0.45237534	      0.98420490
      0.59886480	      0.60523024	      0.75575671	      0.45237429	      0.98423223
      0.59897011	      0.60522918	      0.75574282	      0.45237274	      0.98427254
      0.59905914	      0.60522829	      0.75573105	      0.45237144	      0.98430668
      0.59914816	      0.60522740	      0.75571925	      0.45237013	      0.98434090
      0.59923718	      0.60522651	      0.75570742	      0.45236882	      0.98437519
      0.59931659	      0.60522571	      0.75569685	      0.45236766	      0.98440584
      0.59939600	      0.60522492	      0.75568625	      0.45236650	      0.98443654
      0.59947541	      0.60522412	      0.75567564	      0.45236534	      0.98446730
      0.59957812	      0.60522309	      0.75566187	      0.45236383	      0.98450717
      0.59965869	      0.60522229	      0.75565104	      0.45236266	      0.98453851
      0.59973925	      0.60522148	      0.75564019	      0.45236148	      0.98456991
      0.59981982	      0.60522068	      0.75562932	      0.45236030	      0.98460136
      0.59992211	      0.60521965	      0.75561548	      0.45235881	      0.98464139
      0.60000113	      0.60521886	      0.75560476	      0.45235765	      0.98467237
      0.60008015	      0.60521807	      0.75559402	      0.45235650	      0.98470341
      0.60017509	      0.60521712	      0.75558109	      0.45235512	      0.98474078
      0.60027004	      0.60521618	      0.75556812	      0.45235373	      0.98477823
      0.60034249	      0.60521545	      0.75555820	      0.45235268	      0.98480686
      0.60041495	      0.60521473	      0.75554827	      0.45235162	      0.98483554
      0.60051679	      0.60521371	      0.75553427	      0.45235014	      0.98487593
      0.60060563	      0.60521283	      0.75552203	      0.45234885	      0.98491124
      0.60069447	      0.60521194	      0.75550976	      0.45234756	      0.98494662
      0.60078332	      0.60521105	      0.75549746	      0.45234627	      0.98498207
      0.60086123	      0.60521028	      0.75548664	      0.45234514	      0.98501322
      0.60093914	      0.60520950	      0.75547581	      0.45234401	      0.98504443
      0.60101705	      0.60520873	      0.75546496	      0.45234288	      0.98507568
      0.60112399	      0.60520766	      0.75545002	      0.45234133	      0.98511867
      0.60120355	      0.60520687	      0.75543888	      0.45234017	      0.98515073
      0.60128312	      0.60520608	      0.75542772	      0.45233902	      0.98518283
      0.60136268	      0.60520528	      0.75541653	      0.45233787	      0.98521500
      0.60146841	      0.60520423	      0.75540163	      0.45233634	      0.98525783
      0.60154613	      0.60520346	      0.75539065	      0.45233522	      0.98528938
      0.60162385	      0.60520268	      0.75537965	      0.45233409	      0.98532098
      0.60172062	      0.60520172	      0.75536592	      0.45233270	      0.98536040
      0.60180676	      0.60520087	      0.75535367	      0.45233145	      0.98539556
      0.60189289	      0.60520001	      0.75534139	      0.45233021	      0.98543079
      0.60197903	      0.60519915	      0.75532909	      0.45232897	      0.98546608
      0.60206516	      0.60519830	      0.75531675	      0.45232772	      0.98550144
      0.60215130	      0.60519744	      0.75530439	      0.45232648	      0.98553686
      0.60223743	      0.60519659	      0.75529201	      0.45232524	      0.98557235
      0.60231300	      0.60519584	      0.75528112	      0.45232415	      0.98560354
      0.60238857	      0.60519509	      0.75527020	      0.45232307	      0.98563478
      0.60248312	      0.60519415	      0.75525652	      0.45232171	      0.98567394
      0.60257767	      0.60519321	      0.75524281	      0.45232035	      0.98571318
      0.60265398	      0.60519245	      0.75523171	      0.45231925	      0.98574491
      0.60273029	      0.60519170	      0.75522059	      0.45231816	      0.98577669
      0.60282602	      0.60519075	      0.75520662	      0.45231678	      0.98581663
      0.60292174	      0.60518980	      0.75519261	      0.45231541	      0.98585664
      0.60299460	      0.60518908	      0.75518192	      0.45231436	      0.98588716
      0.60306745	      0.60518836	      0.75517122	      0.45231332	      0.98591771
      0.60316821	      0.60518736	      0.75515638	      0.45231188	      0.98596006
      0.60326897	      0.60518636	      0.75514150	      0.45231043	      0.98600249
      0.60333835	      0.60518568	      0.75513124	      0.45230944	      0.98603175
      0.60340773	      0.60518499	      0.75512095	      0.45230845	      0.98606106
      0.60351601	      0.60518392	      0.75510487	      0.45230690	      0.98610690
      0.60360421	      0.60518305	      0.75509173	      0.45230564	      0.98614430
      0.60369241	      0.60518217	      0.75507857	      0.45230438	      0.98618178
      0.60378061	      0.60518130	      0.75506537	      0.45230312	      0.98621932
      0.60386880	      0.60518043	      0.75505215	      0.45230186	      0.98625694
      0.60394341	      0.60517969	      0.75504094	      0.45230080	      0.98628881
      0.60401801	      0.60517896	      0.75502971	      0.45229973	      0.98632073
      0.60411366	      0.60517801	      0.75501528	      0.45229837	      0.98636172
      0.60420930	      0.60517707	      0.75500082	      0.45229701	      0.98640279
      0.60428431	      0.60517633	      0.75498945	      0.45229594	      0.98643505
      0.60435931	      0.60517559	      0.75497807	      0.45229487	      0.98646737
      0.60445626	      0.60517463	      0.75496332	      0.45229350	      0.98650921
      0.60455321	      0.60517367	      0.75494853	      0.45229212	      0.98655114
      0.60462511	      0.60517296	      0.75493754	      0.45229110	      0.98658228
      0.60469701	      0.60517226	      0.75492653	      0.45229008	      0.98661348
      0.60479875	      0.60517125	      0.75491092	      0.45228863	      0.98665769
      0.60488645	      0.60517039	      0.75489743	      0.45228739	      0.98669588
      0.60497415	      0.60516953	      0.75488391	      0.45228614	      0.98673413
      0.60506185	      0.60516866	      0.75487037	      0.45228490	      0.98677245
      0.60514955	      0.60516780	      0.75485679	      0.45228366	      0.98681084
      0.60522357	      0.60516707	      0.75484531	      0.45228261	      0.98684329
      0.60529759	      0.60516634	      0.75483381	      0.45228156	      0.98687579
      0.60539373	      0.60516539	      0.75481883	      0.45228021	      0.98691808
      0.60548986	      0.60516445	      0.75480383	      0.45227885	      0.98696044
      0.60556375	      0.60516372	      0.75479227	      0.45227780	      0.98699305
      0.60563763	      0.60516300	      0.75478069	      0.45227676	      0.98702572
      0.60573609	      0.60516203	      0.75476523	      0.45227537	      0.98706932
      0.60583456	      0.60516106	      0.75474973	      0.45227398	      0.98711300
      0.60590448	      0.60516037	      0.75473870	      0.45227299	      0.98714408
      0.60597441	      0.60515969	      0.75472765	      0.45227201	      0.98717520
      0.60607993	      0.60515865	      0.75471094	      0.45227052	      0.98722223
      0.60616756	      0.60515779	      0.75469703	      0.45226929	      0.98726137
      0.60625519	      0.60515693	      0.75468309	      0.45226805	      0.98730058
      0.60634282	      0.60515607	      0.75466912	      0.45226682	      0.98733985
      0.60643045	      0.60515521	      0.75465512	      0.45226559	      0.98737919
      0.60650476	      0.60515448	      0.75464323	      0.45226455	      0.98741260
      0.60657906	      0.60515375	      0.75463131	      0.45226350	      0.98744606
      0.60667416	      0.60515282	      0.75461603	      0.45226217	      0.98748895
      0.60676926	      0.60515189	      0.75460072	      0.45226083	      0.98753192
      0.60684403	      0.60515116	      0.75458865	      0.45225978	      0.98756575
      0.60691879	      0.60515042	      0.75457657	      0.45225874	      0.98759964
      0.60701513	      0.60514948	      0.75456096	      0.45225739	      0.98764337
      0.60711147	      0.60514854	      0.75454531	      0.45225604	      0.98768719
      0.60718315	      0.60514783	      0.75453365	      0.45225503	      0.98771985
      0.60725484	      0.60514713	      0.75452197	      0.45225403	      0.98775255
      0.60735589	      0.60514614	      0.75450546	      0.45225262	      0.98779872
      0.60744314	      0.60514529	      0.75449118	      0.45225140	      0.98783865
      0.60753038	      0.60514444	      0.75447687	      0.45225018	      0.98787865
      0.60761763	      0.60514358	      0.75446253	      0.45224896	      0.98791872
      0.60770488	      0.60514273	      0.75444816	      0.45224774	      0.98795885
      0.60777871	      0.60514201	      0.75443597	      0.45224671	      0.98799286
      0.60785254	      0.60514129	      0.75442377	      0.45224568	      0.98802692
      0.60794801	      0.60514036	      0.75440795	      0.45224435	      0.98807104
      0.60804348	      0.60513942	      0.75439210	      0.45224302	      0.98811523
      0.60811720	      0.60513870	      0.75437984	      0.45224199	      0.98814941
      0.60819092	      0.60513798	      0.75436755	      0.45224097	      0.98818363
      0.60828863	      0.60513703	      0.75435123	      0.45223961	      0.98822906
      0.60838633	      0.60513608	      0.75433488	      0.45223825	      0.98827458
      0.60845620	      0.60513539	      0.75432316	      0.45223728	      0.98830718
      0.60852606	      0.60513471	      0.75431143	      0.45223631	      0.98833981
      0.60863052	      0.60513369	      0.75429384	      0.45223486	      0.98838869
      0.60871768	      0.60513285	      0.75427914	      0.45223365	      0.98842955
      0.60880484	      0.60513200	      0.75426441	      0.45223244	      0.98847047
      0.60889200	      0.60513115	      0.75424964	      0.45223123	      0.98851146
      0.60897917	      0.60513030	      0.75423485	      0.45223002	      0.98855251
      0.60905329	      0.60512958	      0.75422224	      0.45222900	      0.98858747
      0.60912741	      0.60512885	      0.75420961	      0.45222797	      0.98862248
      0.60922186	      0.60512793	      0.75419349	      0.45222666	      0.98866716
      0.60931632	      0.60512701	      0.75417733	      0.45222536	      0.98871192
      0.60939089	      0.60512629	      0.75416455	      0.45222433	      0.98874731
      0.60946547	      0.60512556	      0.75415175	      0.45222330	      0.98878275
      0.60956112	      0.60512463	      0.75413529	      0.45222197	      0.98882828
      0.60965678	      0.60512370	      0.75411880	      0.45222065	      0.98887388
      0.60972834	      0.60512301	      0.75410644	      0.45221967	      0.98890805
      0.60979990	      0.60512231	      0.75409405	      0.45221868	      0.98894227
      0.60990012	      0.60512134	      0.75407668	      0.45221730	      0.98899025
      0.60998689	      0.60512049	      0.75406160	      0.45221610	      0.98903187
      0.61007366	      0.60511965	      0.75404649	      0.45221491	      0.98907356
      0.61016043	      0.60511881	      0.75403136	      0.45221371	      0.98911530
      0.61024721	      0.60511797	      0.75401619	      0.45221252	      0.98915712
      0.61032096	      0.60511725	      0.75400328	      0.45221150	      0.98919271
      0.61039471	      0.60511654	      0.75399034	      0.45221049	      0.98922834
      0.61048938	      0.60511562	      0.75397370	      0.45220919	      0.98927415
      0.61058406	      0.60511470	      0.75395703	      0.45220789	      0.98932005
      0.61065773	      0.60511398	      0.75394403	      0.45220688	      0.98935581
      0.61073140	      0.60511327	      0.75393100	      0.45220587	      0.98939161
      0.61082818	      0.60511233	      0.75391386	      0.45220454	      0.98943873
      0.61092496	      0.60511139	      0.75389669	      0.45220321	      0.98948592
      0.61099492	      0.60511072	      0.75388425	      0.45220226	      0.98952008
      0.61106488	      0.60511004	      0.75387179	      0.45220130	      0.98955428
      0.61116798	      0.60510904	      0.75385339	      0.45219989	      0.98960477
      0.61125463	      0.60510820	      0.75383789	      0.45219870	      0.98964727
      0.61134129	      0.60510736	      0.75382236	      0.45219752	      0.98968983
      0.61142794	      0.60510652	      0.75380681	      0.45219633	      0.98973246
      0.61151460	      0.60510569	      0.75379122	      0.45219515	      0.98977515
      0.61158867	      0.60510497	      0.75377787	      0.45219414	      0.98981170
      0.61166274	      0.60510425	      0.75376450	      0.45219312	      0.98984829
      0.61175638	      0.60510335	      0.75374756	      0.45219185	      0.98989461
      0.61185003	      0.60510244	      0.75373059	      0.45219057	      0.98994101
      0.61192455	      0.60510172	      0.75371706	      0.45218955	      0.98997799
      0.61199908	      0.60510100	      0.75370351	      0.45218854	      0.99001502
      0.61209385	      0.60510009	      0.75368624	      0.45218725	      0.99006217
      0.61218863	      0.60509917	      0.75366893	      0.45218596	      0.99010940
      0.61226025	      0.60509848	      0.75365583	      0.45218498	      0.99014514
      0.61233187	      0.60509779	      0.75364271	      0.45218401	      0.99018093
      0.61243094	      0.60509683	      0.75362452	      0.45218266	      0.99023050
      0.61253000	      0.60509588	      0.75360629	      0.45218132	      0.99028016
      0.61259880	      0.60509521	      0.75359361	      0.45218038	      0.99031469
      0.61266759	      0.60509455	      0.75358092	      0.45217945	      0.99034926
      0.61277262	      0.60509354	      0.75356149	      0.45217803	      0.99040211
      0.61285986	      0.60509269	      0.75354532	      0.45217684	      0.99044608
      0.61294710	      0.60509185	      0.75352912	      0.45217566	      0.99049012
      0.61303434	      0.60509101	      0.75351289	      0.45217448	      0.99053422
      0.61311120	      0.60509027	      0.75349856	      0.45217344	      0.99057313
      0.61318807	      0.60508953	      0.75348421	      0.45217240	      0.99061210
      0.61326494	      0.60508879	      0.75346984	      0.45217136	      0.99065111
      0.61336732	      0.60508781	      0.75345065	      0.45216997	      0.99070314
      0.61344553	      0.60508705	      0.75343597	      0.45216892	      0.99074296
      0.61352374	      0.60508630	      0.75342126	      0.45216786	      0.99078282
      0.61360195	      0.60508555	      0.75340652	      0.45216680	      0.99082273
      0.61370357	      0.60508457	      0.75338734	      0.45216543	      0.99087467
      0.61378017	      0.60508383	      0.75337285	      0.45216440	      0.99091388
      0.61385676	      0.60508310	      0.75335834	      0.45216337	      0.99095313
      0.61395041	      0.60508220	      0.75334057	      0.45216210	      0.99100119
      0.61403450	      0.60508139	      0.75332458	      0.45216097	      0.99104441
      0.61411860	      0.60508058	      0.75330856	      0.45215984	      0.99108769
      0.61420270	      0.60507977	      0.75329251	      0.45215871	      0.99113103
      0.61428680	      0.60507897	      0.75327643	      0.45215758	      0.99117443
      0.61437089	      0.60507816	      0.75326032	      0.45215644	      0.99121789
      0.61445499	      0.60507735	      0.75324419	      0.45215531	      0.99126141
      0.61453021	      0.60507663	      0.75322973	      0.45215430	      0.99130038
      0.61460543	      0.60507591	      0.75321525	      0.45215329	      0.99133940
      0.61469631	      0.60507504	      0.75319772	      0.45215207	      0.99138661
      0.61478720	      0.60507416	      0.75318015	      0.45215085	      0.99143389
      0.61486313	      0.60507344	      0.75316546	      0.45214984	      0.99147345
      0.61493906	      0.60507271	      0.75315073	      0.45214882	      0.99151305
      0.61503079	      0.60507183	      0.75313291	      0.45214759	      0.99156096
      0.61512253	      0.60507095	      0.75311506	      0.45214636	      0.99160894
      0.61519561	      0.60507025	      0.75310081	      0.45214538	      0.99164721
      0.61526870	      0.60506955	      0.75308654	      0.45214441	      0.99168553
      0.61536417	      0.60506863	      0.75306787	      0.45214313	      0.99173565
      0.61545964	      0.60506772	      0.75304915	      0.45214185	      0.99178585
      0.61553002	      0.60506705	      0.75303533	      0.45214091	      0.99182291
      0.61560041	      0.60506637	      0.75302149	      0.45213997	      0.99186001
      0.61570086	      0.60506541	      0.75300170	      0.45213863	      0.99191303
      0.61578646	      0.60506459	      0.75298481	      0.45213749	      0.99195827
      0.61587205	      0.60506377	      0.75296788	      0.45213635	      0.99200358
      0.61595765	      0.60506296	      0.75295092	      0.45213521	      0.99204894
      0.61604325	      0.60506214	      0.75293394	      0.45213407	      0.99209437
      0.61611795	      0.60506142	      0.75291909	      0.45213307	      0.99213406
      0.61619265	      0.60506071	      0.75290421	      0.45213208	      0.99217380
      0.61628397	      0.60505984	      0.75288600	      0.45213086	      0.99222244
      0.61637528	      0.60505897	      0.75286775	      0.45212965	      0.99227115
      0.61645039	      0.60505825	      0.75285272	      0.45212865	      0.99231127
      0.61652551	      0.60505753	      0.75283766	      0.45212765	      0.99235144
      0.61661771	      0.60505665	      0.75281914	      0.45212643	      0.99240081
      0.61670992	      0.60505577	      0.75280059	      0.45212520	      0.99245025
      0.61678257	      0.60505508	      0.75278595	      0.45212424	      0.99248925
      0.61685522	      0.60505438	      0.75277128	      0.45212328	      0.99252830
      0.61695074	      0.60505347	      0.75275196	      0.45212201	      0.99257971
      0.61704627	      0.60505256	      0.75273261	      0.45212074	      0.99263120
      0.61711659	      0.60505189	      0.75271834	      0.45211981	      0.99266914
      0.61718691	      0.60505122	      0.75270404	      0.45211888	      0.99270713
      0.61728672	      0.60505027	      0.75268372	      0.45211756	      0.99276112
      0.61737242	      0.60504945	      0.75266624	      0.45211643	      0.99280755
      0.61745812	      0.60504864	      0.75264872	      0.45211529	      0.99285403
      0.61754383	      0.60504782	      0.75263118	      0.45211416	      0.99290058
      0.61762953	      0.60504701	      0.75261360	      0.45211303	      0.99294719
      0.61770254	      0.60504631	      0.75259861	      0.45211207	      0.99298694
      0.61777556	      0.60504562	      0.75258359	      0.45211110	      0.99302674
      0.61786880	      0.60504473	      0.75256437	      0.45210987	      0.99307762
      0.61796204	      0.60504384	      0.75254512	      0.45210864	      0.99312858
      0.61803498	      0.60504315	      0.75253004	      0.45210768	      0.99316849
      0.61810792	      0.60504245	      0.75251493	      0.45210672	      0.99320845
      0.61820316	      0.60504155	      0.75249517	      0.45210547	      0.99326069
      0.61829840	      0.60504064	      0.75247537	      0.45210421	      0.99331300
      0.61836779	      0.60503998	      0.75246093	      0.45210330	      0.99335116
      0.61843718	      0.60503932	      0.75244646	      0.45210239	      0.99338936
      0.61853835	      0.60503836	      0.75242533	      0.45210106	      0.99344513
      0.61862386	      0.60503755	      0.75240743	      0.45209994	      0.99349233
      0.61870937	      0.60503674	      0.75238951	      0.45209881	      0.99353958
      0.61879487	      0.60503593	      0.75237156	      0.45209769	      0.99358690
      0.61888038	      0.60503512	      0.75235357	      0.45209657	      0.99363428
      0.61895369	      0.60503442	      0.75233813	      0.45209561	      0.99367494
      0.61902699	      0.60503373	      0.75232266	      0.45209465	      0.99371565
      0.61911927	      0.60503285	      0.75230316	      0.45209344	      0.99376696
      0.61921155	      0.60503198	      0.75228362	      0.45209223	      0.99381833
      0.61928530	      0.60503128	      0.75226798	      0.45209126	      0.99385944
      0.61935905	      0.60503058	      0.75225232	      0.45209030	      0.99390060
      0.61945243	      0.60502969	      0.75223245	      0.45208908	      0.99395277
      0.61954581	      0.60502881	      0.75221255	      0.45208786	      0.99400502
      0.61961673	      0.60502814	      0.75219741	      0.45208693	      0.99404474
      0.61968765	      0.60502746	      0.75218225	      0.45208601	      0.99408451
      0.61978518	      0.60502654	      0.75216136	      0.45208473	      0.99413926
      0.61988271	      0.60502562	      0.75214043	      0.45208346	      0.99419409
      0.61995087	      0.60502497	      0.75212579	      0.45208257	      0.99423246
      0.62001903	      0.60502433	      0.75211112	      0.45208168	      0.99427086
      0.62012229	      0.60502335	      0.75208886	      0.45208034	      0.99432911
      0.62020835	      0.60502254	      0.75207027	      0.45207922	      0.99437773
      0.62029440	      0.60502172	      0.75205166	      0.45207810	      0.99442640
      0.62038046	      0.60502091	      0.75203301	      0.45207698	      0.99447513
      0.62045661	      0.60502019	      0.75201648	      0.45207599	      0.99451831
      0.62053277	      0.60501947	      0.75199993	      0.45207500	      0.99456153
      0.62060892	      0.60501875	      0.75198335	      0.45207401	      0.99460480
      0.62070922	      0.60501780	      0.75196148	      0.45207270	      0.99466186
      0.62078665	      0.60501707	      0.75194457	      0.45207170	      0.99470596
      0.62086408	      0.60501634	      0.75192763	      0.45207069	      0.99475012
      0.62094151	      0.60501561	      0.75191066	      0.45206969	      0.99479432
      0.62104111	      0.60501467	      0.75188880	      0.45206840	      0.99485125
      0.62111701	      0.60501395	      0.75187211	      0.45206741	      0.99489469
      0.62119291	      0.60501324	      0.75185540	      0.45206643	      0.99493817
      0.62128498	      0.60501237	      0.75183510	      0.45206524	      0.99499098
      0.62137705	      0.60501150	      0.75181476	      0.45206405	      0.99504386
      0.62144625	      0.60501085	      0.75179945	      0.45206315	      0.99508364
      0.62151545	      0.60501020	      0.75178411	      0.45206226	      0.99512347
      0.62161487	      0.60500926	      0.75176205	      0.45206097	      0.99518076
      0.62170074	      0.60500845	      0.75174296	      0.45205986	      0.99523031
      0.62178662	      0.60500764	      0.75172383	      0.45205875	      0.99527991
      0.62187250	      0.60500683	      0.75170468	      0.45205764	      0.99532958
      0.62194725	      0.60500613	      0.75168798	      0.45205668	      0.99537286
      0.62202201	      0.60500542	      0.75167125	      0.45205572	      0.99541619
      0.62211184	      0.60500458	      0.75165112	      0.45205456	      0.99546831
      0.62220166	      0.60500373	      0.75163096	      0.45205340	      0.99552050
      0.62227609	      0.60500303	      0.75161423	      0.45205244	      0.99556379
      0.62235053	      0.60500233	      0.75159747	      0.45205148	      0.99560713
      0.62244167	      0.60500148	      0.75157692	      0.45205031	      0.99566025
      0.62253281	      0.60500062	      0.75155633	      0.45204914	      0.99571345
      0.62260506	      0.60499994	      0.75153999	      0.45204821	      0.99575566
      0.62267731	      0.60499926	      0.75152362	      0.45204728	      0.99579792
      0.62277149	      0.60499837	      0.75150225	      0.45204607	      0.99585306
      0.62286567	      0.60499749	      0.75148084	      0.45204486	      0.99590828
      0.62293562	      0.60499683	      0.75146492	      0.45204396	      0.99594933
      0.62300557	      0.60499618	      0.75144897	      0.45204307	      0.99599043
      0.62310384	      0.60499525	      0.75142653	      0.45204181	      0.99604823
      0.62318862	      0.60499446	      0.75140714	      0.45204072	      0.99609816
      0.62327340	      0.60499366	      0.75138772	      0.45203963	      0.99614814
      0.62335817	      0.60499287	      0.75136827	      0.45203855	      0.99619818
      0.62344295	      0.60499207	      0.75134879	      0.45203746	      0.99624828
      0.62351561	      0.60499139	      0.75133207	      0.45203653	      0.99629126
      0.62358827	      0.60499071	      0.75131532	      0.45203560	      0.99633429
      0.62368016	      0.60498985	      0.75129411	      0.45203443	      0.99638875
      0.62377204	      0.60498899	      0.75127287	      0.45203326	      0.99644329
      0.62384467	      0.60498830	      0.75125605	      0.45203233	      0.99648644
      0.62391730	      0.60498762	      0.75123921	      0.45203140	      0.99652964
      0.62401101	      0.60498675	      0.75121744	      0.45203021	      0.99658544
      0.62410472	      0.60498587	      0.75119564	      0.45202901	      0.99664130
      0.62417400	      0.60498522	      0.75117950	      0.45202813	      0.99668265
      0.62424328	      0.60498457	      0.75116334	      0.45202724	      0.99672404
      0.62434239	      0.60498364	      0.75114018	      0.45202598	      0.99678331
      0.62442694	      0.60498285	      0.75112039	      0.45202490	      0.99683394
      0.62451149	      0.60498206	      0.75110057	      0.45202383	      0.99688462
      0.62459604	      0.60498127	      0.75108072	      0.45202275	      0.99693536
      0.62468059	      0.60498048	      0.75106084	      0.45202168	      0.99698615
      0.62475360	      0.60497980	      0.75104364	      0.45202075	      0.99703006
      0.62482660	      0.60497911	      0.75102643	      0.45201982	      0.99707400
      0.62491750	      0.60497826	      0.75100496	      0.45201867	      0.99712878
      0.62500839	      0.60497742	      0.75098346	      0.45201751	      0.99718362
      0.62508184	      0.60497673	      0.75096606	      0.45201658	      0.99722798
      0.62515528	      0.60497604	      0.75094863	      0.45201565	      0.99727238
      0.62524719	      0.60497518	      0.75092680	      0.45201449	      0.99732801
      0.62533910	      0.60497433	      0.75090492	      0.45201332	      0.99738370
      0.62540987	      0.60497367	      0.75088805	      0.45201242	      0.99742663
      0.62548063	      0.60497301	      0.75087117	      0.45201153	      0.99746959
      0.62557635	      0.60497211	      0.75084829	      0.45201032	      0.99752777
      0.62567207	      0.60497122	      0.75082537	      0.45200911	      0.99758603
      0.62574026	      0.60497058	      0.75080902	      0.45200824	      0.99762756
      0.62580844	      0.60496995	      0.75079265	      0.45200738	      0.99766914
      0.62590929	      0.60496901	      0.75076840	      0.45200611	      0.99773070
      0.62599426	      0.60496821	      0.75074793	      0.45200504	      0.99778262
      0.62607922	      0.60496742	      0.75072744	      0.45200396	      0.99783461
      0.62616419	      0.60496663	      0.75070691	      0.45200289	      0.99788665
      0.62624014	      0.60496592	      0.75068853	      0.45200193	      0.99793321
      0.62631609	      0.60496522	      0.75067013	      0.45200098	      0.99797983
      0.62639204	      0.60496451	      0.75065170	      0.45200002	      0.99802648
      0.62648963	      0.60496360	      0.75062799	      0.45199879	      0.99808650
      0.62656670	      0.60496288	      0.75060923	      0.45199782	      0.99813395
      0.62664378	      0.60496216	      0.75059045	      0.45199685	      0.99818145
      0.62672085	      0.60496145	      0.75057164	      0.45199588	      0.99822899
      0.62681793	      0.60496054	      0.75054791	      0.45199466	      0.99828894
      0.62689360	      0.60495984	      0.75052939	      0.45199371	      0.99833572
      0.62696927	      0.60495914	      0.75051084	      0.45199276	      0.99838255
      0.62704494	      0.60495843	      0.75049227	      0.45199181	      0.99842942
      0.62714647	      0.60495749	      0.75046730	      0.45199053	      0.99849239
      0.62722142	      0.60495679	      0.75044885	      0.45198959	      0.99853891
      0.62729637	      0.60495610	      0.75043037	      0.45198865	      0.99858548
      0.62738847	      0.60495524	      0.75040763	      0.45198750	      0.99864278
      0.62747039	      0.60495448	      0.75038737	      0.45198647	      0.99869379
      0.62755232	      0.60495372	      0.75036708	      0.45198545	      0.99874486
      0.62763424	      0.60495296	      0.75034676	      0.45198442	      0.99879598
      0.62771616	      0.60495220	      0.75032641	      0.45198340	      0.99884715
      0.62779809	      0.60495144	      0.75030603	      0.45198237	      0.99889838
      0.62788001	      0.60495068	      0.75028562	      0.45198135	      0.99894965
      0.62796193	      0.60494992	      0.75026519	      0.45198032	      0.99900098
      0.62804386	      0.60494916	      0.75024472	      0.45197930	      0.99905236
      0.62812578	      0.60494840	      0.75022423	      0.45197828	      0.99910380
      0.62819859	      0.60494772	      0.75020599	      0.45197737	      0.99914955
      0.62827140	      0.60494705	      0.75018772	      0.45197646	      0.99919535
      0.62836098	      0.60494622	      0.75016522	      0.45197534	      0.99925175
      0.62845056	      0.60494539	      0.75014268	      0.45197423	      0.99930821
      0.62852487	      0.60494470	      0.75012396	      0.45197330	      0.99935510
      0.62859919	      0.60494401	      0.75010521	      0.45197237	      0.99940203
      0.62868888	      0.60494318	      0.75008255	      0.45197126	      0.99945873
      0.62877857	      0.60494235	      0.75005986	      0.45197014	      0.99951549
      0.62885026	      0.60494169	      0.75004169	      0.45196925	      0.99956091
      0.62892196	      0.60494102	      0.75002350	      0.45196836	      0.99960636
      0.62901488	      0.60494016	      0.74999990	      0.45196720	      0.99966534
      0.62910780	      0.60493930	      0.74997625	      0.45196605	      0.99972438
      0.62917741	      0.60493866	      0.74995851	      0.45196518	      0.99976866
      0.62924703	      0.60493802	      0.74994075	      0.45196432	      0.99981297
      0.62934371	      0.60493712	      0.74991605	      0.45196312	      0.99987458
      0.62944040	      0.60493623	      0.74989130	      0.45196192	      0.99993626
      0.62950693	      0.60493561	      0.74987425	      0.45196110	      0.99997874
      0.62957345	      0.60493500	      0.74985719	      0.45196027	      1.00002126
      0.62967657	      0.60493405	      0.74983069	      0.45195899	      1.00008722
      0.62976162	      0.60493326	      0.74980880	      0.45195794	      1.00014169
      0.62984667	      0.60493247	      0.74978688	      0.45195689	      1.00019622
      0.62993171	      0.60493169	      0.74976493	      0.45195584	      1.00025080
      0.63000625	      0.60493100	      0.74974566	      0.45195492	      1.00029869
      0.63008079	      0.60493031	      0.74972637	      0.45195399	      1.00034661
      0.63015533	      0.60492963	      0.74970706	      0.45195307	      1.00039458
      0.63025591	      0.60492870	      0.74968095	      0.45195183	      1.00045937
      0.63033188	      0.60492800	      0.74966121	      0.45195089	      1.00050837
      0.63040785	      0.60492730	      0.74964144	      0.45194996	      1.00055740
      0.63048382	      0.60492660	      0.74962164	      0.45194902	      1.00060648
      0.63058341	      0.60492568	      0.74959565	      0.45194779	      1.00067089
      0.63065778	      0.60492499	      0.74957622	      0.45194688	      1.00071903
      0.63073215	      0.60492431	      0.74955676	      0.45194596	      1.00076722
      0.63082366	      0.60492346	      0.74953278	      0.45194483	      1.00082658
      0.63090552	      0.60492271	      0.74951130	      0.45194383	      1.00087972
      0.63098738	      0.60492196	      0.74948979	      0.45194282	      1.00093292
      0.63106923	      0.60492120	      0.74946825	      0.45194181	      1.00098617
      0.63115109	      0.60492045	      0.74944668	      0.45194081	      1.00103947
      0.63123295	      0.60491970	      0.74942508	      0.45193980	      1.00109282
      0.63131480	      0.60491894	      0.74940345	      0.45193879	      1.00114622
      0.63138806	      0.60491827	      0.74938407	      0.45193790	      1.00119405
      0.63146131	      0.60491759	      0.74936466	      0.45193700	      1.00124193
      0.63154971	      0.60491678	      0.74934121	      0.45193591	      1.00129976
      0.63163812	      0.60491597	      0.74931772	      0.45193483	      1.00135764
      0.63171212	      0.60491529	      0.74929804	      0.45193392	      1.00140615
      0.63178612	      0.60491461	      0.74927833	      0.45193301	      1.00145469
      0.63187528	      0.60491379	      0.74925455	      0.45193192	      1.00151324
      0.63196445	      0.60491297	      0.74923073	      0.45193083	      1.00157184
      0.63203575	      0.60491231	      0.74921166	      0.45192996	      1.00161875
      0.63210705	      0.60491166	      0.74919257	      0.45192909	      1.00166570
      0.63219973	      0.60491081	      0.74916772	      0.45192795	      1.00172678
      0.63229241	      0.60490996	      0.74914283	      0.45192682	      1.00178793
      0.63236119	      0.60490933	      0.74912434	      0.45192598	      1.00183335
      0.63242997	      0.60490870	      0.74910582	      0.45192514	      1.00187880
      0.63252725	      0.60490780	      0.74907960	      0.45192395	      1.00194316
      0.63261440	      0.60490700	      0.74905607	      0.45192289	      1.00200087
      0.63270156	      0.60490620	      0.74903250	      0.45192183	      1.00205864
      0.63277131	      0.60490556	      0.74901362	      0.45192098	      1.00210492
      0.63284106	      0.60490492	      0.74899471	      0.45192013	      1.00215123
      0.63293505	      0.60490406	      0.74896920	      0.45191898	      1.00221370
      0.63302905	      0.60490320	      0.74894365	      0.45191784	      1.00227624
      0.63309787	      0.60490257	      0.74892492	      0.45191700	      1.00232207
      0.63316669	      0.60490194	      0.74890617	      0.45191616	      1.00236793
      0.63326384	      0.60490105	      0.74887966	      0.45191498	      1.00243274
      0.63334711	      0.60490029	      0.74885691	      0.45191397	      1.00248834
      0.63343038	      0.60489953	      0.74883412	      0.45191296	      1.00254399
      0.63351364	      0.60489876	      0.74881131	      0.45191195	      1.00259970
      0.63359691	      0.60489800	      0.74878846	      0.45191094	      1.00265546
      0.63366943	      0.60489734	      0.74876854	      0.45191006	      1.00270405
      0.63374194	      0.60489668	      0.74874860	      0.45190918	      1.00275269
      0.63383109	      0.60489586	      0.74872404	      0.45190810	      1.00281254
      0.63392024	      0.60489504	      0.74869945	      0.45190702	      1.00287245
      0.63399271	      0.60489438	      0.74867944	      0.45190614	      1.00292120
      0.63406518	      0.60489372	      0.74865941	      0.45190526	      1.00296998
      0.63415585	      0.60489289	      0.74863430	      0.45190417	      1.00303107
      0.63424652	      0.60489206	      0.74860916	      0.45190307	      1.00309222
      0.63431611	      0.60489143	      0.74858985	      0.45190223	      1.00313919
      0.63438571	      0.60489079	      0.74857050	      0.45190139	      1.00318621
      0.63448065	      0.60488992	      0.74854408	      0.45190024	      1.00325040
      0.63457559	      0.60488906	      0.74851762	      0.45189909	      1.00331466
      0.63464210	      0.60488845	      0.74849906	      0.45189829	      1.00335972
      0.63470860	      0.60488784	      0.74848048	      0.45189749	      1.00340480
      0.63480991	      0.60488692	      0.74845214	      0.45189626	      1.00347355
      0.63489360	      0.60488615	      0.74842869	      0.45189526	      1.00353039
      0.63497730	      0.60488539	      0.74840522	      0.45189425	      1.00358729
      0.63506099	      0.60488463	      0.74838171	      0.45189324	      1.00364424
      0.63514468	      0.60488386	      0.74835817	      0.45189223	      1.00370124
      0.63521550	      0.60488322	      0.74833822	      0.45189138	      1.00374952
      0.63528633	      0.60488257	      0.74831825	      0.45189053	      1.00379784
      0.63537726	      0.60488174	      0.74829258	      0.45188943	      1.00385992
      0.63546819	      0.60488092	      0.74826687	      0.45188834	      1.00392207
      0.63553936	      0.60488027	      0.74824673	      0.45188748	      1.00397075
      0.63561053	      0.60487962	      0.74822656	      0.45188663	      1.00401947
      0.63570281	      0.60487878	      0.74820037	      0.45188552	      1.00408269
      0.63579509	      0.60487794	      0.74817415	      0.45188441	      1.00414598
      0.63586322	      0.60487732	      0.74815476	      0.45188360	      1.00419275
      0.63593136	      0.60487670	      0.74813535	      0.45188278	      1.00423955
      0.63602844	      0.60487582	      0.74810767	      0.45188162	      1.00430629
      0.63611179	      0.60487506	      0.74808386	      0.45188062	      1.00436366
      0.63619515	      0.60487430	      0.74806002	      0.45187962	      1.00442107
      0.63627850	      0.60487354	      0.74803615	      0.45187862	      1.00447853
      0.63636186	      0.60487278	      0.74801225	      0.45187762	      1.00453605
      0.63643228	      0.60487214	      0.74799204	      0.45187678	      1.00458467
      0.63650269	      0.60487150	      0.74797180	      0.45187594	      1.00463333
      0.63659394	      0.60487067	      0.74794554	      0.45187485	      1.00469644
      0.63668520	      0.60486984	      0.74791924	      0.45187376	      1.00475962
      0.63675561	      0.60486921	      0.74789893	      0.45187292	      1.00480840
      0.63682603	      0.60486857	      0.74787859	      0.45187208	      1.00485723
      0.63691930	      0.60486772	      0.74785161	      0.45187096	      1.00492195
      0.63701257	      0.60486687	      0.74782460	      0.45186985	      1.00498674
      0.63707939	      0.60486627	      0.74780522	      0.45186905	      1.00503319
      0.63714621	      0.60486566	      0.74778582	      0.45186826	      1.00507968
      0.63724574	      0.60486476	      0.74775689	      0.45186707	      1.00514898
      0.63732905	      0.60486400	      0.74773264	      0.45186608	      1.00520704
      0.63741236	      0.60486325	      0.74770836	      0.45186509	      1.00526515
      0.63749567	      0.60486249	      0.74768405	      0.45186410	      1.00532331
      0.63757898	      0.60486173	      0.74765971	      0.45186311	      1.00538152
      0.63764951	      0.60486109	      0.74763907	      0.45186227	      1.00543084
      0.63772004	      0.60486046	      0.74761842	      0.45186143	      1.00548020
      0.63781069	      0.60485963	      0.74759184	      0.45186035	      1.00554368
      0.63790133	      0.60485881	      0.74756522	      0.45185928	      1.00560721
      0.63797225	      0.60485817	      0.74754437	      0.45185843	      1.00565696
      0.63804316	      0.60485753	      0.74752350	      0.45185759	      1.00570675
      0.63813513	      0.60485670	      0.74749640	      0.45185650	      1.00577137
      0.63822709	      0.60485586	      0.74746926	      0.45185541	      1.00583604
      0.63829497	      0.60485525	      0.74744921	      0.45185461	      1.00588381
      0.63836284	      0.60485464	      0.74742913	      0.45185380	      1.00593162
      0.63845962	      0.60485376	      0.74740047	      0.45185266	      1.00599983
      0.63854268	      0.60485301	      0.74737584	      0.45185167	      1.00605843
      0.63862575	      0.60485226	      0.74735118	      0.45185069	      1.00611709
      0.63870882	      0.60485151	      0.74732648	      0.45184971	      1.00617579
      0.63879189	      0.60485075	      0.74730175	      0.45184873	      1.00623454
      0.63886204	      0.60485012	      0.74728085	      0.45184790	      1.00628419
      0.63893219	      0.60484949	      0.74725992	      0.45184707	      1.00633387
      0.63902315	      0.60484866	      0.74723275	      0.45184600	      1.00639834
      0.63911410	      0.60484784	      0.74720555	      0.45184492	      1.00646287
      0.63918426	      0.60484721	      0.74718454	      0.45184409	      1.00651268
      0.63925442	      0.60484658	      0.74716351	      0.45184327	      1.00656253
      0.63934738	      0.60484574	      0.74713560	      0.45184217	      1.00662863
      0.63944034	      0.60484490	      0.74710766	      0.45184108	      1.00669479
      0.63950691	      0.60484430	      0.74708763	      0.45184029	      1.00674220
      0.63957349	      0.60484370	      0.74706757	      0.45183951	      1.00678965
      0.63967269	      0.60484280	      0.74703765	      0.45183834	      1.00686041
      0.63975572	      0.60484205	      0.74701258	      0.45183736	      1.00691968
      0.63983875	      0.60484130	      0.74698747	      0.45183639	      1.00697900
      0.63992177	      0.60484055	      0.74696233	      0.45183541	      1.00703836
      0.64000480	      0.60483981	      0.74693716	      0.45183444	      1.00709778
      0.64007506	      0.60483917	      0.74691584	      0.45183361	      1.00714809
      0.64014532	      0.60483854	      0.74689450	      0.45183279	      1.00719843
      0.64023569	      0.60483773	      0.74686701	      0.45183172	      1.00726324
      0.64032606	      0.60483691	      0.74683949	      0.45183066	      1.00732809
      0.64039670	      0.60483628	      0.74681795	      0.45182984	      1.00737883
      0.64046734	      0.60483564	      0.74679638	      0.45182901	      1.00742960
      0.64055904	      0.60483481	      0.74676836	      0.45182793	      1.00749556
      0.64065074	      0.60483399	      0.74674029	      0.45182686	      1.00756158
      0.64071833	      0.60483338	      0.74671958	      0.45182607	      1.00761027
      0.64078592	      0.60483277	      0.74669885	      0.45182528	      1.00765900
      0.64088246	      0.60483190	      0.74666921	      0.45182415	      1.00772864
      0.64096525	      0.60483116	      0.74664375	      0.45182318	      1.00778842
      0.64104805	      0.60483041	      0.74661826	      0.45182221	      1.00784824
      0.64113085	      0.60482967	      0.74659274	      0.45182125	      1.00790811
      0.64121364	      0.60482893	      0.74656718	      0.45182028	      1.00796803
      0.64128352	      0.60482830	      0.74654560	      0.45181946	      1.00801863
      0.64135339	      0.60482767	      0.74652399	      0.45181865	      1.00806926
      0.64144408	      0.60482685	      0.74649590	      0.45181759	      1.00813503
      0.64153478	      0.60482604	      0.74646779	      0.45181653	      1.00820085
      0.64160466	      0.60482541	      0.74644609	      0.45181572	      1.00825160
      0.64167454	      0.60482478	      0.74642438	      0.45181490	      1.00830238
      0.64176724	      0.60482395	      0.74639554	      0.45181382	      1.00836980
      0.64185994	      0.60482312	      0.74636666	      0.45181274	      1.00843727
      0.64192625	      0.60482253	      0.74634598	      0.45181197	      1.00848556
      0.64199255	      0.60482193	      0.74632528	      0.45181120	      1.00853388
      0.64209151	      0.60482104	      0.74629435	      0.45181005	      1.00860606
      0.64217427	      0.60482030	      0.74626845	      0.45180909	      1.00866647
      0.64225704	      0.60481956	      0.74624252	      0.45180813	      1.00872692
      0.64233980	      0.60481882	      0.74621656	      0.45180717	      1.00878741
      0.64242256	      0.60481807	      0.74619056	      0.45180621	      1.00884796
      0.64249253	      0.60481745	      0.74616856	      0.45180539	      1.00889916
      0.64256249	      0.60481682	      0.74614654	      0.45180458	      1.00895041
      0.64265263	      0.60481601	      0.74611813	      0.45180354	      1.00901648
      0.64274278	      0.60481520	      0.74608969	      0.45180249	      1.00908260
      0.64281311	      0.60481457	      0.74606747	      0.45180168	      1.00913422
      0.64288345	      0.60481394	      0.74604523	      0.45180086	      1.00918588
      0.64297495	      0.60481313	      0.74601626	      0.45179980	      1.00925313
      0.64306644	      0.60481231	      0.74598726	      0.45179874	      1.00932043
      0.64313372	      0.60481170	      0.74596591	      0.45179797	      1.00936994
      0.64320099	      0.60481110	      0.74594454	      0.45179719	      1.00941948
      0.64329738	      0.60481024	      0.74591389	      0.45179607	      1.00949052
      0.64337993	      0.60480950	      0.74588760	      0.45179512	      1.00955139
      0.64346247	      0.60480876	      0.74586128	      0.45179417	      1.00961232
      0.64354502	      0.60480803	      0.74583493	      0.45179321	      1.00967328
      0.64361928	      0.60480736	      0.74581121	      0.45179236	      1.00972816
      0.64369354	      0.60480670	      0.74578745	      0.45179150	      1.00978307
      0.64376779	      0.60480603	      0.74576367	      0.45179065	      1.00983801
      0.64386206	      0.60480519	      0.74573345	      0.45178956	      1.00990781
      0.64393739	      0.60480452	      0.74570927	      0.45178869	      1.00996363
      0.64401272	      0.60480385	      0.74568506	      0.45178782	      1.01001948
      0.64408805	      0.60480317	      0.74566083	      0.45178696	      1.01007536
      0.64418180	      0.60480234	      0.74563064	      0.45178588	      1.01014496
      0.64425582	      0.60480168	      0.74560677	      0.45178503	      1.01019995
      0.64432985	      0.60480102	      0.74558288	      0.45178417	      1.01025498
      0.64440387	      0.60480035	      0.74555896	      0.45178332	      1.01031003
      0.64450170	      0.60479948	      0.74552731	      0.45178220	      1.01038285
      0.64457507	      0.60479883	      0.74550355	      0.45178136	      1.01043749
      0.64464843	      0.60479817	      0.74547976	      0.45178051	      1.01049216
      0.64473762	      0.60479738	      0.74545081	      0.45177949	      1.01055866
      0.64481741	      0.60479667	      0.74542488	      0.45177858	      1.01061815
      0.64489719	      0.60479596	      0.74539892	      0.45177766	      1.01067760
      0.64497698	      0.60479524	      0.74537293	      0.45177675	      1.01073700
      0.64505676	      0.60479453	      0.74534692	      0.45177583	      1.01079631
      0.64513655	      0.60479382	      0.74532087	      0.45177492	      1.01085552
      0.64521633	      0.60479311	      0.74529480	      0.45177400	      1.01091460
      0.64529612	      0.60479240	      0.74526869	      0.45177309	      1.01097352
      0.64537591	      0.60479169	      0.74524256	      0.45177218	      1.01103226
      0.64545569	      0.60479098	      0.74521640	      0.45177127	      1.01109081
      0.64553548	      0.60479027	      0.74519021	      0.45177035	      1.01114915
      0.64560628	      0.60478964	      0.74516694	      0.45176955	      1.01120072
      0.64567709	      0.60478901	      0.74514365	      0.45176874	      1.01125210
      0.64576476	      0.60478823	      0.74511479	      0.45176774	      1.01131542
      0.64585242	      0.60478745	      0.74508588	      0.45176674	      1.01137839
      0.64592436	      0.60478681	      0.74506214	      0.45176591	      1.01142980
      0.64599630	      0.60478617	      0.74503837	      0.45176509	      1.01148096
      0.64608458	      0.60478539	      0.74500917	      0.45176409	      1.01154337
      0.64617287	      0.60478460	      0.74497994	      0.45176308	      1.01160537
      0.64624185	      0.60478399	      0.74495707	      0.45176230	      1.01165351
      0.64631083	      0.60478338	      0.74493418	      0.45176151	      1.01170138
      0.64640310	      0.60478256	      0.74490353	      0.45176046	      1.01176498
      0.64649537	      0.60478174	      0.74487284	      0.45175941	      1.01182807
      0.64656166	      0.60478115	      0.74485077	      0.45175866	      1.01187306
      0.64662795	      0.60478056	      0.74482868	      0.45175790	      1.01191778
      0.64672555	      0.60477969	      0.74479611	      0.45175679	      1.01198311
      0.64680756	      0.60477896	      0.74476872	      0.45175586	      1.01203751
      0.64688957	      0.60477824	      0.74474129	      0.45175493	      1.01209147
      0.64697157	      0.60477751	      0.74471384	      0.45175400	      1.01214496
      0.64705358	      0.60477678	      0.74468635	      0.45175307	      1.01219800
      0.64712390	      0.60477616	      0.74466275	      0.45175227	      1.01224311
      0.64719421	      0.60477553	      0.74463914	      0.45175147	      1.01228786
      0.64728267	      0.60477475	      0.74460940	      0.45175047	      1.01234366
      0.64737112	      0.60477397	      0.74457962	      0.45174947	      1.01239891
      0.64744177	      0.60477334	      0.74455582	      0.45174867	      1.01244263
      0.64751243	      0.60477271	      0.74453198	      0.45174787	      1.01248599
      0.64760206	      0.60477192	      0.74450172	      0.45174686	      1.01254047
      0.64769170	      0.60477113	      0.74447141	      0.45174584	      1.01259436
      0.64775959	      0.60477053	      0.74444844	      0.45174507	      1.01263479
      0.64782748	      0.60476992	      0.74442544	      0.45174431	      1.01267488
      0.64792124	      0.60476909	      0.74439364	      0.45174325	      1.01272969
      0.64801501	      0.60476826	      0.74436180	      0.45174219	      1.01278384
      0.64808013	      0.60476769	      0.74433967	      0.45174145	      1.01282107
      0.64814525	      0.60476711	      0.74431752	      0.45174072	      1.01285798
      0.64824489	      0.60476623	      0.74428358	      0.45173959	      1.01291386
      0.64832743	      0.60476550	      0.74425543	      0.45173866	      1.01295960
      0.64840997	      0.60476477	      0.74422725	      0.45173773	      1.01300483
      0.64849252	      0.60476404	      0.74419904	      0.45173680	      1.01304957
      0.64856569	      0.60476339	      0.74417401	      0.45173598	      1.01308881
      0.64863886	      0.60476275	      0.74414895	      0.45173515	      1.01312765
      0.64871203	      0.60476210	      0.74412387	      0.45173433	      1.01316611
      0.64880779	      0.60476125	      0.74409101	      0.45173325	      1.01321586
      0.64888221	      0.60476060	      0.74406544	      0.45173242	      1.01325407
      0.64895664	      0.60475994	      0.74403985	      0.45173158	      1.01329189
      0.64903107	      0.60475928	      0.74401422	      0.45173074	      1.01332931
      0.64912599	      0.60475844	      0.74398151	      0.45172968	      1.01337647
      0.64919902	      0.60475780	      0.74395632	      0.45172886	      1.01341233
      0.64927206	      0.60475716	      0.74393110	      0.45172804	      1.01344781
      0.64936004	      0.60475638	      0.74390068	      0.45172705	      1.01349008
      0.64944802	      0.60475560	      0.74387023	      0.45172606	      1.01353181
      0.64951470	      0.60475501	      0.74384712	      0.45172532	      1.01356309
      0.64958139	      0.60475443	      0.74382400	      0.45172457	      1.01359407
      0.64967627	      0.60475359	      0.74379106	      0.45172351	      1.01363765
      0.64975845	      0.60475287	      0.74376250	      0.45172259	      1.01367491
      0.64984063	      0.60475214	      0.74373391	      0.45172167	      1.01371174
      0.64992282	      0.60475142	      0.74370528	      0.45172075	      1.01374813
      0.64999505	      0.60475078	      0.74368010	      0.45171994	      1.01377976
      0.65006729	      0.60475014	      0.74365489	      0.45171913	      1.01381106
      0.65013953	      0.60474951	      0.74362965	      0.45171832	      1.01384204
      0.65023785	      0.60474864	      0.74359527	      0.45171723	      1.01388368
      0.65031176	      0.60474799	      0.74356939	      0.45171640	      1.01391460
      0.65038567	      0.60474734	      0.74354349	      0.45171557	      1.01394519
      0.65045958	      0.60474669	      0.74351757	      0.45171475	      1.01397545
      0.65055624	      0.60474584	      0.74348362	      0.45171367	      1.01401455
      0.65062858	      0.60474520	      0.74345819	      0.45171287	      1.01404345
      0.65070091	      0.60474457	      0.74343274	      0.45171206	      1.01407206
      0.65078983	      0.60474379	      0.74340142	      0.45171107	      1.01410682
      0.65086930	      0.60474309	      0.74337339	      0.45171018	      1.01413751
      0.65094877	      0.60474239	      0.74334534	      0.45170930	      1.01416785
      0.65102823	      0.60474169	      0.74331726	      0.45170841	      1.01419786
      0.65110770	      0.60474099	      0.74328915	      0.45170753	      1.01422753
      0.65118717	      0.60474029	      0.74326101	      0.45170665	      1.01425686
      0.65126663	      0.60473960	      0.74323284	      0.45170576	      1.01428587
      0.65134610	      0.60473890	      0.74320465	      0.45170488	      1.01431456
      0.65141661	      0.60473828	      0.74317961	      0.45170410	      1.01433975
      0.65148711	      0.60473766	      0.74315454	      0.45170331	      1.01436469
      0.65157379	      0.60473690	      0.74312370	      0.45170235	      1.01439502
      0.65166047	      0.60473614	      0.74309282	      0.45170139	      1.01442499
      0.65173214	      0.60473551	      0.74306726	      0.45170059	      1.01444950
      0.65180380	      0.60473488	      0.74304168	      0.45169980	      1.01447377
      0.65189091	      0.60473412	      0.74301056	      0.45169883	      1.01450296
      0.65197802	      0.60473335	      0.74297940	      0.45169787	      1.01453180
      0.65204703	      0.60473275	      0.74295469	      0.45169710	      1.01455441
      0.65211604	      0.60473214	      0.74292996	      0.45169634	      1.01457682
      0.65220658	      0.60473135	      0.74289748	      0.45169534	      1.01460590
      0.65229713	      0.60473056	      0.74286496	      0.45169434	      1.01463464
      0.65236384	      0.60472997	      0.74284098	      0.45169360	      1.01465559
      0.65243056	      0.60472939	      0.74281697	      0.45169286	      1.01467637
      0.65252541	      0.60472856	      0.74278281	      0.45169181	      1.01470559
      0.65260661	      0.60472785	      0.74275353	      0.45169092	      1.01473033
      0.65268781	      0.60472714	      0.74272422	      0.45169002	      1.01475481
      0.65276901	      0.60472643	      0.74269488	      0.45168912	      1.01477905
      0.65285021	      0.60472571	      0.74266551	      0.45168823	      1.01480303
      0.65292020	      0.60472510	      0.74264017	      0.45168746	      1.01482351
      0.65299019	      0.60472449	      0.74261481	      0.45168669	      1.01484381
      0.65307770	      0.60472373	      0.74258306	      0.45168572	      1.01486895
      0.65316521	      0.60472296	      0.74255129	      0.45168476	      1.01489382
      0.65323540	      0.60472235	      0.74252577	      0.45168398	      1.01491357
      0.65330559	      0.60472173	      0.74250024	      0.45168321	      1.01493316
      0.65339443	      0.60472096	      0.74246788	      0.45168223	      1.01495772
      0.65348327	      0.60472018	      0.74243549	      0.45168126	      1.01498203
      0.65355064	      0.60471959	      0.74241091	      0.45168052	      1.01500029
      0.65361801	      0.60471900	      0.74238630	      0.45167978	      1.01501840
      0.65371110	      0.60471819	      0.74235227	      0.45167875	      1.01504321
      0.65380419	      0.60471738	      0.74231819	      0.45167773	      1.01506775
      0.65386864	      0.60471682	      0.74229458	      0.45167702	      1.01508459
      0.65393310	      0.60471625	      0.74227095	      0.45167631	      1.01510130
      0.65403241	      0.60471539	      0.74223449	      0.45167523	      1.01512683
      0.65411424	      0.60471467	      0.74220442	      0.45167433	      1.01514765
      0.65419607	      0.60471396	      0.74217432	      0.45167343	      1.01516829
      0.65427789	      0.60471325	      0.74214419	      0.45167253	      1.01518875
      0.65435087	      0.60471261	      0.74211729	      0.45167174	      1.01520684
      0.65442384	      0.60471198	      0.74209037	      0.45167094	      1.01522479
      0.65449682	      0.60471134	      0.74206343	      0.45167014	      1.01524260
      0.65459057	      0.60471052	      0.74202877	      0.45166911	      1.01526529
      0.65466473	      0.60470988	      0.74200133	      0.45166830	      1.01528309
      0.65473889	      0.60470923	      0.74197387	      0.45166750	      1.01530075
      0.65481305	      0.60470859	      0.74194638	      0.45166674	      1.01531827
      0.65490390	      0.60470780	      0.74191267	      0.45166602	      1.01533957
      0.65498007	      0.60470713	      0.74188437	      0.45166579	      1.01535728
      0.65499568	      0.60470700	      0.74187857	      0.45166580	      1.01536089
      0.65500568	      0.60470691	      0.74187486	      0.45166583	      1.01536320
      0.65501568	      0.60470682	      0.74187114	      0.45166586	      1.01536551
      0.65502852	      0.60470671	      0.74186637	      0.45166593	      1.01536847
      0.65504135	      0.60470660	      0.74186159	      0.45166601	      1.01537143
      0.65505786	      0.60470646	      0.74185545	      0.45166616	      1.01537523
      0.65507437	      0.60470631	      0.74184931	      0.45166634	      1.01537902
      0.65509088	      0.60470617	      0.74184317	      0.45166658	      1.01538280
      0.65510739	      0.60470603	      0.74183702	      0.45166685	      1.01538658
      0.65512390	      0.60470588	      0.74183088	      0.45166719	      1.01539036
      0.65514041	      0.60470574	      0.74182473	      0.45166757	      1.01539413
      0.65516041	      0.60470556	      0.74181728	      0.45166812	      1.01539868
      0.65518042	      0.60470539	      0.74180983	      0.45166876	      1.01540323
      0.65520042	      0.60470522	      0.74180238	      0.45166949	      1.01540777
      0.65522042	      0.60470504	      0.74179492	      0.45167034	      1.01541230
      0.65524043	      0.60470487	      0.74178747	      0.45167129	      1.01541683
      0.65526043	      0.60470470	      0.74178001	      0.45167237	      1.01542134
      0.65528043	      0.60470452	      0.74177255	      0.45167356	      1.01542584
      0.65530044	      0.60470435	      0.74176509	      0.45167489	      1.01543034
      0.65532044	      0.60470418	      0.74175763	      0.45167636	      1.01543483
      0.65534044	      0.60470400	      0.74175016	      0.45167797	      1.01543931
      0.65536044	      0.60470383	      0.74174269	      0.45167972	      1.01544378
      0.65538045	      0.60470366	      0.74173523	      0.45168164	      1.01544824
      0.65540045	      0.60470348	      0.74172775	      0.45168371	      1.01545269
      0.65542045	      0.60470331	      0.74172028	      0.45168595	      1.01545714
      0.65544046	      0.60470314	      0.74171281	      0.45168836	      1.01546157
      0.65546046	      0.60470296	      0.74170533	      0.45169095	      1.01546600
      0.65548046	      0.60470279	      0.74169786	      0.45169372	      1.01547041
      0.65550047	      0.60470262	      0.74169038	      0.45169668	      1.01547482
      0.65552047	      0.60470245	      0.74168290	      0.45169982	      1.01547922
      0.65554047	      0.60470228	      0.74167542	      0.45170316	      1.01548361
      0.65556462	      0.60470207	      0.74166638	      0.45170745	      1.01548890
      0.65558876	      0.60470186	      0.74165735	      0.45171204	      1.01549418
      0.65561291	      0.60470165	      0.74164831	      0.45171693	      1.01549944
      0.65563706	      0.60470145	      0.74163927	      0.45172212	      1.01550469
      0.65566120	      0.60470124	      0.74163022	      0.45172762	      1.01550992
      0.65568535	      0.60470104	      0.74162118	      0.45173343	      1.01551514
      0.65570949	      0.60470083	      0.74161213	      0.45173956	      1.01552035
      0.65573364	      0.60470062	      0.74160308	      0.45174601	      1.01552554
      0.65575779	      0.60470042	      0.74159403	      0.45175277	      1.01553072
      0.65578193	      0.60470022	      0.74158498	      0.45175986	      1.01553588
      0.65580608	      0.60470001	      0.74157592	      0.45176727	      1.01554103
      0.65583023	      0.60469981	      0.74156686	      0.45177500	      1.01554616
      0.65585437	      0.60469961	      0.74155780	      0.45178306	      1.01555128
      0.65587852	      0.60469940	      0.74154874	      0.45179144	      1.01555639
      0.65590266	      0.60469920	      0.74153968	      0.45180014	      1.01556148
      0.65592681	      0.60469900	      0.74153061	      0.45180916	      1.01556655
      0.65595096	      0.60469880	      0.74152155	      0.45181850	      1.01557161
      0.65597510	      0.60469860	      0.74151248	      0.45182816	      1.01557665
      0.65599925	      0.60469840	      0.74150341	      0.45183813	      1.01558167
      0.65602340	      0.60469820	      0.74149434	      0.45184841	      1.01558668
      0.65604754	      0.60469801	      0.74148526	      0.45185901	      1.01559167
      0.65607169	      0.60469781	      0.74147619	      0.45186990	      1.01559664
      0.65609583	      0.60469761	      0.74146711	      0.45188110	      1.01560160
      0.65611998	      0.60469742	      0.74145804	      0.45189259	      1.01560654
      0.65614413	      0.60469722	      0.74144896	      0.45190438	      1.01561146
      0.65616827	      0.60469703	      0.74143988	      0.45191645	      1.01561636
      0.65619242	      0.60469683	      0.74143080	      0.45192881	      1.01562124
      0.65621657	      0.60469664	      0.74142172	      0.45194145	      1.01562610
      0.65624071	      0.60469645	      0.74141263	      0.45195436	      1.01563095
      0.65626486	      0.60469626	      0.74140355	      0.45196753	      1.01563577
      0.65629399	      0.60469603	      0.74139259	      0.45198378	      1.01564156
      0.65632312	      0.60469580	      0.74138163	      0.45200039	      1.01564732
      0.65635225	      0.60469558	      0.74137067	      0.45201736	      1.01565305
      0.65638138	      0.60469535	      0.74135971	      0.45203469	      1.01565875
      0.65641051	      0.60469513	      0.74134875	      0.45205235	      1.01566442
      0.65643964	      0.60469491	      0.74133779	      0.45207033	      1.01567005
      0.65646877	      0.60469469	      0.74132682	      0.45208863	      1.01567565
      0.65649790	      0.60469447	      0.74131586	      0.45210724	      1.01568122
      0.65652703	      0.60469425	      0.74130490	      0.45212613	      1.01568674
      0.65655616	      0.60469404	      0.74129394	      0.45214531	      1.01569224
      0.65658529	      0.60469382	      0.74128298	      0.45216475	      1.01569769
      0.65661441	      0.60469361	      0.74127202	      0.45218444	      1.01570311
      0.65664354	      0.60469340	      0.74126106	      0.45220438	      1.01570849
      0.65667267	      0.60469320	      0.74125010	      0.45222454	      1.01571383
      0.65670180	      0.60469299	      0.74123915	      0.45224492	      1.01571912
      0.65673093	      0.60469279	      0.74122819	      0.45226550	      1.01572438
      0.65675710	      0.60469260	      0.74121835	      0.45228415	      1.01572906
      0.65678326	      0.60469243	      0.74120852	      0.45230294	      1.01573371
      0.65680943	      0.60469225	      0.74119868	      0.45232187	      1.01573833
      0.65683559	      0.60469207	      0.74118885	      0.45234092	      1.01574290
      0.65686175	      0.60469190	      0.74117902	      0.45236009	      1.01574744
      0.65688792	      0.60469172	      0.74116919	      0.45237936	      1.01575194
      0.65691084	      0.60469157	      0.74116058	      0.45239632	      1.01575586
      0.65693375	      0.60469143	      0.74115198	      0.45241335	      1.01575974
      0.65695667	      0.60469128	      0.74114337	      0.45243044	      1.01576359
      0.65697959	      0.60469113	      0.74113477	      0.45244759	      1.01576741
      0.65700251	      0.60469099	      0.74112617	      0.45246479	      1.01577119
      0.65702295	      0.60469086	      0.74111851	      0.45248015	      1.01577455
      0.65704339	      0.60469074	      0.74111084	      0.45249555	      1.01577787
      0.65706382	      0.60469061	      0.74110318	      0.45251098	      1.01578117
      0.65708426	      0.60469049	      0.74109552	      0.45252642	      1.01578444
      0.65710470	      0.60469037	      0.74108786	      0.45254188	      1.01578768
      0.65712289	      0.60469026	      0.74108105	      0.45255565	      1.01579055
      0.65714109	      0.60469015	      0.74107424	      0.45256942	      1.01579339
      0.65715928	      0.60469005	      0.74106743	      0.45258320	      1.01579621
      0.65717748	      0.60468994	      0.74106062	      0.45259698	      1.01579901
      0.65719567	      0.60468984	      0.74105381	      0.45261076	      1.01580178
      0.65721191	      0.60468975	      0.74104774	      0.45262305	      1.01580424
      0.65722816	      0.60468966	      0.74104166	      0.45263533	      1.01580667
      0.65724440	      0.60468957	      0.74103559	      0.45264760	      1.01580909
      0.65726064	      0.60468948	      0.74102953	      0.45265986	      1.01581149
      0.65727688	      0.60468939	      0.74102346	      0.45267210	      1.01581387
      0.65729140	      0.60468931	      0.74101804	      0.45268303	      1.01581598
      0.65730591	      0.60468924	      0.74101262	      0.45269395	      1.01581807
      0.65732043	      0.60468916	      0.74100721	      0.45270484	      1.01582015
      0.65733494	      0.60468908	      0.74100179	      0.45271572	      1.01582221
      0.65734946	      0.60468901	      0.74099638	      0.45272658	      1.01582426
      0.65736245	      0.60468894	      0.74099154	      0.45273628	      1.01582607
      0.65737544	      0.60468888	      0.74098670	      0.45274596	      1.01582788
      0.65738843	      0.60468881	      0.74098186	      0.45275562	      1.01582967
      0.65740142	      0.60468875	      0.74097702	      0.45276526	      1.01583144
      0.65741441	      0.60468869	      0.74097218	      0.45277488	      1.01583320
      0.65742603	      0.60468863	      0.74096786	      0.45278346	      1.01583477
      0.65743764	      0.60468858	      0.74096354	      0.45279202	      1.01583632
      0.65744926	      0.60468852	      0.74095922	      0.45280056	      1.01583786
      0.65746087	      0.60468847	      0.74095490	      0.45280907	      1.01583938
      0.65747249	      0.60468841	      0.74095059	      0.45281757	      1.01584090
      0.65748286	      0.60468837	      0.74094673	      0.45282513	      1.01584225
      0.65749323	      0.60468832	      0.74094288	      0.45283268	      1.01584358
      0.65750359	      0.60468827	      0.74093903	      0.45284020	      1.01584490
      0.65751396	      0.60468823	      0.74093518	      0.45284771	      1.01584622
      0.65752433	      0.60468818	      0.74093134	      0.45285519	      1.01584753
      0.65753433	      0.60468814	      0.74092763	      0.45286239	      1.01584877
      0.65754433	      0.60468810	      0.74092392	      0.45286957	      1.01585002
      0.65755433	      0.60468805	      0.74092021	      0.45287672	      1.01585125
      0.65756433	      0.60468801	      0.74091651	      0.45288386	      1.01585247
      0.65757433	      0.60468797	      0.74091280	      0.45289097	      1.01585368
      0.65758433	      0.60468793	      0.74090910	      0.45289805	      1.01585488
      0.65759433	      0.60468789	      0.74090540	      0.45290512	      1.01585607
      0.65760433	      0.60468785	      0.74090170	      0.45291215	      1.01585726
      0.65761433	      0.60468781	      0.74089800	      0.45291917	      1.01585843
      0.65762433	      0.60468778	      0.74089430	      0.45292615	      1.01585959
      0.65763433	      0.60468774	      0.74089060	      0.45293311	      1.01586074
      0.65764433	      0.60468770	      0.74088691	      0.45294004	      1.01586188
      0.65765433	      0.60468767	      0.74088322	      0.45294695	      1.01586301
      0.65766433	      0.60468763	      0.74087953	      0.45295382	      1.01586413
      0.65767433	      0.60468760	      0.74087584	      0.45296066	      1.01586524
      0.65768433	      0.60468757	      0.74087215	      0.45296747	      1.01586634
      0.65769433	      0.60468754	      0.74086846	      0.45297425	      1.01586742
      0.65770433	      0.60468750	      0.74086478	      0.45298099	      1.01586850
      0.65771433	      0.60468747	      0.74086110	      0.45298770	      1.01586957
      0.65772433	      0.60468744	      0.74085741	      0.45299437	      1.01587062
      0.65773433	      0.60468741	      0.74085373	      0.45300101	      1.01587166
      0.65774433	      0.60468738	      0.74085006	      0.45300762	      1.01587269
      0.65775433	      0.60468735	      0.74084638	      0.45301418	      1.01587371
      0.65776433	      0.60468732	      0.74084270	      0.45302071	      1.01587472
      0.65777433	      0.60468730	      0.74083903	      0.45302720	      1.01587572
      0.65778433	      0.60468727	      0.74083536	      0.45303365	      1.01587671
      0.65779433	      0.60468724	      0.74083169	      0.45304007	      1.01587769
      0.65780433	      0.60468721	      0.74082802	      0.45304644	      1.01587865
      0.65781433	      0.60468719	      0.74082436	      0.45305278	      1.01587961
      0.65782433	      0.60468716	      0.74082069	      0.45305907	      1.01588055
      0.65783433	      0.60468713	      0.74081703	      0.45306533	      1.01588148
      0.65784433	      0.60468711	      0.74081337	      0.45307154	      1.01588240
      0.65785433	      0.60468708	      0.74080971	      0.45307772	      1.01588331
      0.65786433	      0.60468706	      0.74080605	      0.45308385	      1.01588421
      0.65787433	      0.60468703	      0.74080239	      0.45308994	      1.01588510
      0.65788433	      0.60468701	      0.74079874	      0.45309600	      1.01588597
      0.65789433	      0.60468698	      0.74079508	      0.45310201	      1.01588684
      0.65790433	      0.60468696	      0.74079143	      0.45310798	      1.01588769
      0.65791433	      0.60468693	      0.74078778	      0.45311391	      1.01588854
      0.65792433	      0.60468691	      0.74078413	      0.45311980	      1.01588937
      0.65793433	      0.60468688	      0.74078049	      0.45312565	      1.01589019
      0.65794433	      0.60468686	      0.74077684	      0.45313146	      1.01589100
      0.65795433	      0.60468684	      0.74077320	      0.45313723	      1.01589180
      0.65796433	      0.60468681	      0.74076956	      0.45314296	      1.01589259
      0.65797433	      0.60468679	      0.74076592	      0.45314865	      1.01589337
      0.65798433	      0.60468676	      0.74076228	      0.45315430	      1.01589414
      0.65799638	      0.60468674	      0.74075790	      0.45316105	      1.01589505
      0.65800843	      0.60468671	      0.74075352	      0.45316775	      1.01589594
      0.65802048	      0.60468668	      0.74074914	      0.45317439	      1.01589682
      0.65803253	      0.60468665	      0.74074476	      0.45318097	      1.01589769
      0.65804458	      0.60468662	      0.74074039	      0.45318750	      1.01589854
      0.65805663	      0.60468659	      0.74073602	      0.45319398	      1.01589937
      0.65806868	      0.60468656	      0.74073165	      0.45320039	      1.01590019
      0.65808073	      0.60468653	      0.74072729	      0.45320676	      1.01590099
      0.65809530	      0.60468650	      0.74072202	      0.45321438	      1.01590194
      0.65810986	      0.60468647	      0.74071674	      0.45322192	      1.01590286
      0.65812443	      0.60468643	      0.74071148	      0.45322938	      1.01590377
      0.65813899	      0.60468640	      0.74070621	      0.45323677	      1.01590465
      0.65815356	      0.60468636	      0.74070095	      0.45324408	      1.01590551
      0.65816812	      0.60468633	      0.74069570	      0.45325132	      1.01590635
      0.65818269	      0.60468629	      0.74069044	      0.45325848	      1.01590717
      0.65819726	      0.60468625	      0.74068520	      0.45326557	      1.01590796
      0.65821518	      0.60468621	      0.74067874	      0.45327419	      1.01590891
      0.65823310	      0.60468617	      0.74067229	      0.45328270	      1.01590983
      0.65825102	      0.60468612	      0.74066585	      0.45329111	      1.01591071
      0.65826894	      0.60468608	      0.74065941	      0.45329942	      1.01591156
      0.65828686	      0.60468603	      0.74065298	      0.45330762	      1.01591238
      0.65830479	      0.60468599	      0.74064655	      0.45331572	      1.01591317
      0.65832271	      0.60468594	      0.74064012	      0.45332371	      1.01591392
      0.65834487	      0.60468589	      0.74063219	      0.45333347	      1.01591481
      0.65836703	      0.60468583	      0.74062426	      0.45334308	      1.01591565
      0.65838919	      0.60468578	      0.74061634	      0.45335254	      1.01591644
      0.65841135	      0.60468572	      0.74060843	      0.45336187	      1.01591718
      0.65843351	      0.60468566	      0.74060052	      0.45337105	      1.01591788
      0.65845567	      0.60468560	      0.74059263	      0.45338010	      1.01591853
      0.65848334	      0.60468553	      0.74058278	      0.45339120	      1.01591927
      0.65851101	      0.60468546	      0.74057295	      0.45340211	      1.01591994
      0.65853867	      0.60468538	      0.74056312	      0.45341281	      1.01592054
      0.65856634	      0.60468531	      0.74055331	      0.45342332	      1.01592107
      0.65859963	      0.60468522	      0.74054152	      0.45343572	      1.01592160
      0.65863292	      0.60468513	      0.74052975	      0.45344785	      1.01592204
      0.65867314	      0.60468502	      0.74051555	      0.45346217	      1.01592242
      0.65871336	      0.60468490	      0.74050138	      0.45347612	      1.01592266
      0.65874689	      0.60468481	      0.74048959	      0.45348748	      1.01592275
      0.65878041	      0.60468471	      0.74047781	      0.45349860	      1.01592273
      0.65881600	      0.60468461	      0.74046533	      0.45351015	      1.01592261
      0.65886184	      0.60468448	      0.74044928	      0.45352466	      1.01592228
      0.65891768	      0.60468431	      0.74042977	      0.45354179	      1.01592163
      0.65895325	      0.60468421	      0.74041737	      0.45355241	      1.01592108
      0.65898881	      0.60468410	      0.74040499	      0.45356279	      1.01592042
      0.65902438	      0.60468399	      0.74039263	      0.45357296	      1.01591964
      0.65905994	      0.60468388	      0.74038029	      0.45358292	      1.01591876
      0.65909551	      0.60468377	      0.74036797	      0.45359267	      1.01591778
      0.65913107	      0.60468366	      0.74035567	      0.45360222	      1.01591669
      0.65916664	      0.60468354	      0.74034339	      0.45361157	      1.01591549
      0.65920221	      0.60468343	      0.74033113	      0.45362074	      1.01591419
      0.65923777	      0.60468332	      0.74031888	      0.45362972	      1.01591278
      0.65927334	      0.60468320	      0.74030666	      0.45363852	      1.01591127
      0.65930890	      0.60468308	      0.74029446	      0.45364714	      1.01590966
      0.65934447	      0.60468297	      0.74028227	      0.45365560	      1.01590795
      0.65938003	      0.60468285	      0.74027010	      0.45366389	      1.01590614
      0.65941033	      0.60468274	      0.74025975	      0.45367082	      1.01590451
      0.65944062	      0.60468264	      0.74024942	      0.45367764	      1.01590282
      0.65947847	      0.60468251	      0.74023653	      0.45368601	      1.01590060
      0.65951633	      0.60468238	      0.74022365	      0.45369420	      1.01589827
      0.65954673	      0.60468227	      0.74021333	      0.45370067	      1.01589632
      0.65957714	      0.60468217	      0.74020302	      0.45370702	      1.01589430
      0.65961389	      0.60468204	      0.74019058	      0.45371457	      1.01589176
      0.65965064	      0.60468191	      0.74017815	      0.45372198	      1.01588912
      0.65968102	      0.60468180	      0.74016790	      0.45372799	      1.01588686
      0.65971141	      0.60468169	      0.74015765	      0.45373391	      1.01588453
      0.65974179	      0.60468158	      0.74014743	      0.45373974	      1.01588214
      0.65978414	      0.60468142	      0.74013319	      0.45374771	      1.01587869
      0.65981142	      0.60468132	      0.74012404	      0.45375276	      1.01587639
      0.65983870	      0.60468122	      0.74011489	      0.45375773	      1.01587405
      0.65987773	      0.60468107	      0.74010183	      0.45376473	      1.01587060
      0.65991403	      0.60468094	      0.74008970	      0.45377112	      1.01586729
      0.65995032	      0.60468080	      0.74007759	      0.45377739	      1.01586389
      0.65998023	      0.60468068	      0.74006763	      0.45378247	      1.01586102
      0.66001014	      0.60468057	      0.74005768	      0.45378748	      1.01585808
      0.66004698	      0.60468042	      0.74004544	      0.45379355	      1.01585438
      0.66007638	      0.60468031	      0.74003568	      0.45379832	      1.01585136
      0.66010578	      0.60468019	      0.74002595	      0.45380301	      1.01584829
      0.66013517	      0.60468007	      0.74001622	      0.45380764	      1.01584515
      0.66017639	      0.60467991	      0.74000260	      0.45381403	      1.01584065
      0.66020162	      0.60467981	      0.73999428	      0.45381787	      1.01583784
      0.66022686	      0.60467971	      0.73998596	      0.45382167	      1.01583498
      0.66026567	      0.60467955	      0.73997319	      0.45382743	      1.01583051
      0.66032773	      0.60467929	      0.73995281	      0.45383642	      1.01582315
      0.66035434	      0.60467918	      0.73994409	      0.45384020	      1.01581992
      0.66039192	      0.60467903	      0.73993179	      0.45384545	      1.01581527
      0.66042511	      0.60467889	      0.73992095	      0.45385001	      1.01581109
      0.66046926	      0.60467870	      0.73990655	      0.45385597	      1.01580543
      0.66049422	      0.60467859	      0.73989841	      0.45385929	      1.01580217
      0.66051919	      0.60467849	      0.73989029	      0.45386258	      1.01579887
      0.66055844	      0.60467832	      0.73987754	      0.45386766	      1.01579360
      0.66058901	      0.60467819	      0.73986762	      0.45387156	      1.01578943
      0.66061958	      0.60467805	      0.73985772	      0.45387540	      1.01578521
      0.66065014	      0.60467792	      0.73984783	      0.45387919	      1.01578092
      0.66068071	      0.60467778	      0.73983795	      0.45388293	      1.01577658
      0.66071128	      0.60467765	      0.73982809	      0.45388663	      1.01577218
      0.66074184	      0.60467751	      0.73981824	      0.45389027	      1.01576772
      0.66077241	      0.60467737	      0.73980840	      0.45389386	      1.01576321
      0.66080298	      0.60467724	      0.73979857	      0.45389740	      1.01575864
      0.66083354	      0.60467710	      0.73978876	      0.45390090	      1.01575401
      0.66086411	      0.60467696	      0.73977896	      0.45390435	      1.01574933
      0.66089468	      0.60467682	      0.73976918	      0.45390776	      1.01574459
      0.66092524	      0.60467668	      0.73975940	      0.45391112	      1.01573980
      0.66095581	      0.60467654	      0.73974964	      0.45391443	      1.01573496
      0.66098638	      0.60467640	      0.73973990	      0.45391771	      1.01573005
      0.66101694	      0.60467625	      0.73973016	      0.45392094	      1.01572510
      0.66104751	      0.60467611	      0.73972044	      0.45392413	      1.01572009
      0.66107808	      0.60467596	      0.73971073	      0.45392728	      1.01571503
      0.66110461	      0.60467584	      0.73970232	      0.45392998	      1.01571059
      0.66113114	      0.60467571	      0.73969391	      0.45393265	      1.01570611
      0.66116830	      0.60467553	      0.73968215	      0.45393634	      1.01569978
      0.66119519	      0.60467541	      0.73967365	      0.45393898	      1.01569514
      0.66122208	      0.60467528	      0.73966517	      0.45394158	      1.01569047
      0.66125487	      0.60467512	      0.73965483	      0.45394472	      1.01568471
      0.66128701	      0.60467496	      0.73964472	      0.45394776	      1.01567902
      0.66131914	      0.60467480	      0.73963461	      0.45395075	      1.01567326
      0.66135128	      0.60467464	      0.73962453	      0.45395371	      1.01566745
      0.66137875	      0.60467451	      0.73961592	      0.45395620	      1.01566244
      0.66140622	      0.60467437	      0.73960731	      0.45395867	      1.01565739
      0.66143369	      0.60467423	      0.73959872	      0.45396112	      1.01565230
      0.66146914	      0.60467406	      0.73958765	      0.45396423	      1.01564566
      0.66149942	      0.60467390	      0.73957820	      0.45396685	      1.01563995
      0.66152970	      0.60467375	      0.73956877	      0.45396944	      1.01563418
      0.66155998	      0.60467360	      0.73955935	      0.45397200	      1.01562837
      0.66159026	      0.60467344	      0.73954995	      0.45397453	      1.01562251
      0.66162054	      0.60467329	      0.73954055	      0.45397703	      1.01561660
      0.66165082	      0.60467313	      0.73953117	      0.45397949	      1.01561065
      0.66168110	      0.60467297	      0.73952180	      0.45398193	      1.01560464
      0.66171138	      0.60467282	      0.73951244	      0.45398434	      1.01559859
      0.66174166	      0.60467266	      0.73950309	      0.45398672	      1.01559250
      0.66177194	      0.60467250	      0.73949376	      0.45398908	      1.01558635
      0.66180222	      0.60467234	      0.73948444	      0.45399140	      1.01558017
      0.66183250	      0.60467218	      0.73947513	      0.45399370	      1.01557393
      0.66186278	      0.60467202	      0.73946583	      0.45399597	      1.01556765
      0.66189306	      0.60467186	      0.73945654	      0.45399822	      1.01556133
      0.66192333	      0.60467169	      0.73944727	      0.45400044	      1.01555496
      0.66195361	      0.60467153	      0.73943801	      0.45400263	      1.01554854
      0.66198389	      0.60467137	      0.73942876	      0.45400480	      1.01554208
      0.66201417	      0.60467120	      0.73941952	      0.45400694	      1.01553558
      0.66204445	      0.60467104	      0.73941030	      0.45400906	      1.01552903
      0.66207473	      0.60467087	      0.73940108	      0.45401116	      1.01552244
      0.66210501	      0.60467071	      0.73939188	      0.45401323	      1.01551580
      0.66213529	      0.60467054	      0.73938269	      0.45401528	      1.01550912
      0.66216557	      0.60467037	      0.73937351	      0.45401730	      1.01550240
      0.66219585	      0.60467021	      0.73936435	      0.45401930	      1.01549563
      0.66222613	      0.60467004	      0.73935519	      0.45402128	      1.01548883
      0.66225641	      0.60466987	      0.73934605	      0.45402323	      1.01548198
      0.66228669	      0.60466970	      0.73933692	      0.45402517	      1.01547508
      0.66231697	      0.60466953	      0.73932780	      0.45402708	      1.01546815
      0.66234725	      0.60466936	      0.73931869	      0.45402897	      1.01546117
      0.66237752	      0.60466919	      0.73930960	      0.45403084	      1.01545415
      0.66240780	      0.60466901	      0.73930051	      0.45403269	      1.01544709
      0.66244429	      0.60466881	      0.73928958	      0.45403489	      1.01543853
      0.66247041	      0.60466866	      0.73928177	      0.45403645	      1.01543237
      0.66249652	      0.60466851	      0.73927397	      0.45403799	      1.01542617
      0.66253169	      0.60466830	      0.73926347	      0.45404004	      1.01541778
      0.66256554	      0.60466811	      0.73925338	      0.45404199	      1.01540966
      0.66260843	      0.60466786	      0.73924062	      0.45404443	      1.01539929
      0.66263311	      0.60466771	      0.73923329	      0.45404582	      1.01539329
      0.66265778	      0.60466757	      0.73922597	      0.45404719	      1.01538726
      0.66269725	      0.60466734	      0.73921427	      0.45404936	      1.01537756
      0.66272957	      0.60466715	      0.73920471	      0.45405112	      1.01536957
      0.66276188	      0.60466695	      0.73919516	      0.45405285	      1.01536154
      0.66279419	      0.60466676	      0.73918562	      0.45405457	      1.01535346
      0.66282269	      0.60466659	      0.73917723	      0.45405606	      1.01534631
      0.66285118	      0.60466642	      0.73916884	      0.45405754	      1.01533911
      0.66288856	      0.60466620	      0.73915785	      0.45405946	      1.01532963
      0.66291802	      0.60466602	      0.73914920	      0.45406096	      1.01532211
      0.66294748	      0.60466584	      0.73914056	      0.45406244	      1.01531456
      0.66297694	      0.60466566	      0.73913194	      0.45406390	      1.01530697
      0.66301439	      0.60466544	      0.73912099	      0.45406574	      1.01529728
      0.66304597	      0.60466524	      0.73911177	      0.45406727	      1.01528905
      0.66307756	      0.60466505	      0.73910256	      0.45406879	      1.01528079
      0.66310914	      0.60466486	      0.73909336	      0.45407029	      1.01527249
      0.66314073	      0.60466466	      0.73908418	      0.45407177	      1.01526415
      0.66317231	      0.60466447	      0.73907500	      0.45407323	      1.01525576
      0.66320390	      0.60466427	      0.73906584	      0.45407468	      1.01524734
      0.66323548	      0.60466408	      0.73905669	      0.45407612	      1.01523888
      0.66327158	      0.60466385	      0.73904625	      0.45407774	      1.01522917
      0.66330768	      0.60466362	      0.73903583	      0.45407934	      1.01521940
      0.66333532	      0.60466345	      0.73902786	      0.45408055	      1.01521189
      0.66336295	      0.60466328	      0.73901990	      0.45408175	      1.01520435
      0.66340617	      0.60466300	      0.73900747	      0.45408360	      1.01519250
      0.66343450	      0.60466283	      0.73899933	      0.45408480	      1.01518469
      0.66346283	      0.60466265	      0.73899121	      0.45408599	      1.01517686
      0.66350080	      0.60466240	      0.73898033	      0.45408756	      1.01516631
      0.66353774	      0.60466217	      0.73896977	      0.45408907	      1.01515599
      0.66357469	      0.60466193	      0.73895922	      0.45409056	      1.01514563
      0.66360640	      0.60466173	      0.73895018	      0.45409183	      1.01513669
      0.66363811	      0.60466152	      0.73894114	      0.45409308	      1.01512771
      0.66366983	      0.60466132	      0.73893213	      0.45409432	      1.01511870
      0.66370838	      0.60466107	      0.73892118	      0.45409581	      1.01510769
      0.66374692	      0.60466082	      0.73891025	      0.45409728	      1.01509664
      0.66377597	      0.60466063	      0.73890203	      0.45409837	      1.01508827
      0.66380501	      0.60466044	      0.73889382	      0.45409946	      1.01507988
      0.66384339	      0.60466019	      0.73888298	      0.45410087	      1.01506874
      0.66388169	      0.60465994	      0.73887219	      0.45410227	      1.01505757
      0.66391999	      0.60465968	      0.73886141	      0.45410364	      1.01504635
      0.66395127	      0.60465948	      0.73885262	      0.45410475	      1.01503714
      0.66398256	      0.60465927	      0.73884384	      0.45410585	      1.01502791
      0.66402335	      0.60465900	      0.73883241	      0.45410727	      1.01501581
      0.66405618	      0.60465878	      0.73882322	      0.45410840	      1.01500604
      0.66408901	      0.60465856	      0.73881405	      0.45410951	      1.01499623
      0.66412183	      0.60465834	      0.73880489	      0.45411061	      1.01498639
      0.66416481	      0.60465805	      0.73879292	      0.45411203	      1.01497344
      0.66419549	      0.60465785	      0.73878439	      0.45411304	      1.01496416
      0.66422616	      0.60465764	      0.73877587	      0.45411403	      1.01495485
      0.66426632	      0.60465737	      0.73876473	      0.45411532	      1.01494262
      0.66430526	      0.60465711	      0.73875395	      0.45411655	      1.01493071
      0.66434420	      0.60465684	      0.73874318	      0.45411776	      1.01491875
      0.66437730	      0.60465661	      0.73873405	      0.45411878	      1.01490854
      0.66441040	      0.60465639	      0.73872492	      0.45411979	      1.01489830
      0.66445137	      0.60465611	      0.73871365	      0.45412102	      1.01488558
      0.66448668	      0.60465587	      0.73870394	      0.45412207	      1.01487457
      0.66452200	      0.60465562	      0.73869425	      0.45412311	      1.01486352
      0.66455732	      0.60465538	      0.73868458	      0.45412414	      1.01485243
      0.66459264	      0.60465514	      0.73867492	      0.45412515	      1.01484130
      0.66462795	      0.60465489	      0.73866527	      0.45412615	      1.01483013
      0.66467359	      0.60465457	      0.73865282	      0.45412743	      1.01481564
      0.66470512	      0.60465435	      0.73864424	      0.45412830	      1.01480560
      0.66473664	      0.60465413	      0.73863567	      0.45412917	      1.01479552
      0.66478051	      0.60465383	      0.73862376	      0.45413035	      1.01478145
      0.66482212	      0.60465354	      0.73861249	      0.45413146	      1.01476805
      0.66486374	      0.60465324	      0.73860123	      0.45413255	      1.01475460
      0.66489777	      0.60465300	      0.73859204	      0.45413344	      1.01474356
      0.66493181	      0.60465276	      0.73858286	      0.45413431	      1.01473249
      0.66497561	      0.60465245	      0.73857106	      0.45413542	      1.01471819
      0.66501404	      0.60465218	      0.73856073	      0.45413638	      1.01470560
      0.66505247	      0.60465191	      0.73855042	      0.45413733	      1.01469296
      0.66509089	      0.60465163	      0.73854013	      0.45413827	      1.01468028
      0.66512932	      0.60465136	      0.73852985	      0.45413919	      1.01466757
      0.66516774	      0.60465108	      0.73851958	      0.45414011	      1.01465480
      0.66520617	      0.60465081	      0.73850934	      0.45414101	      1.01464200
      0.66524460	      0.60465053	      0.73849911	      0.45414190	      1.01462916
      0.66528302	      0.60465026	      0.73848890	      0.45414278	      1.01461627
      0.66532145	      0.60464998	      0.73847870	      0.45414365	      1.01460335
      0.66535987	      0.60464970	      0.73846852	      0.45414451	      1.01459038
      0.66539830	      0.60464942	      0.73845835	      0.45414536	      1.01457738
      0.66544763	      0.60464907	      0.73844533	      0.45414643	      1.01456062
      0.66548273	      0.60464881	      0.73843608	      0.45414719	      1.01454866
      0.66551782	      0.60464855	      0.73842684	      0.45414793	      1.01453667
      0.66556540	      0.60464821	      0.73841434	      0.45414893	      1.01452036
      0.66561297	      0.60464786	      0.73840187	      0.45414991	      1.01450399
      0.66564763	      0.60464761	      0.73839280	      0.45415061	      1.01449203
      0.66568229	      0.60464735	      0.73838374	      0.45415131	      1.01448003
      0.66573204	      0.60464699	      0.73837076	      0.45415229	      1.01446276
      0.66577537	      0.60464667	      0.73835947	      0.45415314	      1.01444767
      0.66581869	      0.60464635	      0.73834821	      0.45415398	      1.01443253
      0.66586202	      0.60464603	      0.73833697	      0.45415480	      1.01441734
      0.66590071	      0.60464574	      0.73832694	      0.45415552	      1.01440374
      0.66593939	      0.60464545	      0.73831694	      0.45415624	      1.01439011
      0.66597808	      0.60464516	      0.73830695	      0.45415695	      1.01437643
      0.66602999	      0.60464478	      0.73829357	      0.45415788	      1.01435803
      0.66607213	      0.60464446	      0.73828273	      0.45415863	      1.01434303
      0.66611427	      0.60464415	      0.73827191	      0.45415937	      1.01432800
      0.66615641	      0.60464383	      0.73826111	      0.45416010	      1.01431292
      0.66619855	      0.60464352	      0.73825033	      0.45416081	      1.01429780
      0.66624070	      0.60464320	      0.73823956	      0.45416152	      1.01428264
      0.66628284	      0.60464288	      0.73822882	      0.45416222	      1.01426744
      0.66633735	      0.60464247	      0.73821494	      0.45416311	      1.01424771
      0.66637479	      0.60464219	      0.73820544	      0.45416371	      1.01423412
      0.66641223	      0.60464190	      0.73819594	      0.45416430	      1.01422050
      0.66646460	      0.60464151	      0.73818268	      0.45416512	      1.01420139
      0.66651407	      0.60464113	      0.73817019	      0.45416588	      1.01418329
      0.66656353	      0.60464076	      0.73815772	      0.45416663	      1.01416513
      0.66660453	      0.60464044	      0.73814741	      0.45416724	      1.01415004
      0.66664553	      0.60464013	      0.73813711	      0.45416785	      1.01413491
      0.66669797	      0.60463973	      0.73812396	      0.45416860	      1.01411550
      0.66674242	      0.60463939	      0.73811284	      0.45416924	      1.01409900
      0.66678688	      0.60463905	      0.73810174	      0.45416986	      1.01408246
      0.66683134	      0.60463871	      0.73809066	      0.45417048	      1.01406588
      0.66687579	      0.60463837	      0.73807959	      0.45417109	      1.01404925
      0.66692025	      0.60463803	      0.73806855	      0.45417168	      1.01403258
      0.66697385	      0.60463761	      0.73805527	      0.45417239	      1.01401243
      0.66702025	      0.60463725	      0.73804379	      0.45417300	      1.01399493
      0.66706666	      0.60463690	      0.73803233	      0.45417359	      1.01397740
      0.66711306	      0.60463654	      0.73802090	      0.45417418	      1.01395981
      0.66715946	      0.60463618	      0.73800949	      0.45417475	      1.01394218
      0.66720587	      0.60463582	      0.73799810	      0.45417532	      1.01392451
      0.66725227	      0.60463546	      0.73798673	      0.45417588	      1.01390680
      0.66729868	      0.60463510	      0.73797538	      0.45417643	      1.01388904
      0.66735264	      0.60463467	      0.73796221	      0.45417706	      1.01386834
      0.66740661	      0.60463425	      0.73794907	      0.45417768	      1.01384757
      0.66744806	      0.60463393	      0.73793900	      0.45417815	      1.01383159
      0.66748950	      0.60463361	      0.73792895	      0.45417861	      1.01381557
      0.66754895	      0.60463314	      0.73791456	      0.45417926	      1.01379255
      0.66759776	      0.60463276	      0.73790277	      0.45417978	      1.01377359
      0.66764657	      0.60463238	      0.73789101	      0.45418030	      1.01375458
      0.66769538	      0.60463199	      0.73787926	      0.45418080	      1.01373553
      0.66774418	      0.60463161	      0.73786754	      0.45418130	      1.01371644
      0.66779299	      0.60463122	      0.73785585	      0.45418179	      1.01369730
      0.66784612	      0.60463080	      0.73784315	      0.45418231	      1.01367643
      0.66789924	      0.60463038	      0.73783047	      0.45418283	      1.01365550
      0.66795237	      0.60462996	      0.73781783	      0.45418333	      1.01363452
      0.66800549	      0.60462954	      0.73780521	      0.45418383	      1.01361349
      0.66804886	      0.60462920	      0.73779492	      0.45418423	      1.01359628
      0.66809223	      0.60462886	      0.73778466	      0.45418462	      1.01357905
      0.66815168	      0.60462839	      0.73777062	      0.45418515	      1.01355537
      0.66821112	      0.60462791	      0.73775662	      0.45418567	      1.01353162
      0.66825501	      0.60462756	      0.73774630	      0.45418604	      1.01351406
      0.66829889	      0.60462721	      0.73773600	      0.45418641	      1.01349646
      0.66835778	      0.60462675	      0.73772221	      0.45418690	      1.01347280
      0.66841667	      0.60462628	      0.73770846	      0.45418737	      1.01344907
      0.66846572	      0.60462588	      0.73769703	      0.45418776	      1.01342928
      0.66851476	      0.60462549	      0.73768562	      0.45418815	      1.01340944
      0.66857208	      0.60462503	      0.73767231	      0.45418858	      1.01338620
      0.66862940	      0.60462457	      0.73765904	      0.45418901	      1.01336291
      0.66868040	      0.60462417	      0.73764725	      0.45418939	      1.01334214
      0.66873140	      0.60462376	      0.73763549	      0.45418976	      1.01332134
      0.66878800	      0.60462330	      0.73762247	      0.45419016	      1.01329820
      0.66884460	      0.60462285	      0.73760948	      0.45419055	      1.01327501
      0.66890120	      0.60462239	      0.73759652	      0.45419093	      1.01325177
      0.66895781	      0.60462194	      0.73758359	      0.45419131	      1.01322849
      0.66900802	      0.60462153	      0.73757214	      0.45419164	      1.01320779
      0.66905824	      0.60462113	      0.73756071	      0.45419196	      1.01318705
      0.66911700	      0.60462065	      0.73754738	      0.45419232	      1.01316274
      0.66917575	      0.60462018	      0.73753407	      0.45419268	      1.01313838
      0.66923450	      0.60461970	      0.73752080	      0.45419303	      1.01311397
      0.66929326	      0.60461923	      0.73750755	      0.45419338	      1.01308951
      0.66934249	      0.60461883	      0.73749648	      0.45419366	      1.01306898
      0.66939172	      0.60461843	      0.73748543	      0.45419394	      1.01304841
      0.66945139	      0.60461795	      0.73747207	      0.45419426	      1.01302343
      0.66951105	      0.60461746	      0.73745874	      0.45419459	      1.01299841
      0.66956673	      0.60461701	      0.73744634	      0.45419488	      1.01297502
      0.66962240	      0.60461656	      0.73743396	      0.45419516	      1.01295159
      0.66968060	      0.60461609	      0.73742104	      0.45419546	      1.01292704
      0.66973881	      0.60461561	      0.73740816	      0.45419574	      1.01290245
      0.66979639	      0.60461514	      0.73739545	      0.45419602	      1.01287808
      0.66985397	      0.60461468	      0.73738276	      0.45419628	      1.01285367
      0.66991217	      0.60461420	      0.73736997	      0.45419655	      1.01282895
      0.66997037	      0.60461373	      0.73735721	      0.45419681	      1.01280419
      0.67002858	      0.60461325	      0.73734448	      0.45419706	      1.01277938
      0.67008680	      0.60461278	      0.73733177	      0.45419731	      1.01275452
      0.67014465	      0.60461230	      0.73731918	      0.45419755	      1.01272978
      0.67020250	      0.60461183	      0.73730661	      0.45419778	      1.01270500
      0.67025305	      0.60461142	      0.73729566	      0.45419798	      1.01268331
      0.67032687	      0.60461081	      0.73727970	      0.45419826	      1.01265158
      0.67038842	      0.60461031	      0.73726643	      0.45419849	      1.01262508
      0.67044374	      0.60460986	      0.73725453	      0.45419869	      1.01260122
      0.67049906	      0.60460940	      0.73724266	      0.45419888	      1.01257732
      0.67056057	      0.60460890	      0.73722950	      0.45419909	      1.01255071
      0.67062208	      0.60460840	      0.73721636	      0.45419930	      1.01252405
      0.67068144	      0.60460791	      0.73720372	      0.45419949	      1.01249829
      0.67074080	      0.60460742	      0.73719110	      0.45419967	      1.01247249
      0.67080117	      0.60460693	      0.73717830	      0.45419986	      1.01244620
      0.67086154	      0.60460643	      0.73716553	      0.45420004	      1.01241988
      0.67092061	      0.60460595	      0.73715307	      0.45420021	      1.01239408
      0.67099207	      0.60460536	      0.73713804	      0.45420041	      1.01236283
      0.67105721	      0.60460482	      0.73712437	      0.45420058	      1.01233429
      0.67113690	      0.60460417	      0.73710769	      0.45420079	      1.01229931
      0.67119712	      0.60460367	      0.73709513	      0.45420094	      1.01227283
      0.67127786	      0.60460301	      0.73707833	      0.45420113	      1.01223728
      0.67134698	      0.60460244	      0.73706399	      0.45420129	      1.01220679
      0.67140252	      0.60460198	      0.73705250	      0.45420141	      1.01218225
      0.67145807	      0.60460152	      0.73704104	      0.45420153	      1.01215768
      0.67152179	      0.60460100	      0.73702791	      0.45420166	      1.01212946
      0.67158552	      0.60460047	      0.73701482	      0.45420179	      1.01210119
      0.67164728	      0.60459996	      0.73700217	      0.45420190	      1.01207376
      0.67170903	      0.60459945	      0.73698955	      0.45420202	      1.01204630
      0.67176754	      0.60459897	      0.73697762	      0.45420212	      1.01202025
      0.67184439	      0.60459833	      0.73696199	      0.45420225	      1.01198598
      0.67193700	      0.60459757	      0.73694322	      0.45420240	      1.01194460
      0.67199012	      0.60459713	      0.73693249	      0.45420248	      1.01192084
      0.67204324	      0.60459669	      0.73692178	      0.45420256	      1.01189705
      0.67210732	      0.60459616	      0.73690889	      0.45420265	      1.01186831
      0.67218641	      0.60459551	      0.73689303	      0.45420275	      1.01183280
      0.67225270	      0.60459496	      0.73687977	      0.45420284	      1.01180299
      0.67233792	      0.60459425	      0.73686278	      0.45420294	      1.01176462
      0.67245126	      0.60459331	      0.73684027	      0.45420306	      1.01171348
      0.67251230	      0.60459281	      0.73682819	      0.45420312	      1.01168590
      0.67257334	      0.60459230	      0.73681614	      0.45420318	      1.01165828
      0.67263437	      0.60459180	      0.73680412	      0.45420323	      1.01163064
      0.67270190	      0.60459124	      0.73679086	      0.45420329	      1.01160002
      0.67276942	      0.60459068	      0.73677763	      0.45420334	      1.01156937
      0.67283459	      0.60459014	      0.73676490	      0.45420338	      1.01153975
      0.67289977	      0.60458960	      0.73675220	      0.45420343	      1.01151009
      0.67296662	      0.60458905	      0.73673921	      0.45420347	      1.01147964
      0.67303348	      0.60458849	      0.73672625	      0.45420350	      1.01144915
      0.67309938	      0.60458795	      0.73671351	      0.45420354	      1.01141906
      0.67316528	      0.60458740	      0.73670080	      0.45420357	      1.01138895
      0.67323217	      0.60458684	      0.73668794	      0.45420359	      1.01135834
      0.67329906	      0.60458629	      0.73667511	      0.45420362	      1.01132771
      0.67336537	      0.60458574	      0.73666243	      0.45420363	      1.01129731
      0.67343168	      0.60458519	      0.73664978	      0.45420365	      1.01126688
      0.67349884	      0.60458463	      0.73663700	      0.45420366	      1.01123602
      0.67356600	      0.60458408	      0.73662426	      0.45420367	      1.01120513
      0.67363265	      0.60458352	      0.73661164	      0.45420368	      1.01117445
      0.67369930	      0.60458297	      0.73659906	      0.45420369	      1.01114374
      0.67376682	      0.60458241	      0.73658635	      0.45420369	      1.01111259
      0.67383434	      0.60458185	      0.73657368	      0.45420369	      1.01108142
      0.67390187	      0.60458129	      0.73656103	      0.45420368	      1.01105021
      0.67396939	      0.60458073	      0.73654843	      0.45420367	      1.01101898
      0.67403691	      0.60458017	      0.73653585	      0.45420367	      1.01098771
      0.67410443	      0.60457961	      0.73652331	      0.45420365	      1.01095642
      0.67417195	      0.60457905	      0.73651080	      0.45420364	      1.01092510
      0.67423947	      0.60457849	      0.73649833	      0.45420362	      1.01089375
      0.67430700	      0.60457793	      0.73648589	      0.45420360	      1.01086237
      0.67437452	      0.60457737	      0.73647348	      0.45420358	      1.01083097
      0.67444204	      0.60457681	      0.73646111	      0.45420355	      1.01079954
      0.67450956	      0.60457625	      0.73644877	      0.45420353	      1.01076808
      0.67457708	      0.60457569	      0.73643646	      0.45420350	      1.01073659
      0.67464460	      0.60457512	      0.73642418	      0.45420347	      1.01070508
      0.67471213	      0.60457456	      0.73641194	      0.45420343	      1.01067354
      0.67477965	      0.60457400	      0.73639973	      0.45420340	      1.01064198
      0.67485078	      0.60457341	      0.73638691	      0.45420336	      1.01060870
      0.67492191	      0.60457282	      0.73637412	      0.45420331	      1.01057539
      0.67499305	      0.60457223	      0.73636136	      0.45420327	      1.01054206
      0.67506418	      0.60457164	      0.73634864	      0.45420322	      1.01050870
[truncated: 425,171 more chars]
