# Supplementary material for: Musculoskeletal simulations to examine the effects of accentuated eccentric loading (AEL) on jump height
Source: PeerJ. 2023 Jan 23;11:e14687. doi: 10.7717/peerj.14687 (PMC9879160; doi:10.7717/peerj.14687)
Supplement: Supplemental Information 2 — Added15 folder contains the code and simulation results for a complete jump with an additional 15% model mass. Dropped15 folder contains the code and simulation results for the push-off phase with the original model mass. [file peerj-11-14687-s002.zip › Supplementary Simulation code and output results AEL15/Dropped15/Optimized_for_J_Results/TwoSegment_Two_Segment_NormFiberVelocity.sto]

NormFiberVelocity
version=1
nRows=9704
nColumns=5
inDegrees=no

This analysis gathers basic information about muscles during a simulation (e.g., forces, tendon lengths, moment arms, etc).
Units are S.I. units (second, meters, Newtons, ...)
Angles are in degrees.

endheader
time	vastus	recfem	glut	ham
      0.00000000	      0.00000000	     -0.00000000	      0.00000000	      0.00000000
      0.00005767	     -0.00002870	     -0.00001015	     -0.00003538	      0.00000000
      0.00011533	     -0.00005744	     -0.00002031	     -0.00007081	      0.00000000
      0.00019509	     -0.00009725	     -0.00003440	     -0.00011990	      0.00000000
      0.00027484	     -0.00013714	     -0.00004853	     -0.00016908	      0.00000000
      0.00038895	     -0.00019434	     -0.00006882	     -0.00023957	      0.00000000
      0.00050306	     -0.00025169	     -0.00008920	     -0.00031021	      0.00000000
      0.00069203	     -0.00034699	     -0.00012316	     -0.00042746	      0.00000000
      0.00088100	     -0.00044269	     -0.00015738	     -0.00054500	      0.00000000
      0.00120986	     -0.00061013	     -0.00021755	     -0.00075009	      0.00000000
      0.00146005	     -0.00073827	     -0.00026386	     -0.00090646	      0.00000000
      0.00171025	     -0.00086702	     -0.00031064	     -0.00106306	      0.00000000
      0.00196044	     -0.00099637	     -0.00035789	     -0.00121984	      0.00000000
      0.00224938	     -0.00114647	     -0.00041302	     -0.00140106	      0.00000000
      0.00253831	     -0.00129734	     -0.00046878	     -0.00158241	      0.00000000
      0.00281375	     -0.00144184	     -0.00052249	     -0.00175539	      0.00000000
      0.00308919	     -0.00158700	     -0.00057676	     -0.00192845	      0.00000000
      0.00336877	     -0.00173500	     -0.00063240	     -0.00210416	      0.00000000
      0.00364834	     -0.00188365	     -0.00068860	     -0.00227991	      0.00000000
      0.00392387	     -0.00203077	     -0.00074453	     -0.00245316	      0.00000000
      0.00419941	     -0.00217849	     -0.00080099	     -0.00262643	      0.00000000
      0.00447587	     -0.00232731	     -0.00085817	     -0.00280030	      0.00000000
      0.00475232	     -0.00247671	     -0.00091587	     -0.00297419	      0.00000000
      0.00502733	     -0.00262590	     -0.00097378	     -0.00314718	      0.00000000
      0.00530234	     -0.00277565	     -0.00103220	     -0.00332017	      0.00000000
      0.00557642	     -0.00292544	     -0.00109092	     -0.00349258	      0.00000000
      0.00585050	     -0.00307576	     -0.00115013	     -0.00366499	      0.00000000
      0.00612117	     -0.00322473	     -0.00120909	     -0.00383525	      0.00000000
      0.00639185	     -0.00337421	     -0.00126851	     -0.00400551	      0.00000000
      0.00663628	     -0.00350961	     -0.00132257	     -0.00415925	      0.00000000
      0.00697277	     -0.00369666	     -0.00139761	     -0.00437088	      0.00000000
      0.00730925	     -0.00388443	     -0.00147334	     -0.00458249	      0.00000000
      0.00753245	     -0.00400939	     -0.00152396	     -0.00472284	      0.00000000
      0.00775566	     -0.00413466	     -0.00157488	     -0.00486319	      0.00000000
      0.00803029	     -0.00428920	     -0.00163794	     -0.00503586	      0.00000000
      0.00836149	     -0.00447619	     -0.00171459	     -0.00524406	      0.00000000
      0.00865561	     -0.00464277	     -0.00178319	     -0.00542892	      0.00000000
      0.00901341	     -0.00484610	     -0.00186731	     -0.00565377	      0.00000000
      0.00931248	     -0.00501660	     -0.00193819	     -0.00584168	      0.00000000
      0.00968272	     -0.00522836	     -0.00202662	     -0.00607426	      0.00000000
      0.01015583	     -0.00550001	     -0.00214072	     -0.00637136	      0.00000000
      0.01038979	     -0.00563478	     -0.00219760	     -0.00651825	      0.00000000
      0.01062376	     -0.00576982	     -0.00225477	     -0.00666511	      0.00000000
      0.01091692	     -0.00593942	     -0.00232681	     -0.00684909	      0.00000000
      0.01129539	     -0.00615899	     -0.00242047	     -0.00708655	      0.00000000
      0.01156863	     -0.00631794	     -0.00248856	     -0.00725793	      0.00000000
      0.01184188	     -0.00647723	     -0.00255702	     -0.00742927	      0.00000000
      0.01211512	     -0.00663686	     -0.00262585	     -0.00760057	      0.00000000
      0.01238836	     -0.00679682	     -0.00269506	     -0.00777182	      0.00000000
      0.01266160	     -0.00695711	     -0.00276463	     -0.00794302	      0.00000000
      0.01292167	     -0.00710997	     -0.00283118	     -0.00810592	      0.00000000
      0.01318173	     -0.00726310	     -0.00289806	     -0.00826877	      0.00000000
      0.01344051	     -0.00741576	     -0.00296492	     -0.00843078	      0.00000000
      0.01369929	     -0.00756869	     -0.00303209	     -0.00859273	      0.00000000
      0.01398496	     -0.00773782	     -0.00310661	     -0.00877146	      0.00000000
      0.01427064	     -0.00790726	     -0.00318149	     -0.00895013	      0.00000000
      0.01447948	     -0.00803132	     -0.00323647	     -0.00908070	      0.00000000
      0.01481029	     -0.00822816	     -0.00332395	     -0.00928747	      0.00000000
      0.01507121	     -0.00838371	     -0.00339329	     -0.00945049	      0.00000000
      0.01533214	     -0.00853949	     -0.00346292	     -0.00961346	      0.00000000
      0.01559306	     -0.00869550	     -0.00353285	     -0.00977637	      0.00000000
      0.01585734	     -0.00885375	     -0.00360396	     -0.00994131	      0.00000000
      0.01612161	     -0.00901223	     -0.00367537	     -0.01010618	      0.00000000
      0.01632266	     -0.00913295	     -0.00372988	     -0.01023158	      0.00000000
      0.01665420	     -0.00933230	     -0.00382014	     -0.01043828	      0.00000000
      0.01690580	     -0.00948381	     -0.00388894	     -0.01059507	      0.00000000
      0.01715739	     -0.00963551	     -0.00395798	     -0.01075181	      0.00000000
      0.01740899	     -0.00978739	     -0.00402727	     -0.01090848	      0.00000000
      0.01764663	     -0.00993102	     -0.00409294	     -0.01105640	      0.00000000
      0.01796039	     -0.01012089	     -0.00417998	     -0.01125163	      0.00000000
      0.01827415	     -0.01031104	     -0.00426739	     -0.01144675	      0.00000000
      0.01852604	     -0.01046388	     -0.00433783	     -0.01160333	      0.00000000
      0.01877792	     -0.01061688	     -0.00440850	     -0.01175984	      0.00000000
      0.01896797	     -0.01073243	     -0.00446197	     -0.01187789	      0.00000000
      0.01925995	     -0.01091012	     -0.00454438	     -0.01205917	      0.00000000
      0.01955192	     -0.01108803	     -0.00462708	     -0.01224036	      0.00000000
      0.01980099	     -0.01123994	     -0.00469787	     -0.01239485	      0.00000000
      0.02005005	     -0.01139199	     -0.00476887	     -0.01254927	      0.00000000
      0.02032203	     -0.01155820	     -0.00484664	     -0.01271782	      0.00000000
      0.02059400	     -0.01172457	     -0.00492466	     -0.01288629	      0.00000000
      0.02086915	     -0.01189303	     -0.00500384	     -0.01305664	      0.00000000
      0.02114429	     -0.01206165	     -0.00508327	     -0.01322690	      0.00000000
      0.02142102	     -0.01223140	     -0.00516339	     -0.01339805	      0.00000000
      0.02169774	     -0.01240129	     -0.00524376	     -0.01356911	      0.00000000
      0.02197239	     -0.01257005	     -0.00532377	     -0.01373880	      0.00000000
      0.02224704	     -0.01273896	     -0.00540400	     -0.01390841	      0.00000000
      0.02252673	     -0.01291109	     -0.00548595	     -0.01408103	      0.00000000
      0.02280642	     -0.01308337	     -0.00556813	     -0.01425356	      0.00000000
      0.02307314	     -0.01324778	     -0.00564671	     -0.01441799	      0.00000000
      0.02333986	     -0.01341230	     -0.00572550	     -0.01458234	      0.00000000
      0.02363274	     -0.01359309	     -0.00581225	     -0.01476271	      0.00000000
      0.02392562	     -0.01377401	     -0.00589924	     -0.01494298	      0.00000000
      0.02416237	     -0.01392034	     -0.00596974	     -0.01508861	      0.00000000
      0.02446967	     -0.01411040	     -0.00606147	     -0.01527754	      0.00000000
      0.02477696	     -0.01430059	     -0.00615345	     -0.01546634	      0.00000000
      0.02502257	     -0.01445270	     -0.00622715	     -0.01561716	      0.00000000
      0.02526818	     -0.01460488	     -0.00630101	     -0.01576790	      0.00000000
      0.02555393	     -0.01478202	     -0.00638713	     -0.01594317	      0.00000000
      0.02583967	     -0.01495925	     -0.00647346	     -0.01611833	      0.00000000
      0.02606326	     -0.01509800	     -0.00654115	     -0.01625532	      0.00000000
      0.02637974	     -0.01529449	     -0.00663718	     -0.01644910	      0.00000000
      0.02669622	     -0.01549108	     -0.00673345	     -0.01664275	      0.00000000
      0.02692262	     -0.01563177	     -0.00680246	     -0.01678120	      0.00000000
      0.02714902	     -0.01577252	     -0.00687159	     -0.01691957	      0.00000000
      0.02742271	     -0.01594272	     -0.00695533	     -0.01708676	      0.00000000
      0.02769640	     -0.01611300	     -0.00703923	     -0.01725384	      0.00000000
      0.02795892	     -0.01627638	     -0.00711987	     -0.01741401	      0.00000000
      0.02827795	     -0.01647501	     -0.00721807	     -0.01760852	      0.00000000
      0.02859697	     -0.01667372	     -0.00731648	     -0.01780290	      0.00000000
      0.02885240	     -0.01683286	     -0.00739544	     -0.01795842	      0.00000000
      0.02917936	     -0.01703664	     -0.00749670	     -0.01815735	      0.00000000
      0.02950632	     -0.01724048	     -0.00759819	     -0.01835613	      0.00000000
      0.02974244	     -0.01738773	     -0.00767161	     -0.01849959	      0.00000000
      0.02997855	     -0.01753501	     -0.00774514	     -0.01864297	      0.00000000
      0.03024340	     -0.01770024	     -0.00782774	     -0.01880369	      0.00000000
      0.03050824	     -0.01786551	     -0.00791048	     -0.01896431	      0.00000000
      0.03079617	     -0.01804522	     -0.00800058	     -0.01913882	      0.00000000
      0.03108410	     -0.01822496	     -0.00809084	     -0.01931320	      0.00000000
      0.03129109	     -0.01835419	     -0.00815581	     -0.01943849	      0.00000000
      0.03161680	     -0.01855759	     -0.00825821	     -0.01963551	      0.00000000
      0.03188366	     -0.01872426	     -0.00834225	     -0.01979682	      0.00000000
      0.03215053	     -0.01889094	     -0.00842641	     -0.01995801	      0.00000000
      0.03241739	     -0.01905765	     -0.00851069	     -0.02011910	      0.00000000
      0.03267696	     -0.01921982	     -0.00859278	     -0.02027569	      0.00000000
      0.03293654	     -0.01938200	     -0.00867498	     -0.02043218	      0.00000000
      0.03317352	     -0.01953008	     -0.00875012	     -0.02057496	      0.00000000
      0.03348818	     -0.01972671	     -0.00885003	     -0.02076440	      0.00000000
      0.03380284	     -0.01992334	     -0.00895009	     -0.02095370	      0.00000000
      0.03405362	     -0.02008006	     -0.00902994	     -0.02110445	      0.00000000
      0.03430440	     -0.02023678	     -0.00910989	     -0.02125511	      0.00000000
      0.03452599	     -0.02037527	     -0.00918061	     -0.02138815	      0.00000000
      0.03484815	     -0.02057660	     -0.00928354	     -0.02158144	      0.00000000
      0.03517030	     -0.02077792	     -0.00938662	     -0.02177456	      0.00000000
      0.03538311	     -0.02091091	     -0.00945479	     -0.02190204	      0.00000000
      0.03559592	     -0.02104389	     -0.00952302	     -0.02202945	      0.00000000
      0.03588075	     -0.02122187	     -0.00961444	     -0.02219988	      0.00000000
      0.03616559	     -0.02139984	     -0.00970596	     -0.02237017	      0.00000000
      0.03641202	     -0.02155380	     -0.00978523	     -0.02251741	      0.00000000
      0.03671826	     -0.02174512	     -0.00988383	     -0.02270024	      0.00000000
      0.03702451	     -0.02193642	     -0.00998256	     -0.02288293	      0.00000000
      0.03728911	     -0.02210168	     -0.01006794	     -0.02304065	      0.00000000
      0.03761727	     -0.02230661	     -0.01017395	     -0.02323611	      0.00000000
      0.03794543	     -0.02251151	     -0.01028008	     -0.02343139	      0.00000000
      0.03818795	     -0.02266292	     -0.01035859	     -0.02357560	      0.00000000
      0.03843048	     -0.02281431	     -0.01043716	     -0.02371972	      0.00000000
      0.03872005	     -0.02299503	     -0.01053106	     -0.02389166	      0.00000000
      0.03900961	     -0.02317571	     -0.01062503	     -0.02406347	      0.00000000
      0.03925700	     -0.02333005	     -0.01070539	     -0.02421015	      0.00000000
      0.03956219	     -0.02352042	     -0.01080460	     -0.02439096	      0.00000000
      0.03992934	     -0.02374937	     -0.01092407	     -0.02460828	      0.00000000
      0.04029650	     -0.02397825	     -0.01104367	     -0.02482538	      0.00000000
      0.04052899	     -0.02412315	     -0.01111946	     -0.02496273	      0.00000000
      0.04082823	     -0.02430961	     -0.01121708	     -0.02513940	      0.00000000
      0.04112747	     -0.02449601	     -0.01131477	     -0.02531592	      0.00000000
      0.04135189	     -0.02463578	     -0.01138809	     -0.02544820	      0.00000000
      0.04167993	     -0.02484001	     -0.01149533	     -0.02564142	      0.00000000
      0.04195970	     -0.02501414	     -0.01158685	     -0.02580606	      0.00000000
      0.04220832	     -0.02516884	     -0.01166823	     -0.02595226	      0.00000000
      0.04245694	     -0.02532350	     -0.01174966	     -0.02609836	      0.00000000
      0.04271137	     -0.02548173	     -0.01183304	     -0.02624777	      0.00000000
      0.04302124	     -0.02567436	     -0.01193463	     -0.02642959	      0.00000000
      0.04340230	     -0.02591117	     -0.01205966	     -0.02665296	      0.00000000
      0.04371220	     -0.02610366	     -0.01216141	     -0.02683444	      0.00000000
      0.04395093	     -0.02625190	     -0.01223983	     -0.02697413	      0.00000000
      0.04418967	     -0.02640010	     -0.01231829	     -0.02711373	      0.00000000
      0.04443602	     -0.02655297	     -0.01239928	     -0.02725769	      0.00000000
      0.04475720	     -0.02675221	     -0.01250492	     -0.02744522	      0.00000000
      0.04507838	     -0.02695136	     -0.01261062	     -0.02763257	      0.00000000
      0.04532790	     -0.02710601	     -0.01269277	     -0.02777800	      0.00000000
      0.04557743	     -0.02726061	     -0.01277495	     -0.02792333	      0.00000000
      0.04578917	     -0.02739176	     -0.01284472	     -0.02804657	      0.00000000
      0.04611836	     -0.02759557	     -0.01295321	     -0.02823803	      0.00000000
      0.04638564	     -0.02776097	     -0.01304134	     -0.02839333	      0.00000000
      0.04665291	     -0.02792630	     -0.01312949	     -0.02854852	      0.00000000
      0.04692018	     -0.02809156	     -0.01321767	     -0.02870358	      0.00000000
      0.04718241	     -0.02825363	     -0.01330421	     -0.02885561	      0.00000000
      0.04744464	     -0.02841564	     -0.01339078	     -0.02900752	      0.00000000
      0.04769449	     -0.02856993	     -0.01347328	     -0.02915214	      0.00000000
      0.04800637	     -0.02876244	     -0.01357629	     -0.02933252	      0.00000000
      0.04831825	     -0.02895484	     -0.01367933	     -0.02951274	      0.00000000
      0.04855660	     -0.02910181	     -0.01375810	     -0.02965036	      0.00000000
      0.04888575	     -0.02930468	     -0.01386690	     -0.02984025	      0.00000000
      0.04921491	     -0.02950742	     -0.01397573	     -0.03002995	      0.00000000
      0.04942809	     -0.02963867	     -0.01404622	     -0.03015271	      0.00000000
      0.04964127	     -0.02976986	     -0.01411673	     -0.03027540	      0.00000000
      0.04992845	     -0.02994652	     -0.01421172	     -0.03044056	      0.00000000
      0.05021563	     -0.03012308	     -0.01430673	     -0.03060557	      0.00000000
      0.05046732	     -0.03027774	     -0.01439001	     -0.03075008	      0.00000000
      0.05077240	     -0.03046510	     -0.01449096	     -0.03092509	      0.00000000
      0.05115827	     -0.03070192	     -0.01461867	     -0.03114622	      0.00000000
      0.05141606	     -0.03086004	     -0.01470400	     -0.03129382	      0.00000000
      0.05167386	     -0.03101808	     -0.01478933	     -0.03144130	      0.00000000
      0.05193165	     -0.03117603	     -0.01487467	     -0.03158866	      0.00000000
      0.05219123	     -0.03133499	     -0.01496061	     -0.03173694	      0.00000000
      0.05245081	     -0.03149387	     -0.01504655	     -0.03188510	      0.00000000
      0.05273638	     -0.03166856	     -0.01514110	     -0.03204796	      0.00000000
      0.05302194	     -0.03184313	     -0.01523564	     -0.03221067	      0.00000000
      0.05323212	     -0.03197156	     -0.01530523	     -0.03233035	      0.00000000
      0.05356535	     -0.03217504	     -0.01541555	     -0.03251993	      0.00000000
      0.05382496	     -0.03233348	     -0.01550151	     -0.03266750	      0.00000000
      0.05408458	     -0.03249182	     -0.01558746	     -0.03281496	      0.00000000
      0.05434419	     -0.03265007	     -0.01567340	     -0.03296230	      0.00000000
      0.05460980	     -0.03281189	     -0.01576133	     -0.03311292	      0.00000000
      0.05487542	     -0.03297360	     -0.01584925	     -0.03326343	      0.00000000
      0.05512617	     -0.03312618	     -0.01593225	     -0.03340541	      0.00000000
      0.05545043	     -0.03332336	     -0.01603957	     -0.03358885	      0.00000000
      0.05577469	     -0.03352039	     -0.01614687	     -0.03377211	      0.00000000
      0.05602660	     -0.03367335	     -0.01623023	     -0.03391435	      0.00000000
      0.05627850	     -0.03382622	     -0.01631357	     -0.03405648	      0.00000000
      0.05650657	     -0.03396455	     -0.01638901	     -0.03418508	      0.00000000
      0.05683169	     -0.03416161	     -0.01649655	     -0.03436824	      0.00000000
      0.05715682	     -0.03435851	     -0.01660407	     -0.03455122	      0.00000000
      0.05737491	     -0.03449051	     -0.01667618	     -0.03467387	      0.00000000
      0.05759300	     -0.03462243	     -0.01674828	     -0.03479644	      0.00000000
      0.05787782	     -0.03479461	     -0.01684243	     -0.03495638	      0.00000000
      0.05816263	     -0.03496667	     -0.01693655	     -0.03511618	      0.00000000
      0.05840365	     -0.03511217	     -0.01701618	     -0.03525130	      0.00000000
      0.05872045	     -0.03530329	     -0.01712083	     -0.03542876	      0.00000000
      0.05903724	     -0.03549425	     -0.01722546	     -0.03560605	      0.00000000
      0.05928409	     -0.03564294	     -0.01730696	     -0.03574408	      0.00000000
      0.05953093	     -0.03579153	     -0.01738844	     -0.03588200	      0.00000000
      0.05980559	     -0.03595676	     -0.01747909	     -0.03603535	      0.00000000
      0.06008025	     -0.03612186	     -0.01756970	     -0.03618856	      0.00000000
      0.06035656	     -0.03628784	     -0.01766084	     -0.03634257	      0.00000000
      0.06063286	     -0.03645369	     -0.01775195	     -0.03649645	      0.00000000
      0.06091509	     -0.03662297	     -0.01784499	     -0.03665350	      0.00000000
      0.06119732	     -0.03679213	     -0.01793800	     -0.03681041	      0.00000000
      0.06146377	     -0.03695171	     -0.01802578	     -0.03695843	      0.00000000
      0.06179068	     -0.03714734	     -0.01813344	     -0.03713988	      0.00000000
      0.06211759	     -0.03734280	     -0.01824106	     -0.03732115	      0.00000000
      0.06235123	     -0.03748238	     -0.01831795	     -0.03745059	      0.00000000
      0.06268413	     -0.03768111	     -0.01842746	     -0.03763487	      0.00000000
      0.06296931	     -0.03785121	     -0.01852124	     -0.03779259	      0.00000000
      0.06321868	     -0.03799983	     -0.01860321	     -0.03793039	      0.00000000
      0.06346804	     -0.03814834	     -0.01868515	     -0.03806809	      0.00000000
      0.06372248	     -0.03829977	     -0.01876873	     -0.03820848	      0.00000000
      0.06403694	     -0.03848677	     -0.01887198	     -0.03838185	      0.00000000
      0.06435141	     -0.03867361	     -0.01897519	     -0.03855505	      0.00000000
      0.06462205	     -0.03883428	     -0.01906398	     -0.03870400	      0.00000000
      0.06495661	     -0.03903271	     -0.01917368	     -0.03888795	      0.00000000
      0.06529117	     -0.03923095	     -0.01928333	     -0.03907171	      0.00000000
      0.06553581	     -0.03937579	     -0.01936347	     -0.03920598	      0.00000000
      0.06583197	     -0.03955098	     -0.01946045	     -0.03936838	      0.00000000
      0.06621361	     -0.03977653	     -0.01958534	     -0.03957746	      0.00000000
      0.06646306	     -0.03992381	     -0.01966693	     -0.03971398	      0.00000000
      0.06671251	     -0.04007097	     -0.01974849	     -0.03985041	      0.00000000
      0.06696196	     -0.04021803	     -0.01983001	     -0.03998674	      0.00000000
      0.06722280	     -0.04037169	     -0.01991522	     -0.04012918	      0.00000000
      0.06754563	     -0.04056170	     -0.02002061	     -0.04030533	      0.00000000
      0.06786845	     -0.04075152	     -0.02012595	     -0.04048132	      0.00000000
      0.06806167	     -0.04086504	     -0.02018897	     -0.04058657	      0.00000000
      0.06836182	     -0.04104124	     -0.02028681	     -0.04074994	      0.00000000
      0.06866196	     -0.04121729	     -0.02038460	     -0.04091318	      0.00000000
      0.06891436	     -0.04136521	     -0.02046679	     -0.04105033	      0.00000000
      0.06916676	     -0.04151301	     -0.02054893	     -0.04118739	      0.00000000
      0.06942372	     -0.04166336	     -0.02063252	     -0.04132682	      0.00000000
      0.06974734	     -0.04185254	     -0.02073774	     -0.04150228	      0.00000000
      0.07007096	     -0.04204153	     -0.02084288	     -0.04167757	      0.00000000
      0.07031892	     -0.04218621	     -0.02092340	     -0.04181178	      0.00000000
      0.07056688	     -0.04233078	     -0.02100387	     -0.04194588	      0.00000000
      0.07086121	     -0.04250222	     -0.02109934	     -0.04210494	      0.00000000
      0.07115553	     -0.04267350	     -0.02119475	     -0.04226386	      0.00000000
      0.07140729	     -0.04281989	     -0.02127631	     -0.04239970	      0.00000000
      0.07171492	     -0.04299861	     -0.02137591	     -0.04256555	      0.00000000
      0.07209348	     -0.04321828	     -0.02149839	     -0.04276944	      0.00000000
      0.07241301	     -0.04340350	     -0.02160168	     -0.04294137	      0.00000000
      0.07265145	     -0.04354158	     -0.02167872	     -0.04306956	      0.00000000
      0.07288988	     -0.04367956	     -0.02175571	     -0.04319767	      0.00000000
      0.07315330	     -0.04383186	     -0.02184071	     -0.04333910	      0.00000000
      0.07347505	     -0.04401772	     -0.02194448	     -0.04351171	      0.00000000
      0.07379680	     -0.04420338	     -0.02204816	     -0.04368416	      0.00000000
      0.07407408	     -0.04436322	     -0.02213745	     -0.04383266	      0.00000000
      0.07441231	     -0.04455800	     -0.02224629	     -0.04401364	      0.00000000
      0.07475053	     -0.04475256	     -0.02235504	     -0.04419445	      0.00000000
      0.07498584	     -0.04488779	     -0.02243064	     -0.04432015	      0.00000000
      0.07530154	     -0.04506906	     -0.02253201	     -0.04448866	      0.00000000
      0.07561723	     -0.04525013	     -0.02263330	     -0.04465703	      0.00000000
      0.07586548	     -0.04539238	     -0.02271289	     -0.04478932	      0.00000000
      0.07611373	     -0.04553451	     -0.02279243	     -0.04492152	      0.00000000
      0.07638891	     -0.04569193	     -0.02288054	     -0.04506796	      0.00000000
      0.07666409	     -0.04584920	     -0.02296859	     -0.04521430	      0.00000000
      0.07694715	     -0.04601082	     -0.02305910	     -0.04536472	      0.00000000
      0.07723022	     -0.04617229	     -0.02314954	     -0.04551502	      0.00000000
      0.07750266	     -0.04632755	     -0.02323653	     -0.04565957	      0.00000000
      0.07783048	     -0.04651418	     -0.02334111	     -0.04583337	      0.00000000
      0.07823102	     -0.04674194	     -0.02346877	     -0.04604553	      0.00000000
      0.07853160	     -0.04691264	     -0.02356448	     -0.04620458	      0.00000000
      0.07878087	     -0.04705408	     -0.02364380	     -0.04633640	      0.00000000
      0.07903015	     -0.04719540	     -0.02372306	     -0.04646813	      0.00000000
      0.07924732	     -0.04731842	     -0.02379207	     -0.04658282	      0.00000000
      0.07957842	     -0.04750580	     -0.02389721	     -0.04675757	      0.00000000
      0.07985744	     -0.04766354	     -0.02398573	     -0.04690470	      0.00000000
      0.08013646	     -0.04782113	     -0.02407418	     -0.04705174	      0.00000000
      0.08041548	     -0.04797856	     -0.02416257	     -0.04719867	      0.00000000
      0.08069449	     -0.04813585	     -0.02425088	     -0.04734549	      0.00000000
      0.08097351	     -0.04829298	     -0.02433913	     -0.04749222	      0.00000000
      0.08125253	     -0.04844996	     -0.02442730	     -0.04763884	      0.00000000
      0.08153155	     -0.04860679	     -0.02451541	     -0.04778535	      0.00000000
      0.08181056	     -0.04876347	     -0.02460345	     -0.04793177	      0.00000000
      0.08208958	     -0.04891999	     -0.02469141	     -0.04807808	      0.00000000
      0.08235192	     -0.04906702	     -0.02477405	     -0.04821556	      0.00000000
      0.08261426	     -0.04921392	     -0.02485663	     -0.04835295	      0.00000000
      0.08282742	     -0.04933318	     -0.02492368	     -0.04846452	      0.00000000
      0.08316111	     -0.04951970	     -0.02502856	     -0.04863906	      0.00000000
      0.08343167	     -0.04967077	     -0.02511352	     -0.04878047	      0.00000000
      0.08370224	     -0.04982170	     -0.02519842	     -0.04892180	      0.00000000
      0.08397280	     -0.04997249	     -0.02528325	     -0.04906303	      0.00000000
      0.08423917	     -0.05012080	     -0.02536669	     -0.04920198	      0.00000000
      0.08450554	     -0.05026897	     -0.02545007	     -0.04934085	      0.00000000
      0.08471322	     -0.05038440	     -0.02551503	     -0.04944906	      0.00000000
      0.08504715	     -0.05056983	     -0.02561939	     -0.04962294	      0.00000000
      0.08531447	     -0.05071811	     -0.02570286	     -0.04976203	      0.00000000
      0.08558179	     -0.05086625	     -0.02578626	     -0.04990104	      0.00000000
      0.08584911	     -0.05101425	     -0.02586959	     -0.05003997	      0.00000000
      0.08611679	     -0.05116232	     -0.02595297	     -0.05017900	      0.00000000
      0.08638447	     -0.05131024	     -0.02603628	     -0.05031794	      0.00000000
      0.08663406	     -0.05144804	     -0.02611389	     -0.05044742	      0.00000000
      0.08695946	     -0.05162751	     -0.02621498	     -0.05061611	      0.00000000
      0.08728485	     -0.05180678	     -0.02631598	     -0.05078467	      0.00000000
      0.08753760	     -0.05194589	     -0.02639435	     -0.05091552	      0.00000000
      0.08779035	     -0.05208486	     -0.02647266	     -0.05104630	      0.00000000
      0.08803324	     -0.05221831	     -0.02654786	     -0.05117190	      0.00000000
      0.08835881	     -0.05239699	     -0.02664856	     -0.05134016	      0.00000000
      0.08868437	     -0.05257547	     -0.02674916	     -0.05150829	      0.00000000
      0.08892659	     -0.05270813	     -0.02682393	     -0.05163331	      0.00000000
      0.08916880	     -0.05284067	     -0.02689865	     -0.05175825	      0.00000000
      0.08943843	     -0.05298808	     -0.02698175	     -0.05189726	      0.00000000
      0.08970805	     -0.05313534	     -0.02706478	     -0.05203619	      0.00000000
      0.09000552	     -0.05329766	     -0.02715630	     -0.05218938	      0.00000000
      0.09030299	     -0.05345981	     -0.02724773	     -0.05234247	      0.00000000
      0.09053552	     -0.05358644	     -0.02731914	     -0.05246207	      0.00000000
      0.09085752	     -0.05376162	     -0.02741793	     -0.05262760	      0.00000000
      0.09117952	     -0.05393660	     -0.02751662	     -0.05279301	      0.00000000
      0.09142193	     -0.05406820	     -0.02759085	     -0.05291747	      0.00000000
      0.09166434	     -0.05419969	     -0.02766501	     -0.05304186	      0.00000000
      0.09193403	     -0.05434585	     -0.02774746	     -0.05318019	      0.00000000
      0.09220372	     -0.05449187	     -0.02782983	     -0.05331844	      0.00000000
      0.09250180	     -0.05465310	     -0.02792078	     -0.05347115	      0.00000000
      0.09279988	     -0.05481417	     -0.02801165	     -0.05362378	      0.00000000
      0.09303165	     -0.05493928	     -0.02808224	     -0.05374239	      0.00000000
      0.09335378	     -0.05511301	     -0.02818025	     -0.05390715	      0.00000000
      0.09367592	     -0.05528655	     -0.02827816	     -0.05407180	      0.00000000
      0.09391787	     -0.05541676	     -0.02835163	     -0.05419541	      0.00000000
      0.09415982	     -0.05554686	     -0.02842505	     -0.05431896	      0.00000000
      0.09443181	     -0.05569298	     -0.02850750	     -0.05445777	      0.00000000
      0.09470379	     -0.05583897	     -0.02858987	     -0.05459652	      0.00000000
      0.09499912	     -0.05599732	     -0.02867923	     -0.05474709	      0.00000000
      0.09529446	     -0.05615552	     -0.02876850	     -0.05489758	      0.00000000
      0.09551688	     -0.05627456	     -0.02883567	     -0.05501086	      0.00000000
      0.09584783	     -0.05645150	     -0.02893552	     -0.05517933	      0.00000000
      0.09613706	     -0.05660598	     -0.02902269	     -0.05532647	      0.00000000
      0.09638873	     -0.05674027	     -0.02909848	     -0.05545444	      0.00000000
      0.09664040	     -0.05687444	     -0.02917419	     -0.05558236	      0.00000000
      0.09684411	     -0.05698295	     -0.02923543	     -0.05568585	      0.00000000
      0.09717940	     -0.05716140	     -0.02933613	     -0.05585611	      0.00000000
      0.09744538	     -0.05730281	     -0.02941593	     -0.05599110	      0.00000000
      0.09771136	     -0.05744410	     -0.02949566	     -0.05612603	      0.00000000
      0.09797734	     -0.05758525	     -0.02957531	     -0.05626089	      0.00000000
      0.09824173	     -0.05772543	     -0.02965441	     -0.05639488	      0.00000000
      0.09850611	     -0.05786548	     -0.02973344	     -0.05652881	      0.00000000
      0.09879408	     -0.05801789	     -0.02981943	     -0.05667461	      0.00000000
      0.09908205	     -0.05817014	     -0.02990534	     -0.05682035	      0.00000000
      0.09934884	     -0.05831106	     -0.02998486	     -0.05695529	      0.00000000
      0.09967462	     -0.05848297	     -0.03008185	     -0.05711999	      0.00000000
      0.10000040	     -0.05865469	     -0.03017873	     -0.05728460	      0.00000000
      0.10021426	     -0.05876731	     -0.03024227	     -0.05739261	      0.00000000
      0.10054304	     -0.05894029	     -0.03033986	     -0.05755857	      0.00000000
      0.10083305	     -0.05909271	     -0.03042585	     -0.05770489	      0.00000000
      0.10108467	     -0.05922484	     -0.03050038	     -0.05783179	      0.00000000
      0.10133630	     -0.05935686	     -0.03057485	     -0.05795863	      0.00000000
      0.10157166	     -0.05948024	     -0.03064445	     -0.05807722	      0.00000000
      0.10189722	     -0.05965075	     -0.03074062	     -0.05824119	      0.00000000
      0.10222279	     -0.05982108	     -0.03083668	     -0.05840507	      0.00000000
      0.10246000	     -0.05994506	     -0.03090661	     -0.05852442	      0.00000000
      0.10269722	     -0.06006895	     -0.03097647	     -0.05864372	      0.00000000
      0.10297899	     -0.06021598	     -0.03105938	     -0.05878537	      0.00000000
      0.10326076	     -0.06036287	     -0.03114221	     -0.05892696	      0.00000000
      0.10353812	     -0.06050733	     -0.03122365	     -0.05906626	      0.00000000
      0.10381547	     -0.06065166	     -0.03130502	     -0.05920550	      0.00000000
      0.10411405	     -0.06080688	     -0.03139253	     -0.05935532	      0.00000000
      0.10441263	     -0.06096194	     -0.03147994	     -0.05950507	      0.00000000
      0.10464497	     -0.06108250	     -0.03154789	     -0.05962154	      0.00000000
      0.10497265	     -0.06125238	     -0.03164363	     -0.05978574	      0.00000000
      0.10530033	     -0.06142207	     -0.03173926	     -0.05994985	      0.00000000
      0.10552998	     -0.06154089	     -0.03180622	     -0.06006481	      0.00000017
      0.10575963	     -0.06165962	     -0.03187311	     -0.06017972	      0.00000088
      0.10604738	     -0.06180826	     -0.03195686	     -0.06032365	      0.00000318
      0.10633512	     -0.06195676	     -0.03204052	     -0.06046751	      0.00000790
      0.10658822	     -0.06208726	     -0.03211403	     -0.06059399	      0.00001482
      0.10691264	     -0.06225439	     -0.03220816	     -0.06075604	      0.00002863
      0.10723706	     -0.06242134	     -0.03230218	     -0.06091800	      0.00004946
      0.10748580	     -0.06254922	     -0.03237419	     -0.06104212	      0.00007122
      0.10773453	     -0.06267700	     -0.03244614	     -0.06116619	      0.00009888
      0.10802527	     -0.06282623	     -0.03253016	     -0.06131115	      0.00013980
      0.10831601	     -0.06297532	     -0.03261409	     -0.06145603	      0.00019127
      0.10856977	     -0.06310533	     -0.03268727	     -0.06158243	      0.00024592
      0.10889474	     -0.06327167	     -0.03278088	     -0.06174423	      0.00033071
      0.10921971	     -0.06343784	     -0.03287439	     -0.06190595	      0.00043403
      0.10946873	     -0.06356506	     -0.03294598	     -0.06202981	      0.00052699
      0.10971775	     -0.06369218	     -0.03301749	     -0.06215362	      0.00063290
      0.11000901	     -0.06384073	     -0.03310106	     -0.06229836	      0.00077440
      0.11030026	     -0.06398915	     -0.03318453	     -0.06244304	      0.00093616
      0.11055407	     -0.06411837	     -0.03325720	     -0.06256906	      0.00109466
      0.11087946	     -0.06428388	     -0.03335027	     -0.06273054	      0.00132306
      0.11120485	     -0.06444923	     -0.03344323	     -0.06289194	      0.00158112
      0.11145412	     -0.06457578	     -0.03351437	     -0.06301552	      0.00179969
      0.11170339	     -0.06470223	     -0.03358544	     -0.06313906	      0.00203689
      0.11199488	     -0.06484998	     -0.03366847	     -0.06328345	      0.00233840
      0.11228637	     -0.06499759	     -0.03375141	     -0.06342778	      0.00266633
      0.11254196	     -0.06512691	     -0.03382407	     -0.06355426	      0.00297579
      0.11286752	     -0.06529149	     -0.03391651	     -0.06371531	      0.00339968
      0.11319308	     -0.06545590	     -0.03400885	     -0.06387628	      0.00385659
      0.11344331	     -0.06558215	     -0.03407975	     -0.06399993	      0.00422987
      0.11369353	     -0.06570831	     -0.03415058	     -0.06412354	      0.00462193
      0.11398729	     -0.06585629	     -0.03423365	     -0.06426859	      0.00510549
      0.11428105	     -0.06600413	     -0.03431663	     -0.06441357	      0.00561327
      0.11452781	     -0.06612822	     -0.03438627	     -0.06453530	      0.00605767
      0.11485383	     -0.06629202	     -0.03447818	     -0.06469606	      0.00666843
      0.11517985	     -0.06645566	     -0.03456997	     -0.06485674	      0.00730424
      0.11543311	     -0.06658267	     -0.03464121	     -0.06498150	      0.00781407
      0.11568637	     -0.06670957	     -0.03471238	     -0.06510621	      0.00833666
      0.11595916	     -0.06684616	     -0.03478897	     -0.06524048	      0.00891251
      0.11623195	     -0.06698263	     -0.03486547	     -0.06537470	      0.00950045
      0.11653441	     -0.06713381	     -0.03495021	     -0.06552345	      0.01016471
      0.11683688	     -0.06728486	     -0.03503486	     -0.06567213	      0.01084007
      0.11705190	     -0.06739215	     -0.03509498	     -0.06577778	      0.01132586
      0.11738305	     -0.06755726	     -0.03518748	     -0.06594044	      0.01208144
      0.11767541	     -0.06770289	     -0.03526904	     -0.06608397	      0.01275424
      0.11792876	     -0.06782898	     -0.03533965	     -0.06620829	      0.01334028
      0.11818210	     -0.06795497	     -0.03541020	     -0.06633258	      0.01392804
      0.11844320	     -0.06808473	     -0.03548284	     -0.06646061	      0.01453456
      0.11876278	     -0.06824340	     -0.03557164	     -0.06661726	      0.01527649
      0.11908235	     -0.06840192	     -0.03566035	     -0.06677384	      0.01601632
      0.11930984	     -0.06851468	     -0.03572343	     -0.06688527	      0.01654081
      0.11963824	     -0.06867731	     -0.03581440	     -0.06704605	      0.01729351
      0.11996664	     -0.06883978	     -0.03590527	     -0.06720676	      0.01803969
      0.12019738	     -0.06895384	     -0.03596904	     -0.06731965	      0.01855933
      0.12042812	     -0.06906783	     -0.03603277	     -0.06743250	      0.01907469
      0.12071837	     -0.06921110	     -0.03611285	     -0.06757440	      0.01971627
      0.12100861	     -0.06935424	     -0.03619284	     -0.06771626	      0.02034980
      0.12127010	     -0.06948310	     -0.03626484	     -0.06784403	      0.02091320
      0.12159256	     -0.06964187	     -0.03635353	     -0.06800154	      0.02159778
      0.12191502	     -0.06980049	     -0.03644211	     -0.06815899	      0.02227061
      0.12215631	     -0.06991909	     -0.03650833	     -0.06827678	      0.02276612
      0.12246604	     -0.07007120	     -0.03659325	     -0.06842794	      0.02339191
      0.12277577	     -0.07022318	     -0.03667807	     -0.06857906	      0.02400594
      0.12299694	     -0.07033162	     -0.03673858	     -0.06868695	      0.02443713
      0.12331949	     -0.07048964	     -0.03682674	     -0.06884426	      0.02505498
      0.12364204	     -0.07064751	     -0.03691479	     -0.06900154	      0.02565978
      0.12388534	     -0.07076650	     -0.03698114	     -0.06912015	      0.02610736
      0.12412863	     -0.07088541	     -0.03704744	     -0.06923875	      0.02654755
      0.12441368	     -0.07102461	     -0.03712503	     -0.06937768	      0.02705394
      0.12469872	     -0.07116369	     -0.03720254	     -0.06951659	      0.02755038
      0.12498344	     -0.07130251	     -0.03727989	     -0.06965533	      0.02803646
      0.12526817	     -0.07144122	     -0.03735716	     -0.06979407	      0.02851290
      0.12556613	     -0.07158626	     -0.03743794	     -0.06993925	      0.02900138
      0.12586409	     -0.07173118	     -0.03751863	     -0.07008443	      0.02947974
      0.12614014	     -0.07186533	     -0.03759330	     -0.07021893	      0.02991409
      0.12641618	     -0.07199938	     -0.03766791	     -0.07035343	      0.03034017
      0.12672427	     -0.07214886	     -0.03775108	     -0.07050356	      0.03080622
      0.12703236	     -0.07229822	     -0.03783417	     -0.07065370	      0.03126256
      0.12724838	     -0.07240287	     -0.03789237	     -0.07075899	      0.03157691
      0.12757545	     -0.07256120	     -0.03798040	     -0.07091842	      0.03204433
      0.12790252	     -0.07271938	     -0.03806833	     -0.07107788	      0.03250181
      0.12813330	     -0.07283092	     -0.03813032	     -0.07119042	      0.03281886
      0.12836408	     -0.07294238	     -0.03819225	     -0.07130299	      0.03313130
      0.12865496	     -0.07308277	     -0.03827024	     -0.07144489	      0.03351876
      0.12894583	     -0.07322304	     -0.03834814	     -0.07158683	      0.03389940
      0.12921369	     -0.07335213	     -0.03841981	     -0.07171759	      0.03424414
      0.12948155	     -0.07348111	     -0.03849141	     -0.07184838	      0.03458354
      0.12979131	     -0.07363017	     -0.03857413	     -0.07199970	      0.03496968
      0.13010108	     -0.07377911	     -0.03865676	     -0.07215108	      0.03534928
      0.13031770	     -0.07388318	     -0.03871449	     -0.07225699	      0.03561103
      0.13063991	     -0.07403789	     -0.03880027	     -0.07241459	      0.03599497
      0.13096212	     -0.07419247	     -0.03888596	     -0.07257228	      0.03637275
      0.13120628	     -0.07430951	     -0.03895083	     -0.07269183	      0.03665511
      0.13145044	     -0.07442648	     -0.03901564	     -0.07281144	      0.03693426
      0.13173722	     -0.07456378	     -0.03909170	     -0.07295201	      0.03725824
      0.13202401	     -0.07470099	     -0.03916767	     -0.07309266	      0.03757818
      0.13230942	     -0.07483743	     -0.03924321	     -0.07323274	      0.03789280
      0.13259483	     -0.07497378	     -0.03931868	     -0.07337291	      0.03820383
      0.13289487	     -0.07511702	     -0.03939793	     -0.07352036	      0.03852713
      0.13319491	     -0.07526015	     -0.03947709	     -0.07366794	      0.03884689
      0.13347339	     -0.07539290	     -0.03955050	     -0.07380501	      0.03914068
      0.13375187	     -0.07552557	     -0.03962383	     -0.07394220	      0.03943176
      0.13405984	     -0.07567218	     -0.03970485	     -0.07409404	      0.03975068
      0.13436781	     -0.07581868	     -0.03978578	     -0.07424602	      0.04006665
      0.13461771	     -0.07593748	     -0.03985138	     -0.07436945	      0.04032101
      0.13493813	     -0.07608971	     -0.03993542	     -0.07452785	      0.04064466
      0.13525855	     -0.07624182	     -0.04001936	     -0.07468643	      0.04096568
      0.13550870	     -0.07636050	     -0.04008484	     -0.07481035	      0.04121461
      0.13575886	     -0.07647912	     -0.04015025	     -0.07493438	      0.04146214
      0.13605827	     -0.07662100	     -0.04022847	     -0.07508297	      0.04175668
      0.13635768	     -0.07676279	     -0.04030661	     -0.07523172	      0.04204948
      0.13661613	     -0.07688511	     -0.04037400	     -0.07536026	      0.04230091
      0.13693507	     -0.07703596	     -0.04045707	     -0.07551906	      0.04260964
      0.13725400	     -0.07718671	     -0.04054006	     -0.07567806	      0.04291680
      0.13748272	     -0.07729476	     -0.04059951	     -0.07579220	      0.04313617
      0.13779683	     -0.07744306	     -0.04068109	     -0.07594913	      0.04343634
      0.13811094	     -0.07759127	     -0.04076257	     -0.07610627	      0.04373532
      0.13836294	     -0.07771011	     -0.04082789	     -0.07623249	      0.04397440
      0.13861493	     -0.07782888	     -0.04089314	     -0.07635883	      0.04421283
      0.13891313	     -0.07796936	     -0.04097029	     -0.07650853	      0.04449424
      0.13921132	     -0.07810976	     -0.04104736	     -0.07665842	      0.04477492
      0.13947880	     -0.07823563	     -0.04111642	     -0.07679304	      0.04502613
      0.13974628	     -0.07836144	     -0.04118542	     -0.07692783	      0.04527687
      0.14005597	     -0.07850702	     -0.04126523	     -0.07708409	      0.04556666
      0.14036566	     -0.07865253	     -0.04134496	     -0.07724057	      0.04585597
      0.14060362	     -0.07876429	     -0.04140617	     -0.07736097	      0.04607799
      0.14092300	     -0.07891420	     -0.04148824	     -0.07752278	      0.04637565
      0.14124237	     -0.07906404	     -0.04157022	     -0.07768483	      0.04667300
      0.14149281	     -0.07918149	     -0.04163445	     -0.07781208	      0.04690600
      0.14174324	     -0.07929888	     -0.04169862	     -0.07793949	      0.04713889
      0.14203938	     -0.07943765	     -0.04177443	     -0.07809035	      0.04741417
      0.14233552	     -0.07957635	     -0.04185017	     -0.07824143	      0.04768939
      0.14261045	     -0.07970506	     -0.04192042	     -0.07838189	      0.04794486
      0.14288537	     -0.07983373	     -0.04199060	     -0.07852255	      0.04820035
      0.14319391	     -0.07997806	     -0.04206928	     -0.07868064	      0.04848713
      0.14350245	     -0.08012234	     -0.04214789	     -0.07883897	      0.04877401
      0.14376257	     -0.08024394	     -0.04221410	     -0.07897266	      0.04901599
      0.14408080	     -0.08039265	     -0.04229501	     -0.07913646	      0.04931218
      0.14439902	     -0.08054130	     -0.04237585	     -0.07930052	      0.04960859
      0.14460025	     -0.08063527	     -0.04242692	     -0.07940440	      0.04979616
      0.14489314	     -0.08077201	     -0.04250119	     -0.07955581	      0.05006937
      0.14518602	     -0.08090870	     -0.04257539	     -0.07970744	      0.05034285
      0.14544652	     -0.08103025	     -0.04264133	     -0.07984251	      0.05058633
      0.14576202	     -0.08117742	     -0.04272111	     -0.08000634	      0.05088156
      0.14607753	     -0.08132456	     -0.04280082	     -0.08017045	      0.05117717
      0.14633267	     -0.08144351	     -0.04286521	     -0.08030337	      0.05141654
      0.14665066	     -0.08159174	     -0.04294539	     -0.08046928	      0.05171528
      0.14696866	     -0.08173994	     -0.04302549	     -0.08063548	      0.05201449
      0.14720146	     -0.08184841	     -0.04308407	     -0.08075734	      0.05223384
      0.14751036	     -0.08199232	     -0.04316174	     -0.08091926	      0.05252532
      0.14781927	     -0.08213620	     -0.04323934	     -0.08108146	      0.05281730
      0.14804322	     -0.08224050	     -0.04329554	     -0.08119922	      0.05302931
      0.14835691	     -0.08238658	     -0.04337420	     -0.08136442	      0.05332673
      0.14867060	     -0.08253264	     -0.04345278	     -0.08152989	      0.05362470
      0.14892148	     -0.08264944	     -0.04351556	     -0.08166244	      0.05386343
      0.14917236	     -0.08276623	     -0.04357830	     -0.08179517	      0.05410253
      0.14947099	     -0.08290525	     -0.04365291	     -0.08195340	      0.05438763
      0.14976961	     -0.08304425	     -0.04372745	     -0.08211188	      0.05467328
      0.15004533	     -0.08317259	     -0.04379621	     -0.08225845	      0.05493751
      0.15032106	     -0.08330092	     -0.04386490	     -0.08240523	      0.05520223
      0.15062944	     -0.08344446	     -0.04394167	     -0.08256967	      0.05549889
      0.15093782	     -0.08358800	     -0.04401835	     -0.08273439	      0.05579617
      0.15120899	     -0.08371423	     -0.04408573	     -0.08287946	      0.05605809
      0.15148016	     -0.08384046	     -0.04415304	     -0.08302475	      0.05632051
      0.15178947	     -0.08398445	     -0.04422975	     -0.08319074	      0.05662045
      0.15209877	     -0.08412845	     -0.04430638	     -0.08335702	      0.05692103
      0.15236551	     -0.08425265	     -0.04437240	     -0.08350063	      0.05718077
      0.15263224	     -0.08437686	     -0.04443837	     -0.08364446	      0.05744101
      0.15294082	     -0.08452058	     -0.04451462	     -0.08381112	      0.05774270
      0.15324941	     -0.08466433	     -0.04459080	     -0.08397807	      0.05804505
      0.15351582	     -0.08478845	     -0.04465650	     -0.08412243	      0.05830663
      0.15378224	     -0.08491259	     -0.04472215	     -0.08426701	      0.05856871
      0.15412418	     -0.08507196	     -0.04480634	     -0.08445288	      0.05890583
      0.15446612	     -0.08523138	     -0.04489043	     -0.08463911	      0.05924379
      0.15469286	     -0.08533712	     -0.04494614	     -0.08476279	      0.05946835
      0.15491960	     -0.08544287	     -0.04500181	     -0.08488663	      0.05969328
      0.15521082	     -0.08557873	     -0.04507325	     -0.08504591	      0.05998272
      0.15550204	     -0.08571464	     -0.04514463	     -0.08520544	      0.06027276
      0.15578571	     -0.08584706	     -0.04521409	     -0.08536109	      0.06055588
      0.15606938	     -0.08597953	     -0.04528350	     -0.08551698	      0.06083958
      0.15637511	     -0.08612235	     -0.04535823	     -0.08568527	      0.06114600
      0.15668084	     -0.08626522	     -0.04543289	     -0.08585385	      0.06145309
      0.15696720	     -0.08639910	     -0.04550275	     -0.08601200	      0.06174134
      0.15725356	     -0.08653303	     -0.04557256	     -0.08617041	      0.06203018
      0.15756168	     -0.08667719	     -0.04564759	     -0.08634112	      0.06234162
      0.15786980	     -0.08682143	     -0.04572256	     -0.08651213	      0.06265374
      0.15815519	     -0.08695509	     -0.04579193	     -0.08667079	      0.06294346
      0.15844059	     -0.08708882	     -0.04586124	     -0.08682970	      0.06323376
      0.15874935	     -0.08723357	     -0.04593616	     -0.08700190	      0.06354848
      0.15905812	     -0.08737839	     -0.04601100	     -0.08717439	      0.06386388
      0.15934297	     -0.08751208	     -0.04607999	     -0.08733378	      0.06415546
      0.15962782	     -0.08764583	     -0.04614891	     -0.08749343	      0.06444760
      0.15993673	     -0.08779098	     -0.04622359	     -0.08766684	      0.06476508
      0.16024565	     -0.08793621	     -0.04629819	     -0.08784055	      0.06508323
      0.16053092	     -0.08807041	     -0.04636703	     -0.08800123	      0.06537761
      0.16081619	     -0.08820469	     -0.04643580	     -0.08816215	      0.06567255
      0.16112509	     -0.08835018	     -0.04651020	     -0.08833669	      0.06599256
      0.16143398	     -0.08849578	     -0.04658452	     -0.08851153	      0.06631323
      0.16172048	     -0.08863091	     -0.04665340	     -0.08867395	      0.06661122
      0.16200697	     -0.08876614	     -0.04672221	     -0.08883662	      0.06690977
      0.16231578	     -0.08891200	     -0.04679631	     -0.08901225	      0.06723219
      0.16262458	     -0.08905797	     -0.04687034	     -0.08918818	      0.06755525
      0.16291281	     -0.08919432	     -0.04693938	     -0.08935265	      0.06785735
      0.16320104	     -0.08933077	     -0.04700835	     -0.08951738	      0.06816001
      0.16350970	     -0.08947702	     -0.04708215	     -0.08969409	      0.06848473
      0.16381837	     -0.08962338	     -0.04715587	     -0.08987109	      0.06881009
      0.16410859	     -0.08976111	     -0.04722513	     -0.09003778	      0.06911656
      0.16439880	     -0.08989896	     -0.04729432	     -0.09020474	      0.06942357
      0.16470729	     -0.09004560	     -0.04736780	     -0.09038250	      0.06975050
      0.16501577	     -0.09019238	     -0.04744121	     -0.09056056	      0.07007805
      0.16530807	     -0.09033159	     -0.04751070	     -0.09072955	      0.07038897
      0.16560037	     -0.09047091	     -0.04758013	     -0.09089882	      0.07070043
      0.16590862	     -0.09061798	     -0.04765328	     -0.09107761	      0.07102947
      0.16621687	     -0.09076519	     -0.04772636	     -0.09125671	      0.07135911
      0.16651125	     -0.09090590	     -0.04779609	     -0.09142803	      0.07167446
      0.16680563	     -0.09104675	     -0.04786575	     -0.09159962	      0.07199036
      0.16711360	     -0.09119426	     -0.04793857	     -0.09177944	      0.07232143
      0.16742158	     -0.09134191	     -0.04801131	     -0.09195955	      0.07265309
      0.16771795	     -0.09148414	     -0.04808124	     -0.09213317	      0.07297280
      0.16801433	     -0.09162652	     -0.04815112	     -0.09230708	      0.07329307
      0.16832200	     -0.09177448	     -0.04822358	     -0.09248791	      0.07362612
      0.16862967	     -0.09192261	     -0.04829598	     -0.09266904	      0.07395977
      0.16892791	     -0.09206634	     -0.04836609	     -0.09284492	      0.07428374
      0.16922615	     -0.09221023	     -0.04843614	     -0.09302108	      0.07460827
      0.16953352	     -0.09235868	     -0.04850826	     -0.09320293	      0.07494333
      0.16984089	     -0.09250730	     -0.04858031	     -0.09338509	      0.07527899
      0.17014082	     -0.09265249	     -0.04865055	     -0.09356314	      0.07560711
      0.17044076	     -0.09279785	     -0.04872073	     -0.09374149	      0.07593581
      0.17074784	     -0.09294684	     -0.04879251	     -0.09392439	      0.07627295
      0.17105493	     -0.09309601	     -0.04886422	     -0.09410759	      0.07661072
      0.17135637	     -0.09324260	     -0.04893454	     -0.09428774	      0.07694289
      0.17165781	     -0.09338937	     -0.04900480	     -0.09446818	      0.07727567
      0.17196466	     -0.09353895	     -0.04907625	     -0.09465217	      0.07761507
      0.17227151	     -0.09368872	     -0.04914763	     -0.09483647	      0.07795512
      0.17257425	     -0.09383666	     -0.04921798	     -0.09501861	      0.07829128
      0.17287699	     -0.09398478	     -0.04928826	     -0.09520105	      0.07862809
      0.17317973	     -0.09413308	     -0.04935848	     -0.09538380	      0.07896558
      0.17348248	     -0.09428157	     -0.04942863	     -0.09556685	      0.07930374
      0.17378522	     -0.09443024	     -0.04949871	     -0.09575021	      0.07964261
      0.17408796	     -0.09457911	     -0.04956872	     -0.09593388	      0.07998218
      0.17439070	     -0.09472816	     -0.04963866	     -0.09611786	      0.08032247
      0.17469344	     -0.09487740	     -0.04970853	     -0.09630215	      0.08066350
      0.17499619	     -0.09502683	     -0.04977834	     -0.09648675	      0.08100528
      0.17529893	     -0.09517646	     -0.04984807	     -0.09667166	      0.08134782
      0.17560167	     -0.09532628	     -0.04991774	     -0.09685688	      0.08169115
      0.17590441	     -0.09547630	     -0.04998733	     -0.09704242	      0.08203526
      0.17620716	     -0.09562652	     -0.05005686	     -0.09722827	      0.08238018
      0.17650990	     -0.09577694	     -0.05012631	     -0.09741444	      0.08272592
      0.17681264	     -0.09592756	     -0.05019569	     -0.09760092	      0.08307249
      0.17711538	     -0.09607838	     -0.05026501	     -0.09778772	      0.08341992
      0.17741813	     -0.09622941	     -0.05033425	     -0.09797484	      0.08376821
      0.17772087	     -0.09638064	     -0.05040342	     -0.09816228	      0.08411737
      0.17802361	     -0.09653208	     -0.05047252	     -0.09835004	      0.08446742
      0.17832635	     -0.09668372	     -0.05054155	     -0.09853812	      0.08481838
      0.17862910	     -0.09683558	     -0.05061051	     -0.09872653	      0.08517025
      0.17893184	     -0.09698766	     -0.05067939	     -0.09891526	      0.08552304
      0.17923458	     -0.09713996	     -0.05074820	     -0.09910431	      0.08587677
      0.17953732	     -0.09729249	     -0.05081694	     -0.09929369	      0.08623145
      0.17984006	     -0.09744524	     -0.05088561	     -0.09948340	      0.08658708
      0.18014281	     -0.09759824	     -0.05095420	     -0.09967344	      0.08694368
      0.18044555	     -0.09775148	     -0.05102272	     -0.09986381	      0.08730126
      0.18074829	     -0.09790497	     -0.05109117	     -0.10005451	      0.08765981
      0.18105103	     -0.09805872	     -0.05115954	     -0.10024554	      0.08801936
      0.18135378	     -0.09821273	     -0.05122784	     -0.10043691	      0.08837991
      0.18165652	     -0.09836701	     -0.05129606	     -0.10062861	      0.08874145
      0.18195926	     -0.09852157	     -0.05136421	     -0.10082065	      0.08910401
      0.18226200	     -0.09867641	     -0.05143228	     -0.10101303	      0.08946758
      0.18256475	     -0.09883155	     -0.05150028	     -0.10120575	      0.08983217
      0.18286749	     -0.09898699	     -0.05156820	     -0.10139881	      0.09019778
      0.18317023	     -0.09914275	     -0.05163604	     -0.10159221	      0.09056441
      0.18347297	     -0.09929882	     -0.05170381	     -0.10178596	      0.09093207
      0.18377572	     -0.09945523	     -0.05177150	     -0.10198005	      0.09130076
      0.18407846	     -0.09961199	     -0.05183911	     -0.10217449	      0.09167048
      0.18438120	     -0.09976909	     -0.05190664	     -0.10236927	      0.09204124
      0.18468394	     -0.09992657	     -0.05197409	     -0.10256441	      0.09241303
      0.18498668	     -0.10008442	     -0.05204147	     -0.10275990	      0.09278585
      0.18528943	     -0.10024265	     -0.05210876	     -0.10295575	      0.09315970
      0.18559217	     -0.10040129	     -0.05217597	     -0.10315194	      0.09353459
      0.18589491	     -0.10056035	     -0.05224311	     -0.10334850	      0.09391051
      0.18619765	     -0.10071982	     -0.05231016	     -0.10354541	      0.09428746
      0.18650040	     -0.10087973	     -0.05237713	     -0.10374269	      0.09466545
      0.18680314	     -0.10104009	     -0.05244402	     -0.10394033	      0.09504446
      0.18710588	     -0.10120090	     -0.05251083	     -0.10413833	      0.09542450
      0.18740862	     -0.10136219	     -0.05257755	     -0.10433669	      0.09580556
      0.18771137	     -0.10152394	     -0.05264420	     -0.10453543	      0.09618765
      0.18801411	     -0.10168618	     -0.05271075	     -0.10473453	      0.09657075
      0.18831685	     -0.10184891	     -0.05277723	     -0.10493401	      0.09695488
      0.18861959	     -0.10201214	     -0.05284361	     -0.10513385	      0.09734002
      0.18892234	     -0.10217587	     -0.05290992	     -0.10533408	      0.09772617
      0.18922508	     -0.10234010	     -0.05297613	     -0.10553468	      0.09811334
      0.18952782	     -0.10250483	     -0.05304227	     -0.10573566	      0.09850151
      0.18983056	     -0.10267007	     -0.05310831	     -0.10593702	      0.09889069
      0.19013330	     -0.10283582	     -0.05317427	     -0.10613876	      0.09928086
      0.19043605	     -0.10300206	     -0.05324014	     -0.10634089	      0.09967204
      0.19073879	     -0.10316880	     -0.05330592	     -0.10654341	      0.10006421
      0.19104153	     -0.10333604	     -0.05337161	     -0.10674632	      0.10045738
      0.19134427	     -0.10350376	     -0.05343722	     -0.10694962	      0.10085153
      0.19164702	     -0.10367197	     -0.05350273	     -0.10715331	      0.10124668
      0.19194976	     -0.10384065	     -0.05356816	     -0.10735740	      0.10164280
      0.19225250	     -0.10400980	     -0.05363350	     -0.10756189	      0.10203991
      0.19255524	     -0.10417942	     -0.05369874	     -0.10776678	      0.10243800
      0.19285799	     -0.10434948	     -0.05376389	     -0.10797207	      0.10283706
      0.19316073	     -0.10452000	     -0.05382896	     -0.10817777	      0.10323709
      0.19346347	     -0.10469096	     -0.05389393	     -0.10838388	      0.10363810
      0.19376621	     -0.10486235	     -0.05395881	     -0.10859040	      0.10404007
      0.19406896	     -0.10503417	     -0.05402359	     -0.10879733	      0.10444301
      0.19437170	     -0.10520642	     -0.05408829	     -0.10900467	      0.10484691
      0.19467444	     -0.10537910	     -0.05415289	     -0.10921244	      0.10525177
      0.19497718	     -0.10555219	     -0.05421740	     -0.10942062	      0.10565759
      0.19527992	     -0.10572570	     -0.05428181	     -0.10962923	      0.10606436
      0.19558267	     -0.10589962	     -0.05434613	     -0.10983827	      0.10647209
      0.19588541	     -0.10607397	     -0.05441036	     -0.11004773	      0.10688077
      0.19618815	     -0.10624873	     -0.05447450	     -0.11025763	      0.10729040
      0.19649089	     -0.10642390	     -0.05453854	     -0.11046796	      0.10770098
      0.19679364	     -0.10659950	     -0.05460248	     -0.11067872	      0.10811250
      0.19709638	     -0.10677552	     -0.05466633	     -0.11088993	      0.10852497
      0.19739912	     -0.10695196	     -0.05473009	     -0.11110157	      0.10893838
      0.19770186	     -0.10712884	     -0.05479376	     -0.11131367	      0.10935273
      0.19800461	     -0.10730615	     -0.05485733	     -0.11152621	      0.10976802
      0.19830735	     -0.10748390	     -0.05492081	     -0.11173920	      0.11018424
      0.19861009	     -0.10766209	     -0.05498419	     -0.11195265	      0.11060141
      0.19891283	     -0.10784073	     -0.05504748	     -0.11216655	      0.11101951
      0.19921558	     -0.10801982	     -0.05511068	     -0.11238092	      0.11143854
      0.19951832	     -0.10819936	     -0.05517378	     -0.11259574	      0.11185850
      0.19982106	     -0.10837936	     -0.05523680	     -0.11281104	      0.11227940
      0.20012380	     -0.10855982	     -0.05529972	     -0.11302680	      0.11270123
      0.20042654	     -0.10874073	     -0.05536255	     -0.11324303	      0.11312399
      0.20072929	     -0.10892210	     -0.05542529	     -0.11345974	      0.11354767
      0.20103203	     -0.10910392	     -0.05548794	     -0.11367693	      0.11397229
      0.20133477	     -0.10928618	     -0.05555050	     -0.11389461	      0.11439783
      0.20163751	     -0.10946889	     -0.05561297	     -0.11411276	      0.11482430
      0.20194026	     -0.10965203	     -0.05567536	     -0.11433141	      0.11525170
      0.20224300	     -0.10983558	     -0.05573765	     -0.11455055	      0.11568002
      0.20254574	     -0.11001955	     -0.05579987	     -0.11477018	      0.11610927
      0.20284848	     -0.11020391	     -0.05586199	     -0.11499031	      0.11653944
      0.20315123	     -0.11038865	     -0.05592404	     -0.11521094	      0.11697054
      0.20345397	     -0.11057376	     -0.05598600	     -0.11543208	      0.11740256
      0.20375671	     -0.11075921	     -0.05604788	     -0.11565373	      0.11783550
      0.20405945	     -0.11094500	     -0.05610967	     -0.11587589	      0.11826937
      0.20436220	     -0.11113110	     -0.05617139	     -0.11609857	      0.11870417
      0.20466494	     -0.11131750	     -0.05623304	     -0.11632177	      0.11913989
      0.20496768	     -0.11150418	     -0.05629460	     -0.11654549	      0.11957653
      0.20527042	     -0.11169113	     -0.05635610	     -0.11676974	      0.12001410
      0.20557316	     -0.11187832	     -0.05641752	     -0.11699452	      0.12045259
      0.20587591	     -0.11206575	     -0.05647887	     -0.11721983	      0.12089200
      0.20617865	     -0.11225339	     -0.05654015	     -0.11744568	      0.12133234
      0.20648139	     -0.11244124	     -0.05660136	     -0.11767208	      0.12177361
      0.20678413	     -0.11262929	     -0.05666251	     -0.11789902	      0.12221580
      0.20708688	     -0.11281752	     -0.05672359	     -0.11812650	      0.12265892
      0.20738962	     -0.11300593	     -0.05678461	     -0.11835455	      0.12310296
      0.20769236	     -0.11319450	     -0.05684558	     -0.11858315	      0.12354793
      0.20799510	     -0.11338324	     -0.05690648	     -0.11881231	      0.12399382
      0.20829785	     -0.11357212	     -0.05696734	     -0.11904203	      0.12444064
      0.20860059	     -0.11376116	     -0.05702813	     -0.11927233	      0.12488839
      0.20890333	     -0.11395034	     -0.05708888	     -0.11950319	      0.12533707
      0.20920607	     -0.11413967	     -0.05714958	     -0.11973464	      0.12578668
      0.20950882	     -0.11432914	     -0.05721024	     -0.11996667	      0.12623721
      0.20981156	     -0.11451874	     -0.05727085	     -0.12019928	      0.12668868
      0.21011430	     -0.11470849	     -0.05733142	     -0.12043248	      0.12714108
      0.21041704	     -0.11489838	     -0.05739196	     -0.12066627	      0.12759440
      0.21071978	     -0.11508841	     -0.05745246	     -0.12090066	      0.12804866
      0.21102253	     -0.11527858	     -0.05751292	     -0.12113565	      0.12850385
      0.21132527	     -0.11546890	     -0.05757336	     -0.12137125	      0.12895998
      0.21162801	     -0.11565938	     -0.05763377	     -0.12160746	      0.12941704
      0.21193075	     -0.11585001	     -0.05769416	     -0.12184428	      0.12987503
      0.21223350	     -0.11604081	     -0.05775452	     -0.12208172	      0.13033396
      0.21253624	     -0.11623178	     -0.05781487	     -0.12231979	      0.13079382
      0.21283898	     -0.11642293	     -0.05787520	     -0.12255848	      0.13125462
      0.21314172	     -0.11661426	     -0.05793552	     -0.12279780	      0.13171636
      0.21344447	     -0.11680578	     -0.05799583	     -0.12303776	      0.13217904
      0.21374721	     -0.11699750	     -0.05805613	     -0.12327835	      0.13264265
      0.21404995	     -0.11718942	     -0.05811643	     -0.12351959	      0.13310721
      0.21435269	     -0.11738154	     -0.05817673	     -0.12376148	      0.13357271
      0.21465544	     -0.11757389	     -0.05823703	     -0.12400403	      0.13403915
      0.21495818	     -0.11776644	     -0.05829733	     -0.12424723	      0.13450653
      0.21526092	     -0.11795923	     -0.05835765	     -0.12449109	      0.13497486
      0.21556366	     -0.11815224	     -0.05841798	     -0.12473562	      0.13544413
      0.21586640	     -0.11834549	     -0.05847832	     -0.12498082	      0.13591435
      0.21616915	     -0.11853898	     -0.05853867	     -0.12522670	      0.13638551
      0.21647189	     -0.11873271	     -0.05859905	     -0.12547325	      0.13685762
      0.21677463	     -0.11892669	     -0.05865946	     -0.12572050	      0.13733068
      0.21707737	     -0.11912092	     -0.05871989	     -0.12596843	      0.13780469
      0.21738012	     -0.11931542	     -0.05878035	     -0.12621705	      0.13827965
      0.21768286	     -0.11951018	     -0.05884084	     -0.12646637	      0.13875557
      0.21798560	     -0.11970520	     -0.05890137	     -0.12671640	      0.13923243
      0.21828834	     -0.11990050	     -0.05896194	     -0.12696714	      0.13971025
      0.21859109	     -0.12009608	     -0.05902255	     -0.12721858	      0.14018902
      0.21889383	     -0.12029193	     -0.05908320	     -0.12747075	      0.14066875
      0.21919657	     -0.12048808	     -0.05914390	     -0.12772363	      0.14114944
      0.21949931	     -0.12068451	     -0.05920466	     -0.12797725	      0.14163108
      0.21980206	     -0.12088123	     -0.05926547	     -0.12823159	      0.14211368
      0.22010480	     -0.12107826	     -0.05932633	     -0.12848668	      0.14259724
      0.22040754	     -0.12127558	     -0.05938726	     -0.12874250	      0.14308177
      0.22071028	     -0.12147321	     -0.05944824	     -0.12899907	      0.14356725
      0.22101302	     -0.12167115	     -0.05950930	     -0.12925639	      0.14405370
      0.22131577	     -0.12186940	     -0.05957042	     -0.12951447	      0.14454112
      0.22161851	     -0.12206797	     -0.05963161	     -0.12977331	      0.14502950
      0.22192125	     -0.12226686	     -0.05969288	     -0.13003292	      0.14551884
      0.22222399	     -0.12246607	     -0.05975422	     -0.13029329	      0.14600916
      0.22252674	     -0.12266560	     -0.05981565	     -0.13055445	      0.14650044
      0.22282948	     -0.12286547	     -0.05987715	     -0.13081638	      0.14699269
      0.22313222	     -0.12306567	     -0.05993874	     -0.13107910	      0.14748592
      0.22343496	     -0.12326620	     -0.06000042	     -0.13134261	      0.14798011
      0.22373771	     -0.12346707	     -0.06006219	     -0.13160692	      0.14847529
      0.22404045	     -0.12366829	     -0.06012405	     -0.13187203	      0.14897143
      0.22434319	     -0.12386984	     -0.06018601	     -0.13213795	      0.14946855
      0.22464593	     -0.12407175	     -0.06024807	     -0.13240468	      0.14996665
      0.22494868	     -0.12427400	     -0.06031022	     -0.13267222	      0.15046573
      0.22525142	     -0.12447660	     -0.06037248	     -0.13294059	      0.15096579
      0.22555416	     -0.12467956	     -0.06043485	     -0.13320979	      0.15146683
      0.22585690	     -0.12488288	     -0.06049733	     -0.13347982	      0.15196885
      0.22615965	     -0.12508655	     -0.06055991	     -0.13375068	      0.15247185
      0.22646239	     -0.12529059	     -0.06062261	     -0.13402240	      0.15297584
      0.22676513	     -0.12549498	     -0.06068542	     -0.13429496	      0.15348082
      0.22706787	     -0.12569974	     -0.06074835	     -0.13456837	      0.15398678
      0.22737061	     -0.12590487	     -0.06081141	     -0.13484265	      0.15449373
      0.22767336	     -0.12611037	     -0.06087458	     -0.13511779	      0.15500167
      0.22797610	     -0.12631623	     -0.06093788	     -0.13539380	      0.15551061
      0.22827884	     -0.12652246	     -0.06100130	     -0.13567069	      0.15602053
      0.22858158	     -0.12672907	     -0.06106486	     -0.13594846	      0.15653145
      0.22888433	     -0.12693605	     -0.06112855	     -0.13622712	      0.15704336
      0.22918707	     -0.12714340	     -0.06119237	     -0.13650667	      0.15755627
      0.22948981	     -0.12735113	     -0.06125632	     -0.13678712	      0.15807018
      0.22979255	     -0.12755923	     -0.06132042	     -0.13706848	      0.15858508
      0.23009530	     -0.12776771	     -0.06138465	     -0.13735074	      0.15910099
      0.23039804	     -0.12797656	     -0.06144903	     -0.13763393	      0.15961789
      0.23070078	     -0.12818579	     -0.06151355	     -0.13791803	      0.16013580
      0.23100352	     -0.12839539	     -0.06157822	     -0.13820306	      0.16065471
      0.23130627	     -0.12860537	     -0.06164303	     -0.13848903	      0.16117463
      0.23160901	     -0.12881572	     -0.06170800	     -0.13877593	      0.16169556
      0.23191175	     -0.12902644	     -0.06177312	     -0.13906378	      0.16221749
      0.23221449	     -0.12923754	     -0.06183839	     -0.13935258	      0.16274043
      0.23251723	     -0.12944901	     -0.06190382	     -0.13964234	      0.16326439
      0.23281998	     -0.12966085	     -0.06196941	     -0.13993306	      0.16378935
      0.23312272	     -0.12987306	     -0.06203515	     -0.14022475	      0.16431533
      0.23342546	     -0.13008564	     -0.06210106	     -0.14051741	      0.16484232
      0.23372820	     -0.13029857	     -0.06216714	     -0.14081106	      0.16537033
      0.23403095	     -0.13051187	     -0.06223337	     -0.14110569	      0.16589935
      0.23433369	     -0.13072553	     -0.06229978	     -0.14140132	      0.16642940
      0.23463643	     -0.13093954	     -0.06236636	     -0.14169795	      0.16696046
      0.23493917	     -0.13115390	     -0.06243310	     -0.14199558	      0.16749255
      0.23524192	     -0.13136861	     -0.06250003	     -0.14229422	      0.16802566
      0.23554466	     -0.13158367	     -0.06256712	     -0.14259388	      0.16855979
      0.23584740	     -0.13179906	     -0.06263439	     -0.14289456	      0.16909495
      0.23615014	     -0.13201478	     -0.06270184	     -0.14319627	      0.16963113
      0.23645289	     -0.13223083	     -0.06276947	     -0.14349902	      0.17016834
      0.23675563	     -0.13244720	     -0.06283729	     -0.14380282	      0.17070658
      0.23705837	     -0.13266389	     -0.06290528	     -0.14410765	      0.17124586
      0.23736111	     -0.13288088	     -0.06297347	     -0.14441355	      0.17178616
      0.23766385	     -0.13309818	     -0.06304184	     -0.14472051	      0.17232750
      0.23796660	     -0.13331576	     -0.06311039	     -0.14502853	      0.17286987
      0.23826934	     -0.13353363	     -0.06317914	     -0.14533763	      0.17341328
      0.23857208	     -0.13375177	     -0.06324808	     -0.14564781	      0.17395772
      0.23887482	     -0.13397018	     -0.06331722	     -0.14595907	      0.17450320
      0.23917757	     -0.13418885	     -0.06338655	     -0.14627143	      0.17504973
      0.23948031	     -0.13440775	     -0.06345608	     -0.14658489	      0.17559729
      0.23978305	     -0.13462689	     -0.06352581	     -0.14689946	      0.17614590
      0.24008579	     -0.13484625	     -0.06359574	     -0.14721514	      0.17669555
      0.24038854	     -0.13506582	     -0.06366587	     -0.14753195	      0.17724625
      0.24069128	     -0.13528559	     -0.06373620	     -0.14784988	      0.17779799
      0.24099402	     -0.13550553	     -0.06380674	     -0.14816894	      0.17835078
      0.24129676	     -0.13572565	     -0.06387749	     -0.14848915	      0.17890461
      0.24159951	     -0.13594592	     -0.06394845	     -0.14881050	      0.17945950
      0.24190225	     -0.13616633	     -0.06401962	     -0.14913301	      0.18001544
      0.24220499	     -0.13638686	     -0.06409100	     -0.14945668	      0.18057243
      0.24250773	     -0.13660751	     -0.06416259	     -0.14978152	      0.18113048
      0.24281047	     -0.13682824	     -0.06423440	     -0.15010754	      0.18168957
      0.24311322	     -0.13704906	     -0.06430643	     -0.15043474	      0.18224973
      0.24341596	     -0.13726993	     -0.06437868	     -0.15076313	      0.18281094
      0.24371870	     -0.13749086	     -0.06445114	     -0.15109271	      0.18337321
      0.24402144	     -0.13771181	     -0.06452383	     -0.15142351	      0.18393654
      0.24432419	     -0.13793278	     -0.06459675	     -0.15175551	      0.18450092
      0.24462693	     -0.13815376	     -0.06466988	     -0.15208873	      0.18506637
      0.24492967	     -0.13837472	     -0.06474325	     -0.15242318	      0.18563288
      0.24523241	     -0.13859566	     -0.06481684	     -0.15275887	      0.18620046
      0.24553516	     -0.13881657	     -0.06489067	     -0.15309579	      0.18676910
      0.24583790	     -0.13903743	     -0.06496473	     -0.15343397	      0.18733880
      0.24614064	     -0.13925824	     -0.06503902	     -0.15377340	      0.18790957
      0.24644338	     -0.13947899	     -0.06511354	     -0.15411409	      0.18848140
      0.24674613	     -0.13969968	     -0.06518831	     -0.15445606	      0.18905430
      0.24704887	     -0.13992030	     -0.06526331	     -0.15479930	      0.18962827
      0.24735161	     -0.14014086	     -0.06533855	     -0.15514383	      0.19020331
      0.24765435	     -0.14036136	     -0.06541404	     -0.15548966	      0.19077942
      0.24795709	     -0.14058181	     -0.06548977	     -0.15583678	      0.19135660
      0.24825984	     -0.14080221	     -0.06556574	     -0.15618522	      0.19193485
      0.24856258	     -0.14102258	     -0.06564196	     -0.15653497	      0.19251417
      0.24886532	     -0.14124294	     -0.06571843	     -0.15688605	      0.19309456
      0.24916806	     -0.14146330	     -0.06579515	     -0.15723847	      0.19367602
      0.24947081	     -0.14168368	     -0.06587212	     -0.15759222	      0.19425856
      0.24977355	     -0.14190412	     -0.06594935	     -0.15794732	      0.19484217
      0.25007629	     -0.14212465	     -0.06602683	     -0.15830378	      0.19542686
      0.25037903	     -0.14234529	     -0.06610457	     -0.15866160	      0.19601262
      0.25068178	     -0.14256608	     -0.06618257	     -0.15902080	      0.19659945
      0.25098452	     -0.14278706	     -0.06626082	     -0.15938138	      0.19718736
      0.25128726	     -0.14300827	     -0.06633935	     -0.15974334	      0.19777634
      0.25159000	     -0.14322976	     -0.06641813	     -0.16010670	      0.19836640
      0.25189275	     -0.14345156	     -0.06649718	     -0.16047147	      0.19895753
      0.25219549	     -0.14367373	     -0.06657650	     -0.16083765	      0.19954974
      0.25249823	     -0.14389631	     -0.06665609	     -0.16120525	      0.20014303
      0.25280097	     -0.14411936	     -0.06673595	     -0.16157429	      0.20073739
      0.25310371	     -0.14434291	     -0.06681608	     -0.16194476	      0.20133283
      0.25340646	     -0.14456702	     -0.06689648	     -0.16231668	      0.20192934
      0.25370920	     -0.14479174	     -0.06697717	     -0.16269005	      0.20252693
      0.25401194	     -0.14501712	     -0.06705813	     -0.16306488	      0.20312559
      0.25431468	     -0.14524320	     -0.06713937	     -0.16344119	      0.20372534
      0.25461743	     -0.14547003	     -0.06722089	     -0.16381898	      0.20432615
      0.25492017	     -0.14569767	     -0.06730270	     -0.16419826	      0.20492805
      0.25522291	     -0.14592615	     -0.06738479	     -0.16457904	      0.20553102
      0.25549532	     -0.14613249	     -0.06745890	     -0.16492295	      0.20607448
      0.25576772	     -0.14633958	     -0.06753325	     -0.16526808	      0.20661882
      0.25604013	     -0.14654745	     -0.06760783	     -0.16561445	      0.20716403
      0.25631253	     -0.14675612	     -0.06768265	     -0.16596205	      0.20771010
      0.25658494	     -0.14696564	     -0.06775770	     -0.16631091	      0.20825705
      0.25685734	     -0.14717601	     -0.06783300	     -0.16666101	      0.20880487
      0.25712975	     -0.14738727	     -0.06790853	     -0.16701237	      0.20935356
      0.25740215	     -0.14759944	     -0.06798431	     -0.16736500	      0.20990313
      0.25767456	     -0.14781254	     -0.06806034	     -0.16771891	      0.21045356
      0.25794696	     -0.14802660	     -0.06813661	     -0.16807409	      0.21100486
      0.25821937	     -0.14824163	     -0.06821312	     -0.16843056	      0.21155704
      0.25849178	     -0.14845765	     -0.06828989	     -0.16878832	      0.21211009
      0.25876418	     -0.14867469	     -0.06836690	     -0.16914738	      0.21266401
      0.25903659	     -0.14889275	     -0.06844416	     -0.16950775	      0.21321880
      0.25930899	     -0.14911186	     -0.06852168	     -0.16986943	      0.21377447
      0.25958140	     -0.14933203	     -0.06859945	     -0.17023243	      0.21433101
      0.25985380	     -0.14955327	     -0.06867748	     -0.17059676	      0.21488842
      0.26012621	     -0.14977559	     -0.06875577	     -0.17096243	      0.21544670
      0.26039861	     -0.14999901	     -0.06883431	     -0.17132944	      0.21600586
      0.26067102	     -0.15022354	     -0.06891311	     -0.17169780	      0.21656590
      0.26094342	     -0.15044919	     -0.06899218	     -0.17206752	      0.21712680
      0.26121583	     -0.15067597	     -0.06907151	     -0.17243860	      0.21768859
      0.26148823	     -0.15090389	     -0.06915111	     -0.17281105	      0.21825124
      0.26176064	     -0.15113296	     -0.06923097	     -0.17318488	      0.21881478
      0.26203304	     -0.15136318	     -0.06931110	     -0.17356011	      0.21937918
      0.26230545	     -0.15159456	     -0.06939150	     -0.17393672	      0.21994447
      0.26257785	     -0.15182710	     -0.06947218	     -0.17431474	      0.22051062
      0.26285026	     -0.15206083	     -0.06955312	     -0.17469417	      0.22107766
      0.26312267	     -0.15229573	     -0.06963434	     -0.17507502	      0.22164557
      0.26339507	     -0.15253181	     -0.06971584	     -0.17545729	      0.22221436
      0.26366748	     -0.15276909	     -0.06979762	     -0.17584100	      0.22278403
      0.26393988	     -0.15300756	     -0.06987968	     -0.17622615	      0.22335457
      0.26421229	     -0.15324723	     -0.06996202	     -0.17661275	      0.22392600
      0.26448469	     -0.15348810	     -0.07004465	     -0.17700081	      0.22449830
      0.26475710	     -0.15373018	     -0.07012756	     -0.17739034	      0.22507148
      0.26502950	     -0.15397347	     -0.07021076	     -0.17778134	      0.22564555
      0.26530191	     -0.15421796	     -0.07029425	     -0.17817383	      0.22622049
      0.26557431	     -0.15446368	     -0.07037803	     -0.17856781	      0.22679631
      0.26584672	     -0.15471061	     -0.07046210	     -0.17896329	      0.22737302
      0.26611912	     -0.15495876	     -0.07054647	     -0.17936028	      0.22795060
      0.26639153	     -0.15520813	     -0.07063113	     -0.17975878	      0.22852908
      0.26666393	     -0.15545873	     -0.07071610	     -0.18015882	      0.22910843
      0.26693634	     -0.15571056	     -0.07080137	     -0.18056039	      0.22968867
      0.26720875	     -0.15596361	     -0.07088694	     -0.18096351	      0.23026979
      0.26748115	     -0.15621790	     -0.07097281	     -0.18136818	      0.23085180
      0.26775356	     -0.15647342	     -0.07105899	     -0.18177441	      0.23143470
      0.26802596	     -0.15673018	     -0.07114549	     -0.18218222	      0.23201848
      0.26829837	     -0.15698817	     -0.07123229	     -0.18259160	      0.23260315
      0.26857077	     -0.15724740	     -0.07131941	     -0.18300258	      0.23318872
      0.26884318	     -0.15750788	     -0.07140684	     -0.18341516	      0.23377517
      0.26911558	     -0.15776959	     -0.07149459	     -0.18382935	      0.23436251
      0.26938799	     -0.15803256	     -0.07158266	     -0.18424516	      0.23495075
      0.26966039	     -0.15829677	     -0.07167106	     -0.18466260	      0.23553987
      0.26993280	     -0.15856223	     -0.07175977	     -0.18508168	      0.23612990
      0.27020520	     -0.15882894	     -0.07184882	     -0.18550240	      0.23672082
      0.27047761	     -0.15909691	     -0.07193819	     -0.18592479	      0.23731263
      0.27075001	     -0.15936613	     -0.07202790	     -0.18634884	      0.23790535
      0.27102242	     -0.15963661	     -0.07211794	     -0.18677457	      0.23849896
      0.27129483	     -0.15990835	     -0.07220831	     -0.18720199	      0.23909347
      0.27156723	     -0.16018136	     -0.07229903	     -0.18763111	      0.23968889
      0.27183964	     -0.16045563	     -0.07239008	     -0.18806194	      0.24028521
      0.27211204	     -0.16073117	     -0.07248148	     -0.18849450	      0.24088243
      0.27238445	     -0.16100798	     -0.07257322	     -0.18892878	      0.24148056
      0.27265685	     -0.16128607	     -0.07266531	     -0.18936480	      0.24207960
      0.27292926	     -0.16156543	     -0.07275774	     -0.18980258	      0.24267955
      0.27320166	     -0.16184608	     -0.07285054	     -0.19024211	      0.24328041
      0.27347407	     -0.16212801	     -0.07294368	     -0.19068343	      0.24388218
      0.27374647	     -0.16241123	     -0.07303718	     -0.19112652	      0.24448487
      0.27401888	     -0.16269574	     -0.07313105	     -0.19157141	      0.24508847
      0.27429128	     -0.16298154	     -0.07322527	     -0.19201811	      0.24569300
      0.27456369	     -0.16326864	     -0.07331986	     -0.19246663	      0.24629844
      0.27483609	     -0.16355705	     -0.07341482	     -0.19291698	      0.24690481
      0.27510850	     -0.16384676	     -0.07351015	     -0.19336916	      0.24751210
      0.27538091	     -0.16413778	     -0.07360585	     -0.19382320	      0.24812032
      0.27565331	     -0.16443012	     -0.07370192	     -0.19427911	      0.24872948
      0.27592572	     -0.16472378	     -0.07379838	     -0.19473689	      0.24933956
      0.27619812	     -0.16501876	     -0.07389521	     -0.19519655	      0.24995058
      0.27647053	     -0.16531507	     -0.07399243	     -0.19565812	      0.25056254
      0.27674293	     -0.16561271	     -0.07409003	     -0.19612159	      0.25117544
      0.27701534	     -0.16591170	     -0.07418803	     -0.19658699	      0.25178928
      0.27728774	     -0.16621202	     -0.07428641	     -0.19705433	      0.25240407
      0.27756015	     -0.16651370	     -0.07438519	     -0.19752361	      0.25301981
      0.27783255	     -0.16681673	     -0.07448437	     -0.19799485	      0.25363650
      0.27810496	     -0.16712112	     -0.07458395	     -0.19846806	      0.25425415
      0.27837736	     -0.16742688	     -0.07468394	     -0.19894326	      0.25487277
      0.27864977	     -0.16773401	     -0.07478433	     -0.19942045	      0.25549234
      0.27892217	     -0.16804252	     -0.07488513	     -0.19989965	      0.25611288
      0.27919458	     -0.16835241	     -0.07498635	     -0.20038087	      0.25673440
      0.27946699	     -0.16866369	     -0.07508798	     -0.20086413	      0.25735689
      0.27973939	     -0.16897637	     -0.07519003	     -0.20134943	      0.25798036
      0.27998450	     -0.16925893	     -0.07528222	     -0.20178788	      0.25854221
      0.28022962	     -0.16954263	     -0.07537475	     -0.20222800	      0.25910487
      0.28047473	     -0.16982747	     -0.07546763	     -0.20266980	      0.25966832
      0.28071984	     -0.17011346	     -0.07556086	     -0.20311330	      0.26023259
      0.28096496	     -0.17040062	     -0.07565445	     -0.20355851	      0.26079767
      0.28121007	     -0.17068894	     -0.07574838	     -0.20400543	      0.26136357
      0.28145518	     -0.17097842	     -0.07584268	     -0.20445408	      0.26193028
      0.28170030	     -0.17126908	     -0.07593733	     -0.20490446	      0.26249783
      0.28194541	     -0.17156092	     -0.07603235	     -0.20535659	      0.26306621
      0.28219052	     -0.17185394	     -0.07612773	     -0.20581047	      0.26363542
      0.28243564	     -0.17214816	     -0.07622348	     -0.20626611	      0.26420547
      0.28268075	     -0.17244358	     -0.07631959	     -0.20672352	      0.26477637
      0.28292586	     -0.17274019	     -0.07641609	     -0.20718272	      0.26534812
      0.28317098	     -0.17303802	     -0.07651295	     -0.20764371	      0.26592073
      0.28341609	     -0.17333707	     -0.07661020	     -0.20810651	      0.26649420
      0.28366120	     -0.17363734	     -0.07670782	     -0.20857111	      0.26706855
      0.28390632	     -0.17393884	     -0.07680583	     -0.20903754	      0.26764377
      0.28415143	     -0.17424157	     -0.07690423	     -0.20950580	      0.26821987
      0.28439654	     -0.17454555	     -0.07700301	     -0.20997590	      0.26879687
      0.28464166	     -0.17485078	     -0.07710219	     -0.21044785	      0.26937477
      0.28488677	     -0.17515726	     -0.07720176	     -0.21092166	      0.26995357
      0.28513188	     -0.17546501	     -0.07730173	     -0.21139734	      0.27053329
      0.28537700	     -0.17577403	     -0.07740211	     -0.21187491	      0.27111394
      0.28562211	     -0.17608433	     -0.07750288	     -0.21235436	      0.27169552
      0.28586723	     -0.17639592	     -0.07760407	     -0.21283572	      0.27227804
      0.28611234	     -0.17670880	     -0.07770566	     -0.21331899	      0.27286152
      0.28635745	     -0.17702298	     -0.07780767	     -0.21380417	      0.27344596
      0.28660257	     -0.17733847	     -0.07791009	     -0.21429129	      0.27403138
      0.28684768	     -0.17765528	     -0.07801293	     -0.21478034	      0.27461779
      0.28709279	     -0.17797342	     -0.07811620	     -0.21527134	      0.27520520
      0.28733791	     -0.17829288	     -0.07821989	     -0.21576430	      0.27579362
      0.28758302	     -0.17861370	     -0.07832401	     -0.21625923	      0.27638307
      0.28782813	     -0.17893586	     -0.07842856	     -0.21675614	      0.27697356
      0.28807325	     -0.17925938	     -0.07853355	     -0.21725503	      0.27756510
      0.28831836	     -0.17958426	     -0.07863898	     -0.21775592	      0.27815772
      0.28856347	     -0.17991053	     -0.07874485	     -0.21825881	      0.27875143
      0.28880859	     -0.18023818	     -0.07885117	     -0.21876372	      0.27934624
      0.28905370	     -0.18056722	     -0.07895794	     -0.21927065	      0.27994217
      0.28929881	     -0.18089767	     -0.07906516	     -0.21977961	      0.28053925
      0.28954393	     -0.18122953	     -0.07917284	     -0.22029061	      0.28113748
      0.28978904	     -0.18156281	     -0.07928097	     -0.22080366	      0.28173690
      0.29003415	     -0.18189752	     -0.07938958	     -0.22131876	      0.28233753
      0.29027927	     -0.18223368	     -0.07949864	     -0.22183594	      0.28293937
      0.29052438	     -0.18257128	     -0.07960818	     -0.22235518	      0.28354247
      0.29076949	     -0.18291035	     -0.07971820	     -0.22287650	      0.28414683
      0.29101461	     -0.18325089	     -0.07982869	     -0.22339991	      0.28475249
      0.29125972	     -0.18359290	     -0.07993967	     -0.22392542	      0.28535948
      0.29150483	     -0.18393641	     -0.08005114	     -0.22445303	      0.28596781
      0.29174995	     -0.18428142	     -0.08016309	     -0.22498275	      0.28657751
      0.29199506	     -0.18462795	     -0.08027554	     -0.22551458	      0.28718862
      0.29224017	     -0.18497599	     -0.08038849	     -0.22604853	      0.28780115
      0.29248529	     -0.18532557	     -0.08050194	     -0.22658461	      0.28841514
      0.29273040	     -0.18567670	     -0.08061589	     -0.22712283	      0.28903061
      0.29297551	     -0.18602938	     -0.08073036	     -0.22766318	      0.28964760
      0.29322063	     -0.18638362	     -0.08084534	     -0.22820567	      0.29026612
      0.29346574	     -0.18673945	     -0.08096085	     -0.22875030	      0.29088622
      0.29371085	     -0.18709687	     -0.08107687	     -0.22929709	      0.29150791
      0.29395597	     -0.18745588	     -0.08119342	     -0.22984603	      0.29213122
      0.29420108	     -0.18781651	     -0.08131051	     -0.23039712	      0.29275618
      0.29444619	     -0.18817877	     -0.08142813	     -0.23095037	      0.29338281
      0.29469131	     -0.18854266	     -0.08154630	     -0.23150578	      0.29401113
      0.29493642	     -0.18890820	     -0.08166500	     -0.23206334	      0.29464116
      0.29518153	     -0.18927541	     -0.08178426	     -0.23262307	      0.29527291
      0.29542665	     -0.18964429	     -0.08190408	     -0.23318495	      0.29590640
      0.29567176	     -0.19001485	     -0.08202445	     -0.23374899	      0.29654163
      0.29591687	     -0.19038712	     -0.08214539	     -0.23431518	      0.29717862
      0.29616199	     -0.19076110	     -0.08226690	     -0.23488352	      0.29781735
      0.29640710	     -0.19113681	     -0.08238898	     -0.23545400	      0.29845783
      0.29665221	     -0.19151425	     -0.08251164	     -0.23602663	      0.29910005
      0.29689733	     -0.19189345	     -0.08263488	     -0.23660139	      0.29974398
      0.29714244	     -0.19227442	     -0.08275871	     -0.23717828	      0.30038961
      0.29738755	     -0.19265717	     -0.08288314	     -0.23775729	      0.30103691
      0.29763267	     -0.19304171	     -0.08300816	     -0.23833840	      0.30168584
      0.29787778	     -0.19342806	     -0.08313379	     -0.23892161	      0.30233637
      0.29812289	     -0.19381623	     -0.08326003	     -0.23950691	      0.30298844
      0.29836801	     -0.19420625	     -0.08338689	     -0.24009427	      0.30364201
      0.29861312	     -0.19459811	     -0.08351436	     -0.24068369	      0.30429702
      0.29885823	     -0.19499184	     -0.08364246	     -0.24127514	      0.30495341
      0.29910335	     -0.19538746	     -0.08377119	     -0.24186862	      0.30561111
      0.29934846	     -0.19578497	     -0.08390056	     -0.24246409	      0.30627005
      0.29959357	     -0.19618439	     -0.08403056	     -0.24306153	      0.30693015
      0.29983869	     -0.19658575	     -0.08416122	     -0.24366093	      0.30759135
      0.30008380	     -0.19698905	     -0.08429253	     -0.24426225	      0.30825357
      0.30032891	     -0.19739431	     -0.08442450	     -0.24486546	      0.30891672
      0.30057403	     -0.19780154	     -0.08455713	     -0.24547054	      0.30958074
      0.30081914	     -0.19821077	     -0.08469044	     -0.24607745	      0.31024554
      0.30106425	     -0.19862201	     -0.08482442	     -0.24668615	      0.31091105
      0.30130937	     -0.19903528	     -0.08495909	     -0.24729661	      0.31157720
      0.30155448	     -0.19945058	     -0.08509445	     -0.24790879	      0.31224392
      0.30179959	     -0.19986795	     -0.08523050	     -0.24852264	      0.31291113
      0.30204471	     -0.20028740	     -0.08536725	     -0.24913812	      0.31357879
      0.30228982	     -0.20070894	     -0.08550471	     -0.24975518	      0.31424682
      0.30253493	     -0.20113260	     -0.08564289	     -0.25037377	      0.31491518
      0.30278005	     -0.20155839	     -0.08578179	     -0.25099383	      0.31558381
      0.30302516	     -0.20198632	     -0.08592142	     -0.25161531	      0.31625267
      0.30327027	     -0.20241643	     -0.08606178	     -0.25223816	      0.31692172
      0.30351539	     -0.20284872	     -0.08620288	     -0.25286230	      0.31759091
      0.30376050	     -0.20328322	     -0.08634473	     -0.25348768	      0.31826022
      0.30400561	     -0.20371994	     -0.08648734	     -0.25411423	      0.31892963
      0.30422620	     -0.20411489	     -0.08661633	     -0.25467904	      0.31953211
      0.30444679	     -0.20451166	     -0.08674594	     -0.25524470	      0.32013464
      0.30466738	     -0.20491029	     -0.08687619	     -0.25581114	      0.32073720
      0.30488797	     -0.20531077	     -0.08700706	     -0.25637832	      0.32133978
      0.30510856	     -0.20571313	     -0.08713857	     -0.25694619	      0.32194236
      0.30532915	     -0.20611738	     -0.08727073	     -0.25751468	      0.32254496
      0.30554974	     -0.20652353	     -0.08740354	     -0.25808376	      0.32314757
      0.30577033	     -0.20693161	     -0.08753700	     -0.25865336	      0.32375017
      0.30599092	     -0.20734162	     -0.08767112	     -0.25922343	      0.32435279
      0.30621151	     -0.20775358	     -0.08780591	     -0.25979392	      0.32495541
      0.30643210	     -0.20816751	     -0.08794137	     -0.26036478	      0.32555805
      0.30665269	     -0.20858342	     -0.08807750	     -0.26093596	      0.32616070
      0.30687328	     -0.20900133	     -0.08821432	     -0.26150742	      0.32676337
      0.30709387	     -0.20942125	     -0.08835183	     -0.26207910	      0.32736608
      0.30731446	     -0.20984321	     -0.08849004	     -0.26265097	      0.32796882
      0.30753505	     -0.21026721	     -0.08862895	     -0.26322300	      0.32857162
      0.30775564	     -0.21069328	     -0.08876856	     -0.26379514	      0.32917447
      0.30797623	     -0.21112143	     -0.08890889	     -0.26436738	      0.32977739
      0.30819682	     -0.21155168	     -0.08904994	     -0.26493969	      0.33038038
      0.30841741	     -0.21198404	     -0.08919171	     -0.26551205	      0.33098347
      0.30863800	     -0.21241853	     -0.08933422	     -0.26608446	      0.33158665
      0.30885859	     -0.21285518	     -0.08947746	     -0.26665691	      0.33218995
      0.30907918	     -0.21329400	     -0.08962146	     -0.26722941	      0.33279336
      0.30929977	     -0.21373500	     -0.08976620	     -0.26780197	      0.33339692
      0.30952036	     -0.21417820	     -0.08991170	     -0.26837461	      0.33400062
      0.30974095	     -0.21462363	     -0.09005797	     -0.26894736	      0.33460448
      0.30996154	     -0.21507130	     -0.09020501	     -0.26952026	      0.33520850
      0.31018213	     -0.21552123	     -0.09035283	     -0.27009335	      0.33581271
      0.31040272	     -0.21597344	     -0.09050144	     -0.27066669	      0.33641711
      0.31062331	     -0.21642794	     -0.09065084	     -0.27124035	      0.33702171
      0.31084390	     -0.21688477	     -0.09080105	     -0.27181440	      0.33762653
      0.31106449	     -0.21734393	     -0.09095206	     -0.27238891	      0.33823157
      0.31128508	     -0.21780545	     -0.09110388	     -0.27296398	      0.33883685
      0.31150566	     -0.21826935	     -0.09125653	     -0.27353971	      0.33944237
      0.31172625	     -0.21873564	     -0.09141001	     -0.27411619	      0.34004815
      0.31194684	     -0.21920435	     -0.09156433	     -0.27469355	      0.34065419
      0.31216743	     -0.21967550	     -0.09171949	     -0.27527188	      0.34126051
      0.31238802	     -0.22014911	     -0.09187550	     -0.27585133	      0.34186711
      0.31260861	     -0.22062520	     -0.09203238	     -0.27643202	      0.34247400
      0.31282920	     -0.22110380	     -0.09219013	     -0.27701407	      0.34308118
      0.31304979	     -0.22158491	     -0.09234875	     -0.27759763	      0.34368868
      0.31327038	     -0.22206857	     -0.09250827	     -0.27818284	      0.34429649
      0.31349097	     -0.22255480	     -0.09266867	     -0.27876985	      0.34490462
      0.31371156	     -0.22304362	     -0.09282998	     -0.27935878	      0.34551309
      0.31393215	     -0.22353506	     -0.09299220	     -0.27994981	      0.34612188
      0.31415274	     -0.22402912	     -0.09315533	     -0.28054308	      0.34673102
      0.31437333	     -0.22452585	     -0.09331940	     -0.28113873	      0.34734051
      0.31459392	     -0.22502525	     -0.09348441	     -0.28173693	      0.34795034
      0.31481451	     -0.22552736	     -0.09365036	     -0.28233784	      0.34856054
      0.31503510	     -0.22603220	     -0.09381726	     -0.28294161	      0.34917110
      0.31525569	     -0.22653978	     -0.09398513	     -0.28354839	      0.34978203
      0.31547628	     -0.22705015	     -0.09415398	     -0.28415837	      0.35039332
      0.31569687	     -0.22756331	     -0.09432380	     -0.28477169	      0.35100500
      0.31591746	     -0.22807930	     -0.09449462	     -0.28538853	      0.35161705
      0.31613805	     -0.22859814	     -0.09466645	     -0.28600906	      0.35222949
      0.31635864	     -0.22911986	     -0.09483928	     -0.28663345	      0.35284231
      0.31657923	     -0.22964448	     -0.09501314	     -0.28726188	      0.35345552
      0.31679982	     -0.23017203	     -0.09518803	     -0.28789454	      0.35406913
      0.31702041	     -0.23070253	     -0.09536397	     -0.28853161	      0.35468312
      0.31724100	     -0.23123601	     -0.09554095	     -0.28917329	      0.35529751
      0.31746159	     -0.23177251	     -0.09571900	     -0.28981978	      0.35591230
      0.31768218	     -0.23231203	     -0.09589813	     -0.29047129	      0.35652749
      0.31790277	     -0.23285462	     -0.09607834	     -0.29112802	      0.35714308
      0.31812336	     -0.23340030	     -0.09625965	     -0.29179021	      0.35775907
      0.31834395	     -0.23394910	     -0.09644206	     -0.29245809	      0.35837546
      0.31856454	     -0.23450105	     -0.09662560	     -0.29313188	      0.35899226
      0.31878513	     -0.23505618	     -0.09681026	     -0.29381184	      0.35960945
      0.31900571	     -0.23561451	     -0.09699607	     -0.29449823	      0.36022705
      0.31922630	     -0.23617608	     -0.09718303	     -0.29519130	      0.36084506
      0.31944689	     -0.23674091	     -0.09737115	     -0.29589132	      0.36146347
      0.31966748	     -0.23730905	     -0.09756046	     -0.29659858	      0.36208228
      0.31988807	     -0.23788051	     -0.09775095	     -0.29731336	      0.36270149
      0.32010866	     -0.23845533	     -0.09794265	     -0.29803596	      0.36332110
      0.32032925	     -0.23903354	     -0.09813556	     -0.29876666	      0.36394111
      0.32054984	     -0.23961517	     -0.09832970	     -0.29950578	      0.36456153
      0.32077043	     -0.24020025	     -0.09852509	     -0.30025363	      0.36518234
      0.32099102	     -0.24078883	     -0.09872173	     -0.30101051	      0.36580354
      0.32121161	     -0.24138092	     -0.09891963	     -0.30177674	      0.36642514
      0.32143220	     -0.24197657	     -0.09911882	     -0.30255264	      0.36704714
      0.32163069	     -0.24251560	     -0.09929916	     -0.30325932	      0.36760714
      0.32182917	     -0.24305756	     -0.09948056	     -0.30397430	      0.36816745
      0.32202766	     -0.24360248	     -0.09966303	     -0.30469783	      0.36872808
      0.32222615	     -0.24415037	     -0.09984658	     -0.30543013	      0.36928902
      0.32242463	     -0.24470127	     -0.10003122	     -0.30617142	      0.36985028
      0.32262312	     -0.24525521	     -0.10021697	     -0.30692193	      0.37041183
      0.32282161	     -0.24581220	     -0.10040383	     -0.30768187	      0.37097370
      0.32302009	     -0.24637228	     -0.10059181	     -0.30845146	      0.37153587
      0.32321858	     -0.24693547	     -0.10078094	     -0.30923090	      0.37209833
      0.32341707	     -0.24750180	     -0.10097121	     -0.31002040	      0.37266110
      0.32361555	     -0.24807130	     -0.10116264	     -0.31082016	      0.37322417
      0.32381404	     -0.24864399	     -0.10135524	     -0.31163037	      0.37378753
      0.32401252	     -0.24921991	     -0.10154903	     -0.31245122	      0.37435118
      0.32421101	     -0.24979907	     -0.10174402	     -0.31328288	      0.37491512
      0.32440950	     -0.25038152	     -0.10194021	     -0.31412551	      0.37547936
      0.32460798	     -0.25096727	     -0.10213763	     -0.31497913	      0.37604387
      0.32480647	     -0.25155637	     -0.10233629	     -0.31584364	      0.37660867
      0.32500496	     -0.25214883	     -0.10253619	     -0.31671895	      0.37717375
      0.32520344	     -0.25274469	     -0.10273735	     -0.31760497	      0.37773911
      0.32540193	     -0.25334397	     -0.10293979	     -0.31850160	      0.37830475
      0.32560041	     -0.25394672	     -0.10314352	     -0.31940874	      0.37887065
      0.32579890	     -0.25455296	     -0.10334856	     -0.32032629	      0.37943683
      0.32599739	     -0.25516271	     -0.10355491	     -0.32125414	      0.38000328
      0.32619587	     -0.25577602	     -0.10376259	     -0.32219218	      0.38057000
      0.32639436	     -0.25639292	     -0.10397163	     -0.32314029	      0.38113699
      0.32659285	     -0.25701343	     -0.10418202	     -0.32409836	      0.38170423
      0.32679133	     -0.25763759	     -0.10439380	     -0.32506626	      0.38227174
      0.32698982	     -0.25826543	     -0.10460696	     -0.32604387	      0.38283951
      0.32718831	     -0.25889699	     -0.10482154	     -0.32703105	      0.38340754
      0.32738679	     -0.25953231	     -0.10503755	     -0.32802768	      0.38397583
      0.32758528	     -0.26017140	     -0.10525499	     -0.32903361	      0.38454437
      0.32778376	     -0.26081432	     -0.10547390	     -0.33004869	      0.38511317
      0.32798225	     -0.26146109	     -0.10569429	     -0.33107279	      0.38568223
      0.32818074	     -0.26211175	     -0.10591616	     -0.33210575	      0.38625154
      0.32837922	     -0.26276634	     -0.10613955	     -0.33314741	      0.38682110
      0.32857771	     -0.26342489	     -0.10636448	     -0.33419761	      0.38739092
      0.32877620	     -0.26408744	     -0.10659095	     -0.33525621	      0.38796100
      0.32897468	     -0.26475402	     -0.10681899	     -0.33632302	      0.38853134
      0.32917317	     -0.26542468	     -0.10704861	     -0.33739789	      0.38910193
      0.32937166	     -0.26609945	     -0.10727985	     -0.33848065	      0.38967279
      0.32957014	     -0.26677838	     -0.10751271	     -0.33957113	      0.39024390
      0.32976863	     -0.26746149	     -0.10774722	     -0.34066918	      0.39081529
      0.32996711	     -0.26814883	     -0.10798339	     -0.34177462	      0.39138694
      0.33016560	     -0.26884045	     -0.10822126	     -0.34288729	      0.39195887
      0.33036409	     -0.26953637	     -0.10846084	     -0.34400704	      0.39253107
      0.33056257	     -0.27023664	     -0.10870216	     -0.34513372	      0.39310356
      0.33076106	     -0.27094131	     -0.10894523	     -0.34626719	      0.39367633
      0.33095955	     -0.27165041	     -0.10919009	     -0.34740729	      0.39424940
      0.33115803	     -0.27236399	     -0.10943675	     -0.34855392	      0.39482278
      0.33133621	     -0.27300840	     -0.10965973	     -0.34958868	      0.39533775
      0.33151439	     -0.27365649	     -0.10988420	     -0.35062853	      0.39585298
      0.33169256	     -0.27430829	     -0.11011019	     -0.35167340	      0.39636848
      0.33187074	     -0.27496382	     -0.11033771	     -0.35272323	      0.39688425
      0.33204892	     -0.27562312	     -0.11056677	     -0.35377797	      0.39740030
      0.33222710	     -0.27628623	     -0.11079741	     -0.35483760	      0.39791665
      0.33240527	     -0.27695318	     -0.11102963	     -0.35590209	      0.39843331
      0.33258345	     -0.27762400	     -0.11126347	     -0.35697143	      0.39895027
      0.33276163	     -0.27829872	     -0.11149894	     -0.35804562	      0.39946757
      0.33293981	     -0.27897738	     -0.11173606	     -0.35912468	      0.39998521
      0.33311798	     -0.27966002	     -0.11197486	     -0.36020864	      0.40050321
      0.33329616	     -0.28034667	     -0.11221536	     -0.36129754	      0.40102158
      0.33347434	     -0.28103737	     -0.11245758	     -0.36239146	      0.40154034
      0.33365251	     -0.28173215	     -0.11270154	     -0.36349044	      0.40205950
      0.33383069	     -0.28243106	     -0.11294728	     -0.36459460	      0.40257910
      0.33400887	     -0.28313412	     -0.11319482	     -0.36570402	      0.40309915
      0.33418705	     -0.28384138	     -0.11344417	     -0.36681882	      0.40361968
      0.33436522	     -0.28455287	     -0.11369538	     -0.36793914	      0.40414070
      0.33454340	     -0.28526864	     -0.11394846	     -0.36906511	      0.40466225
      0.33472158	     -0.28598873	     -0.11420345	     -0.37019689	      0.40518436
      0.33489976	     -0.28671317	     -0.11446037	     -0.37133465	      0.40570705
      0.33507793	     -0.28744200	     -0.11471925	     -0.37247855	      0.40623036
      0.33525611	     -0.28817528	     -0.11498012	     -0.37362880	      0.40675433
      0.33543429	     -0.28891304	     -0.11524303	     -0.37478558	      0.40727899
      0.33561247	     -0.28965532	     -0.11550798	     -0.37594911	      0.40780358
      0.33579064	     -0.29040217	     -0.11577503	     -0.37711960	      0.40832405
      0.33596882	     -0.29115363	     -0.11604421	     -0.37829726	      0.40884013
      0.33614700	     -0.29190976	     -0.11631554	     -0.37948234	      0.40935220
      0.33630719	     -0.29259356	     -0.11656136	     -0.38055428	      0.40980943
      0.33646737	     -0.29328121	     -0.11680898	     -0.38163257	      0.41026395
      0.33662756	     -0.29397273	     -0.11705843	     -0.38271738	      0.41071598
      0.33678775	     -0.29466816	     -0.11730974	     -0.38380889	      0.41116575
      0.33694794	     -0.29536754	     -0.11756294	     -0.38490727	      0.41161348
      0.33710813	     -0.29607091	     -0.11781806	     -0.38601270	      0.41205937
      0.33726832	     -0.29677830	     -0.11807514	     -0.38712536	      0.41250364
      0.33742850	     -0.29748976	     -0.11833420	     -0.38824542	      0.41294648
      0.33758869	     -0.29820532	     -0.11859528	     -0.38937306	      0.41338809
      0.33774888	     -0.29892503	     -0.11885841	     -0.39050845	      0.41382865
      0.33790907	     -0.29964893	     -0.11912363	     -0.39165176	      0.41426835
      0.33806926	     -0.30037706	     -0.11939098	     -0.39280316	      0.41470738
      0.33822945	     -0.30110947	     -0.11966049	     -0.39396281	      0.41514591
      0.33838963	     -0.30184620	     -0.11993221	     -0.39513089	      0.41558412
      0.33854982	     -0.30258731	     -0.12020618	     -0.39630754	      0.41602220
      0.33871001	     -0.30333283	     -0.12048243	     -0.39749291	      0.41646031
      0.33887020	     -0.30408282	     -0.12076101	     -0.39868717	      0.41689864
      0.33903039	     -0.30483733	     -0.12104197	     -0.39989044	      0.41733736
      0.33919058	     -0.30559642	     -0.12132535	     -0.40110288	      0.41777665
      0.33935076	     -0.30636013	     -0.12161120	     -0.40232460	      0.41821670
      0.33949403	     -0.30704711	     -0.12186897	     -0.40342519	      0.41861102
      0.33963729	     -0.30773789	     -0.12212881	     -0.40453339	      0.41900623
      0.33978055	     -0.30843249	     -0.12239073	     -0.40564929	      0.41940244
      0.33992381	     -0.30913097	     -0.12265478	     -0.40677295	      0.41979981
      0.34006707	     -0.30983338	     -0.12292100	     -0.40790445	      0.42019846
      0.34021033	     -0.31053976	     -0.12318944	     -0.40904384	      0.42059853
      0.34035359	     -0.31125016	     -0.12346013	     -0.41019118	      0.42100017
      0.34049686	     -0.31196463	     -0.12373312	     -0.41134654	      0.42140353
      0.34064012	     -0.31268323	     -0.12400845	     -0.41250994	      0.42180876
      0.34078338	     -0.31340600	     -0.12428618	     -0.41368142	      0.42221600
      0.34092664	     -0.31413301	     -0.12456635	     -0.41486102	      0.42262541
      0.34106990	     -0.31486432	     -0.12484901	     -0.41604876	      0.42303717
      0.34121316	     -0.31559998	     -0.12513422	     -0.41724465	      0.42345142
      0.34135642	     -0.31634007	     -0.12542202	     -0.41844869	      0.42386834
      0.34149969	     -0.31708463	     -0.12571248	     -0.41966088	      0.42428811
      0.34164295	     -0.31783376	     -0.12600565	     -0.42088121	      0.42471090
      0.34178621	     -0.31858750	     -0.12630158	     -0.42210965	      0.42513690
      0.34191435	     -0.31926569	     -0.12656869	     -0.42321531	      0.42552082
      0.34204250	     -0.31994769	     -0.12683810	     -0.42432739	      0.42590759
      0.34217064	     -0.32063356	     -0.12710987	     -0.42544587	      0.42629735
      0.34229878	     -0.32132336	     -0.12738404	     -0.42657067	      0.42669026
      0.34242693	     -0.32201715	     -0.12766066	     -0.42770175	      0.42708646
      0.34255507	     -0.32271500	     -0.12793979	     -0.42883904	      0.42748610
      0.34268322	     -0.32341696	     -0.12822146	     -0.42998246	      0.42788933
      0.34281136	     -0.32412312	     -0.12850574	     -0.43113192	      0.42829633
      0.34293950	     -0.32483353	     -0.12879268	     -0.43228732	      0.42870724
      0.34306765	     -0.32554827	     -0.12908234	     -0.43344854	      0.42912224
      0.34319579	     -0.32626742	     -0.12937476	     -0.43461547	      0.42954150
      0.34332394	     -0.32699106	     -0.12967002	     -0.43578796	      0.42996520
      0.34345208	     -0.32771926	     -0.12996817	     -0.43696585	      0.43039350
      0.34358023	     -0.32845212	     -0.13026927	     -0.43814899	      0.43082659
      0.34370837	     -0.32918973	     -0.13057339	     -0.43933717	      0.43126466
      0.34383651	     -0.32993216	     -0.13088058	     -0.44053020	      0.43170790
      0.34396466	     -0.33067953	     -0.13119093	     -0.44172783	      0.43215650
      0.34409280	     -0.33143193	     -0.13150449	     -0.44292984	      0.43261066
      0.34420742	     -0.33210927	     -0.13178774	     -0.44400847	      0.43302176
      0.34432205	     -0.33279080	     -0.13207368	     -0.44509015	      0.43343762
      0.34443667	     -0.33347659	     -0.13236234	     -0.44617466	      0.43385837
      0.34455129	     -0.33416672	     -0.13265380	     -0.44726173	      0.43428418
      0.34466591	     -0.33486128	     -0.13294809	     -0.44835110	      0.43471520
      0.34478053	     -0.33556036	     -0.13324528	     -0.44944245	      0.43515158
      0.34489515	     -0.33626404	     -0.13354542	     -0.45053545	      0.43559348
      0.34500978	     -0.33697242	     -0.13384858	     -0.45162976	      0.43604106
      0.34512440	     -0.33768560	     -0.13415481	     -0.45272498	      0.43649448
      0.34523902	     -0.33840368	     -0.13446417	     -0.45382068	      0.43695392
      0.34535364	     -0.33912676	     -0.13477673	     -0.45491640	      0.43741953
      0.34546826	     -0.33985495	     -0.13509254	     -0.45601163	      0.43789148
      0.34558288	     -0.34058836	     -0.13541168	     -0.45710580	      0.43836996
      0.34569751	     -0.34132710	     -0.13573420	     -0.45819831	      0.43885513
      0.34581213	     -0.34207129	     -0.13606018	     -0.45928849	      0.43934717
      0.34592675	     -0.34282107	     -0.13638969	     -0.46037558	      0.43984627
      0.34604137	     -0.34357654	     -0.13672279	     -0.46145879	      0.44035260
      0.34611084	     -0.34403725	     -0.13692646	     -0.46211302	      0.44066311
      0.34618031	     -0.34450017	     -0.13713151	     -0.46276529	      0.44097656
      0.34628988	     -0.34523499	     -0.13745782	     -0.46378961	      0.44147733
      0.34639946	     -0.34597560	     -0.13778772	     -0.46480750	      0.44198614
      0.34650904	     -0.34672215	     -0.13812129	     -0.46581786	      0.44250321
      0.34661861	     -0.34747478	     -0.13845860	     -0.46681943	      0.44302872
      0.34672819	     -0.34823361	     -0.13879973	     -0.46781087	      0.44356285
      0.34683777	     -0.34899878	     -0.13914475	     -0.46879066	      0.44410577
      0.34694734	     -0.34977045	     -0.13949374	     -0.46975713	      0.44465765
      0.34705692	     -0.35054875	     -0.13984677	     -0.47070839	      0.44521867
      0.34716649	     -0.35133383	     -0.14020393	     -0.47164238	      0.44578900
      0.34727607	     -0.35212586	     -0.14056529	     -0.47255676	      0.44636881
      0.34738565	     -0.35292498	     -0.14093093	     -0.47344893	      0.44695828
      0.34749522	     -0.35373137	     -0.14130094	     -0.47431597	      0.44755757
      0.34760480	     -0.35454519	     -0.14167539	     -0.47515458	      0.44816687
      0.34771438	     -0.35536662	     -0.14205438	     -0.47596109	      0.44878634
      0.34782395	     -0.35619583	     -0.14243799	     -0.47673133	      0.44941616
      0.34793353	     -0.35703300	     -0.14282630	     -0.47746065	      0.45005651
      0.34804310	     -0.35787832	     -0.14321941	     -0.47814379	      0.45070756
      0.34815268	     -0.35873199	     -0.14361741	     -0.47877487	      0.45136951
      0.34826226	     -0.35959419	     -0.14402038	     -0.47934733	      0.45204252
      0.34837183	     -0.36046513	     -0.14442842	     -0.47985385	      0.45272678
      0.34848141	     -0.36134503	     -0.14484162	     -0.48028640	      0.45342248
      0.34859098	     -0.36223408	     -0.14526008	     -0.48063622	      0.45412980
      0.34870056	     -0.36313251	     -0.14568391	     -0.48089394	      0.45484894
      0.34881014	     -0.36404054	     -0.14611319	     -0.48104977	      0.45558009
      0.34891971	     -0.36495841	     -0.14654804	     -0.48109386	      0.45632345
      0.34902929	     -0.36588634	     -0.14698855	     -0.48101679	      0.45707922
      0.34913887	     -0.36682458	     -0.14743484	     -0.48081033	      0.45784760
      0.34924844	     -0.36777338	     -0.14788700	     -0.48046834	      0.45862881
      0.34935802	     -0.36873298	     -0.14834516	     -0.47998791	      0.45942307
      0.34946759	     -0.36970366	     -0.14880942	     -0.47937044	      0.46023059
      0.34957717	     -0.37068567	     -0.14927991	     -0.47862262	      0.46105159
      0.34968675	     -0.37167930	     -0.14975673	     -0.47775695	      0.46188632
      0.34979632	     -0.37268482	     -0.15024001	     -0.47679160	      0.46273501
      0.34990590	     -0.37370251	     -0.15072988	     -0.47574961	      0.46359791
      0.35001547	     -0.37473269	     -0.15122645	     -0.47465737	      0.46447527
      0.35012505	     -0.37577564	     -0.15172987	     -0.47354254	      0.46536734
      0.35023463	     -0.37683169	     -0.15224026	     -0.47242185	      0.46627441
      0.35034420	     -0.37790114	     -0.15275776	     -0.47129644	      0.46719675
      0.35045378	     -0.37898434	     -0.15328251	     -0.47016627	      0.46813465
      0.35056336	     -0.38008157	     -0.15381465	     -0.46903131	      0.46908841
      0.35067293	     -0.38119308	     -0.15435433	     -0.46789152	      0.47005833
      0.35078251	     -0.38231912	     -0.15490171	     -0.46674687	      0.47104474
      0.35089208	     -0.38345993	     -0.15545693	     -0.46559733	      0.47204798
      0.35100166	     -0.38461576	     -0.15602016	     -0.46444285	      0.47306840
      0.35105589	     -0.38519346	     -0.15630193	     -0.46386963	      0.47357989
      0.35111012	     -0.38577490	     -0.15658572	     -0.46329520	      0.47409561
      0.35138128	     -0.38873713	     -0.15803449	     -0.46040456	      0.47673025
      0.35273708	     -0.40477203	     -0.16598785	     -0.44547245	      0.49055832
      0.35409288	     -0.42235340	     -0.17500878	     -0.42968992	      0.50372813
      0.35544867	     -0.44074190	     -0.18493022	     -0.41298416	      0.51453653
      0.35680447	     -0.45923141	     -0.19557415	     -0.39528390	      0.52189808
      0.35798110	     -0.47496072	     -0.20525378	     -0.37906698	      0.52497545
      0.35915773	     -0.49018500	     -0.21521533	     -0.36202127	      0.52471262
      0.36033436	     -0.50478011	     -0.22533622	     -0.34413138	      0.52099081
      0.36151099	     -0.51866490	     -0.23549610	     -0.32540680	      0.51378684
      0.36268762	     -0.53179273	     -0.24557871	     -0.30589263	      0.50314605
      0.36386425	     -0.54411889	     -0.25547393	     -0.28568178	      0.48914061
      0.36504088	     -0.55555463	     -0.26507992	     -0.26492706	      0.47185217
      0.36621751	     -0.56594151	     -0.27430536	     -0.24385030	      0.45140739
      0.36739414	     -0.57504291	     -0.28307167	     -0.22274418	      0.42799324
      0.36857077	     -0.58252173	     -0.29131504	     -0.20196175	      0.40184277
      0.36868844	     -0.58316276	     -0.29210865	     -0.19991611	      0.39908727
      0.36874727	     -0.58347515	     -0.29250330	     -0.19889608	      0.39770032
      0.36875727	     -0.58352770	     -0.29257024	     -0.19872289	      0.39746397
      0.36876727	     -0.58358009	     -0.29263713	     -0.19854975	      0.39722744
      0.36877727	     -0.58363231	     -0.29270398	     -0.19837667	      0.39699071
      0.36878727	     -0.58368433	     -0.29277077	     -0.19820365	      0.39675375
      0.36879727	     -0.58373611	     -0.29283749	     -0.19803069	      0.39651650
      0.36880727	     -0.58378758	     -0.29290411	     -0.19785778	      0.39627884
      0.36881727	     -0.58383866	     -0.29297059	     -0.19768492	      0.39604064
      0.36882727	     -0.58388920	     -0.29303689	     -0.19751213	      0.39580169
      0.36883727	     -0.58393905	     -0.29310292	     -0.19733939	      0.39556173
      0.36884727	     -0.58398799	     -0.29316862	     -0.19716671	      0.39532043
      0.36885727	     -0.58403576	     -0.29323386	     -0.19699409	      0.39507738
      0.36886727	     -0.58408206	     -0.29329854	     -0.19682153	      0.39483211
      0.36887727	     -0.58412653	     -0.29336249	     -0.19664902	      0.39458405
      0.36888727	     -0.58416874	     -0.29342555	     -0.19647658	      0.39433256
      0.36889727	     -0.58420823	     -0.29348753	     -0.19630419	      0.39407688
      0.36890727	     -0.58424446	     -0.29354821	     -0.19613186	      0.39381619
      0.36891727	     -0.58427683	     -0.29360733	     -0.19595959	      0.39354956
      0.36892727	     -0.58430470	     -0.29366464	     -0.19578738	      0.39327596
      0.36893727	     -0.58432733	     -0.29371983	     -0.19561524	      0.39299428
      0.36894727	     -0.58434397	     -0.29377259	     -0.19544315	      0.39270332
      0.36895727	     -0.58435378	     -0.29382257	     -0.19527112	      0.39240179
      0.36896727	     -0.58435586	     -0.29386940	     -0.19509915	      0.39208831
      0.36897727	     -0.58434929	     -0.29391270	     -0.19492725	      0.39176144
      0.36898727	     -0.58433308	     -0.29395205	     -0.19475540	      0.39141967
      0.36899727	     -0.58430620	     -0.29398705	     -0.19458362	      0.39106142
      0.36900727	     -0.58426760	     -0.29401724	     -0.19441190	      0.39068510
      0.36901727	     -0.58421619	     -0.29404217	     -0.19424024	      0.39028905
      0.36902727	     -0.58415086	     -0.29406141	     -0.19406864	      0.38987163
      0.36903727	     -0.58407049	     -0.29407448	     -0.19389710	      0.38943115
      0.36904727	     -0.58397395	     -0.29408093	     -0.19372563	      0.38896598
      0.36905727	     -0.58386011	     -0.29408031	     -0.19355422	      0.38847450
      0.36906727	     -0.58372788	     -0.29407217	     -0.19338287	      0.38795512
      0.36907727	     -0.58357616	     -0.29405609	     -0.19321159	      0.38740634
      0.36908966	     -0.58335962	     -0.29402454	     -0.19299951	      0.38668366
      0.36910204	     -0.58310964	     -0.29397944	     -0.19278753	      0.38591113
      0.36911745	     -0.58274936	     -0.29390343	     -0.19252402	      0.38487735
      0.36913604	     -0.58223753	     -0.29378082	     -0.19220623	      0.38351726
      0.36915201	     -0.58172710	     -0.29364737	     -0.19193340	      0.38224695
      0.36916798	     -0.58114869	     -0.29348715	     -0.19166074	      0.38088023
      0.36918395	     -0.58050040	     -0.29329966	     -0.19138824	      0.37941605
      0.36919831	     -0.57985719	     -0.29310777	     -0.19114353	      0.37801719
      0.36921266	     -0.57915601	     -0.29289372	     -0.19089896	      0.37654024
      0.36922701	     -0.57839674	     -0.29265771	     -0.19065452	      0.37498648
      0.36924136	     -0.57757966	     -0.29240009	     -0.19041022	      0.37335774
      0.36925571	     -0.57670543	     -0.29212131	     -0.19016607	      0.37165635
      0.36927006	     -0.57577507	     -0.29182199	     -0.18992205	      0.36988509
      0.36928441	     -0.57478991	     -0.29150283	     -0.18967817	      0.36804709
      0.36929877	     -0.57375159	     -0.29116460	     -0.18943443	      0.36614578
      0.36931312	     -0.57266199	     -0.29080817	     -0.18919083	      0.36418483
      0.36932747	     -0.57152322	     -0.29043443	     -0.18894738	      0.36216805
      0.36934182	     -0.57033755	     -0.29004432	     -0.18870407	      0.36009936
      0.36935617	     -0.56910741	     -0.28963881	     -0.18846090	      0.35798271
      0.36937052	     -0.56783531	     -0.28921885	     -0.18821788	      0.35582203
      0.36938487	     -0.56652385	     -0.28878540	     -0.18797500	      0.35362123
      0.36939923	     -0.56517564	     -0.28833940	     -0.18773227	      0.35138410
      0.36941358	     -0.56379331	     -0.28788177	     -0.18748968	      0.34911432
      0.36942793	     -0.56237944	     -0.28741341	     -0.18724724	      0.34681544
      0.36944228	     -0.56093660	     -0.28693516	     -0.18700495	      0.34449083
      0.36945663	     -0.55946727	     -0.28644784	     -0.18676281	      0.34214371
      0.36947098	     -0.55797384	     -0.28595223	     -0.18652082	      0.33977710
      0.36948533	     -0.55645864	     -0.28544906	     -0.18627897	      0.33739384
      0.36949968	     -0.55492387	     -0.28493902	     -0.18603728	      0.33499660
      0.36951404	     -0.55337163	     -0.28442275	     -0.18579574	      0.33258786
      0.36952839	     -0.55180389	     -0.28390086	     -0.18555435	      0.33016992
      0.36954274	     -0.55022254	     -0.28337391	     -0.18531311	      0.32774489
      0.36956008	     -0.54829634	     -0.28273126	     -0.18502187	      0.32480842
      0.36957742	     -0.54635569	     -0.28208282	     -0.18473084	      0.32186762
      0.36959476	     -0.54440320	     -0.28142936	     -0.18444005	      0.31892532
      0.36961209	     -0.54244127	     -0.28077158	     -0.18414948	      0.31598405
      0.36962943	     -0.54047210	     -0.28011009	     -0.18385914	      0.31304609
      0.36964677	     -0.53849765	     -0.27944547	     -0.18356903	      0.31011345
      0.36966411	     -0.53651971	     -0.27877822	     -0.18327915	      0.30718793
      0.36968145	     -0.53453988	     -0.27810880	     -0.18298950	      0.30427110
      0.36969879	     -0.53255960	     -0.27743761	     -0.18270008	      0.30136436
      0.36971978	     -0.53016298	     -0.27662305	     -0.18234995	      0.29785996
      0.36974078	     -0.52776958	     -0.27580700	     -0.18200017	      0.29437404
      0.36976177	     -0.52538113	     -0.27498998	     -0.18165074	      0.29090819
      0.36978277	     -0.52299914	     -0.27417240	     -0.18130165	      0.28746377
      0.36980818	     -0.52012624	     -0.27318255	     -0.18087956	      0.28332461
      0.36983359	     -0.51726659	     -0.27219302	     -0.18045799	      0.27922013
      0.36985901	     -0.51442172	     -0.27120431	     -0.18003695	      0.27515160
      0.36988442	     -0.51159292	     -0.27021681	     -0.17961642	      0.27112003
      0.36991531	     -0.50817754	     -0.26901864	     -0.17910599	      0.26627048
      0.36994620	     -0.50478874	     -0.26782329	     -0.17859635	      0.26147763
      0.36997709	     -0.50142750	     -0.26663119	     -0.17808750	      0.25674210
      0.37000798	     -0.49809448	     -0.26544265	     -0.17757945	      0.25206422
      0.37004570	     -0.49406376	     -0.26399672	     -0.17696023	      0.24643093
      0.37008342	     -0.49007602	     -0.26255691	     -0.17634223	      0.24088361
      0.37012114	     -0.48613122	     -0.26112354	     -0.17572546	      0.23542183
      0.37015885	     -0.48222902	     -0.25969685	     -0.17510992	      0.23004493
      0.37020588	     -0.47742282	     -0.25792778	     -0.17434426	      0.22345902
      0.37025290	     -0.47268057	     -0.25616963	     -0.17358057	      0.21700196
      0.37029992	     -0.46800058	     -0.25442262	     -0.17281886	      0.21067177
      0.37034695	     -0.46338098	     -0.25268687	     -0.17205916	      0.20446634
      0.37040806	     -0.45746361	     -0.25044783	     -0.17107477	      0.19658370
      0.37046918	     -0.45164039	     -0.24822814	     -0.17009386	      0.18890340
      0.37053030	     -0.44590676	     -0.24602788	     -0.16911646	      0.18142066
      0.37060667	     -0.43886130	     -0.24330588	     -0.16790014	      0.17234101
      0.37068305	     -0.43194029	     -0.24061431	     -0.16668947	      0.16355364
      0.37075942	     -0.42513578	     -0.23795310	     -0.16548453	      0.15504996
      0.37085901	     -0.41642522	     -0.23452813	     -0.16392191	      0.14437311
      0.37095861	     -0.40788658	     -0.23115438	     -0.16236936	      0.13414769
      0.37105821	     -0.39950857	     -0.22783152	     -0.16082703	      0.12435770
      0.37117912	     -0.38954174	     -0.22386530	     -0.15896859	      0.11303646
      0.37130003	     -0.37979102	     -0.21997266	     -0.15712577	      0.10231127
      0.37142094	     -0.37025411	     -0.21615272	     -0.15529881	      0.09216100
      0.37154185	     -0.36093394	     -0.21240452	     -0.15348800	      0.08256749
      0.37166277	     -0.35183693	     -0.20872704	     -0.15169357	      0.07351576
      0.37178368	     -0.34297105	     -0.20511925	     -0.14991575	      0.06499407
      0.37193004	     -0.33255949	     -0.20084385	     -0.14778635	      0.05537594
      0.37207639	     -0.32250811	     -0.19666698	     -0.14568199	      0.04651106
      0.37222275	     -0.31282217	     -0.19258660	     -0.14360299	      0.03838888
      0.37243109	     -0.29966313	     -0.18694048	     -0.14068784	      0.02806393
      0.37260731	     -0.28909959	     -0.18231013	     -0.13826346	      0.02036711
      0.37278352	     -0.27903715	     -0.17780881	     -0.13587726	      0.01345456
      0.37295973	     -0.26945202	     -0.17343293	     -0.13352956	      0.00714004
      0.37313594	     -0.26030048	     -0.16917889	     -0.13122064	      0.00126639
      0.37331216	     -0.25153477	     -0.16504316	     -0.12895072	     -0.00426592
      0.37348837	     -0.24311235	     -0.16102222	     -0.12671993	     -0.00949591
      0.37372316	     -0.23236163	     -0.15583702	     -0.12380854	     -0.01602871
      0.37391045	     -0.22413139	     -0.15183710	     -0.12153606	     -0.02090662
      0.37409775	     -0.21618186	     -0.14795389	     -0.11930789	     -0.02550569
      0.37428505	     -0.20849821	     -0.14418347	     -0.11712389	     -0.02983785
      0.37447234	     -0.20107271	     -0.14052204	     -0.11498390	     -0.03391205
      0.37465964	     -0.19390267	     -0.13696586	     -0.11288767	     -0.03773493
      0.37484693	     -0.18698831	     -0.13351129	     -0.11083489	     -0.04131150
      0.37503423	     -0.18033094	     -0.13015479	     -0.10882520	     -0.04464582
      0.37522152	     -0.17393163	     -0.12689288	     -0.10685820	     -0.04774156
      0.37540882	     -0.16779031	     -0.12372223	     -0.10493343	     -0.05060239
      0.37559611	     -0.16190539	     -0.12063956	     -0.10305041	     -0.05323234
      0.37578341	     -0.15627363	     -0.11764172	     -0.10120859	     -0.05563597
      0.37603681	     -0.14904831	     -0.11371541	     -0.09878126	     -0.05853726
      0.37629021	     -0.14226171	     -0.10993157	     -0.09642681	     -0.06104946
      0.37653597	     -0.13608086	     -0.10639150	     -0.09421152	     -0.06313159
      0.37678172	     -0.13027513	     -0.10297305	     -0.09206176	     -0.06488468
      0.37702748	     -0.12482380	     -0.09967068	     -0.08997598	     -0.06633122
      0.37724823	     -0.12021176	     -0.09679894	     -0.08815561	     -0.06739000
      0.37746898	     -0.11585322	     -0.09401311	     -0.08638437	     -0.06824191
      0.37768974	     -0.11173310	     -0.09130989	     -0.08466106	     -0.06890853
      0.37791049	     -0.10783674	     -0.08868619	     -0.08298448	     -0.06941258
      0.37813124	     -0.10415008	     -0.08613917	     -0.08135341	     -0.06977749
      0.37835200	     -0.10065967	     -0.08366613	     -0.07976664	     -0.07002693
      0.37857275	     -0.09735277	     -0.08126460	     -0.07822297	     -0.07018429
      0.37879350	     -0.09421736	     -0.07893226	     -0.07672120	     -0.07027217
      0.37901426	     -0.09124213	     -0.07666691	     -0.07526015	     -0.07031190
      0.37923501	     -0.08841651	     -0.07446647	     -0.07383865	     -0.07032322
      0.37945576	     -0.08573059	     -0.07232895	     -0.07245556	     -0.07032383
      0.37967651	     -0.08317516	     -0.07025245	     -0.07110973	     -0.07032372
      0.37976492	     -0.08218645	     -0.06943757	     -0.07058097	     -0.07032368
      0.37985332	     -0.08121676	     -0.06863205	     -0.07005795	     -0.07032364
      0.37994173	     -0.08026557	     -0.06783577	     -0.06954058	     -0.07032360
      0.38001441	     -0.07949703	     -0.06718793	     -0.06911940	     -0.07032356
      0.38008709	     -0.07874035	     -0.06654618	     -0.06870196	     -0.07032353
      0.38015086	     -0.07808606	     -0.06598814	     -0.06833880	     -0.07032349
      0.38021462	     -0.07744049	     -0.06543469	     -0.06797845	     -0.07032346
      0.38027839	     -0.07680344	     -0.06488577	     -0.06762091	     -0.07032343
      0.38034215	     -0.07617470	     -0.06434134	     -0.06726614	     -0.07032340
      0.38039832	     -0.07562760	     -0.06386545	     -0.06695592	     -0.07032337
      0.38045449	     -0.07508667	     -0.06339297	     -0.06664781	     -0.07032334
      0.38051066	     -0.07455177	     -0.06292387	     -0.06634181	     -0.07032331
      0.38056683	     -0.07402277	     -0.06245811	     -0.06603788	     -0.07032328
      0.38062299	     -0.07349952	     -0.06199567	     -0.06573602	     -0.07032325
      0.38067916	     -0.07298190	     -0.06153650	     -0.06543622	     -0.07032323
      0.38073533	     -0.07246977	     -0.06108059	     -0.06513844	     -0.07032320
      0.38079150	     -0.07196301	     -0.06062789	     -0.06484269	     -0.07032317
      0.38084191	     -0.07151263	     -0.06022430	     -0.06457895	     -0.07032314
      0.38089232	     -0.07106637	     -0.05982326	     -0.06431681	     -0.07032311
      0.38094273	     -0.07062414	     -0.05942475	     -0.06405626	     -0.07032309
      0.38099315	     -0.07018584	     -0.05902874	     -0.06379729	     -0.07032306
      0.38104356	     -0.06975137	     -0.05863522	     -0.06353988	     -0.07032303
      0.38109397	     -0.06932066	     -0.05824417	     -0.06328403	     -0.07032300
      0.38114438	     -0.06889360	     -0.05785558	     -0.06302973	     -0.07032298
      0.38119479	     -0.06847012	     -0.05746942	     -0.06277696	     -0.07032295
      0.38124521	     -0.06805011	     -0.05708568	     -0.06252571	     -0.07032292
      0.38129562	     -0.06763351	     -0.05670435	     -0.06227597	     -0.07032289
      0.38134603	     -0.06722021	     -0.05632540	     -0.06202773	     -0.07032286
      0.38139644	     -0.06681014	     -0.05594884	     -0.06178098	     -0.07032283
      0.38144685	     -0.06640322	     -0.05557464	     -0.06153572	     -0.07032281
      0.38149727	     -0.06599937	     -0.05520279	     -0.06129192	     -0.07032278
      0.38154768	     -0.06559849	     -0.05483329	     -0.06104957	     -0.07032275
      0.38159809	     -0.06520053	     -0.05446612	     -0.06080868	     -0.07032272
      0.38164850	     -0.06480540	     -0.05410127	     -0.06056922	     -0.07032269
      0.38169891	     -0.06441302	     -0.05373874	     -0.06033119	     -0.07032266
      0.38174933	     -0.06402333	     -0.05337852	     -0.06009457	     -0.07032263
      0.38179974	     -0.06363626	     -0.05302060	     -0.05985936	     -0.07032260
      0.38185015	     -0.06325173	     -0.05266498	     -0.05962554	     -0.07032257
      0.38190056	     -0.06286968	     -0.05231165	     -0.05939311	     -0.07032254
      0.38195097	     -0.06249005	     -0.05196062	     -0.05916206	     -0.07032251
      0.38200138	     -0.06211276	     -0.05161187	     -0.05893237	     -0.07032248
      0.38205180	     -0.06173777	     -0.05126540	     -0.05870404	     -0.07032245
      0.38210221	     -0.06136501	     -0.05092123	     -0.05847706	     -0.07032242
      0.38215262	     -0.06099442	     -0.05057933	     -0.05825141	     -0.07032239
      0.38220303	     -0.06062595	     -0.05023973	     -0.05802708	     -0.07032236
      0.38225344	     -0.06025956	     -0.04990241	     -0.05780408	     -0.07032233
      0.38230386	     -0.05989518	     -0.04956738	     -0.05758238	     -0.07032230
      0.38235427	     -0.05953277	     -0.04923465	     -0.05736198	     -0.07032227
      0.38240468	     -0.05917229	     -0.04890421	     -0.05714287	     -0.07032223
      0.38245509	     -0.05881370	     -0.04857608	     -0.05692503	     -0.07032220
      0.38250550	     -0.05845694	     -0.04825025	     -0.05670847	     -0.07032217
      0.38255592	     -0.05810199	     -0.04792673	     -0.05649317	     -0.07032214
      0.38260633	     -0.05774881	     -0.04760554	     -0.05627912	     -0.07032211
      0.38265674	     -0.05739736	     -0.04728667	     -0.05606632	     -0.07032207
      0.38270715	     -0.05704761	     -0.04697013	     -0.05585475	     -0.07032204
      0.38275756	     -0.05669954	     -0.04665593	     -0.05564440	     -0.07032201
      0.38280798	     -0.05635311	     -0.04634409	     -0.05543527	     -0.07032198
      0.38285839	     -0.05600831	     -0.04603460	     -0.05522735	     -0.07032194
      0.38290880	     -0.05566510	     -0.04572747	     -0.05502062	     -0.07032191
      0.38295921	     -0.05532348	     -0.04542272	     -0.05481509	     -0.07032188
      0.38300962	     -0.05498341	     -0.04512036	     -0.05461073	     -0.07032184
      0.38307040	     -0.05457547	     -0.04475899	     -0.05436592	     -0.07032180
      0.38313118	     -0.05416975	     -0.04440112	     -0.05412279	     -0.07032176
      0.38319196	     -0.05376624	     -0.04404676	     -0.05388134	     -0.07032172
      0.38325274	     -0.05336491	     -0.04369592	     -0.05364155	     -0.07032168
      0.38331352	     -0.05296577	     -0.04334862	     -0.05340340	     -0.07032164
      0.38339051	     -0.05246328	     -0.04291377	     -0.05310408	     -0.07032159
      0.38346750	     -0.05196427	     -0.04248465	     -0.05280736	     -0.07032153
      0.38357969	     -0.05124336	     -0.04186964	     -0.05237955	     -0.07032145
      0.38365596	     -0.05075747	     -0.04145850	     -0.05209176	     -0.07032140
      0.38373224	     -0.05027505	     -0.04105306	     -0.05180641	     -0.07032135
      0.38379944	     -0.04985289	     -0.04070058	     -0.05155701	     -0.07032130
      0.38386665	     -0.04943347	     -0.04035254	     -0.05130947	     -0.07032125
      0.38393385	     -0.04901680	     -0.04000897	     -0.05106378	     -0.07032120
      0.38400106	     -0.04860294	     -0.03966986	     -0.05081992	     -0.07032115
      0.38406004	     -0.04824202	     -0.03937592	     -0.05060737	     -0.07032111
      0.38411902	     -0.04788331	     -0.03908544	     -0.05039622	     -0.07032106
      0.38417801	     -0.04752682	     -0.03879841	     -0.05018643	     -0.07032102
      0.38423699	     -0.04717259	     -0.03851483	     -0.04997800	     -0.07032098
      0.38429597	     -0.04682063	     -0.03823472	     -0.04977093	     -0.07032093
      0.38435496	     -0.04647098	     -0.03795806	     -0.04956519	     -0.07032089
      0.38441394	     -0.04612366	     -0.03768485	     -0.04936077	     -0.07032084
      0.38447292	     -0.04577871	     -0.03741510	     -0.04915768	     -0.07032080
      0.38453191	     -0.04543615	     -0.03714879	     -0.04895589	     -0.07032075
      0.38459089	     -0.04509601	     -0.03688592	     -0.04875539	     -0.07032071
      0.38464368	     -0.04479364	     -0.03665355	     -0.04857702	     -0.07032067
      0.38469648	     -0.04449325	     -0.03642392	     -0.04839968	     -0.07032062
      0.38474927	     -0.04419486	     -0.03619703	     -0.04822335	     -0.07032058
      0.38480207	     -0.04389850	     -0.03597287	     -0.04804802	     -0.07032054
      0.38485486	     -0.04360418	     -0.03575143	     -0.04787369	     -0.07032050
      0.38490765	     -0.04331191	     -0.03553270	     -0.04770036	     -0.07032046
      0.38496045	     -0.04302173	     -0.03531667	     -0.04752800	     -0.07032041
      0.38501324	     -0.04273364	     -0.03510333	     -0.04735663	     -0.07032037
      0.38506603	     -0.04244767	     -0.03489267	     -0.04718622	     -0.07032033
      0.38511883	     -0.04216382	     -0.03468467	     -0.04701678	     -0.07032029
      0.38517162	     -0.04188213	     -0.03447932	     -0.04684829	     -0.07032024
      0.38522441	     -0.04160259	     -0.03427661	     -0.04668075	     -0.07032020
      0.38527721	     -0.04132523	     -0.03407652	     -0.04651416	     -0.07032016
      0.38533000	     -0.04105006	     -0.03387903	     -0.04634850	     -0.07032011
      0.38538279	     -0.04077710	     -0.03368414	     -0.04618376	     -0.07032007
      0.38543559	     -0.04050634	     -0.03349182	     -0.04601995	     -0.07032002
      0.38548838	     -0.04023782	     -0.03330205	     -0.04585706	     -0.07031998
      0.38554117	     -0.03997153	     -0.03311482	     -0.04569507	     -0.07031993
      0.38559397	     -0.03970749	     -0.03293010	     -0.04553398	     -0.07031989
      0.38564676	     -0.03944569	     -0.03274789	     -0.04537379	     -0.07031984
      0.38569956	     -0.03918617	     -0.03256815	     -0.04521449	     -0.07031980
      0.38575235	     -0.03892890	     -0.03239087	     -0.04505607	     -0.07031975
      0.38580514	     -0.03867392	     -0.03221602	     -0.04489852	     -0.07031971
      0.38585794	     -0.03842121	     -0.03204359	     -0.04474185	     -0.07031966
      0.38591073	     -0.03817078	     -0.03187355	     -0.04458604	     -0.07031961
      0.38596352	     -0.03792263	     -0.03170588	     -0.04443108	     -0.07031957
      0.38601632	     -0.03767677	     -0.03154056	     -0.04427698	     -0.07031952
      0.38606911	     -0.03743320	     -0.03137756	     -0.04412372	     -0.07031947
      0.38612190	     -0.03719191	     -0.03121686	     -0.04397131	     -0.07031943
      0.38617470	     -0.03695291	     -0.03105844	     -0.04381972	     -0.07031938
      0.38622749	     -0.03671619	     -0.03090227	     -0.04366896	     -0.07031933
      0.38628028	     -0.03648175	     -0.03074833	     -0.04351903	     -0.07031928
      0.38633308	     -0.03624959	     -0.03059659	     -0.04336991	     -0.07031924
      0.38638587	     -0.03601970	     -0.03044703	     -0.04322160	     -0.07031919
      0.38643867	     -0.03579207	     -0.03029961	     -0.04307409	     -0.07031914
      0.38649146	     -0.03556670	     -0.03015433	     -0.04292738	     -0.07031909
      0.38654425	     -0.03534359	     -0.03001115	     -0.04278146	     -0.07031904
      0.38659705	     -0.03512272	     -0.02987004	     -0.04263634	     -0.07031899
      0.38664984	     -0.03490409	     -0.02973099	     -0.04249199	     -0.07031894
      0.38670263	     -0.03468768	     -0.02959395	     -0.04234842	     -0.07031889
      0.38675543	     -0.03447348	     -0.02945892	     -0.04220562	     -0.07031884
      0.38680822	     -0.03426149	     -0.02932585	     -0.04206358	     -0.07031879
      0.38686101	     -0.03405170	     -0.02919474	     -0.04192231	     -0.07031874
      0.38691381	     -0.03384408	     -0.02906554	     -0.04178179	     -0.07031869
      0.38696660	     -0.03363863	     -0.02893823	     -0.04164202	     -0.07031864
      0.38701939	     -0.03343533	     -0.02881279	     -0.04150299	     -0.07031859
      0.38707219	     -0.03323418	     -0.02868919	     -0.04136470	     -0.07031853
      0.38712498	     -0.03303514	     -0.02856741	     -0.04122715	     -0.07031848
      0.38717777	     -0.03283822	     -0.02844741	     -0.04109032	     -0.07031843
      0.38723057	     -0.03264339	     -0.02832918	     -0.04095422	     -0.07031838
      0.38728336	     -0.03245064	     -0.02821268	     -0.04081884	     -0.07031833
      0.38734717	     -0.03222040	     -0.02807415	     -0.04065615	     -0.07031826
      0.38741099	     -0.03199314	     -0.02793806	     -0.04049449	     -0.07031820
      0.38747480	     -0.03176883	     -0.02780439	     -0.04033386	     -0.07031813
      0.38753861	     -0.03154744	     -0.02767308	     -0.04017425	     -0.07031807
      0.38760243	     -0.03132893	     -0.02754409	     -0.04001564	     -0.07031800
      0.38766624	     -0.03111326	     -0.02741737	     -0.03985804	     -0.07031794
      0.38773005	     -0.03090042	     -0.02729288	     -0.03970143	     -0.07031787
      0.38779387	     -0.03069035	     -0.02717057	     -0.03954580	     -0.07031780
      0.38785768	     -0.03048302	     -0.02705041	     -0.03939114	     -0.07031774
      0.38792149	     -0.03027841	     -0.02693235	     -0.03923746	     -0.07031767
      0.38798530	     -0.03007646	     -0.02681634	     -0.03908473	     -0.07031760
      0.38804912	     -0.02987716	     -0.02670235	     -0.03893295	     -0.07031753
      0.38811293	     -0.02968045	     -0.02659033	     -0.03878212	     -0.07031746
      0.38817674	     -0.02948630	     -0.02648025	     -0.03863222	     -0.07031740
      0.38824056	     -0.02929468	     -0.02637206	     -0.03848326	     -0.07031733
      0.38831755	     -0.02906677	     -0.02624397	     -0.03830473	     -0.07031724
      0.38839455	     -0.02884241	     -0.02611851	     -0.03812754	     -0.07031716
      0.38847155	     -0.02862155	     -0.02599561	     -0.03795166	     -0.07031707
      0.38854855	     -0.02840410	     -0.02587520	     -0.03777708	     -0.07031699
      0.38862555	     -0.02819001	     -0.02575721	     -0.03760379	     -0.07031690
      0.38870255	     -0.02797921	     -0.02564159	     -0.03743177	     -0.07031681
      0.38877955	     -0.02777164	     -0.02552826	     -0.03726102	     -0.07031672
      0.38885654	     -0.02756722	     -0.02541717	     -0.03709152	     -0.07031664
      0.38893354	     -0.02736590	     -0.02530825	     -0.03692327	     -0.07031655
      0.38901054	     -0.02716761	     -0.02520145	     -0.03675623	     -0.07031646
      0.38910485	     -0.02692876	     -0.02507342	     -0.03655330	     -0.07031635
      0.38919917	     -0.02669425	     -0.02494837	     -0.03635216	     -0.07031624
      0.38929348	     -0.02646395	     -0.02482620	     -0.03615281	     -0.07031612
      0.38938779	     -0.02623776	     -0.02470681	     -0.03595522	     -0.07031601
      0.38948211	     -0.02601557	     -0.02459009	     -0.03575937	     -0.07031589
      0.38957642	     -0.02579726	     -0.02447596	     -0.03556524	     -0.07031578
      0.38969213	     -0.02553458	     -0.02433934	     -0.03532938	     -0.07031564
      0.38980784	     -0.02527739	     -0.02420631	     -0.03509604	     -0.07031549
      0.38992355	     -0.02502552	     -0.02407671	     -0.03486520	     -0.07031535
      0.39003927	     -0.02477877	     -0.02395039	     -0.03463680	     -0.07031520
      0.39019365	     -0.02445724	     -0.02378672	     -0.03433583	     -0.07031500
      0.39034803	     -0.02414411	     -0.02362831	     -0.03403909	     -0.07031480
      0.39050480	     -0.02383435	     -0.02347250	     -0.03374200	     -0.07031459
      0.39066156	     -0.02353247	     -0.02332148	     -0.03344910	     -0.07031438
      0.39081833	     -0.02323810	     -0.02317496	     -0.03316031	     -0.07031417
      0.39095771	     -0.02298240	     -0.02304824	     -0.03290695	     -0.07031398
      0.39109709	     -0.02273213	     -0.02292468	     -0.03265673	     -0.07031378
      0.39123646	     -0.02248705	     -0.02280410	     -0.03240960	     -0.07031359
      0.39137584	     -0.02224696	     -0.02268633	     -0.03216550	     -0.07031339
      0.39151522	     -0.02201165	     -0.02257123	     -0.03192439	     -0.07031319
      0.39165460	     -0.02178093	     -0.02245864	     -0.03168622	     -0.07031298
      0.39179398	     -0.02155462	     -0.02234843	     -0.03145093	     -0.07031277
      0.39193335	     -0.02133253	     -0.02224047	     -0.03121849	     -0.07031257
      0.39207273	     -0.02111451	     -0.02213463	     -0.03098885	     -0.07031235
      0.39221211	     -0.02090040	     -0.02203080	     -0.03076196	     -0.07031214
      0.39235149	     -0.02069005	     -0.02192887	     -0.03053778	     -0.07031192
      0.39249086	     -0.02048332	     -0.02182874	     -0.03031626	     -0.07031171
      0.39263024	     -0.02028008	     -0.02173031	     -0.03009737	     -0.07031148
      0.39276962	     -0.02008020	     -0.02163348	     -0.02988106	     -0.07031126
      0.39290900	     -0.01988356	     -0.02153817	     -0.02966729	     -0.07031103
      0.39304838	     -0.01969005	     -0.02144431	     -0.02945602	     -0.07031080
      0.39318775	     -0.01949956	     -0.02135181	     -0.02924721	     -0.07031057
      0.39332713	     -0.01931200	     -0.02126061	     -0.02904083	     -0.07031034
      0.39346651	     -0.01912726	     -0.02117064	     -0.02883683	     -0.07031010
      0.39360589	     -0.01894525	     -0.02108183	     -0.02863518	     -0.07030986
      0.39374527	     -0.01876590	     -0.02099413	     -0.02843584	     -0.07030961
      0.39388464	     -0.01858912	     -0.02090748	     -0.02823878	     -0.07030937
      0.39402402	     -0.01841483	     -0.02082182	     -0.02804396	     -0.07030912
      0.39416340	     -0.01824297	     -0.02073712	     -0.02785135	     -0.07030887
      0.39433263	     -0.01803745	     -0.02063549	     -0.02762041	     -0.07030856
      0.39450186	     -0.01783528	     -0.02053512	     -0.02739261	     -0.07030824
      0.39467109	     -0.01763636	     -0.02043594	     -0.02716789	     -0.07030689
      0.39484032	     -0.01744059	     -0.02033789	     -0.02694622	     -0.07030082
      0.39500955	     -0.01724786	     -0.02024090	     -0.02672752	     -0.07028561
      0.39521504	     -0.01701781	     -0.02012448	     -0.02646588	     -0.07024805
      0.39542053	     -0.01679197	     -0.02000945	     -0.02620846	     -0.07018112
      0.39562602	     -0.01657021	     -0.01989575	     -0.02595517	     -0.07007548
      0.39591322	     -0.01626685	     -0.01973890	     -0.02560790	     -0.06984500
      0.39612524	     -0.01604766	     -0.01962456	     -0.02535645	     -0.06959957
      0.39635517	     -0.01581435	     -0.01950187	     -0.02508837	     -0.06924877
      0.39658510	     -0.01558550	     -0.01938047	     -0.02482498	     -0.06879945
      0.39681503	     -0.01536096	     -0.01926029	     -0.02456615	     -0.06824280
      0.39701526	     -0.01516883	     -0.01915658	     -0.02434439	     -0.06766554
      0.39721550	     -0.01497979	     -0.01905372	     -0.02412595	     -0.06699941
      0.39741573	     -0.01479379	     -0.01895168	     -0.02391075	     -0.06624350
      0.39761597	     -0.01461073	     -0.01885042	     -0.02369874	     -0.06539851
      0.39781620	     -0.01443057	     -0.01874992	     -0.02348985	     -0.06446672
      0.39801643	     -0.01425323	     -0.01865015	     -0.02328402	     -0.06345182
      0.39821667	     -0.01407865	     -0.01855110	     -0.02308118	     -0.06235874
      0.39839567	     -0.01392489	     -0.01846313	     -0.02290235	     -0.06132021
      0.39857467	     -0.01377325	     -0.01837571	     -0.02272582	     -0.06022870
      0.39875367	     -0.01362369	     -0.01828881	     -0.02255155	     -0.05908933
      0.39893267	     -0.01347619	     -0.01820243	     -0.02237952	     -0.05790745
      0.39911167	     -0.01333070	     -0.01811655	     -0.02220967	     -0.05668851
      0.39929067	     -0.01318719	     -0.01803117	     -0.02204197	     -0.05543797
      0.39946967	     -0.01304564	     -0.01794628	     -0.02187638	     -0.05416118
      0.39964867	     -0.01290600	     -0.01786186	     -0.02171287	     -0.05286336
      0.39982767	     -0.01276825	     -0.01777792	     -0.02155140	     -0.05154945
      0.40000667	     -0.01263235	     -0.01769444	     -0.02139194	     -0.05022416
      0.40018567	     -0.01249828	     -0.01761141	     -0.02123445	     -0.04889189
      0.40036467	     -0.01236601	     -0.01752884	     -0.02107890	     -0.04755670
      0.40054367	     -0.01223552	     -0.01744672	     -0.02092526	     -0.04622234
      0.40072267	     -0.01210677	     -0.01736504	     -0.02077349	     -0.04489219
      0.40090167	     -0.01197974	     -0.01728379	     -0.02062357	     -0.04356933
      0.40108067	     -0.01185441	     -0.01720298	     -0.02047545	     -0.04225650
      0.40125967	     -0.01173074	     -0.01712260	     -0.02032913	     -0.04095615
      0.40143868	     -0.01160872	     -0.01704264	     -0.02018455	     -0.03967042
      0.40161768	     -0.01148833	     -0.01696310	     -0.02004170	     -0.03840119
      0.40179668	     -0.01136953	     -0.01688397	     -0.01990055	     -0.03715008
      0.40197568	     -0.01125231	     -0.01680527	     -0.01976106	     -0.03591848
      0.40215468	     -0.01113664	     -0.01672697	     -0.01962322	     -0.03470757
      0.40233368	     -0.01102250	     -0.01664908	     -0.01948700	     -0.03351834
      0.40251268	     -0.01090988	     -0.01657160	     -0.01935236	     -0.03235159
      0.40269168	     -0.01079874	     -0.01649452	     -0.01921929	     -0.03120797
      0.40287068	     -0.01068908	     -0.01641784	     -0.01908776	     -0.03008800
      0.40304968	     -0.01058086	     -0.01634156	     -0.01895774	     -0.02899206
      0.40322868	     -0.01047407	     -0.01626568	     -0.01882921	     -0.02792043
      0.40340768	     -0.01036870	     -0.01619020	     -0.01870215	     -0.02687327
      0.40358668	     -0.01026471	     -0.01611510	     -0.01857654	     -0.02585067
      0.40376568	     -0.01016209	     -0.01604040	     -0.01845235	     -0.02485264
      0.40394468	     -0.01006083	     -0.01596609	     -0.01832955	     -0.02387912
      0.40412368	     -0.00996090	     -0.01589216	     -0.01820814	     -0.02293000
      0.40430268	     -0.00986229	     -0.01581862	     -0.01808808	     -0.02200511
      0.40448168	     -0.00976497	     -0.01574547	     -0.01796936	     -0.02110423
      0.40466068	     -0.00966894	     -0.01567269	     -0.01785195	     -0.02022711
      0.40483968	     -0.00957417	     -0.01560030	     -0.01773584	     -0.01937346
      0.40501868	     -0.00948065	     -0.01552829	     -0.01762101	     -0.01854297
      0.40519768	     -0.00938836	     -0.01545665	     -0.01750743	     -0.01773530
      0.40537668	     -0.00929728	     -0.01538539	     -0.01739509	     -0.01695009
      0.40555568	     -0.00920740	     -0.01531451	     -0.01728397	     -0.01618697
      0.40573468	     -0.00911870	     -0.01524400	     -0.01717405	     -0.01544553
      0.40591369	     -0.00903116	     -0.01517386	     -0.01706531	     -0.01472538
      0.40609269	     -0.00894478	     -0.01510410	     -0.01695774	     -0.01402611
      0.40627169	     -0.00885952	     -0.01503470	     -0.01685132	     -0.01334729
      0.40645069	     -0.00877539	     -0.01496567	     -0.01674602	     -0.01268850
      0.40662969	     -0.00869236	     -0.01489701	     -0.01664185	     -0.01204931
      0.40680869	     -0.00861042	     -0.01482871	     -0.01653877	     -0.01142928
      0.40698769	     -0.00852956	     -0.01476078	     -0.01643677	     -0.01082798
      0.40716669	     -0.00844976	     -0.01469321	     -0.01633584	     -0.01024498
      0.40734569	     -0.00837100	     -0.01462600	     -0.01623596	     -0.00967985
      0.40752469	     -0.00829327	     -0.01455915	     -0.01613711	     -0.00913214
      0.40770369	     -0.00821656	     -0.01449265	     -0.01603929	     -0.00860145
      0.40788269	     -0.00814085	     -0.01442652	     -0.01594247	     -0.00808733
      0.40806169	     -0.00806614	     -0.01436074	     -0.01584665	     -0.00758937
      0.40824069	     -0.00799240	     -0.01429532	     -0.01575180	     -0.00710715
      0.40841969	     -0.00791963	     -0.01423025	     -0.01565792	     -0.00664026
      0.40859869	     -0.00784781	     -0.01416553	     -0.01556499	     -0.00618830
      0.40877769	     -0.00777692	     -0.01410116	     -0.01547300	     -0.00575086
      0.40895669	     -0.00770696	     -0.01403713	     -0.01538193	     -0.00532754
      0.40913569	     -0.00763792	     -0.01397346	     -0.01529177	     -0.00491797
      0.40931469	     -0.00756977	     -0.01391013	     -0.01520252	     -0.00452175
      0.40949369	     -0.00750252	     -0.01384715	     -0.01511414	     -0.00413852
      0.40967269	     -0.00743614	     -0.01378451	     -0.01502665	     -0.00376791
      0.40985169	     -0.00737062	     -0.01372221	     -0.01494001	     -0.00340956
      0.41003069	     -0.00730596	     -0.01366025	     -0.01485422	     -0.00306310
      0.41020969	     -0.00724214	     -0.01359864	     -0.01476928	     -0.00272821
      0.41038869	     -0.00717915	     -0.01353735	     -0.01468516	     -0.00240453
      0.41056770	     -0.00711698	     -0.01347641	     -0.01460186	     -0.00209175
      0.41074670	     -0.00705561	     -0.01341580	     -0.01451936	     -0.00178953
      0.41092570	     -0.00699504	     -0.01335552	     -0.01443765	     -0.00149755
      0.41110470	     -0.00693526	     -0.01329558	     -0.01435674	     -0.00121552
      0.41128370	     -0.00687625	     -0.01323596	     -0.01427659	     -0.00094313
      0.41146270	     -0.00681801	     -0.01317668	     -0.01419721	     -0.00068008
      0.41164170	     -0.00676052	     -0.01311772	     -0.01411858	     -0.00042609
      0.41182070	     -0.00670377	     -0.01305909	     -0.01404069	     -0.00018088
      0.41199970	     -0.00664776	     -0.01300078	     -0.01396354	      0.00005582
      0.41217870	     -0.00659247	     -0.01294280	     -0.01388711	      0.00028428
      0.41235770	     -0.00653790	     -0.01288514	     -0.01381139	      0.00050476
      0.41253670	     -0.00648403	     -0.01282779	     -0.01373638	      0.00071751
      0.41271570	     -0.00643085	     -0.01277077	     -0.01366206	      0.00092278
      0.41289470	     -0.00637836	     -0.01271407	     -0.01358844	      0.00112081
      0.41307370	     -0.00632654	     -0.01265768	     -0.01351549	      0.00131183
      0.41325270	     -0.00627539	     -0.01260160	     -0.01344320	      0.00149606
      0.41343170	     -0.00622489	     -0.01254584	     -0.01337158	      0.00167372
      0.41361070	     -0.00617505	     -0.01249039	     -0.01330062	      0.00184503
      0.41378970	     -0.00612584	     -0.01243525	     -0.01323029	      0.00201019
      0.41396870	     -0.00607726	     -0.01238042	     -0.01316060	      0.00216940
      0.41414770	     -0.00602931	     -0.01232590	     -0.01309154	      0.00232286
      0.41432670	     -0.00598197	     -0.01227168	     -0.01302310	      0.00247074
      0.41450570	     -0.00593523	     -0.01221777	     -0.01295527	      0.00261325
      0.41468470	     -0.00588909	     -0.01216415	     -0.01288805	      0.00275054
      0.41486370	     -0.00584354	     -0.01211085	     -0.01282142	      0.00288280
      0.41504271	     -0.00579856	     -0.01205784	     -0.01275539	      0.00301019
      0.41522171	     -0.00575416	     -0.01200513	     -0.01268993	      0.00313287
      0.41540071	     -0.00571033	     -0.01195271	     -0.01262505	      0.00325099
      0.41557971	     -0.00566705	     -0.01190059	     -0.01256074	      0.00336472
      0.41575871	     -0.00562431	     -0.01184877	     -0.01249699	      0.00347419
      0.41593771	     -0.00558212	     -0.01179724	     -0.01243379	      0.00357955
      0.41611671	     -0.00554047	     -0.01174600	     -0.01237115	      0.00368094
      0.41629571	     -0.00549934	     -0.01169505	     -0.01230904	      0.00377849
      0.41647471	     -0.00545873	     -0.01164439	     -0.01224747	      0.00387233
      0.41665371	     -0.00541863	     -0.01159402	     -0.01218642	      0.00396258
      0.41683271	     -0.00537903	     -0.01154393	     -0.01212590	      0.00404937
      0.41701171	     -0.00533994	     -0.01149412	     -0.01206589	      0.00413281
      0.41719071	     -0.00530133	     -0.01144460	     -0.01200639	      0.00421302
      0.41736971	     -0.00526321	     -0.01139536	     -0.01194740	      0.00429011
      0.41754871	     -0.00522557	     -0.01134640	     -0.01188890	      0.00436419
      0.41772771	     -0.00518839	     -0.01129772	     -0.01183089	      0.00443535
      0.41790671	     -0.00515169	     -0.01124931	     -0.01177337	      0.00450371
      0.41808571	     -0.00511544	     -0.01120118	     -0.01171633	      0.00456934
      0.41826471	     -0.00507964	     -0.01115333	     -0.01165976	      0.00463236
      0.41844371	     -0.00504429	     -0.01110574	     -0.01160366	      0.00469285
      0.41862271	     -0.00500937	     -0.01105843	     -0.01154803	      0.00475089
      0.41880171	     -0.00497489	     -0.01101139	     -0.01149285	      0.00480658
      0.41898071	     -0.00494084	     -0.01096462	     -0.01143813	      0.00485999
      0.41915971	     -0.00490721	     -0.01091811	     -0.01138385	      0.00491121
      0.41933871	     -0.00487399	     -0.01087187	     -0.01133002	      0.00496030
      0.41951771	     -0.00484118	     -0.01082590	     -0.01127662	      0.00500736
      0.41969672	     -0.00480878	     -0.01078018	     -0.01122366	      0.00505244
      0.41987572	     -0.00477678	     -0.01073473	     -0.01117112	      0.00509561
      0.42005472	     -0.00474517	     -0.01068954	     -0.01111901	      0.00513695
      0.42023372	     -0.00471395	     -0.01064461	     -0.01106731	      0.00517652
      0.42041272	     -0.00468310	     -0.01059994	     -0.01101603	      0.00521438
      0.42059172	     -0.00465264	     -0.01055552	     -0.01096516	      0.00525059
      0.42077072	     -0.00462255	     -0.01051135	     -0.01091469	      0.00528522
      0.42094972	     -0.00459282	     -0.01046744	     -0.01086461	      0.00531831
      0.42112872	     -0.00456346	     -0.01042379	     -0.01081494	      0.00534992
      0.42130772	     -0.00453445	     -0.01038038	     -0.01076565	      0.00538011
      0.42148672	     -0.00450580	     -0.01033722	     -0.01071675	      0.00540893
      0.42166572	     -0.00447749	     -0.01029431	     -0.01066824	      0.00543642
      0.42184472	     -0.00444952	     -0.01025165	     -0.01062010	      0.00546263
      0.42202372	     -0.00442190	     -0.01020923	     -0.01057233	      0.00548762
      0.42220272	     -0.00439460	     -0.01016706	     -0.01052494	      0.00551142
      0.42238172	     -0.00436763	     -0.01012513	     -0.01047791	      0.00553408
      0.42256072	     -0.00434099	     -0.01008344	     -0.01043124	      0.00555564
      0.42273972	     -0.00431466	     -0.01004199	     -0.01038493	      0.00557613
      0.42291872	     -0.00428865	     -0.01000079	     -0.01033897	      0.00559561
      0.42309772	     -0.00426295	     -0.00995981	     -0.01029337	      0.00561410
      0.42327672	     -0.00423756	     -0.00991908	     -0.01024811	      0.00563165
      0.42345572	     -0.00421246	     -0.00987858	     -0.01020319	      0.00564828
      0.42363472	     -0.00418767	     -0.00983831	     -0.01015861	      0.00566403
      0.42381372	     -0.00416317	     -0.00979828	     -0.01011437	      0.00567894
      0.42399272	     -0.00413896	     -0.00975848	     -0.01007046	      0.00569303
      0.42420785	     -0.00411024	     -0.00971095	     -0.01001812	      0.00570893
      0.42442297	     -0.00408192	     -0.00966375	     -0.00996625	      0.00572374
      0.42458193	     -0.00406126	     -0.00962908	     -0.00992822	      0.00573402
      0.42477452	     -0.00403651	     -0.00958732	     -0.00988248	      0.00574575
      0.42496711	     -0.00401207	     -0.00954582	     -0.00983710	      0.00575671
      0.42516410	     -0.00398739	     -0.00950363	     -0.00979106	      0.00576716
      0.42536108	     -0.00396303	     -0.00946172	     -0.00974539	      0.00577687
      0.42555506	     -0.00393935	     -0.00942071	     -0.00970078	      0.00578574
      0.42574904	     -0.00391596	     -0.00937995	     -0.00965651	      0.00579395
      0.42594606	     -0.00389250	     -0.00933882	     -0.00961191	      0.00580164
      0.42614309	     -0.00386934	     -0.00929795	     -0.00956767	      0.00580871
      0.42633405	     -0.00384718	     -0.00925859	     -0.00952512	      0.00581500
      0.42652502	     -0.00382528	     -0.00921947	     -0.00948289	      0.00582075
      0.42672190	     -0.00380299	     -0.00917939	     -0.00943970	      0.00582613
      0.42691879	     -0.00378098	     -0.00913956	     -0.00939684	      0.00583100
      0.42710376	     -0.00376055	     -0.00910238	     -0.00935688	      0.00583511
      0.42728873	     -0.00374036	     -0.00906542	     -0.00931722	      0.00583880
      0.42748765	     -0.00371891	     -0.00902592	     -0.00927489	      0.00584231
      0.42768657	     -0.00369773	     -0.00898668	     -0.00923289	      0.00584538
      0.42785513	     -0.00367999	     -0.00895362	     -0.00919756	      0.00584764
      0.42806334	     -0.00365834	     -0.00891304	     -0.00915424	      0.00585002
      0.42827155	     -0.00363697	     -0.00887274	     -0.00911127	      0.00585198
      0.42843078	     -0.00362082	     -0.00884210	     -0.00907864	      0.00585319
      0.42862588	     -0.00360124	     -0.00880477	     -0.00903894	      0.00585437
      0.42882098	     -0.00358191	     -0.00876768	     -0.00899954	      0.00585521
      0.42900904	     -0.00356349	     -0.00873215	     -0.00896184	      0.00585572
      0.42919709	     -0.00354529	     -0.00869684	     -0.00892441	      0.00585595
      0.42938587	     -0.00352723	     -0.00866161	     -0.00888711	      0.00585592
      0.42957465	     -0.00350938	     -0.00862660	     -0.00885009	      0.00585562
      0.42975615	     -0.00349242	     -0.00859314	     -0.00881474	      0.00585510
      0.42993765	     -0.00347564	     -0.00855988	     -0.00877963	      0.00585436
      0.43012989	     -0.00345808	     -0.00852486	     -0.00874271	      0.00585336
      0.43032213	     -0.00344072	     -0.00849007	     -0.00870606	      0.00585213
      0.43047579	     -0.00342699	     -0.00846241	     -0.00867695	      0.00585099
      0.43068658	     -0.00340836	     -0.00842470	     -0.00863730	      0.00584922
      0.43089737	     -0.00338997	     -0.00838724	     -0.00859796	      0.00584721
      0.43104603	     -0.00337714	     -0.00836098	     -0.00857040	      0.00584566
      0.43119468	     -0.00336443	     -0.00833485	     -0.00854299	      0.00584401
      0.43137690	     -0.00334900	     -0.00830300	     -0.00850961	      0.00584184
      0.43155912	     -0.00333374	     -0.00827133	     -0.00847644	      0.00583953
      0.43172060	     -0.00332036	     -0.00824342	     -0.00844725	      0.00583737
      0.43193103	     -0.00330311	     -0.00820727	     -0.00840945	      0.00583440
      0.43214146	     -0.00328608	     -0.00817138	     -0.00837195	      0.00583126
      0.43229900	     -0.00327347	     -0.00814467	     -0.00834407	      0.00582880
      0.43245653	     -0.00326097	     -0.00811809	     -0.00831635	      0.00582626
      0.43261361	     -0.00324863	     -0.00809173	     -0.00828886	      0.00582365
      0.43282379	     -0.00323229	     -0.00805667	     -0.00825233	      0.00582004
      0.43303397	     -0.00321616	     -0.00802185	     -0.00821608	      0.00581630
      0.43318381	     -0.00320477	     -0.00799717	     -0.00819041	      0.00581356
      0.43333364	     -0.00319349	     -0.00797261	     -0.00816487	      0.00581076
      0.43350222	     -0.00318091	     -0.00794513	     -0.00813630	      0.00580754
      0.43371066	     -0.00316553	     -0.00791136	     -0.00810122	      0.00580347
      0.43396871	     -0.00314675	     -0.00786987	     -0.00805815	      0.00579830
      0.43422676	     -0.00312824	     -0.00782872	     -0.00801548	      0.00579299
      0.43435631	     -0.00311905	     -0.00780820	     -0.00799420	      0.00579028
      0.43448585	     -0.00310993	     -0.00778777	     -0.00797302	      0.00578754
      0.43467636	     -0.00309664	     -0.00775787	     -0.00794205	      0.00578345
      0.43486686	     -0.00308350	     -0.00772816	     -0.00791129	      0.00577931
      0.43502751	     -0.00307253	     -0.00770326	     -0.00788551	      0.00577578
      0.43518815	     -0.00306165	     -0.00767848	     -0.00785988	      0.00577221
      0.43535399	     -0.00305053	     -0.00765304	     -0.00783357	      0.00576849
      0.43555759	     -0.00303702	     -0.00762200	     -0.00780148	      0.00576388
      0.43577009	     -0.00302308	     -0.00758982	     -0.00776823	      0.00575901
      0.43598258	     -0.00300930	     -0.00755787	     -0.00773522	      0.00575410
      0.43613035	     -0.00299982	     -0.00753578	     -0.00771241	      0.00575067
      0.43627812	     -0.00299042	     -0.00751379	     -0.00768971	      0.00574721
      0.43643411	     -0.00298057	     -0.00749070	     -0.00766588	      0.00574354
      0.43664512	     -0.00296739	     -0.00745966	     -0.00763385	      0.00573855
      0.43685613	     -0.00295436	     -0.00742883	     -0.00760205	      0.00573353
      0.43699924	     -0.00294561	     -0.00740804	     -0.00758061	      0.00573011
      0.43714235	     -0.00293693	     -0.00738735	     -0.00755928	      0.00572668
      0.43728984	     -0.00292805	     -0.00736613	     -0.00753740	      0.00572314
      0.43750518	     -0.00291522	     -0.00733533	     -0.00750565	      0.00571794
      0.43767663	     -0.00290511	     -0.00731096	     -0.00748054	      0.00571380
      0.43784808	     -0.00289509	     -0.00728673	     -0.00745558	      0.00570964
      0.43801953	     -0.00288517	     -0.00726264	     -0.00743076	      0.00570548
      0.43819098	     -0.00287534	     -0.00723869	     -0.00740609	      0.00570131
      0.43836243	     -0.00286560	     -0.00721487	     -0.00738155	      0.00569714
      0.43851051	     -0.00285725	     -0.00719440	     -0.00736047	      0.00569354
      0.43865860	     -0.00284898	     -0.00717403	     -0.00733950	      0.00568993
      0.43883773	     -0.00283905	     -0.00714953	     -0.00731427	      0.00568556
      0.43901686	     -0.00282922	     -0.00712517	     -0.00728918	      0.00568120
      0.43919600	     -0.00281948	     -0.00710095	     -0.00726425	      0.00567683
      0.43935611	     -0.00281085	     -0.00707943	     -0.00724209	      0.00567294
      0.43951623	     -0.00280230	     -0.00705802	     -0.00722004	      0.00566904
      0.43967634	     -0.00279381	     -0.00703672	     -0.00719812	      0.00566515
      0.43984450	     -0.00278498	     -0.00701447	     -0.00717521	      0.00566107
      0.44001266	     -0.00277622	     -0.00699235	     -0.00715243	      0.00565699
      0.44018082	     -0.00276754	     -0.00697035	     -0.00712978	      0.00565292
      0.44034898	     -0.00275894	     -0.00694847	     -0.00710725	      0.00564886
      0.44051714	     -0.00275041	     -0.00692672	     -0.00708484	      0.00564481
      0.44068530	     -0.00274195	     -0.00690508	     -0.00706255	      0.00564077
      0.44085346	     -0.00273357	     -0.00688356	     -0.00704039	      0.00563673
      0.44102162	     -0.00272525	     -0.00686217	     -0.00701835	      0.00563271
      0.44116587	     -0.00271818	     -0.00684391	     -0.00699954	      0.00562927
      0.44131012	     -0.00271116	     -0.00682573	     -0.00698081	      0.00562584
      0.44149065	     -0.00270244	     -0.00680311	     -0.00695750	      0.00562155
      0.44167117	     -0.00269380	     -0.00678063	     -0.00693432	      0.00561728
      0.44181801	     -0.00268683	     -0.00676244	     -0.00691557	      0.00561382
      0.44196486	     -0.00267992	     -0.00674433	     -0.00689690	      0.00561037
      0.44214337	     -0.00267158	     -0.00672244	     -0.00687432	      0.00560619
      0.44232188	     -0.00266331	     -0.00670068	     -0.00685188	      0.00560203
      0.44246827	     -0.00265658	     -0.00668293	     -0.00683356	      0.00559863
      0.44261467	     -0.00264991	     -0.00666527	     -0.00681534	      0.00559524
      0.44279274	     -0.00264185	     -0.00664390	     -0.00679328	      0.00559114
      0.44297081	     -0.00263386	     -0.00662266	     -0.00677134	      0.00558705
      0.44311412	     -0.00262749	     -0.00660565	     -0.00675378	      0.00558378
      0.44325744	     -0.00262115	     -0.00658872	     -0.00673629	      0.00558052
      0.44343728	     -0.00261327	     -0.00656760	     -0.00671446	      0.00557644
      0.44361712	     -0.00260546	     -0.00654660	     -0.00669275	      0.00557239
      0.44375550	     -0.00259949	     -0.00653052	     -0.00667613	      0.00556929
      0.44389388	     -0.00259356	     -0.00651452	     -0.00665958	      0.00556619
      0.44407651	     -0.00258580	     -0.00649352	     -0.00663784	      0.00556213
      0.44425914	     -0.00257810	     -0.00647264	     -0.00661623	      0.00555809
      0.44439279	     -0.00257251	     -0.00645744	     -0.00660050	      0.00555515
      0.44452643	     -0.00256696	     -0.00644231	     -0.00658483	      0.00555223
      0.44471051	     -0.00255937	     -0.00642158	     -0.00656335	      0.00554822
      0.44489459	     -0.00255184	     -0.00640098	     -0.00654199	      0.00554423
      0.44502649	     -0.00254649	     -0.00638630	     -0.00652676	      0.00554139
      0.44515839	     -0.00254117	     -0.00637167	     -0.00651159	      0.00553856
      0.44534295	     -0.00253378	     -0.00635132	     -0.00649046	      0.00553462
      0.44552751	     -0.00252645	     -0.00633110	     -0.00646946	      0.00553071
      0.44565675	     -0.00252136	     -0.00631701	     -0.00645482	      0.00552799
      0.44578599	     -0.00251630	     -0.00630298	     -0.00644024	      0.00552528
      0.44597090	     -0.00250911	     -0.00628301	     -0.00641948	      0.00552142
      0.44615581	     -0.00250198	     -0.00626316	     -0.00639884	      0.00551759
      0.44628359	     -0.00249709	     -0.00624952	     -0.00638464	      0.00551496
      0.44641137	     -0.00249223	     -0.00623593	     -0.00637049	      0.00551234
      0.44659674	     -0.00248523	     -0.00621633	     -0.00635007	      0.00550857
      0.44678210	     -0.00247828	     -0.00619685	     -0.00632976	      0.00550482
      0.44690714	     -0.00247363	     -0.00618377	     -0.00631612	      0.00550231
      0.44703217	     -0.00246900	     -0.00617075	     -0.00630254	      0.00549981
      0.44721725	     -0.00246220	     -0.00615158	     -0.00628252	      0.00549613
      0.44740232	     -0.00245546	     -0.00613252	     -0.00626262	      0.00549248
      0.44752756	     -0.00245093	     -0.00611970	     -0.00624921	      0.00549002
      0.44765280	     -0.00244642	     -0.00610692	     -0.00623585	      0.00548758
      0.44783915	     -0.00243977	     -0.00608801	     -0.00621607	      0.00548397
      0.44800343	     -0.00243394	     -0.00607144	     -0.00619872	      0.00548081
      0.44814859	     -0.00242883	     -0.00605687	     -0.00618346	      0.00547804
      0.44829376	     -0.00242375	     -0.00604238	     -0.00616826	      0.00547528
      0.44847329	     -0.00241751	     -0.00602454	     -0.00614955	      0.00547190
      0.44860905	     -0.00241283	     -0.00601113	     -0.00613547	      0.00546936
      0.44874481	     -0.00240817	     -0.00599778	     -0.00612145	      0.00546683
      0.44891013	     -0.00240254	     -0.00598160	     -0.00610445	      0.00546378
      0.44907451	     -0.00239698	     -0.00596560	     -0.00608763	      0.00546076
      0.44923889	     -0.00239146	     -0.00594969	     -0.00607088	      0.00545777
      0.44940327	     -0.00238597	     -0.00593387	     -0.00605422	      0.00545480
      0.44954097	     -0.00238141	     -0.00592068	     -0.00604032	      0.00545233
      0.44967868	     -0.00237687	     -0.00590755	     -0.00602648	      0.00544987
      0.44981638	     -0.00237236	     -0.00589448	     -0.00601269	      0.00544743
      0.44999599	     -0.00236652	     -0.00587753	     -0.00599479	      0.00544427
      0.45015072	     -0.00236152	     -0.00586300	     -0.00597944	      0.00544157
      0.45030544	     -0.00235655	     -0.00584856	     -0.00596416	      0.00543889
      0.45046017	     -0.00235162	     -0.00583418	     -0.00594895	      0.00543623
      0.45059769	     -0.00234726	     -0.00582147	     -0.00593549	      0.00543388
      0.45073520	     -0.00234293	     -0.00580882	     -0.00592208	      0.00543155
      0.45091367	     -0.00233734	     -0.00579248	     -0.00590475	      0.00542855
      0.45105024	     -0.00233309	     -0.00578005	     -0.00589156	      0.00542627
      0.45118681	     -0.00232887	     -0.00576767	     -0.00587841	      0.00542401
      0.45132338	     -0.00232467	     -0.00575535	     -0.00586531	      0.00542176
      0.45150272	     -0.00231919	     -0.00573926	     -0.00584819	      0.00541883
      0.45165362	     -0.00231460	     -0.00572579	     -0.00583385	      0.00541638
      0.45180451	     -0.00231005	     -0.00571239	     -0.00581957	      0.00541396
      0.45195541	     -0.00230553	     -0.00569906	     -0.00580536	      0.00541155
      0.45210631	     -0.00230103	     -0.00568580	     -0.00579120	      0.00540917
      0.45225721	     -0.00229656	     -0.00567260	     -0.00577710	      0.00540680
      0.45240811	     -0.00229212	     -0.00565947	     -0.00576307	      0.00540445
      0.45255901	     -0.00228770	     -0.00564641	     -0.00574909	      0.00540212
      0.45269096	     -0.00228386	     -0.00563504	     -0.00573691	      0.00540010
      0.45282291	     -0.00228005	     -0.00562373	     -0.00572478	      0.00539809
      0.45300169	     -0.00227490	     -0.00560847	     -0.00570842	      0.00539539
      0.45313732	     -0.00227102	     -0.00559696	     -0.00569606	      0.00539336
      0.45327294	     -0.00226717	     -0.00558551	     -0.00568375	      0.00539135
      0.45340856	     -0.00226333	     -0.00557410	     -0.00567148	      0.00538935
      0.45358537	     -0.00225836	     -0.00555931	     -0.00565556	      0.00538676
      0.45373044	     -0.00225431	     -0.00554724	     -0.00564255	      0.00538466
      0.45387550	     -0.00225028	     -0.00553523	     -0.00562960	      0.00538258
      0.45402057	     -0.00224627	     -0.00552328	     -0.00561669	      0.00538051
      0.45416564	     -0.00224229	     -0.00551138	     -0.00560384	      0.00537847
      0.45431071	     -0.00223832	     -0.00549955	     -0.00559104	      0.00537643
      0.45445578	     -0.00223438	     -0.00548777	     -0.00557829	      0.00537442
      0.45460085	     -0.00223046	     -0.00547605	     -0.00556559	      0.00537242
      0.45474591	     -0.00222657	     -0.00546439	     -0.00555294	      0.00537044
      0.45489098	     -0.00222269	     -0.00545278	     -0.00554034	      0.00536848
      0.45504842	     -0.00221851	     -0.00544025	     -0.00552672	      0.00536637
      0.45520585	     -0.00221435	     -0.00542779	     -0.00551316	      0.00536427
      0.45533504	     -0.00221096	     -0.00541761	     -0.00550208	      0.00536257
      0.45546422	     -0.00220758	     -0.00540748	     -0.00549104	      0.00536088
      0.45564128	     -0.00220298	     -0.00539366	     -0.00547596	      0.00535859
      0.45577395	     -0.00219955	     -0.00538336	     -0.00546471	      0.00535689
      0.45590661	     -0.00219614	     -0.00537311	     -0.00545350	      0.00535521
      0.45603928	     -0.00219274	     -0.00536290	     -0.00544234	      0.00535353
      0.45621585	     -0.00218825	     -0.00534939	     -0.00542753	      0.00535133
      0.45635500	     -0.00218473	     -0.00533880	     -0.00541592	      0.00534961
      0.45649414	     -0.00218123	     -0.00532826	     -0.00540434	      0.00534791
      0.45663328	     -0.00217775	     -0.00531776	     -0.00539282	      0.00534622
      0.45680119	     -0.00217357	     -0.00530517	     -0.00537896	      0.00534420
      0.45692821	     -0.00217042	     -0.00529569	     -0.00536852	      0.00534269
      0.45705522	     -0.00216729	     -0.00528625	     -0.00535811	      0.00534119
      0.45721408	     -0.00216339	     -0.00527450	     -0.00534515	      0.00533933
      0.45736833	     -0.00215963	     -0.00526316	     -0.00533261	      0.00533755
      0.45752258	     -0.00215589	     -0.00525187	     -0.00532012	      0.00533578
      0.45765758	     -0.00215264	     -0.00524204	     -0.00530924	      0.00533425
      0.45779258	     -0.00214939	     -0.00523226	     -0.00529839	      0.00533274
      0.45792758	     -0.00214617	     -0.00522252	     -0.00528758	      0.00533124
      0.45809230	     -0.00214225	     -0.00521069	     -0.00527445	      0.00532942
      0.45823698	     -0.00213883	     -0.00520036	     -0.00526295	      0.00532785
      0.45838165	     -0.00213543	     -0.00519009	     -0.00525151	      0.00532629
      0.45852633	     -0.00213204	     -0.00517986	     -0.00524010	      0.00532475
      0.45867101	     -0.00212868	     -0.00516968	     -0.00522874	      0.00532322
      0.45881568	     -0.00212532	     -0.00515955	     -0.00521742	      0.00532171
      0.45896036	     -0.00212199	     -0.00514948	     -0.00520615	      0.00532022
      0.45908613	     -0.00211910	     -0.00514076	     -0.00519638	      0.00531893
      0.45921190	     -0.00211623	     -0.00513207	     -0.00518664	      0.00531766
      0.45937877	     -0.00211244	     -0.00512061	     -0.00517377	      0.00531599
      0.45951476	     -0.00210936	     -0.00511132	     -0.00516332	      0.00531464
      0.45965075	     -0.00210630	     -0.00510207	     -0.00515291	      0.00531331
      0.45978675	     -0.00210326	     -0.00509286	     -0.00514254	      0.00531199
      0.45992274	     -0.00210022	     -0.00508370	     -0.00513220	      0.00531068
      0.46005873	     -0.00209720	     -0.00507458	     -0.00512190	      0.00530939
      0.46022254	     -0.00209359	     -0.00506365	     -0.00510954	      0.00530786
      0.46035948	     -0.00209058	     -0.00505456	     -0.00509924	      0.00530659
      0.46049642	     -0.00208758	     -0.00504551	     -0.00508899	      0.00530533
      0.46063336	     -0.00208460	     -0.00503650	     -0.00507876	      0.00530409
      0.46077031	     -0.00208163	     -0.00502754	     -0.00506858	      0.00530287
      0.46090725	     -0.00207868	     -0.00501862	     -0.00505843	      0.00530166
      0.46107411	     -0.00207510	     -0.00500781	     -0.00504610	      0.00530020
      0.46119309	     -0.00207255	     -0.00500013	     -0.00503735	      0.00529917
      0.46131208	     -0.00207002	     -0.00499249	     -0.00502862	      0.00529815
      0.46147365	     -0.00206660	     -0.00498217	     -0.00501681	      0.00529679
      0.46162833	     -0.00206334	     -0.00497234	     -0.00500555	      0.00529550
      0.46178302	     -0.00206010	     -0.00496256	     -0.00499433	      0.00529423
      0.46190934	     -0.00205746	     -0.00495461	     -0.00498521	      0.00529321
      0.46203567	     -0.00205483	     -0.00494669	     -0.00497611	      0.00529220
      0.46219780	     -0.00205148	     -0.00493659	     -0.00496447	      0.00529091
      0.46232968	     -0.00204876	     -0.00492841	     -0.00495504	      0.00528989
      0.46246157	     -0.00204606	     -0.00492027	     -0.00494564	      0.00528887
      0.46259346	     -0.00204337	     -0.00491216	     -0.00493627	      0.00528787
      0.46275719	     -0.00204004	     -0.00490215	     -0.00492468	      0.00528664
      0.46287974	     -0.00203756	     -0.00489470	     -0.00491604	      0.00528573
      0.46300229	     -0.00203509	     -0.00488728	     -0.00490743	      0.00528484
      0.46315612	     -0.00203200	     -0.00487800	     -0.00489665	      0.00528373
      0.46330192	     -0.00202909	     -0.00486926	     -0.00488647	      0.00528269
      0.46344772	     -0.00202619	     -0.00486056	     -0.00487633	      0.00528167
      0.46359352	     -0.00202331	     -0.00485190	     -0.00486622	      0.00528067
      0.46371462	     -0.00202092	     -0.00484475	     -0.00485786	      0.00527985
      0.46383572	     -0.00201854	     -0.00483762	     -0.00484952	      0.00527904
      0.46398621	     -0.00201560	     -0.00482881	     -0.00483919	      0.00527804
      0.46413310	     -0.00201274	     -0.00482025	     -0.00482914	      0.00527709
      0.46427999	     -0.00200990	     -0.00481174	     -0.00481913	      0.00527615
      0.46440637	     -0.00200746	     -0.00480444	     -0.00481055	      0.00527535
      0.46453276	     -0.00200503	     -0.00479719	     -0.00480199	      0.00527457
      0.46468680	     -0.00200209	     -0.00478838	     -0.00479160	      0.00527363
      0.46481914	     -0.00199957	     -0.00478086	     -0.00478270	      0.00527283
      0.46495147	     -0.00199706	     -0.00477337	     -0.00477383	      0.00527205
      0.46508381	     -0.00199455	     -0.00476591	     -0.00476499	      0.00527128
      0.46521615	     -0.00199206	     -0.00475849	     -0.00475618	      0.00527052
      0.46534849	     -0.00198958	     -0.00475110	     -0.00474740	      0.00526978
      0.46551272	     -0.00198652	     -0.00474198	     -0.00473653	      0.00526887
      0.46562800	     -0.00198438	     -0.00473561	     -0.00472894	      0.00526824
      0.46574327	     -0.00198224	     -0.00472926	     -0.00472136	      0.00526763
      0.46590220	     -0.00197931	     -0.00472056	     -0.00471095	      0.00526679
      0.46605136	     -0.00197657	     -0.00471243	     -0.00470121	      0.00526603
      0.46620053	     -0.00197385	     -0.00470435	     -0.00469151	      0.00526527
      0.46632350	     -0.00197161	     -0.00469772	     -0.00468354	      0.00526467
      0.46644648	     -0.00196938	     -0.00469111	     -0.00467559	      0.00526407
      0.46660174	     -0.00196657	     -0.00468282	     -0.00466559	      0.00526333
      0.46673244	     -0.00196422	     -0.00467587	     -0.00465720	      0.00526272
      0.46686314	     -0.00196188	     -0.00466895	     -0.00464884	      0.00526212
      0.46699384	     -0.00195954	     -0.00466207	     -0.00464050	      0.00526154
      0.46712455	     -0.00195722	     -0.00465521	     -0.00463219	      0.00526097
      0.46725525	     -0.00195490	     -0.00464839	     -0.00462390	      0.00526040
      0.46741813	     -0.00195203	     -0.00463993	     -0.00461361	      0.00525972
      0.46753189	     -0.00195003	     -0.00463406	     -0.00460645	      0.00525925
      0.46764566	     -0.00194804	     -0.00462820	     -0.00459930	      0.00525880
      0.46780344	     -0.00194529	     -0.00462012	     -0.00458942	      0.00525818
      0.46795034	     -0.00194273	     -0.00461264	     -0.00458026	      0.00525761
      0.46809724	     -0.00194019	     -0.00460520	     -0.00457113	      0.00525707
      0.46821910	     -0.00193809	     -0.00459905	     -0.00456358	      0.00525663
      0.46834096	     -0.00193600	     -0.00459293	     -0.00455605	      0.00525619
      0.46849325	     -0.00193340	     -0.00458532	     -0.00454667	      0.00525567
      0.46862323	     -0.00193118	     -0.00457886	     -0.00453869	      0.00525523
      0.46875322	     -0.00192897	     -0.00457243	     -0.00453074	      0.00525481
      0.46888320	     -0.00192678	     -0.00456603	     -0.00452281	      0.00525439
      0.46901319	     -0.00192458	     -0.00455965	     -0.00451490	      0.00525399
      0.46914317	     -0.00192240	     -0.00455331	     -0.00450702	      0.00525360
      0.46927316	     -0.00192023	     -0.00454700	     -0.00449916	      0.00525322
      0.46940314	     -0.00191806	     -0.00454071	     -0.00449133	      0.00525286
      0.46956640	     -0.00191535	     -0.00453286	     -0.00448152	      0.00525241
      0.46967623	     -0.00191353	     -0.00452761	     -0.00447495	      0.00525212
      0.46978607	     -0.00191172	     -0.00452237	     -0.00446839	      0.00525184
      0.46994651	     -0.00190909	     -0.00451476	     -0.00445884	      0.00525144
      0.47009531	     -0.00190665	     -0.00450774	     -0.00445001	      0.00525109
      0.47024412	     -0.00190423	     -0.00450076	     -0.00444121	      0.00525076
      0.47036066	     -0.00190233	     -0.00449532	     -0.00443434	      0.00525050
      0.47047721	     -0.00190045	     -0.00448990	     -0.00442749	      0.00525026
      0.47063341	     -0.00189793	     -0.00448267	     -0.00441834	      0.00524995
      0.47076209	     -0.00189586	     -0.00447675	     -0.00441083	      0.00524970
      0.47089078	     -0.00189380	     -0.00447085	     -0.00440333	      0.00524947
      0.47101946	     -0.00189175	     -0.00446498	     -0.00439586	      0.00524924
      0.47114815	     -0.00188970	     -0.00445914	     -0.00438841	      0.00524903
      0.47127683	     -0.00188766	     -0.00445332	     -0.00438099	      0.00524883
      0.47140552	     -0.00188563	     -0.00444754	     -0.00437358	      0.00524864
      0.47153420	     -0.00188361	     -0.00444178	     -0.00436620	      0.00524846
      0.47169184	     -0.00188114	     -0.00443476	     -0.00435718	      0.00524826
      0.47180244	     -0.00187941	     -0.00442986	     -0.00435088	      0.00524813
      0.47191304	     -0.00187769	     -0.00442497	     -0.00434459	      0.00524800
      0.47206775	     -0.00187529	     -0.00441818	     -0.00433581	      0.00524784
      0.47220988	     -0.00187309	     -0.00441197	     -0.00432778	      0.00524771
      0.47235201	     -0.00187090	     -0.00440579	     -0.00431977	      0.00524759
      0.47247154	     -0.00186907	     -0.00440063	     -0.00431306	      0.00524750
      0.47259107	     -0.00186724	     -0.00439548	     -0.00430637	      0.00524742
      0.47273726	     -0.00186501	     -0.00438921	     -0.00429820	      0.00524733
      0.47286530	     -0.00186306	     -0.00438376	     -0.00429107	      0.00524727
      0.47299334	     -0.00186112	     -0.00437832	     -0.00428397	      0.00524722
      0.47312138	     -0.00185919	     -0.00437291	     -0.00427688	      0.00524717
      0.47324942	     -0.00185726	     -0.00436753	     -0.00426981	      0.00524714
      0.47337746	     -0.00185534	     -0.00436218	     -0.00426277	      0.00524712
      0.47350551	     -0.00185343	     -0.00435684	     -0.00425574	      0.00524711
      0.47363355	     -0.00185152	     -0.00435154	     -0.00424873	      0.00524712
      0.47376159	     -0.00184962	     -0.00434626	     -0.00424175	      0.00524713
      0.47388963	     -0.00184773	     -0.00434100	     -0.00423478	      0.00524715
      0.47401767	     -0.00184584	     -0.00433577	     -0.00422783	      0.00524719
      0.47414571	     -0.00184395	     -0.00433056	     -0.00422091	      0.00524723
      0.47427375	     -0.00184208	     -0.00432538	     -0.00421400	      0.00524729
      0.47440179	     -0.00184021	     -0.00432022	     -0.00420711	      0.00524736
      0.47452983	     -0.00183834	     -0.00431509	     -0.00420025	      0.00524743
      0.47465788	     -0.00183648	     -0.00430998	     -0.00419340	      0.00524752
      0.47478592	     -0.00183463	     -0.00430490	     -0.00418657	      0.00524762
      0.47491396	     -0.00183278	     -0.00429984	     -0.00417976	      0.00524773
      0.47504200	     -0.00183094	     -0.00429480	     -0.00417297	      0.00524785
      0.47517004	     -0.00182911	     -0.00428979	     -0.00416620	      0.00524799
      0.47529808	     -0.00182728	     -0.00428480	     -0.00415945	      0.00524813
      0.47542612	     -0.00182545	     -0.00427984	     -0.00415271	      0.00524828
      0.47555416	     -0.00182363	     -0.00427490	     -0.00414600	      0.00524845
      0.47568221	     -0.00182182	     -0.00426999	     -0.00413930	      0.00524862
      0.47581025	     -0.00182002	     -0.00426509	     -0.00413263	      0.00524881
      0.47593829	     -0.00181821	     -0.00426023	     -0.00412597	      0.00524901
      0.47606633	     -0.00181642	     -0.00425538	     -0.00411933	      0.00524922
      0.47619437	     -0.00181463	     -0.00425056	     -0.00411271	      0.00524943
      0.47632241	     -0.00181285	     -0.00424576	     -0.00410611	      0.00524966
      0.47645045	     -0.00181107	     -0.00424099	     -0.00409952	      0.00524991
      0.47657849	     -0.00180929	     -0.00423623	     -0.00409296	      0.00525016
      0.47670654	     -0.00180753	     -0.00423151	     -0.00408641	      0.00525042
      0.47683458	     -0.00180576	     -0.00422680	     -0.00407988	      0.00525069
      0.47696262	     -0.00180401	     -0.00422212	     -0.00407337	      0.00525098
      0.47707664	     -0.00180245	     -0.00421797	     -0.00406759	      0.00525124
      0.47719067	     -0.00180089	     -0.00421383	     -0.00406182	      0.00525151
      0.47733232	     -0.00179896	     -0.00420873	     -0.00405467	      0.00525186
      0.47747398	     -0.00179704	     -0.00420364	     -0.00404755	      0.00525222
      0.47758061	     -0.00179560	     -0.00419984	     -0.00404220	      0.00525250
      0.47768723	     -0.00179416	     -0.00419605	     -0.00403686	      0.00525279
      0.47784380	     -0.00179206	     -0.00419051	     -0.00402905	      0.00525323
      0.47797069	     -0.00179036	     -0.00418604	     -0.00402273	      0.00525359
      0.47809757	     -0.00178867	     -0.00418160	     -0.00401644	      0.00525397
      0.47822446	     -0.00178698	     -0.00417718	     -0.00401016	      0.00525436
      0.47835135	     -0.00178529	     -0.00417278	     -0.00400390	      0.00525475
      0.47847823	     -0.00178361	     -0.00416840	     -0.00399765	      0.00525516
      0.47860512	     -0.00178194	     -0.00416405	     -0.00399142	      0.00525558
      0.47873200	     -0.00178027	     -0.00415972	     -0.00398521	      0.00525601
      0.47884603	     -0.00177877	     -0.00415584	     -0.00397964	      0.00525641
      0.47896006	     -0.00177728	     -0.00415198	     -0.00397409	      0.00525681
      0.47909870	     -0.00177547	     -0.00414731	     -0.00396736	      0.00525732
      0.47923735	     -0.00177366	     -0.00414266	     -0.00396064	      0.00525783
      0.47934472	     -0.00177227	     -0.00413909	     -0.00395545	      0.00525824
      0.47945210	     -0.00177088	     -0.00413552	     -0.00395028	      0.00525866
      0.47960312	     -0.00176893	     -0.00413053	     -0.00394302	      0.00525925
      0.47972983	     -0.00176730	     -0.00412637	     -0.00393695	      0.00525977
      0.47985653	     -0.00176568	     -0.00412223	     -0.00393089	      0.00526029
      0.47998324	     -0.00176406	     -0.00411811	     -0.00392485	      0.00526083
      0.48010995	     -0.00176244	     -0.00411401	     -0.00391883	      0.00526137
      0.48023666	     -0.00176083	     -0.00410993	     -0.00391282	      0.00526193
      0.48034764	     -0.00175943	     -0.00410637	     -0.00390757	      0.00526243
      0.48045861	     -0.00175802	     -0.00410283	     -0.00390233	      0.00526293
      0.48059898	     -0.00175625	     -0.00409838	     -0.00389573	      0.00526358
      0.48073934	     -0.00175449	     -0.00409395	     -0.00388914	      0.00526424
      0.48084349	     -0.00175318	     -0.00409067	     -0.00388427	      0.00526474
      0.48094764	     -0.00175188	     -0.00408742	     -0.00387940	      0.00526525
      0.48110234	     -0.00174995	     -0.00408260	     -0.00387220	      0.00526602
      0.48122804	     -0.00174838	     -0.00407871	     -0.00386636	      0.00526665
      0.48135374	     -0.00174683	     -0.00407484	     -0.00386054	      0.00526730
      0.48147944	     -0.00174527	     -0.00407099	     -0.00385473	      0.00526795
      0.48160514	     -0.00174372	     -0.00406716	     -0.00384894	      0.00526862
      0.48173084	     -0.00174218	     -0.00406335	     -0.00384316	      0.00526930
      0.48184178	     -0.00174082	     -0.00406000	     -0.00383808	      0.00526990
      0.48195272	     -0.00173946	     -0.00405667	     -0.00383300	      0.00527052
      0.48209067	     -0.00173778	     -0.00405254	     -0.00382671	      0.00527129
      0.48222862	     -0.00173610	     -0.00404844	     -0.00382043	      0.00527208
      0.48233335	     -0.00173483	     -0.00404535	     -0.00381568	      0.00527269
      0.48243808	     -0.00173356	     -0.00404226	     -0.00381094	      0.00527331
      0.48258831	     -0.00173175	     -0.00403786	     -0.00380416	      0.00527420
      0.48271378	     -0.00173024	     -0.00403421	     -0.00379851	      0.00527496
      0.48283926	     -0.00172873	     -0.00403057	     -0.00379287	      0.00527573
      0.48296473	     -0.00172723	     -0.00402695	     -0.00378725	      0.00527651
      0.48309021	     -0.00172573	     -0.00402335	     -0.00378164	      0.00527730
      0.48320069	     -0.00172441	     -0.00402020	     -0.00377672	      0.00527801
      0.48331117	     -0.00172310	     -0.00401706	     -0.00377180	      0.00527872
      0.48342165	     -0.00172179	     -0.00401394	     -0.00376690	      0.00527944
      0.48358239	     -0.00171989	     -0.00400942	     -0.00375979	      0.00528051
      0.48369018	     -0.00171862	     -0.00400640	     -0.00375503	      0.00528123
      0.48379798	     -0.00171736	     -0.00400340	     -0.00375028	      0.00528196
      0.48394123	     -0.00171568	     -0.00399944	     -0.00374399	      0.00528295
      0.48408447	     -0.00171400	     -0.00399549	     -0.00373772	      0.00528395
      0.48418607	     -0.00171282	     -0.00399271	     -0.00373328	      0.00528466
      0.48428766	     -0.00171164	     -0.00398994	     -0.00372885	      0.00528539
      0.48443564	     -0.00170992	     -0.00398593	     -0.00372242	      0.00528645
      0.48456781	     -0.00170839	     -0.00398236	     -0.00371669	      0.00528742
      0.48469999	     -0.00170687	     -0.00397882	     -0.00371097	      0.00528840
      0.48481215	     -0.00170557	     -0.00397583	     -0.00370613	      0.00528924
      0.48492432	     -0.00170429	     -0.00397285	     -0.00370130	      0.00529008
      0.48503648	     -0.00170300	     -0.00396989	     -0.00369649	      0.00529094
      0.48518496	     -0.00170131	     -0.00396599	     -0.00369013	      0.00529209
      0.48530200	     -0.00169997	     -0.00396293	     -0.00368513	      0.00529300
      0.48541904	     -0.00169864	     -0.00395989	     -0.00368014	      0.00529393
      0.48553608	     -0.00169732	     -0.00395686	     -0.00367517	      0.00529486
      0.48565312	     -0.00169599	     -0.00395385	     -0.00367020	      0.00529580
      0.48579941	     -0.00169434	     -0.00395011	     -0.00366401	      0.00529700
      0.48590485	     -0.00169316	     -0.00394742	     -0.00365956	      0.00529786
      0.48601028	     -0.00169198	     -0.00394475	     -0.00365512	      0.00529874
      0.48615095	     -0.00169040	     -0.00394121	     -0.00364921	      0.00529992
      0.48627613	     -0.00168900	     -0.00393807	     -0.00364397	      0.00530098
      0.48640132	     -0.00168761	     -0.00393496	     -0.00363874	      0.00530206
      0.48652650	     -0.00168622	     -0.00393186	     -0.00363352	      0.00530314
      0.48663846	     -0.00168498	     -0.00392910	     -0.00362886	      0.00530412
      0.48675042	     -0.00168374	     -0.00392635	     -0.00362422	      0.00530511
      0.48686238	     -0.00168251	     -0.00392362	     -0.00361958	      0.00530611
      0.48700723	     -0.00168091	     -0.00392011	     -0.00361360	      0.00530741
      0.48711785	     -0.00167970	     -0.00391744	     -0.00360905	      0.00530841
      0.48722848	     -0.00167849	     -0.00391478	     -0.00360450	      0.00530943
      0.48733910	     -0.00167728	     -0.00391214	     -0.00359996	      0.00531045
      0.48749330	     -0.00167560	     -0.00390848	     -0.00359365	      0.00531189
      0.48759882	     -0.00167445	     -0.00390599	     -0.00358935	      0.00531288
      0.48770434	     -0.00167331	     -0.00390351	     -0.00358505	      0.00531388
      0.48784465	     -0.00167179	     -0.00390023	     -0.00357935	      0.00531523
      0.48798496	     -0.00167028	     -0.00389697	     -0.00357367	      0.00531658
      0.48808444	     -0.00166921	     -0.00389468	     -0.00356965	      0.00531756
      0.48818393	     -0.00166814	     -0.00389239	     -0.00356564	      0.00531853
      0.48832962	     -0.00166658	     -0.00388906	     -0.00355978	      0.00531998
      0.48845857	     -0.00166520	     -0.00388613	     -0.00355460	      0.00532127
      0.48858751	     -0.00166383	     -0.00388322	     -0.00354944	      0.00532258
      0.48869846	     -0.00166265	     -0.00388073	     -0.00354501	      0.00532371
      0.48880942	     -0.00166147	     -0.00387825	     -0.00354059	      0.00532485
      0.48892037	     -0.00166029	     -0.00387579	     -0.00353618	      0.00532600
      0.48906287	     -0.00165879	     -0.00387264	     -0.00353053	      0.00532749
      0.48917710	     -0.00165759	     -0.00387013	     -0.00352601	      0.00532869
      0.48929134	     -0.00165639	     -0.00386763	     -0.00352150	      0.00532991
      0.48940557	     -0.00165519	     -0.00386515	     -0.00351700	      0.00533113
      0.48951981	     -0.00165399	     -0.00386268	     -0.00351251	      0.00533236
      0.48966513	     -0.00165248	     -0.00385956	     -0.00350682	      0.00533394
      0.48976839	     -0.00165140	     -0.00385736	     -0.00350278	      0.00533508
      0.48987165	     -0.00165033	     -0.00385516	     -0.00349875	      0.00533622
      0.49001062	     -0.00164889	     -0.00385223	     -0.00349334	      0.00533776
      0.49013294	     -0.00164762	     -0.00384966	     -0.00348859	      0.00533914
      0.49025525	     -0.00164636	     -0.00384711	     -0.00348385	      0.00534052
      0.49037757	     -0.00164510	     -0.00384457	     -0.00347912	      0.00534192
      0.49049988	     -0.00164385	     -0.00384205	     -0.00347440	      0.00534333
      0.49060415	     -0.00164278	     -0.00383991	     -0.00347039	      0.00534453
      0.49070842	     -0.00164172	     -0.00383778	     -0.00346639	      0.00534575
      0.49084277	     -0.00164035	     -0.00383506	     -0.00346124	      0.00534733
      0.49097712	     -0.00163898	     -0.00383235	     -0.00345611	      0.00534892
      0.49107632	     -0.00163797	     -0.00383036	     -0.00345232	      0.00535010
      0.49117553	     -0.00163697	     -0.00382838	     -0.00344855	      0.00535129
      0.49132079	     -0.00163550	     -0.00382550	     -0.00344303	      0.00535305
      0.49144306	     -0.00163427	     -0.00382309	     -0.00343840	      0.00535454
      0.49156533	     -0.00163304	     -0.00382070	     -0.00343378	      0.00535604
      0.49168759	     -0.00163181	     -0.00381832	     -0.00342918	      0.00535756
      0.49179043	     -0.00163078	     -0.00381633	     -0.00342531	      0.00535884
      0.49189326	     -0.00162975	     -0.00381435	     -0.00342145	      0.00536013
      0.49202815	     -0.00162841	     -0.00381177	     -0.00341640	      0.00536183
      0.49216304	     -0.00162706	     -0.00380921	     -0.00341136	      0.00536355
      0.49226068	     -0.00162610	     -0.00380736	     -0.00340772	      0.00536480
      0.49235831	     -0.00162513	     -0.00380553	     -0.00340408	      0.00536606
      0.49250495	     -0.00162368	     -0.00380279	     -0.00339864	      0.00536796
      0.49262686	     -0.00162248	     -0.00380053	     -0.00339413	      0.00536956
      0.49274878	     -0.00162128	     -0.00379828	     -0.00338962	      0.00537116
      0.49287070	     -0.00162008	     -0.00379605	     -0.00338513	      0.00537278
      0.49297227	     -0.00161909	     -0.00379420	     -0.00338139	      0.00537414
      0.49307384	     -0.00161809	     -0.00379236	     -0.00337767	      0.00537550
      0.49320901	     -0.00161677	     -0.00378993	     -0.00337272	      0.00537733
      0.49334418	     -0.00161546	     -0.00378751	     -0.00336778	      0.00537917
      0.49344057	     -0.00161452	     -0.00378580	     -0.00336426	      0.00538049
      0.49353696	     -0.00161359	     -0.00378409	     -0.00336076	      0.00538182
      0.49368438	     -0.00161216	     -0.00378150	     -0.00335540	      0.00538387
      0.49380592	     -0.00161099	     -0.00377938	     -0.00335100	      0.00538557
      0.49392746	     -0.00160982	     -0.00377728	     -0.00334661	      0.00538728
      0.49403650	     -0.00160877	     -0.00377540	     -0.00334268	      0.00538883
      0.49414554	     -0.00160773	     -0.00377354	     -0.00333876	      0.00539038
      0.49425458	     -0.00160669	     -0.00377168	     -0.00333484	      0.00539194
      0.49439083	     -0.00160539	     -0.00376938	     -0.00332996	      0.00539391
      0.49449916	     -0.00160435	     -0.00376756	     -0.00332609	      0.00539549
      0.49460749	     -0.00160332	     -0.00376575	     -0.00332223	      0.00539707
      0.49471582	     -0.00160230	     -0.00376395	     -0.00331837	      0.00539866
      0.49485752	     -0.00160095	     -0.00376162	     -0.00331334	      0.00540076
      0.49496255	     -0.00159996	     -0.00375990	     -0.00330962	      0.00540232
      0.49506758	     -0.00159897	     -0.00375819	     -0.00330590	      0.00540390
      0.49519807	     -0.00159775	     -0.00375609	     -0.00330130	      0.00540586
      0.49532855	     -0.00159652	     -0.00375399	     -0.00329670	      0.00540784
      0.49542703	     -0.00159560	     -0.00375242	     -0.00329325	      0.00540935
      0.49552551	     -0.00159468	     -0.00375086	     -0.00328979	      0.00541086
      0.49566165	     -0.00159341	     -0.00374872	     -0.00328503	      0.00541296
      0.49578319	     -0.00159228	     -0.00374682	     -0.00328079	      0.00541485
      0.49590472	     -0.00159115	     -0.00374494	     -0.00327655	      0.00541675
      0.49602625	     -0.00159002	     -0.00374306	     -0.00327233	      0.00541866
      0.49612725	     -0.00158909	     -0.00374152	     -0.00326883	      0.00542026
      0.49622825	     -0.00158816	     -0.00373998	     -0.00326533	      0.00542187
      0.49635782	     -0.00158696	     -0.00373802	     -0.00326086	      0.00542394
      0.49648740	     -0.00158577	     -0.00373608	     -0.00325639	      0.00542603
      0.49659117	     -0.00158482	     -0.00373453	     -0.00325283	      0.00542771
      0.49669494	     -0.00158387	     -0.00373300	     -0.00324926	      0.00542940
      0.49682259	     -0.00158270	     -0.00373112	     -0.00324489	      0.00543149
      0.49695024	     -0.00158154	     -0.00372926	     -0.00324053	      0.00543360
      0.49705189	     -0.00158061	     -0.00372779	     -0.00323707	      0.00543529
      0.49715354	     -0.00157969	     -0.00372632	     -0.00323361	      0.00543698
      0.49728290	     -0.00157852	     -0.00372447	     -0.00322922	      0.00543915
      0.49741225	     -0.00157735	     -0.00372264	     -0.00322483	      0.00544133
      0.49751318	     -0.00157644	     -0.00372122	     -0.00322142	      0.00544304
      0.49761412	     -0.00157553	     -0.00371980	     -0.00321801	      0.00544476
      0.49774436	     -0.00157436	     -0.00371800	     -0.00321363	      0.00544700
      0.49787459	     -0.00157319	     -0.00371620	     -0.00320925	      0.00544924
      0.49797413	     -0.00157230	     -0.00371484	     -0.00320592	      0.00545097
      0.49807367	     -0.00157141	     -0.00371349	     -0.00320259	      0.00545271
      0.49820555	     -0.00157023	     -0.00371171	     -0.00319818	      0.00545502
      0.49833743	     -0.00156906	     -0.00370994	     -0.00319379	      0.00545735
      0.49843552	     -0.00156819	     -0.00370864	     -0.00319053	      0.00545909
      0.49853361	     -0.00156732	     -0.00370734	     -0.00318727	      0.00546083
      0.49866749	     -0.00156613	     -0.00370559	     -0.00318284	      0.00546323
      0.49878596	     -0.00156509	     -0.00370405	     -0.00317892	      0.00546537
      0.49890444	     -0.00156404	     -0.00370253	     -0.00317502	      0.00546752
      0.49902292	     -0.00156300	     -0.00370101	     -0.00317112	      0.00546968
      0.49912668	     -0.00156209	     -0.00369969	     -0.00316771	      0.00547158
      0.49923044	     -0.00156118	     -0.00369839	     -0.00316431	      0.00547349
      0.49933420	     -0.00156027	     -0.00369709	     -0.00316092	      0.00547541
      0.49947720	     -0.00155903	     -0.00369531	     -0.00315625	      0.00547808
      0.49958095	     -0.00155812	     -0.00369404	     -0.00315287	      0.00548002
      0.49968470	     -0.00155722	     -0.00369277	     -0.00314950	      0.00548197
      0.49981267	     -0.00155611	     -0.00369122	     -0.00314535	      0.00548439
      0.49994064	     -0.00155500	     -0.00368968	     -0.00314121	      0.00548683
      0.50003538	     -0.00155418	     -0.00368855	     -0.00313815	      0.00548864
      0.50013012	     -0.00155337	     -0.00368743	     -0.00313509	      0.00549046
      0.50026663	     -0.00155219	     -0.00368583	     -0.00313070	      0.00549309
      0.50038674	     -0.00155116	     -0.00368443	     -0.00312684	      0.00549543
      0.50050685	     -0.00155013	     -0.00368305	     -0.00312300	      0.00549777
      0.50061407	     -0.00154921	     -0.00368182	     -0.00311957	      0.00549988
      0.50072129	     -0.00154830	     -0.00368060	     -0.00311615	      0.00550199
      0.50082852	     -0.00154738	     -0.00367940	     -0.00311273	      0.00550412
      0.50093574	     -0.00154647	     -0.00367820	     -0.00310932	      0.00550626
      0.50107497	     -0.00154529	     -0.00367666	     -0.00310490	      0.00550904
      0.50117433	     -0.00154444	     -0.00367557	     -0.00310176	      0.00551105
      0.50127369	     -0.00154360	     -0.00367449	     -0.00309862	      0.00551306
      0.50140482	     -0.00154249	     -0.00367307	     -0.00309448	      0.00551572
      0.50153595	     -0.00154139	     -0.00367167	     -0.00309036	      0.00551840
      0.50162881	     -0.00154061	     -0.00367069	     -0.00308744	      0.00552031
      0.50172168	     -0.00153983	     -0.00366971	     -0.00308453	      0.00552223
      0.50186058	     -0.00153866	     -0.00366827	     -0.00308019	      0.00552511
      0.50198037	     -0.00153766	     -0.00366703	     -0.00307645	      0.00552761
      0.50210015	     -0.00153666	     -0.00366581	     -0.00307272	      0.00553013
      0.50220683	     -0.00153577	     -0.00366473	     -0.00306940	      0.00553237
      0.50231351	     -0.00153488	     -0.00366366	     -0.00306609	      0.00553463
      0.50242019	     -0.00153400	     -0.00366260	     -0.00306279	      0.00553690
      0.50252687	     -0.00153311	     -0.00366154	     -0.00305949	      0.00553919
      0.50266419	     -0.00153198	     -0.00366020	     -0.00305525	      0.00554214
      0.50276330	     -0.00153116	     -0.00365925	     -0.00305220	      0.00554428
      0.50286241	     -0.00153034	     -0.00365830	     -0.00304916	      0.00554643
      0.50299195	     -0.00152927	     -0.00365707	     -0.00304519	      0.00554925
      0.50312150	     -0.00152821	     -0.00365585	     -0.00304122	      0.00555210
      0.50321410	     -0.00152745	     -0.00365499	     -0.00303839	      0.00555414
      0.50330671	     -0.00152669	     -0.00365414	     -0.00303557	      0.00555619
      0.50344393	     -0.00152557	     -0.00365288	     -0.00303140	      0.00555924
      0.50356244	     -0.00152461	     -0.00365182	     -0.00302780	      0.00556189
      0.50368095	     -0.00152364	     -0.00365076	     -0.00302421	      0.00556455
      0.50378746	     -0.00152278	     -0.00364982	     -0.00302099	      0.00556696
      0.50389397	     -0.00152191	     -0.00364888	     -0.00301777	      0.00556937
      0.50400048	     -0.00152105	     -0.00364796	     -0.00301456	      0.00557180
      0.50410699	     -0.00152019	     -0.00364705	     -0.00301136	      0.00557424
      0.50424025	     -0.00151912	     -0.00364592	     -0.00300736	      0.00557730
      0.50433998	     -0.00151831	     -0.00364508	     -0.00300438	      0.00557961
      0.50443971	     -0.00151751	     -0.00364425	     -0.00300139	      0.00558193
      0.50456612	     -0.00151650	     -0.00364321	     -0.00299762	      0.00558488
      0.50469253	     -0.00151548	     -0.00364219	     -0.00299386	      0.00558784
      0.50478626	     -0.00151473	     -0.00364143	     -0.00299107	      0.00559005
      0.50487998	     -0.00151399	     -0.00364069	     -0.00298829	      0.00559227
      0.50501285	     -0.00151293	     -0.00363964	     -0.00298436	      0.00559543
      0.50512922	     -0.00151200	     -0.00363874	     -0.00298092	      0.00559821
      0.50524560	     -0.00151108	     -0.00363784	     -0.00297749	      0.00560100
      0.50536197	     -0.00151016	     -0.00363696	     -0.00297406	      0.00560381
      0.50546029	     -0.00150938	     -0.00363622	     -0.00297117	      0.00560619
      0.50555861	     -0.00150860	     -0.00363549	     -0.00296829	      0.00560859
      0.50568171	     -0.00150763	     -0.00363459	     -0.00296469	      0.00561160
      0.50580481	     -0.00150666	     -0.00363370	     -0.00296109	      0.00561462
      0.50590429	     -0.00150588	     -0.00363299	     -0.00295819	      0.00561708
      0.50600377	     -0.00150510	     -0.00363229	     -0.00295530	      0.00561955
      0.50612675	     -0.00150414	     -0.00363143	     -0.00295173	      0.00562261
      0.50624973	     -0.00150318	     -0.00363058	     -0.00294816	      0.00562569
      0.50634674	     -0.00150242	     -0.00362992	     -0.00294535	      0.00562813
      0.50644374	     -0.00150167	     -0.00362927	     -0.00294255	      0.00563058
      0.50656946	     -0.00150069	     -0.00362844	     -0.00293893	      0.00563377
      0.50669517	     -0.00149972	     -0.00362762	     -0.00293531	      0.00563698
      0.50679038	     -0.00149898	     -0.00362700	     -0.00293258	      0.00563942
      0.50688558	     -0.00149824	     -0.00362640	     -0.00292985	      0.00564186
      0.50701409	     -0.00149725	     -0.00362559	     -0.00292617	      0.00564518
      0.50714260	     -0.00149626	     -0.00362479	     -0.00292250	      0.00564852
      0.50723526	     -0.00149555	     -0.00362423	     -0.00291986	      0.00565094
      0.50732792	     -0.00149483	     -0.00362367	     -0.00291722	      0.00565337
      0.50746065	     -0.00149382	     -0.00362288	     -0.00291345	      0.00565686
      0.50757532	     -0.00149294	     -0.00362221	     -0.00291021	      0.00565989
      0.50768998	     -0.00149206	     -0.00362155	     -0.00290696	      0.00566294
      0.50780465	     -0.00149119	     -0.00362090	     -0.00290373	      0.00566600
      0.50790401	     -0.00149043	     -0.00362035	     -0.00290093	      0.00566866
      0.50800337	     -0.00148968	     -0.00361980	     -0.00289813	      0.00567134
      0.50812277	     -0.00148877	     -0.00361916	     -0.00289478	      0.00567457
      0.50824217	     -0.00148787	     -0.00361852	     -0.00289143	      0.00567781
      0.50834212	     -0.00148711	     -0.00361800	     -0.00288864	      0.00568054
      0.50844206	     -0.00148636	     -0.00361748	     -0.00288584	      0.00568328
      0.50854201	     -0.00148560	     -0.00361697	     -0.00288306	      0.00568603
      0.50868054	     -0.00148456	     -0.00361628	     -0.00287920	      0.00568986
      0.50878038	     -0.00148381	     -0.00361579	     -0.00287643	      0.00569263
      0.50888021	     -0.00148306	     -0.00361531	     -0.00287366	      0.00569541
      0.50900399	     -0.00148213	     -0.00361473	     -0.00287024	      0.00569888
      0.50911421	     -0.00148131	     -0.00361421	     -0.00286720	      0.00570198
      0.50922442	     -0.00148049	     -0.00361371	     -0.00286416	      0.00570510
      0.50933464	     -0.00147967	     -0.00361322	     -0.00286112	      0.00570823
      0.50944485	     -0.00147885	     -0.00361274	     -0.00285810	      0.00571137
      0.50955506	     -0.00147803	     -0.00361226	     -0.00285508	      0.00571453
      0.50966528	     -0.00147721	     -0.00361180	     -0.00285206	      0.00571770
      0.50976142	     -0.00147650	     -0.00361140	     -0.00284943	      0.00572048
      0.50985756	     -0.00147579	     -0.00361101	     -0.00284681	      0.00572327
      0.50997933	     -0.00147489	     -0.00361053	     -0.00284350	      0.00572682
      0.51010110	     -0.00147399	     -0.00361005	     -0.00284019	      0.00573038
      0.51019660	     -0.00147329	     -0.00360969	     -0.00283760	      0.00573319
      0.51029210	     -0.00147259	     -0.00360934	     -0.00283501	      0.00573601
      0.51041750	     -0.00147167	     -0.00360888	     -0.00283163	      0.00573972
      0.51054289	     -0.00147075	     -0.00360844	     -0.00282824	      0.00574346
      0.51063227	     -0.00147010	     -0.00360813	     -0.00282584	      0.00574613
      0.51072164	     -0.00146945	     -0.00360782	     -0.00282343	      0.00574882
      0.51085777	     -0.00146846	     -0.00360737	     -0.00281978	      0.00575292
      0.51096883	     -0.00146765	     -0.00360702	     -0.00281681	      0.00575629
      0.51107989	     -0.00146684	     -0.00360667	     -0.00281384	      0.00575967
      0.51119095	     -0.00146604	     -0.00360634	     -0.00281088	      0.00576307
      0.51130201	     -0.00146523	     -0.00360601	     -0.00280792	      0.00576648
      0.51141307	     -0.00146443	     -0.00360569	     -0.00280497	      0.00576990
      0.51150796	     -0.00146375	     -0.00360543	     -0.00280245	      0.00577284
      0.51160286	     -0.00146306	     -0.00360517	     -0.00279993	      0.00577579
      0.51172500	     -0.00146218	     -0.00360485	     -0.00279670	      0.00577960
      0.51184713	     -0.00146131	     -0.00360454	     -0.00279348	      0.00578344
      0.51194080	     -0.00146064	     -0.00360431	     -0.00279101	      0.00578639
      0.51203448	     -0.00145996	     -0.00360409	     -0.00278855	      0.00578935
      0.51216097	     -0.00145906	     -0.00360380	     -0.00278522	      0.00579337
      0.51227419	     -0.00145825	     -0.00360355	     -0.00278226	      0.00579698
      0.51238741	     -0.00145745	     -0.00360331	     -0.00277929	      0.00580061
      0.51248494	     -0.00145675	     -0.00360311	     -0.00277675	      0.00580375
      0.51258247	     -0.00145606	     -0.00360292	     -0.00277420	      0.00580690
      0.51270012	     -0.00145523	     -0.00360270	     -0.00277114	      0.00581071
      0.51281777	     -0.00145439	     -0.00360249	     -0.00276809	      0.00581455
      0.51291519	     -0.00145370	     -0.00360232	     -0.00276556	      0.00581774
      0.51301261	     -0.00145302	     -0.00360217	     -0.00276304	      0.00582094
      0.51313119	     -0.00145218	     -0.00360198	     -0.00275997	      0.00582485
      0.51324977	     -0.00145135	     -0.00360181	     -0.00275691	      0.00582878
      0.51334484	     -0.00145068	     -0.00360168	     -0.00275446	      0.00583195
      0.51343992	     -0.00145001	     -0.00360156	     -0.00275202	      0.00583512
      0.51356130	     -0.00144916	     -0.00360141	     -0.00274890	      0.00583920
      0.51368269	     -0.00144831	     -0.00360128	     -0.00274579	      0.00584329
      0.51377551	     -0.00144767	     -0.00360118	     -0.00274342	      0.00584643
      0.51386834	     -0.00144702	     -0.00360109	     -0.00274105	      0.00584958
      0.51399317	     -0.00144615	     -0.00360098	     -0.00273787	      0.00585384
      0.51411800	     -0.00144528	     -0.00360089	     -0.00273469	      0.00585812
      0.51420783	     -0.00144466	     -0.00360083	     -0.00273241	      0.00586122
      0.51429767	     -0.00144404	     -0.00360077	     -0.00273013	      0.00586432
      0.51442771	     -0.00144314	     -0.00360070	     -0.00272684	      0.00586883
      0.51453902	     -0.00144237	     -0.00360065	     -0.00272403	      0.00587271
      0.51465033	     -0.00144160	     -0.00360061	     -0.00272122	      0.00587661
      0.51476164	     -0.00144083	     -0.00360058	     -0.00271842	      0.00588053
      0.51485936	     -0.00144016	     -0.00360056	     -0.00271596	      0.00588398
      0.51495707	     -0.00143949	     -0.00360055	     -0.00271351	      0.00588744
      0.51505478	     -0.00143882	     -0.00360054	     -0.00271106	      0.00589092
      0.51518728	     -0.00143791	     -0.00360055	     -0.00270775	      0.00589565
      0.51528621	     -0.00143724	     -0.00360057	     -0.00270528	      0.00589920
      0.51538514	     -0.00143656	     -0.00360059	     -0.00270281	      0.00590277
      0.51548407	     -0.00143589	     -0.00360062	     -0.00270035	      0.00590635
      0.51561726	     -0.00143498	     -0.00360067	     -0.00269704	      0.00591119
      0.51571362	     -0.00143433	     -0.00360071	     -0.00269465	      0.00591471
      0.51580998	     -0.00143367	     -0.00360077	     -0.00269227	      0.00591824
      0.51593142	     -0.00143285	     -0.00360084	     -0.00268927	      0.00592271
      0.51603938	     -0.00143212	     -0.00360092	     -0.00268661	      0.00592670
      0.51614733	     -0.00143139	     -0.00360101	     -0.00268395	      0.00593070
      0.51625529	     -0.00143066	     -0.00360110	     -0.00268129	      0.00593473
      0.51636325	     -0.00142994	     -0.00360121	     -0.00267864	      0.00593877
      0.51645956	     -0.00142929	     -0.00360131	     -0.00267629	      0.00594239
      0.51655586	     -0.00142864	     -0.00360142	     -0.00267393	      0.00594602
      0.51665217	     -0.00142800	     -0.00360154	     -0.00267158	      0.00594966
      0.51678557	     -0.00142710	     -0.00360171	     -0.00266833	      0.00595474
      0.51688552	     -0.00142643	     -0.00360185	     -0.00266589	      0.00595856
      0.51698547	     -0.00142577	     -0.00360200	     -0.00266346	      0.00596239
      0.51708541	     -0.00142510	     -0.00360215	     -0.00266104	      0.00596624
      0.51721245	     -0.00142425	     -0.00360236	     -0.00265796	      0.00597115
      0.51730995	     -0.00142361	     -0.00360253	     -0.00265561	      0.00597493
      0.51740745	     -0.00142296	     -0.00360270	     -0.00265325	      0.00597874
      0.51752565	     -0.00142218	     -0.00360292	     -0.00265041	      0.00598336
      0.51763136	     -0.00142148	     -0.00360313	     -0.00264786	      0.00598752
      0.51773707	     -0.00142078	     -0.00360335	     -0.00264533	      0.00599169
      0.51784278	     -0.00142008	     -0.00360358	     -0.00264279	      0.00599588
      0.51794849	     -0.00141938	     -0.00360381	     -0.00264026	      0.00600009
      0.51805420	     -0.00141869	     -0.00360406	     -0.00263774	      0.00600431
      0.51815991	     -0.00141799	     -0.00360431	     -0.00263522	      0.00600856
      0.51826562	     -0.00141730	     -0.00360457	     -0.00263270	      0.00601282
      0.51837133	     -0.00141661	     -0.00360484	     -0.00263019	      0.00601709
      0.51847704	     -0.00141591	     -0.00360512	     -0.00262768	      0.00602139
      0.51858275	     -0.00141522	     -0.00360541	     -0.00262517	      0.00602570
      0.51867750	     -0.00141461	     -0.00360568	     -0.00262293	      0.00602958
      0.51877225	     -0.00141399	     -0.00360595	     -0.00262069	      0.00603347
      0.51888679	     -0.00141324	     -0.00360629	     -0.00261799	      0.00603820
      0.51900132	     -0.00141250	     -0.00360664	     -0.00261530	      0.00604295
      0.51909810	     -0.00141187	     -0.00360695	     -0.00261302	      0.00604698
      0.51919488	     -0.00141124	     -0.00360726	     -0.00261075	      0.00605102
      0.51929165	     -0.00141062	     -0.00360758	     -0.00260848	      0.00605508
      0.51942142	     -0.00140978	     -0.00360802	     -0.00260545	      0.00606054
      0.51951865	     -0.00140915	     -0.00360836	     -0.00260318	      0.00606466
      0.51961588	     -0.00140852	     -0.00360870	     -0.00260091	      0.00606879
      0.51973287	     -0.00140777	     -0.00360913	     -0.00259819	      0.00607377
      0.51983757	     -0.00140710	     -0.00360952	     -0.00259575	      0.00607826
      0.51994228	     -0.00140642	     -0.00360992	     -0.00259333	      0.00608276
      0.52004698	     -0.00140575	     -0.00361033	     -0.00259090	      0.00608728
      0.52015168	     -0.00140508	     -0.00361075	     -0.00258848	      0.00609182
      0.52025639	     -0.00140441	     -0.00361118	     -0.00258606	      0.00609638
      0.52036109	     -0.00140375	     -0.00361161	     -0.00258365	      0.00610096
      0.52046580	     -0.00140308	     -0.00361206	     -0.00258124	      0.00610555
      0.52057050	     -0.00140241	     -0.00361251	     -0.00257884	      0.00611016
      0.52067520	     -0.00140175	     -0.00361297	     -0.00257643	      0.00611480
      0.52077991	     -0.00140108	     -0.00361344	     -0.00257404	      0.00611945
      0.52088461	     -0.00140042	     -0.00361393	     -0.00257164	      0.00612412
      0.52098932	     -0.00139975	     -0.00361441	     -0.00256925	      0.00612881
      0.52108307	     -0.00139916	     -0.00361486	     -0.00256712	      0.00613302
      0.52117682	     -0.00139857	     -0.00361531	     -0.00256498	      0.00613725
      0.52129098	     -0.00139785	     -0.00361588	     -0.00256239	      0.00614242
      0.52140515	     -0.00139713	     -0.00361645	     -0.00255980	      0.00614762
      0.52149975	     -0.00139653	     -0.00361693	     -0.00255766	      0.00615194
      0.52159436	     -0.00139594	     -0.00361742	     -0.00255552	      0.00615628
      0.52170969	     -0.00139522	     -0.00361803	     -0.00255291	      0.00616159
      0.52182502	     -0.00139449	     -0.00361865	     -0.00255032	      0.00616693
      0.52191557	     -0.00139393	     -0.00361914	     -0.00254828	      0.00617113
      0.52200612	     -0.00139336	     -0.00361964	     -0.00254624	      0.00617535
      0.52212674	     -0.00139261	     -0.00362032	     -0.00254354	      0.00618100
      0.52224736	     -0.00139186	     -0.00362100	     -0.00254084	      0.00618667
      0.52233400	     -0.00139132	     -0.00362151	     -0.00253890	      0.00619076
      0.52242064	     -0.00139078	     -0.00362202	     -0.00253697	      0.00619486
      0.52254865	     -0.00138998	     -0.00362278	     -0.00253411	      0.00620095
      0.52265572	     -0.00138932	     -0.00362343	     -0.00253173	      0.00620607
      0.52276279	     -0.00138866	     -0.00362409	     -0.00252935	      0.00621121
      0.52286985	     -0.00138799	     -0.00362475	     -0.00252698	      0.00621637
      0.52297692	     -0.00138733	     -0.00362543	     -0.00252461	      0.00622155
      0.52306945	     -0.00138676	     -0.00362602	     -0.00252256	      0.00622604
      0.52316197	     -0.00138619	     -0.00362662	     -0.00252052	      0.00623056
      0.52327662	     -0.00138549	     -0.00362738	     -0.00251799	      0.00623617
      0.52339127	     -0.00138478	     -0.00362814	     -0.00251547	      0.00624181
      0.52348405	     -0.00138421	     -0.00362877	     -0.00251343	      0.00624639
      0.52357684	     -0.00138364	     -0.00362941	     -0.00251140	      0.00625099
      0.52369285	     -0.00138293	     -0.00363021	     -0.00250885	      0.00625676
      0.52380886	     -0.00138222	     -0.00363103	     -0.00250632	      0.00626256
      0.52389814	     -0.00138168	     -0.00363166	     -0.00250437	      0.00626704
      0.52398742	     -0.00138114	     -0.00363231	     -0.00250242	      0.00627154
      0.52410825	     -0.00138040	     -0.00363319	     -0.00249979	      0.00627765
      0.52422907	     -0.00137966	     -0.00363408	     -0.00249717	      0.00628379
      0.52431487	     -0.00137914	     -0.00363472	     -0.00249531	      0.00628816
      0.52440067	     -0.00137862	     -0.00363537	     -0.00249345	      0.00629256
      0.52452819	     -0.00137785	     -0.00363635	     -0.00249069	      0.00629911
      0.52463522	     -0.00137720	     -0.00363717	     -0.00248838	      0.00630464
      0.52474226	     -0.00137656	     -0.00363801	     -0.00248607	      0.00631019
      0.52484929	     -0.00137591	     -0.00363886	     -0.00248377	      0.00631577
      0.52494503	     -0.00137533	     -0.00363963	     -0.00248171	      0.00632077
      0.52504076	     -0.00137476	     -0.00364041	     -0.00247965	      0.00632580
      0.52513650	     -0.00137418	     -0.00364119	     -0.00247760	      0.00633084
      0.52525895	     -0.00137344	     -0.00364221	     -0.00247498	      0.00633732
      0.52535596	     -0.00137286	     -0.00364302	     -0.00247291	      0.00634248
      0.52545297	     -0.00137228	     -0.00364384	     -0.00247084	      0.00634765
      0.52554997	     -0.00137170	     -0.00364467	     -0.00246878	      0.00635285
      0.52567178	     -0.00137097	     -0.00364573	     -0.00246619	      0.00635940
      0.52576697	     -0.00137040	     -0.00364656	     -0.00246417	      0.00636454
      0.52586216	     -0.00136984	     -0.00364740	     -0.00246215	      0.00636970
      0.52595734	     -0.00136927	     -0.00364825	     -0.00246013	      0.00637488
      0.52608455	     -0.00136851	     -0.00364940	     -0.00245745	      0.00638184
      0.52617879	     -0.00136795	     -0.00365026	     -0.00245546	      0.00638701
      0.52627304	     -0.00136739	     -0.00365113	     -0.00245347	      0.00639221
      0.52638856	     -0.00136671	     -0.00365220	     -0.00245104	      0.00639860
      0.52649116	     -0.00136610	     -0.00365317	     -0.00244889	      0.00640431
      0.52659375	     -0.00136550	     -0.00365414	     -0.00244674	      0.00641003
      0.52669635	     -0.00136489	     -0.00365512	     -0.00244459	      0.00641578
      0.52679894	     -0.00136428	     -0.00365612	     -0.00244244	      0.00642156
      0.52690154	     -0.00136368	     -0.00365712	     -0.00244030	      0.00642735
      0.52700413	     -0.00136308	     -0.00365813	     -0.00243816	      0.00643317
      0.52710673	     -0.00136247	     -0.00365915	     -0.00243603	      0.00643902
      0.52720932	     -0.00136187	     -0.00366018	     -0.00243390	      0.00644489
      0.52731192	     -0.00136127	     -0.00366122	     -0.00243177	      0.00645078
      0.52741452	     -0.00136067	     -0.00366228	     -0.00242964	      0.00645670
      0.52750573	     -0.00136013	     -0.00366322	     -0.00242776	      0.00646198
      0.52759695	     -0.00135960	     -0.00366417	     -0.00242587	      0.00646728
      0.52770915	     -0.00135895	     -0.00366535	     -0.00242356	      0.00647383
      0.52782134	     -0.00135829	     -0.00366654	     -0.00242125	      0.00648040
      0.52791397	     -0.00135775	     -0.00366753	     -0.00241934	      0.00648585
      0.52800661	     -0.00135721	     -0.00366853	     -0.00241744	      0.00649133
      0.52811933	     -0.00135656	     -0.00366976	     -0.00241513	      0.00649801
      0.52823205	     -0.00135591	     -0.00367100	     -0.00241282	      0.00650473
      0.52832104	     -0.00135539	     -0.00367199	     -0.00241100	      0.00651005
      0.52841003	     -0.00135487	     -0.00367298	     -0.00240919	      0.00651540
      0.52852729	     -0.00135420	     -0.00367430	     -0.00240680	      0.00652247
      0.52864455	     -0.00135352	     -0.00367564	     -0.00240441	      0.00652957
      0.52873041	     -0.00135302	     -0.00367663	     -0.00240267	      0.00653479
      0.52881626	     -0.00135253	     -0.00367762	     -0.00240093	      0.00654003
      0.52893920	     -0.00135182	     -0.00367905	     -0.00239844	      0.00654757
      0.52904408	     -0.00135122	     -0.00368029	     -0.00239631	      0.00655403
      0.52914896	     -0.00135062	     -0.00368153	     -0.00239420	      0.00656051
      0.52925385	     -0.00135001	     -0.00368279	     -0.00239208	      0.00656703
      0.52935873	     -0.00134941	     -0.00368406	     -0.00238997	      0.00657357
      0.52944839	     -0.00134890	     -0.00368515	     -0.00238817	      0.00657918
      0.52953805	     -0.00134839	     -0.00368625	     -0.00238637	      0.00658482
      0.52965167	     -0.00134774	     -0.00368765	     -0.00238409	      0.00659199
      0.52976528	     -0.00134709	     -0.00368907	     -0.00238182	      0.00659919
      0.52985476	     -0.00134658	     -0.00369020	     -0.00238003	      0.00660489
      0.52994424	     -0.00134607	     -0.00369133	     -0.00237824	      0.00661060
      0.53006015	     -0.00134541	     -0.00369281	     -0.00237593	      0.00661804
      0.53017605	     -0.00134475	     -0.00369430	     -0.00237363	      0.00662551
      0.53026123	     -0.00134427	     -0.00369541	     -0.00237193	      0.00663103
      0.53034640	     -0.00134379	     -0.00369652	     -0.00237024	      0.00663656
      0.53046917	     -0.00134309	     -0.00369814	     -0.00236781	      0.00664457
      0.53057344	     -0.00134250	     -0.00369952	     -0.00236575	      0.00665140
      0.53067772	     -0.00134191	     -0.00370092	     -0.00236369	      0.00665826
      0.53078199	     -0.00134132	     -0.00370232	     -0.00236163	      0.00666516
      0.53088627	     -0.00134074	     -0.00370374	     -0.00235958	      0.00667208
      0.53097595	     -0.00134023	     -0.00370497	     -0.00235782	      0.00667806
      0.53106563	     -0.00133973	     -0.00370620	     -0.00235606	      0.00668405
      0.53117789	     -0.00133910	     -0.00370776	     -0.00235385	      0.00669159
      0.53129014	     -0.00133847	     -0.00370934	     -0.00235166	      0.00669917
      0.53138021	     -0.00133796	     -0.00371061	     -0.00234990	      0.00670527
      0.53147027	     -0.00133746	     -0.00371188	     -0.00234814	      0.00671140
      0.53158385	     -0.00133682	     -0.00371351	     -0.00234592	      0.00671916
      0.53169743	     -0.00133619	     -0.00371515	     -0.00234371	      0.00672695
      0.53178401	     -0.00133570	     -0.00371640	     -0.00234203	      0.00673292
      0.53187060	     -0.00133522	     -0.00371767	     -0.00234035	      0.00673891
      0.53198905	     -0.00133456	     -0.00371941	     -0.00233805	      0.00674713
      0.53210750	     -0.00133390	     -0.00372117	     -0.00233576	      0.00675540
      0.53219074	     -0.00133344	     -0.00372242	     -0.00233415	      0.00676123
      0.53227399	     -0.00133297	     -0.00372367	     -0.00233255	      0.00676709
      0.53239904	     -0.00133228	     -0.00372556	     -0.00233014	      0.00677592
      0.53250373	     -0.00133170	     -0.00372716	     -0.00232812	      0.00678335
      0.53260842	     -0.00133112	     -0.00372877	     -0.00232611	      0.00679081
      0.53271312	     -0.00133054	     -0.00373040	     -0.00232410	      0.00679831
      0.53280561	     -0.00133003	     -0.00373184	     -0.00232233	      0.00680496
      0.53289809	     -0.00132952	     -0.00373329	     -0.00232056	      0.00681163
      0.53299058	     -0.00132901	     -0.00373475	     -0.00231880	      0.00681833
      0.53311300	     -0.00132833	     -0.00373670	     -0.00231646	      0.00682724
      0.53320683	     -0.00132782	     -0.00373821	     -0.00231468	      0.00683410
      0.53330066	     -0.00132730	     -0.00373972	     -0.00231289	      0.00684099
      0.53339450	     -0.00132679	     -0.00374124	     -0.00231111	      0.00684790
      0.53351654	     -0.00132612	     -0.00374324	     -0.00230880	      0.00685693
      0.53360830	     -0.00132561	     -0.00374475	     -0.00230706	      0.00686376
      0.53370006	     -0.00132511	     -0.00374627	     -0.00230532	      0.00687061
      0.53381248	     -0.00132450	     -0.00374815	     -0.00230320	      0.00687903
      0.53391349	     -0.00132394	     -0.00374985	     -0.00230130	      0.00688664
      0.53401450	     -0.00132339	     -0.00375156	     -0.00229939	      0.00689428
      0.53411551	     -0.00132284	     -0.00375328	     -0.00229749	      0.00690195
      0.53421652	     -0.00132229	     -0.00375501	     -0.00229560	      0.00690965
      0.53431753	     -0.00132174	     -0.00375675	     -0.00229371	      0.00691739
      0.53441853	     -0.00132119	     -0.00375851	     -0.00229181	      0.00692516
      0.53450701	     -0.00132071	     -0.00376005	     -0.00229016	      0.00693199
      0.53459549	     -0.00132023	     -0.00376161	     -0.00228851	      0.00693885
      0.53470655	     -0.00131963	     -0.00376357	     -0.00228644	      0.00694750
      0.53481761	     -0.00131903	     -0.00376555	     -0.00228437	      0.00695618
      0.53490653	     -0.00131854	     -0.00376715	     -0.00228272	      0.00696317
      0.53499545	     -0.00131806	     -0.00376875	     -0.00228107	      0.00697018
      0.53510839	     -0.00131745	     -0.00377080	     -0.00227897	      0.00697913
      0.53522133	     -0.00131684	     -0.00377287	     -0.00227688	      0.00698811
      0.53530570	     -0.00131639	     -0.00377442	     -0.00227532	      0.00699486
      0.53539008	     -0.00131593	     -0.00377598	     -0.00227377	      0.00700162
      0.53550993	     -0.00131529	     -0.00377822	     -0.00227156	      0.00701128
      0.53561676	     -0.00131471	     -0.00378022	     -0.00226959	      0.00701993
      0.53572359	     -0.00131414	     -0.00378224	     -0.00226763	      0.00702861
      0.53580976	     -0.00131368	     -0.00378387	     -0.00226604	      0.00703565
      0.53589593	     -0.00131321	     -0.00378552	     -0.00226446	      0.00704271
      0.53601039	     -0.00131260	     -0.00378772	     -0.00226237	      0.00705213
      0.53612485	     -0.00131199	     -0.00378994	     -0.00226028	      0.00706160
      0.53621039	     -0.00131153	     -0.00379160	     -0.00225872	      0.00706871
      0.53629592	     -0.00131107	     -0.00379328	     -0.00225716	      0.00707584
      0.53641301	     -0.00131045	     -0.00379558	     -0.00225503	      0.00708565
      0.53653009	     -0.00130982	     -0.00379791	     -0.00225290	      0.00709550
      0.53661190	     -0.00130939	     -0.00379954	     -0.00225141	      0.00710242
      0.53669372	     -0.00130895	     -0.00380118	     -0.00224993	      0.00710936
      0.53681750	     -0.00130829	     -0.00380368	     -0.00224769	      0.00711991
      0.53692145	     -0.00130774	     -0.00380580	     -0.00224581	      0.00712882
      0.53702541	     -0.00130719	     -0.00380793	     -0.00224393	      0.00713776
      0.53712936	     -0.00130663	     -0.00381007	     -0.00224206	      0.00714674
      0.53721879	     -0.00130616	     -0.00381192	     -0.00224045	      0.00715451
      0.53730822	     -0.00130569	     -0.00381378	     -0.00223884	      0.00716230
      0.53741679	     -0.00130511	     -0.00381606	     -0.00223690	      0.00717180
      0.53752536	     -0.00130454	     -0.00381835	     -0.00223495	      0.00718135
      0.53761463	     -0.00130407	     -0.00382024	     -0.00223335	      0.00718923
      0.53770391	     -0.00130359	     -0.00382215	     -0.00223176	      0.00719714
      0.53781360	     -0.00130301	     -0.00382450	     -0.00222980	      0.00720691
      0.53792328	     -0.00130244	     -0.00382687	     -0.00222784	      0.00721673
      0.53801022	     -0.00130198	     -0.00382876	     -0.00222630	      0.00722454
      0.53809717	     -0.00130152	     -0.00383066	     -0.00222475	      0.00723238
      0.53820985	     -0.00130093	     -0.00383313	     -0.00222275	      0.00724259
      0.53832253	     -0.00130034	     -0.00383562	     -0.00222075	      0.00725285
      0.53840725	     -0.00129989	     -0.00383751	     -0.00221925	      0.00726060
      0.53849196	     -0.00129945	     -0.00383940	     -0.00221776	      0.00726838
      0.53860832	     -0.00129884	     -0.00384202	     -0.00221570	      0.00727911
      0.53872468	     -0.00129823	     -0.00384466	     -0.00221365	      0.00728989
      0.53880646	     -0.00129780	     -0.00384652	     -0.00221221	      0.00729751
      0.53888824	     -0.00129737	     -0.00384839	     -0.00221077	      0.00730515
      0.53901016	     -0.00129673	     -0.00385120	     -0.00220863	      0.00731659
      0.53911330	     -0.00129620	     -0.00385359	     -0.00220682	      0.00732632
      0.53921644	     -0.00129566	     -0.00385599	     -0.00220502	      0.00733610
      0.53931958	     -0.00129512	     -0.00385841	     -0.00220321	      0.00734592
      0.53940862	     -0.00129466	     -0.00386051	     -0.00220166	      0.00735443
      0.53949765	     -0.00129419	     -0.00386262	     -0.00220011	      0.00736298
      0.53960519	     -0.00129363	     -0.00386519	     -0.00219823	      0.00737335
      0.53971273	     -0.00129307	     -0.00386777	     -0.00219636	      0.00738377
      0.53980186	     -0.00129261	     -0.00386992	     -0.00219482	      0.00739245
      0.53989100	     -0.00129215	     -0.00387208	     -0.00219327	      0.00740116
      0.53999931	     -0.00129159	     -0.00387472	     -0.00219139	      0.00741179
      0.54010762	     -0.00129103	     -0.00387738	     -0.00218952	      0.00742247
      0.54019469	     -0.00129057	     -0.00387953	     -0.00218802	      0.00743110
      0.54028175	     -0.00129012	     -0.00388169	     -0.00218652	      0.00743975
      0.54039256	     -0.00128955	     -0.00388446	     -0.00218461	      0.00745083
      0.54050338	     -0.00128898	     -0.00388724	     -0.00218270	      0.00746195
      0.54058860	     -0.00128854	     -0.00388939	     -0.00218124	      0.00747055
      0.54067382	     -0.00128810	     -0.00389155	     -0.00217977	      0.00747918
      0.54078751	     -0.00128751	     -0.00389445	     -0.00217783	      0.00749074
      0.54090121	     -0.00128693	     -0.00389737	     -0.00217588	      0.00750236
      0.54098401	     -0.00128650	     -0.00389951	     -0.00217447	      0.00751087
      0.54106681	     -0.00128607	     -0.00390166	     -0.00217305	      0.00751940
      0.54118466	     -0.00128547	     -0.00390474	     -0.00217104	      0.00753161
      0.54128650	     -0.00128494	     -0.00390741	     -0.00216931	      0.00754221
      0.54138833	     -0.00128442	     -0.00391010	     -0.00216758	      0.00755286
      0.54149017	     -0.00128390	     -0.00391280	     -0.00216585	      0.00756356
      0.54157975	     -0.00128344	     -0.00391520	     -0.00216433	      0.00757301
      0.54166932	     -0.00128298	     -0.00391760	     -0.00216282	      0.00758250
      0.54175890	     -0.00128252	     -0.00392002	     -0.00216130	      0.00759203
      0.54188014	     -0.00128190	     -0.00392331	     -0.00215926	      0.00760499
      0.54197065	     -0.00128144	     -0.00392578	     -0.00215773	      0.00761472
      0.54206117	     -0.00128097	     -0.00392826	     -0.00215621	      0.00762448
      0.54216987	     -0.00128042	     -0.00393126	     -0.00215438	      0.00763626
      0.54226767	     -0.00127992	     -0.00393397	     -0.00215274	      0.00764692
      0.54236548	     -0.00127942	     -0.00393670	     -0.00215109	      0.00765762
      0.54246329	     -0.00127892	     -0.00393945	     -0.00214946	      0.00766837
      0.54256110	     -0.00127842	     -0.00394221	     -0.00214782	      0.00767917
      0.54265890	     -0.00127793	     -0.00394498	     -0.00214619	      0.00769001
      0.54275671	     -0.00127743	     -0.00394777	     -0.00214456	      0.00770091
      0.54285452	     -0.00127693	     -0.00395057	     -0.00214293	      0.00771186
      0.54295233	     -0.00127643	     -0.00395339	     -0.00214130	      0.00772286
      0.54305013	     -0.00127594	     -0.00395623	     -0.00213967	      0.00773390
      0.54313783	     -0.00127549	     -0.00395878	     -0.00213822	      0.00774385
      0.54322554	     -0.00127505	     -0.00396135	     -0.00213676	      0.00775385
      0.54333115	     -0.00127451	     -0.00396446	     -0.00213502	      0.00776593
      0.54343676	     -0.00127397	     -0.00396759	     -0.00213327	      0.00777808
      0.54352721	     -0.00127352	     -0.00397028	     -0.00213178	      0.00778853
      0.54361766	     -0.00127306	     -0.00397299	     -0.00213028	      0.00779902
      0.54370810	     -0.00127260	     -0.00397571	     -0.00212879	      0.00780956
      0.54382512	     -0.00127201	     -0.00397924	     -0.00212687	      0.00782327
      0.54391527	     -0.00127155	     -0.00398199	     -0.00212539	      0.00783387
      0.54400542	     -0.00127110	     -0.00398474	     -0.00212391	      0.00784453
      0.54409557	     -0.00127064	     -0.00398751	     -0.00212243	      0.00785523
      0.54421628	     -0.00127003	     -0.00399124	     -0.00212046	      0.00786963
      0.54430429	     -0.00126959	     -0.00399398	     -0.00211902	      0.00788018
      0.54439230	     -0.00126915	     -0.00399672	     -0.00211758	      0.00789077
      0.54450245	     -0.00126859	     -0.00400018	     -0.00211579	      0.00790410
      0.54460140	     -0.00126809	     -0.00400331	     -0.00211418	      0.00791613
      0.54470034	     -0.00126759	     -0.00400645	     -0.00211257	      0.00792821
      0.54479928	     -0.00126710	     -0.00400961	     -0.00211096	      0.00794035
      0.54489822	     -0.00126660	     -0.00401278	     -0.00210936	      0.00795255
      0.54498389	     -0.00126617	     -0.00401554	     -0.00210797	      0.00796316
      0.54506955	     -0.00126574	     -0.00401832	     -0.00210659	      0.00797382
      0.54517809	     -0.00126519	     -0.00402186	     -0.00210483	      0.00798738
      0.54528664	     -0.00126465	     -0.00402542	     -0.00210308	      0.00800101
      0.54537112	     -0.00126422	     -0.00402820	     -0.00210172	      0.00801167
      0.54545561	     -0.00126380	     -0.00403100	     -0.00210036	      0.00802238
      0.54556821	     -0.00126323	     -0.00403474	     -0.00209855	      0.00803671
      0.54566913	     -0.00126273	     -0.00403812	     -0.00209694	      0.00804963
      0.54577006	     -0.00126222	     -0.00404152	     -0.00209532	      0.00806261
      0.54585863	     -0.00126178	     -0.00404452	     -0.00209390	      0.00807405
      0.54594720	     -0.00126134	     -0.00404753	     -0.00209248	      0.00808555
      0.54603577	     -0.00126089	     -0.00405055	     -0.00209107	      0.00809709
      0.54615554	     -0.00126029	     -0.00405467	     -0.00208916	      0.00811277
      0.54624464	     -0.00125985	     -0.00405775	     -0.00208774	      0.00812451
      0.54633374	     -0.00125940	     -0.00406084	     -0.00208632	      0.00813629
      0.54644134	     -0.00125887	     -0.00406460	     -0.00208462	      0.00815058
      0.54654894	     -0.00125833	     -0.00406837	     -0.00208291	      0.00816496
      0.54663024	     -0.00125792	     -0.00407124	     -0.00208162	      0.00817586
      0.54671154	     -0.00125752	     -0.00407413	     -0.00208033	      0.00818682
      0.54682647	     -0.00125695	     -0.00407822	     -0.00207852	      0.00820238
      0.54692795	     -0.00125644	     -0.00408186	     -0.00207692	      0.00821619
      0.54702942	     -0.00125593	     -0.00408552	     -0.00207532	      0.00823007
      0.54713089	     -0.00125543	     -0.00408920	     -0.00207372	      0.00824402
      0.54721515	     -0.00125501	     -0.00409227	     -0.00207240	      0.00825566
      0.54729940	     -0.00125459	     -0.00409535	     -0.00207107	      0.00826734
      0.54740802	     -0.00125405	     -0.00409935	     -0.00206937	      0.00828248
      0.54751664	     -0.00125351	     -0.00410337	     -0.00206767	      0.00829770
      0.54760240	     -0.00125308	     -0.00410656	     -0.00206633	      0.00830977
      0.54768817	     -0.00125266	     -0.00410976	     -0.00206499	      0.00832190
      0.54779641	     -0.00125212	     -0.00411383	     -0.00206330	      0.00833728
      0.54790464	     -0.00125158	     -0.00411792	     -0.00206161	      0.00835274
      0.54798825	     -0.00125116	     -0.00412110	     -0.00206031	      0.00836474
      0.54807186	     -0.00125075	     -0.00412429	     -0.00205901	      0.00837679
      0.54818264	     -0.00125020	     -0.00412854	     -0.00205729	      0.00839283
      0.54829341	     -0.00124965	     -0.00413281	     -0.00205557	      0.00840897
      0.54837575	     -0.00124924	     -0.00413601	     -0.00205430	      0.00842102
      0.54845810	     -0.00124883	     -0.00413922	     -0.00205303	      0.00843312
      0.54857109	     -0.00124827	     -0.00414365	     -0.00205128	      0.00844981
      0.54867065	     -0.00124778	     -0.00414757	     -0.00204974	      0.00846460
      0.54877021	     -0.00124729	     -0.00415151	     -0.00204821	      0.00847945
      0.54886976	     -0.00124679	     -0.00415548	     -0.00204668	      0.00849439
      0.54895767	     -0.00124636	     -0.00415900	     -0.00204533	      0.00850764
      0.54904558	     -0.00124592	     -0.00416254	     -0.00204398	      0.00852095
      0.54913349	     -0.00124549	     -0.00416609	     -0.00204263	      0.00853431
      0.54925188	     -0.00124490	     -0.00417090	     -0.00204082	      0.00855241
      0.54934017	     -0.00124446	     -0.00417451	     -0.00203947	      0.00856598
      0.54942846	     -0.00124403	     -0.00417814	     -0.00203812	      0.00857961
      0.54953504	     -0.00124350	     -0.00418254	     -0.00203649	      0.00859614
      0.54964162	     -0.00124297	     -0.00418696	     -0.00203487	      0.00861277
      0.54972267	     -0.00124257	     -0.00419035	     -0.00203364	      0.00862547
      0.54980373	     -0.00124217	     -0.00419375	     -0.00203241	      0.00863823
      0.54991683	     -0.00124161	     -0.00419851	     -0.00203069	      0.00865612
      0.55001739	     -0.00124111	     -0.00420278	     -0.00202916	      0.00867212
      0.55011796	     -0.00124061	     -0.00420706	     -0.00202764	      0.00868819
      0.55021852	     -0.00124012	     -0.00421137	     -0.00202612	      0.00870436
      0.55030213	     -0.00123970	     -0.00421497	     -0.00202486	      0.00871786
      0.55038574	     -0.00123929	     -0.00421859	     -0.00202360	      0.00873142
      0.55049326	     -0.00123876	     -0.00422327	     -0.00202198	      0.00874894
      0.55060077	     -0.00123823	     -0.00422797	     -0.00202036	      0.00876656
      0.55068630	     -0.00123781	     -0.00423173	     -0.00201908	      0.00878065
      0.55077183	     -0.00123738	     -0.00423551	     -0.00201779	      0.00879480
      0.55087844	     -0.00123686	     -0.00424025	     -0.00201619	      0.00881253
      0.55098505	     -0.00123633	     -0.00424501	     -0.00201460	      0.00883036
      0.55106871	     -0.00123592	     -0.00424876	     -0.00201335	      0.00884442
      0.55115238	     -0.00123550	     -0.00425254	     -0.00201210	      0.00885854
      0.55126093	     -0.00123497	     -0.00425746	     -0.00201048	      0.00887695
      0.55136948	     -0.00123443	     -0.00426241	     -0.00200886	      0.00889547
      0.55145234	     -0.00123402	     -0.00426621	     -0.00200763	      0.00890968
      0.55153520	     -0.00123361	     -0.00427003	     -0.00200640	      0.00892395
      0.55164511	     -0.00123307	     -0.00427512	     -0.00200476	      0.00894297
      0.55175503	     -0.00123253	     -0.00428024	     -0.00200313	      0.00896211
      0.55183657	     -0.00123213	     -0.00428405	     -0.00200193	      0.00897638
      0.55191811	     -0.00123172	     -0.00428789	     -0.00200072	      0.00899071
      0.55203004	     -0.00123117	     -0.00429318	     -0.00199907	      0.00901048
      0.55212895	     -0.00123068	     -0.00429788	     -0.00199761	      0.00902805
      0.55222787	     -0.00123019	     -0.00430261	     -0.00199615	      0.00904571
      0.55232678	     -0.00122971	     -0.00430737	     -0.00199470	      0.00906346
      0.55241318	     -0.00122928	     -0.00431154	     -0.00199343	      0.00907905
      0.55249958	     -0.00122885	     -0.00431573	     -0.00199216	      0.00909471
      0.55258598	     -0.00122843	     -0.00431995	     -0.00199089	      0.00911044
      0.55270619	     -0.00122783	     -0.00432584	     -0.00198913	      0.00913244
      0.55279270	     -0.00122740	     -0.00433011	     -0.00198787	      0.00914837
      0.55287922	     -0.00122698	     -0.00433440	     -0.00198660	      0.00916437
      0.55298645	     -0.00122645	     -0.00433974	     -0.00198504	      0.00918430
      0.55308294	     -0.00122597	     -0.00434457	     -0.00198363	      0.00920234
      0.55317943	     -0.00122549	     -0.00434943	     -0.00198223	      0.00922047
      0.55327593	     -0.00122502	     -0.00435432	     -0.00198082	      0.00923870
      0.55337242	     -0.00122454	     -0.00435923	     -0.00197942	      0.00925702
      0.55345725	     -0.00122412	     -0.00436357	     -0.00197819	      0.00927320
      0.55354207	     -0.00122370	     -0.00436792	     -0.00197696	      0.00928946
      0.55364702	     -0.00122318	     -0.00437335	     -0.00197544	      0.00930968
      0.55375198	     -0.00122266	     -0.00437880	     -0.00197393	      0.00933001
      0.55383485	     -0.00122225	     -0.00438313	     -0.00197273	      0.00934615
      0.55391772	     -0.00122184	     -0.00438747	     -0.00197154	      0.00936236
      0.55402748	     -0.00122130	     -0.00439326	     -0.00196996	      0.00938394
      0.55412550	     -0.00122081	     -0.00439846	     -0.00196855	      0.00940333
      0.55422353	     -0.00122033	     -0.00440369	     -0.00196714	      0.00942282
      0.55431144	     -0.00121989	     -0.00440840	     -0.00196588	      0.00944039
      0.55439934	     -0.00121946	     -0.00441313	     -0.00196462	      0.00945804
      0.55448725	     -0.00121902	     -0.00441789	     -0.00196336	      0.00947577
      0.55459973	     -0.00121847	     -0.00442401	     -0.00196175	      0.00949859
      0.55468762	     -0.00121803	     -0.00442882	     -0.00196050	      0.00951652
      0.55477551	     -0.00121759	     -0.00443365	     -0.00195924	      0.00953454
      0.55486340	     -0.00121716	     -0.00443851	     -0.00195799	      0.00955264
      0.55497955	     -0.00121658	     -0.00444496	     -0.00195634	      0.00957670
      0.55506486	     -0.00121616	     -0.00444973	     -0.00195512	      0.00959447
      0.55515017	     -0.00121574	     -0.00445452	     -0.00195391	      0.00961232
      0.55525681	     -0.00121521	     -0.00446054	     -0.00195240	      0.00963476
      0.55536346	     -0.00121468	     -0.00446659	     -0.00195089	      0.00965733
      0.55544313	     -0.00121428	     -0.00447114	     -0.00194976	      0.00967428
      0.55552280	     -0.00121388	     -0.00447570	     -0.00194864	      0.00969130
      0.55563475	     -0.00121333	     -0.00448215	     -0.00194706	      0.00971535
      0.55573417	     -0.00121283	     -0.00448792	     -0.00194566	      0.00973683
      0.55583358	     -0.00121234	     -0.00449371	     -0.00194426	      0.00975843
      0.55593300	     -0.00121184	     -0.00449953	     -0.00194286	      0.00978015
      0.55601477	     -0.00121144	     -0.00450435	     -0.00194171	      0.00979811
      0.55609655	     -0.00121103	     -0.00450919	     -0.00194057	      0.00981615
      0.55620325	     -0.00121050	     -0.00451553	     -0.00193907	      0.00983981
      0.55630177	     -0.00121001	     -0.00452143	     -0.00193769	      0.00986179
      0.55640029	     -0.00120952	     -0.00452735	     -0.00193631	      0.00988388
      0.55649881	     -0.00120903	     -0.00453331	     -0.00193494	      0.00990610
      0.55658102	     -0.00120861	     -0.00453830	     -0.00193379	      0.00992474
      0.55666324	     -0.00120820	     -0.00454332	     -0.00193265	      0.00994346
      0.55676884	     -0.00120768	     -0.00454981	     -0.00193118	      0.00996764
      0.55687444	     -0.00120715	     -0.00455632	     -0.00192971	      0.00999196
      0.55695934	     -0.00120672	     -0.00456159	     -0.00192853	      0.01001162
      0.55704424	     -0.00120630	     -0.00456689	     -0.00192736	      0.01003137
      0.55714808	     -0.00120578	     -0.00457340	     -0.00192592	      0.01005566
      0.55725192	     -0.00120526	     -0.00457994	     -0.00192448	      0.01008009
      0.55733527	     -0.00120484	     -0.00458523	     -0.00192333	      0.01009980
      0.55741861	     -0.00120443	     -0.00459053	     -0.00192218	      0.01011961
      0.55752374	     -0.00120390	     -0.00459726	     -0.00192073	      0.01014473
      0.55762888	     -0.00120337	     -0.00460403	     -0.00191929	      0.01017000
      0.55771197	     -0.00120295	     -0.00460941	     -0.00191814	      0.01019009
      0.55779507	     -0.00120254	     -0.00461482	     -0.00191700	      0.01021027
      0.55790066	     -0.00120201	     -0.00462172	     -0.00191555	      0.01023604
      0.55800624	     -0.00120147	     -0.00462867	     -0.00191411	      0.01026197
      0.55808857	     -0.00120106	     -0.00463411	     -0.00191298	      0.01028230
      0.55817090	     -0.00120065	     -0.00463958	     -0.00191185	      0.01030273
      0.55827741	     -0.00120011	     -0.00464669	     -0.00191040	      0.01032930
      0.55838392	     -0.00119957	     -0.00465384	     -0.00190895	      0.01035603
      0.55846554	     -0.00119916	     -0.00465936	     -0.00190784	      0.01037663
      0.55854716	     -0.00119875	     -0.00466489	     -0.00190673	      0.01039732
      0.55865467	     -0.00119821	     -0.00467223	     -0.00190526	      0.01042473
      0.55876218	     -0.00119766	     -0.00467961	     -0.00190380	      0.01045231
      0.55884293	     -0.00119725	     -0.00468518	     -0.00190271	      0.01047313
      0.55892369	     -0.00119685	     -0.00469077	     -0.00190162	      0.01049406
      0.55903248	     -0.00119630	     -0.00469835	     -0.00190014	      0.01052240
      0.55912945	     -0.00119580	     -0.00470515	     -0.00189883	      0.01054781
      0.55922641	     -0.00119531	     -0.00471198	     -0.00189753	      0.01057337
      0.55932338	     -0.00119482	     -0.00471885	     -0.00189622	      0.01059907
      0.55940869	     -0.00119439	     -0.00472493	     -0.00189507	      0.01062181
      0.55949400	     -0.00119395	     -0.00473103	     -0.00189392	      0.01064465
      0.55957931	     -0.00119352	     -0.00473717	     -0.00189278	      0.01066761
      0.55969585	     -0.00119293	     -0.00474560	     -0.00189121	      0.01069916
      0.55978118	     -0.00119249	     -0.00475180	     -0.00189007	      0.01072240
      0.55986651	     -0.00119206	     -0.00475804	     -0.00188893	      0.01074575
      0.55997113	     -0.00119152	     -0.00476573	     -0.00188753	      0.01077454
      0.56007575	     -0.00119099	     -0.00477346	     -0.00188613	      0.01080351
      0.56015439	     -0.00119059	     -0.00477931	     -0.00188508	      0.01082540
      0.56023303	     -0.00119019	     -0.00478518	     -0.00188403	      0.01084739
      0.56034371	     -0.00118962	     -0.00479348	     -0.00188256	      0.01087852
      0.56044214	     -0.00118912	     -0.00480091	     -0.00188125	      0.01090637
      0.56054057	     -0.00118861	     -0.00480839	     -0.00187994	      0.01093438
      0.56062899	     -0.00118816	     -0.00481514	     -0.00187877	      0.01095968
      0.56071740	     -0.00118770	     -0.00482192	     -0.00187760	      0.01098511
      0.56080582	     -0.00118725	     -0.00482874	     -0.00187643	      0.01101068
      0.56089424	     -0.00118680	     -0.00483559	     -0.00187526	      0.01103638
      0.56100807	     -0.00118621	     -0.00484446	     -0.00187376	      0.01106967
      0.56109024	     -0.00118579	     -0.00485090	     -0.00187267	      0.01109383
      0.56117241	     -0.00118536	     -0.00485737	     -0.00187159	      0.01111812
      0.56127979	     -0.00118481	     -0.00486587	     -0.00187018	      0.01115003
      0.56138717	     -0.00118425	     -0.00487443	     -0.00186877	      0.01118215
      0.56146469	     -0.00118385	     -0.00488064	     -0.00186775	      0.01120546
      0.56154222	     -0.00118345	     -0.00488687	     -0.00186673	      0.01122888
      0.56165486	     -0.00118287	     -0.00489599	     -0.00186526	      0.01126311
      0.56175325	     -0.00118236	     -0.00490399	     -0.00186397	      0.01129319
      0.56185163	     -0.00118185	     -0.00491205	     -0.00186268	      0.01132345
      0.56194006	     -0.00118139	     -0.00491932	     -0.00186153	      0.01135080
      0.56202849	     -0.00118093	     -0.00492663	     -0.00186038	      0.01137829
      0.56211692	     -0.00118047	     -0.00493399	     -0.00185922	      0.01140592
      0.56220535	     -0.00118001	     -0.00494137	     -0.00185807	      0.01143371
      0.56231721	     -0.00117943	     -0.00495077	     -0.00185662	      0.01146906
      0.56239983	     -0.00117899	     -0.00495776	     -0.00185555	      0.01149533
      0.56248245	     -0.00117856	     -0.00496477	     -0.00185448	      0.01152172
      0.56258833	     -0.00117801	     -0.00497381	     -0.00185310	      0.01155574
      0.56269421	     -0.00117746	     -0.00498290	     -0.00185173	      0.01158997
      0.56277217	     -0.00117705	     -0.00498964	     -0.00185073	      0.01161532
      0.56285013	     -0.00117664	     -0.00499640	     -0.00184972	      0.01164078
      0.56296114	     -0.00117605	     -0.00500608	     -0.00184829	      0.01167725
      0.56305850	     -0.00117554	     -0.00501462	     -0.00184704	      0.01170943
      0.56315585	     -0.00117503	     -0.00502321	     -0.00184578	      0.01174180
      0.56325321	     -0.00117452	     -0.00503185	     -0.00184453	      0.01177436
      0.56333459	     -0.00117409	     -0.00503911	     -0.00184349	      0.01180172
      0.56341597	     -0.00117366	     -0.00504640	     -0.00184244	      0.01182922
      0.56351961	     -0.00117311	     -0.00505574	     -0.00184112	      0.01186443
      0.56362326	     -0.00117256	     -0.00506514	     -0.00183979	      0.01189987
      0.56370602	     -0.00117212	     -0.00507268	     -0.00183873	      0.01192832
      0.56378878	     -0.00117169	     -0.00508026	     -0.00183768	      0.01195692
      0.56389214	     -0.00117114	     -0.00508978	     -0.00183636	      0.01199284
      0.56399551	     -0.00117059	     -0.00509935	     -0.00183504	      0.01202898
      0.56407619	     -0.00117016	     -0.00510686	     -0.00183402	      0.01205734
      0.56415687	     -0.00116973	     -0.00511441	     -0.00183299	      0.01208585
      0.56426276	     -0.00116916	     -0.00512437	     -0.00183165	      0.01212347
      0.56436864	     -0.00116860	     -0.00513440	     -0.00183030	      0.01216134
      0.56444782	     -0.00116818	     -0.00514193	     -0.00182930	      0.01218981
      0.56452700	     -0.00116775	     -0.00514950	     -0.00182830	      0.01221842
      0.56463557	     -0.00116717	     -0.00515994	     -0.00182693	      0.01225787
      0.56473091	     -0.00116666	     -0.00516916	     -0.00182572	      0.01229272
      0.56482625	     -0.00116615	     -0.00517843	     -0.00182452	      0.01232778
      0.56492159	     -0.00116563	     -0.00518775	     -0.00182332	      0.01236304
      0.56500687	     -0.00116517	     -0.00519614	     -0.00182225	      0.01239476
      0.56509215	     -0.00116472	     -0.00520456	     -0.00182118	      0.01242664
      0.56517743	     -0.00116425	     -0.00521303	     -0.00182011	      0.01245868
      0.56528804	     -0.00116366	     -0.00522407	     -0.00181872	      0.01250049
      0.56537422	     -0.00116319	     -0.00523273	     -0.00181764	      0.01253326
      0.56546040	     -0.00116272	     -0.00524143	     -0.00181656	      0.01256620
      0.56554657	     -0.00116226	     -0.00525017	     -0.00181548	      0.01259931
      0.56565790	     -0.00116165	     -0.00526153	     -0.00181409	      0.01264234
      0.56574226	     -0.00116119	     -0.00527018	     -0.00181304	      0.01267514
      0.56582662	     -0.00116074	     -0.00527888	     -0.00181199	      0.01270811
      0.56592942	     -0.00116018	     -0.00528954	     -0.00181071	      0.01274852
      0.56603223	     -0.00115961	     -0.00530027	     -0.00180943	      0.01278918
      0.56610944	     -0.00115919	     -0.00530837	     -0.00180848	      0.01281988
      0.56618665	     -0.00115877	     -0.00531650	     -0.00180752	      0.01285073
      0.56629720	     -0.00115817	     -0.00532821	     -0.00180615	      0.01289515
      0.56639296	     -0.00115764	     -0.00533841	     -0.00180496	      0.01293387
      0.56648871	     -0.00115712	     -0.00534868	     -0.00180378	      0.01297281
      0.56658446	     -0.00115659	     -0.00535900	     -0.00180260	      0.01301198
      0.56666738	     -0.00115613	     -0.00536798	     -0.00180157	      0.01304608
      0.56675031	     -0.00115568	     -0.00537701	     -0.00180055	      0.01308036
      0.56685083	     -0.00115512	     -0.00538801	     -0.00179931	      0.01312214
      0.56695135	     -0.00115457	     -0.00539908	     -0.00179808	      0.01316417
      0.56703368	     -0.00115411	     -0.00540819	     -0.00179707	      0.01319879
      0.56711601	     -0.00115365	     -0.00541735	     -0.00179606	      0.01323358
      0.56721844	     -0.00115309	     -0.00542880	     -0.00179480	      0.01327711
      0.56732087	     -0.00115252	     -0.00544032	     -0.00179355	      0.01332091
      0.56740011	     -0.00115208	     -0.00544929	     -0.00179258	      0.01335499
      0.56747936	     -0.00115164	     -0.00545829	     -0.00179161	      0.01338922
      0.56758642	     -0.00115104	     -0.00547053	     -0.00179031	      0.01343574
      0.56769348	     -0.00115044	     -0.00548283	     -0.00178900	      0.01348255
      0.56776891	     -0.00115002	     -0.00549155	     -0.00178808	      0.01351572
      0.56784434	     -0.00114960	     -0.00550031	     -0.00178716	      0.01354904
      0.56795917	     -0.00114896	     -0.00551372	     -0.00178577	      0.01360005
      0.56805327	     -0.00114843	     -0.00552477	     -0.00178463	      0.01364212
      0.56814737	     -0.00114790	     -0.00553589	     -0.00178349	      0.01368442
      0.56824146	     -0.00114737	     -0.00554706	     -0.00178235	      0.01372697
      0.56833556	     -0.00114684	     -0.00555830	     -0.00178121	      0.01376976
      0.56841871	     -0.00114637	     -0.00556828	     -0.00178021	      0.01380777
      0.56850186	     -0.00114590	     -0.00557831	     -0.00177920	      0.01384597
      0.56858501	     -0.00114543	     -0.00558839	     -0.00177820	      0.01388436
      0.56870013	     -0.00114478	     -0.00560243	     -0.00177681	      0.01393783
      0.56878423	     -0.00114431	     -0.00561274	     -0.00177580	      0.01397713
      0.56886834	     -0.00114383	     -0.00562311	     -0.00177479	      0.01401663
      0.56897067	     -0.00114325	     -0.00563579	     -0.00177356	      0.01406496
      0.56906256	     -0.00114273	     -0.00564724	     -0.00177246	      0.01410861
      0.56915446	     -0.00114220	     -0.00565876	     -0.00177136	      0.01415250
      0.56924635	     -0.00114168	     -0.00567033	     -0.00177026	      0.01419663
      0.56933825	     -0.00114115	     -0.00568197	     -0.00176916	      0.01424101
      0.56943014	     -0.00114063	     -0.00569368	     -0.00176806	      0.01428563
      0.56952204	     -0.00114010	     -0.00570544	     -0.00176697	      0.01433049
      0.56960460	     -0.00113963	     -0.00571606	     -0.00176598	      0.01437101
      0.56968716	     -0.00113916	     -0.00572674	     -0.00176500	      0.01441173
      0.56978687	     -0.00113859	     -0.00573970	     -0.00176382	      0.01446116
      0.56988657	     -0.00113801	     -0.00575273	     -0.00176263	      0.01451089
      0.56996735	     -0.00113755	     -0.00576335	     -0.00176167	      0.01455140
      0.57004813	     -0.00113708	     -0.00577402	     -0.00176071	      0.01459210
      0.57015232	     -0.00113648	     -0.00578785	     -0.00175948	      0.01464488
      0.57024573	     -0.00113594	     -0.00580033	     -0.00175838	      0.01469247
      0.57033914	     -0.00113540	     -0.00581287	     -0.00175727	      0.01474033
      0.57043255	     -0.00113486	     -0.00582548	     -0.00175617	      0.01478846
      0.57051403	     -0.00113439	     -0.00583653	     -0.00175521	      0.01483064
      0.57059550	     -0.00113392	     -0.00584764	     -0.00175425	      0.01487304
      0.57069705	     -0.00113333	     -0.00586155	     -0.00175306	      0.01492616
      0.57079861	     -0.00113274	     -0.00587555	     -0.00175186	      0.01497960
      0.57087619	     -0.00113229	     -0.00588630	     -0.00175095	      0.01502064
      0.57095378	     -0.00113184	     -0.00589710	     -0.00175004	      0.01506186
      0.57106354	     -0.00113120	     -0.00591247	     -0.00174875	      0.01512050
      0.57115640	     -0.00113066	     -0.00592554	     -0.00174767	      0.01517040
      0.57124925	     -0.00113011	     -0.00593868	     -0.00174658	      0.01522057
      0.57134211	     -0.00112957	     -0.00595189	     -0.00174550	      0.01527101
      0.57142551	     -0.00112908	     -0.00596382	     -0.00174453	      0.01531655
      0.57150892	     -0.00112859	     -0.00597580	     -0.00174355	      0.01536230
      0.57159232	     -0.00112811	     -0.00598785	     -0.00174258	      0.01540828
      0.57170185	     -0.00112746	     -0.00600375	     -0.00174131	      0.01546899
      0.57179100	     -0.00112694	     -0.00601677	     -0.00174027	      0.01551869
      0.57188015	     -0.00112642	     -0.00602985	     -0.00173924	      0.01556864
      0.57196930	     -0.00112589	     -0.00604301	     -0.00173820	      0.01561884
      0.57205844	     -0.00112537	     -0.00605622	     -0.00173717	      0.01566929
      0.57214759	     -0.00112484	     -0.00606951	     -0.00173614	      0.01572001
      0.57223674	     -0.00112431	     -0.00608286	     -0.00173511	      0.01577097
      0.57232589	     -0.00112379	     -0.00609629	     -0.00173408	      0.01582220
      0.57241503	     -0.00112326	     -0.00610978	     -0.00173305	      0.01587368
      0.57252309	     -0.00112262	     -0.00612622	     -0.00173181	      0.01593643
      0.57260001	     -0.00112217	     -0.00613799	     -0.00173092	      0.01598133
      0.57267693	     -0.00112171	     -0.00614981	     -0.00173004	      0.01602642
      0.57278312	     -0.00112108	     -0.00616621	     -0.00172882	      0.01608899
      0.57288092	     -0.00112050	     -0.00618140	     -0.00172770	      0.01614694
      0.57297871	     -0.00111992	     -0.00619668	     -0.00172658	      0.01620520
      0.57306235	     -0.00111943	     -0.00620981	     -0.00172562	      0.01625528
      0.57314598	     -0.00111893	     -0.00622300	     -0.00172466	      0.01630559
      0.57324657	     -0.00111833	     -0.00623895	     -0.00172351	      0.01636640
      0.57333510	     -0.00111781	     -0.00625306	     -0.00172250	      0.01642020
      0.57342363	     -0.00111728	     -0.00626725	     -0.00172149	      0.01647425
      0.57351216	     -0.00111675	     -0.00628150	     -0.00172048	      0.01652857
      0.57360069	     -0.00111623	     -0.00629582	     -0.00171948	      0.01658315
      0.57368922	     -0.00111570	     -0.00631022	     -0.00171847	      0.01663799
      0.57377775	     -0.00111517	     -0.00632469	     -0.00171747	      0.01669309
      0.57386628	     -0.00111464	     -0.00633922	     -0.00171646	      0.01674845
      0.57395481	     -0.00111412	     -0.00635383	     -0.00171546	      0.01680408
      0.57404334	     -0.00111359	     -0.00636851	     -0.00171446	      0.01685996
      0.57415408	     -0.00111293	     -0.00638698	     -0.00171320	      0.01693024
      0.57422821	     -0.00111248	     -0.00639940	     -0.00171237	      0.01697751
      0.57430234	     -0.00111204	     -0.00641188	     -0.00171153	      0.01702497
      0.57441130	     -0.00111139	     -0.00643031	     -0.00171030	      0.01709506
      0.57451527	     -0.00111077	     -0.00644800	     -0.00170913	      0.01716230
      0.57461924	     -0.00111015	     -0.00646578	     -0.00170796	      0.01722992
      0.57469862	     -0.00110967	     -0.00647943	     -0.00170707	      0.01728178
      0.57477800	     -0.00110920	     -0.00649314	     -0.00170618	      0.01733386
      0.57488716	     -0.00110855	     -0.00651209	     -0.00170495	      0.01740582
      0.57497153	     -0.00110804	     -0.00652681	     -0.00170401	      0.01746171
      0.57505589	     -0.00110754	     -0.00654160	     -0.00170307	      0.01751783
      0.57514026	     -0.00110704	     -0.00655646	     -0.00170212	      0.01757420
      0.57525157	     -0.00110637	     -0.00657617	     -0.00170088	      0.01764894
      0.57532817	     -0.00110591	     -0.00658979	     -0.00170002	      0.01770060
      0.57540476	     -0.00110546	     -0.00660348	     -0.00169917	      0.01775247
      0.57550882	     -0.00110484	     -0.00662216	     -0.00169801	      0.01782324
      0.57560788	     -0.00110424	     -0.00664004	     -0.00169691	      0.01789096
      0.57570694	     -0.00110365	     -0.00665801	     -0.00169581	      0.01795899
      0.57578946	     -0.00110316	     -0.00667306	     -0.00169489	      0.01801592
      0.57587198	     -0.00110267	     -0.00668817	     -0.00169398	      0.01807308
      0.57597530	     -0.00110205	     -0.00670718	     -0.00169284	      0.01814495
      0.57605979	     -0.00110155	     -0.00672281	     -0.00169190	      0.01820399
      0.57614428	     -0.00110105	     -0.00673850	     -0.00169097	      0.01826328
      0.57622877	     -0.00110054	     -0.00675427	     -0.00169003	      0.01832279
      0.57633729	     -0.00109990	     -0.00677462	     -0.00168884	      0.01839959
      0.57641471	     -0.00109944	     -0.00678920	     -0.00168798	      0.01845460
      0.57649212	     -0.00109898	     -0.00680385	     -0.00168713	      0.01850981
      0.57659349	     -0.00109838	     -0.00682311	     -0.00168602	      0.01858241
      0.57669118	     -0.00109780	     -0.00684178	     -0.00168494	      0.01865268
      0.57678887	     -0.00109722	     -0.00686053	     -0.00168387	      0.01872327
      0.57687228	     -0.00109673	     -0.00687662	     -0.00168296	      0.01878379
      0.57695570	     -0.00109623	     -0.00689278	     -0.00168204	      0.01884453
      0.57705763	     -0.00109563	     -0.00691261	     -0.00168093	      0.01891906
      0.57714123	     -0.00109514	     -0.00692896	     -0.00168001	      0.01898044
      0.57722484	     -0.00109465	     -0.00694538	     -0.00167910	      0.01904204
      0.57730844	     -0.00109415	     -0.00696186	     -0.00167819	      0.01910387
      0.57741952	     -0.00109350	     -0.00698387	     -0.00167698	      0.01918636
      0.57749467	     -0.00109306	     -0.00699883	     -0.00167616	      0.01924239
      0.57756982	     -0.00109262	     -0.00701385	     -0.00167534	      0.01929859
      0.57767361	     -0.00109201	     -0.00703468	     -0.00167422	      0.01937651
      0.57777388	     -0.00109142	     -0.00705490	     -0.00167313	      0.01945210
      0.57787415	     -0.00109084	     -0.00707523	     -0.00167204	      0.01952801
      0.57795995	     -0.00109034	     -0.00709270	     -0.00167111	      0.01959321
      0.57804576	     -0.00108984	     -0.00711025	     -0.00167018	      0.01965864
      0.57813157	     -0.00108934	     -0.00712787	     -0.00166926	      0.01972430
      0.57821737	     -0.00108884	     -0.00714556	     -0.00166833	      0.01979017
      0.57831848	     -0.00108826	     -0.00716650	     -0.00166724	      0.01986808
      0.57840746	     -0.00108774	     -0.00718501	     -0.00166628	      0.01993690
      0.57849644	     -0.00108723	     -0.00720360	     -0.00166532	      0.02000595
      0.57858542	     -0.00108672	     -0.00722228	     -0.00166436	      0.02007524
      0.57867441	     -0.00108621	     -0.00724102	     -0.00166341	      0.02014476
      0.57876339	     -0.00108569	     -0.00725985	     -0.00166245	      0.02021452
      0.57885237	     -0.00108519	     -0.00727876	     -0.00166150	      0.02028450
      0.57894135	     -0.00108468	     -0.00729774	     -0.00166055	      0.02035471
      0.57903033	     -0.00108417	     -0.00731681	     -0.00165959	      0.02042514
      0.57911931	     -0.00108366	     -0.00733595	     -0.00165864	      0.02049580
      0.57920830	     -0.00108316	     -0.00735517	     -0.00165769	      0.02056668
      0.57929728	     -0.00108265	     -0.00737447	     -0.00165674	      0.02063777
      0.57938626	     -0.00108215	     -0.00739385	     -0.00165580	      0.02070909
      0.57947524	     -0.00108165	     -0.00741330	     -0.00165485	      0.02078062
      0.57956422	     -0.00108115	     -0.00743284	     -0.00165390	      0.02085237
      0.57965321	     -0.00108065	     -0.00745245	     -0.00165296	      0.02092433
      0.57974219	     -0.00108015	     -0.00747214	     -0.00165201	      0.02099650
      0.57983117	     -0.00107966	     -0.00749190	     -0.00165107	      0.02106887
      0.57992015	     -0.00107916	     -0.00751175	     -0.00165012	      0.02114145
      0.58000913	     -0.00107867	     -0.00753167	     -0.00164918	      0.02121424
      0.58008917	     -0.00107823	     -0.00754966	     -0.00164834	      0.02127988
      0.58016920	     -0.00107779	     -0.00756770	     -0.00164749	      0.02134567
      0.58027175	     -0.00107722	     -0.00759092	     -0.00164641	      0.02143021
      0.58035685	     -0.00107676	     -0.00761026	     -0.00164551	      0.02150056
      0.58044195	     -0.00107629	     -0.00762968	     -0.00164461	      0.02157109
      0.58052706	     -0.00107583	     -0.00764916	     -0.00164372	      0.02164180
      0.58062934	     -0.00107527	     -0.00767268	     -0.00164264	      0.02172700
      0.58070877	     -0.00107484	     -0.00769100	     -0.00164181	      0.02179333
      0.58078820	     -0.00107441	     -0.00770939	     -0.00164098	      0.02185981
      0.58088473	     -0.00107389	     -0.00773182	     -0.00163996	      0.02194079
      0.58097852	     -0.00107339	     -0.00775370	     -0.00163898	      0.02201968
      0.58107231	     -0.00107289	     -0.00777566	     -0.00163800	      0.02209876
      0.58115643	     -0.00107244	     -0.00779543	     -0.00163712	      0.02216984
      0.58124055	     -0.00107200	     -0.00781527	     -0.00163624	      0.02224108
      0.58132467	     -0.00107155	     -0.00783517	     -0.00163537	      0.02231246
      0.58140878	     -0.00107111	     -0.00785514	     -0.00163449	      0.02238399
      0.58152472	     -0.00107050	     -0.00788277	     -0.00163328	      0.02248282
      0.58159545	     -0.00107013	     -0.00789970	     -0.00163255	      0.02254324
      0.58166618	     -0.00106976	     -0.00791666	     -0.00163181	      0.02260376
      0.58177889	     -0.00106917	     -0.00794380	     -0.00163064	      0.02270041
      0.58187995	     -0.00106865	     -0.00796823	     -0.00162959	      0.02278727
      0.58201978	     -0.00106793	     -0.00800219	     -0.00162814	      0.02290777
      0.58209065	     -0.00106757	     -0.00801948	     -0.00162741	      0.02296898
      0.58216152	     -0.00106721	     -0.00803681	     -0.00162668	      0.02303028
      0.58229489	     -0.00106653	     -0.00806954	     -0.00162530	      0.02314587
      0.58236804	     -0.00106616	     -0.00808756	     -0.00162455	      0.02320939
      0.58244118	     -0.00106579	     -0.00810564	     -0.00162379	      0.02327301
      0.58255506	     -0.00106522	     -0.00813387	     -0.00162262	      0.02337222
      0.58265213	     -0.00106473	     -0.00815803	     -0.00162162	      0.02345696
      0.58274920	     -0.00106425	     -0.00818227	     -0.00162063	      0.02354185
      0.58283128	     -0.00106384	     -0.00820284	     -0.00161979	      0.02361373
      0.58291336	     -0.00106344	     -0.00822346	     -0.00161894	      0.02368572
      0.58299544	     -0.00106303	     -0.00824415	     -0.00161810	      0.02375781
      0.58310294	     -0.00106251	     -0.00827133	     -0.00161700	      0.02385238
      0.58318586	     -0.00106210	     -0.00829237	     -0.00161616	      0.02392543
      0.58326878	     -0.00106170	     -0.00831347	     -0.00161531	      0.02399858
      0.58335170	     -0.00106130	     -0.00833463	     -0.00161446	      0.02407182
      0.58345876	     -0.00106078	     -0.00836204	     -0.00161337	      0.02416652
      0.58354044	     -0.00106039	     -0.00838302	     -0.00161254	      0.02423887
      0.58362213	     -0.00106000	     -0.00840406	     -0.00161171	      0.02431130
      0.58372081	     -0.00105953	     -0.00842955	     -0.00161071	      0.02439892
      0.58380913	     -0.00105911	     -0.00845244	     -0.00160981	      0.02447744
      0.58389746	     -0.00105869	     -0.00847540	     -0.00160891	      0.02455606
      0.58398579	     -0.00105827	     -0.00849842	     -0.00160802	      0.02463477
      0.58407411	     -0.00105786	     -0.00852151	     -0.00160712	      0.02471356
      0.58416244	     -0.00105744	     -0.00854467	     -0.00160623	      0.02479244
      0.58425076	     -0.00105703	     -0.00856790	     -0.00160534	      0.02487140
      0.58433909	     -0.00105662	     -0.00859119	     -0.00160445	      0.02495045
      0.58442742	     -0.00105621	     -0.00861454	     -0.00160356	      0.02502958
      0.58451574	     -0.00105580	     -0.00863797	     -0.00160267	      0.02510878
      0.58460407	     -0.00105540	     -0.00866145	     -0.00160178	      0.02518806
      0.58469239	     -0.00105499	     -0.00868501	     -0.00160089	      0.02526741
      0.58478072	     -0.00105459	     -0.00870862	     -0.00160000	      0.02534684
      0.58486905	     -0.00105419	     -0.00873231	     -0.00159912	      0.02542634
      0.58494757	     -0.00105383	     -0.00875341	     -0.00159833	      0.02549707
      0.58502609	     -0.00105348	     -0.00877457	     -0.00159754	      0.02556785
      0.58512332	     -0.00105304	     -0.00880084	     -0.00159657	      0.02565558
      0.58522055	     -0.00105260	     -0.00882719	     -0.00159560	      0.02574337
      0.58530010	     -0.00105225	     -0.00884881	     -0.00159480	      0.02581527
      0.58537966	     -0.00105189	     -0.00887047	     -0.00159401	      0.02588722
      0.58547784	     -0.00105145	     -0.00889728	     -0.00159303	      0.02597607
      0.58557601	     -0.00105102	     -0.00892417	     -0.00159205	      0.02606499
      0.58565203	     -0.00105068	     -0.00894504	     -0.00159130	      0.02613389
      0.58572805	     -0.00105035	     -0.00896596	     -0.00159054	      0.02620284
      0.58583111	     -0.00104990	     -0.00899439	     -0.00158952	      0.02629637
      0.58593417	     -0.00104945	     -0.00902291	     -0.00158849	      0.02638997
      0.58600677	     -0.00104913	     -0.00904305	     -0.00158777	      0.02645594
      0.58607936	     -0.00104882	     -0.00906323	     -0.00158706	      0.02652195
      0.58618942	     -0.00104834	     -0.00909391	     -0.00158597	      0.02662208
      0.58628029	     -0.00104795	     -0.00911930	     -0.00158507	      0.02670480
      0.58637117	     -0.00104756	     -0.00914476	     -0.00158417	      0.02678758
      0.58646204	     -0.00104717	     -0.00917029	     -0.00158327	      0.02687040
      0.58655291	     -0.00104678	     -0.00919588	     -0.00158238	      0.02695326
      0.58663105	     -0.00104645	     -0.00921794	     -0.00158161	      0.02702456
      0.58670920	     -0.00104612	     -0.00924004	     -0.00158084	      0.02709588
      0.58680671	     -0.00104571	     -0.00926769	     -0.00157988	      0.02718493
      0.58690423	     -0.00104530	     -0.00929542	     -0.00157893	      0.02727402
      0.58698284	     -0.00104497	     -0.00931782	     -0.00157815	      0.02734587
      0.58706146	     -0.00104464	     -0.00934027	     -0.00157738	      0.02741776
      0.58715997	     -0.00104423	     -0.00936847	     -0.00157642	      0.02750787
      0.58725849	     -0.00104382	     -0.00939674	     -0.00157546	      0.02759803
      0.58733431	     -0.00104350	     -0.00941855	     -0.00157471	      0.02766745
      0.58741014	     -0.00104319	     -0.00944040	     -0.00157397	      0.02773689
      0.58751256	     -0.00104276	     -0.00946998	     -0.00157298	      0.02783072
      0.58761499	     -0.00104234	     -0.00949965	     -0.00157198	      0.02792459
      0.58768817	     -0.00104204	     -0.00952089	     -0.00157127	      0.02799169
      0.58776136	     -0.00104175	     -0.00954218	     -0.00157055	      0.02805880
      0.58786893	     -0.00104131	     -0.00957353	     -0.00156951	      0.02815748
      0.58795995	     -0.00104094	     -0.00960013	     -0.00156862	      0.02824100
      0.58805097	     -0.00104057	     -0.00962679	     -0.00156774	      0.02832455
      0.58814199	     -0.00104020	     -0.00965350	     -0.00156686	      0.02840812
      0.58822305	     -0.00103988	     -0.00967735	     -0.00156608	      0.02848256
      0.58830411	     -0.00103955	     -0.00970124	     -0.00156529	      0.02855701
      0.58838517	     -0.00103923	     -0.00972518	     -0.00156451	      0.02863149
      0.58849051	     -0.00103881	     -0.00975636	     -0.00156349	      0.02872829
      0.58857274	     -0.00103848	     -0.00978076	     -0.00156270	      0.02880388
      0.58865497	     -0.00103815	     -0.00980520	     -0.00156191	      0.02887948
      0.58873720	     -0.00103783	     -0.00982969	     -0.00156111	      0.02895510
      0.58884218	     -0.00103741	     -0.00986103	     -0.00156011	      0.02905164
      0.58892279	     -0.00103710	     -0.00988514	     -0.00155933	      0.02912579
      0.58900340	     -0.00103678	     -0.00990930	     -0.00155856	      0.02919994
      0.58910067	     -0.00103640	     -0.00993852	     -0.00155762	      0.02928944
      0.58919794	     -0.00103602	     -0.00996780	     -0.00155669	      0.02937896
      0.58927174	     -0.00103573	     -0.00999006	     -0.00155599	      0.02944689
      0.58934555	     -0.00103545	     -0.01001236	     -0.00155528	      0.02951482
      0.58945003	     -0.00103504	     -0.01004399	     -0.00155428	      0.02961100
      0.58954095	     -0.00103469	     -0.01007158	     -0.00155341	      0.02969471
      0.58963186	     -0.00103434	     -0.01009922	     -0.00155255	      0.02977841
      0.58972278	     -0.00103400	     -0.01012692	     -0.00155168	      0.02986213
      0.58980210	     -0.00103369	     -0.01015114	     -0.00155093	      0.02993518
      0.58988143	     -0.00103339	     -0.01017539	     -0.00155017	      0.03000823
      0.58996076	     -0.00103309	     -0.01019969	     -0.00154942	      0.03008129
      0.59007111	     -0.00103267	     -0.01023357	     -0.00154837	      0.03018293
      0.59015216	     -0.00103236	     -0.01025850	     -0.00154760	      0.03025758
      0.59023320	     -0.00103206	     -0.01028347	     -0.00154683	      0.03033223
      0.59033078	     -0.00103169	     -0.01031360	     -0.00154591	      0.03042211
      0.59041724	     -0.00103136	     -0.01034035	     -0.00154509	      0.03050175
      0.59050371	     -0.00103104	     -0.01036714	     -0.00154428	      0.03058140
      0.59059017	     -0.00103072	     -0.01039399	     -0.00154346	      0.03066104
      0.59067663	     -0.00103040	     -0.01042088	     -0.00154264	      0.03074068
      0.59076309	     -0.00103007	     -0.01044783	     -0.00154183	      0.03082032
      0.59084955	     -0.00102975	     -0.01047482	     -0.00154102	      0.03089996
      0.59093601	     -0.00102943	     -0.01050186	     -0.00154020	      0.03097959
      0.59102247	     -0.00102912	     -0.01052895	     -0.00153939	      0.03105922
      0.59110893	     -0.00102880	     -0.01055609	     -0.00153858	      0.03113885
      0.59119539	     -0.00102848	     -0.01058328	     -0.00153777	      0.03121848
      0.59128185	     -0.00102816	     -0.01061051	     -0.00153696	      0.03129810
      0.59136831	     -0.00102785	     -0.01063779	     -0.00153615	      0.03137771
      0.59145478	     -0.00102753	     -0.01066512	     -0.00153534	      0.03145732
      0.59154124	     -0.00102722	     -0.01069250	     -0.00153453	      0.03153693
      0.59162770	     -0.00102690	     -0.01071993	     -0.00153372	      0.03161653
      0.59171416	     -0.00102659	     -0.01074740	     -0.00153292	      0.03169612
      0.59180062	     -0.00102628	     -0.01077492	     -0.00153211	      0.03177570
      0.59188708	     -0.00102597	     -0.01080248	     -0.00153131	      0.03185528
      0.59197354	     -0.00102566	     -0.01083010	     -0.00153050	      0.03193485
      0.59206000	     -0.00102535	     -0.01085775	     -0.00152970	      0.03201440
      0.59214646	     -0.00102504	     -0.01088546	     -0.00152890	      0.03209396
      0.59223292	     -0.00102473	     -0.01091321	     -0.00152809	      0.03217350
      0.59231939	     -0.00102442	     -0.01094101	     -0.00152729	      0.03225303
      0.59240585	     -0.00102412	     -0.01096885	     -0.00152649	      0.03233255
      0.59249231	     -0.00102381	     -0.01099674	     -0.00152569	      0.03241206
      0.59257877	     -0.00102350	     -0.01102467	     -0.00152489	      0.03249155
      0.59266523	     -0.00102320	     -0.01105265	     -0.00152410	      0.03257104
      0.59275169	     -0.00102290	     -0.01108068	     -0.00152330	      0.03265052
      0.59283815	     -0.00102259	     -0.01110875	     -0.00152250	      0.03272998
      0.59292461	     -0.00102229	     -0.01113687	     -0.00152170	      0.03280943
      0.59301107	     -0.00102199	     -0.01116502	     -0.00152091	      0.03288887
      0.59309753	     -0.00102169	     -0.01119323	     -0.00152011	      0.03296829
      0.59318400	     -0.00102138	     -0.01122148	     -0.00151932	      0.03304770
      0.59327046	     -0.00102108	     -0.01124977	     -0.00151853	      0.03312709
      0.59335692	     -0.00102078	     -0.01127811	     -0.00151773	      0.03320648
      0.59344338	     -0.00102049	     -0.01130649	     -0.00151694	      0.03328584
      0.59352984	     -0.00102019	     -0.01133492	     -0.00151615	      0.03336519
      0.59361630	     -0.00101989	     -0.01136338	     -0.00151536	      0.03344453
      0.59370276	     -0.00101959	     -0.01139190	     -0.00151457	      0.03352385
      0.59378922	     -0.00101930	     -0.01142045	     -0.00151378	      0.03360315
      0.59387568	     -0.00101900	     -0.01144905	     -0.00151299	      0.03368244
      0.59396214	     -0.00101871	     -0.01147769	     -0.00151220	      0.03376171
      0.59404860	     -0.00101841	     -0.01150638	     -0.00151142	      0.03384097
      0.59413507	     -0.00101812	     -0.01153511	     -0.00151063	      0.03392020
      0.59422153	     -0.00101782	     -0.01156388	     -0.00150985	      0.03399942
      0.59429925	     -0.00101756	     -0.01158978	     -0.00150914	      0.03407062
      0.59437698	     -0.00101730	     -0.01161571	     -0.00150843	      0.03414181
      0.59447124	     -0.00101698	     -0.01164721	     -0.00150758	      0.03422812
      0.59456550	     -0.00101666	     -0.01167876	     -0.00150673	      0.03431441
      0.59464506	     -0.00101640	     -0.01170542	     -0.00150601	      0.03438722
      0.59472462	     -0.00101613	     -0.01173212	     -0.00150529	      0.03446002
      0.59480419	     -0.00101586	     -0.01175886	     -0.00150457	      0.03453280
      0.59491107	     -0.00101551	     -0.01179483	     -0.00150361	      0.03463055
      0.59499126	     -0.00101524	     -0.01182187	     -0.00150288	      0.03470387
      0.59507145	     -0.00101497	     -0.01184893	     -0.00150216	      0.03477717
      0.59515165	     -0.00101471	     -0.01187604	     -0.00150144	      0.03485046
      0.59525942	     -0.00101435	     -0.01191252	     -0.00150047	      0.03494892
      0.59533805	     -0.00101409	     -0.01193917	     -0.00149976	      0.03502073
      0.59541668	     -0.00101383	     -0.01196586	     -0.00149906	      0.03509253
      0.59551479	     -0.00101351	     -0.01199921	     -0.00149818	      0.03518209
      0.59560185	     -0.00101322	     -0.01202884	     -0.00149740	      0.03526154
      0.59568891	     -0.00101293	     -0.01205852	     -0.00149662	      0.03534097
      0.59577597	     -0.00101265	     -0.01208823	     -0.00149584	      0.03542038
      0.59586303	     -0.00101237	     -0.01211799	     -0.00149506	      0.03549976
      0.59595009	     -0.00101208	     -0.01214779	     -0.00149429	      0.03557912
      0.59603715	     -0.00101180	     -0.01217763	     -0.00149351	      0.03565846
      0.59611436	     -0.00101155	     -0.01220412	     -0.00149282	      0.03572881
      0.59619158	     -0.00101130	     -0.01223065	     -0.00149213	      0.03579914
      0.59628627	     -0.00101099	     -0.01226323	     -0.00149129	      0.03588537
      0.59638096	     -0.00101068	     -0.01229585	     -0.00149045	      0.03597156
      0.59645884	     -0.00101043	     -0.01232272	     -0.00148976	      0.03604243
      0.59653672	     -0.00101018	     -0.01234961	     -0.00148907	      0.03611328
      0.59663250	     -0.00100987	     -0.01238274	     -0.00148822	      0.03620039
      0.59672829	     -0.00100957	     -0.01241591	     -0.00148737	      0.03628748
      0.59680293	     -0.00100933	     -0.01244179	     -0.00148671	      0.03635532
      0.59687757	     -0.00100909	     -0.01246770	     -0.00148605	      0.03642314
      0.59697783	     -0.00100877	     -0.01250255	     -0.00148517	      0.03651421
      0.59707809	     -0.00100845	     -0.01253745	     -0.00148428	      0.03660525
      0.59714953	     -0.00100822	     -0.01256235	     -0.00148365	      0.03667010
      0.59722097	     -0.00100799	     -0.01258727	     -0.00148302	      0.03673493
      0.59732758	     -0.00100766	     -0.01262451	     -0.00148208	      0.03683165
      0.59741638	     -0.00100738	     -0.01265558	     -0.00148130	      0.03691218
      0.59750518	     -0.00100710	     -0.01268668	     -0.00148052	      0.03699269
      0.59759399	     -0.00100682	     -0.01271783	     -0.00147974	      0.03707317
      0.59768279	     -0.00100654	     -0.01274901	     -0.00147897	      0.03715362
      0.59775928	     -0.00100630	     -0.01277590	     -0.00147830	      0.03722290
      0.59783576	     -0.00100606	     -0.01280282	     -0.00147763	      0.03729215
      0.59793107	     -0.00100576	     -0.01283640	     -0.00147679	      0.03737842
      0.59802638	     -0.00100546	     -0.01287003	     -0.00147596	      0.03746465
      0.59810332	     -0.00100522	     -0.01289721	     -0.00147529	      0.03753424
      0.59818026	     -0.00100498	     -0.01292441	     -0.00147462	      0.03760381
      0.59827658	     -0.00100468	     -0.01295852	     -0.00147378	      0.03769087
      0.59837290	     -0.00100438	     -0.01299266	     -0.00147294	      0.03777791
      0.59844709	     -0.00100415	     -0.01301899	     -0.00147229	      0.03784492
      0.59852128	     -0.00100392	     -0.01304535	     -0.00147165	      0.03791191
      0.59862147	     -0.00100361	     -0.01308099	     -0.00147078	      0.03800235
      0.59872165	     -0.00100330	     -0.01311667	     -0.00146991	      0.03809275
      0.59879323	     -0.00100308	     -0.01314219	     -0.00146929	      0.03815731
      0.59886480	     -0.00100286	     -0.01316774	     -0.00146867	      0.03822185
      0.59897011	     -0.00100254	     -0.01320537	     -0.00146776	      0.03831678
      0.59905914	     -0.00100226	     -0.01323722	     -0.00146699	      0.03839699
      0.59914816	     -0.00100199	     -0.01326911	     -0.00146622	      0.03847718
      0.59923718	     -0.00100172	     -0.01330103	     -0.00146545	      0.03855733
      0.59931659	     -0.00100148	     -0.01332954	     -0.00146477	      0.03862881
      0.59939600	     -0.00100123	     -0.01335808	     -0.00146408	      0.03870026
      0.59947541	     -0.00100099	     -0.01338665	     -0.00146340	      0.03877169
      0.59957812	     -0.00100068	     -0.01342364	     -0.00146252	      0.03886404
      0.59965869	     -0.00100044	     -0.01345269	     -0.00146182	      0.03893645
      0.59973925	     -0.00100019	     -0.01348177	     -0.00146113	      0.03900883
      0.59981982	     -0.00099995	     -0.01351088	     -0.00146044	      0.03908120
      0.59992211	     -0.00099964	     -0.01354789	     -0.00145956	      0.03917304
      0.60000113	     -0.00099940	     -0.01357650	     -0.00145889	      0.03924396
      0.60008015	     -0.00099916	     -0.01360515	     -0.00145821	      0.03931485
      0.60017509	     -0.00099888	     -0.01363960	     -0.00145740	      0.03940001
      0.60027004	     -0.00099859	     -0.01367410	     -0.00145659	      0.03948512
      0.60034249	     -0.00099837	     -0.01370045	     -0.00145597	      0.03955006
      0.60041495	     -0.00099816	     -0.01372683	     -0.00145535	      0.03961497
      0.60051679	     -0.00099785	     -0.01376393	     -0.00145449	      0.03970617
      0.60060563	     -0.00099759	     -0.01379635	     -0.00145373	      0.03978570
      0.60069447	     -0.00099732	     -0.01382879	     -0.00145297	      0.03986520
      0.60078332	     -0.00099706	     -0.01386128	     -0.00145222	      0.03994466
      0.60086123	     -0.00099683	     -0.01388979	     -0.00145156	      0.04001433
      0.60093914	     -0.00099660	     -0.01391833	     -0.00145090	      0.04008397
      0.60101705	     -0.00099636	     -0.01394689	     -0.00145024	      0.04015359
      0.60112399	     -0.00099605	     -0.01398615	     -0.00144933	      0.04024911
      0.60120355	     -0.00099581	     -0.01401538	     -0.00144866	      0.04032014
      0.60128312	     -0.00099558	     -0.01404464	     -0.00144799	      0.04039115
      0.60136268	     -0.00099534	     -0.01407393	     -0.00144731	      0.04046213
      0.60146841	     -0.00099503	     -0.01411290	     -0.00144642	      0.04055642
      0.60154613	     -0.00099480	     -0.01414157	     -0.00144577	      0.04062570
      0.60162385	     -0.00099458	     -0.01417027	     -0.00144511	      0.04069496
      0.60172062	     -0.00099429	     -0.01420604	     -0.00144430	      0.04078117
      0.60180676	     -0.00099404	     -0.01423791	     -0.00144357	      0.04085787
      0.60189289	     -0.00099379	     -0.01426981	     -0.00144285	      0.04093453
      0.60197903	     -0.00099354	     -0.01430174	     -0.00144213	      0.04101117
      0.60206516	     -0.00099328	     -0.01433371	     -0.00144141	      0.04108778
      0.60215130	     -0.00099303	     -0.01436570	     -0.00144068	      0.04116435
      0.60223743	     -0.00099278	     -0.01439773	     -0.00143996	      0.04124090
      0.60231300	     -0.00099256	     -0.01442585	     -0.00143933	      0.04130803
      0.60238857	     -0.00099234	     -0.01445399	     -0.00143870	      0.04137514
      0.60248312	     -0.00099207	     -0.01448924	     -0.00143791	      0.04145907
      0.60257767	     -0.00099180	     -0.01452452	     -0.00143712	      0.04154297
      0.60265398	     -0.00099158	     -0.01455303	     -0.00143648	      0.04161065
      0.60273029	     -0.00099136	     -0.01458155	     -0.00143585	      0.04167831
      0.60282602	     -0.00099108	     -0.01461737	     -0.00143505	      0.04176316
      0.60292174	     -0.00099080	     -0.01465323	     -0.00143426	      0.04184796
      0.60299460	     -0.00099059	     -0.01468054	     -0.00143365	      0.04191248
      0.60306745	     -0.00099038	     -0.01470788	     -0.00143305	      0.04197698
      0.60316821	     -0.00099010	     -0.01474572	     -0.00143221	      0.04206614
      0.60326897	     -0.00098981	     -0.01478360	     -0.00143137	      0.04215527
      0.60333835	     -0.00098961	     -0.01480970	     -0.00143080	      0.04221661
      0.60340773	     -0.00098941	     -0.01483583	     -0.00143023	      0.04227793
      0.60351601	     -0.00098910	     -0.01487664	     -0.00142933	      0.04237360
      0.60360421	     -0.00098885	     -0.01490992	     -0.00142860	      0.04245149
      0.60369241	     -0.00098860	     -0.01494322	     -0.00142788	      0.04252934
      0.60378061	     -0.00098835	     -0.01497656	     -0.00142715	      0.04260716
      0.60386880	     -0.00098810	     -0.01500993	     -0.00142642	      0.04268496
      0.60394341	     -0.00098789	     -0.01503817	     -0.00142581	      0.04275073
      0.60401801	     -0.00098767	     -0.01506644	     -0.00142519	      0.04281649
      0.60411366	     -0.00098740	     -0.01510272	     -0.00142441	      0.04290075
      0.60420930	     -0.00098713	     -0.01513902	     -0.00142362	      0.04298497
      0.60428431	     -0.00098692	     -0.01516752	     -0.00142301	      0.04305100
      0.60435931	     -0.00098671	     -0.01519604	     -0.00142239	      0.04311699
      0.60445626	     -0.00098644	     -0.01523293	     -0.00142160	      0.04320227
      0.60455321	     -0.00098616	     -0.01526986	     -0.00142081	      0.04328750
      0.60462511	     -0.00098596	     -0.01529727	     -0.00142022	      0.04335069
      0.60469701	     -0.00098576	     -0.01532470	     -0.00141963	      0.04341386
      0.60479875	     -0.00098547	     -0.01536355	     -0.00141880	      0.04350321
      0.60488645	     -0.00098523	     -0.01539707	     -0.00141809	      0.04358019
      0.60497415	     -0.00098498	     -0.01543062	     -0.00141737	      0.04365713
      0.60506185	     -0.00098474	     -0.01546419	     -0.00141666	      0.04373405
      0.60514955	     -0.00098449	     -0.01549779	     -0.00141595	      0.04381093
      0.60522357	     -0.00098429	     -0.01552618	     -0.00141534	      0.04387580
      0.60529759	     -0.00098408	     -0.01555458	     -0.00141474	      0.04394064
      0.60539373	     -0.00098381	     -0.01559150	     -0.00141396	      0.04402482
      0.60548986	     -0.00098355	     -0.01562845	     -0.00141318	      0.04410896
      0.60556375	     -0.00098334	     -0.01565687	     -0.00141259	      0.04417360
      0.60563763	     -0.00098314	     -0.01568531	     -0.00141199	      0.04423822
      0.60573609	     -0.00098286	     -0.01572325	     -0.00141119	      0.04432430
      0.60583456	     -0.00098259	     -0.01576122	     -0.00141040	      0.04441034
      0.60590448	     -0.00098240	     -0.01578821	     -0.00140983	      0.04447141
      0.60597441	     -0.00098220	     -0.01581521	     -0.00140927	      0.04453247
      0.60607993	     -0.00098191	     -0.01585599	     -0.00140842	      0.04462456
      0.60616756	     -0.00098167	     -0.01588989	     -0.00140771	      0.04470101
      0.60625519	     -0.00098143	     -0.01592381	     -0.00140701	      0.04477742
      0.60634282	     -0.00098119	     -0.01595777	     -0.00140630	      0.04485381
      0.60643045	     -0.00098095	     -0.01599174	     -0.00140560	      0.04493016
      0.60650476	     -0.00098074	     -0.01602058	     -0.00140500	      0.04499487
      0.60657906	     -0.00098054	     -0.01604943	     -0.00140441	      0.04505956
      0.60667416	     -0.00098028	     -0.01608638	     -0.00140365	      0.04514232
      0.60676926	     -0.00098002	     -0.01612337	     -0.00140288	      0.04522504
      0.60684403	     -0.00097982	     -0.01615247	     -0.00140229	      0.04529005
      0.60691879	     -0.00097961	     -0.01618159	     -0.00140169	      0.04535503
      0.60701513	     -0.00097935	     -0.01621913	     -0.00140092	      0.04543873
      0.60711147	     -0.00097909	     -0.01625671	     -0.00140015	      0.04552239
      0.60718315	     -0.00097889	     -0.01628470	     -0.00139958	      0.04558461
      0.60725484	     -0.00097870	     -0.01631270	     -0.00139901	      0.04564682
      0.60735589	     -0.00097842	     -0.01635220	     -0.00139821	      0.04573446
      0.60744314	     -0.00097819	     -0.01638633	     -0.00139751	      0.04581010
      0.60753038	     -0.00097795	     -0.01642049	     -0.00139682	      0.04588571
      0.60761763	     -0.00097771	     -0.01645468	     -0.00139613	      0.04596129
      0.60770488	     -0.00097748	     -0.01648889	     -0.00139544	      0.04603683
      0.60777871	     -0.00097728	     -0.01651785	     -0.00139485	      0.04610073
      0.60785254	     -0.00097708	     -0.01654684	     -0.00139427	      0.04616460
      0.60794801	     -0.00097682	     -0.01658435	     -0.00139351	      0.04624717
      0.60804348	     -0.00097656	     -0.01662189	     -0.00139276	      0.04632970
      0.60811720	     -0.00097637	     -0.01665090	     -0.00139217	      0.04639340
      0.60819092	     -0.00097617	     -0.01667992	     -0.00139159	      0.04645707
      0.60828863	     -0.00097591	     -0.01671842	     -0.00139082	      0.04654143
      0.60838633	     -0.00097564	     -0.01675694	     -0.00139005	      0.04662574
      0.60845620	     -0.00097546	     -0.01678451	     -0.00138950	      0.04668601
      0.60852606	     -0.00097527	     -0.01681210	     -0.00138895	      0.04674625
      0.60863052	     -0.00097499	     -0.01685336	     -0.00138813	      0.04683629
      0.60871768	     -0.00097476	     -0.01688783	     -0.00138745	      0.04691138
      0.60880484	     -0.00097452	     -0.01692232	     -0.00138676	      0.04698644
      0.60889200	     -0.00097429	     -0.01695683	     -0.00138608	      0.04706146
      0.60897917	     -0.00097406	     -0.01699136	     -0.00138540	      0.04713646
      0.60905329	     -0.00097386	     -0.01702075	     -0.00138482	      0.04720021
      0.60912741	     -0.00097366	     -0.01705016	     -0.00138424	      0.04726393
      0.60922186	     -0.00097341	     -0.01708765	     -0.00138350	      0.04734510
      0.60931632	     -0.00097316	     -0.01712518	     -0.00138276	      0.04742624
      0.60939089	     -0.00097296	     -0.01715482	     -0.00138218	      0.04749027
      0.60946547	     -0.00097277	     -0.01718449	     -0.00138160	      0.04755427
      0.60956112	     -0.00097251	     -0.01722256	     -0.00138086	      0.04763634
      0.60965678	     -0.00097226	     -0.01726066	     -0.00138011	      0.04771836
      0.60972834	     -0.00097207	     -0.01728918	     -0.00137956	      0.04777970
      0.60979990	     -0.00097188	     -0.01731772	     -0.00137900	      0.04784102
      0.60990012	     -0.00097162	     -0.01735772	     -0.00137822	      0.04792685
      0.60998689	     -0.00097139	     -0.01739237	     -0.00137755	      0.04800114
      0.61007366	     -0.00097116	     -0.01742704	     -0.00137688	      0.04807539
      0.61016043	     -0.00097093	     -0.01746174	     -0.00137620	      0.04814961
      0.61024721	     -0.00097070	     -0.01749646	     -0.00137553	      0.04822379
      0.61032096	     -0.00097051	     -0.01752599	     -0.00137496	      0.04828682
      0.61039471	     -0.00097032	     -0.01755553	     -0.00137439	      0.04834983
      0.61048938	     -0.00097007	     -0.01759348	     -0.00137366	      0.04843067
      0.61058406	     -0.00096982	     -0.01763146	     -0.00137293	      0.04851148
      0.61065773	     -0.00096963	     -0.01766103	     -0.00137237	      0.04857434
      0.61073140	     -0.00096943	     -0.01769062	     -0.00137180	      0.04863717
      0.61082818	     -0.00096918	     -0.01772951	     -0.00137105	      0.04871967
      0.61092496	     -0.00096893	     -0.01776843	     -0.00137031	      0.04880213
      0.61099492	     -0.00096875	     -0.01779658	     -0.00136977	      0.04886172
      0.61106488	     -0.00096856	     -0.01782474	     -0.00136924	      0.04892128
      0.61116798	     -0.00096830	     -0.01786627	     -0.00136845	      0.04900902
      0.61125463	     -0.00096807	     -0.01790120	     -0.00136778	      0.04908274
      0.61134129	     -0.00096784	     -0.01793616	     -0.00136712	      0.04915641
      0.61142794	     -0.00096762	     -0.01797113	     -0.00136646	      0.04923006
      0.61151460	     -0.00096739	     -0.01800612	     -0.00136579	      0.04930368
      0.61158867	     -0.00096720	     -0.01803606	     -0.00136523	      0.04936657
      0.61166274	     -0.00096701	     -0.01806600	     -0.00136466	      0.04942945
      0.61175638	     -0.00096677	     -0.01810388	     -0.00136395	      0.04950890
      0.61185003	     -0.00096653	     -0.01814179	     -0.00136324	      0.04958832
      0.61192455	     -0.00096633	     -0.01817197	     -0.00136267	      0.04965150
      0.61199908	     -0.00096614	     -0.01820218	     -0.00136210	      0.04971465
      0.61209385	     -0.00096590	     -0.01824060	     -0.00136138	      0.04979493
      0.61218863	     -0.00096565	     -0.01827906	     -0.00136066	      0.04987516
      0.61226025	     -0.00096547	     -0.01830813	     -0.00136012	      0.04993578
      0.61233187	     -0.00096528	     -0.01833722	     -0.00135958	      0.04999637
      0.61243094	     -0.00096503	     -0.01837748	     -0.00135883	      0.05008013
      0.61253000	     -0.00096477	     -0.01841777	     -0.00135808	      0.05016386
      0.61259880	     -0.00096460	     -0.01844576	     -0.00135756	      0.05022198
      0.61266759	     -0.00096442	     -0.01847377	     -0.00135704	      0.05028007
      0.61277262	     -0.00096415	     -0.01851655	     -0.00135624	      0.05036873
      0.61285986	     -0.00096393	     -0.01855211	     -0.00135559	      0.05044233
      0.61294710	     -0.00096371	     -0.01858769	     -0.00135493	      0.05051591
      0.61303434	     -0.00096348	     -0.01862329	     -0.00135427	      0.05058945
      0.61311120	     -0.00096329	     -0.01865467	     -0.00135369	      0.05065422
      0.61318807	     -0.00096309	     -0.01868607	     -0.00135312	      0.05071896
      0.61326494	     -0.00096289	     -0.01871748	     -0.00135254	      0.05078368
      0.61336732	     -0.00096263	     -0.01875935	     -0.00135177	      0.05086984
      0.61344553	     -0.00096243	     -0.01879135	     -0.00135118	      0.05093562
      0.61352374	     -0.00096223	     -0.01882337	     -0.00135060	      0.05100139
      0.61360195	     -0.00096204	     -0.01885540	     -0.00135001	      0.05106712
      0.61370357	     -0.00096178	     -0.01889705	     -0.00134925	      0.05115249
      0.61378017	     -0.00096158	     -0.01892846	     -0.00134868	      0.05121681
      0.61385676	     -0.00096139	     -0.01895988	     -0.00134811	      0.05128110
      0.61395041	     -0.00096115	     -0.01899832	     -0.00134741	      0.05135967
      0.61403450	     -0.00096094	     -0.01903286	     -0.00134678	      0.05143020
      0.61411860	     -0.00096073	     -0.01906742	     -0.00134615	      0.05150070
      0.61420270	     -0.00096051	     -0.01910199	     -0.00134553	      0.05157116
      0.61428680	     -0.00096030	     -0.01913659	     -0.00134490	      0.05164160
      0.61437089	     -0.00096009	     -0.01917120	     -0.00134428	      0.05171200
      0.61445499	     -0.00095988	     -0.01920583	     -0.00134365	      0.05178237
      0.61453021	     -0.00095969	     -0.01923682	     -0.00134309	      0.05184529
      0.61460543	     -0.00095950	     -0.01926782	     -0.00134254	      0.05190819
      0.61469631	     -0.00095927	     -0.01930530	     -0.00134186	      0.05198415
      0.61478720	     -0.00095904	     -0.01934280	     -0.00134119	      0.05206007
      0.61486313	     -0.00095885	     -0.01937415	     -0.00134063	      0.05212348
      0.61493906	     -0.00095866	     -0.01940550	     -0.00134007	      0.05218686
      0.61503079	     -0.00095843	     -0.01944341	     -0.00133939	      0.05226340
      0.61512253	     -0.00095820	     -0.01948134	     -0.00133871	      0.05233990
      0.61519561	     -0.00095801	     -0.01951157	     -0.00133817	      0.05240082
      0.61526870	     -0.00095783	     -0.01954182	     -0.00133763	      0.05246172
      0.61536417	     -0.00095759	     -0.01958134	     -0.00133693	      0.05254124
      0.61545964	     -0.00095735	     -0.01962090	     -0.00133623	      0.05262072
      0.61553002	     -0.00095718	     -0.01965007	     -0.00133571	      0.05267929
      0.61560041	     -0.00095700	     -0.01967925	     -0.00133519	      0.05273784
      0.61570086	     -0.00095675	     -0.01972093	     -0.00133446	      0.05282136
      0.61578646	     -0.00095654	     -0.01975646	     -0.00133383	      0.05289250
      0.61587205	     -0.00095632	     -0.01979200	     -0.00133320	      0.05296360
      0.61595765	     -0.00095611	     -0.01982757	     -0.00133257	      0.05303468
      0.61604325	     -0.00095590	     -0.01986315	     -0.00133195	      0.05310572
      0.61611795	     -0.00095571	     -0.01989422	     -0.00133140	      0.05316769
      0.61619265	     -0.00095553	     -0.01992530	     -0.00133086	      0.05322964
      0.61628397	     -0.00095530	     -0.01996331	     -0.00133019	      0.05330533
      0.61637528	     -0.00095507	     -0.02000134	     -0.00132952	      0.05338099
      0.61645039	     -0.00095489	     -0.02003264	     -0.00132898	      0.05344319
      0.61652551	     -0.00095470	     -0.02006395	     -0.00132843	      0.05350538
      0.61661771	     -0.00095447	     -0.02010240	     -0.00132776	      0.05358168
      0.61670992	     -0.00095425	     -0.02014087	     -0.00132709	      0.05365794
      0.61678257	     -0.00095407	     -0.02017120	     -0.00132656	      0.05371800
      0.61685522	     -0.00095389	     -0.02020154	     -0.00132603	      0.05377803
      0.61695074	     -0.00095365	     -0.02024145	     -0.00132534	      0.05385694
      0.61704627	     -0.00095342	     -0.02028138	     -0.00132465	      0.05393581
      0.61711659	     -0.00095324	     -0.02031079	     -0.00132414	      0.05399385
      0.61718691	     -0.00095307	     -0.02034021	     -0.00132363	      0.05405186
      0.61728672	     -0.00095282	     -0.02038199	     -0.00132291	      0.05413416
      0.61737242	     -0.00095261	     -0.02041788	     -0.00132229	      0.05420480
      0.61745812	     -0.00095240	     -0.02045379	     -0.00132167	      0.05427540
      0.61754383	     -0.00095219	     -0.02048971	     -0.00132105	      0.05434597
      0.61762953	     -0.00095198	     -0.02052565	     -0.00132043	      0.05441651
      0.61770254	     -0.00095180	     -0.02055629	     -0.00131991	      0.05447658
      0.61777556	     -0.00095162	     -0.02058693	     -0.00131938	      0.05453663
      0.61786880	     -0.00095139	     -0.02062608	     -0.00131871	      0.05461328
      0.61796204	     -0.00095117	     -0.02066525	     -0.00131804	      0.05468989
      0.61803498	     -0.00095099	     -0.02069591	     -0.00131752	      0.05474980
      0.61810792	     -0.00095081	     -0.02072657	     -0.00131699	      0.05480968
      0.61820316	     -0.00095058	     -0.02076663	     -0.00131631	      0.05488784
      0.61829840	     -0.00095034	     -0.02080671	     -0.00131563	      0.05496595
      0.61836779	     -0.00095018	     -0.02083593	     -0.00131513	      0.05502284
      0.61843718	     -0.00095001	     -0.02086515	     -0.00131464	      0.05507971
      0.61853835	     -0.00094976	     -0.02090778	     -0.00131391	      0.05516259
      0.61862386	     -0.00094955	     -0.02094382	     -0.00131330	      0.05523260
      0.61870937	     -0.00094934	     -0.02097989	     -0.00131269	      0.05530258
      0.61879487	     -0.00094914	     -0.02101596	     -0.00131208	      0.05537252
      0.61888038	     -0.00094893	     -0.02105205	     -0.00131147	      0.05544244
      0.61895369	     -0.00094875	     -0.02108301	     -0.00131095	      0.05550235
      0.61902699	     -0.00094857	     -0.02111398	     -0.00131043	      0.05556225
      0.61911927	     -0.00094835	     -0.02115297	     -0.00130978	      0.05563760
      0.61921155	     -0.00094812	     -0.02119199	     -0.00130912	      0.05571292
      0.61928530	     -0.00094795	     -0.02122318	     -0.00130860	      0.05577309
      0.61935905	     -0.00094777	     -0.02125438	     -0.00130807	      0.05583324
      0.61945243	     -0.00094754	     -0.02129391	     -0.00130741	      0.05590936
      0.61954581	     -0.00094732	     -0.02133346	     -0.00130675	      0.05598545
      0.61961673	     -0.00094714	     -0.02136350	     -0.00130625	      0.05604321
      0.61968765	     -0.00094697	     -0.02139356	     -0.00130575	      0.05610094
      0.61978518	     -0.00094674	     -0.02143491	     -0.00130506	      0.05618031
      0.61988271	     -0.00094650	     -0.02147628	     -0.00130437	      0.05625963
      0.61995087	     -0.00094634	     -0.02150520	     -0.00130389	      0.05631505
      0.62001903	     -0.00094618	     -0.02153414	     -0.00130341	      0.05637044
      0.62012229	     -0.00094593	     -0.02157799	     -0.00130268	      0.05645432
      0.62020835	     -0.00094572	     -0.02161455	     -0.00130208	      0.05652418
      0.62029440	     -0.00094551	     -0.02165112	     -0.00130147	      0.05659402
      0.62038046	     -0.00094531	     -0.02168771	     -0.00130087	      0.05666382
      0.62045661	     -0.00094512	     -0.02172011	     -0.00130033	      0.05672556
      0.62053277	     -0.00094494	     -0.02175251	     -0.00129980	      0.05678729
      0.62060892	     -0.00094476	     -0.02178493	     -0.00129927	      0.05684898
      0.62070922	     -0.00094452	     -0.02182764	     -0.00129856	      0.05693020
      0.62078665	     -0.00094433	     -0.02186063	     -0.00129802	      0.05699287
      0.62086408	     -0.00094415	     -0.02189363	     -0.00129748	      0.05705551
      0.62094151	     -0.00094396	     -0.02192664	     -0.00129694	      0.05711813
      0.62104111	     -0.00094373	     -0.02196911	     -0.00129624	      0.05719863
      0.62111701	     -0.00094354	     -0.02200150	     -0.00129571	      0.05725995
      0.62119291	     -0.00094336	     -0.02203389	     -0.00129519	      0.05732124
      0.62128498	     -0.00094314	     -0.02207320	     -0.00129454	      0.05739556
      0.62137705	     -0.00094292	     -0.02211253	     -0.00129390	      0.05746985
      0.62144625	     -0.00094276	     -0.02214210	     -0.00129342	      0.05752565
      0.62151545	     -0.00094260	     -0.02217168	     -0.00129294	      0.05758144
      0.62161487	     -0.00094236	     -0.02221419	     -0.00129225	      0.05766155
      0.62170074	     -0.00094216	     -0.02225093	     -0.00129165	      0.05773072
      0.62178662	     -0.00094195	     -0.02228768	     -0.00129106	      0.05779985
      0.62187250	     -0.00094175	     -0.02232444	     -0.00129046	      0.05786895
      0.62194725	     -0.00094157	     -0.02235646	     -0.00128995	      0.05792908
      0.62202201	     -0.00094139	     -0.02238848	     -0.00128943	      0.05798917
      0.62211184	     -0.00094118	     -0.02242698	     -0.00128881	      0.05806136
      0.62220166	     -0.00094097	     -0.02246549	     -0.00128819	      0.05813351
      0.62227609	     -0.00094079	     -0.02249741	     -0.00128767	      0.05819327
      0.62235053	     -0.00094062	     -0.02252934	     -0.00128716	      0.05825301
      0.62244167	     -0.00094040	     -0.02256845	     -0.00128653	      0.05832612
      0.62253281	     -0.00094019	     -0.02260759	     -0.00128591	      0.05839919
      0.62260506	     -0.00094001	     -0.02263862	     -0.00128541	      0.05845710
      0.62267731	     -0.00093984	     -0.02266965	     -0.00128491	      0.05851498
      0.62277149	     -0.00093962	     -0.02271013	     -0.00128427	      0.05859039
      0.62286567	     -0.00093940	     -0.02275062	     -0.00128362	      0.05866576
      0.62293562	     -0.00093924	     -0.02278070	     -0.00128314	      0.05872172
      0.62300557	     -0.00093907	     -0.02281080	     -0.00128266	      0.05877766
      0.62310384	     -0.00093884	     -0.02285309	     -0.00128199	      0.05885621
      0.62318862	     -0.00093864	     -0.02288959	     -0.00128141	      0.05892394
      0.62327340	     -0.00093844	     -0.02292610	     -0.00128083	      0.05899164
      0.62335817	     -0.00093824	     -0.02296263	     -0.00128025	      0.05905930
      0.62344295	     -0.00093804	     -0.02299916	     -0.00127967	      0.05912694
      0.62351561	     -0.00093787	     -0.02303049	     -0.00127917	      0.05918488
      0.62358827	     -0.00093770	     -0.02306182	     -0.00127868	      0.05924280
      0.62368016	     -0.00093749	     -0.02310146	     -0.00127805	      0.05931601
      0.62377204	     -0.00093727	     -0.02314111	     -0.00127743	      0.05938918
      0.62384467	     -0.00093710	     -0.02317247	     -0.00127693	      0.05944700
      0.62391730	     -0.00093693	     -0.02320383	     -0.00127644	      0.05950479
      0.62401101	     -0.00093672	     -0.02324431	     -0.00127580	      0.05957932
      0.62410472	     -0.00093650	     -0.02328480	     -0.00127517	      0.05965381
      0.62417400	     -0.00093634	     -0.02331475	     -0.00127470	      0.05970886
      0.62424328	     -0.00093617	     -0.02334471	     -0.00127423	      0.05976388
      0.62434239	     -0.00093594	     -0.02338758	     -0.00127355	      0.05984257
      0.62442694	     -0.00093575	     -0.02342416	     -0.00127298	      0.05990966
      0.62451149	     -0.00093555	     -0.02346076	     -0.00127241	      0.05997672
      0.62459604	     -0.00093535	     -0.02349737	     -0.00127184	      0.06004375
      0.62468059	     -0.00093516	     -0.02353399	     -0.00127127	      0.06011074
      0.62475360	     -0.00093499	     -0.02356562	     -0.00127078	      0.06016856
      0.62482660	     -0.00093482	     -0.02359726	     -0.00127028	      0.06022637
      0.62491750	     -0.00093461	     -0.02363666	     -0.00126967	      0.06029830
      0.62500839	     -0.00093440	     -0.02367608	     -0.00126906	      0.06037019
      0.62508184	     -0.00093423	     -0.02370794	     -0.00126857	      0.06042825
      0.62515528	     -0.00093406	     -0.02373980	     -0.00126807	      0.06048629
      0.62524719	     -0.00093384	     -0.02377970	     -0.00126746	      0.06055890
      0.62533910	     -0.00093363	     -0.02381961	     -0.00126684	      0.06063146
      0.62540987	     -0.00093347	     -0.02385034	     -0.00126636	      0.06068731
      0.62548063	     -0.00093330	     -0.02388109	     -0.00126589	      0.06074313
      0.62557635	     -0.00093308	     -0.02392269	     -0.00126525	      0.06081860
      0.62567207	     -0.00093286	     -0.02396430	     -0.00126461	      0.06089404
      0.62574026	     -0.00093270	     -0.02399395	     -0.00126415	      0.06094775
      0.62580844	     -0.00093255	     -0.02402361	     -0.00126370	      0.06100144
      0.62590929	     -0.00093231	     -0.02406749	     -0.00126302	      0.06108081
      0.62599426	     -0.00093212	     -0.02410448	     -0.00126246	      0.06114764
      0.62607922	     -0.00093192	     -0.02414147	     -0.00126189	      0.06121445
      0.62616419	     -0.00093173	     -0.02417848	     -0.00126133	      0.06128122
      0.62624014	     -0.00093155	     -0.02421157	     -0.00126082	      0.06134089
      0.62631609	     -0.00093138	     -0.02424467	     -0.00126032	      0.06140052
      0.62639204	     -0.00093121	     -0.02427778	     -0.00125981	      0.06146014
      0.62648963	     -0.00093098	     -0.02432033	     -0.00125916	      0.06153669
      0.62656670	     -0.00093080	     -0.02435395	     -0.00125865	      0.06159712
      0.62664378	     -0.00093063	     -0.02438757	     -0.00125814	      0.06165753
      0.62672085	     -0.00093045	     -0.02442121	     -0.00125763	      0.06171791
      0.62681793	     -0.00093023	     -0.02446359	     -0.00125699	      0.06179393
      0.62689360	     -0.00093006	     -0.02449663	     -0.00125649	      0.06185315
      0.62696927	     -0.00092988	     -0.02452969	     -0.00125599	      0.06191235
      0.62704494	     -0.00092971	     -0.02456275	     -0.00125549	      0.06197152
      0.62714647	     -0.00092948	     -0.02460712	     -0.00125482	      0.06205089
      0.62722142	     -0.00092931	     -0.02463989	     -0.00125432	      0.06210944
      0.62729637	     -0.00092914	     -0.02467266	     -0.00125383	      0.06216796
      0.62738847	     -0.00092893	     -0.02471295	     -0.00125322	      0.06223985
      0.62747039	     -0.00092874	     -0.02474880	     -0.00125268	      0.06230376
      0.62755232	     -0.00092855	     -0.02478466	     -0.00125214	      0.06236764
      0.62763424	     -0.00092837	     -0.02482052	     -0.00125161	      0.06243150
      0.62771616	     -0.00092818	     -0.02485640	     -0.00125107	      0.06249532
      0.62779809	     -0.00092800	     -0.02489228	     -0.00125053	      0.06255911
      0.62788001	     -0.00092781	     -0.02492818	     -0.00124999	      0.06262288
      0.62796193	     -0.00092762	     -0.02496409	     -0.00124946	      0.06268661
      0.62804386	     -0.00092744	     -0.02500000	     -0.00124892	      0.06275032
      0.62812578	     -0.00092725	     -0.02503593	     -0.00124838	      0.06281399
      0.62819859	     -0.00092709	     -0.02506787	     -0.00124791	      0.06287056
      0.62827140	     -0.00092692	     -0.02509981	     -0.00124743	      0.06292711
      0.62836098	     -0.00092672	     -0.02513912	     -0.00124685	      0.06299664
      0.62845056	     -0.00092652	     -0.02517845	     -0.00124626	      0.06306614
      0.62852487	     -0.00092635	     -0.02521108	     -0.00124578	      0.06312377
      0.62859919	     -0.00092618	     -0.02524372	     -0.00124529	      0.06318137
      0.62868888	     -0.00092598	     -0.02528312	     -0.00124471	      0.06325087
      0.62877857	     -0.00092578	     -0.02532254	     -0.00124413	      0.06332032
      0.62885026	     -0.00092561	     -0.02535406	     -0.00124366	      0.06337582
      0.62892196	     -0.00092545	     -0.02538558	     -0.00124320	      0.06343129
      0.62901488	     -0.00092524	     -0.02542644	     -0.00124259	      0.06350315
      0.62910780	     -0.00092503	     -0.02546732	     -0.00124199	      0.06357497
      0.62917741	     -0.00092488	     -0.02549795	     -0.00124154	      0.06362876
      0.62924703	     -0.00092472	     -0.02552860	     -0.00124109	      0.06368252
      0.62934371	     -0.00092450	     -0.02557116	     -0.00124046	      0.06375716
      0.62944040	     -0.00092429	     -0.02561374	     -0.00123984	      0.06383175
      0.62950693	     -0.00092414	     -0.02564304	     -0.00123941	      0.06388305
      0.62957345	     -0.00092399	     -0.02567235	     -0.00123898	      0.06393433
      0.62967657	     -0.00092376	     -0.02571780	     -0.00123831	      0.06401378
      0.62976162	     -0.00092356	     -0.02575529	     -0.00123776	      0.06407927
      0.62984667	     -0.00092337	     -0.02579279	     -0.00123722	      0.06414473
      0.62993171	     -0.00092318	     -0.02583030	     -0.00123667	      0.06421015
      0.63000625	     -0.00092302	     -0.02586319	     -0.00123619	      0.06426747
      0.63008079	     -0.00092285	     -0.02589608	     -0.00123571	      0.06432475
      0.63015533	     -0.00092268	     -0.02592898	     -0.00123523	      0.06438201
      0.63025591	     -0.00092246	     -0.02597338	     -0.00123459	      0.06445923
      0.63033188	     -0.00092229	     -0.02600693	     -0.00123410	      0.06451753
      0.63040785	     -0.00092212	     -0.02604049	     -0.00123361	      0.06457580
      0.63048382	     -0.00092195	     -0.02607405	     -0.00123313	      0.06463403
      0.63058341	     -0.00092173	     -0.02611806	     -0.00123249	      0.06471033
      0.63065778	     -0.00092156	     -0.02615094	     -0.00123201	      0.06476728
      0.63073215	     -0.00092140	     -0.02618382	     -0.00123154	      0.06482419
      0.63082366	     -0.00092119	     -0.02622429	     -0.00123095	      0.06489419
      0.63090552	     -0.00092101	     -0.02626050	     -0.00123043	      0.06495677
      0.63098738	     -0.00092083	     -0.02629672	     -0.00122991	      0.06501930
      0.63106923	     -0.00092065	     -0.02633294	     -0.00122939	      0.06508181
      0.63115109	     -0.00092047	     -0.02636918	     -0.00122887	      0.06514427
      0.63123295	     -0.00092028	     -0.02640542	     -0.00122835	      0.06520670
      0.63131480	     -0.00092010	     -0.02644167	     -0.00122783	      0.06526910
      0.63138806	     -0.00091994	     -0.02647412	     -0.00122736	      0.06532490
      0.63146131	     -0.00091978	     -0.02650658	     -0.00122690	      0.06538067
      0.63154971	     -0.00091958	     -0.02654576	     -0.00122633	      0.06544794
      0.63163812	     -0.00091939	     -0.02658495	     -0.00122577	      0.06551517
      0.63171212	     -0.00091922	     -0.02661775	     -0.00122531	      0.06557140
      0.63178612	     -0.00091906	     -0.02665057	     -0.00122484	      0.06562761
      0.63187528	     -0.00091886	     -0.02669012	     -0.00122427	      0.06569529
      0.63196445	     -0.00091867	     -0.02672968	     -0.00122371	      0.06576292
      0.63203575	     -0.00091851	     -0.02676133	     -0.00122326	      0.06581697
      0.63210705	     -0.00091835	     -0.02679297	     -0.00122281	      0.06587098
      0.63219973	     -0.00091815	     -0.02683412	     -0.00122222	      0.06594115
      0.63229241	     -0.00091794	     -0.02687528	     -0.00122164	      0.06601126
      0.63236119	     -0.00091779	     -0.02690583	     -0.00122121	      0.06606326
      0.63242997	     -0.00091764	     -0.02693639	     -0.00122077	      0.06611523
      0.63252725	     -0.00091743	     -0.02697961	     -0.00122016	      0.06618868
      0.63261440	     -0.00091723	     -0.02701835	     -0.00121961	      0.06625444
      0.63270156	     -0.00091704	     -0.02705710	     -0.00121907	      0.06632014
      0.63277131	     -0.00091689	     -0.02708812	     -0.00121863	      0.06637269
      0.63284106	     -0.00091674	     -0.02711914	     -0.00121819	      0.06642520
      0.63293505	     -0.00091653	     -0.02716095	     -0.00121760	      0.06649592
      0.63302905	     -0.00091632	     -0.02720278	     -0.00121701	      0.06656658
      0.63309787	     -0.00091617	     -0.02723341	     -0.00121658	      0.06661828
      0.63316669	     -0.00091602	     -0.02726404	     -0.00121615	      0.06666994
      0.63326384	     -0.00091581	     -0.02730730	     -0.00121555	      0.06674282
      0.63334711	     -0.00091563	     -0.02734438	     -0.00121503	      0.06680523
      0.63343038	     -0.00091545	     -0.02738147	     -0.00121451	      0.06686759
      0.63351364	     -0.00091526	     -0.02741857	     -0.00121399	      0.06692990
      0.63359691	     -0.00091508	     -0.02745568	     -0.00121347	      0.06699216
      0.63366943	     -0.00091492	     -0.02748800	     -0.00121302	      0.06704634
      0.63374194	     -0.00091477	     -0.02752032	     -0.00121257	      0.06710048
      0.63383109	     -0.00091457	     -0.02756008	     -0.00121201	      0.06716699
      0.63392024	     -0.00091438	     -0.02759984	     -0.00121146	      0.06723344
      0.63399271	     -0.00091422	     -0.02763216	     -0.00121101	      0.06728741
      0.63406518	     -0.00091406	     -0.02766450	     -0.00121056	      0.06734134
      0.63415585	     -0.00091386	     -0.02770496	     -0.00121000	      0.06740876
      0.63424652	     -0.00091367	     -0.02774543	     -0.00120944	      0.06747612
      0.63431611	     -0.00091352	     -0.02777650	     -0.00120901	      0.06752777
      0.63438571	     -0.00091336	     -0.02780758	     -0.00120858	      0.06757938
      0.63448065	     -0.00091316	     -0.02784998	     -0.00120799	      0.06764974
      0.63457559	     -0.00091295	     -0.02789239	     -0.00120740	      0.06772002
      0.63464210	     -0.00091281	     -0.02792211	     -0.00120699	      0.06776920
      0.63470860	     -0.00091266	     -0.02795183	     -0.00120658	      0.06781836
      0.63480991	     -0.00091244	     -0.02799711	     -0.00120596	      0.06789316
      0.63489360	     -0.00091226	     -0.02803453	     -0.00120544	      0.06795488
      0.63497730	     -0.00091208	     -0.02807195	     -0.00120493	      0.06801655
      0.63506099	     -0.00091190	     -0.02810938	     -0.00120441	      0.06807816
      0.63514468	     -0.00091172	     -0.02814682	     -0.00120390	      0.06813971
      0.63521550	     -0.00091157	     -0.02817851	     -0.00120346	      0.06819175
      0.63528633	     -0.00091141	     -0.02821021	     -0.00120303	      0.06824374
      0.63537726	     -0.00091122	     -0.02825090	     -0.00120247	      0.06831042
      0.63546819	     -0.00091102	     -0.02829161	     -0.00120191	      0.06837704
      0.63553936	     -0.00091087	     -0.02832348	     -0.00120148	      0.06842912
      0.63561053	     -0.00091071	     -0.02835535	     -0.00120104	      0.06848116
      0.63570281	     -0.00091052	     -0.02839669	     -0.00120048	      0.06854856
      0.63579509	     -0.00091032	     -0.02843803	     -0.00119991	      0.06861588
      0.63586322	     -0.00091017	     -0.02846856	     -0.00119950	      0.06866554
      0.63593136	     -0.00091002	     -0.02849910	     -0.00119908	      0.06871515
      0.63602844	     -0.00090982	     -0.02854261	     -0.00119849	      0.06878576
      0.63611179	     -0.00090964	     -0.02857999	     -0.00119798	      0.06884632
      0.63619515	     -0.00090946	     -0.02861737	     -0.00119747	      0.06890680
      0.63627850	     -0.00090928	     -0.02865475	     -0.00119697	      0.06896722
      0.63636186	     -0.00090910	     -0.02869215	     -0.00119646	      0.06902757
      0.63643228	     -0.00090895	     -0.02872374	     -0.00119603	      0.06907849
      0.63650269	     -0.00090880	     -0.02875534	     -0.00119561	      0.06912937
      0.63659394	     -0.00090860	     -0.02879630	     -0.00119505	      0.06919522
      0.63668520	     -0.00090841	     -0.02883727	     -0.00119450	      0.06926098
      0.63675561	     -0.00090826	     -0.02886888	     -0.00119407	      0.06931167
      0.63682603	     -0.00090811	     -0.02890050	     -0.00119365	      0.06936230
      0.63691930	     -0.00090791	     -0.02894240	     -0.00119308	      0.06942929
      0.63701257	     -0.00090771	     -0.02898430	     -0.00119252	      0.06949619
      0.63707939	     -0.00090757	     -0.02901432	     -0.00119211	      0.06954405
      0.63714621	     -0.00090742	     -0.02904435	     -0.00119171	      0.06959186
      0.63724574	     -0.00090721	     -0.02908908	     -0.00119111	      0.06966299
      0.63732905	     -0.00090703	     -0.02912654	     -0.00119061	      0.06972244
      0.63741236	     -0.00090686	     -0.02916400	     -0.00119011	      0.06978182
      0.63749567	     -0.00090668	     -0.02920146	     -0.00118960	      0.06984111
      0.63757898	     -0.00090650	     -0.02923893	     -0.00118910	      0.06990032
      0.63764951	     -0.00090635	     -0.02927066	     -0.00118868	      0.06995039
      0.63772004	     -0.00090620	     -0.02930240	     -0.00118826	      0.07000039
      0.63781069	     -0.00090601	     -0.02934319	     -0.00118771	      0.07006457
      0.63790133	     -0.00090582	     -0.02938399	     -0.00118717	      0.07012865
      0.63797225	     -0.00090567	     -0.02941591	     -0.00118674	      0.07017871
      0.63804316	     -0.00090552	     -0.02944784	     -0.00118632	      0.07022872
      0.63813513	     -0.00090532	     -0.02948925	     -0.00118577	      0.07029346
      0.63822709	     -0.00090513	     -0.02953067	     -0.00118522	      0.07035811
      0.63829497	     -0.00090498	     -0.02956125	     -0.00118481	      0.07040575
      0.63836284	     -0.00090484	     -0.02959183	     -0.00118441	      0.07045333
      0.63845962	     -0.00090464	     -0.02963543	     -0.00118383	      0.07052107
      0.63854268	     -0.00090446	     -0.02967287	     -0.00118333	      0.07057912
      0.63862575	     -0.00090428	     -0.02971032	     -0.00118284	      0.07063707
      0.63870882	     -0.00090411	     -0.02974777	     -0.00118234	      0.07069494
      0.63879189	     -0.00090393	     -0.02978522	     -0.00118185	      0.07075271
      0.63886204	     -0.00090379	     -0.02981686	     -0.00118143	      0.07080143
      0.63893219	     -0.00090364	     -0.02984850	     -0.00118101	      0.07085008
      0.63902315	     -0.00090345	     -0.02988953	     -0.00118047	      0.07091305
      0.63911410	     -0.00090325	     -0.02993057	     -0.00117993	      0.07097592
      0.63918426	     -0.00090311	     -0.02996223	     -0.00117952	      0.07102432
      0.63925442	     -0.00090296	     -0.02999389	     -0.00117910	      0.07107266
      0.63934738	     -0.00090276	     -0.03003585	     -0.00117855	      0.07113661
      0.63944034	     -0.00090257	     -0.03007782	     -0.00117800	      0.07120043
      0.63950691	     -0.00090243	     -0.03010788	     -0.00117761	      0.07124606
      0.63957349	     -0.00090229	     -0.03013795	     -0.00117721	      0.07129162
      0.63967269	     -0.00090208	     -0.03018275	     -0.00117663	      0.07135939
      0.63975572	     -0.00090191	     -0.03022026	     -0.00117614	      0.07141600
      0.63983875	     -0.00090173	     -0.03025777	     -0.00117565	      0.07147251
      0.63992177	     -0.00090156	     -0.03029529	     -0.00117516	      0.07152891
      0.64000480	     -0.00090138	     -0.03033282	     -0.00117467	      0.07158521
      0.64007506	     -0.00090124	     -0.03036457	     -0.00117426	      0.07163277
      0.64014532	     -0.00090109	     -0.03039634	     -0.00117384	      0.07168025
      0.64023569	     -0.00090090	     -0.03043719	     -0.00117331	      0.07174121
      0.64032606	     -0.00090071	     -0.03047806	     -0.00117278	      0.07180204
      0.64039670	     -0.00090057	     -0.03051001	     -0.00117237	      0.07184950
      0.64046734	     -0.00090042	     -0.03054196	     -0.00117195	      0.07189688
      0.64055904	     -0.00090023	     -0.03058345	     -0.00117141	      0.07195827
      0.64065074	     -0.00090004	     -0.03062494	     -0.00117088	      0.07201952
      0.64071833	     -0.00089989	     -0.03065553	     -0.00117048	      0.07206458
      0.64078592	     -0.00089975	     -0.03068612	     -0.00117009	      0.07210957
      0.64088246	     -0.00089955	     -0.03072982	     -0.00116952	      0.07217369
      0.64096525	     -0.00089938	     -0.03076730	     -0.00116904	      0.07222856
      0.64104805	     -0.00089921	     -0.03080479	     -0.00116856	      0.07228332
      0.64113085	     -0.00089904	     -0.03084229	     -0.00116807	      0.07233796
      0.64121364	     -0.00089886	     -0.03087979	     -0.00116759	      0.07239249
      0.64128352	     -0.00089872	     -0.03091144	     -0.00116718	      0.07243842
      0.64135339	     -0.00089857	     -0.03094309	     -0.00116678	      0.07248426
      0.64144408	     -0.00089839	     -0.03098419	     -0.00116625	      0.07254364
      0.64153478	     -0.00089820	     -0.03102529	     -0.00116572	      0.07260287
      0.64160466	     -0.00089805	     -0.03105696	     -0.00116532	      0.07264842
      0.64167454	     -0.00089791	     -0.03108864	     -0.00116491	      0.07269388
      0.64176724	     -0.00089772	     -0.03113066	     -0.00116437	      0.07275405
      0.64185994	     -0.00089753	     -0.03117270	     -0.00116384	      0.07281407
      0.64192625	     -0.00089739	     -0.03120276	     -0.00116345	      0.07285691
      0.64199255	     -0.00089725	     -0.03123283	     -0.00116307	      0.07289967
      0.64209151	     -0.00089705	     -0.03127772	     -0.00116249	      0.07296334
      0.64217427	     -0.00089688	     -0.03131526	     -0.00116202	      0.07301645
      0.64225704	     -0.00089671	     -0.03135282	     -0.00116154	      0.07306944
      0.64233980	     -0.00089653	     -0.03139037	     -0.00116106	      0.07312231
      0.64242256	     -0.00089636	     -0.03142793	     -0.00116058	      0.07317506
      0.64249253	     -0.00089622	     -0.03145969	     -0.00116018	      0.07321955
      0.64256249	     -0.00089608	     -0.03149145	     -0.00115978	      0.07326395
      0.64265263	     -0.00089589	     -0.03153237	     -0.00115926	      0.07332102
      0.64274278	     -0.00089570	     -0.03157330	     -0.00115874	      0.07337795
      0.64281311	     -0.00089556	     -0.03160524	     -0.00115833	      0.07342226
      0.64288345	     -0.00089542	     -0.03163719	     -0.00115793	      0.07346649
      0.64297495	     -0.00089523	     -0.03167875	     -0.00115741	      0.07352388
      0.64306644	     -0.00089504	     -0.03172031	     -0.00115688	      0.07358111
      0.64313372	     -0.00089490	     -0.03175088	     -0.00115649	      0.07362310
      0.64320099	     -0.00089476	     -0.03178145	     -0.00115611	      0.07366500
      0.64329738	     -0.00089457	     -0.03182525	     -0.00115556	      0.07372488
      0.64337993	     -0.00089440	     -0.03186277	     -0.00115509	      0.07377603
      0.64346247	     -0.00089423	     -0.03190029	     -0.00115461	      0.07382705
      0.64354502	     -0.00089406	     -0.03193782	     -0.00115414	      0.07387795
      0.64361928	     -0.00089391	     -0.03197158	     -0.00115372	      0.07392362
      0.64369354	     -0.00089376	     -0.03200535	     -0.00115329	      0.07396919
      0.64376779	     -0.00089360	     -0.03203912	     -0.00115287	      0.07401466
      0.64386206	     -0.00089341	     -0.03208199	     -0.00115233	      0.07407223
      0.64393739	     -0.00089326	     -0.03211626	     -0.00115190	      0.07411812
      0.64401272	     -0.00089310	     -0.03215053	     -0.00115148	      0.07416391
      0.64408805	     -0.00089295	     -0.03218480	     -0.00115105	      0.07420958
      0.64418180	     -0.00089276	     -0.03222747	     -0.00115051	      0.07426628
      0.64425582	     -0.00089261	     -0.03226115	     -0.00115009	      0.07431093
      0.64432985	     -0.00089246	     -0.03229484	     -0.00114967	      0.07435549
      0.64440387	     -0.00089231	     -0.03232854	     -0.00114925	      0.07439994
      0.64450170	     -0.00089211	     -0.03237308	     -0.00114870	      0.07445853
      0.64457507	     -0.00089196	     -0.03240648	     -0.00114828	      0.07450235
      0.64464843	     -0.00089181	     -0.03243988	     -0.00114787	      0.07454456
      0.64473762	     -0.00089163	     -0.03248050	     -0.00114737	      0.07456365
      0.64481741	     -0.00089147	     -0.03251684	     -0.00114691	      0.07454277
      0.64489719	     -0.00089130	     -0.03255318	     -0.00114646	      0.07448754
      0.64497698	     -0.00089114	     -0.03258953	     -0.00114601	      0.07439936
      0.64505676	     -0.00089098	     -0.03262588	     -0.00114556	      0.07427960
      0.64513655	     -0.00089082	     -0.03266223	     -0.00114511	      0.07412959
      0.64521633	     -0.00089066	     -0.03269859	     -0.00114466	      0.07395064
      0.64529612	     -0.00089050	     -0.03273495	     -0.00114422	      0.07374403
      0.64537591	     -0.00089033	     -0.03277131	     -0.00114377	      0.07351100
      0.64545569	     -0.00089017	     -0.03280768	     -0.00114332	      0.07325277
      0.64553548	     -0.00089001	     -0.03284405	     -0.00114287	      0.07297052
      0.64560628	     -0.00088987	     -0.03287634	     -0.00114247	      0.07270084
      0.64567709	     -0.00088972	     -0.03290862	     -0.00114207	      0.07241393
      0.64576476	     -0.00088955	     -0.03294860	     -0.00114158	      0.07203601
      0.64585242	     -0.00088937	     -0.03298858	     -0.00114109	      0.07163428
      0.64592436	     -0.00088923	     -0.03302139	     -0.00114069	      0.07128780
      0.64599630	     -0.00088908	     -0.03305421	     -0.00114029	      0.07092695
      0.64608458	     -0.00088890	     -0.03309448	     -0.00113979	      0.07046554
      0.64617287	     -0.00088872	     -0.03313476	     -0.00113930	      0.06998488
      0.64624185	     -0.00088858	     -0.03316623	     -0.00113892	      0.06959670
      0.64631083	     -0.00088845	     -0.03319771	     -0.00113853	      0.06919810
      0.64640310	     -0.00088826	     -0.03323982	     -0.00113802	      0.06864962
      0.64649537	     -0.00088807	     -0.03328193	     -0.00113750	      0.06808482
      0.64656166	     -0.00088794	     -0.03331219	     -0.00113713	      0.06766970
      0.64662795	     -0.00088781	     -0.03334245	     -0.00113676	      0.06724726
      0.64672555	     -0.00088761	     -0.03338701	     -0.00113622	      0.06661289
      0.64680756	     -0.00088744	     -0.03342445	     -0.00113576	      0.06606937
      0.64688957	     -0.00088728	     -0.03346190	     -0.00113531	      0.06551708
      0.64697157	     -0.00088711	     -0.03349935	     -0.00113485	      0.06495678
      0.64705358	     -0.00088695	     -0.03353680	     -0.00113440	      0.06438919
      0.64712390	     -0.00088680	     -0.03356892	     -0.00113401	      0.06389723
      0.64719421	     -0.00088666	     -0.03360103	     -0.00113362	      0.06340086
      0.64728267	     -0.00088648	     -0.03364144	     -0.00113313	      0.06277087
      0.64737112	     -0.00088631	     -0.03368185	     -0.00113264	      0.06213538
      0.64744177	     -0.00088616	     -0.03371413	     -0.00113225	      0.06162432
      0.64751243	     -0.00088602	     -0.03374641	     -0.00113186	      0.06111062
      0.64760206	     -0.00088584	     -0.03378737	     -0.00113137	      0.06045567
      0.64769170	     -0.00088566	     -0.03382833	     -0.00113087	      0.05979779
      0.64775959	     -0.00088552	     -0.03385936	     -0.00113050	      0.05929798
      0.64782748	     -0.00088538	     -0.03389039	     -0.00113012	      0.05879718
      0.64792124	     -0.00088519	     -0.03393325	     -0.00112961	      0.05810435
      0.64801501	     -0.00088500	     -0.03397611	     -0.00112909	      0.05741085
      0.64808013	     -0.00088487	     -0.03400588	     -0.00112873	      0.05692922
      0.64814525	     -0.00088474	     -0.03403565	     -0.00112838	      0.05644780
      0.64824489	     -0.00088454	     -0.03408121	     -0.00112783	      0.05571205
      0.64832743	     -0.00088437	     -0.03411895	     -0.00112738	      0.05510383
      0.64840997	     -0.00088420	     -0.03415670	     -0.00112692	      0.05449717
      0.64849252	     -0.00088403	     -0.03419444	     -0.00112647	      0.05389246
      0.64856569	     -0.00088388	     -0.03422791	     -0.00112607	      0.05335831
      0.64863886	     -0.00088373	     -0.03426137	     -0.00112567	      0.05282620
      0.64871203	     -0.00088358	     -0.03429484	     -0.00112527	      0.05229635
      0.64880779	     -0.00088339	     -0.03433864	     -0.00112475	      0.05160675
      0.64888221	     -0.00088323	     -0.03437268	     -0.00112434	      0.05107396
      0.64895664	     -0.00088308	     -0.03440673	     -0.00112393	      0.05054419
      0.64903107	     -0.00088293	     -0.03444078	     -0.00112353	      0.05001766
      0.64912599	     -0.00088274	     -0.03448420	     -0.00112301	      0.04935113
      0.64919902	     -0.00088258	     -0.03451762	     -0.00112261	      0.04884228
      0.64927206	     -0.00088243	     -0.03455103	     -0.00112222	      0.04833707
      0.64936004	     -0.00088225	     -0.03459129	     -0.00112174	      0.04773347
      0.64944802	     -0.00088207	     -0.03463155	     -0.00112126	      0.04713559
      0.64951470	     -0.00088193	     -0.03466206	     -0.00112090	      0.04668643
      0.64958139	     -0.00088180	     -0.03469258	     -0.00112053	      0.04624076
      0.64967627	     -0.00088160	     -0.03473600	     -0.00112002	      0.04561278
      0.64975845	     -0.00088143	     -0.03477361	     -0.00111957	      0.04507490
      0.64984063	     -0.00088126	     -0.03481122	     -0.00111913	      0.04454275
      0.64992282	     -0.00088109	     -0.03484883	     -0.00111868	      0.04401645
      0.64999505	     -0.00088094	     -0.03488189	     -0.00111829	      0.04355875
      0.65006729	     -0.00088079	     -0.03491495	     -0.00111790	      0.04310573
      0.65013953	     -0.00088064	     -0.03494802	     -0.00111751	      0.04265743
      0.65023785	     -0.00088043	     -0.03499302	     -0.00111698	      0.04205502
      0.65031176	     -0.00088028	     -0.03502685	     -0.00111658	      0.04160804
      0.65038567	     -0.00088012	     -0.03506068	     -0.00111618	      0.04116619
      0.65045958	     -0.00087997	     -0.03509451	     -0.00111579	      0.04072950
      0.65055624	     -0.00087976	     -0.03513875	     -0.00111526	      0.04016623
      0.65062858	     -0.00087961	     -0.03517186	     -0.00111488	      0.03975055
      0.65070091	     -0.00087946	     -0.03520497	     -0.00111449	      0.03933991
      0.65078983	     -0.00087927	     -0.03524568	     -0.00111401	      0.03884202
      0.65086930	     -0.00087910	     -0.03528205	     -0.00111358	      0.03840354
      0.65094877	     -0.00087894	     -0.03531843	     -0.00111315	      0.03797116
      0.65102823	     -0.00087877	     -0.03535480	     -0.00111273	      0.03754489
      0.65110770	     -0.00087860	     -0.03539118	     -0.00111230	      0.03712473
      0.65118717	     -0.00087843	     -0.03542755	     -0.00111188	      0.03671067
      0.65126663	     -0.00087826	     -0.03546393	     -0.00111145	      0.03630268
      0.65134610	     -0.00087809	     -0.03550030	     -0.00111103	      0.03590076
      0.65141661	     -0.00087794	     -0.03553257	     -0.00111065	      0.03554922
      0.65148711	     -0.00087779	     -0.03556484	     -0.00111027	      0.03520241
      0.65157379	     -0.00087760	     -0.03560452	     -0.00110981	      0.03478250
      0.65166047	     -0.00087742	     -0.03564419	     -0.00110935	      0.03436968
      0.65173214	     -0.00087726	     -0.03567699	     -0.00110897	      0.03403369
      0.65180380	     -0.00087711	     -0.03570979	     -0.00110858	      0.03370247
      0.65189091	     -0.00087692	     -0.03574965	     -0.00110812	      0.03330626
      0.65197802	     -0.00087673	     -0.03578952	     -0.00110766	      0.03291701
      0.65204703	     -0.00087658	     -0.03582110	     -0.00110729	      0.03261350
      0.65211604	     -0.00087643	     -0.03585268	     -0.00110692	      0.03231428
      0.65220658	     -0.00087623	     -0.03589411	     -0.00110644	      0.03192817
      0.65229713	     -0.00087604	     -0.03593554	     -0.00110596	      0.03154929
      0.65236384	     -0.00087589	     -0.03596607	     -0.00110561	      0.03127470
      0.65243056	     -0.00087575	     -0.03599659	     -0.00110525	      0.03100396
      0.65252541	     -0.00087554	     -0.03603999	     -0.00110475	      0.03062561
      0.65260661	     -0.00087536	     -0.03607714	     -0.00110432	      0.03030775
      0.65268781	     -0.00087518	     -0.03611428	     -0.00110389	      0.02999541
      0.65276901	     -0.00087500	     -0.03615142	     -0.00110346	      0.02968850
      0.65285021	     -0.00087482	     -0.03618857	     -0.00110303	      0.02938697
      0.65292020	     -0.00087467	     -0.03622058	     -0.00110266	      0.02913132
      0.65299019	     -0.00087451	     -0.03625259	     -0.00110229	      0.02887956
      0.65307770	     -0.00087432	     -0.03629261	     -0.00110183	      0.02857020
      0.65316521	     -0.00087413	     -0.03633263	     -0.00110137	      0.02826677
      0.65323540	     -0.00087397	     -0.03636472	     -0.00110100	      0.02802763
      0.65330559	     -0.00087381	     -0.03639681	     -0.00110063	      0.02779220
      0.65339443	     -0.00087362	     -0.03643743	     -0.00110016	      0.02749945
      0.65348327	     -0.00087342	     -0.03647804	     -0.00109970	      0.02721249
      0.65355064	     -0.00087327	     -0.03650884	     -0.00109934	      0.02699868
      0.65361801	     -0.00087311	     -0.03653963	     -0.00109899	      0.02678811
      0.65371110	     -0.00087290	     -0.03658218	     -0.00109850	      0.02650237
      0.65380419	     -0.00087270	     -0.03662472	     -0.00109801	      0.02622262
      0.65386864	     -0.00087255	     -0.03665417	     -0.00109768	      0.02603239
      0.65393310	     -0.00087240	     -0.03668362	     -0.00109734	      0.02584494
      0.65403241	     -0.00087218	     -0.03672899	     -0.00109682	      0.02556147
      0.65411424	     -0.00087199	     -0.03676637	     -0.00109639	      0.02533273
      0.65419607	     -0.00087181	     -0.03680374	     -0.00109596	      0.02510827
      0.65427789	     -0.00087162	     -0.03684111	     -0.00109554	      0.02488802
      0.65435087	     -0.00087145	     -0.03687444	     -0.00109515	      0.02469510
      0.65442384	     -0.00087129	     -0.03690776	     -0.00109477	      0.02450541
      0.65449682	     -0.00087112	     -0.03694107	     -0.00109439	      0.02431893
      0.65459057	     -0.00087090	     -0.03698387	     -0.00109391	      0.02408399
      0.65466473	     -0.00087073	     -0.03701772	     -0.00109303	      0.02390175
      0.65473889	     -0.00087056	     -0.03705157	     -0.00106704	      0.02372266
      0.65481305	     -0.00087039	     -0.03708541	     -0.00095210	      0.02354667
      0.65490390	     -0.00087018	     -0.03712686	     -0.00058114	      0.02333525
      0.65498007	     -0.00087001	     -0.03716161	      0.00002219	      0.02316143
      0.65499568	     -0.00086997	     -0.03716873	      0.00018662	      0.02312621
      0.65500568	     -0.00086995	     -0.03717329	      0.00030003	      0.02310371
      0.65501568	     -0.00086992	     -0.03717785	      0.00041990	      0.02308126
      0.65502852	     -0.00086989	     -0.03718370	      0.00058349	      0.02305252
      0.65504135	     -0.00086986	     -0.03718956	      0.00075828	      0.02302386
      0.65505786	     -0.00086981	     -0.03719708	      0.00099999	      0.02298711
      0.65507437	     -0.00086975	     -0.03720460	      0.00126127	      0.02295049
      0.65509088	     -0.00086968	     -0.03721212	      0.00154263	      0.02291397
      0.65510739	     -0.00086960	     -0.03721962	      0.00184454	      0.02287756
      0.65512390	     -0.00086951	     -0.03722712	      0.00216739	      0.02284125
      0.65514041	     -0.00086940	     -0.03723460	      0.00251153	      0.02280502
      0.65516041	     -0.00086924	     -0.03724366	      0.00295740	      0.02276122
      0.65518042	     -0.00086906	     -0.03725269	      0.00343532	      0.02271753
      0.65520042	     -0.00086885	     -0.03726170	      0.00394551	      0.02267392
      0.65522042	     -0.00086861	     -0.03727069	      0.00448809	      0.02263037
      0.65524043	     -0.00086833	     -0.03727965	      0.00506301	      0.02258687
      0.65526043	     -0.00086803	     -0.03728857	      0.00567011	      0.02254340
      0.65528043	     -0.00086769	     -0.03729746	      0.00630907	      0.02249995
      0.65530044	     -0.00086731	     -0.03730632	      0.00697948	      0.02245648
      0.65532044	     -0.00086689	     -0.03731514	      0.00768079	      0.02241300
      0.65534044	     -0.00086644	     -0.03732391	      0.00841233	      0.02236946
      0.65536044	     -0.00086594	     -0.03733264	      0.00917335	      0.02232587
      0.65538045	     -0.00086541	     -0.03734131	      0.00996298	      0.02228219
      0.65540045	     -0.00086483	     -0.03734994	      0.01078026	      0.02223841
      0.65542045	     -0.00086421	     -0.03735851	      0.01162418	      0.02219451
      0.65544046	     -0.00086354	     -0.03736702	      0.01249363	      0.02215046
      0.65546046	     -0.00086283	     -0.03737547	      0.01338746	      0.02210625
      0.65548046	     -0.00086207	     -0.03738386	      0.01430444	      0.02206185
      0.65550047	     -0.00086127	     -0.03739217	      0.01524333	      0.02201725
      0.65552047	     -0.00086041	     -0.03740041	      0.01620283	      0.02197242
      0.65554047	     -0.00085951	     -0.03740858	      0.01718162	      0.02192734
      0.65556462	     -0.00085835	     -0.03741833	      0.01838694	      0.02187256
      0.65558876	     -0.00085712	     -0.03742795	      0.01961602	      0.02181735
      0.65561291	     -0.00085581	     -0.03743745	      0.02086649	      0.02176166
      0.65563706	     -0.00085443	     -0.03744681	      0.02213593	      0.02170547
      0.65566120	     -0.00085296	     -0.03745603	      0.02342196	      0.02164872
      0.65568535	     -0.00085142	     -0.03746510	      0.02472223	      0.02159139
      0.65570949	     -0.00084979	     -0.03747401	      0.02603442	      0.02153342
      0.65573364	     -0.00084809	     -0.03748276	      0.02735626	      0.02147479
      0.65575779	     -0.00084630	     -0.03749134	      0.02868551	      0.02141544
      0.65578193	     -0.00084442	     -0.03749974	      0.03002003	      0.02135535
      0.65580608	     -0.00084246	     -0.03750795	      0.03135770	      0.02129446
      0.65583023	     -0.00084041	     -0.03751597	      0.03269649	      0.02123275
      0.65585437	     -0.00083828	     -0.03752379	      0.03403445	      0.02117016
      0.65587852	     -0.00083606	     -0.03753141	      0.03536969	      0.02110666
      0.65590266	     -0.00083375	     -0.03753880	      0.03670040	      0.02104221
      0.65592681	     -0.00083134	     -0.03754598	      0.03802483	      0.02097677
      0.65595096	     -0.00082885	     -0.03755293	      0.03934134	      0.02091029
      0.65597510	     -0.00082627	     -0.03755964	      0.04064834	      0.02084275
      0.65599925	     -0.00082359	     -0.03756610	      0.04194432	      0.02077408
      0.65602340	     -0.00082082	     -0.03757231	      0.04322785	      0.02070427
      0.65604754	     -0.00081796	     -0.03757826	      0.04449757	      0.02063326
      0.65607169	     -0.00081500	     -0.03758394	      0.04575220	      0.02056102
      0.65609583	     -0.00081195	     -0.03758934	      0.04699051	      0.02048751
      0.65611998	     -0.00080881	     -0.03759446	      0.04821136	      0.02041268
      0.65614413	     -0.00080556	     -0.03759929	      0.04941366	      0.02033650
      0.65616827	     -0.00080223	     -0.03760382	      0.05059639	      0.02025894
      0.65619242	     -0.00079879	     -0.03760803	      0.05175859	      0.02017994
      0.65621657	     -0.00079526	     -0.03761193	      0.05289937	      0.02009948
      0.65624071	     -0.00079163	     -0.03761551	      0.05401788	      0.02001751
      0.65626486	     -0.00078790	     -0.03761875	      0.05511334	      0.01993400
      0.65629399	     -0.00078328	     -0.03762221	      0.05640315	      0.01983115
      0.65632312	     -0.00077851	     -0.03762516	      0.05765714	      0.01972593
      0.65635225	     -0.00077359	     -0.03762758	      0.05887421	      0.01961829
      0.65638138	     -0.00076853	     -0.03762947	      0.06005337	      0.01950815
      0.65641051	     -0.00076333	     -0.03763079	      0.06119370	      0.01939545
      0.65643964	     -0.00075798	     -0.03763155	      0.06229438	      0.01928014
      0.65646877	     -0.00075248	     -0.03763173	      0.06335466	      0.01916214
      0.65649790	     -0.00074684	     -0.03763131	      0.06437386	      0.01904141
      0.65652703	     -0.00074105	     -0.03763028	      0.06535139	      0.01891788
      0.65655616	     -0.00073512	     -0.03762862	      0.06628671	      0.01879149
      0.65658529	     -0.00072904	     -0.03762632	      0.06717935	      0.01866218
      0.65661441	     -0.00072281	     -0.03762336	      0.06802888	      0.01852989
      0.65664354	     -0.00071643	     -0.03761973	      0.06883495	      0.01839458
      0.65667267	     -0.00070990	     -0.03761541	      0.06959724	      0.01825617
      0.65670180	     -0.00070322	     -0.03761039	      0.07031548	      0.01811463
      0.65673093	     -0.00069639	     -0.03760466	      0.07098946	      0.01796988
      0.65675710	     -0.00069013	     -0.03759888	      0.07155692	      0.01783710
      0.65678326	     -0.00068374	     -0.03759250	      0.07208842	      0.01770165
      0.65680943	     -0.00067723	     -0.03758551	      0.07258385	      0.01756350
      0.65683559	     -0.00067060	     -0.03757789	      0.07304316	      0.01742260
      0.65686175	     -0.00066384	     -0.03756963	      0.07346629	      0.01727891
      0.65688792	     -0.00065695	     -0.03756073	      0.07385322	      0.01713240
      0.65691084	     -0.00065080	     -0.03755238	      0.07416239	      0.01700170
      0.65693375	     -0.00064456	     -0.03754352	      0.07444377	      0.01686878
      0.65695667	     -0.00063822	     -0.03753414	      0.07469734	      0.01673360
      0.65697959	     -0.00063177	     -0.03752422	      0.07492312	      0.01659613
      0.65700251	     -0.00062521	     -0.03751376	      0.07512112	      0.01645635
      0.65702295	     -0.00061928	     -0.03750397	      0.07527427	      0.01632972
      0.65704339	     -0.00061325	     -0.03749373	      0.07540536	      0.01620120
      0.65706382	     -0.00060714	     -0.03748304	      0.07551439	      0.01607076
      0.65708426	     -0.00060093	     -0.03747188	      0.07560137	      0.01593839
      0.65710470	     -0.00059463	     -0.03746027	      0.07566633	      0.01580406
      0.65712289	     -0.00058893	     -0.03744952	      0.07570563	      0.01568279
      0.65714109	     -0.00058316	     -0.03743840	      0.07572748	      0.01555992
      0.65715928	     -0.00057730	     -0.03742688	      0.07573189	      0.01543544
      0.65717748	     -0.00057136	     -0.03741497	      0.07571886	      0.01530932
      0.65719567	     -0.00056533	     -0.03740266	      0.07568837	      0.01518153
      0.65721191	     -0.00055987	     -0.03739133	      0.07564642	      0.01506603
      0.65722816	     -0.00055434	     -0.03737966	      0.07559054	      0.01494917
      0.65724440	     -0.00054872	     -0.03736766	      0.07552074	      0.01483092
      0.65726064	     -0.00054302	     -0.03735532	      0.07543699	      0.01471126
      0.65727688	     -0.00053724	     -0.03734263	      0.07533927	      0.01459017
      0.65729140	     -0.00053199	     -0.03733098	      0.07524008	      0.01448072
      0.65730591	     -0.00052666	     -0.03731905	      0.07512969	      0.01437008
      0.65732043	     -0.00052126	     -0.03730682	      0.07500807	      0.01425823
      0.65733494	     -0.00051576	     -0.03729429	      0.07487517	      0.01414516
      0.65734946	     -0.00051018	     -0.03728146	      0.07473096	      0.01403084
      0.65736245	     -0.00050511	     -0.03726970	      0.07459227	      0.01392743
      0.65737544	     -0.00049995	     -0.03725770	      0.07444444	      0.01382298
      0.65738843	     -0.00049470	     -0.03724543	      0.07428743	      0.01371747
      0.65740142	     -0.00048937	     -0.03723289	      0.07412119	      0.01361086
      0.65741441	     -0.00048394	     -0.03722007	      0.07394566	      0.01350313
      0.65742603	     -0.00047899	     -0.03720838	      0.07378082	      0.01340585
      0.65743764	     -0.00047396	     -0.03719646	      0.07360845	      0.01330762
      0.65744926	     -0.00046883	     -0.03718429	      0.07342849	      0.01320843
      0.65746087	     -0.00046360	     -0.03717189	      0.07324088	      0.01310824
      0.65747249	     -0.00045826	     -0.03715923	      0.07304556	      0.01300703
      0.65748286	     -0.00045339	     -0.03714771	      0.07286458	      0.01291578
      0.65749323	     -0.00044843	     -0.03713598	      0.07267733	      0.01282365
      0.65750359	     -0.00044335	     -0.03712403	      0.07248373	      0.01273063
      0.65751396	     -0.00043815	     -0.03711186	      0.07228370	      0.01263668
      0.65752433	     -0.00043282	     -0.03709944	      0.07207715	      0.01254175
      0.65753433	     -0.00042755	     -0.03708724	      0.07187170	      0.01244925
      0.65754433	     -0.00042214	     -0.03707479	      0.07166001	      0.01235578
      0.65755433	     -0.00041657	     -0.03706210	      0.07144197	      0.01226127
      0.65756433	     -0.00041083	     -0.03704914	      0.07121748	      0.01216569
      0.65757433	     -0.00040489	     -0.03703591	      0.07098640	      0.01206898
      0.65758433	     -0.00039874	     -0.03702239	      0.07074860	      0.01197106
      0.65759433	     -0.00039235	     -0.03700856	      0.07050391	      0.01187186
      0.65760433	     -0.00038569	     -0.03699440	      0.07025217	      0.01177129
      0.65761433	     -0.00037872	     -0.03697987	      0.06999317	      0.01166924
      0.65762433	     -0.00037147	     -0.03696500	      0.06972640	      0.01156572
      0.65763433	     -0.00036410	     -0.03694983	      0.06945104	      0.01146095
      0.65764433	     -0.00035672	     -0.03693442	      0.06916658	      0.01135513
      0.65765433	     -0.00034941	     -0.03691882	      0.06887286	      0.01124840
      0.65766433	     -0.00034224	     -0.03690304	      0.06856987	      0.01114089
      0.65767433	     -0.00033525	     -0.03688711	      0.06825779	      0.01103268
      0.65768433	     -0.00032847	     -0.03687105	      0.06793685	      0.01092387
      0.65769433	     -0.00032193	     -0.03685489	      0.06760737	      0.01081455
      0.65770433	     -0.00031564	     -0.03683863	      0.06726973	      0.01070479
      0.65771433	     -0.00030962	     -0.03682229	      0.06692434	      0.01059465
      0.65772433	     -0.00030389	     -0.03680589	      0.06657164	      0.01048421
      0.65773433	     -0.00029844	     -0.03678944	      0.06621210	      0.01037353
      0.65774433	     -0.00029329	     -0.03677294	      0.06584622	      0.01026266
      0.65775433	     -0.00028843	     -0.03675641	      0.06547448	      0.01015164
      0.65776433	     -0.00028387	     -0.03673986	      0.06509739	      0.01004053
      0.65777433	     -0.00027959	     -0.03672328	      0.06471545	      0.00992937
      0.65778433	     -0.00027559	     -0.03670670	      0.06432914	      0.00981818
      0.65779433	     -0.00027186	     -0.03669010	      0.06393895	      0.00970701
      0.65780433	     -0.00026840	     -0.03667350	      0.06354536	      0.00959588
      0.65781433	     -0.00026519	     -0.03665690	      0.06314880	      0.00948482
      0.65782433	     -0.00026223	     -0.03664030	      0.06274972	      0.00937385
      0.65783433	     -0.00025950	     -0.03662371	      0.06234853	      0.00926298
      0.65784433	     -0.00025698	     -0.03660712	      0.06194562	      0.00915224
      0.65785433	     -0.00025468	     -0.03659054	      0.06154137	      0.00904164
      0.65786433	     -0.00025258	     -0.03657397	      0.06113612	      0.00893120
      0.65787433	     -0.00025066	     -0.03655740	      0.06073021	      0.00882092
      0.65788433	     -0.00024892	     -0.03654085	      0.06032395	      0.00871083
      0.65789433	     -0.00024735	     -0.03652431	      0.05991762	      0.00860092
      0.65790433	     -0.00024594	     -0.03650778	      0.05951151	      0.00849122
      0.65791433	     -0.00024467	     -0.03649126	      0.05910584	      0.00838172
      0.65792433	     -0.00024354	     -0.03647475	      0.05870087	      0.00827243
      0.65793433	     -0.00024254	     -0.03645826	      0.05829680	      0.00816336
      0.65794433	     -0.00024167	     -0.03644177	      0.05789384	      0.00805452
      0.65795433	     -0.00024091	     -0.03642530	      0.05749217	      0.00794591
      0.65796433	     -0.00024025	     -0.03640885	      0.05709195	      0.00783753
      0.65797433	     -0.00023970	     -0.03639240	      0.05669335	      0.00772939
      0.65798433	     -0.00023924	     -0.03637597	      0.05629650	      0.00762149
      0.65799638	     -0.00023880	     -0.03635618	      0.05582082	      0.00749180
      0.65800843	     -0.00023848	     -0.03633642	      0.05534809	      0.00736247
      0.65802048	     -0.00023827	     -0.03631667	      0.05487848	      0.00723350
      0.65803253	     -0.00023815	     -0.03629694	      0.05441215	      0.00710490
      0.65804458	     -0.00023813	     -0.03627723	      0.05394925	      0.00697666
      0.65805663	     -0.00023819	     -0.03625753	      0.05348990	      0.00684880
      0.65806868	     -0.00023832	     -0.03623785	      0.05303421	      0.00672130
      0.65808073	     -0.00023853	     -0.03621819	      0.05258227	      0.00659418
      0.65809530	     -0.00023887	     -0.03619445	      0.05204109	      0.00644101
      0.65810986	     -0.00023929	     -0.03617073	      0.05150563	      0.00628838
      0.65812443	     -0.00023979	     -0.03614703	      0.05097599	      0.00613630
      0.65813899	     -0.00024035	     -0.03612336	      0.05045224	      0.00598476
      0.65815356	     -0.00024098	     -0.03609971	      0.04993444	      0.00583377
      0.65816812	     -0.00024167	     -0.03607609	      0.04942264	      0.00568331
      0.65818269	     -0.00024241	     -0.03605249	      0.04891685	      0.00553340
      0.65819726	     -0.00024319	     -0.03602891	      0.04841709	      0.00538402
      0.65821518	     -0.00024421	     -0.03599993	      0.04781047	      0.00520097
      0.65823310	     -0.00024528	     -0.03597098	      0.04721294	      0.00501872
      0.65825102	     -0.00024640	     -0.03594207	      0.04662448	      0.00483727
      0.65826894	     -0.00024756	     -0.03591320	      0.04604502	      0.00465661
      0.65828686	     -0.00024875	     -0.03588435	      0.04547448	      0.00447673
      0.65830479	     -0.00024998	     -0.03585554	      0.04491278	      0.00429764
      0.65832271	     -0.00025124	     -0.03582676	      0.04435983	      0.00411932
      0.65834487	     -0.00025282	     -0.03579122	      0.04368799	      0.00389987
      0.65836703	     -0.00025444	     -0.03575572	      0.04302916	      0.00368157
      0.65838919	     -0.00025609	     -0.03572027	      0.04238311	      0.00346443
      0.65841135	     -0.00025775	     -0.03568487	      0.04174960	      0.00324841
      0.65843351	     -0.00025944	     -0.03564952	      0.04112842	      0.00303352
      0.65845567	     -0.00026115	     -0.03561422	      0.04051930	      0.00281974
      0.65848334	     -0.00026329	     -0.03557022	      0.03977548	      0.00255440
      0.65851101	     -0.00026546	     -0.03552629	      0.03904961	      0.00229074
      0.65853867	     -0.00026764	     -0.03548243	      0.03834122	      0.00202874
      0.65856634	     -0.00026983	     -0.03543864	      0.03764983	      0.00176837
      0.65859963	     -0.00027248	     -0.03538605	      0.03683971	      0.00145719
      0.65863292	     -0.00027514	     -0.03533356	      0.03605274	      0.00114830
      0.65867314	     -0.00027837	     -0.03527028	      0.03513174	      0.00077812
      0.65871336	     -0.00028161	     -0.03520715	      0.03424210	      0.00041118
      0.65874689	     -0.00028432	     -0.03515465	      0.03352363	      0.00010777
      0.65878041	     -0.00028703	     -0.03510225	      0.03282534	     -0.00019347
      0.65881600	     -0.00028992	     -0.03504674	      0.03210544	     -0.00051087
      0.65886184	     -0.00029364	     -0.03497540	      0.03120906	     -0.00091628
      0.65891768	     -0.00029819	     -0.03488877	      0.03016236	     -0.00140479
      0.65895325	     -0.00030109	     -0.03483373	      0.02952035	     -0.00171294
      0.65898881	     -0.00030399	     -0.03477882	      0.02889671	     -0.00201880
      0.65902438	     -0.00030689	     -0.03472401	      0.02829079	     -0.00232238
      0.65905994	     -0.00030980	     -0.03466932	      0.02770197	     -0.00262372
      0.65909551	     -0.00031271	     -0.03461474	      0.02712964	     -0.00292283
      0.65913107	     -0.00031562	     -0.03456028	      0.02657323	     -0.00321973
      0.65916664	     -0.00031853	     -0.03450593	      0.02603219	     -0.00351445
      0.65920221	     -0.00032145	     -0.03445169	      0.02550599	     -0.00380701
      0.65923777	     -0.00032436	     -0.03439756	      0.02499411	     -0.00409743
      0.65927334	     -0.00032728	     -0.03434354	      0.02449607	     -0.00438574
      0.65930890	     -0.00033020	     -0.03428963	      0.02401140	     -0.00467194
      0.65934447	     -0.00033312	     -0.03423584	      0.02353964	     -0.00495607
      0.65938003	     -0.00033604	     -0.03418215	      0.02308037	     -0.00523815
      0.65941033	     -0.00033853	     -0.03413651	      0.02269871	     -0.00547680
      0.65944062	     -0.00034102	     -0.03409095	      0.02232556	     -0.00571399
      0.65947847	     -0.00034413	     -0.03403413	      0.02187084	     -0.00600835
      0.65951633	     -0.00034724	     -0.03397743	      0.02142858	     -0.00630046
      0.65954673	     -0.00034974	     -0.03393198	      0.02108211	     -0.00653346
      0.65957714	     -0.00035223	     -0.03388661	      0.02074318	     -0.00676504
      0.65961389	     -0.00035525	     -0.03383187	      0.02034325	     -0.00704309
      0.65965064	     -0.00035827	     -0.03377725	      0.01995368	     -0.00731909
      0.65968102	     -0.00036077	     -0.03373218	      0.01963918	     -0.00754576
      0.65971141	     -0.00036326	     -0.03368718	      0.01933133	     -0.00777107
      0.65974179	     -0.00036576	     -0.03364226	      0.01902996	     -0.00799501
      0.65978414	     -0.00036923	     -0.03357978	      0.01862036	     -0.00830493
      0.65981142	     -0.00037147	     -0.03353962	      0.01836284	     -0.00850315
      0.65983870	     -0.00037371	     -0.03349952	      0.01811009	     -0.00870031
      0.65987773	     -0.00037691	     -0.03344225	      0.01775653	     -0.00898058
      0.65991403	     -0.00037988	     -0.03338910	      0.01743600	     -0.00923931
      0.65995032	     -0.00038285	     -0.03333606	      0.01712320	     -0.00949621
      0.65998023	     -0.00038530	     -0.03329244	      0.01687111	     -0.00970651
      0.66001014	     -0.00038774	     -0.03324889	      0.01662397	     -0.00991559
      0.66004698	     -0.00039075	     -0.03319535	      0.01632617	     -0.01017147
      0.66007638	     -0.00039315	     -0.03315271	      0.01609367	     -0.01037432
      0.66010578	     -0.00039555	     -0.03311014	      0.01586558	     -0.01057601
      0.66013517	     -0.00039795	     -0.03306764	      0.01564179	     -0.01077656
      0.66017639	     -0.00040131	     -0.03300817	      0.01533506	     -0.01105585
      0.66020162	     -0.00040336	     -0.03297182	      0.01515123	     -0.01122574
      0.66022686	     -0.00040541	     -0.03293553	      0.01497033	     -0.01139480
      0.66026567	     -0.00040856	     -0.03287981	      0.01469766	     -0.01165325
      0.66032773	     -0.00041359	     -0.03279097	      0.01427527	     -0.01206249
      0.66035434	     -0.00041575	     -0.03275296	      0.01409907	     -0.01223652
      0.66039192	     -0.00041878	     -0.03269939	      0.01385516	     -0.01248074
      0.66042511	     -0.00042146	     -0.03265216	      0.01364433	     -0.01269503
      0.66046926	     -0.00042502	     -0.03258949	      0.01337051	     -0.01297790
      0.66049422	     -0.00042703	     -0.03255411	      0.01321884	     -0.01313685
      0.66051919	     -0.00042903	     -0.03251878	      0.01306944	     -0.01329505
      0.66055844	     -0.00043218	     -0.03246334	      0.01283906	     -0.01354224
      0.66058901	     -0.00043463	     -0.03242024	      0.01266334	     -0.01373348
      0.66061958	     -0.00043708	     -0.03237722	      0.01249078	     -0.01392362
      0.66065014	     -0.00043952	     -0.03233427	      0.01232130	     -0.01411267
      0.66068071	     -0.00044195	     -0.03229140	      0.01215483	     -0.01430063
      0.66071128	     -0.00044439	     -0.03224859	      0.01199130	     -0.01448753
      0.66074184	     -0.00044682	     -0.03220586	      0.01183064	     -0.01467335
      0.66077241	     -0.00044924	     -0.03216320	      0.01167280	     -0.01485812
      0.66080298	     -0.00045166	     -0.03212061	      0.01151769	     -0.01504184
      0.66083354	     -0.00045407	     -0.03207809	      0.01136527	     -0.01522451
      0.66086411	     -0.00045648	     -0.03203564	      0.01121547	     -0.01540615
      0.66089468	     -0.00045889	     -0.03199326	      0.01106824	     -0.01558676
      0.66092524	     -0.00046129	     -0.03195096	      0.01092351	     -0.01576635
      0.66095581	     -0.00046369	     -0.03190872	      0.01078124	     -0.01594492
      0.66098638	     -0.00046608	     -0.03186655	      0.01064136	     -0.01612249
      0.66101694	     -0.00046846	     -0.03182446	      0.01050383	     -0.01629906
      0.66104751	     -0.00047084	     -0.03178243	      0.01036859	     -0.01647464
      0.66107808	     -0.00047322	     -0.03174047	      0.01023559	     -0.01664923
      0.66110461	     -0.00047528	     -0.03170411	      0.01012194	     -0.01679999
      0.66113114	     -0.00047733	     -0.03166780	      0.01000990	     -0.01695002
      0.66116830	     -0.00048020	     -0.03161703	      0.00985568	     -0.01715889
      0.66119519	     -0.00048227	     -0.03158036	      0.00974596	     -0.01730919
      0.66122208	     -0.00048433	     -0.03154373	      0.00963781	     -0.01745874
      0.66125487	     -0.00048684	     -0.03149915	      0.00950803	     -0.01764009
      0.66128701	     -0.00048930	     -0.03145553	      0.00938300	     -0.01781679
      0.66131914	     -0.00049175	     -0.03141199	      0.00926006	     -0.01799245
      0.66135128	     -0.00049419	     -0.03136852	      0.00913918	     -0.01816709
      0.66137875	     -0.00049627	     -0.03133142	      0.00903744	     -0.01831558
      0.66140622	     -0.00049835	     -0.03129438	      0.00893714	     -0.01846332
      0.66143369	     -0.00050042	     -0.03125739	      0.00883826	     -0.01861034
      0.66146914	     -0.00050308	     -0.03120973	      0.00871268	     -0.01879901
      0.66149942	     -0.00050535	     -0.03116910	      0.00860722	     -0.01895918
      0.66152970	     -0.00050762	     -0.03112853	      0.00850338	     -0.01911848
      0.66155998	     -0.00050987	     -0.03108803	      0.00840112	     -0.01927691
      0.66159026	     -0.00051212	     -0.03104759	      0.00830041	     -0.01943448
      0.66162054	     -0.00051436	     -0.03100722	      0.00820123	     -0.01959120
      0.66165082	     -0.00051660	     -0.03096692	      0.00810353	     -0.01974707
      0.66168110	     -0.00051883	     -0.03092668	      0.00800729	     -0.01990209
      0.66171138	     -0.00052105	     -0.03088650	      0.00791249	     -0.02005628
      0.66174166	     -0.00052326	     -0.03084639	      0.00781910	     -0.02020964
      0.66177194	     -0.00052547	     -0.03080634	      0.00772708	     -0.02036216
      0.66180222	     -0.00052766	     -0.03076635	      0.00763642	     -0.02051387
      0.66183250	     -0.00052986	     -0.03072643	      0.00754709	     -0.02066476
      0.66186278	     -0.00053204	     -0.03068658	      0.00745905	     -0.02081484
      0.66189306	     -0.00053422	     -0.03064678	      0.00737230	     -0.02096411
      0.66192333	     -0.00053638	     -0.03060705	      0.00728679	     -0.02111258
      0.66195361	     -0.00053854	     -0.03056739	      0.00720252	     -0.02126026
      0.66198389	     -0.00054070	     -0.03052778	      0.00711946	     -0.02140714
      0.66201417	     -0.00054284	     -0.03048824	      0.00703758	     -0.02155324
      0.66204445	     -0.00054498	     -0.03044876	      0.00695686	     -0.02169856
      0.66207473	     -0.00054711	     -0.03040935	      0.00687729	     -0.02184311
      0.66210501	     -0.00054923	     -0.03036999	      0.00679883	     -0.02198688
      0.66213529	     -0.00055134	     -0.03033070	      0.00672148	     -0.02212989
      0.66216557	     -0.00055345	     -0.03029147	      0.00664521	     -0.02227214
      0.66219585	     -0.00055554	     -0.03025230	      0.00657000	     -0.02241364
      0.66222613	     -0.00055763	     -0.03021320	      0.00649583	     -0.02255438
      0.66225641	     -0.00055971	     -0.03017415	      0.00642269	     -0.02269437
      0.66228669	     -0.00056178	     -0.03013517	      0.00635055	     -0.02283363
      0.66231697	     -0.00056384	     -0.03009625	      0.00627940	     -0.02297215
      0.66234725	     -0.00056590	     -0.03005739	      0.00620923	     -0.02310993
      0.66237752	     -0.00056794	     -0.03001859	      0.00614000	     -0.02324699
      0.66240780	     -0.00056998	     -0.02997985	      0.00607171	     -0.02338332
      0.66244429	     -0.00057242	     -0.02993325	      0.00599065	     -0.02354665
      0.66247041	     -0.00057416	     -0.02989995	      0.00593343	     -0.02366292
      0.66249652	     -0.00057590	     -0.02986669	      0.00587687	     -0.02377866
      0.66253169	     -0.00057822	     -0.02982197	      0.00580173	     -0.02393370
      0.66256554	     -0.00058045	     -0.02977901	      0.00573051	     -0.02408202
      0.66260843	     -0.00058325	     -0.02972469	      0.00564177	     -0.02426869
      0.66263311	     -0.00058486	     -0.02969349	      0.00559147	     -0.02437548
      0.66265778	     -0.00058646	     -0.02966232	      0.00554170	     -0.02448180
      0.66269725	     -0.00058900	     -0.02961256	      0.00546319	     -0.02465092
      0.66272957	     -0.00059108	     -0.02957190	      0.00539991	     -0.02478852
      0.66276188	     -0.00059314	     -0.02953130	      0.00533751	     -0.02492536
      0.66279419	     -0.00059519	     -0.02949077	      0.00527596	     -0.02506143
      0.66282269	     -0.00059699	     -0.02945508	      0.00522239	     -0.02518080
      0.66285118	     -0.00059878	     -0.02941945	      0.00516946	     -0.02529958
      0.66288856	     -0.00060112	     -0.02937278	      0.00510099	     -0.02545451
      0.66291802	     -0.00060295	     -0.02933607	      0.00504779	     -0.02557591
      0.66294748	     -0.00060478	     -0.02929941	      0.00499525	     -0.02569669
      0.66297694	     -0.00060659	     -0.02926280	      0.00494335	     -0.02581687
      0.66301439	     -0.00060889	     -0.02921635	      0.00487829	     -0.02596876
      0.66304597	     -0.00061081	     -0.02917724	      0.00482420	     -0.02609611
      0.66307756	     -0.00061272	     -0.02913819	      0.00477082	     -0.02622277
      0.66310914	     -0.00061463	     -0.02909920	      0.00471812	     -0.02634875
      0.66314073	     -0.00061652	     -0.02906028	      0.00466611	     -0.02647405
      0.66317231	     -0.00061840	     -0.02902141	      0.00461477	     -0.02659867
      0.66320390	     -0.00062027	     -0.02898261	      0.00456409	     -0.02672262
      0.66323548	     -0.00062214	     -0.02894387	      0.00451405	     -0.02684590
      0.66327158	     -0.00062425	     -0.02889967	      0.00445765	     -0.02698600
      0.66330768	     -0.00062635	     -0.02885555	      0.00440206	     -0.02712524
      0.66333532	     -0.00062795	     -0.02882183	      0.00436005	     -0.02723123
      0.66336295	     -0.00062954	     -0.02878816	      0.00431851	     -0.02733672
      0.66340617	     -0.00063201	     -0.02873559	      0.00425444	     -0.02750075
      0.66343450	     -0.00063362	     -0.02870119	      0.00421304	     -0.02760761
      0.66346283	     -0.00063522	     -0.02866684	      0.00417211	     -0.02771396
      0.66350080	     -0.00063736	     -0.02862088	      0.00411797	     -0.02785567
      0.66353774	     -0.00063942	     -0.02857625	      0.00406606	     -0.02799269
      0.66357469	     -0.00064146	     -0.02853170	      0.00401490	     -0.02812884
      0.66360640	     -0.00064320	     -0.02849352	      0.00397157	     -0.02824505
      0.66363811	     -0.00064494	     -0.02845540	      0.00392877	     -0.02836063
      0.66366983	     -0.00064666	     -0.02841735	      0.00388650	     -0.02847560
      0.66370838	     -0.00064874	     -0.02837116	      0.00383581	     -0.02861451
      0.66374692	     -0.00065080	     -0.02832507	      0.00378587	     -0.02875252
      0.66377597	     -0.00065235	     -0.02829041	      0.00374873	     -0.02885590
      0.66380501	     -0.00065388	     -0.02825579	      0.00371201	     -0.02895878
      0.66384339	     -0.00065590	     -0.02821012	      0.00366410	     -0.02909396
      0.66388169	     -0.00065789	     -0.02816463	      0.00361698	     -0.02922799
      0.66391999	     -0.00065987	     -0.02811923	      0.00357054	     -0.02936115
      0.66395127	     -0.00066148	     -0.02808221	      0.00353310	     -0.02946928
      0.66398256	     -0.00066307	     -0.02804525	      0.00349611	     -0.02957684
      0.66402335	     -0.00066514	     -0.02799713	      0.00344851	     -0.02971626
      0.66405618	     -0.00066679	     -0.02795848	      0.00341074	     -0.02982775
      0.66408901	     -0.00066842	     -0.02791990	      0.00337343	     -0.02993862
      0.66412183	     -0.00067005	     -0.02788138	      0.00333657	     -0.03004888
      0.66416481	     -0.00067216	     -0.02783104	      0.00328898	     -0.03019232
      0.66419549	     -0.00067366	     -0.02779517	      0.00325548	     -0.03029408
      0.66422616	     -0.00067514	     -0.02775936	      0.00322235	     -0.03039531
      0.66426632	     -0.00067707	     -0.02771257	      0.00317954	     -0.03052703
      0.66430526	     -0.00067892	     -0.02766728	      0.00313863	     -0.03065392
      0.66434420	     -0.00068076	     -0.02762207	      0.00309830	     -0.03077999
      0.66437730	     -0.00068231	     -0.02758371	      0.00306445	     -0.03088651
      0.66441040	     -0.00068385	     -0.02754541	      0.00303102	     -0.03099244
      0.66445137	     -0.00068574	     -0.02749810	      0.00299018	     -0.03112273
      0.66448668	     -0.00068735	     -0.02745739	      0.00295546	     -0.03123433
      0.66452200	     -0.00068895	     -0.02741675	      0.00292118	     -0.03134528
      0.66455732	     -0.00069054	     -0.02737618	      0.00288732	     -0.03145558
      0.66459264	     -0.00069211	     -0.02733568	      0.00285389	     -0.03156522
      0.66462795	     -0.00069368	     -0.02729525	      0.00282088	     -0.03167422
      0.66467359	     -0.00069568	     -0.02724311	      0.00277882	     -0.03181413
      0.66470512	     -0.00069704	     -0.02720716	      0.00275017	     -0.03191015
      0.66473664	     -0.00069840	     -0.02717127	      0.00272183	     -0.03200566
      0.66478051	     -0.00070028	     -0.02712141	      0.00268291	     -0.03213773
      0.66482212	     -0.00070204	     -0.02707422	      0.00264655	     -0.03226213
      0.66486374	     -0.00070378	     -0.02702712	      0.00261070	     -0.03238567
      0.66489777	     -0.00070519	     -0.02698866	      0.00258177	     -0.03248607
      0.66493181	     -0.00070659	     -0.02695028	      0.00255318	     -0.03258591
      0.66497561	     -0.00070837	     -0.02690096	      0.00251686	     -0.03271358
      0.66501404	     -0.00070992	     -0.02685778	      0.00248546	     -0.03282480
      0.66505247	     -0.00071146	     -0.02681469	      0.00245447	     -0.03293532
      0.66509089	     -0.00071298	     -0.02677168	      0.00242388	     -0.03304513
      0.66512932	     -0.00071449	     -0.02672875	      0.00239369	     -0.03315424
      0.66516774	     -0.00071598	     -0.02668589	      0.00236389	     -0.03326266
      0.66520617	     -0.00071746	     -0.02664312	      0.00233448	     -0.03337038
      0.66524460	     -0.00071892	     -0.02660042	      0.00230544	     -0.03347742
      0.66528302	     -0.00072037	     -0.02655781	      0.00227678	     -0.03358378
      0.66532145	     -0.00072180	     -0.02651527	      0.00224849	     -0.03368946
      0.66535987	     -0.00072323	     -0.02647281	      0.00222056	     -0.03379447
      0.66539830	     -0.00072463	     -0.02643043	      0.00219299	     -0.03389881
      0.66544763	     -0.00072642	     -0.02637615	      0.00215810	     -0.03403179
      0.66548273	     -0.00072768	     -0.02633760	      0.00213363	     -0.03412574
      0.66551782	     -0.00072892	     -0.02629911	      0.00210944	     -0.03421915
      0.66556540	     -0.00073059	     -0.02624706	      0.00207709	     -0.03434489
      0.66561297	     -0.00073224	     -0.02619512	      0.00204525	     -0.03446963
      0.66564763	     -0.00073343	     -0.02615735	      0.00202235	     -0.03455992
      0.66568229	     -0.00073460	     -0.02611964	      0.00199972	     -0.03464969
      0.66573204	     -0.00073627	     -0.02606563	      0.00196768	     -0.03477761
      0.66577537	     -0.00073771	     -0.02601870	      0.00194019	     -0.03488818
      0.66581869	     -0.00073913	     -0.02597186	      0.00191308	     -0.03499796
      0.66586202	     -0.00074053	     -0.02592512	      0.00188635	     -0.03510695
      0.66590071	     -0.00074177	     -0.02588347	      0.00186280	     -0.03520361
      0.66593939	     -0.00074300	     -0.02584190	      0.00183954	     -0.03529966
      0.66597808	     -0.00074421	     -0.02580040	      0.00181656	     -0.03539509
      0.66602999	     -0.00074582	     -0.02574484	      0.00178617	     -0.03552218
      0.66607213	     -0.00074711	     -0.02569983	      0.00176187	     -0.03562456
      0.66611427	     -0.00074838	     -0.02565492	      0.00173789	     -0.03572623
      0.66615641	     -0.00074964	     -0.02561009	      0.00171423	     -0.03582719
      0.66619855	     -0.00075088	     -0.02556536	      0.00169088	     -0.03592745
      0.66624070	     -0.00075211	     -0.02552071	      0.00166784	     -0.03602702
      0.66628284	     -0.00075332	     -0.02547616	      0.00164509	     -0.03612589
      0.66633735	     -0.00075487	     -0.02541865	      0.00161612	     -0.03625278
      0.66637479	     -0.00075592	     -0.02537924	      0.00159650	     -0.03633927
      0.66641223	     -0.00075696	     -0.02533990	      0.00157711	     -0.03642523
      0.66646460	     -0.00075839	     -0.02528500	      0.00155036	     -0.03654456
      0.66651407	     -0.00075972	     -0.02523326	      0.00152549	     -0.03665635
      0.66656353	     -0.00076104	     -0.02518164	      0.00150100	     -0.03676722
      0.66660453	     -0.00076211	     -0.02513895	      0.00148097	     -0.03685843
      0.66664553	     -0.00076318	     -0.02509635	      0.00146120	     -0.03694903
      0.66669797	     -0.00076451	     -0.02504197	      0.00143627	     -0.03706401
      0.66674242	     -0.00076563	     -0.02499598	      0.00141545	     -0.03716071
      0.66678688	     -0.00076674	     -0.02495008	      0.00139490	     -0.03725672
      0.66683134	     -0.00076783	     -0.02490428	      0.00137463	     -0.03735201
      0.66687579	     -0.00076890	     -0.02485857	      0.00135463	     -0.03744662
      0.66692025	     -0.00076997	     -0.02481297	      0.00133489	     -0.03754053
      0.66697385	     -0.00077123	     -0.02475810	      0.00131145	     -0.03765285
      0.66702025	     -0.00077230	     -0.02471072	      0.00129145	     -0.03774929
      0.66706666	     -0.00077336	     -0.02466343	      0.00127173	     -0.03784499
      0.66711306	     -0.00077441	     -0.02461626	      0.00125228	     -0.03793996
      0.66715946	     -0.00077543	     -0.02456918	      0.00123309	     -0.03803421
      0.66720587	     -0.00077645	     -0.02452221	      0.00121417	     -0.03812775
      0.66725227	     -0.00077745	     -0.02447534	      0.00119551	     -0.03822057
      0.66729868	     -0.00077844	     -0.02442857	      0.00117710	     -0.03831268
      0.66735264	     -0.00077956	     -0.02437430	      0.00115600	     -0.03841893
      0.66740661	     -0.00078067	     -0.02432017	      0.00113523	     -0.03852423
      0.66744806	     -0.00078151	     -0.02427870	      0.00111951	     -0.03860447
      0.66748950	     -0.00078234	     -0.02423731	      0.00110397	     -0.03868416
      0.66754895	     -0.00078351	     -0.02417808	      0.00108201	     -0.03879751
      0.66759776	     -0.00078445	     -0.02412957	      0.00106426	     -0.03888975
      0.66764657	     -0.00078538	     -0.02408117	      0.00104676	     -0.03898126
      0.66769538	     -0.00078629	     -0.02403288	      0.00102951	     -0.03907203
      0.66774418	     -0.00078719	     -0.02398470	      0.00101250	     -0.03916208
      0.66779299	     -0.00078808	     -0.02393663	      0.00099572	     -0.03925140
      0.66784612	     -0.00078902	     -0.02388443	      0.00097773	     -0.03934781
      0.66789924	     -0.00078995	     -0.02383237	      0.00096000	     -0.03944338
      0.66795237	     -0.00079087	     -0.02378043	      0.00094255	     -0.03953811
      0.66800549	     -0.00079177	     -0.02372862	      0.00092536	     -0.03963202
      0.66804886	     -0.00079249	     -0.02368642	      0.00091151	     -0.03970808
      0.66809223	     -0.00079320	     -0.02364431	      0.00089784	     -0.03978359
      0.66815168	     -0.00079416	     -0.02358672	      0.00087936	     -0.03988623
      0.66821112	     -0.00079510	     -0.02352929	      0.00086120	     -0.03998786
      0.66825501	     -0.00079578	     -0.02348700	      0.00084798	     -0.04006225
      0.66829889	     -0.00079645	     -0.02344479	      0.00083493	     -0.04013609
      0.66835778	     -0.00079733	     -0.02338828	      0.00081766	     -0.04023437
      0.66841667	     -0.00079820	     -0.02333193	      0.00080068	     -0.04033169
      0.66846572	     -0.00079891	     -0.02328512	      0.00078675	     -0.04041202
      0.66851476	     -0.00079960	     -0.02323842	      0.00077301	     -0.04049170
      0.66857208	     -0.00080040	     -0.02318397	      0.00075718	     -0.04058401
      0.66862940	     -0.00080118	     -0.02312966	      0.00074161	     -0.04067546
      0.66868040	     -0.00080187	     -0.02308146	      0.00072796	     -0.04075610
      0.66873140	     -0.00080254	     -0.02303338	      0.00071450	     -0.04083606
      0.66878800	     -0.00080327	     -0.02298015	      0.00069979	     -0.04092402
      0.66884460	     -0.00080398	     -0.02292706	      0.00068530	     -0.04101115
      0.66890120	     -0.00080469	     -0.02287410	      0.00067104	     -0.04109748
      0.66895781	     -0.00080537	     -0.02282129	      0.00065700	     -0.04118300
      0.66900802	     -0.00080597	     -0.02277455	      0.00064472	     -0.04125821
      0.66905824	     -0.00080656	     -0.02272791	      0.00063261	     -0.04133279
      0.66911700	     -0.00080723	     -0.02267349	      0.00061866	     -0.04141928
      0.66917575	     -0.00080789	     -0.02261921	      0.00060493	     -0.04150492
      0.66923450	     -0.00080853	     -0.02256508	      0.00059141	     -0.04158974
      0.66929326	     -0.00080916	     -0.02251110	      0.00057811	     -0.04167373
      0.66934249	     -0.00080968	     -0.02246598	      0.00056713	     -0.04174349
      0.66939172	     -0.00081019	     -0.02242096	      0.00055630	     -0.04181267
      0.66945139	     -0.00081079	     -0.02236654	      0.00054337	     -0.04189577
      0.66951105	     -0.00081138	     -0.02231227	      0.00053064	     -0.04197805
      0.66956673	     -0.00081192	     -0.02226176	      0.00051895	     -0.04205409
      0.66962240	     -0.00081244	     -0.02221138	      0.00050743	     -0.04212943
      0.66968060	     -0.00081298	     -0.02215885	      0.00049558	     -0.04220746
      0.66973881	     -0.00081351	     -0.02210646	      0.00048391	     -0.04228474
      0.66979639	     -0.00081402	     -0.02205477	      0.00047255	     -0.04236045
      0.66985397	     -0.00081451	     -0.02200322	      0.00046136	     -0.04243545
      0.66991217	     -0.00081500	     -0.02195125	      0.00045023	     -0.04251052
      0.66997037	     -0.00081548	     -0.02189942	      0.00043927	     -0.04258488
      0.67002858	     -0.00081595	     -0.02184771	      0.00042848	     -0.04265853
      0.67008680	     -0.00081641	     -0.02179615	      0.00041786	     -0.04273147
      0.67014465	     -0.00081685	     -0.02174504	      0.00040747	     -0.04280326
      0.67020250	     -0.00081729	     -0.02169406	      0.00039724	     -0.04287436
      0.67025305	     -0.00081766	     -0.02164963	      0.00038844	     -0.04293593
      0.67032687	     -0.00081819	     -0.02158494	      0.00037579	     -0.04302491
      0.67038842	     -0.00081861	     -0.02153116	      0.00036544	     -0.04309827
      0.67044374	     -0.00081899	     -0.02148296	      0.00035628	     -0.04316356
      0.67049906	     -0.00081935	     -0.02143487	      0.00034725	     -0.04322826
      0.67056057	     -0.00081975	     -0.02138155	      0.00033738	     -0.04329948
      0.67062208	     -0.00082014	     -0.02132838	      0.00032767	     -0.04336998
      0.67068144	     -0.00082050	     -0.02127721	      0.00031845	     -0.04343733
      0.67074080	     -0.00082085	     -0.02122619	      0.00030938	     -0.04350401
      0.67080117	     -0.00082120	     -0.02117443	      0.00030030	     -0.04357116
      0.67086154	     -0.00082155	     -0.02112281	      0.00029137	     -0.04363762
      0.67092061	     -0.00082187	     -0.02107244	      0.00028277	     -0.04370201
      0.67099207	     -0.00082225	     -0.02101170	      0.00027255	     -0.04377905
      0.67105721	     -0.00082259	     -0.02095649	      0.00026341	     -0.04384847
      0.67113690	     -0.00082299	     -0.02088918	      0.00025244	     -0.04393238
      0.67119712	     -0.00082328	     -0.02083848	      0.00024431	     -0.04399504
      0.67127786	     -0.00082366	     -0.02077072	      0.00023363	     -0.04407805
      0.67134698	     -0.00082397	     -0.02071290	      0.00022466	     -0.04414824
      0.67140252	     -0.00082421	     -0.02066657	      0.00021758	     -0.04420404
      0.67145807	     -0.00082445	     -0.02062037	      0.00021060	     -0.04425932
      0.67152179	     -0.00082471	     -0.02056749	      0.00020273	     -0.04432211
      0.67158552	     -0.00082497	     -0.02051477	      0.00019500	     -0.04438422
      0.67164728	     -0.00082521	     -0.02046383	      0.00018763	     -0.04444378
      0.67170903	     -0.00082544	     -0.02041303	      0.00018039	     -0.04450272
      0.67176754	     -0.00082565	     -0.02036504	      0.00017365	     -0.04455798
      0.67184439	     -0.00082592	     -0.02030218	      0.00016495	     -0.04462975
      0.67193700	     -0.00082623	     -0.02022674	      0.00015472	     -0.04471500
      0.67199012	     -0.00082640	     -0.02018360	      0.00014897	     -0.04476329
      0.67204324	     -0.00082657	     -0.02014057	      0.00014330	     -0.04481115
      0.67210732	     -0.00082676	     -0.02008880	      0.00013658	     -0.04486831
      0.67218641	     -0.00082699	     -0.02002511	      0.00012845	     -0.04493799
      0.67225270	     -0.00082718	     -0.01997190	      0.00012178	     -0.04499568
      0.67233792	     -0.00082741	     -0.01990374	      0.00011338	     -0.04506888
      0.67245126	     -0.00082769	     -0.01981348	      0.00010253	     -0.04516460
      0.67251230	     -0.00082784	     -0.01976507	      0.00009683	     -0.04521538
      0.67257334	     -0.00082798	     -0.01971679	      0.00009123	     -0.04526563
      0.67263437	     -0.00082811	     -0.01966865	      0.00008573	     -0.04531535
      0.67270190	     -0.00082825	     -0.01961554	      0.00007976	     -0.04536975
      0.67276942	     -0.00082839	     -0.01956260	      0.00007390	     -0.04542351
      0.67283459	     -0.00082851	     -0.01951165	      0.00006836	     -0.04547482
      0.67289977	     -0.00082863	     -0.01946085	      0.00006292	     -0.04552555
      0.67296662	     -0.00082875	     -0.01940889	      0.00005745	     -0.04557699
      0.67303348	     -0.00082886	     -0.01935709	      0.00005209	     -0.04562784
      0.67309938	     -0.00082896	     -0.01930618	      0.00004691	     -0.04567739
      0.67316528	     -0.00082906	     -0.01925543	      0.00004183	     -0.04572637
      0.67323217	     -0.00082916	     -0.01920406	      0.00003678	     -0.04577552
      0.67329906	     -0.00082924	     -0.01915285	      0.00003183	     -0.04582409
      0.67336537	     -0.00082933	     -0.01910224	      0.00002703	     -0.04587169
      0.67343168	     -0.00082941	     -0.01905178	      0.00002232	     -0.04591873
      0.67349884	     -0.00082948	     -0.01900083	      0.00001764	     -0.04596582
      0.67356600	     -0.00082955	     -0.01895002	      0.00001307	     -0.04601236
      0.67363265	     -0.00082962	     -0.01889976	      0.00000862	     -0.04605801
      0.67369930	     -0.00082968	     -0.01884964	      0.00000427	     -0.04610312
      0.67376682	     -0.00082973	     -0.01879902	     -0.00000005	     -0.04614828
      0.67383434	     -0.00082978	     -0.01874856	     -0.00000428	     -0.04619291
      0.67390187	     -0.00082983	     -0.01869825	     -0.00000841	     -0.04623700
      0.67396939	     -0.00082987	     -0.01864809	     -0.00001246	     -0.04628057
      0.67403691	     -0.00082991	     -0.01859808	     -0.00001642	     -0.04632362
      0.67410443	     -0.00082995	     -0.01854823	     -0.00002029	     -0.04636615
      0.67417195	     -0.00082998	     -0.01849852	     -0.00002407	     -0.04640817
      0.67423947	     -0.00083000	     -0.01844897	     -0.00002778	     -0.04644969
      0.67430700	     -0.00083003	     -0.01839956	     -0.00003139	     -0.04649070
      0.67437452	     -0.00083005	     -0.01835030	     -0.00003493	     -0.04653123
      0.67444204	     -0.00083006	     -0.01830119	     -0.00003839	     -0.04657126
      0.67450956	     -0.00083007	     -0.01825223	     -0.00004177	     -0.04661080
      0.67457708	     -0.00083008	     -0.01820342	     -0.00004506	     -0.04664987
      0.67464460	     -0.00083009	     -0.01815476	     -0.00004829	     -0.04668846
      0.67471213	     -0.00083009	     -0.01810624	     -0.00005143	     -0.04672658
      0.67477965	     -0.00083009	     -0.01805786	     -0.00005451	     -0.04676423
      0.67485078	     -0.00083008	     -0.01800706	     -0.00005766	     -0.04680340
      0.67492191	     -0.00083008	     -0.01795642	     -0.00006074	     -0.04684207
      0.67499305	     -0.00083006	     -0.01790594	     -0.00006374	     -0.04688023
      0.67506418	     -0.00083005	     -0.01785561	     -0.00006666	     -0.04691789
[truncated: 425,171 more chars]
