# Supplementary material for: Musculoskeletal simulations to examine the effects of accentuated eccentric loading (AEL) on jump height
Source: PeerJ. 2023 Jan 23;11:e14687. doi: 10.7717/peerj.14687 (PMC9879160; doi:10.7717/peerj.14687)
Supplement: Supplemental Information 2 — Added15 folder contains the code and simulation results for a complete jump with an additional 15% model mass. Dropped15 folder contains the code and simulation results for the push-off phase with the original model mass. [file peerj-11-14687-s002.zip › Supplementary Simulation code and output results AEL15/Dropped15/Optimized_for_J_Results/TwoSegment_Two_Segment_PassiveFiberForceAlongTendon.sto]

PassiveFiberForceAlongTendon
version=1
nRows=9704
nColumns=5
inDegrees=no

This analysis gathers basic information about muscles during a simulation (e.g., forces, tendon lengths, moment arms, etc).
Units are S.I. units (second, meters, Newtons, ...)
Angles are in degrees.

endheader
time	vastus	recfem	glut	ham
      0.00000000	    214.91118802	      0.39465260	      0.00000003	      0.00000000
      0.00005767	    214.88455184	      0.39222455	     -0.01375592	      0.00000000
      0.00011533	    214.85784440	      0.38979184	     -0.02753254	      0.00000000
      0.00019509	    214.82078193	      0.38641820	     -0.04661829	      0.00000000
      0.00027484	    214.78357274	      0.38303329	     -0.06573782	      0.00000000
      0.00038895	    214.73008164	      0.37817013	     -0.09314534	      0.00000000
      0.00050306	    214.67629104	      0.37328246	     -0.12060893	      0.00000000
      0.00069203	    214.58655809	      0.36513328	     -0.16619707	      0.00000000
      0.00088100	    214.49602279	      0.35691479	     -0.21189665	      0.00000000
      0.00120986	    214.33658378	      0.34244496	     -0.29163367	      0.00000000
      0.00146005	    214.21370302	      0.33129260	     -0.35243274	      0.00000000
      0.00171025	    214.08947414	      0.32001538	     -0.41331940	      0.00000000
      0.00196044	    213.96391009	      0.30861318	     -0.47427396	      0.00000000
      0.00224938	    213.81725766	      0.29529022	     -0.54473112	      0.00000000
      0.00253831	    213.66885327	      0.28180128	     -0.61524146	      0.00000000
      0.00281375	    213.52575878	      0.26878841	     -0.68249696	      0.00000000
      0.00308919	    213.38109289	      0.25562628	     -0.74978069	      0.00000000
      0.00336877	    213.23265914	      0.24211511	     -0.81809586	      0.00000000
      0.00364834	    213.08262375	      0.22845227	     -0.88642841	      0.00000000
      0.00392387	    212.93319457	      0.21483937	     -0.95378766	      0.00000000
      0.00419941	    212.78222436	      0.20108143	     -1.02115686	      0.00000000
      0.00447587	    212.62920867	      0.18713299	     -1.08875827	      0.00000000
      0.00475232	    212.47465515	      0.17304092	     -1.15636516	      0.00000000
      0.00502733	    212.31939031	      0.15888122	     -1.22362227	      0.00000000
      0.00530234	    212.16261628	      0.14458178	     -1.29088160	      0.00000000
      0.00557642	    212.00487749	      0.13019291	     -1.35791415	      0.00000000
      0.00585050	    211.84565167	      0.11566765	     -1.42494645	      0.00000000
      0.00612117	    211.68695041	      0.10119013	     -1.49114462	      0.00000000
      0.00639185	    211.52681007	      0.08658187	     -1.55734056	      0.00000000
      0.00663628	    211.38096178	      0.07327835	     -1.61711675	      0.00000000
      0.00697277	    211.17828548	      0.05479370	     -1.69939785	      0.00000000
      0.00730925	    210.97341159	      0.03611253	     -1.78167133	      0.00000000
      0.00753245	    210.83630217	      0.02361310	     -1.83624202	      0.00000000
      0.00775566	    210.69823317	      0.01102878	     -1.89080826	      0.00000000
      0.00803029	    210.52703669	     -0.00457091	     -1.95794135	      0.00000000
      0.00836149	    210.31865991	     -0.02355175	     -2.03889092	      0.00000000
      0.00865561	    210.13186589	     -0.04055959	     -2.11076454	      0.00000000
      0.00901341	    209.90240960	     -0.06144180	     -2.19818705	      0.00000000
      0.00931248	    209.70876441	     -0.07905554	     -2.27124476	      0.00000000
      0.00968272	    209.46670391	     -0.10105998	     -2.36167038	      0.00000000
      0.01015583	    209.15366423	     -0.12949346	     -2.47718388	      0.00000000
      0.01038979	    208.99731418	     -0.14368429	     -2.53429486	      0.00000000
      0.01062376	    208.83994880	     -0.15795985	     -2.59139554	      0.00000000
      0.01091692	    208.64134021	     -0.17596581	     -2.66292801	      0.00000000
      0.01129539	    208.38259721	     -0.19940438	     -2.75524983	      0.00000000
      0.01156863	    208.19416045	     -0.21645995	     -2.82188390	      0.00000000
      0.01184188	    208.00435948	     -0.23362646	     -2.88850120	      0.00000000
      0.01211512	    207.81319916	     -0.25090281	     -2.95510113	      0.00000000
      0.01238836	    207.62068398	     -0.26828799	     -3.02168309	      0.00000000
      0.01266160	    207.42681866	     -0.28578091	     -3.08824650	      0.00000000
      0.01292167	    207.24105480	     -0.30252916	     -3.15158136	      0.00000000
      0.01318173	    207.05407593	     -0.31937317	     -3.21489841	      0.00000000
      0.01344051	    206.86681576	     -0.33622838	     -3.27788543	      0.00000000
      0.01369929	    206.67836012	     -0.35317665	     -3.34085386	      0.00000000
      0.01398496	    206.46893613	     -0.37199321	     -3.41034391	      0.00000000
      0.01427064	    206.25806491	     -0.39092094	     -3.47981014	      0.00000000
      0.01447948	    206.10299448	     -0.40482773	     -3.53057804	      0.00000000
      0.01481029	    205.85579080	     -0.42697523	     -3.61096690	      0.00000000
      0.01507121	    205.65945058	     -0.44454635	     -3.67435031	      0.00000000
      0.01533214	    205.46191853	     -0.46220654	     -3.73771196	      0.00000000
      0.01559306	    205.26319849	     -0.47995490	     -3.80105142	      0.00000000
      0.01585734	    205.06072354	     -0.49801979	     -3.86517986	      0.00000000
      0.01612161	    204.85703744	     -0.51617334	     -3.92928466	      0.00000000
      0.01632266	    204.70126952	     -0.53004291	     -3.97803780	      0.00000000
      0.01665420	    204.44288059	     -0.55302423	     -4.05840257	      0.00000000
      0.01690580	    204.24553328	     -0.57055469	     -4.11936378	      0.00000000
      0.01715739	    204.04710143	     -0.58816232	     -4.18030205	      0.00000000
      0.01740899	    203.84758829	     -0.60584632	     -4.24121704	      0.00000000
      0.01764663	    203.65815983	     -0.62261815	     -4.29872898	      0.00000000
      0.01796039	    203.40657852	     -0.64486514	     -4.37463227	      0.00000000
      0.01827415	    203.15333105	     -0.66722713	     -4.45049766	      0.00000000
      0.01852604	    202.94881979	     -0.68526180	     -4.51137525	      0.00000000
      0.01877792	    202.74324159	     -0.70336889	     -4.57222768	      0.00000000
      0.01896797	    202.58743467	     -0.71707763	     -4.61812217	      0.00000000
      0.01925995	    202.34687882	     -0.73821824	     -4.68860501	      0.00000000
      0.01955192	    202.10490121	     -0.75945323	     -4.75905280	      0.00000000
      0.01980099	    201.89737011	     -0.77764075	     -4.81911786	      0.00000000
      0.02005005	    201.68881074	     -0.79589538	     -4.87915679	      0.00000000
      0.02032203	    201.45989039	     -0.81590546	     -4.94468975	      0.00000000
      0.02059400	    201.22975092	     -0.83599379	     -5.01019082	      0.00000000
      0.02086915	    200.99569661	     -0.85639456	     -5.07642130	      0.00000000
      0.02114429	    200.76040216	     -0.87687351	     -5.14261841	      0.00000000
      0.02142102	    200.52250849	     -0.89754803	     -5.20916190	      0.00000000
      0.02169774	    200.28336800	     -0.91829970	     -5.27567091	      0.00000000
      0.02197239	    200.04479002	     -0.93897122	     -5.34164717	      0.00000000
      0.02224704	    199.80499123	     -0.95971685	     -5.40758876	      0.00000000
      0.02252673	    199.55954233	     -0.98091825	     -5.47470410	      0.00000000
      0.02280642	    199.31283506	     -1.00219454	     -5.54178279	      0.00000000
      0.02307314	    199.07640032	     -1.02255298	     -5.60571619	      0.00000000
      0.02333986	    198.83882796	     -1.04297777	     -5.66961564	      0.00000000
      0.02363274	    198.57664593	     -1.06548143	     -5.73974344	      0.00000000
      0.02392562	    198.31310046	     -1.08806294	     -5.80982957	      0.00000000
      0.02416237	    198.09907228	     -1.10637265	     -5.86645236	      0.00000000
      0.02446967	    197.81994733	     -1.13021209	     -5.93990629	      0.00000000
      0.02477696	    197.53933490	     -1.15413372	     -6.01331322	      0.00000000
      0.02502257	    197.31398204	     -1.17331194	     -6.07195146	      0.00000000
      0.02526818	    197.08768453	     -1.19254120	     -6.13055921	      0.00000000
      0.02555393	    196.82322469	     -1.21497587	     -6.19870476	      0.00000000
      0.02583967	    196.55749350	     -1.23747771	     -6.26680844	      0.00000000
      0.02606326	    196.34868285	     -1.25513090	     -6.32006810	      0.00000000
      0.02637974	    196.05179403	     -1.28018681	     -6.39541126	      0.00000000
      0.02669622	    195.75335934	     -1.30532149	     -6.47070200	      0.00000000
      0.02692262	    195.53892641	     -1.32334934	     -6.52452934	      0.00000000
      0.02714902	    195.32370697	     -1.34141629	     -6.57832951	      0.00000000
      0.02742271	    195.06248004	     -1.36330899	     -6.64333220	      0.00000000
      0.02769640	    194.80010967	     -1.38525722	     -6.70829473	      0.00000000
      0.02795892	    194.54737934	     -1.40636078	     -6.77056719	      0.00000000
      0.02827795	    194.23883687	     -1.43207379	     -6.84619448	      0.00000000
      0.02859697	    193.92875470	     -1.45785851	     -6.92176622	      0.00000000
      0.02885240	    193.67938247	     -1.47855370	     -6.98223208	      0.00000000
      0.02917936	    193.35874416	     -1.50510907	     -7.05957834	      0.00000000
      0.02950632	    193.03650398	     -1.53173565	     -7.13686520	      0.00000000
      0.02974244	    192.80280452	     -1.55100754	     -7.19264092	      0.00000000
      0.02997855	    192.56827463	     -1.57031523	     -7.24838533	      0.00000000
      0.03024340	    192.30422207	     -1.59201416	     -7.31087516	      0.00000000
      0.03050824	    192.03913015	     -1.61375664	     -7.37332526	      0.00000000
      0.03079617	    191.74975886	     -1.63744257	     -7.44117278	      0.00000000
      0.03108410	    191.45916627	     -1.66117805	     -7.50897289	      0.00000000
      0.03129109	    191.24950529	     -1.67827167	     -7.55768530	      0.00000000
      0.03161680	    190.91831996	     -1.70521945	     -7.63428722	      0.00000000
      0.03188366	    190.64582112	     -1.72734268	     -7.69700225	      0.00000000
      0.03215053	    190.37228493	     -1.74950526	     -7.75967584	      0.00000000
      0.03241739	    190.09771453	     -1.77170638	     -7.82230784	      0.00000000
      0.03267696	    189.82965034	     -1.79333765	     -7.88318991	      0.00000000
      0.03293654	    189.56061300	     -1.81500391	     -7.94403232	      0.00000000
      0.03317352	    189.31414711	     -1.83481414	     -7.99954380	      0.00000000
      0.03348818	    188.98564379	     -1.86116131	     -8.07320032	      0.00000000
      0.03380284	    188.65572262	     -1.88755661	     -8.14679793	      0.00000000
      0.03405362	    188.39177297	     -1.90862651	     -8.20541068	      0.00000000
      0.03430440	    188.12692814	     -1.92972551	     -8.26398575	      0.00000000
      0.03452599	    187.89215821	     -1.94839310	     -8.31571339	      0.00000000
      0.03484815	    187.54960944	     -1.97557079	     -8.39086221	      0.00000000
      0.03517030	    187.20559577	     -2.00279316	     -8.46594823	      0.00000000
      0.03538311	    186.97754649	     -2.02079955	     -8.51551387	      0.00000000
      0.03559592	    186.74886162	     -2.03882446	     -8.56505193	      0.00000000
      0.03588075	    186.44178663	     -2.06297818	     -8.63131275	      0.00000000
      0.03616559	    186.13357892	     -2.08716346	     -8.69752389	      0.00000000
      0.03641202	    185.86601547	     -2.10811260	     -8.75476759	      0.00000000
      0.03671826	    185.53232961	     -2.13417796	     -8.82585438	      0.00000000
      0.03702451	    185.19734592	     -2.16027668	     -8.89688324	      0.00000000
      0.03728911	    184.90687369	     -2.18285232	     -8.95820633	      0.00000000
      0.03761727	    184.54529493	     -2.21088276	     -9.03419833	      0.00000000
      0.03794543	    184.18224028	     -2.23894769	     -9.11012324	      0.00000000
      0.03818795	    183.91297365	     -2.25971087	     -9.16619349	      0.00000000
      0.03843048	    183.64290579	     -2.28049157	     -9.22222690	      0.00000000
      0.03872005	    183.31941442	     -2.30532466	     -9.28907909	      0.00000000
      0.03900961	    182.99478745	     -2.33018100	     -9.35587853	      0.00000000
      0.03925700	    182.71654672	     -2.35143463	     -9.41290650	      0.00000000
      0.03956219	    182.37216466	     -2.37767538	     -9.48320480	      0.00000000
      0.03992934	    181.95620229	     -2.40927426	     -9.56769846	      0.00000000
      0.04029650	    181.53843798	     -2.44090426	     -9.65210651	      0.00000000
      0.04052899	    181.27297292	     -2.46094824	     -9.70551096	      0.00000000
      0.04082823	    180.93023086	     -2.48676378	     -9.77419822	      0.00000000
      0.04112747	    180.58630351	     -2.51259696	     -9.84282826	      0.00000000
      0.04135189	    180.32758849	     -2.53198237	     -9.89426196	      0.00000000
      0.04167993	    179.94824017	     -2.56033343	     -9.96938297	      0.00000000
      0.04195970	    179.62359396	     -2.58452702	    -10.03339608	      0.00000000
      0.04220832	    179.33423310	     -2.60603726	    -10.09024005	      0.00000000
      0.04245694	    179.04406645	     -2.62755652	    -10.14704417	      0.00000000
      0.04271137	    178.74628596	     -2.64958748	    -10.20513459	      0.00000000
      0.04302124	    178.38249533	     -2.67642940	    -10.27582455	      0.00000000
      0.04340230	    177.93341556	     -2.70945406	    -10.36267179	      0.00000000
      0.04371220	    177.56683019	     -2.73632199	    -10.43322961	      0.00000000
      0.04395093	    177.28358071	     -2.75702655	    -10.48754330	      0.00000000
      0.04418967	    176.99960254	     -2.77773587	    -10.54181991	      0.00000000
      0.04443602	    176.70580607	     -2.79911011	    -10.59778854	      0.00000000
      0.04475720	    176.32160267	     -2.82698331	    -10.67069964	      0.00000000
      0.04507838	    175.93609224	     -2.85486221	    -10.74354340	      0.00000000
      0.04532790	    175.63569721	     -2.87652404	    -10.80008780	      0.00000000
      0.04557743	    175.33451845	     -2.89818808	    -10.85659146	      0.00000000
      0.04578917	    175.07833049	     -2.91657315	    -10.90450745	      0.00000000
      0.04611836	    174.67891381	     -2.94515860	    -10.97894532	      0.00000000
      0.04638564	    174.35363683	     -2.96836761	    -11.03932839	      0.00000000
      0.04665291	    174.02747121	     -2.99157667	    -11.09966453	      0.00000000
      0.04692018	    173.70041995	     -3.01478511	    -11.15995372	      0.00000000
      0.04718241	    173.37867699	     -3.03755477	    -11.21906046	      0.00000000
      0.04744464	    173.05608663	     -3.06032267	    -11.27812193	      0.00000000
      0.04769449	    172.74794078	     -3.08201344	    -11.33435276	      0.00000000
      0.04800637	    172.36222580	     -3.10908515	    -11.40448496	      0.00000000
      0.04831825	    171.97532354	     -3.13615181	    -11.47455300	      0.00000000
      0.04855660	    171.67883503	     -3.15683357	    -11.52805933	      0.00000000
      0.04888575	    171.26826430	     -3.18538770	    -11.60188765	      0.00000000
      0.04921491	    170.85638477	     -3.21393324	    -11.67564437	      0.00000000
      0.04942809	    170.58893044	     -3.23241601	    -11.72337546	      0.00000000
      0.04964127	    170.32093064	     -3.25089443	    -11.77107649	      0.00000000
      0.04992845	    169.95904001	     -3.27577992	    -11.83528843	      0.00000000
      0.05021563	    169.59616522	     -3.30065631	    -11.89944577	      0.00000000
      0.05046732	    169.27732774	     -3.32245049	    -11.95562965	      0.00000000
      0.05077240	    168.88986035	     -3.34885633	    -12.02367348	      0.00000000
      0.05115827	    168.39819311	     -3.38223808	    -12.10965121	      0.00000000
      0.05141606	    168.06874830	     -3.40452751	    -12.16703548	      0.00000000
      0.05167386	    167.73852425	     -3.42680685	    -12.22437571	      0.00000000
      0.05193165	    167.40752361	     -3.44907560	    -12.28167190	      0.00000000
      0.05219123	    167.07344199	     -3.47148784	    -12.33932146	      0.00000000
      0.05245081	    166.73857781	     -3.49388842	    -12.39692635	      0.00000000
      0.05273638	    166.36929717	     -3.51851700	    -12.46024513	      0.00000000
      0.05302194	    165.99907576	     -3.54313030	    -12.52350986	      0.00000000
      0.05323212	    165.72598819	     -3.56123597	    -12.57003910	      0.00000000
      0.05356535	    165.29198768	     -3.58992317	    -12.64374822	      0.00000000
      0.05382496	    164.95297952	     -3.61225735	    -12.70112392	      0.00000000
      0.05408458	    164.61320389	     -3.63457713	    -12.75845498	      0.00000000
      0.05434419	    164.27266354	     -3.65688203	    -12.81574141	      0.00000000
      0.05460980	    163.92346677	     -3.67968644	    -12.87430513	      0.00000000
      0.05487542	    163.57347466	     -3.70247443	    -12.93282216	      0.00000000
      0.05512617	    163.24233965	     -3.72397182	    -12.98802190	      0.00000000
      0.05545043	    162.81308052	     -3.75174885	    -13.05934312	      0.00000000
      0.05577469	    162.38264839	     -3.77949943	    -13.13059486	      0.00000000
      0.05602660	    162.04746352	     -3.80103858	    -13.18589834	      0.00000000
      0.05627850	    161.71157589	     -3.82256098	    -13.24115994	      0.00000000
      0.05650657	    161.40685691	     -3.84203277	    -13.29115799	      0.00000000
      0.05683169	    160.97148502	     -3.86976550	    -13.36237178	      0.00000000
      0.05715682	    160.53495430	     -3.89746861	    -13.43351594	      0.00000000
      0.05737491	    160.24147983	     -3.91603511	    -13.48120083	      0.00000000
      0.05759300	    159.94748752	     -3.93458778	    -13.52885443	      0.00000000
      0.05787782	    159.56277996	     -3.95879494	    -13.59103908	      0.00000000
      0.05816263	    159.17719478	     -3.98297778	    -13.65317045	      0.00000000
      0.05840365	    158.85021313	     -4.00342303	    -13.70570704	      0.00000000
      0.05872045	    158.41947992	     -4.03026887	    -13.77470308	      0.00000000
      0.05903724	    157.98767259	     -4.05708316	    -13.84363339	      0.00000000
      0.05928409	    157.65047025	     -4.07795442	    -13.89729777	      0.00000000
      0.05953093	    157.31262051	     -4.09880596	    -13.95092233	      0.00000000
      0.05980559	    156.93594339	     -4.12198361	    -14.01054254	      0.00000000
      0.06008025	    156.55847011	     -4.14513623	    -14.07011355	      0.00000000
      0.06035656	    156.17793502	     -4.16840202	    -14.12999185	      0.00000000
      0.06063286	    155.79659994	     -4.19164187	    -14.18982049	      0.00000000
      0.06091509	    155.40626542	     -4.21535297	    -14.25088074	      0.00000000
      0.06119732	    155.01510229	     -4.23903641	    -14.31188932	      0.00000000
      0.06146377	    154.64505366	     -4.26136993	    -14.36943920	      0.00000000
      0.06179068	    154.19003443	     -4.28873686	    -14.43998519	      0.00000000
      0.06211759	    153.73391614	     -4.31606551	    -14.51046217	      0.00000000
      0.06235123	    153.40725369	     -4.33557386	    -14.56079044	      0.00000000
      0.06268413	    152.94085980	     -4.36333512	    -14.63243790	      0.00000000
      0.06296931	    152.54042048	     -4.38708478	    -14.69375918	      0.00000000
      0.06321868	    152.18960137	     -4.40782678	    -14.74733572	      0.00000000
      0.06346804	    151.83815480	     -4.42854554	    -14.80087245	      0.00000000
      0.06372248	    151.47891797	     -4.44966148	    -14.85545669	      0.00000000
      0.06403694	    151.03402622	     -4.47572569	    -14.92286247	      0.00000000
      0.06435141	    150.58814727	     -4.50175224	    -14.99020527	      0.00000000
      0.06462205	    150.20360992	     -4.52412190	    -15.04811418	      0.00000000
      0.06495661	    149.72726403	     -4.55173500	    -15.11963369	      0.00000000
      0.06529117	    149.24981440	     -4.57930468	    -15.19108238	      0.00000000
      0.06553581	    148.89998603	     -4.59943726	    -15.24328413	      0.00000000
      0.06583197	    148.47572292	     -4.62377709	    -15.30642577	      0.00000000
      0.06621361	    147.92771496	     -4.65509297	    -15.38771512	      0.00000000
      0.06646306	    147.56877171	     -4.67553001	    -15.44079677	      0.00000000
      0.06671251	    147.20922693	     -4.69594240	    -15.49383952	      0.00000000
      0.06696196	    146.84908289	     -4.71633004	    -15.54684346	      0.00000000
      0.06722280	    146.47184972	     -4.73762241	    -15.60222702	      0.00000000
      0.06754563	    146.00406863	     -4.76393710	    -15.67071362	      0.00000000
      0.06786845	    145.53529498	     -4.79021003	    -15.73913568	      0.00000000
      0.06806167	    145.25425189	     -4.80591487	    -15.78005681	      0.00000000
      0.06836182	    144.81698483	     -4.83028070	    -15.84357732	      0.00000000
      0.06866196	    144.37886931	     -4.85461023	    -15.90704247	      0.00000000
      0.06891436	    144.00978624	     -4.87504178	    -15.96037009	      0.00000000
      0.06916676	    143.64010764	     -4.89544760	    -16.01365878	      0.00000000
      0.06942372	    143.26314691	     -4.91619529	    -16.06786939	      0.00000000
      0.06974734	    142.78751962	     -4.94228755	    -16.13608671	      0.00000000
      0.07007096	    142.31092423	     -4.96833747	    -16.20424058	      0.00000000
      0.07031892	    141.94509655	     -4.98826869	    -16.25641839	      0.00000000
      0.07056688	    141.57870492	     -5.00817504	    -16.30855918	      0.00000000
      0.07086121	    141.14308421	     -5.03177080	    -16.37040017	      0.00000000
      0.07115553	    140.70667479	     -5.05533156	    -16.43218932	      0.00000000
      0.07140729	    140.33274741	     -5.07545766	    -16.48500264	      0.00000000
      0.07171492	    139.87505552	     -5.10001575	    -16.54948585	      0.00000000
      0.07209348	    139.31068982	     -5.13018259	    -16.62875653	      0.00000000
      0.07241301	    138.83330285	     -5.15560200	    -16.69560411	      0.00000000
      0.07265145	    138.47649259	     -5.17454282	    -16.74544538	      0.00000000
      0.07288988	    138.11917723	     -5.19346089	    -16.79525336	      0.00000000
      0.07315330	    137.72384308	     -5.21433450	    -16.85024077	      0.00000000
      0.07347505	    137.24012461	     -5.23979345	    -16.91735134	      0.00000000
      0.07379680	    136.75549641	     -5.26521129	    -16.98440195	      0.00000000
      0.07407408	    136.33711950	     -5.28708340	    -17.04213789	      0.00000000
      0.07441231	    135.82588314	     -5.31372159	    -17.11250344	      0.00000000
      0.07475053	    135.31365420	     -5.34031483	    -17.18280357	      0.00000000
      0.07498584	    134.95670776	     -5.35878965	    -17.23167371	      0.00000000
      0.07530154	    134.47706312	     -5.38354244	    -17.29719085	      0.00000000
      0.07561723	    133.99656413	     -5.40825654	    -17.36265171	      0.00000000
      0.07586548	    133.61812854	     -5.42766331	    -17.41408714	      0.00000000
      0.07611373	    133.23916868	     -5.44704635	    -17.46548805	      0.00000000
      0.07638891	    132.81848877	     -5.46850448	    -17.52242475	      0.00000000
      0.07666409	    132.39716915	     -5.48993373	    -17.57931938	      0.00000000
      0.07694715	    131.96310338	     -5.51194747	    -17.63780172	      0.00000000
      0.07723022	    131.52836574	     -5.53393095	    -17.69623995	      0.00000000
      0.07750266	    131.10931931	     -5.55506060	    -17.75244247	      0.00000000
      0.07783048	    130.60427832	     -5.58044834	    -17.82001510	      0.00000000
      0.07823102	    129.98598125	     -5.61141448	    -17.90250015	      0.00000000
      0.07853160	    129.52113305	     -5.63461313	    -17.96434133	      0.00000000
      0.07878087	    129.13505943	     -5.65382735	    -18.01559105	      0.00000000
      0.07903015	    128.74847749	     -5.67301896	    -18.06680759	      0.00000000
      0.07924732	    128.41126981	     -5.68972061	    -18.11140106	      0.00000000
      0.07957842	    127.89641453	     -5.71515187	    -18.17934161	      0.00000000
      0.07985744	    127.46186462	     -5.73655203	    -18.23654925	      0.00000000
      0.08013646	    127.02668639	     -5.75792465	    -18.29371609	      0.00000000
      0.08041548	    126.59088271	     -5.77926986	    -18.35084234	      0.00000000
      0.08069449	    126.15445533	     -5.80058793	    -18.40792822	      0.00000000
      0.08097351	    125.71740704	     -5.82187900	    -18.46497391	      0.00000000
      0.08125253	    125.27973960	     -5.84314333	    -18.52197965	      0.00000000
      0.08153155	    124.84145574	     -5.86438107	    -18.57894564	      0.00000000
      0.08181056	    124.40255725	     -5.88559248	    -18.63587208	      0.00000000
      0.08208958	    123.96304676	     -5.90677773	    -18.69275921	      0.00000000
      0.08235192	    123.54925292	     -5.92667294	    -18.74621003	      0.00000000
      0.08261426	    123.13492177	     -5.94654539	    -18.79962646	      0.00000000
      0.08282742	    122.79787037	     -5.96267577	    -18.84300376	      0.00000000
      0.08316111	    122.26951451	     -5.98789793	    -18.91086502	      0.00000000
      0.08343167	    121.84048693	     -6.00832192	    -18.96584736	      0.00000000
      0.08370224	    121.41089526	     -6.02872258	    -19.02079390	      0.00000000
      0.08397280	    120.98074196	     -6.04910004	    -19.07570485	      0.00000000
      0.08423917	    120.55670636	     -6.06913937	    -19.12973043	      0.00000000
      0.08450554	    120.13213000	     -6.08915663	    -19.18372190	      0.00000000
      0.08471322	    119.80073289	     -6.10474803	    -19.22579306	      0.00000000
      0.08504715	    119.26718721	     -6.12979020	    -19.29339720	      0.00000000
      0.08531447	    118.83946020	     -6.14981294	    -19.34747853	      0.00000000
      0.08558179	    118.41119544	     -6.16981435	    -19.40152628	      0.00000000
      0.08584911	    117.98239522	     -6.18979457	    -19.45554066	      0.00000000
      0.08611679	    117.55248274	     -6.20978071	    -19.50959448	      0.00000000
      0.08638447	    117.12203680	     -6.22974603	    -19.56361524	      0.00000000
      0.08663406	    116.72020610	     -6.24834333	    -19.61395503	      0.00000000
      0.08695946	    116.19563445	     -6.27256265	    -19.67954199	      0.00000000
      0.08728485	    115.67028259	     -6.29675221	    -19.74508099	      0.00000000
      0.08753760	    115.26168415	     -6.31552097	    -19.79595489	      0.00000000
      0.08779035	    114.85261832	     -6.33427218	    -19.84680023	      0.00000000
      0.08803324	    114.45906491	     -6.35227585	    -19.89563609	      0.00000000
      0.08835881	    113.93088520	     -6.37638257	    -19.96105328	      0.00000000
      0.08868437	    113.40193757	     -6.40046119	    -20.02642400	      0.00000000
      0.08892659	    113.00790982	     -6.41835744	    -20.07502911	      0.00000000
      0.08916880	    112.61345989	     -6.43623851	    -20.12360884	      0.00000000
      0.08943843	    112.17388515	     -6.45612508	    -20.17765537	      0.00000000
      0.08970805	    111.73379030	     -6.47599328	    -20.23167083	      0.00000000
      0.09000552	    111.24763133	     -6.49789287	    -20.29123034	      0.00000000
      0.09030299	    110.76084342	     -6.51977067	    -20.35075252	      0.00000000
      0.09053552	    110.37989647	     -6.53685704	    -20.39725375	      0.00000000
      0.09085752	    109.85174342	     -6.56049615	    -20.46160991	      0.00000000
      0.09117952	    109.32286076	     -6.58411016	    -20.52592323	      0.00000000
      0.09142193	    108.92422220	     -6.60187096	    -20.57431211	      0.00000000
      0.09166434	    108.52517278	     -6.61961748	    -20.62267703	      0.00000000
      0.09193403	    108.08072503	     -6.63934477	    -20.67645787	      0.00000000
      0.09220372	    107.63577150	     -6.65905435	    -20.73020942	      0.00000000
      0.09250180	    107.14340038	     -6.68081774	    -20.78958441	      0.00000000
      0.09279988	    106.65041533	     -6.70255942	    -20.84892411	      0.00000000
      0.09303165	    106.26667259	     -6.71944962	    -20.89503934	      0.00000000
      0.09335378	    105.73270729	     -6.74290297	    -20.95909855	      0.00000000
      0.09367592	    105.19803174	     -6.76633085	    -21.02311736	      0.00000000
      0.09391787	    104.79596882	     -6.78391090	    -21.07117576	      0.00000000
      0.09415982	    104.39350765	     -6.80147653	    -21.11921168	      0.00000000
      0.09443181	    103.94062454	     -6.82120495	    -21.17318241	      0.00000000
      0.09470379	    103.48724078	     -6.84091514	    -21.22712508	      0.00000000
      0.09499912	    102.99436425	     -6.86229698	    -21.28566765	      0.00000000
      0.09529446	    102.50090094	     -6.88365726	    -21.34417757	      0.00000000
      0.09551688	    102.12887310	     -6.89973007	    -21.38822164	      0.00000000
      0.09584783	    101.57471207	     -6.92362251	    -21.45372191	      0.00000000
      0.09613706	    101.08981690	     -6.94448053	    -21.51093151	      0.00000000
      0.09638873	    100.66743279	     -6.96261327	    -21.56068755	      0.00000000
      0.09664040	    100.24462872	     -6.98073027	    -21.61042061	      0.00000000
      0.09684411	     99.90209619	     -6.99538299	    -21.65065873	      0.00000000
      0.09717940	     99.33770258	     -7.01947843	    -21.71685688	      0.00000000
      0.09744538	     98.88945832	     -7.03857275	    -21.76934153	      0.00000000
      0.09771136	     98.44074930	     -7.05764950	    -21.82180110	      0.00000000
      0.09797734	     97.99157729	     -7.07670860	    -21.87423570	      0.00000000
      0.09824173	     97.54464680	     -7.09563569	    -21.92633057	      0.00000000
      0.09850611	     97.09726107	     -7.11454533	    -21.97840104	      0.00000000
      0.09879408	     96.60943934	     -7.13512238	    -22.03509002	      0.00000000
      0.09908205	     96.12108031	     -7.15567872	    -22.09175037	      0.00000000
      0.09934884	     95.66816403	     -7.17470456	    -22.14421767	      0.00000000
      0.09967462	     95.11448561	     -7.19791288	    -22.20825253	      0.00000000
      0.10000040	     94.56012514	     -7.22109465	    -22.27225134	      0.00000000
      0.10021426	     94.19583419	     -7.23629835	    -22.31424512	      0.00000000
      0.10054304	     93.63522717	     -7.25964919	    -22.37877355	      0.00000000
      0.10083305	     93.14015847	     -7.28022384	    -22.43566233	      0.00000000
      0.10108467	     92.71017619	     -7.29805850	    -22.48499941	      0.00000000
      0.10133630	     92.27979228	     -7.31587728	    -22.53431546	      0.00000000
      0.10157166	     91.87687007	     -7.33252970	    -22.58042423	      0.00000000
      0.10189722	     91.31894238	     -7.35554164	    -22.64417507	      0.00000000
      0.10222279	     90.76034703	     -7.37852698	    -22.70789111	      0.00000000
      0.10246000	     90.35291676	     -7.39525813	    -22.75429481	      0.00000000
      0.10269722	     89.94513374	     -7.41197516	    -22.80068018	      0.00000000
      0.10297899	     89.46030681	     -7.43181351	    -22.85575346	      0.00000000
      0.10326076	     88.97498415	     -7.45163195	    -22.91080101	      0.00000000
      0.10353812	     88.49677371	     -7.47112079	    -22.96496200	      0.00000000
      0.10381547	     88.01808511	     -7.49059035	    -23.01909819	      0.00000000
      0.10411405	     87.50224025	     -7.51152792	    -23.07734852	      0.00000000
      0.10441263	     86.98584385	     -7.53244313	    -23.13557026	      0.00000000
      0.10464497	     86.58363684	     -7.54870255	    -23.18085489	      0.00000000
      0.10497265	     86.01579937	     -7.57161183	    -23.24469496	      0.00000000
      0.10530033	     85.44730225	     -7.59449417	    -23.30850078	      0.00000232
      0.10552998	     85.04849136	     -7.61051476	    -23.35319724	      0.00011389
      0.10575963	     84.64935788	     -7.62652212	    -23.39787692	      0.00059480
      0.10604738	     84.14880459	     -7.64656009	    -23.45383516	      0.00216180
      0.10633512	     83.64774662	     -7.66657734	    -23.50976711	      0.00537118
      0.10658822	     83.20659053	     -7.68416777	    -23.55894415	      0.01007045
      0.10691264	     82.64055989	     -7.70669129	    -23.62194826	      0.01945568
      0.10723706	     82.07389178	     -7.72918848	    -23.68491904	      0.03361009
      0.10748580	     81.63899480	     -7.74641936	    -23.73317634	      0.04840036
      0.10773453	     81.20372463	     -7.76363479	    -23.78141407	      0.06720055
      0.10802527	     80.69447365	     -7.78373799	    -23.83777340	      0.09500950
      0.10831601	     80.18471464	     -7.80382009	    -23.89410600	      0.12998884
      0.10856977	     79.73939224	     -7.82133015	    -23.94325020	      0.16712405
      0.10889474	     79.16852192	     -7.84373118	    -24.00615758	      0.22475240
      0.10921971	     78.59702073	     -7.86610589	    -24.06903162	      0.29496411
      0.10946873	     78.15865703	     -7.88323369	    -24.11718899	      0.35813966
      0.10971775	     77.71992430	     -7.90034604	    -24.16532681	      0.43012053
      0.11000901	     77.20631945	     -7.92034091	    -24.22160349	      0.52627909
      0.11030026	     76.69221151	     -7.94031467	    -24.27785343	      0.63621683
      0.11055407	     76.24379138	     -7.95770328	    -24.32684969	      0.74393418
      0.11087946	     75.66834921	     -7.97997248	    -24.38963440	      0.89914945
      0.11120485	     75.09228268	     -8.00221536	    -24.45238580	      1.07452916
      0.11145412	     74.65055322	     -8.01923722	    -24.50043530	      1.22306682
      0.11170339	     74.20845866	     -8.03624364	    -24.54846530	      1.38426843
      0.11199488	     73.69102345	     -8.05611093	    -24.60460548	      1.58917594
      0.11228637	     73.17309058	     -8.07595714	    -24.66071907	      1.81203923
      0.11254196	     72.71855247	     -8.09334120	    -24.70989822	      2.02234776
      0.11286752	     72.13900585	     -8.11546173	    -24.77251351	      2.31042178
      0.11319308	     71.55884171	     -8.13755599	    -24.83509579	      2.62093950
      0.11344331	     71.11250939	     -8.15451980	    -24.88317405	      2.87461964
      0.11369353	     70.66581350	     -8.17146810	    -24.93123291	      3.14106574
      0.11398729	     70.14094352	     -8.19134512	    -24.98762776	      3.46969400
      0.11428105	     69.61557398	     -8.21120081	    -25.04399604	      3.81477707
      0.11452781	     69.17386839	     -8.22786348	    -25.09132595	      4.11679483
      0.11485383	     68.58975335	     -8.24985497	    -25.15382911	      4.53186501
      0.11517985	     68.00502604	     -8.27182022	    -25.21629994	      4.96395991
      0.11543311	     67.55036643	     -8.28886557	    -25.26480733	      5.31044405
      0.11568637	     67.09533850	     -8.30589510	    -25.31329541	      5.66559167
      0.11595916	     66.60481814	     -8.32421989	    -25.36550022	      6.05694497
      0.11623195	     66.11387148	     -8.34252637	    -25.41768291	      6.45650680
      0.11653441	     65.56902149	     -8.36280288	    -25.47551636	      6.90794027
      0.11683688	     65.02364894	     -8.38305692	    -25.53332302	      7.36691412
      0.11705190	     64.63562394	     -8.39744195	    -25.57440185	      7.69705182
      0.11738305	     64.03750781	     -8.41957433	    -25.63764173	      8.21054437
      0.11767541	     63.50894499	     -8.43909146	    -25.69344688	      8.66778233
      0.11792876	     63.05052988	     -8.45598702	    -25.74178498	      9.06605261
      0.11818210	     62.59175066	     -8.47286687	    -25.79010527	      9.46549403
      0.11844320	     62.11854091	     -8.49024728	    -25.83988694	      9.87768758
      0.11876278	     61.53883212	     -8.51149736	    -25.90079202	     10.38190583
      0.11908235	     60.95854575	     -8.53272257	    -25.96167009	     10.88469372
      0.11930984	     60.54510553	     -8.54781705	    -26.00499123	     11.24113391
      0.11963824	     59.94777164	     -8.56958445	    -26.06750401	     11.75267250
      0.11996664	     59.34983024	     -8.59132566	    -26.12999008	     12.25977000
      0.12019738	     58.92933957	     -8.60658596	    -26.17387866	     12.61292325
      0.12042812	     58.50854961	     -8.62183337	    -26.21775476	     12.96315722
      0.12071837	     57.97882069	     -8.64099457	    -26.27292842	     13.39917482
      0.12100861	     57.44861878	     -8.66013547	    -26.32808348	     13.82972206
      0.12127010	     56.97053782	     -8.67736278	    -26.37775912	     14.21260765
      0.12159256	     56.38046247	     -8.69858410	    -26.43899763	     14.67785298
      0.12191502	     55.78980488	     -8.71978048	    -26.50021596	     15.13510787
      0.12215631	     55.34744207	     -8.73562523	    -26.54601238	     15.47185329
      0.12246604	     54.77913276	     -8.75594370	    -26.60478344	     15.89713899
      0.12277577	     54.21028749	     -8.77623929	    -26.66353888	     16.31443686
      0.12299694	     53.80375592	     -8.79071809	    -26.70548634	     16.60747099
      0.12331949	     53.21039921	     -8.81181250	    -26.76664837	     17.02736497
      0.12364204	     52.61646258	     -8.83288219	    -26.82779718	     17.43838772
      0.12388534	     52.16807190	     -8.84875883	    -26.87391392	     17.74256031
      0.12412863	     51.71935160	     -8.86462145	    -26.92002469	     18.04171410
      0.12441368	     51.19322313	     -8.88318795	    -26.97404021	     18.38585802
      0.12469872	     50.66664240	     -8.90173531	    -27.02804967	     18.72323586
      0.12498344	     50.14019910	     -8.92024288	    -27.08199388	     19.05357527
      0.12526817	     49.61330484	     -8.93873144	    -27.13593449	     19.37736664
      0.12556613	     49.06142728	     -8.95805941	    -27.19238088	     19.70933741
      0.12586409	     48.50905613	     -8.97736665	    -27.24882625	     20.03442887
      0.12614014	     47.99687693	     -8.99523519	    -27.30111994	     20.32961453
      0.12641618	     47.48427418	     -9.01308601	    -27.35341537	     20.61918223
      0.12672427	     46.91166981	     -9.03298803	    -27.41178474	     20.93591015
      0.12703236	     46.33853800	     -9.05286806	    -27.47015975	     21.24603765
      0.12724838	     45.93636146	     -9.06679424	    -27.51109481	     21.45967034
      0.12757545	     45.32694724	     -9.08785888	    -27.57308157	     21.77732396
      0.12790252	     44.71693878	     -9.10889885	    -27.63508063	     22.08822973
      0.12813330	     44.28615078	     -9.12373020	    -27.67883666	     22.30369664
      0.12836408	     43.85506678	     -9.13854932	    -27.72260084	     22.51603412
      0.12865496	     43.31131656	     -9.15720965	    -27.77777312	     22.77934956
      0.12894583	     42.76709560	     -9.17585066	    -27.83296143	     23.03803464
      0.12921369	     42.26552471	     -9.19299949	    -27.88379813	     23.27231552
      0.12948155	     41.76355423	     -9.21013202	    -27.93465127	     23.50297386
      0.12979131	     41.18254509	     -9.22992490	    -27.99348340	     23.76539211
      0.13010108	     40.60100106	     -9.24969605	    -28.05234152	     24.02337291
      0.13031770	     40.19401109	     -9.26350909	    -28.09351741	     24.20125549
      0.13063991	     39.58814172	     -9.28403603	    -28.15479227	     24.46218093
      0.13096212	     38.98169265	     -9.30453958	    -28.21610166	     24.71892027
      0.13120628	     38.52177107	     -9.32006063	    -28.26258311	     24.91081339
      0.13145044	     38.06151604	     -9.33556831	    -28.30908685	     25.10052479
      0.13173722	     37.52047320	     -9.35376669	    -28.36374009	     25.32069842
      0.13202401	     36.97896925	     -9.37194673	    -28.41842725	     25.53813347
      0.13230942	     36.43959968	     -9.39002160	    -28.47288792	     25.75194778
      0.13259483	     35.89977235	     -9.40807839	    -28.52738553	     25.96332214
      0.13289487	     35.33178898	     -9.42704104	    -28.58471735	     26.18303899
      0.13319491	     34.76329847	     -9.44598382	    -28.64209375	     26.40034685
      0.13347339	     34.23519842	     -9.46354787	    -28.69538930	     26.60000815
      0.13375187	     33.70666020	     -9.48109489	    -28.74872639	     26.79782172
      0.13405984	     33.12163289	     -9.50048055	    -28.80776261	     27.01455915
      0.13436781	     32.53606806	     -9.51984547	    -28.86685344	     27.22929734
      0.13461771	     32.06053582	     -9.53554329	    -28.91484214	     27.40215928
      0.13493813	     31.45028245	     -9.55565136	    -28.97643002	     27.62210939
      0.13525855	     30.83944423	     -9.57573713	    -29.03808298	     27.84027701
      0.13550870	     30.36214532	     -9.59140300	    -29.08626305	     28.00944821
      0.13575886	     29.88448851	     -9.60705534	    -29.13448506	     28.17766913
      0.13605827	     29.31231222	     -9.62577182	    -29.19225823	     28.37784129
      0.13635768	     28.73962116	     -9.64446902	    -29.25009454	     28.57682434
      0.13661613	     28.24486193	     -9.66059291	    -29.30007058	     28.74769743
      0.13693507	     27.63377622	     -9.68047080	    -29.36181121	     28.95751199
      0.13725400	     27.02210231	     -9.70032696	    -29.42362876	     29.16625651
      0.13748272	     26.58310265	     -9.71455267	    -29.46800702	     29.31534228
      0.13779683	     25.97968624	     -9.73407212	    -29.52902320	     29.51933688
      0.13811094	     25.37569509	     -9.75357063	    -29.59011871	     29.72252485
      0.13836294	     24.89073437	     -9.76919801	    -29.63919021	     29.88499936
      0.13861493	     24.40540169	     -9.78481198	    -29.68831466	     30.04704192
      0.13891313	     23.83060047	     -9.80327157	    -29.74651567	     30.23828729
      0.13921132	     23.25527547	     -9.82171248	    -29.80479327	     30.42903548
      0.13947880	     22.73876540	     -9.83823804	    -29.85713414	     30.59975762
      0.13974628	     22.22183130	     -9.85474865	    -29.90953858	     30.77016093
      0.14005597	     21.62279725	     -9.87384592	    -29.97029264	     30.96710151
      0.14036566	     21.02319126	     -9.89292323	    -30.03113443	     31.16371467
      0.14060362	     20.56205529	     -9.90756902	    -30.07794657	     31.31460440
      0.14092300	     19.94263658	     -9.92720654	    -30.14085607	     31.51689195
      0.14124237	     19.32260349	     -9.94682299	    -30.20386242	     31.71897201
      0.14149281	     18.83597515	     -9.96219050	    -30.25333710	     31.87731877
      0.14174324	     18.34896628	     -9.97754511	    -30.30287254	     32.03558823
      0.14203938	     17.77258236	     -9.99568548	    -30.36152762	     32.22267168
      0.14233552	     17.19566249	    -10.01380791	    -30.42026919	     32.40970780
      0.14261045	     16.65959081	    -10.03061609	    -30.47488069	     32.58332963
      0.14288537	     16.12305357	    -10.04740888	    -30.52956802	     32.75696012
      0.14319391	     15.52036667	    -10.06623639	    -30.59103205	     32.95185517
      0.14350245	     14.91708870	    -10.08504462	    -30.65259312	     33.14681780
      0.14376257	     14.40800122	    -10.10088700	    -30.70457149	     33.31126508
      0.14408080	     13.78463817	    -10.12024908	    -30.76825387	     33.51255531
      0.14439902	     13.16063815	    -10.13959079	    -30.83204177	     33.71399745
      0.14460025	     12.76572615	    -10.15181092	    -30.87243236	     33.84146837
      0.14489314	     12.19047088	    -10.16958292	    -30.93129736	     34.02714289
      0.14518602	     11.61466931	    -10.18733778	    -30.99025331	     34.21299873
      0.14544652	     11.10208061	    -10.20311492	    -31.04276656	     34.37846886
      0.14576202	     10.48067515	    -10.22220534	    -31.10646536	     34.57910479
      0.14607753	      9.85862681	    -10.24127604	    -31.17027145	     34.78000671
      0.14633267	      9.35511687	    -10.25668374	    -31.22194896	     34.94267919
      0.14665066	      8.72696419	    -10.27586944	    -31.28645733	     35.14570266
      0.14696866	      8.09814892	    -10.29503524	    -31.35107630	     35.34904437
      0.14720146	      7.63738867	    -10.30905342	    -31.39845247	     35.49811640
      0.14751036	      7.02544072	    -10.32763813	    -31.46140938	     35.69620996
      0.14781927	      6.41285853	    -10.34620418	    -31.52447196	     35.89464041
      0.14804322	      5.96833903	    -10.35965292	    -31.57025853	     36.03872005
      0.14835691	      5.34514550	    -10.37847387	    -31.63448469	     36.24084558
      0.14867060	      4.72128843	    -10.39727569	    -31.69882099	     36.44334925
      0.14892148	      4.22185576	    -10.41229946	    -31.75035581	     36.60558910
      0.14917236	      3.72199430	    -10.42731107	    -31.80196153	     36.76808238
      0.14947099	      3.12645114	    -10.44516348	    -31.86348011	     36.96183427
      0.14976961	      2.53029444	    -10.46299874	    -31.92509972	     37.15595886
      0.15004533	      1.97930959	    -10.47945103	    -31.98208363	     37.33553332
      0.15032106	      1.42779612	    -10.49588877	    -32.03915414	     37.51543636
      0.15062944	      0.81032588	    -10.51425639	    -32.10308754	     37.71704438
      0.15093782	      0.19218730	    -10.53260589	    -32.16712981	     37.91907485
      0.15120899	     -0.35191823	    -10.54872629	    -32.22353450	     38.09708112
      0.15148016	     -0.89654625	    -10.56483276	    -32.28002378	     38.27542194
      0.15178947	     -1.51840630	    -10.58318728	    -32.34456056	     38.47925559
      0.15209877	     -2.14095348	    -10.60152373	    -32.40920784	     38.68353263
      0.15236551	     -2.67837105	    -10.61732197	    -32.46504626	     38.86005364
      0.15263224	     -3.21630536	    -10.63310683	    -32.52096718	     39.03690985
      0.15294082	     -3.83928832	    -10.65135165	    -32.58576503	     39.24193567
      0.15324941	     -4.46297044	    -10.66957862	    -32.65067368	     39.44741551
      0.15351582	     -5.00199053	    -10.68530054	    -32.70680167	     39.62518389
      0.15378224	     -5.54153768	    -10.70100921	    -32.76301253	     39.80329434
      0.15412418	     -6.23482070	    -10.72115190	    -32.83528052	     40.03240237
      0.15446612	     -6.92898164	    -10.74127279	    -32.90768543	     40.26207678
      0.15469286	     -7.38976906	    -10.75460313	    -32.95577292	     40.41469020
      0.15491960	     -7.85094682	    -10.76792391	    -33.00392079	     40.56755401
      0.15521082	     -8.44383790	    -10.78501860	    -33.06584836	     40.76425461
      0.15550204	     -9.03737977	    -10.80209764	    -33.12787579	     40.96137039
      0.15578571	     -9.61616993	    -10.81871911	    -33.18839197	     41.15377847
      0.15606938	    -10.19558469	    -10.83532578	    -33.24900315	     41.34658143
      0.15637511	    -10.82076535	    -10.85320750	    -33.31443470	     41.55482190
      0.15668084	    -11.44667992	    -10.87107211	    -33.37997689	     41.76352093
      0.15696720	    -12.03360644	    -10.88778934	    -33.44146680	     41.95941320
      0.15725356	    -12.62118440	    -10.90449163	    -33.50305402	     42.15570728
      0.15756168	    -13.25413577	    -10.92244623	    -33.56942916	     42.36736358
      0.15786980	    -13.88785009	    -10.94038356	    -33.63591721	     42.57948344
      0.15815519	    -14.47552236	    -10.95698294	    -33.69760362	     42.77637600
      0.15844059	    -15.06385692	    -10.97356757	    -33.75938713	     42.97366463
      0.15874935	    -15.70110626	    -10.99149335	    -33.82633810	     43.18754976
      0.15905812	    -16.33913973	    -11.00940191	    -33.89340298	     43.40189550
      0.15934297	    -16.92845913	    -11.02590828	    -33.95537505	     43.60004860
      0.15962782	    -17.51845371	    -11.04240005	    -34.01744430	     43.79859108
      0.15993673	    -18.15906809	    -11.06026885	    -34.08486813	     44.01434850
      0.16024565	    -18.80048566	    -11.07812051	    -34.15240652	     44.23055985
      0.16053092	    -19.39351803	    -11.09459039	    -34.21487648	     44.43062145
      0.16081619	    -19.98724326	    -11.11104571	    -34.27744437	     44.63106669
      0.16112509	    -20.63093063	    -11.12884759	    -34.34530512	     44.84854515
      0.16143398	    -21.27543956	    -11.14663242	    -34.41328096	     45.06646858
      0.16172048	    -21.87394525	    -11.16311224	    -34.47642998	     45.26898376
      0.16200697	    -22.47316576	    -11.17957745	    -34.53967825	     45.47187765
      0.16231578	    -23.11985566	    -11.19730856	    -34.60796327	     45.69099415
      0.16262458	    -23.76738532	    -11.21502270	    -34.67636389	     45.91054531
      0.16291281	    -24.37252444	    -11.23154109	    -34.74031061	     46.11585570
      0.16320104	    -24.97840339	    -11.24804474	    -34.80435830	     46.32154036
      0.16350970	    -25.62807736	    -11.26570256	    -34.87306050	     46.54222565
      0.16381837	    -26.27860915	    -11.28334349	    -34.94187881	     46.76333479
      0.16410859	    -26.89104145	    -11.29991456	    -35.00668948	     46.97161182
      0.16439880	    -27.50424051	    -11.31647074	    -35.07160309	     47.18025925
      0.16470729	    -28.15687928	    -11.33405266	    -35.14071536	     47.40244316
      0.16501577	    -28.81039377	    -11.35161776	    -35.20994428	     47.62504065
      0.16530807	    -29.43044292	    -11.36824608	    -35.27564982	     47.83634285
      0.16560037	    -30.05128693	    -11.38485932	    -35.34146043	     48.04801272
      0.16590862	    -30.70686948	    -11.40236266	    -35.41097561	     48.27162820
      0.16621687	    -31.36334541	    -11.41984925	    -35.48060800	     48.49564886
      0.16651125	    -31.99111725	    -11.43653330	    -35.54721640	     48.70996574
      0.16680563	    -32.61971262	    -11.45320208	    -35.61393207	     48.92464983
      0.16711360	    -33.27822994	    -11.47062450	    -35.68384444	     49.14964321
      0.16742158	    -33.93765807	    -11.48803021	    -35.75387462	     49.37503679
      0.16771795	    -34.57310926	    -11.50476446	    -35.82137811	     49.59231777
      0.16801433	    -35.20941278	    -11.52148324	    -35.88899111	     49.80996920
      0.16832200	    -35.87088507	    -11.53882316	    -35.95929827	     50.03631262
      0.16862967	    -36.53328538	    -11.55614638	    -36.02972390	     50.26305639
      0.16892791	    -37.17626194	    -11.57292244	    -36.09810305	     50.48323052
      0.16922615	    -37.82011944	    -11.58968280	    -36.16659398	     50.70378368
      0.16953352	    -38.48461245	    -11.60693982	    -36.23729865	     50.93148745
      0.16984089	    -39.15005059	    -11.62418014	    -36.30812254	     51.15959849
      0.17014082	    -39.80031426	    -11.64098752	    -36.37734908	     51.38259016
      0.17044076	    -40.45148696	    -11.65777899	    -36.44668964	     51.60597618
      0.17074784	    -41.11912452	    -11.67495416	    -36.51780107	     51.83509905
      0.17105493	    -41.78772436	    -11.69211261	    -36.58903257	     52.06464402
      0.17135637	    -42.44497850	    -11.70893951	    -36.65907215	     52.29038714
      0.17165781	    -43.10316902	    -11.72575027	    -36.72922799	     52.51654758
      0.17196466	    -43.77413865	    -11.74284618	    -36.80076260	     52.74720233
      0.17227151	    -44.44608795	    -11.75992531	    -36.87241828	     52.97830235
      0.17257425	    -45.11000689	    -11.77675939	    -36.94323366	     53.20675283
      0.17287699	    -45.77488862	    -11.79357710	    -37.01416749	     53.43565120
      0.17317973	    -46.44073791	    -11.81037845	    -37.08522010	     53.66500592
      0.17348248	    -47.10755910	    -11.82716337	    -37.15639179	     53.89482453
      0.17378522	    -47.77535692	    -11.84393187	    -37.22768290	     54.12511612
      0.17408796	    -48.44413571	    -11.86068388	    -37.29909375	     54.35588965
      0.17439070	    -49.11390017	    -11.87741941	    -37.37062470	     54.58715335
      0.17469344	    -49.78465466	    -11.89413838	    -37.44227607	     54.81891674
      0.17499619	    -50.45640386	    -11.91084078	    -37.51404824	     55.05118975
      0.17529893	    -51.12915213	    -11.92752656	    -37.58594156	     55.28398160
      0.17560167	    -51.80290412	    -11.94419569	    -37.65795640	     55.51730239
      0.17590441	    -52.47766422	    -11.96084811	    -37.73009312	     55.75116151
      0.17620716	    -53.15343705	    -11.97748379	    -37.80235213	     55.98556907
      0.17650990	    -53.83022700	    -11.99410267	    -37.87473380	     56.22053444
      0.17681264	    -54.50803868	    -12.01070471	    -37.94723854	     56.45606753
      0.17711538	    -55.18687649	    -12.02728985	    -38.01986674	     56.69217755
      0.17741813	    -55.86674502	    -12.04385805	    -38.09261882	     56.92887403
      0.17772087	    -56.54764867	    -12.06040924	    -38.16549520	     57.16616582
      0.17802361	    -57.22959167	    -12.07694337	    -38.23849631	     57.40406195
      0.17832635	    -57.91255444	    -12.09346039	    -38.31162258	     57.64257075
      0.17862910	    -58.59647687	    -12.10996022	    -38.38487446	     57.88170062
      0.17893184	    -59.28128901	    -12.12644280	    -38.45825239	     58.12145928
      0.17923458	    -59.96691402	    -12.14290808	    -38.53175684	     58.36185437
      0.17953732	    -60.65326739	    -12.15935598	    -38.60538827	     58.60289288
      0.17984006	    -61.34025652	    -12.17578642	    -38.67914716	     58.84458166
      0.18014281	    -62.02778002	    -12.19219935	    -38.75303398	     59.08692690
      0.18044555	    -62.71572717	    -12.20859469	    -38.82704924	     59.32993459
      0.18074829	    -63.40397719	    -12.22497235	    -38.90119343	     59.57361011
      0.18105103	    -64.09239869	    -12.24133226	    -38.97546705	     59.81795855
      0.18135378	    -64.78084895	    -12.25767434	    -39.04987063	     60.06298446
      0.18165652	    -65.46917336	    -12.27399851	    -39.12440469	     60.30869207
      0.18195926	    -66.15720474	    -12.29030469	    -39.19906976	     60.55508508
      0.18226200	    -66.84476288	    -12.30659278	    -39.27386638	     60.80216689
      0.18256475	    -67.53165396	    -12.32286270	    -39.34879511	     61.04994040
      0.18286749	    -68.21767025	    -12.33911435	    -39.42385651	     61.29840819
      0.18317023	    -68.90258974	    -12.35534765	    -39.49905114	     61.54757240
      0.18347297	    -69.58617611	    -12.37156250	    -39.57437958	     61.79743489
      0.18377572	    -70.26817871	    -12.38775880	    -39.64984241	     62.04799709
      0.18407846	    -70.94833292	    -12.40393646	    -39.72544025	     62.29926016
      0.18438120	    -71.62636062	    -12.42009537	    -39.80117368	     62.55122491
      0.18468394	    -72.30197106	    -12.43623544	    -39.87704333	     62.80389187
      0.18498668	    -72.97486201	    -12.45235656	    -39.95304983	     63.05726129
      0.18528943	    -73.64472124	    -12.46845863	    -40.02919379	     63.31133318
      0.18559217	    -74.31122841	    -12.48454153	    -40.10547588	     63.56610726
      0.18589491	    -74.97405731	    -12.50060517	    -40.18189674	     63.82158308
      0.18619765	    -75.63287845	    -12.51664944	    -40.25845704	     64.07775996
      0.18650040	    -76.28736198	    -12.53267422	    -40.33515745	     64.33463704
      0.18680314	    -76.93718093	    -12.54867940	    -40.41199866	     64.59221326
      0.18710588	    -77.58201462	    -12.56466487	    -40.48898136	     64.85048746
      0.18740862	    -78.22155223	    -12.58063053	    -40.56610626	     65.10945828
      0.18771137	    -78.85549636	    -12.59657625	    -40.64337408	     65.36912430
      0.18801411	    -79.48356650	    -12.61250192	    -40.72078554	     65.62948393
      0.18831685	    -80.10550225	    -12.62840744	    -40.79834139	     65.89053554
      0.18861959	    -80.72106623	    -12.64429268	    -40.87604236	     66.15227737
      0.18892234	    -81.33004645	    -12.66015753	    -40.95388923	     66.41470763
      0.18922508	    -81.93225813	    -12.67600188	    -41.03188276	     66.67782444
      0.18952782	    -82.52754487	    -12.69182562	    -41.11002374	     66.94162591
      0.18983056	    -83.11577905	    -12.70762863	    -41.18831297	     67.20611008
      0.19013330	    -83.69686162	    -12.72341081	    -41.26675124	     67.47127498
      0.19043605	    -84.27072106	    -12.73917203	    -41.34533938	     67.73711863
      0.19073879	    -84.83731174	    -12.75491220	    -41.42407821	     68.00363903
      0.19104153	    -85.39661174	    -12.77063120	    -41.50296859	     68.27083417
      0.19134427	    -85.94862006	    -12.78632893	    -41.58201136	     68.53870207
      0.19164702	    -86.49335361	    -12.80200529	    -41.66120739	     68.80724074
      0.19194976	    -87.03084379	    -12.81766018	    -41.74055756	     69.07644823
      0.19225250	    -87.56113297	    -12.83329349	    -41.82006276	     69.34632259
      0.19255524	    -88.08427099	    -12.84890514	    -41.89972389	     69.61686190
      0.19285799	    -88.60031160	    -12.86449503	    -41.97954186	     69.88806429
      0.19316073	    -89.10930907	    -12.88006308	    -42.05951760	     70.15992792
      0.19346347	    -89.61131504	    -12.89560919	    -42.13965205	     70.43245097
      0.19376621	    -90.10637556	    -12.91113330	    -42.21994617	     70.70563169
      0.19406896	    -90.59452844	    -12.92663532	    -42.30040091	     70.97946835
      0.19437170	    -91.07580095	    -12.94211520	    -42.38101725	     71.25395928
      0.19467444	    -91.55020783	    -12.95757285	    -42.46179617	     71.52910286
      0.19497718	    -92.01774967	    -12.97300824	    -42.54273869	     71.80489752
      0.19527992	    -92.47841167	    -12.98842130	    -42.62384580	     72.08134173
      0.19558267	    -92.93216278	    -13.00381199	    -42.70511854	     72.35843402
      0.19588541	    -93.37895525	    -13.01918027	    -42.78655795	     72.63617298
      0.19618815	    -93.81872458	    -13.03452612	    -42.86816507	     72.91455725
      0.19649089	    -94.25138991	    -13.04984951	    -42.94994096	     73.19358551
      0.19679364	    -94.67685481	    -13.06515042	    -43.03188669	     73.47325652
      0.19709638	    -95.09500865	    -13.08042887	    -43.11400336	     73.75356908
      0.19739912	    -95.50572828	    -13.09568484	    -43.19629207	     74.03452205
      0.19770186	    -95.90888036	    -13.11091835	    -43.27875392	     74.31611433
      0.19800461	    -96.30432406	    -13.12612944	    -43.36139003	     74.59834490
      0.19830735	    -96.69191436	    -13.14131813	    -43.44420155	     74.88121278
      0.19861009	    -97.07150569	    -13.15648447	    -43.52718961	     75.16471704
      0.19891283	    -97.44295607	    -13.17162852	    -43.61035539	     75.44885682
      0.19921558	    -97.80613161	    -13.18675036	    -43.69370005	     75.73363128
      0.19951832	    -98.16091113	    -13.20185005	    -43.77722477	     76.01903968
      0.19982106	    -98.50719105	    -13.21692771	    -43.86093077	     76.30508128
      0.20012380	    -98.84489018	    -13.23198343	    -43.94481924	     76.59175543
      0.20042654	    -99.17395428	    -13.24701735	    -44.02889140	     76.87906152
      0.20072929	    -99.49436030	    -13.26202959	    -44.11314850	     77.16699898
      0.20103203	    -99.80611997	    -13.27702030	    -44.19759178	     77.45556729
      0.20133477	   -100.10928268	    -13.29198966	    -44.28222250	     77.74476599
      0.20163751	   -100.40393745	    -13.30693784	    -44.36704193	     78.03459465
      0.20194026	   -100.69021387	    -13.32186504	    -44.45205136	     78.32505289
      0.20224300	   -100.96828197	    -13.33677146	    -44.53725208	     78.61614039
      0.20254574	   -101.23835100	    -13.35165735	    -44.62264540	     78.90785684
      0.20284848	   -101.50066720	    -13.36652292	    -44.70823264	     79.20020201
      0.20315123	   -101.75551060	    -13.38136846	    -44.79401515	     79.49317569
      0.20345397	   -102.00319112	    -13.39619423	    -44.87999425	     79.78677770
      0.20375671	   -102.24404403	    -13.41100052	    -44.96617132	     80.08100792
      0.20405945	   -102.47842508	    -13.42578764	    -45.05254772	     80.37586626
      0.20436220	   -102.70670542	    -13.44055592	    -45.13912484	     80.67135266
      0.20466494	   -102.92926658	    -13.45530570	    -45.22590406	     80.96746710
      0.20496768	   -103.14649559	    -13.47003733	    -45.31288680	     81.26420960
      0.20527042	   -103.35878051	    -13.48475120	    -45.40007446	     81.56158019
      0.20557316	   -103.56650634	    -13.49944768	    -45.48746849	     81.85957896
      0.20587591	   -103.77005146	    -13.51412720	    -45.57507031	     82.15820600
      0.20617865	   -103.96978458	    -13.52879018	    -45.66288139	     82.45746146
      0.20648139	   -104.16606232	    -13.54343705	    -45.75090317	     82.75734550
      0.20678413	   -104.35922721	    -13.55806827	    -45.83913715	     83.05785830
      0.20708688	   -104.54960628	    -13.57268432	    -45.92758479	     83.35900008
      0.20738962	   -104.73751006	    -13.58728568	    -46.01624760	     83.66077108
      0.20769236	   -104.92323196	    -13.60187286	    -46.10512707	     83.96317157
      0.20799510	   -105.10704808	    -13.61644638	    -46.19422474	     84.26620182
      0.20829785	   -105.28921715	    -13.63100676	    -46.28354211	     84.56986214
      0.20860059	   -105.46998089	    -13.64555456	    -46.37308073	     84.87415286
      0.20890333	   -105.64956436	    -13.66009033	    -46.46284214	     85.17907433
      0.20920607	   -105.82817663	    -13.67461465	    -46.55282791	     85.48462691
      0.20950882	   -106.00601143	    -13.68912811	    -46.64303959	     85.79081099
      0.20981156	   -106.18324789	    -13.70363130	    -46.73347876	     86.09762696
      0.21011430	   -106.36005139	    -13.71812484	    -46.82414700	     86.40507525
      0.21041704	   -106.53657431	    -13.73260936	    -46.91504592	     86.71315629
      0.21071978	   -106.71295692	    -13.74708548	    -47.00617711	     87.02187052
      0.21102253	   -106.88932817	    -13.76155384	    -47.09754219	     87.33121842
      0.21132527	   -107.06579940	    -13.77601511	    -47.18914278	     87.64120045
      0.21162801	   -107.24241149	    -13.79046995	    -47.28098051	     87.95181712
      0.21193075	   -107.41917088	    -13.80491903	    -47.37305702	     88.26306892
      0.21223350	   -107.59608362	    -13.81936302	    -47.46537396	     88.57495637
      0.21253624	   -107.77315561	    -13.83380262	    -47.55793300	     88.88748000
      0.21283898	   -107.95039267	    -13.84823852	    -47.65073579	     89.20064036
      0.21314172	   -108.12780048	    -13.86267142	    -47.74378402	     89.51443799
      0.21344447	   -108.30538464	    -13.87710203	    -47.83707937	     89.82887346
      0.21374721	   -108.48315064	    -13.89153106	    -47.93062353	     90.14394734
      0.21404995	   -108.66110384	    -13.90595923	    -48.02441821	     90.45966021
      0.21435269	   -108.83924953	    -13.92038725	    -48.11846512	     90.77601268
      0.21465544	   -109.01759290	    -13.93481586	    -48.21276598	     91.09300534
      0.21495818	   -109.19613903	    -13.94924577	    -48.30732251	     91.41063881
      0.21526092	   -109.37489290	    -13.96367772	    -48.40213646	     91.72891371
      0.21556366	   -109.55385943	    -13.97811243	    -48.49720958	     92.04783068
      0.21586640	   -109.73304340	    -13.99255064	    -48.59254361	     92.36739034
      0.21616915	   -109.91244955	    -14.00699309	    -48.68814032	     92.68759336
      0.21647189	   -110.09208250	    -14.02144049	    -48.78400149	     93.00844039
      0.21677463	   -110.27194678	    -14.03589360	    -48.88012889	     93.32993208
      0.21707737	   -110.45204687	    -14.05035313	    -48.97652432	     93.65206913
      0.21738012	   -110.63238713	    -14.06481982	    -49.07318957	     93.97485220
      0.21768286	   -110.81297186	    -14.07929440	    -49.17012646	     94.29828198
      0.21798560	   -110.99380525	    -14.09377760	    -49.26733680	     94.62235916
      0.21828834	   -111.17489145	    -14.10827014	    -49.36482241	     94.94708446
      0.21859109	   -111.35623449	    -14.12277274	    -49.46258513	     95.27245857
      0.21889383	   -111.53783835	    -14.13728612	    -49.56062681	     95.59848221
      0.21919657	   -111.71970692	    -14.15181100	    -49.65894929	     95.92515611
      0.21949931	   -111.90184401	    -14.16634808	    -49.75755443	     96.25248099
      0.21980206	   -112.08425336	    -14.18089808	    -49.85644411	     96.58045758
      0.22010480	   -112.26693862	    -14.19546171	    -49.95562021	     96.90908663
      0.22040754	   -112.44990338	    -14.21003964	    -50.05508461	     97.23836888
      0.22071028	   -112.63315114	    -14.22463259	    -50.15483921	     97.56830508
      0.22101302	   -112.81668533	    -14.23924124	    -50.25488592	     97.89889599
      0.22131577	   -113.00050931	    -14.25386627	    -50.35522666	     98.23014238
      0.22161851	   -113.18462635	    -14.26850836	    -50.45586334	     98.56204502
      0.22192125	   -113.36903964	    -14.28316818	    -50.55679790	     98.89460467
      0.22222399	   -113.55375232	    -14.29784640	    -50.65803230	     99.22782212
      0.22252674	   -113.73876742	    -14.31254368	    -50.75956847	     99.56169815
      0.22282948	   -113.92408791	    -14.32726067	    -50.86140839	     99.89623356
      0.22313222	   -114.10971667	    -14.34199802	    -50.96355402	    100.23142913
      0.22343496	   -114.29565651	    -14.35675637	    -51.06600736	    100.56728567
      0.22373771	   -114.48191015	    -14.37153637	    -51.16877038	    100.90380399
      0.22404045	   -114.66848022	    -14.38633862	    -51.27184510	    101.24098489
      0.22434319	   -114.85536929	    -14.40116377	    -51.37523353	    101.57882918
      0.22464593	   -115.04257981	    -14.41601243	    -51.47893768	    101.91733769
      0.22494868	   -115.23011418	    -14.43088519	    -51.58295959	    102.25651124
      0.22525142	   -115.41797467	    -14.44578268	    -51.68730131	    102.59635065
      0.22555416	   -115.60616349	    -14.46070548	    -51.79196488	    102.93685676
      0.22585690	   -115.79468274	    -14.47565419	    -51.89695237	    103.27803041
      0.22615965	   -115.98353442	    -14.49062939	    -52.00226585	    103.61987243
      0.22646239	   -116.17272044	    -14.50563166	    -52.10790740	    103.96238366
      0.22676513	   -116.36224259	    -14.52066156	    -52.21387912	    104.30556497
      0.22706787	   -116.55210257	    -14.53571966	    -52.32018312	    104.64941719
      0.22737061	   -116.74230196	    -14.55080653	    -52.42682151	    104.99394119
      0.22767336	   -116.93284223	    -14.56592271	    -52.53379642	    105.33913782
      0.22797610	   -117.12372473	    -14.58106876	    -52.64110999	    105.68500795
      0.22827884	   -117.31495069	    -14.59624520	    -52.74876436	    106.03155244
      0.22858158	   -117.50652120	    -14.61145258	    -52.85676169	    106.37877216
      0.22888433	   -117.69843723	    -14.62669142	    -52.96510417	    106.72666799
      0.22918707	   -117.89069960	    -14.64196225	    -53.07379396	    107.07524080
      0.22948981	   -118.08330900	    -14.65726558	    -53.18283327	    107.42449148
      0.22979255	   -118.27626596	    -14.67260192	    -53.29222430	    107.77442090
      0.23009530	   -118.46957085	    -14.68797179	    -53.40196928	    108.12502995
      0.23039804	   -118.66322389	    -14.70337569	    -53.51207042	    108.47631951
      0.23070078	   -118.85722512	    -14.71881410	    -53.62252998	    108.82829049
      0.23100352	   -119.05157439	    -14.73428752	    -53.73335020	    109.18094377
      0.23130627	   -119.24627139	    -14.74979643	    -53.84453335	    109.53428024
      0.23160901	   -119.44131559	    -14.76534133	    -53.95608172	    109.88830081
      0.23191175	   -119.63670626	    -14.78092267	    -54.06799759	    110.24300638
      0.23221449	   -119.83244246	    -14.79654095	    -54.18028326	    110.59839784
      0.23251723	   -120.02852302	    -14.81219661	    -54.29294106	    110.95447610
      0.23281998	   -120.22494656	    -14.82789013	    -54.40597331	    111.31124206
      0.23312272	   -120.42171141	    -14.84362197	    -54.51938235	    111.66869664
      0.23342546	   -120.61881568	    -14.85939257	    -54.63317054	    112.02684073
      0.23372820	   -120.81625719	    -14.87520240	    -54.74734022	    112.38567525
      0.23403095	   -121.01403348	    -14.89105190	    -54.86189371	    112.74520111
      0.23433369	   -121.21214180	    -14.90694151	    -54.97683334	    113.10541922
      0.23463643	   -121.41057909	    -14.92287168	    -55.09216142	    113.46633048
      0.23493917	   -121.60934197	    -14.93884284	    -55.20788032	    113.82793580
      0.23524192	   -121.80842672	    -14.95485542	    -55.32399241	    114.19023611
      0.23554466	   -122.00782926	    -14.97090986	    -55.44050007	    114.55323230
      0.23584740	   -122.20754515	    -14.98700659	    -55.55740568	    114.91692529
      0.23615014	   -122.40756958	    -15.00314602	    -55.67471167	    115.28131599
      0.23645289	   -122.60789732	    -15.01932859	    -55.79242046	    115.64640530
      0.23675563	   -122.80852275	    -15.03555471	    -55.91053449	    116.01219413
      0.23705837	   -123.00943980	    -15.05182480	    -56.02905622	    116.37868338
      0.23736111	   -123.21064198	    -15.06813927	    -56.14798812	    116.74587396
      0.23766385	   -123.41212233	    -15.08449855	    -56.26733268	    117.11376676
      0.23796660	   -123.61387344	    -15.10090304	    -56.38709240	    117.48236269
      0.23826934	   -123.81588738	    -15.11735314	    -56.50726980	    117.85166262
      0.23857208	   -124.01815578	    -15.13384927	    -56.62786741	    118.22166746
      0.23887482	   -124.22066972	    -15.15039184	    -56.74888778	    118.59237809
      0.23917757	   -124.42341979	    -15.16698124	    -56.87033347	    118.96379538
      0.23948031	   -124.62639610	    -15.18361788	    -56.99220707	    119.33592022
      0.23978305	   -124.82958818	    -15.20030217	    -57.11451116	    119.70875347
      0.24008579	   -125.03298512	    -15.21703449	    -57.23724836	    120.08229599
      0.24038854	   -125.23657546	    -15.23381526	    -57.36042129	    120.45654864
      0.24069128	   -125.44034726	    -15.25064487	    -57.48403258	    120.83151227
      0.24099402	   -125.64428812	    -15.26752371	    -57.60808491	    121.20718772
      0.24129676	   -125.84838519	    -15.28445219	    -57.73258092	    121.58357583
      0.24159951	   -126.05262520	    -15.30143069	    -57.85752332	    121.96067740
      0.24190225	   -126.25699452	    -15.31845962	    -57.98291480	    122.33849327
      0.24220499	   -126.46147919	    -15.33553936	    -58.10875808	    122.71702423
      0.24250773	   -126.66606500	    -15.35267032	    -58.23505588	    123.09627106
      0.24281047	   -126.87073757	    -15.36985288	    -58.36181095	    123.47623456
      0.24311322	   -127.07548241	    -15.38708745	    -58.48902606	    123.85691548
      0.24341596	   -127.28028504	    -15.40437440	    -58.61670398	    124.23831458
      0.24371870	   -127.48513111	    -15.42171414	    -58.74484749	    124.62043260
      0.24402144	   -127.69000651	    -15.43910706	    -58.87345941	    125.00327025
      0.24432419	   -127.89489753	    -15.45655355	    -59.00254256	    125.38682825
      0.24462693	   -128.09979101	    -15.47405400	    -59.13209976	    125.77110728
      0.24492967	   -128.30467452	    -15.49160881	    -59.26213387	    126.15610802
      0.24523241	   -128.50953653	    -15.50921838	    -59.39264774	    126.54183112
      0.24553516	   -128.71436663	    -15.52688308	    -59.52364427	    126.92827721
      0.24583790	   -128.91915573	    -15.54460333	    -59.65512633	    127.31544690
      0.24614064	   -129.12389627	    -15.56237952	    -59.78709684	    127.70334080
      0.24644338	   -129.32858242	    -15.58021203	    -59.91955871	    128.09195947
      0.24674613	   -129.53321033	    -15.59810127	    -60.05251488	    128.48130345
      0.24704887	   -129.73777834	    -15.61604763	    -60.18596829	    128.87137329
      0.24735161	   -129.94228717	    -15.63405151	    -60.31992192	    129.26216947
      0.24765435	   -130.14674010	    -15.65211331	    -60.45437873	    129.65369248
      0.24795709	   -130.35114317	    -15.67023343	    -60.58934171	    130.04594278
      0.24825984	   -130.55550531	    -15.68841226	    -60.72481386	    130.43892078
      0.24856258	   -130.75983844	    -15.70665021	    -60.86079821	    130.83262690
      0.24886532	   -130.96415759	    -15.72494768	    -60.99729779	    131.22706150
      0.24916806	   -131.16848091	    -15.74330507	    -61.13431564	    131.62222496
      0.24947081	   -131.37282969	    -15.76172279	    -61.27185481	    132.01811758
      0.24977355	   -131.57722830	    -15.78020124	    -61.40991839	    132.41473968
      0.25007629	   -131.78170413	    -15.79874082	    -61.54850945	    132.81209152
      0.25037903	   -131.98628747	    -15.81734195	    -61.68763111	    133.21017336
      0.25068178	   -132.19101132	    -15.83600504	    -61.82728647	    133.60898543
      0.25098452	   -132.39591119	    -15.85473050	    -61.96747868	    134.00852791
      0.25128726	   -132.60102488	    -15.87351873	    -62.10821087	    134.40880100
      0.25159000	   -132.80639224	    -15.89237015	    -62.24948620	    134.80980485
      0.25189275	   -133.01205481	    -15.91128519	    -62.39130787	    135.21153958
      0.25219549	   -133.21805562	    -15.93026425	    -62.53367905	    135.61400530
      0.25249823	   -133.42443879	    -15.94930777	    -62.67660297	    136.01720211
      0.25280097	   -133.63124929	    -15.96841615	    -62.82008285	    136.42113008
      0.25310371	   -133.83853259	    -15.98758982	    -62.96412193	    136.82578925
      0.25340646	   -134.04633441	    -16.00682922	    -63.10872349	    137.23117966
      0.25370920	   -134.25470036	    -16.02613477	    -63.25389079	    137.63730132
      0.25401194	   -134.46367574	    -16.04550690	    -63.39962715	    138.04415423
      0.25431468	   -134.67330529	    -16.06494604	    -63.54593589	    138.45173839
      0.25461743	   -134.88363292	    -16.08445264	    -63.69282034	    138.86005377
      0.25492017	   -135.09470156	    -16.10402713	    -63.84028388	    139.26910033
      0.25522291	   -135.30655298	    -16.12366996	    -63.98832988	    139.67887801
      0.25549532	   -135.49787755	    -16.14140317	    -64.12204119	    140.04821669
      0.25576772	   -135.68989744	    -16.15919243	    -64.25622938	    140.41814854
      0.25604013	   -135.88263976	    -16.17703803	    -64.39089692	    140.78867192
      0.25631253	   -136.07613101	    -16.19494030	    -64.52604633	    141.15978710
      0.25658494	   -136.27039656	    -16.21289958	    -64.66168017	    141.53149395
      0.25685734	   -136.46546067	    -16.23091620	    -64.79780099	    141.90379243
      0.25712975	   -136.66134650	    -16.24899050	    -64.93441138	    142.27668263
      0.25740215	   -136.85807610	    -16.26712282	    -65.07151394	    142.65016474
      0.25767456	   -137.05567040	    -16.28531351	    -65.20911127	    143.02423896
      0.25794696	   -137.25414923	    -16.30356291	    -65.34720602	    143.39890547
      0.25821937	   -137.45353136	    -16.32187136	    -65.48580083	    143.77416445
      0.25849178	   -137.65383446	    -16.34023923	    -65.62489838	    144.15001607
      0.25876418	   -137.85507521	    -16.35866686	    -65.76450136	    144.52646049
      0.25903659	   -138.05726927	    -16.37715462	    -65.90461248	    144.90349788
      0.25930899	   -138.26043133	    -16.39570285	    -66.04523447	    145.28112839
      0.25958140	   -138.46457515	    -16.41431193	    -66.18637008	    145.65935219
      0.25985380	   -138.66971361	    -16.43298222	    -66.32802210	    146.03816945
      0.26012621	   -138.87585872	    -16.45171409	    -66.47019331	    146.41758032
      0.26039861	   -139.08302168	    -16.47050792	    -66.61288654	    146.79758497
      0.26067102	   -139.29121291	    -16.48936408	    -66.75610462	    147.17818358
      0.26094342	   -139.50044213	    -16.50828294	    -66.89985041	    147.55937633
      0.26121583	   -139.71071832	    -16.52726490	    -67.04412682	    147.94116341
      0.26148823	   -139.92204983	    -16.54631034	    -67.18893673	    148.32354500
      0.26176064	   -140.13444442	    -16.56541965	    -67.33428310	    148.70652130
      0.26203304	   -140.34790924	    -16.58459322	    -67.48016888	    149.09009253
      0.26230545	   -140.56245092	    -16.60383145	    -67.62659705	    149.47425891
      0.26257785	   -140.77807558	    -16.62313475	    -67.77357062	    149.85902067
      0.26285026	   -140.99478889	    -16.64250352	    -67.92109262	    150.24437804
      0.26312267	   -141.21259609	    -16.66193817	    -68.06916612	    150.63033128
      0.26339507	   -141.43150201	    -16.68143911	    -68.21779420	    151.01688066
      0.26366748	   -141.65151110	    -16.70100676	    -68.36697998	    151.40402646
      0.26393988	   -141.87262752	    -16.72064155	    -68.51672658	    151.79176897
      0.26421229	   -142.09485508	    -16.74034390	    -68.66703719	    152.18010849
      0.26448469	   -142.31819733	    -16.76011424	    -68.81791499	    152.56904536
      0.26475710	   -142.54265755	    -16.77995301	    -68.96936321	    152.95857990
      0.26502950	   -142.76823882	    -16.79986065	    -69.12138509	    153.34871248
      0.26530191	   -142.99494399	    -16.81983760	    -69.27398392	    153.73944346
      0.26557431	   -143.22277573	    -16.83988432	    -69.42716299	    154.13077323
      0.26584672	   -143.45173657	    -16.86000125	    -69.58092565	    154.52270221
      0.26611912	   -143.68182886	    -16.88018886	    -69.73527526	    154.91523080
      0.26639153	   -143.91305487	    -16.90044760	    -69.89021521	    155.30835946
      0.26666393	   -144.14541673	    -16.92077796	    -70.04574893	    155.70208866
      0.26693634	   -144.37891651	    -16.94118041	    -70.20187987	    156.09641886
      0.26720875	   -144.61355619	    -16.96165542	    -70.35861152	    156.49135059
      0.26748115	   -144.84933769	    -16.98220348	    -70.51594739	    156.88688436
      0.26775356	   -145.08626291	    -17.00282507	    -70.67389102	    157.28302073
      0.26802596	   -145.32433370	    -17.02352071	    -70.83244599	    157.67976025
      0.26829837	   -145.56355190	    -17.04429087	    -70.99161591	    158.07710354
      0.26857077	   -145.80391934	    -17.06513609	    -71.15140441	    158.47505121
      0.26884318	   -146.04543786	    -17.08605685	    -71.31181518	    158.87360389
      0.26911558	   -146.28810932	    -17.10705369	    -71.47285190	    159.27276226
      0.26938799	   -146.53193558	    -17.12812713	    -71.63451831	    159.67252702
      0.26966039	   -146.77691856	    -17.14927770	    -71.79681818	    160.07289888
      0.26993280	   -147.02306021	    -17.17050593	    -71.95975530	    160.47387860
      0.27020520	   -147.27036254	    -17.19181236	    -72.12333351	    160.87546695
      0.27047761	   -147.51882761	    -17.21319755	    -72.28755667	    161.27766475
      0.27075001	   -147.76845753	    -17.23466204	    -72.45242867	    161.68047283
      0.27102242	   -148.01925450	    -17.25620637	    -72.61795345	    162.08389207
      0.27129483	   -148.27122079	    -17.27783107	    -72.78413496	    162.48792337
      0.27156723	   -148.52435874	    -17.29953668	    -72.95097720	    162.89256768
      0.27183964	   -148.77867080	    -17.32132375	    -73.11848420	    163.29782596
      0.27211204	   -149.03415949	    -17.34319284	    -73.28666001	    163.70369922
      0.27238445	   -149.29082742	    -17.36514450	    -73.45550874	    164.11018853
      0.27265685	   -149.54867734	    -17.38717931	    -73.62503451	    164.51729496
      0.27292926	   -149.80771204	    -17.40929783	    -73.79524148	    164.92501964
      0.27320166	   -150.06793448	    -17.43150065	    -73.96613385	    165.33336375
      0.27347407	   -150.32934768	    -17.45378835	    -74.13771585	    165.74232851
      0.27374647	   -150.59195481	    -17.47616153	    -74.30999173	    166.15191517
      0.27401888	   -150.85575913	    -17.49862078	    -74.48296580	    166.56212504
      0.27429128	   -151.12076402	    -17.52116672	    -74.65664238	    166.97295950
      0.27456369	   -151.38697301	    -17.54379995	    -74.83102584	    167.38441994
      0.27483609	   -151.65438972	    -17.56652110	    -75.00612056	    167.79650783
      0.27510850	   -151.92301790	    -17.58933080	    -75.18193099	    168.20922471
      0.27538091	   -152.19286144	    -17.61222969	    -75.35846157	    168.62257214
      0.27565331	   -152.46392436	    -17.63521840	    -75.53571682	    169.03655178
      0.27592572	   -152.73621078	    -17.65829759	    -75.71370125	    169.45116533
      0.27619812	   -153.00972500	    -17.68146792	    -75.89241942	    169.86641456
      0.27647053	   -153.28447140	    -17.70473005	    -76.07187594	    170.28230133
      0.27674293	   -153.56045455	    -17.72808466	    -76.25207542	    170.69882756
      0.27701534	   -153.83767911	    -17.75153243	    -76.43302253	    171.11599524
      0.27728774	   -154.11614989	    -17.77507404	    -76.61472195	    171.53380646
      0.27756015	   -154.39587185	    -17.79871021	    -76.79717840	    171.95226337
      0.27783255	   -154.67685009	    -17.82244162	    -76.98039663	    172.37136825
      0.27810496	   -154.95908982	    -17.84626899	    -77.16438144	    172.79112343
      0.27837736	   -155.24259642	    -17.87019306	    -77.34913762	    173.21153137
      0.27864977	   -155.52737541	    -17.89421454	    -77.53467003	    173.63259462
      0.27892217	   -155.81343244	    -17.91833418	    -77.72098352	    174.05431586
      0.27919458	   -156.10077331	    -17.94255273	    -77.90808302	    174.47669785
      0.27946699	   -156.38940395	    -17.96687093	    -78.09597343	    174.89974351
      0.27973939	   -156.67933046	    -17.99128957	    -78.28465971	    175.32345587
      0.27998450	   -156.94132207	    -18.01334818	    -78.45512608	    175.70528824
      0.28022962	   -157.20437286	    -18.03548933	    -78.62624457	    176.08766662
      0.28047473	   -157.46848727	    -18.05771356	    -78.79801878	    176.47059227
      0.28071984	   -157.73367016	    -18.08002146	    -78.97045241	    176.85406782
      0.28096496	   -157.99992643	    -18.10241362	    -79.14354915	    177.23809598
      0.28121007	   -158.26726112	    -18.12489062	    -79.31731269	    177.62267958
      0.28145518	   -158.53567935	    -18.14745308	    -79.49174678	    178.00782160
      0.28170030	   -158.80518634	    -18.17010160	    -79.66685514	    178.39352511
      0.28194541	   -159.07578742	    -18.19283679	    -79.84264153	    178.77979334
      0.28219052	   -159.34748799	    -18.21565927	    -80.01910969	    179.16662963
      0.28243564	   -159.62029358	    -18.23856967	    -80.19626341	    179.55403750
      0.28268075	   -159.89420980	    -18.26156862	    -80.37410647	    179.94202062
      0.28292586	   -160.16924236	    -18.28465677	    -80.55264266	    180.33058281
      0.28317098	   -160.44539708	    -18.30783475	    -80.73187577	    180.71972807
      0.28341609	   -160.72267987	    -18.33110323	    -80.91180961	    181.10946059
      0.28366120	   -161.00109674	    -18.35446285	    -81.09244799	    181.49978475
      0.28390632	   -161.28065382	    -18.37791430	    -81.27379473	    181.89070512
      0.28415143	   -161.56135732	    -18.40145824	    -81.45585364	    182.28222651
      0.28439654	   -161.84321356	    -18.42509536	    -81.63862855	    182.67435392
      0.28464166	   -162.12622896	    -18.44882634	    -81.82212328	    183.06709261
      0.28488677	   -162.41041004	    -18.47265188	    -82.00634166	    183.46044809
      0.28513188	   -162.69576344	    -18.49657269	    -82.19128748	    183.85442612
      0.28537700	   -162.98229587	    -18.52058946	    -82.37696458	    184.24903274
      0.28562211	   -163.27001418	    -18.54470294	    -82.56337675	    184.64427429
      0.28586723	   -163.55892530	    -18.56891383	    -82.75052780	    185.04015741
      0.28611234	   -163.84903629	    -18.59322287	    -82.93842152	    185.43668905
      0.28635745	   -164.14035428	    -18.61763080	    -83.12706167	    185.83387651
      0.28660257	   -164.43288654	    -18.64213838	    -83.31645203	    186.23172745
      0.28684768	   -164.72664043	    -18.66674636	    -83.50659633	    186.63024988
      0.28709279	   -165.02162342	    -18.69145550	    -83.69749831	    187.02945222
      0.28733791	   -165.31784308	    -18.71626659	    -83.88916165	    187.42934328
      0.28758302	   -165.61530711	    -18.74118039	    -84.08159005	    187.82993230
      0.28782813	   -165.91402331	    -18.76619771	    -84.27478714	    188.23122896
      0.28807325	   -166.21399957	    -18.79131934	    -84.46875655	    188.63324342
      0.28831836	   -166.51524391	    -18.81654608	    -84.66350186	    189.03598629
      0.28856347	   -166.81776447	    -18.84187876	    -84.85902660	    189.43946869
      0.28880859	   -167.12156948	    -18.86731820	    -85.05533428	    189.84370225
      0.28905370	   -167.42666730	    -18.89286523	    -85.25242835	    190.24869914
      0.28929881	   -167.73306639	    -18.91852069	    -85.45031222	    190.65447205
      0.28954393	   -168.04077535	    -18.94428544	    -85.64898923	    191.06103424
      0.28978904	   -168.34980285	    -18.97016033	    -85.84846267	    191.46839952
      0.29003415	   -168.66015772	    -18.99614624	    -86.04873576	    191.87658228
      0.29027927	   -168.97184889	    -19.02224405	    -86.24981165	    192.28559746
      0.29052438	   -169.28488541	    -19.04845464	    -86.45169341	    192.69546060
      0.29076949	   -169.59927644	    -19.07477892	    -86.65438404	    193.10618776
      0.29101461	   -169.91503127	    -19.10121779	    -86.85788644	    193.51779558
      0.29125972	   -170.23215931	    -19.12777217	    -87.06220341	    193.93030118
      0.29150483	   -170.55067008	    -19.15444299	    -87.26733766	    194.34372221
      0.29174995	   -170.87057325	    -19.18123119	    -87.47329179	    194.75807673
      0.29199506	   -171.19187859	    -19.20813772	    -87.68006826	    195.17338319
      0.29224017	   -171.51459600	    -19.23516354	    -87.88766943	    195.58966039
      0.29248529	   -171.83873552	    -19.26230961	    -88.09609751	    196.00692734
      0.29273040	   -172.16430728	    -19.28957692	    -88.30535457	    196.42520320
      0.29297551	   -172.49132159	    -19.31696645	    -88.51544252	    196.84450713
      0.29322063	   -172.81978886	    -19.34447922	    -88.72636311	    197.26485820
      0.29346574	   -173.14971962	    -19.37211623	    -88.93811790	    197.68627520
      0.29371085	   -173.48112456	    -19.39987851	    -89.15070828	    198.10877644
      0.29395597	   -173.81401450	    -19.42776710	    -89.36413543	    198.53237961
      0.29420108	   -174.14840037	    -19.45578304	    -89.57840032	    198.95710151
      0.29444619	   -174.48429326	    -19.48392739	    -89.79350369	    199.38295783
      0.29469131	   -174.82170439	    -19.51220122	    -90.00944602	    199.80996288
      0.29493642	   -175.16064512	    -19.54060562	    -90.22622757	    200.23812930
      0.29518153	   -175.50112695	    -19.56914169	    -90.44384830	    200.66746781
      0.29542665	   -175.84316152	    -19.59781052	    -90.66230787	    201.09798687
      0.29567176	   -176.18676062	    -19.62661324	    -90.88160567	    201.52969239
      0.29591687	   -176.53193618	    -19.65555098	    -91.10174072	    201.96258744
      0.29616199	   -176.87870028	    -19.68462489	    -91.32271171	    202.39667195
      0.29640710	   -177.22706513	    -19.71383613	    -91.54451698	    202.83194243
      0.29665221	   -177.57704313	    -19.74318586	    -91.76715445	    203.26839178
      0.29689733	   -177.92864679	    -19.77267528	    -91.99062165	    203.70600903
      0.29714244	   -178.28188880	    -19.80230558	    -92.21491565	    204.14477920
      0.29738755	   -178.63678198	    -19.83207798	    -92.44003309	    204.58468323
      0.29763267	   -178.99333934	    -19.86199369	    -92.66597010	    205.02569788
      0.29787778	   -179.35157401	    -19.89205397	    -92.89272230	    205.46779582
      0.29812289	   -179.71149931	    -19.92226006	    -93.12028479	    205.91094570
      0.29836801	   -180.07312871	    -19.95261323	    -93.34865206	    206.35511230
      0.29861312	   -180.43647584	    -19.98311477	    -93.57781805	    206.80025682
      0.29885823	   -180.80155449	    -20.01376598	    -93.80777602	    207.24633716
      0.29910335	   -181.16837864	    -20.04456817	    -94.03851860	    207.69330830
      0.29934846	   -181.53696241	    -20.07552267	    -94.27003772	    208.14112273
      0.29959357	   -181.90732012	    -20.10663082	    -94.50232458	    208.58973091
      0.29983869	   -182.27946623	    -20.13789398	    -94.73536964	    209.03908179
      0.30008380	   -182.65341540	    -20.16931353	    -94.96916253	    209.48912331
      0.30032891	   -183.02918245	    -20.20089086	    -95.20369211	    209.93980295
      0.30057403	   -183.40678239	    -20.23262738	    -95.43894634	    210.39106821
      0.30081914	   -183.78623040	    -20.26452451	    -95.67491232	    210.84286718
      0.30106425	   -184.16754184	    -20.29658369	    -95.91157623	    211.29514894
      0.30130937	   -184.55073227	    -20.32880638	    -96.14892331	    211.74786405
      0.30155448	   -184.93581742	    -20.36119406	    -96.38693782	    212.20096492
      0.30179959	   -185.32281320	    -20.39374822	    -96.62560307	    212.65440617
      0.30204471	   -185.71173574	    -20.42647037	    -96.86490132	    213.10814488
      0.30228982	   -186.10260134	    -20.45936204	    -97.10481385	    213.56214088
      0.30253493	   -186.49542649	    -20.49242478	    -97.34532088	    214.01635691
      0.30278005	   -186.89022789	    -20.52566014	    -97.58640165	    214.47075872
      0.30302516	   -187.28702243	    -20.55906972	    -97.82803435	    214.92531521
      0.30327027	   -187.68582720	    -20.59265511	    -98.07019619	    215.37999841
      0.30351539	   -188.08665950	    -20.62641793	    -98.31286341	    215.83478350
      0.30376050	   -188.48953682	    -20.66035984	    -98.55601134	    216.28964875
      0.30400561	   -188.89447687	    -20.69448248	    -98.79961442	    216.74457546
      0.30422620	   -189.26068051	    -20.72534702	    -99.01921223	    217.15402473
      0.30444679	   -189.62858280	    -20.75636057	    -99.23913770	    217.56350260
      0.30466738	   -189.99819679	    -20.78752436	    -99.45937067	    217.97300016
      0.30488797	   -190.36953596	    -20.81883965	    -99.67989070	    218.38251114
      0.30510856	   -190.74261393	    -20.85030772	    -99.90067710	    218.79203092
      0.30532915	   -191.11744448	    -20.88192986	   -100.12170906	    219.20155637
      0.30554974	   -191.49404154	    -20.91370739	   -100.34296569	    219.61108570
      0.30577033	   -191.87241916	    -20.94564163	   -100.56442621	    220.02061837
      0.30599092	   -192.25259157	    -20.97773391	   -100.78607005	    220.43015500
      0.30621151	   -192.63457314	    -21.00998558	   -101.00787700	    220.83969727
      0.30643210	   -193.01837839	    -21.04239802	   -101.22982738	    221.24924780
      0.30665269	   -193.40402201	    -21.07497260	   -101.45190220	    221.65881006
      0.30687328	   -193.79151882	    -21.10771073	   -101.67408335	    222.06838832
      0.30709387	   -194.18088381	    -21.14061382	   -101.89635380	    222.47798749
      0.30731446	   -194.57213214	    -21.17368329	   -102.11869779	    222.88761310
      0.30753505	   -194.96527912	    -21.20692060	   -102.34110104	    223.29727119
      0.30775564	   -195.36034023	    -21.24032720	   -102.56355099	    223.70696823
      0.30797623	   -195.75733110	    -21.27390457	   -102.78603695	    224.11671109
      0.30819682	   -196.15626754	    -21.30765422	   -103.00855039	    224.52650692
      0.30841741	   -196.55716553	    -21.34157764	   -103.23108508	    224.93636313
      0.30863800	   -196.96004122	    -21.37567638	   -103.45363734	    225.34628733
      0.30885859	   -197.36491093	    -21.40995197	   -103.67620619	    225.75628728
      0.30907918	   -197.77179115	    -21.44440599	   -103.89879355	    226.16637080
      0.30929977	   -198.18069856	    -21.47904001	   -104.12140438	    226.57654581
      0.30952036	   -198.59165001	    -21.51385565	   -104.34404678	    226.98682022
      0.30974095	   -199.00466253	    -21.54885451	   -104.56673215	    227.39720191
      0.30996154	   -199.41975334	    -21.58403824	   -104.78947522	    227.80769874
      0.31018213	   -199.83693985	    -21.61940850	   -105.01229414	    228.21831846
      0.31040272	   -200.25623964	    -21.65496696	   -105.23521042	    228.62906875
      0.31062331	   -200.67767052	    -21.69071533	   -105.45824899	    229.03995713
      0.31084390	   -201.10125044	    -21.72665532	   -105.68143808	    229.45099100
      0.31106449	   -201.52699760	    -21.76278867	   -105.90480921	    229.86217760
      0.31128508	   -201.95493036	    -21.79911714	   -106.12839699	    230.27352397
      0.31150566	   -202.38506731	    -21.83564251	   -106.35223906	    230.68503699
      0.31172625	   -202.81742722	    -21.87236658	   -106.57637587	    231.09672332
      0.31194684	   -203.25202908	    -21.90929119	   -106.80085053	    231.50858942
      0.31216743	   -203.68889211	    -21.94641816	   -107.02570861	    231.92064154
      0.31238802	   -204.12803570	    -21.98374938	   -107.25099789	    232.33288572
      0.31260861	   -204.56947951	    -22.02128674	   -107.47676821	    232.74532775
      0.31282920	   -205.01324336	    -22.05903215	   -107.70307122	    233.15797320
      0.31304979	   -205.45934736	    -22.09698755	   -107.92996019	    233.57082743
      0.31327038	   -205.90781176	    -22.13515491	   -108.15748978	    233.98389556
      0.31349097	   -206.35865687	    -22.17353621	   -108.38571591	    234.39718246
      0.31371156	   -206.81190320	    -22.21213347	   -108.61469557	    234.81069280
      0.31393215	   -207.26757147	    -22.25094873	   -108.84448669	    235.22443101
      0.31415274	   -207.72568265	    -22.28998406	   -109.07514804	    235.63840128
      0.31437333	   -208.18625797	    -22.32924154	   -109.30673914	    236.05260760
      0.31459392	   -208.64931890	    -22.36872331	   -109.53932021	    236.46705371
      0.31481451	   -209.11488717	    -22.40843149	   -109.77295215	    236.88174316
      0.31503510	   -209.58298477	    -22.44836828	   -110.00769661	    237.29667926
      0.31525569	   -210.05363394	    -22.48853587	   -110.24361595	    237.71186512
      0.31547628	   -210.52685719	    -22.52893650	   -110.48077340	    238.12730365
      0.31569687	   -211.00267731	    -22.56957243	   -110.71923313	    238.54299754
      0.31591746	   -211.48111734	    -22.61044595	   -110.95906037	    238.95894929
      0.31613805	   -211.96220063	    -22.65155940	   -111.20032162	    239.37516120
      0.31635864	   -212.44595077	    -22.69291512	   -111.44308480	    239.79163538
      0.31657923	   -212.93239166	    -22.73451550	   -111.68741942	    240.20837375
      0.31679982	   -213.42154748	    -22.77636297	   -111.93339682	    240.62537804
      0.31702041	   -213.91344269	    -22.81845998	   -112.18109036	    241.04264982
      0.31724100	   -214.40810206	    -22.86080903	   -112.43057562	    241.46019047
      0.31746159	   -214.90555065	    -22.90341262	   -112.68193064	    241.87800120
      0.31768218	   -215.40581382	    -22.94627333	   -112.93523604	    242.29608306
      0.31790277	   -215.90891723	    -22.98939375	   -113.19057527	    242.71443693
      0.31812336	   -216.41488688	    -23.03277651	   -113.44803468	    243.13306352
      0.31834395	   -216.92374903	    -23.07642429	   -113.70770373	    243.55196341
      0.31856454	   -217.43553031	    -23.12033980	   -113.96967499	    243.97113701
      0.31878513	   -217.95025762	    -23.16452577	   -114.23404426	    244.39058459
      0.31900571	   -218.46795823	    -23.20898501	   -114.50091055	    244.81030626
      0.31922630	   -218.98865969	    -23.25372035	   -114.77037606	    245.23030200
      0.31944689	   -219.51238993	    -23.29873465	   -115.04254610	    245.65057165
      0.31966748	   -220.03917717	    -23.34403084	   -115.31752897	    246.07111491
      0.31988807	   -220.56905000	    -23.38961188	   -115.59543579	    246.49193136
      0.32010866	   -221.10203734	    -23.43548076	   -115.87638032	    246.91302043
      0.32032925	   -221.63816844	    -23.48164055	   -116.16047864	    247.33438146
      0.32054984	   -222.17747294	    -23.52809433	   -116.44784895	    247.75601363
      0.32077043	   -222.71998078	    -23.57484526	   -116.73861115	    248.17791603
      0.32099102	   -223.26572231	    -23.62189653	   -117.03288653	    248.60008761
      0.32121161	   -223.81472820	    -23.66925139	   -117.33079737	    249.02252723
      0.32143220	   -224.36702952	    -23.71691313	   -117.63246654	    249.44523365
      0.32163069	   -224.86683178	    -23.76006414	   -117.90722196	    249.82580990
      0.32182917	   -225.36935104	    -23.80346882	   -118.18520937	    250.20660112
      0.32202766	   -225.87461042	    -23.84712968	   -118.46651774	    250.58760526
      0.32222615	   -226.38263355	    -23.89104925	   -118.75123539	    250.96882098
      0.32242463	   -226.89344431	    -23.93523013	   -119.03944967	    251.35024703
      0.32262312	   -227.40706686	    -23.97967495	   -119.33124679	    251.73188210
      0.32282161	   -227.92352561	    -24.02438636	   -119.62671151	    252.11372487
      0.32302009	   -228.44284525	    -24.06936707	   -119.92592696	    252.49577395
      0.32321858	   -228.96505071	    -24.11461983	   -120.22897439	    252.87802790
      0.32341707	   -229.49016722	    -24.16014744	   -120.53593305	    253.26048527
      0.32361555	   -230.01822024	    -24.20595271	   -120.84687992	    253.64314455
      0.32381404	   -230.54923553	    -24.25203854	   -121.16188964	    254.02600420
      0.32401252	   -231.08323913	    -24.29840784	   -121.48103430	    254.40906267
      0.32421101	   -231.62025735	    -24.34506357	   -121.80438337	    254.79231838
      0.32440950	   -232.16031678	    -24.39200876	   -122.13199883	    255.17576972
      0.32460798	   -232.70344432	    -24.43924647	   -122.46388428	    255.55941508
      0.32480647	   -233.24966713	    -24.48677981	   -122.80000557	    255.94325287
      0.32500496	   -233.79901270	    -24.53461195	   -123.14032699	    256.32728147
      0.32520344	   -234.35150881	    -24.58274609	   -123.48481179	    256.71149930
      0.32540193	   -234.90718354	    -24.63118553	   -123.83342210	    257.09590480
      0.32560041	   -235.46606531	    -24.67993357	   -124.18611889	    257.48049644
      0.32579890	   -236.02818284	    -24.72899360	   -124.54286185	    257.86527273
      0.32599739	   -236.59356517	    -24.77836906	   -124.90360935	    258.25023224
      0.32619587	   -237.16224168	    -24.82806345	   -125.26831834	    258.63537357
      0.32639436	   -237.73424209	    -24.87808034	   -125.63694432	    259.02069541
      0.32659285	   -238.30959644	    -24.92842334	   -126.00944130	    259.40619653
      0.32679133	   -238.88833513	    -24.97909614	   -126.38576157	    259.79187576
      0.32698982	   -239.47048889	    -25.03010251	   -126.76585593	    260.17773206
      0.32718831	   -240.05608883	    -25.08144625	   -127.14967353	    260.56376447
      0.32738679	   -240.64516640	    -25.13313127	   -127.53716182	    260.94997218
      0.32758528	   -241.23775341	    -25.18516153	   -127.92826665	    261.33635450
      0.32778376	   -241.83388206	    -25.23754108	   -128.32293220	    261.72291089
      0.32798225	   -242.43358491	    -25.29027402	   -128.72110111	    262.10964098
      0.32818074	   -243.03689490	    -25.34336456	   -129.12271451	    262.49654457
      0.32837922	   -243.64384537	    -25.39681698	   -129.52771215	    262.88362166
      0.32857771	   -244.25447004	    -25.45063563	   -129.93603249	    263.27087247
      0.32877620	   -244.86880302	    -25.50482497	   -130.34761292	    263.65829744
      0.32897468	   -245.48687886	    -25.55938954	   -130.76238993	    264.04589728
      0.32917317	   -246.10873248	    -25.61433396	   -131.18029935	    264.43367294
      0.32937166	   -246.73439923	    -25.66966297	   -131.60127663	    264.82162571
      0.32957014	   -247.36391492	    -25.72538138	   -132.02525718	    265.20975717
      0.32976863	   -247.99731573	    -25.78149414	   -132.45217669	    265.59806924
      0.32996711	   -248.63463833	    -25.83800626	   -132.88197154	    265.98656424
      0.33016560	   -249.27591982	    -25.89492290	   -133.31457927	    266.37524486
      0.33036409	   -249.92119775	    -25.95224931	   -133.74993897	    266.76411425
      0.33056257	   -250.57051013	    -26.00999086	   -134.18799186	    267.15317601
      0.33076106	   -251.22389546	    -26.06815305	   -134.62868177	    267.54243423
      0.33095955	   -251.88139271	    -26.12674149	   -135.07195570	    267.93189357
      0.33115803	   -252.54304135	    -26.18576195	   -135.51776437	    268.32155924
      0.33133621	   -253.14055884	    -26.23911622	   -135.92007989	    268.67153371
      0.33151439	   -253.74148341	    -26.29282774	   -136.32437256	    269.02168485
      0.33169256	   -254.34584441	    -26.34690094	   -136.73061661	    269.37201700
      0.33187074	   -254.95367176	    -26.40134035	   -137.13879010	    269.72253562
      0.33204892	   -255.56499573	    -26.45615062	   -137.54887525	    270.07324685
      0.33222710	   -256.17984700	    -26.51133650	   -137.96085864	    270.42415738
      0.33240527	   -256.79825661	    -26.56690286	   -138.37473153	    270.77527455
      0.33258345	   -257.42025598	    -26.62285467	   -138.79049007	    271.12660630
      0.33276163	   -258.04587691	    -26.67919701	   -139.20813550	    271.47816126
      0.33293981	   -258.67515162	    -26.73593510	   -139.62767432	    271.82994877
      0.33311798	   -259.30811274	    -26.79307427	   -140.04911846	    272.18197894
      0.33329616	   -259.94479330	    -26.85062000	   -140.47248533	    272.53426272
      0.33347434	   -260.58522680	    -26.90857788	   -140.89779790	    272.88681189
      0.33365251	   -261.22944718	    -26.96695366	   -141.32508474	    273.23963917
      0.33383069	   -261.87748884	    -27.02575324	   -141.75437992	    273.59275829
      0.33400887	   -262.52938666	    -27.08498266	   -142.18572303	    273.94618399
      0.33418705	   -263.18517603	    -27.14464813	   -142.61915903	    274.29993214
      0.33436522	   -263.84489287	    -27.20475600	   -143.05473810	    274.65401981
      0.33454340	   -264.50857361	    -27.26531284	   -143.49251549	    275.00846533
      0.33472158	   -265.17625527	    -27.32632535	   -143.93255126	    275.36328835
      0.33489976	   -265.84797545	    -27.38780046	   -144.37491008	    275.71850998
      0.33507793	   -266.52377234	    -27.44974527	   -144.81966095	    276.07415285
      0.33525611	   -267.20368481	    -27.51216708	   -145.26687687	    276.43024119
      0.33543429	   -267.88775235	    -27.57507344	   -145.71663456	    276.78680096
      0.33561247	   -268.57601522	    -27.63847209	   -146.16901413	    277.14331580
      0.33579064	   -269.26851467	    -27.70237102	   -146.62409900	    277.49702348
      0.33596882	   -269.96529283	    -27.76677847	   -147.08197544	    277.84775402
      0.33614700	   -270.66639256	    -27.83170292	   -147.54273202	    278.19575674
      0.33630719	   -271.30043332	    -27.89052105	   -147.95950330	    278.50649114
      0.33646737	   -271.93803497	    -27.94977069	   -148.37874250	    278.81537898
      0.33662756	   -272.57923031	    -28.00945855	   -148.80051719	    279.12257847
      0.33678775	   -273.22405290	    -28.06959158	   -149.22489557	    279.42824249
      0.33694794	   -273.87253707	    -28.13017691	   -149.65194621	    279.73251881
      0.33710813	   -274.52471786	    -28.19122190	   -150.08173786	    280.03555045
      0.33726832	   -275.18063109	    -28.25273412	   -150.51433921	    280.33747620
      0.33742850	   -275.84031338	    -28.31472140	   -150.94981870	    280.63843106
      0.33758869	   -276.50380224	    -28.37719179	   -151.38824434	    280.93854675
      0.33774888	   -277.17113604	    -28.44015360	   -151.82968349	    281.23795209
      0.33790907	   -277.84235415	    -28.50361542	   -152.27420265	    281.53677350
      0.33806926	   -278.51749693	    -28.56758609	   -152.72186734	    281.83513539
      0.33822945	   -279.19660583	    -28.63207477	   -153.17274184	    282.13316055
      0.33838963	   -279.87972342	    -28.69709088	   -153.62688907	    282.43097058
      0.33854982	   -280.56689349	    -28.76264420	   -154.08437037	    282.72868626
      0.33871001	   -281.25816112	    -28.82874481	   -154.54524535	    283.02642793
      0.33887020	   -281.95357271	    -28.89540312	   -155.00957169	    283.32431587
      0.33903039	   -282.65317612	    -28.96262992	   -155.47740500	    283.62247062
      0.33919058	   -283.35702074	    -29.03043636	   -155.94879862	    283.92101337
      0.33935076	   -284.06515755	    -29.09883397	   -156.42380347	    284.22006629
      0.33949403	   -284.70214472	    -29.16051454	   -156.85171343	    284.48805057
      0.33963729	   -285.34264621	    -29.22268633	   -157.28258315	    284.75663215
      0.33978055	   -285.98670198	    -29.28535842	   -157.71644337	    285.02590118
      0.33992381	   -286.63435342	    -29.34854018	   -158.15332285	    285.29594970
      0.34006707	   -287.28564331	    -29.41224129	   -158.59324827	    285.56687143
      0.34021033	   -287.94061586	    -29.47647173	   -159.03624410	    285.83876188
      0.34035359	   -288.59931681	    -29.54124182	   -159.48233247	    286.11171849
      0.34049686	   -289.26179345	    -29.60656217	   -159.93153304	    286.38584075
      0.34064012	   -289.92809476	    -29.67244377	   -160.38386289	    286.66123042
      0.34078338	   -290.59827148	    -29.73889793	   -160.83933636	    286.93799163
      0.34092664	   -291.27237618	    -29.80593633	   -161.29796494	    287.21623106
      0.34106990	   -291.95046339	    -29.87357104	   -161.75975707	    287.49605804
      0.34121316	   -292.63258965	    -29.94181450	   -162.22471799	    287.77758476
      0.34135642	   -293.31881369	    -30.01067953	   -162.69284958	    288.06092631
      0.34149969	   -294.00919647	    -30.08017940	   -163.16415017	    288.34620088
      0.34164295	   -294.70380132	    -30.15032777	   -163.63861429	    288.63352983
      0.34178621	   -295.40269408	    -30.22113875	   -164.11623248	    288.92303783
      0.34191435	   -296.03152656	    -30.28505083	   -164.54611218	    289.18394603
      0.34204250	   -296.66389556	    -30.34951542	   -164.97849100	    289.44679484
      0.34217064	   -297.29985358	    -30.41454354	   -165.41335251	    289.71167999
      0.34229878	   -297.93945518	    -30.48014649	   -165.85067708	    289.97869998
      0.34242693	   -298.58275696	    -30.54633592	   -166.29044169	    290.24795578
      0.34255507	   -299.22981760	    -30.61312379	   -166.73261972	    290.51955079
      0.34268322	   -299.88069800	    -30.68052239	   -167.17718067	    290.79359088
      0.34281136	   -300.53546129	    -30.74854433	   -167.62408994	    291.07018440
      0.34293950	   -301.19417302	    -30.81720258	   -168.07330853	    291.34944218
      0.34306765	   -301.85690117	    -30.88651044	   -168.52479274	    291.63147760
      0.34319579	   -302.52371635	    -30.95648160	   -168.97849381	    291.91640657
      0.34332394	   -303.19469183	    -31.02713006	   -169.43435755	    292.20434752
      0.34345208	   -303.86990370	    -31.09847024	   -169.89232391	    292.49542150
      0.34358023	   -304.54943095	    -31.17051689	   -170.35232662	    292.78975209
      0.34370837	   -305.23335563	    -31.24328518	   -170.81429230	    293.08746545
      0.34383651	   -305.92176297	    -31.31679065	   -171.27814038	    293.38869031
      0.34396466	   -306.61474148	    -31.39104922	   -171.74378217	    293.69355798
      0.34409280	   -307.31238310	    -31.46607726	   -172.21112016	    294.00220234
      0.34420742	   -307.94043491	    -31.53385357	   -172.63049212	    294.28158748
      0.34432205	   -308.57236506	    -31.60227119	   -173.05105192	    294.56420348
      0.34443667	   -309.20824673	    -31.67134267	   -173.47270843	    294.85015083
      0.34455129	   -309.84815575	    -31.74108079	   -173.89536256	    295.13953205
      0.34466591	   -310.49217063	    -31.81149866	   -174.31890655	    295.43245137
      0.34478053	   -311.14037261	    -31.88260965	   -174.74322307	    295.72901465
      0.34489515	   -311.79284572	    -31.95442744	   -175.16818440	    296.02932941
      0.34500978	   -312.44967692	    -32.02696598	   -175.59365131	    296.33350479
      0.34512440	   -313.11095620	    -32.10023952	   -176.01947196	    296.64165155
      0.34523902	   -313.77677662	    -32.17426262	   -176.44548058	    296.95388207
      0.34535364	   -314.44723445	    -32.24905015	   -176.87149601	    297.27031040
      0.34546826	   -315.12242927	    -32.32461729	   -177.29732002	    297.59105219
      0.34558288	   -315.80246407	    -32.40097952	   -177.72273542	    297.91622479
      0.34569751	   -316.48744535	    -32.47815267	   -178.14750399	    298.24594720
      0.34581213	   -317.17748323	    -32.55615289	   -178.57136394	    298.58034013
      0.34592675	   -317.87269154	    -32.63499664	   -178.99402722	    298.91952600
      0.34604137	   -318.57318795	    -32.71470077	   -179.41517636	    299.26362900
      0.34611084	   -319.00036980	    -32.76343386	   -179.66954036	    299.47464708
      0.34618031	   -319.42960358	    -32.81249753	   -179.92314304	    299.68766912
      0.34628988	   -320.11094320	    -32.89057567	   -180.32139971	    300.02799236
      0.34639946	   -320.79766075	    -32.96951345	   -180.71715698	    300.37377997
      0.34650904	   -321.48988349	    -33.04932905	   -181.10998209	    300.72517954
      0.34661861	   -322.18773547	    -33.13004017	   -181.49939575	    301.08231658
      0.34672819	   -322.89134246	    -33.21166456	   -181.88486766	    301.44531060
      0.34683777	   -323.60083330	    -33.29422018	   -182.26581019	    301.81427934
      0.34694734	   -324.31634035	    -33.37772522	   -182.64157084	    302.18934008
      0.34705692	   -325.03799965	    -33.46219815	   -183.01142342	    302.57060991
      0.34716649	   -325.76595103	    -33.54765769	   -183.37455809	    302.95820599
      0.34727607	   -326.50033819	    -33.63412287	   -183.73006979	    303.35224556
      0.34738565	   -327.24130880	    -33.72161298	   -184.07694520	    303.75284611
      0.34749522	   -327.98901458	    -33.81014761	   -184.41404784	    304.16012540
      0.34760480	   -328.74361136	    -33.89974666	   -184.74010136	    304.57420163
      0.34771438	   -329.50525919	    -33.99043034	   -185.05367086	    304.99519350
      0.34782395	   -330.27412242	    -34.08221919	   -185.35314232	    305.42322036
      0.34793353	   -331.05036978	    -34.17513405	   -185.63670043	    305.85840232
      0.34804310	   -331.83417448	    -34.26919615	   -185.90230554	    306.30086039
      0.34815268	   -332.62571429	    -34.36442704	   -186.14767066	    306.75071665
      0.34826226	   -333.42517178	    -34.46084865	   -186.37024075	    307.20809440
      0.34837183	   -334.23273395	    -34.55848329	   -186.56717725	    307.67311829
      0.34848141	   -335.04859298	    -34.65735368	   -186.73535269	    308.14591457
      0.34859098	   -335.87294594	    -34.75748292	   -186.87136246	    308.62661125
      0.34870056	   -336.70599500	    -34.85889458	   -186.97156325	    309.11533828
      0.34881014	   -337.54794753	    -34.96161264	   -187.03215090	    309.61222777
      0.34891971	   -338.39901625	    -35.06566156	   -187.04929257	    310.11741426
      0.34902929	   -339.25941935	    -35.17106627	   -187.01932876	    310.63103486
      0.34913887	   -340.12938061	    -35.27785223	   -186.93905591	    311.15322957
      0.34924844	   -341.00912959	    -35.38604539	   -186.80609143	    311.68414144
      0.34935802	   -341.89890170	    -35.49567227	   -186.61929905	    312.22391690
      0.34946759	   -342.79893843	    -35.60675995	   -186.37922647	    312.77270596
      0.34957717	   -343.70948746	    -35.71933610	   -186.08847421	    313.33066247
      0.34968675	   -344.63080282	    -35.83342901	   -185.75190032	    313.89794444
      0.34979632	   -345.56314508	    -35.94906762	   -185.37657476	    314.47471424
      0.34990590	   -346.50678151	    -36.06628155	   -184.97145018	    315.06113899
      0.35001547	   -347.46198628	    -36.18510111	   -184.54678513	    315.65739081
      0.35012505	   -348.42904066	    -36.30555737	   -184.11333958	    316.26364721
      0.35023463	   -349.40823325	    -36.42768214	   -183.67761642	    316.88009146
      0.35034420	   -350.39986028	    -36.55150807	   -183.24005663	    317.50691305
      0.35045378	   -351.40422554	    -36.67706867	   -182.80064693	    318.14430822
      0.35056336	   -352.42160709	    -36.80439831	   -182.35937397	    318.79248036
      0.35067293	   -353.45223034	    -36.93353233	   -181.91622432	    319.45164048
      0.35078251	   -354.49632051	    -37.06450703	   -181.47118442	    320.12200761
      0.35089208	   -355.55410876	    -37.19735973	   -181.02424068	    320.80380927
      0.35100166	   -356.62583237	    -37.33212883	   -180.57537939	    321.49728189
      0.35105589	   -357.16148339	    -37.39955028	   -180.35251376	    321.84489026
      0.35111012	   -357.70061221	    -37.46745289	   -180.12917337	    322.19537573
      0.35138128	   -360.44726879	    -37.81411134	   -179.00529099	    323.98587592
      0.35273708	   -375.31525435	    -39.71717332	   -173.19968835	    333.38343635
      0.35409288	   -391.61715619	    -41.87568019	   -167.06343900	    342.33363816
      0.35544867	   -408.66745622	    -44.24965636	   -160.56824126	    349.67902280
      0.35680447	   -425.81141410	    -46.79651123	   -153.68638040	    354.68193227
      0.35798110	   -440.39604505	    -49.11263115	   -147.38124311	    356.77331408
      0.35915773	   -454.51239647	    -51.49620448	   -140.75387033	    356.59469400
      0.36033436	   -468.04537174	    -53.91790687	   -133.79827946	    354.06535538
      0.36151099	   -480.91971060	    -56.34893902	   -126.51816243	    349.16953464
      0.36268762	   -493.09217613	    -58.76148289	   -118.93105504	    341.93805649
      0.36386425	   -504.52131843	    -61.12918748	   -111.07307752	    332.41995549
      0.36504088	   -515.12483203	    -63.42768531	   -103.00364136	    320.67073213
      0.36621751	   -524.75582356	    -65.63512653	    -94.80899599	    306.77646044
      0.36739414	   -533.19488540	    -67.73270711	    -86.60293815	    290.86420482
      0.36857077	   -540.12944118	    -69.70516198	    -78.52272656	    273.09234513
      0.36868844	   -540.72382170	    -69.89505422	    -77.72738298	    271.21970697
      0.36874727	   -541.01347667	    -69.98948458	    -77.33079588	    270.27714086
      0.36875727	   -541.06220336	    -70.00550124	    -77.26345916	    270.11651466
      0.36876727	   -541.11077914	    -70.02150768	    -77.19614417	    269.95576650
      0.36877727	   -541.15919455	    -70.03750296	    -77.12885100	    269.79488609
      0.36878727	   -541.20742786	    -70.05348487	    -77.06157974	    269.63384906
      0.36879727	   -541.25543997	    -70.06944939	    -76.99433048	    269.47261104
      0.36880727	   -541.30316939	    -70.08539019	    -76.92710332	    269.31110200
      0.36881727	   -541.35052758	    -70.10129809	    -76.85989836	    269.14922085
      0.36882727	   -541.39739449	    -70.11716061	    -76.79271568	    268.98683031
      0.36883727	   -541.44361434	    -70.13296151	    -76.72555538	    268.82375213
      0.36884727	   -541.48899173	    -70.14868038	    -76.65841756	    268.65976257
      0.36885727	   -541.53328800	    -70.16429221	    -76.59130230	    268.49458831
      0.36886727	   -541.57621801	    -70.17976704	    -76.52420970	    268.32790274
      0.36887727	   -541.61744724	    -70.19506965	    -76.45713986	    268.15932271
      0.36888727	   -541.65658938	    -70.21015929	    -76.39009286	    267.98840575
      0.36889727	   -541.69320430	    -70.22498940	    -76.32306880	    267.81464797
      0.36890727	   -541.72679669	    -70.23950749	    -76.25606778	    267.63748250
      0.36891727	   -541.75681509	    -70.25365500	    -76.18908989	    267.45627869
      0.36892727	   -541.78265170	    -70.26736728	    -76.12213522	    267.27034207
      0.36893727	   -541.80364280	    -70.28057361	    -76.05520386	    267.07891518
      0.36894727	   -541.81906978	    -70.29319735	    -75.98829591	    266.88117930
      0.36895727	   -541.82816110	    -70.30515609	    -75.92141146	    266.67625709
      0.36896727	   -541.83009478	    -70.31636202	    -75.85455060	    266.46321634
      0.36897727	   -541.82400186	    -70.32672227	    -75.78771343	    266.24107462
      0.36898727	   -541.80897045	    -70.33613943	    -75.72090004	    266.00880500
      0.36899727	   -541.78405066	    -70.34451214	    -75.65411052	    265.76534285
      0.36900727	   -541.74826012	    -70.35173574	    -75.58734497	    265.50959351
      0.36901727	   -541.70059023	    -70.35770308	    -75.52060347	    265.24044087
      0.36902727	   -541.64001299	    -70.36230530	    -75.45388613	    264.95675682
      0.36903727	   -541.56548827	    -70.36543283	    -75.38719303	    264.65741130
      0.36904727	   -541.47597163	    -70.36697625	    -75.32052427	    264.34128293
      0.36905727	   -541.37042230	    -70.36682741	    -75.25387993	    264.00726995
      0.36906727	   -541.24781145	    -70.36488034	    -75.18726012	    263.65430135
      0.36907727	   -541.10713051	    -70.36103238	    -75.12066492	    263.28134794
      0.36908966	   -540.90635417	    -70.35348359	    -75.03820917	    262.79021356
      0.36910204	   -540.67456880	    -70.34269204	    -74.95579150	    262.26520264
      0.36911745	   -540.34050733	    -70.32450484	    -74.85333871	    261.56264646
      0.36913604	   -539.86592013	    -70.29516708	    -74.72978159	    260.63832730
      0.36915201	   -539.39263722	    -70.26323584	    -74.62370570	    259.77502647
      0.36916798	   -538.85631860	    -70.22489699	    -74.51769459	    258.84620716
      0.36918395	   -538.25520978	    -70.18003640	    -74.41174863	    257.85114581
      0.36919831	   -537.65881210	    -70.13412058	    -74.31660529	    256.90048053
      0.36921266	   -537.00865472	    -70.08290427	    -74.22151513	    255.89674892
      0.36922701	   -536.30463585	    -70.02643292	    -74.12647842	    254.84081421
      0.36924136	   -535.54701777	    -69.96478803	    -74.03149544	    253.73392154
      0.36925571	   -534.73641192	    -69.89808379	    -73.93656645	    252.57765775
      0.36927006	   -533.87375766	    -69.82646320	    -73.84169173	    251.37390645
      0.36928441	   -532.96029582	    -69.75009391	    -73.74687154	    250.12480039
      0.36929877	   -531.99753810	    -69.66916392	    -73.65210615	    248.83267307
      0.36931312	   -530.98723331	    -69.58387737	    -73.55739583	    247.50001105
      0.36932747	   -529.93133170	    -69.49445037	    -73.46274085	    246.12940848
      0.36934182	   -528.83194854	    -69.40110720	    -73.36814148	    244.72352483
      0.36935617	   -527.69132784	    -69.30407674	    -73.27359799	    243.28504657
      0.36937052	   -526.51180735	    -69.20358937	    -73.17911064	    241.81665329
      0.36938487	   -525.29578538	    -69.09987420	    -73.08467970	    240.32098850
      0.36939923	   -524.04569019	    -68.99315671	    -72.99030545	    238.80063508
      0.36941358	   -522.76395236	    -68.88365684	    -72.89598813	    237.25809522
      0.36942793	   -521.45298037	    -68.77158744	    -72.80172803	    235.69577469
      0.36944228	   -520.11513951	    -68.65715301	    -72.70752540	    234.11597093
      0.36945663	   -518.75273416	    -68.54054884	    -72.61338052	    232.52086462
      0.36947098	   -517.36799337	    -68.42196040	    -72.51929364	    230.91251434
      0.36948533	   -515.96305935	    -68.30156296	    -72.42526504	    229.29285378
      0.36949968	   -514.53997892	    -68.17952138	    -72.33129497	    227.66369121
      0.36951404	   -513.10069739	    -68.05599019	    -72.23738370	    226.02671067
      0.36952839	   -511.64705469	    -67.93111364	    -72.14353150	    224.38347468
      0.36954274	   -510.18078345	    -67.80502603	    -72.04973862	    222.73542804
      0.36956008	   -508.39476244	    -67.65125402	    -71.93650160	    220.73980350
      0.36957742	   -506.59533304	    -67.49609753	    -71.82335202	    218.74123457
      0.36959476	   -504.78493297	    -67.33973983	    -71.71029035	    216.74164588
      0.36961209	   -502.96578734	    -67.18234683	    -71.59731704	    214.74276223
      0.36962943	   -501.13991879	    -67.02406836	    -71.48443255	    212.74612407
      0.36964677	   -499.30915899	    -66.86503940	    -71.37163734	    210.75310265
      0.36966411	   -497.47516076	    -66.70538132	    -71.25893187	    208.76491480
      0.36968145	   -495.63941056	    -66.54520306	    -71.14631660	    206.78263692
      0.36969879	   -493.80324093	    -66.38460226	    -71.03379197	    204.80721829
      0.36971978	   -491.58103040	    -66.18969599	    -70.89766234	    202.42563081
      0.36974078	   -489.36180514	    -65.99443497	    -70.76166709	    200.05659901
      0.36976177	   -487.14717654	    -65.79893879	    -70.62580702	    197.70120913
      0.36978277	   -484.93853282	    -65.60331159	    -70.49008294	    195.36037705
      0.36980818	   -482.27470739	    -65.36646201	    -70.32597450	    192.54740794
      0.36983359	   -479.62315601	    -65.12969039	    -70.16206789	    189.75799845
      0.36985901	   -476.98532531	    -64.89311295	    -69.99836452	    186.99302639
      0.36988442	   -474.36238412	    -64.65682764	    -69.83486579	    184.25317345
      0.36991531	   -471.19555686	    -64.37013250	    -69.63640947	    180.95742086
      0.36994620	   -468.05336981	    -64.08411276	    -69.43826004	    177.70019912
      0.36997709	   -464.93673731	    -63.79886793	    -69.24042000	    174.48192999
      0.37000798	   -461.84627678	    -63.51447876	    -69.04289181	    171.30284381
      0.37004570	   -458.10888471	    -63.16849813	    -68.80213912	    167.47445663
      0.37008342	   -454.41135030	    -62.82398481	    -68.56185944	    163.70449804
      0.37012114	   -450.75362680	    -62.48101231	    -68.32205721	    159.99267266
      0.37015885	   -447.13540504	    -62.13963759	    -68.08273681	    156.33853685
      0.37020588	   -442.67897510	    -61.71633722	    -67.78504888	    151.86274668
      0.37025290	   -438.28183621	    -61.29565289	    -67.48812503	    147.47452986
      0.37029992	   -433.94242644	    -60.87763139	    -67.19197356	    143.17253156
      0.37034695	   -429.65901254	    -60.46230647	    -66.89660268	    138.95532337
      0.37040806	   -424.17226745	    -59.92655348	    -66.51387220	    133.59828435
      0.37046918	   -418.77282309	    -59.39543080	    -66.13249185	    128.37875106
      0.37053030	   -413.45645658	    -58.86895867	    -65.75247906	    123.29348314
      0.37060667	   -406.92372087	    -58.21764579	    -65.27957508	    117.12295359
      0.37068305	   -400.50637079	    -57.57361157	    -64.80886618	    111.15105044
      0.37075942	   -394.19705570	    -56.93684503	    -64.34038468	    105.37195441
      0.37085901	   -386.12039834	    -56.11732558	    -63.73284007	     98.11596728
      0.37095861	   -378.20314007	    -55.31006385	    -63.12920573	     91.16676953
      0.37105821	   -370.43483329	    -54.51497702	    -62.52954808	     84.51349130
      0.37117912	   -361.19332968	    -53.56594943	    -61.80698948	     76.81957662
      0.37130003	   -352.15220518	    -52.63452910	    -61.09049755	     69.53073952
      0.37142094	   -343.30932934	    -51.72050281	    -60.38017843	     62.63261234
      0.37154185	   -334.66741906	    -50.82364174	    -59.67613333	     56.11286420
      0.37166277	   -326.23243667	    -49.94370438	    -58.97845843	     49.96130960
      0.37178368	   -318.01176310	    -49.08043901	    -58.28724479	     44.16996871
      0.37193004	   -308.35788757	    -48.05743342	    -57.45933367	     37.63348853
      0.37207639	   -299.03798195	    -47.05800101	    -56.64115673	     31.60891767
      0.37222275	   -290.05692460	    -46.08165870	    -55.83284421	     26.08907955
      0.37243109	   -277.85551801	    -44.73066801	    -54.69943146	     19.07224730
      0.37260731	   -268.06072988	    -43.62272792	    -53.75683405	     13.84148765
      0.37278352	   -258.73056834	    -42.54566387	    -52.82907777	      9.14371999
      0.37295973	   -249.84298499	    -41.49861288	    -51.91629313	      4.85237217
      0.37313594	   -241.35743859	    -40.48071751	    -51.01858622	      0.86063991
      0.37331216	   -233.22964176	    -39.49112865	    -50.13603898	     -2.89912146
      0.37348837	   -225.42015320	    -38.52900773	    -49.26870968	     -6.45341842
      0.37372316	   -215.45180689	    -37.28830729	    -48.13675929	    -10.89310944
      0.37391045	   -207.82050375	    -36.33121607	    -47.25321990	    -14.20813825
      0.37409775	   -200.44949331	    -35.40204943	    -46.38690574	    -17.33366358
      0.37428505	   -193.32501599	    -34.49987370	    -45.53777031	    -20.27780075
      0.37447234	   -186.43989812	    -33.62377531	    -44.70574204	    -23.04663149
      0.37465964	   -179.79164396	    -32.77286148	    -43.89072561	    -25.64466026
      0.37484693	   -173.38046527	    -31.94626079	    -43.09260330	    -28.07529661
      0.37503423	   -167.20758313	    -31.14312382	    -42.31123645	    -30.34130179
      0.37522152	   -161.27397418	    -30.36262371	    -41.54646689	    -32.44516314
      0.37540882	   -155.57958329	    -29.60395684	    -40.79811841	    -34.38938439
      0.37559611	   -150.12293131	    -28.86634343	    -40.06599825	    -36.17669712
      0.37578341	   -144.90101164	    -28.14902826	    -39.34989860	    -37.81020824
      0.37603681	   -138.20150789	    -27.20954933	    -38.40615405	    -39.78192058
      0.37629021	   -131.90879054	    -26.30416074	    -37.49074470	    -41.48921323
      0.37653597	   -126.17774752	    -25.45710071	    -36.62943879	    -42.90422855
      0.37678172	   -120.79452096	    -24.63914441	    -35.79361387	    -44.09563035
      0.37702748	   -115.73990506	    -23.84896039	    -34.98266039	    -45.07869693
      0.37724823	   -111.46350214	    -23.16181661	    -34.27490072	    -45.79824286
      0.37746898	   -107.42214922	    -22.49522968	    -33.58624344	    -46.37720034
      0.37768974	   -103.60186015	    -21.84840939	    -32.91622195	    -46.83023579
      0.37791049	    -99.98905736	    -21.22061881	    -32.26436652	    -47.17278767
      0.37813124	    -96.57068517	    -20.61117193	    -31.63020620	    -47.42078233
      0.37835200	    -93.33428528	    -20.01943031	    -31.01327058	    -47.59030448
      0.37857275	    -90.26804240	    -19.44479889	    -30.41309137	    -47.69724647
      0.37879350	    -87.36080688	    -18.88672094	    -29.82920378	    -47.75696445
      0.37901426	    -84.60209986	    -18.34467255	    -29.26114778	    -47.78396715
      0.37923501	    -81.98210543	    -17.81815680	    -28.70846892	    -47.79165888
      0.37945576	    -79.49165334	    -17.30669806	    -28.17072038	    -47.79207290
      0.37967651	    -77.12219521	    -16.80983654	    -27.64746205	    -47.79200304
      0.37976492	    -76.20543676	    -16.61485367	    -27.44188201	    -47.79197459
      0.37985332	    -75.30631405	    -16.42211124	    -27.23852918	    -47.79194587
      0.37994173	    -74.42434792	    -16.23158041	    -27.03737646	    -47.79191688
      0.38001441	    -73.71172972	    -16.07656623	    -26.87362245	    -47.79189284
      0.38008709	    -73.01011734	    -15.92301027	    -26.71132270	    -47.79186860
      0.38015086	    -72.40344578	    -15.78948350	    -26.57012370	    -47.79184719
      0.38021462	    -71.80485486	    -15.65705419	    -26.43002282	    -47.79182563
      0.38027839	    -71.21416120	    -15.52571056	    -26.29101030	    -47.79180392
      0.38034215	    -70.63118102	    -15.39544079	    -26.15307641	    -47.79178207
      0.38039832	    -70.12389921	    -15.28157126	    -26.03246152	    -47.79176270
      0.38045449	    -69.62233399	    -15.16851777	    -25.91266955	    -47.79174321
      0.38051066	    -69.12635983	    -15.05627238	    -25.79369400	    -47.79172360
      0.38056683	    -68.63585149	    -14.94482721	    -25.67552839	    -47.79170388
      0.38062299	    -68.15068417	    -14.83417450	    -25.55816633	    -47.79168404
      0.38067916	    -67.67073358	    -14.72430660	    -25.44160144	    -47.79166408
      0.38073533	    -67.19587613	    -14.61521605	    -25.32582739	    -47.79164401
      0.38079150	    -66.72598898	    -14.50689555	    -25.21083789	    -47.79162381
      0.38084191	    -66.30838843	    -14.41032570	    -25.10829556	    -47.79160559
      0.38089232	    -65.89460592	    -14.31436542	    -25.00637571	    -47.79158727
      0.38094273	    -65.48455471	    -14.21900985	    -24.90507388	    -47.79156885
      0.38099315	    -65.07814880	    -14.12425429	    -24.80438564	    -47.79155033
      0.38104356	    -64.67530305	    -14.03009421	    -24.70430659	    -47.79153172
      0.38109397	    -64.27593322	    -13.93652523	    -24.60483235	    -47.79151301
      0.38114438	    -63.87995603	    -13.84354318	    -24.50595860	    -47.79149420
      0.38119479	    -63.48728922	    -13.75114405	    -24.40768100	    -47.79147529
      0.38124521	    -63.09785162	    -13.65932403	    -24.30999528	    -47.79145628
      0.38129562	    -62.71156320	    -13.56807950	    -24.21289718	    -47.79143717
      0.38134603	    -62.32834514	    -13.47740707	    -24.11638246	    -47.79141796
      0.38139644	    -61.94811987	    -13.38730352	    -24.02044694	    -47.79139866
      0.38144685	    -61.57081113	    -13.29776588	    -23.92508643	    -47.79137925
      0.38149727	    -61.19634407	    -13.20879135	    -23.83029679	    -47.79135974
      0.38154768	    -60.82464522	    -13.12037738	    -23.73607391	    -47.79134013
      0.38159809	    -60.45564262	    -13.03252162	    -23.64241370	    -47.79132041
      0.38164850	    -60.08926586	    -12.94522197	    -23.54931209	    -47.79130060
      0.38169891	    -59.72544611	    -12.85847651	    -23.45676507	    -47.79128068
      0.38174933	    -59.36411616	    -12.77228357	    -23.36476862	    -47.79126066
      0.38179974	    -59.00521054	    -12.68664169	    -23.27331877	    -47.79124053
      0.38185015	    -58.64866548	    -12.60154963	    -23.18241157	    -47.79122030
      0.38190056	    -58.29441901	    -12.51700637	    -23.09204311	    -47.79119997
      0.38195097	    -57.94241100	    -12.43301110	    -23.00220950	    -47.79117953
      0.38200138	    -57.59258319	    -12.34956323	    -22.91290686	    -47.79115899
      0.38205180	    -57.24487924	    -12.26666238	    -22.82413137	    -47.79113834
      0.38210221	    -56.89924475	    -12.18430835	    -22.73587922	    -47.79111758
      0.38215262	    -56.55562731	    -12.10250118	    -22.64814663	    -47.79109672
      0.38220303	    -56.21397654	    -12.02124107	    -22.56092984	    -47.79107575
      0.38225344	    -55.87424411	    -11.94052841	    -22.47422514	    -47.79105468
      0.38230386	    -55.53638375	    -11.86036380	    -22.38802881	    -47.79103349
      0.38235427	    -55.20035131	    -11.78074798	    -22.30233720	    -47.79101220
      0.38240468	    -54.86610473	    -11.70168188	    -22.21714666	    -47.79099080
      0.38245509	    -54.53360411	    -11.62316657	    -22.13245357	    -47.79096929
      0.38250550	    -54.20281167	    -11.54520329	    -22.04825433	    -47.79094767
      0.38255592	    -53.87369180	    -11.46779339	    -21.96454540	    -47.79092595
      0.38260633	    -53.54621103	    -11.39093839	    -21.88132323	    -47.79090411
      0.38265674	    -53.22033806	    -11.31463991	    -21.79858431	    -47.79088216
      0.38270715	    -52.89604374	    -11.23889967	    -21.71632516	    -47.79086010
      0.38275756	    -52.57330103	    -11.16371952	    -21.63454232	    -47.79083793
      0.38280798	    -52.25208507	    -11.08910137	    -21.55323236	    -47.79081564
      0.38285839	    -51.93237307	    -11.01504723	    -21.47239187	    -47.79079325
      0.38290880	    -51.61414434	    -10.94155918	    -21.39201748	    -47.79077074
      0.38295921	    -51.29738026	    -10.86863934	    -21.31210583	    -47.79074811
      0.38300962	    -50.98206424	    -10.79628989	    -21.23265359	    -47.79072538
      0.38307040	    -50.60380868	    -10.70982341	    -21.13746826	    -47.79069781
      0.38313118	    -50.22761511	    -10.62419312	    -21.04294019	    -47.79067008
      0.38319196	    -49.85346577	    -10.53940241	    -20.94906369	    -47.79064219
      0.38325274	    -49.48134683	    -10.45545441	    -20.85583314	    -47.79061412
      0.38331352	    -49.11124823	    -10.37235226	    -20.76324294	    -47.79058588
      0.38339051	    -48.64532808	    -10.26830447	    -20.64686786	    -47.79054987
      0.38346750	    -48.18263469	    -10.16562531	    -20.53150031	    -47.79051359
      0.38357969	    -47.51419191	    -10.01846593	    -20.36516986	    -47.79046022
      0.38365596	    -47.06366214	     -9.92009016	    -20.25327495	    -47.79042360
      0.38373224	    -46.61634286	     -9.82307729	    -20.14233231	    -47.79038670
      0.38379944	    -46.22490686	     -9.73873567	    -20.04536539	    -47.79035397
      0.38386665	    -45.83600680	     -9.65545866	    -19.94912281	    -47.79032101
      0.38393385	    -45.44966822	     -9.57324883	    -19.85359770	    -47.79028784
      0.38400106	    -45.06591942	     -9.49210837	    -19.75878329	    -47.79025446
      0.38406004	    -44.73126984	     -9.42177578	    -19.67614708	    -47.79022497
      0.38411902	    -44.39866099	     -9.35226925	    -19.59404866	    -47.79019532
      0.38417801	    -44.06811612	     -9.28358947	    -19.51248357	    -47.79016550
      0.38423699	    -43.73965938	     -9.21573679	    -19.43144740	    -47.79013550
      0.38429597	    -43.41331570	     -9.14871134	    -19.35093577	    -47.79010534
      0.38435496	    -43.08911063	     -9.08251289	    -19.27094435	    -47.79007500
      0.38441394	    -42.76707019	     -9.01714094	    -19.19146885	    -47.79004449
      0.38447292	    -42.44722070	     -8.95259469	    -19.11250502	    -47.79001380
      0.38453191	    -42.12958867	     -8.88887300	    -19.03404865	    -47.78998294
      0.38459089	    -41.81420061	     -8.82597443	    -18.95609555	    -47.78995190
      0.38464368	    -41.53383540	     -8.77037333	    -18.88674662	    -47.78992398
      0.38469648	    -41.25530788	     -8.71542878	    -18.81779463	    -47.78989590
      0.38474927	    -40.97863667	     -8.66113909	    -18.74923667	    -47.78986769
      0.38480207	    -40.70384007	     -8.60750238	    -18.68106984	    -47.78983934
      0.38485486	    -40.43093606	     -8.55451655	    -18.61329129	    -47.78981084
      0.38490765	    -40.15994223	     -8.50217934	    -18.54589817	    -47.78978219
      0.38496045	    -39.89087571	     -8.45048825	    -18.47888767	    -47.78975340
      0.38501324	    -39.62375310	     -8.39944061	    -18.41225699	    -47.78972447
      0.38506603	    -39.35859048	     -8.34903356	    -18.34600335	    -47.78969539
      0.38511883	    -39.09540331	     -8.29926404	    -18.28012402	    -47.78966616
      0.38517162	    -38.83420643	     -8.25012882	    -18.21461627	    -47.78963679
      0.38522441	    -38.57501397	     -8.20162447	    -18.14947739	    -47.78960726
      0.38527721	    -38.31783939	     -8.15374741	    -18.08470471	    -47.78957759
      0.38533000	    -38.06269536	     -8.10649387	    -18.02029558	    -47.78954778
      0.38538279	    -37.80959382	     -8.05985992	    -17.95624735	    -47.78951781
      0.38543559	    -37.55854589	     -8.01384149	    -17.89255741	    -47.78948769
      0.38548838	    -37.30956188	     -7.96843431	    -17.82922318	    -47.78945742
      0.38554117	    -37.06265126	     -7.92363401	    -17.76624209	    -47.78942700
      0.38559397	    -36.81782265	     -7.87943604	    -17.70361158	    -47.78939643
      0.38564676	    -36.57508381	     -7.83583574	    -17.64132914	    -47.78936570
      0.38569956	    -36.33444161	     -7.79282829	    -17.57939226	    -47.78933482
      0.38575235	    -36.09590206	     -7.75040876	    -17.51779845	    -47.78930379
      0.38580514	    -35.85947027	     -7.70857210	    -17.45654525	    -47.78927261
      0.38585794	    -35.62515045	     -7.66731315	    -17.39563023	    -47.78924126
      0.38591073	    -35.39294595	     -7.62662663	    -17.33505095	    -47.78920977
      0.38596352	    -35.16285919	     -7.58650715	    -17.27480501	    -47.78917811
      0.38601632	    -34.93489175	     -7.54694926	    -17.21489004	    -47.78914631
      0.38606911	    -34.70904429	     -7.50794738	    -17.15530368	    -47.78911434
      0.38612190	    -34.48531662	     -7.46949586	    -17.09604357	    -47.78908221
      0.38617470	    -34.26370768	     -7.43158897	    -17.03710741	    -47.78904993
      0.38622749	    -34.04421556	     -7.39422092	    -16.97849288	    -47.78901749
      0.38628028	    -33.82683752	     -7.35738584	    -16.92019770	    -47.78898488
      0.38633308	    -33.61156998	     -7.32107779	    -16.86221961	    -47.78895212
      0.38638587	    -33.39840855	     -7.28529080	    -16.80455637	    -47.78891919
      0.38643867	    -33.18734804	     -7.25001882	    -16.74720573	    -47.78888611
      0.38649146	    -32.97838249	     -7.21525577	    -16.69016551	    -47.78885286
      0.38654425	    -32.77150518	     -7.18099553	    -16.63343350	    -47.78881944
      0.38659705	    -32.56670865	     -7.14723193	    -16.57700753	    -47.78878587
      0.38664984	    -32.36398470	     -7.11395880	    -16.52088546	    -47.78875213
      0.38670263	    -32.16332444	     -7.08116991	    -16.46506514	    -47.78871822
      0.38675543	    -31.96471830	     -7.04885903	    -16.40954446	    -47.78868415
      0.38680822	    -31.76815605	     -7.01701990	    -16.35432131	    -47.78864991
      0.38686101	    -31.57362682	     -6.98564627	    -16.29939362	    -47.78861550
      0.38691381	    -31.38111911	     -6.95473185	    -16.24475931	    -47.78858093
      0.38696660	    -31.19062086	     -6.92427037	    -16.19041635	    -47.78854619
      0.38701939	    -31.00211940	     -6.89425555	    -16.13636269	    -47.78851128
      0.38707219	    -30.81560154	     -6.86468112	    -16.08259632	    -47.78847620
      0.38712498	    -30.63105356	     -6.83554081	    -16.02911524	    -47.78844095
      0.38717777	    -30.44846123	     -6.80682837	    -15.97591748	    -47.78840552
      0.38723057	    -30.26780985	     -6.77853756	    -15.92300106	    -47.78836993
      0.38728336	    -30.08908427	     -6.75066215	    -15.87036404	    -47.78833416
      0.38734717	    -29.87560209	     -6.71751403	    -15.80711042	    -47.78829070
      0.38741099	    -29.66488242	     -6.68495286	    -15.74425879	    -47.78824698
      0.38747480	    -29.45689613	     -6.65296780	    -15.68180582	    -47.78820301
      0.38753861	    -29.25161331	     -6.62154805	    -15.61974818	    -47.78815878
      0.38760243	    -29.04900338	     -6.59068292	    -15.55808259	    -47.78811429
      0.38766624	    -28.84903512	     -6.56036177	    -15.49680580	    -47.78806955
      0.38773005	    -28.65167670	     -6.53057405	    -15.43591460	    -47.78802454
      0.38779387	    -28.45689579	     -6.50130931	    -15.37540580	    -47.78797927
      0.38785768	    -28.26465957	     -6.47255718	    -15.31527623	    -47.78793374
      0.38792149	    -28.07493479	     -6.44430740	    -15.25552279	    -47.78788795
      0.38798530	    -27.88768782	     -6.41654981	    -15.19614237	    -47.78784189
      0.38804912	    -27.70288473	     -6.38927436	    -15.13713191	    -47.78779556
      0.38811293	    -27.52049128	     -6.36247110	    -15.07848839	    -47.78774897
      0.38817674	    -27.34047304	     -6.33613022	    -15.02020879	    -47.78770210
      0.38824056	    -27.16279537	     -6.31024200	    -14.96229015	    -47.78765497
      0.38831755	    -26.95147143	     -6.27959363	    -14.89288039	    -47.78759773
      0.38839455	    -26.74344330	     -6.24957377	    -14.82398676	    -47.78754010
      0.38847155	    -26.53864958	     -6.22016611	    -14.75560421	    -47.78748206
      0.38854855	    -26.33702888	     -6.19135459	    -14.68772774	    -47.78742363
      0.38862555	    -26.13851986	     -6.16312346	    -14.62035241	    -47.78736479
      0.38870255	    -25.94306137	     -6.13545721	    -14.55347334	    -47.78730554
      0.38877955	    -25.75059251	     -6.10834066	    -14.48708572	    -47.78724588
      0.38885654	    -25.56105269	     -6.08175891	    -14.42118477	    -47.78718581
      0.38893354	    -25.37438173	     -6.05569732	    -14.35576578	    -47.78712533
      0.38901054	    -25.19051992	     -6.03014159	    -14.29082411	    -47.78706443
      0.38910485	    -24.96905346	     -5.99950779	    -14.21192238	    -47.78698926
      0.38919917	    -24.75160531	     -5.96958674	    -14.13372153	    -47.78691347
      0.38929348	    -24.53806940	     -5.94035392	    -14.05621332	    -47.78683703
      0.38938779	    -24.32834126	     -5.91178551	    -13.97938965	    -47.78675995
      0.38948211	    -24.12231813	     -5.88385831	    -13.90324251	    -47.78668223
      0.38957642	    -23.91989909	     -5.85654979	    -13.82776404	    -47.78660385
      0.38969213	    -23.67633271	     -5.82385853	    -13.73606280	    -47.78650680
      0.38980784	    -23.43786366	     -5.79202659	    -13.64534223	    -47.78640875
      0.38992355	    -23.20431796	     -5.76101635	    -13.55558845	    -47.78630970
      0.39003927	    -22.97552638	     -5.73079160	    -13.46678781	    -47.78620964
      0.39019365	    -22.67739444	     -5.69162911	    -13.34977198	    -47.78607454
      0.39034803	    -22.38705715	     -5.65372408	    -13.23439771	    -47.78593761
      0.39050480	    -22.09983768	     -5.61644302	    -13.11888836	    -47.78579665
      0.39066156	    -21.81992455	     -5.58030759	    -13.00500903	    -47.78565376
      0.39081833	    -21.54697487	     -5.54524798	    -12.89272920	    -47.78550891
      0.39095771	    -21.30988598	     -5.51492752	    -12.79422316	    -47.78537845
      0.39109709	    -21.07782534	     -5.48536167	    -12.69693736	    -47.78524641
      0.39123646	    -20.85058498	     -5.45650907	    -12.60085170	    -47.78511277
      0.39137584	    -20.62796684	     -5.42833054	    -12.50594649	    -47.78497751
      0.39151522	    -20.40978242	     -5.40078904	    -12.41220242	    -47.78484062
      0.39165460	    -20.19585256	     -5.37384956	    -12.31960057	    -47.78470208
      0.39179398	    -19.98600708	     -5.34747903	    -12.22812241	    -47.78456186
      0.39193335	    -19.78008445	     -5.32164623	    -12.13774977	    -47.78441996
      0.39207273	    -19.57793147	     -5.29632174	    -12.04846481	    -47.78427636
      0.39221211	    -19.37940293	     -5.27147779	    -11.96025008	    -47.78413103
      0.39235149	    -19.18436122	     -5.24708823	    -11.87308845	    -47.78398397
      0.39249086	    -18.99267606	     -5.22312843	    -11.78696314	    -47.78383515
      0.39263024	    -18.80422410	     -5.19957519	    -11.70185767	    -47.78368455
      0.39276962	    -18.61888861	     -5.17640672	    -11.61775591	    -47.78353216
      0.39290900	    -18.43655914	     -5.15360248	    -11.53464203	    -47.78337796
      0.39304838	    -18.25713123	     -5.13114321	    -11.45250050	    -47.78322193
      0.39318775	    -18.08050604	     -5.10901076	    -11.37131609	    -47.78306405
      0.39332713	    -17.90659012	     -5.08718813	    -11.29107387	    -47.78290431
      0.39346651	    -17.73529506	     -5.06565932	    -11.21175919	    -47.78274267
      0.39360589	    -17.56653723	     -5.04440934	    -11.13335767	    -47.78257913
      0.39374527	    -17.40023754	     -5.02342410	    -11.05585522	    -47.78241366
      0.39388464	    -17.23632114	     -5.00269040	    -10.97923801	    -47.78224625
      0.39402402	    -17.07471720	     -4.98219585	    -10.90349247	    -47.78207687
      0.39416340	    -16.91535866	     -4.96192885	    -10.82860527	    -47.78190551
      0.39433263	    -16.72479545	     -4.93761125	    -10.73881357	    -47.78169474
      0.39450186	    -16.53734203	     -4.91359497	    -10.65024513	    -47.78147913
      0.39467109	    -16.35289808	     -4.88986325	    -10.56287755	    -47.78056462
      0.39484032	    -16.17136951	     -4.86640063	    -10.47668896	    -47.77643701
      0.39500955	    -15.99266805	     -4.84319281	    -10.39165795	    -47.76610116
      0.39521504	    -15.77935948	     -4.81533612	    -10.28993429	    -47.74057607
      0.39542053	    -15.56995848	     -4.78781413	    -10.18985004	    -47.69508691
      0.39562602	    -15.36433603	     -4.76060723	    -10.09136966	    -47.62329449
      0.39591322	    -15.08305383	     -4.72307620	     -9.95635101	    -47.46665934
      0.39612524	    -14.87980717	     -4.69571640	     -9.85858752	    -47.29986736
      0.39635517	    -14.66348398	     -4.66635947	     -9.75435901	    -47.06146514
      0.39658510	    -14.45128319	     -4.63731121	     -9.65195051	    -46.75610590
      0.39681503	    -14.24308075	     -4.60855573	     -9.55131913	    -46.37780473
      0.39701526	    -14.06493309	     -4.58374120	     -9.46509894	    -45.98549902
      0.39721550	    -13.88965774	     -4.55912937	     -9.38016815	    -45.53280155
      0.39741573	    -13.71718654	     -4.53471247	     -9.29650066	    -45.01908359
      0.39761597	    -13.54745491	     -4.51048347	     -9.21407106	    -44.44482932
      0.39781620	    -13.38040148	     -4.48643593	     -9.13285419	    -43.81158395
      0.39801643	    -13.21596787	     -4.46256403	     -9.05282657	    -43.12185811
      0.39821667	    -13.05409845	     -4.43886242	     -8.97396423	    -42.37899855
      0.39839567	    -12.91152184	     -4.41781445	     -8.90443257	    -41.67321555
      0.39857467	    -12.77091556	     -4.39689551	     -8.83579768	    -40.93142532
      0.39875367	    -12.63224460	     -4.37610269	     -8.76804387	    -40.15710949
      0.39893267	    -12.49547526	     -4.35543327	     -8.70115576	    -39.35390284
      0.39911167	    -12.36057503	     -4.33488478	     -8.63511831	    -38.52551204
      0.39929067	    -12.22751249	     -4.31445493	     -8.56991680	    -37.67564346
      0.39946967	    -12.09625729	     -4.29414160	     -8.50553683	    -36.80794128
      0.39964867	    -11.96678005	     -4.27394285	     -8.44196432	    -35.92593638
      0.39982767	    -11.83905229	     -4.25385688	     -8.37918546	    -35.03300568
      0.40000667	    -11.71304639	     -4.23388203	     -8.31718676	    -34.13234149
      0.40018567	    -11.58873553	     -4.21401675	     -8.25595501	    -33.22692978
      0.40036467	    -11.46609363	     -4.19425963	     -8.19547725	    -32.31953644
      0.40054367	    -11.34509532	     -4.17460935	     -8.13574084	    -31.41270026
      0.40072267	    -11.22571588	     -4.15506469	     -8.07673335	    -30.50873162
      0.40090167	    -11.10793123	     -4.13562451	     -8.01844266	    -29.60971569
      0.40108067	    -10.99171785	     -4.11628776	     -7.96085685	    -28.71751918
      0.40125967	    -10.87705281	     -4.09705346	     -7.90396430	    -27.83379983
      0.40143868	    -10.76391367	     -4.07792070	     -7.84775358	    -26.96001770
      0.40161768	    -10.65227849	     -4.05888862	     -7.79221353	    -26.09744782
      0.40179668	    -10.54212582	     -4.03995642	     -7.73733319	    -25.24719345
      0.40197568	    -10.43343462	     -4.02112336	     -7.68310184	    -24.41019968
      0.40215468	    -10.32618431	     -4.00238873	     -7.62950898	    -23.58726688
      0.40233368	    -10.22035468	     -3.98375188	     -7.57654430	    -22.77906386
      0.40251268	    -10.11592592	     -3.96521217	     -7.52419772	    -21.98614049
      0.40269168	    -10.01287859	     -3.94676902	     -7.47245935	    -21.20893956
      0.40287068	     -9.91119358	     -3.92842188	     -7.42131950	    -20.44780798
      0.40304968	     -9.81085214	     -3.91017020	     -7.37076867	    -19.70300713
      0.40322868	     -9.71183584	     -3.89201348	     -7.32079756	    -18.97472231
      0.40340768	     -9.61412653	     -3.87395123	     -7.27139704	    -18.26307150
      0.40358668	     -9.51770639	     -3.85598300	     -7.22255817	    -17.56811320
      0.40376568	     -9.42255787	     -3.83810834	     -7.17427216	    -16.88985358
      0.40394468	     -9.32866371	     -3.82032681	     -7.12653043	    -16.22825250
      0.40412368	     -9.23600691	     -3.80263800	     -7.07932454	    -15.58323102
      0.40430268	     -9.14457072	     -3.78504150	     -7.03264622	    -14.95467359
      0.40448168	     -9.05433867	     -3.76753693	     -6.98648736	    -14.34243487
      0.40466068	     -8.96529449	     -3.75012390	     -6.94084000	    -13.74634321
      0.40483968	     -8.87742218	     -3.73280204	     -6.89569635	    -13.16620421
      0.40501868	     -8.79070597	     -3.71557099	     -6.85104876	    -12.60180401
      0.40519768	     -8.70513030	     -3.69843038	     -6.80688971	    -12.05291213
      0.40537668	     -8.62067984	     -3.68137986	     -6.76321184	    -11.51928400
      0.40555568	     -8.53733946	     -3.66441909	     -6.72000792	    -11.00066326
      0.40573468	     -8.45509425	     -3.64754772	     -6.67727087	    -10.49678373
      0.40591369	     -8.37392951	     -3.63076541	     -6.63499373	    -10.00737116
      0.40609269	     -8.29383073	     -3.61407182	     -6.59316967	     -9.53214488
      0.40627169	     -8.21478358	     -3.59746662	     -6.55179199	     -9.07081915
      0.40645069	     -8.13677396	     -3.58094949	     -6.51085411	     -8.62310440
      0.40662969	     -8.05978792	     -3.56452007	     -6.47034959	     -8.18870837
      0.40680869	     -7.98381172	     -3.54817806	     -6.43027209	     -7.76733706
      0.40698769	     -7.90883179	     -3.53192312	     -6.39061538	     -7.35869564
      0.40716669	     -7.83483475	     -3.51575492	     -6.35137337	     -6.96248921
      0.40734569	     -7.76180737	     -3.49967313	     -6.31254006	     -6.57842348
      0.40752469	     -7.68973663	     -3.48367743	     -6.27410956	     -6.20620541
      0.40770369	     -7.61860964	     -3.46776750	     -6.23607609	     -5.84554372
      0.40788269	     -7.54841370	     -3.45194299	     -6.19843399	     -5.49614943
      0.40806169	     -7.47913627	     -3.43620359	     -6.16117768	     -5.15773622
      0.40824069	     -7.41076498	     -3.42054897	     -6.12430168	     -4.83002087
      0.40841969	     -7.34328761	     -3.40497880	     -6.08780062	     -4.51272353
      0.40859869	     -7.27669209	     -3.38949274	     -6.05166923	     -4.20556806
      0.40877769	     -7.21096653	     -3.37409048	     -6.01590231	     -3.90828228
      0.40895669	     -7.14609917	     -3.35877167	     -5.98049478	     -3.62059784
      0.40913569	     -7.08207842	     -3.34353598	     -5.94544162	     -3.34225183
      0.40931469	     -7.01889282	     -3.32838309	     -5.91073792	     -3.07298457
      0.40949369	     -6.95653108	     -3.31331266	     -5.87637885	     -2.81254158
      0.40967269	     -6.89498203	     -3.29832435	     -5.84235967	     -2.56067314
      0.40985169	     -6.83423466	     -3.28341783	     -5.80867570	     -2.31713435
      0.41003069	     -6.77427811	     -3.26859276	     -5.77532237	     -2.08168528
      0.41020969	     -6.71510164	     -3.25384880	     -5.74229517	     -1.85409095
      0.41038869	     -6.65669466	     -3.23918563	     -5.70958967	     -1.63412140
      0.41056770	     -6.59904673	     -3.22460288	     -5.67720153	     -1.42155174
      0.41074670	     -6.54214751	     -3.21010024	     -5.64512646	     -1.21616211
      0.41092570	     -6.48598683	     -3.19567735	     -5.61336026	     -1.01773772
      0.41110470	     -6.43055463	     -3.18133387	     -5.58189880	     -0.82606885
      0.41128370	     -6.37584099	     -3.16706946	     -5.55073802	     -0.64095076
      0.41146270	     -6.32183612	     -3.15288379	     -5.51987392	     -0.46218375
      0.41164170	     -6.26853035	     -3.13877649	     -5.48930256	     -0.28957306
      0.41182070	     -6.21591414	     -3.12474724	     -5.45902010	     -0.12292884
      0.41199970	     -6.16397809	     -3.11079568	     -5.42902274	      0.03793373
      0.41217870	     -6.11271289	     -3.09692146	     -5.39930672	      0.19319588
      0.41235770	     -6.06210937	     -3.08312425	     -5.36986840	      0.34303409
      0.41253670	     -6.01215850	     -3.06940370	     -5.34070415	      0.48762061
      0.41271570	     -5.96285133	     -3.05575946	     -5.31181042	      0.62712255
      0.41289470	     -5.91417906	     -3.04219117	     -5.28318372	      0.76170225
      0.41307370	     -5.86613298	     -3.02869850	     -5.25482060	      0.89151730
      0.41325270	     -5.81870452	     -3.01528110	     -5.22671770	      1.01672074
      0.41343170	     -5.77188521	     -3.00193862	     -5.19887167	      1.13746112
      0.41361070	     -5.72566670	     -2.98867070	     -5.17127926	      1.25388262
      0.41378970	     -5.68004073	     -2.97547701	     -5.14393723	      1.36612518
      0.41396870	     -5.63499917	     -2.96235719	     -5.11684243	      1.47432458
      0.41414770	     -5.59053400	     -2.94931089	     -5.08999173	      1.57861257
      0.41432670	     -5.54663729	     -2.93633777	     -5.06338207	      1.67911695
      0.41450570	     -5.50330124	     -2.92343748	     -5.03701043	      1.77596171
      0.41468470	     -5.46051812	     -2.91060966	     -5.01087383	      1.86926709
      0.41486370	     -5.41828033	     -2.89785398	     -4.98496936	      1.95915024
      0.41504271	     -5.37658038	     -2.88517009	     -4.95929414	      2.04572333
      0.41522171	     -5.33541085	     -2.87255763	     -4.93384533	      2.12909638
      0.41540071	     -5.29476443	     -2.86001626	     -4.90862015	      2.20937567
      0.41557971	     -5.25463394	     -2.84754563	     -4.88361585	      2.28666423
      0.41575871	     -5.21501224	     -2.83514539	     -4.85882973	      2.36106188
      0.41593771	     -5.17589234	     -2.82281521	     -4.83425913	      2.43266540
      0.41611671	     -5.13726731	     -2.81055473	     -4.80990144	      2.50156852
      0.41629571	     -5.09913034	     -2.79836361	     -4.78575407	      2.56786210
      0.41647471	     -5.06147468	     -2.78624151	     -4.76181448	      2.63163412
      0.41665371	     -5.02429370	     -2.77418807	     -4.73808019	      2.69296983
      0.41683271	     -4.98758084	     -2.76220297	     -4.71454871	      2.75195178
      0.41701171	     -4.95132966	     -2.75028584	     -4.69121764	      2.80865993
      0.41719071	     -4.91553377	     -2.73843636	     -4.66808459	      2.86317169
      0.41736971	     -4.88018689	     -2.72665418	     -4.64514719	      2.91556203
      0.41754871	     -4.84528282	     -2.71493895	     -4.62240315	      2.96590351
      0.41772771	     -4.81081544	     -2.70329035	     -4.59985017	      3.01426641
      0.41790671	     -4.77677873	     -2.69170803	     -4.57748601	      3.06071871
      0.41808571	     -4.74316673	     -2.68019165	     -4.55530846	      3.10532623
      0.41826471	     -4.70997358	     -2.66874087	     -4.53331534	      3.14815266
      0.41844371	     -4.67719350	     -2.65735536	     -4.51150450	      3.18925964
      0.41862271	     -4.64482077	     -2.64603478	     -4.48987383	      3.22870680
      0.41880171	     -4.61284977	     -2.63477880	     -4.46842123	      3.26655183
      0.41898071	     -4.58127495	     -2.62358707	     -4.44714467	      3.30285055
      0.41915971	     -4.55009084	     -2.61245928	     -4.42604210	      3.33765694
      0.41933871	     -4.51929204	     -2.60139508	     -4.40511155	      3.37102323
      0.41951771	     -4.48887322	     -2.59039415	     -4.38435103	      3.40299992
      0.41969672	     -4.45882914	     -2.57945616	     -4.36375863	      3.43363584
      0.41987572	     -4.42915461	     -2.56858077	     -4.34333243	      3.46297823
      0.42005472	     -4.39984455	     -2.55776765	     -4.32307055	      3.49107275
      0.42023372	     -4.37089390	     -2.54701649	     -4.30297113	      3.51796354
      0.42041272	     -4.34229772	     -2.53632695	     -4.28303235	      3.54369329
      0.42059172	     -4.31405109	     -2.52569871	     -4.26325241	      3.56830325
      0.42077072	     -4.28614921	     -2.51513145	     -4.24362953	      3.59183331
      0.42094972	     -4.25858730	     -2.50462483	     -4.22416197	      3.61432202
      0.42112872	     -4.23136068	     -2.49417855	     -4.20484799	      3.63580662
      0.42130772	     -4.20446472	     -2.48379228	     -4.18568590	      3.65632312
      0.42148672	     -4.17789486	     -2.47346570	     -4.16667403	      3.67590631
      0.42166572	     -4.15164659	     -2.46319849	     -4.14781071	      3.69458980
      0.42184472	     -4.12571549	     -2.45299033	     -4.12909432	      3.71240607
      0.42202372	     -4.10009717	     -2.44284092	     -4.11052325	      3.72938651
      0.42220272	     -4.07478734	     -2.43274992	     -4.09209593	      3.74556143
      0.42238172	     -4.04978172	     -2.42271704	     -4.07381077	      3.76096011
      0.42256072	     -4.02507614	     -2.41274196	     -4.05566625	      3.77561085
      0.42273972	     -4.00066646	     -2.40282437	     -4.03766085	      3.78954097
      0.42291872	     -3.97654861	     -2.39296395	     -4.01979307	      3.80277686
      0.42309772	     -3.95271856	     -2.38316041	     -4.00206142	      3.81534401
      0.42327672	     -3.92917236	     -2.37341342	     -3.98446445	      3.82726704
      0.42345572	     -3.90590610	     -2.36372269	     -3.96700073	      3.83856971
      0.42363472	     -3.88291593	     -2.35408791	     -3.94966884	      3.84927497
      0.42381372	     -3.86019806	     -2.34450878	     -3.93246737	      3.85940500
      0.42399272	     -3.83774873	     -2.33498499	     -3.91539495	      3.86898120
      0.42420785	     -3.81111914	     -2.32361205	     -3.89504603	      3.87978630
      0.42442297	     -3.78486573	     -2.31231808	     -3.87487920	      3.88985571
      0.42458193	     -3.76570472	     -2.30402320	     -3.86009320	      3.89684308
      0.42477452	     -3.74275703	     -2.29403049	     -3.84230919	      3.90481327
      0.42496711	     -3.72009797	     -2.28410000	     -3.82466635	      3.91226135
      0.42516410	     -3.69721589	     -2.27400681	     -3.80676520	      3.91936152
      0.42536108	     -3.67462683	     -2.26397794	     -3.78900843	      3.92595959
      0.42555506	     -3.65266473	     -2.25416464	     -3.77166225	      3.93198680
      0.42574904	     -3.63097835	     -2.24441297	     -3.75445295	      3.93756689
      0.42594606	     -3.60922924	     -2.23457074	     -3.73711174	      3.94279616
      0.42614309	     -3.58775615	     -2.22479133	     -3.71990860	      3.94760209
      0.42633405	     -3.56720317	     -2.21537234	     -3.70336499	      3.95187325
      0.42652502	     -3.54690188	     -2.20601165	     -3.68694825	      3.95577945
      0.42672190	     -3.52623114	     -2.19642156	     -3.67015415	      3.95944073
      0.42691879	     -3.50582007	     -2.18689270	     -3.65349195	      3.96274626
      0.42710376	     -3.48687681	     -2.17799569	     -3.63795654	      3.96554151
      0.42728873	     -3.46815615	     -2.16915209	     -3.62253507	      3.96804866
      0.42748765	     -3.44826905	     -2.15970105	     -3.60607684	      3.97043687
      0.42768657	     -3.42863191	     -2.15031104	     -3.58974759	      3.97251975
      0.42785513	     -3.41218476	     -2.14240167	     -3.57601047	      3.97405590
      0.42806334	     -3.39210916	     -2.13269143	     -3.55916690	      3.97567616
      0.42827155	     -3.37229564	     -2.12304688	     -3.54246020	      3.97700344
      0.42843078	     -3.35731819	     -2.11571556	     -3.52977564	      3.97782947
      0.42862588	     -3.33916865	     -2.10678392	     -3.51433952	      3.97862791
      0.42882098	     -3.32123957	     -2.09790895	     -3.49901990	      3.97920091
      0.42900904	     -3.30416395	     -2.08940796	     -3.48436291	      3.97954943
      0.42919709	     -3.28728726	     -2.08095899	     -3.46981190	      3.97970677
      0.42938587	     -3.27054268	     -2.07252942	     -3.45531021	      3.97968101
      0.42957465	     -3.25399291	     -2.06415165	     -3.44091316	      3.97947934
      0.42975615	     -3.23826285	     -2.05614571	     -3.42716930	      3.97912702
      0.42993765	     -3.22270788	     -2.04818711	     -3.41352024	      3.97862623
      0.43012989	     -3.20642007	     -2.03980854	     -3.39916527	      3.97794114
      0.43032213	     -3.19032321	     -2.03148246	     -3.38491454	      3.97710425
      0.43047579	     -3.17759317	     -2.02486532	     -3.37359879	      3.97633107
      0.43068658	     -3.16032219	     -2.01584134	     -3.35818122	      3.97512656
      0.43089737	     -3.14327127	     -2.00687937	     -3.34288531	      3.97376355
      0.43104603	     -3.13137724	     -2.00059632	     -3.33217080	      3.97271177
      0.43119468	     -3.11958971	     -1.99434376	     -3.32151566	      3.97158819
      0.43137690	     -3.10528421	     -1.98672078	     -3.30853490	      3.97011712
      0.43155912	     -3.09113485	     -1.97914313	     -3.29564180	      3.96854728
      0.43172060	     -3.07872507	     -1.97246581	     -3.28428902	      3.96707746
      0.43193103	     -3.06273197	     -1.96381688	     -3.26959563	      3.96505647
      0.43214146	     -3.04693859	     -1.95522737	     -3.25501580	      3.96292218
      0.43229900	     -3.03524456	     -1.94883590	     -3.24417487	      3.96125430
      0.43245653	     -3.02365938	     -1.94247735	     -3.23339637	      3.95952916
      0.43261361	     -3.01221440	     -1.93616952	     -3.22271022	      3.95775449
      0.43282379	     -2.99706580	     -1.92778007	     -3.20850718	      3.95529908
      0.43303397	     -2.98210356	     -1.91944825	     -3.19441230	      3.95275617
      0.43318381	     -2.97154951	     -1.91354362	     -3.18442969	      3.95089303
      0.43333364	     -2.96108765	     -1.90766795	     -3.17450104	      3.94898998
      0.43350222	     -2.94942611	     -1.90109174	     -3.16339441	      3.94680351
      0.43371066	     -2.93516476	     -1.89301080	     -3.14975456	      3.94403718
      0.43396871	     -2.91774635	     -1.88308272	     -3.13300881	      3.94052240
      0.43422676	     -2.90058594	     -1.87323843	     -3.11641684	      3.93691558
      0.43435631	     -2.89206682	     -1.86832774	     -3.10814462	      3.93507273
      0.43448585	     -2.88361085	     -1.86343791	     -3.09991041	      3.93320953
      0.43467636	     -2.87128953	     -1.85628490	     -3.08787016	      3.93043470
      0.43486686	     -2.85910163	     -1.84917655	     -3.07591078	      3.92762070
      0.43502751	     -2.84892647	     -1.84321687	     -3.06588820	      3.92521941
      0.43518815	     -2.83884374	     -1.83728858	     -3.05592213	      3.92279373
      0.43535399	     -2.82853076	     -1.83120132	     -3.04569250	      3.92026566
      0.43555759	     -2.81600122	     -1.82377340	     -3.03321481	      3.91713104
      0.43577009	     -2.80307659	     -1.81607384	     -3.02028624	      3.91382595
      0.43598258	     -2.79030513	     -1.80842793	     -3.00745295	      3.91048957
      0.43613035	     -2.78151275	     -1.80314227	     -2.99858410	      3.90815263
      0.43627812	     -2.77279250	     -1.79788227	     -2.98976053	      3.90580290
      0.43643411	     -2.76366478	     -1.79235746	     -2.98049505	      3.90330973
      0.43664512	     -2.75144275	     -1.78492911	     -2.96804070	      3.89991815
      0.43685613	     -2.73936237	     -1.77755221	     -2.95567637	      3.89650680
      0.43699924	     -2.73124864	     -1.77257805	     -2.94734119	      3.89418318
      0.43714235	     -2.72319839	     -1.76762728	     -2.93904671	      3.89185225
      0.43728984	     -2.71496782	     -1.76254954	     -2.93054095	      3.88944320
      0.43750518	     -2.70306894	     -1.75517979	     -2.91819825	      3.88591477
      0.43767663	     -2.69369470	     -1.74934958	     -2.90843581	      3.88309742
      0.43784808	     -2.68440735	     -1.74355225	     -2.89872991	      3.88027416
      0.43801953	     -2.67520565	     -1.73778761	     -2.88908007	      3.87744579
      0.43819098	     -2.66608872	     -1.73205549	     -2.87948585	      3.87461351
      0.43836243	     -2.65705533	     -1.72635569	     -2.86994679	      3.87177800
      0.43851051	     -2.64931961	     -1.72145856	     -2.86175173	      3.86932722
      0.43865860	     -2.64164481	     -1.71658530	     -2.85359721	      3.86687529
      0.43883773	     -2.63244145	     -1.71072202	     -2.84378668	      3.86390864
      0.43901686	     -2.62332520	     -1.70489332	     -2.83403455	      3.86094207
      0.43919600	     -2.61429507	     -1.69909901	     -2.82434031	      3.85797660
      0.43935611	     -2.60629546	     -1.69394878	     -2.81572387	      3.85532740
      0.43951623	     -2.59836303	     -1.68882573	     -2.80715294	      3.85268038
      0.43967634	     -2.59049688	     -1.68372972	     -2.79862721	      3.85003590
      0.43984450	     -2.58230620	     -1.67840666	     -2.78972144	      3.84726206
      0.44001266	     -2.57418695	     -1.67311311	     -2.78086476	      3.84449225
      0.44018082	     -2.56613839	     -1.66784891	     -2.77205677	      3.84172717
      0.44034898	     -2.55815955	     -1.66261391	     -2.76329710	      3.83896724
      0.44051714	     -2.55024974	     -1.65740795	     -2.75458538	      3.83621316
      0.44068530	     -2.54240801	     -1.65223087	     -2.74592122	      3.83346523
      0.44085346	     -2.53463370	     -1.64708252	     -2.73730427	      3.83072417
      0.44102162	     -2.52692585	     -1.64196275	     -2.72873416	      3.82799020
      0.44116587	     -2.52036635	     -1.63759352	     -2.72141954	      3.82565114
      0.44131012	     -2.51385470	     -1.63324511	     -2.71413888	      3.82331792
      0.44149065	     -2.50577248	     -1.62783247	     -2.70507503	      3.82040680
      0.44167117	     -2.49776353	     -1.62245210	     -2.69606359	      3.81750579
      0.44181801	     -2.49130232	     -1.61809922	     -2.68877179	      3.81515393
      0.44196486	     -2.48488848	     -1.61376746	     -2.68151417	      3.81280931
      0.44214337	     -2.47715477	     -1.60852992	     -2.67273721	      3.80996930
      0.44232188	     -2.46948949	     -1.60332327	     -2.66401001	      3.80714074
      0.44246827	     -2.46325375	     -1.59907621	     -2.65688964	      3.80482998
      0.44261467	     -2.45706301	     -1.59484972	     -2.64980225	      3.80252738
      0.44279274	     -2.44959305	     -1.58973645	     -2.64122573	      3.79973805
      0.44297081	     -2.44218819	     -1.58465330	     -2.63269730	      3.79696143
      0.44311412	     -2.43627523	     -1.58058389	     -2.62586786	      3.79473625
      0.44325744	     -2.43040350	     -1.57653378	     -2.61906912	      3.79251967
      0.44343728	     -2.42309324	     -1.57147874	     -2.61058096	      3.78975075
      0.44361712	     -2.41584649	     -1.56645379	     -2.60214045	      3.78699591
      0.44375550	     -2.41031333	     -1.56260773	     -2.59567812	      3.78488611
      0.44389388	     -2.40481694	     -1.55877930	     -2.58924362	      3.78278491
      0.44407651	     -2.39761868	     -1.55375346	     -2.58079375	      3.78002530
      0.44425914	     -2.39048310	     -1.54875803	     -2.57239166	      3.77728116
      0.44439279	     -2.38530084	     -1.54512167	     -2.56627329	      3.77528316
      0.44452643	     -2.38015141	     -1.54150143	     -2.56018015	      3.77329365
      0.44471051	     -2.37311203	     -1.53654128	     -2.55182866	      3.77056755
      0.44489459	     -2.36613362	     -1.53161139	     -2.54352437	      3.76785797
      0.44502649	     -2.36117042	     -1.52809740	     -2.53760275	      3.76592684
      0.44515839	     -2.35623784	     -1.52459879	     -2.53170504	      3.76400434
      0.44534295	     -2.34938697	     -1.51972911	     -2.52349260	      3.76132909
      0.44552751	     -2.34259483	     -1.51488925	     -2.51532632	      3.75867109
      0.44565675	     -2.33787336	     -1.51151784	     -2.50963523	      3.75682036
      0.44578599	     -2.33318005	     -1.50816090	     -2.50396648	      3.75497821
      0.44597090	     -2.32651358	     -1.50338293	     -2.49589433	      3.75235766
      0.44615581	     -2.31990360	     -1.49863429	     -2.48786727	      3.74975497
      0.44628359	     -2.31536850	     -1.49536979	     -2.48234631	      3.74796702
      0.44641137	     -2.31085980	     -1.49211915	     -2.47684660	      3.74618768
      0.44659674	     -2.30436604	     -1.48742831	     -2.46890623	      3.74362211
      0.44678210	     -2.29792672	     -1.48276637	     -2.46100997	      3.74107490
      0.44690714	     -2.29361363	     -1.47963793	     -2.45570834	      3.73936726
      0.44703217	     -2.28932477	     -1.47652250	     -2.45042652	      3.73766804
      0.44721725	     -2.28302067	     -1.47193489	     -2.44264459	      3.73516853
      0.44740232	     -2.27676864	     -1.46737552	     -2.43490550	      3.73268767
      0.44752756	     -2.27256722	     -1.46430614	     -2.42969258	      3.73101962
      0.44765280	     -2.26838913	     -1.46124957	     -2.42449902	      3.72936015
      0.44783915	     -2.26221550	     -1.45672531	     -2.41680718	      3.72690710
      0.44800343	     -2.25681503	     -1.45276014	     -2.41006135	      3.72476045
      0.44814859	     -2.25207537	     -1.44927433	     -2.40412749	      3.72287608
      0.44829376	     -2.24736582	     -1.44580539	     -2.39821897	      3.72100339
      0.44847329	     -2.24158252	     -1.44153832	     -2.39094628	      3.71870363
      0.44860905	     -2.23723940	     -1.43832870	     -2.38547239	      3.71697654
      0.44874481	     -2.23292193	     -1.43513363	     -2.38002024	      3.71525985
      0.44891013	     -2.22769844	     -1.43126230	     -2.37340992	      3.71318323
      0.44907451	     -2.22254168	     -1.42743422	     -2.36686888	      3.71113372
      0.44923889	     -2.21742129	     -1.42362715	     -2.36035911	      3.70909937
      0.44940327	     -2.21233699	     -1.41984098	     -2.35388038	      3.70708033
      0.44954097	     -2.20810520	     -1.41668527	     -2.34847683	      3.70540060
      0.44967868	     -2.20389827	     -1.41354408	     -2.34309481	      3.70373166
      0.44981638	     -2.19971588	     -1.41041735	     -2.33773418	      3.70207339
      0.44999599	     -2.19429714	     -1.40636060	     -2.33077395	      3.69992656
      0.45015072	     -2.18966203	     -1.40288548	     -2.32480696	      3.69809177
      0.45030544	     -2.18505709	     -1.39942836	     -2.31886646	      3.69627061
      0.45046017	     -2.18048187	     -1.39598911	     -2.31295229	      3.69446289
      0.45059769	     -2.17644043	     -1.39294740	     -2.30771795	      3.69286773
      0.45073520	     -2.17242204	     -1.38991968	     -2.30250417	      3.69128321
      0.45091367	     -2.16724111	     -1.38601107	     -2.29576813	      3.68924282
      0.45105024	     -2.16330225	     -1.38303587	     -2.29063662	      3.68769356
      0.45118681	     -2.15938558	     -1.38007429	     -2.28552502	      3.68615492
      0.45132338	     -2.15549083	     -1.37712626	     -2.28043320	      3.68462679
      0.45150272	     -2.15040933	     -1.37327543	     -2.27377654	      3.68263612
      0.45165362	     -2.14616244	     -1.37005324	     -2.26820170	      3.68097517
      0.45180451	     -2.14194164	     -1.36684737	     -2.26265057	      3.67932716
      0.45195541	     -2.13774654	     -1.36365772	     -2.25712301	      3.67769190
      0.45210631	     -2.13357705	     -1.36048423	     -2.25161888	      3.67606958
      0.45225721	     -2.12943278	     -1.35732681	     -2.24613803	      3.67445998
      0.45240811	     -2.12531365	     -1.35418540	     -2.24068033	      3.67286330
      0.45255901	     -2.12121924	     -1.35105990	     -2.23524564	      3.67127931
      0.45269096	     -2.11765919	     -1.34833985	     -2.23051210	      3.66990479
      0.45282291	     -2.11411773	     -1.34563186	     -2.22579595	      3.66853997
      0.45300169	     -2.10934892	     -1.34198197	     -2.21943362	      3.66670640
      0.45313732	     -2.10575368	     -1.33922779	     -2.21462821	      3.66532732
      0.45327294	     -2.10217765	     -1.33648619	     -2.20984086	      3.66395859
      0.45340856	     -2.09862060	     -1.33375710	     -2.20507146	      3.66260009
      0.45358537	     -2.09401177	     -1.33021803	     -2.19888067	      3.66084453
      0.45373044	     -2.09025386	     -1.32732997	     -2.19382366	      3.65941704
      0.45387550	     -2.08651716	     -1.32445603	     -2.18878683	      3.65800133
      0.45402057	     -2.08280136	     -1.32159613	     -2.18377008	      3.65659723
      0.45416564	     -2.07910638	     -1.31875022	     -2.17877327	      3.65520486
      0.45431071	     -2.07543194	     -1.31591822	     -2.17379630	      3.65382408
      0.45445578	     -2.07177795	     -1.31310009	     -2.16883907	      3.65245498
      0.45460085	     -2.06814415	     -1.31029575	     -2.16390145	      3.65109745
      0.45474591	     -2.06453043	     -1.30750514	     -2.15898333	      3.64975156
      0.45489098	     -2.06093656	     -1.30472820	     -2.15408462	      3.64841719
      0.45504842	     -2.05705865	     -1.30172992	     -2.14879012	      3.64698221
      0.45520585	     -2.05320366	     -1.29874759	     -2.14351820	      3.64556073
      0.45533504	     -2.05005751	     -1.29631228	     -2.13920907	      3.64440454
      0.45546422	     -2.04692653	     -1.29388760	     -2.13491497	      3.64325740
      0.45564128	     -2.04265976	     -1.29058156	     -2.12905379	      3.64169998
      0.45577395	     -2.03948111	     -1.28811739	     -2.12468043	      3.64054414
      0.45590661	     -2.03631814	     -1.28566428	     -2.12032266	      3.63939794
      0.45603928	     -2.03317064	     -1.28322220	     -2.11598040	      3.63826125
      0.45621585	     -2.02900536	     -1.27998892	     -2.11022499	      3.63676318
      0.45635500	     -2.02574199	     -1.27745464	     -2.10570874	      3.63559448
      0.45649414	     -2.02249528	     -1.27493233	     -2.10120927	      3.63443628
      0.45663328	     -2.01926500	     -1.27242191	     -2.09672648	      3.63328845
      0.45680119	     -2.01538882	     -1.26940836	     -2.09133918	      3.63191729
      0.45692821	     -2.01247220	     -1.26714010	     -2.08727980	      3.63089000
      0.45705522	     -2.00956902	     -1.26488162	     -2.08323411	      3.62987141
      0.45721408	     -2.00595661	     -1.26207062	     -2.07819324	      3.62860954
      0.45736833	     -2.00246876	     -1.25935570	     -2.07331889	      3.62739719
      0.45752258	     -1.99900009	     -1.25665501	     -2.06846439	      3.62619743
      0.45765758	     -1.99598004	     -1.25430301	     -2.06423194	      3.62515785
      0.45779258	     -1.99297442	     -1.25196181	     -2.06001453	      3.62412786
      0.45792758	     -1.98998322	     -1.24963136	     -2.05581207	      3.62310756
      0.45809230	     -1.98635274	     -1.24680235	     -2.05070454	      3.62187560
      0.45823698	     -1.98318147	     -1.24433070	     -2.04623674	      3.62080541
      0.45838165	     -1.98002624	     -1.24187123	     -2.04178583	      3.61974616
      0.45852633	     -1.97688703	     -1.23942390	     -2.03735172	      3.61869796
      0.45867101	     -1.97376359	     -1.23698864	     -2.03293433	      3.61766063
      0.45881568	     -1.97065592	     -1.23456540	     -2.02853357	      3.61663434
      0.45896036	     -1.96756373	     -1.23215413	     -2.02414934	      3.61561884
      0.45908613	     -1.96488824	     -1.23006764	     -2.02035139	      3.61474500
      0.45921190	     -1.96222430	     -1.22799011	     -2.01656582	      3.61387931
      0.45937877	     -1.95870751	     -1.22524739	     -2.01156205	      3.61274341
      0.45951476	     -1.95585635	     -1.22302382	     -2.00750023	      3.61182832
      0.45965075	     -1.95301846	     -1.22081060	     -2.00345265	      3.61092285
      0.45978675	     -1.95019365	     -1.21860767	     -1.99941923	      3.61002685
      0.45992274	     -1.94738190	     -1.21641501	     -1.99539991	      3.60914041
      0.46005873	     -1.94458304	     -1.21423256	     -1.99139462	      3.60826344
      0.46022254	     -1.94122868	     -1.21161715	     -1.98658850	      3.60721969
      0.46035948	     -1.93843865	     -1.20944202	     -1.98258617	      3.60635761
      0.46049642	     -1.93566146	     -1.20727711	     -1.97859785	      3.60550518
      0.46063336	     -1.93289691	     -1.20512237	     -1.97462345	      3.60466224
      0.46077031	     -1.93014500	     -1.20297777	     -1.97066291	      3.60382889
      0.46090725	     -1.92740556	     -1.20084326	     -1.96671616	      3.60300502
      0.46107411	     -1.92408433	     -1.19825591	     -1.96192554	      3.60201402
      0.46119309	     -1.92172723	     -1.19642007	     -1.95852197	      3.60131591
      0.46131208	     -1.91937939	     -1.19459175	     -1.95512866	      3.60062501
      0.46147365	     -1.91620577	     -1.19212096	     -1.95053703	      3.59969818
      0.46162833	     -1.91318314	     -1.18976837	     -1.94615866	      3.59882318
      0.46178302	     -1.91017567	     -1.18742831	     -1.94179734	      3.59796013
      0.46190934	     -1.90773091	     -1.18552660	     -1.93824831	      3.59726429
      0.46203567	     -1.90529610	     -1.18363316	     -1.93471054	      3.59657636
      0.46219780	     -1.90218567	     -1.18121509	     -1.93018633	      3.59570515
      0.46232968	     -1.89966734	     -1.17925805	     -1.92651959	      3.59500604
      0.46246157	     -1.89715972	     -1.17730994	     -1.92286493	      3.59431565
      0.46259346	     -1.89466263	     -1.17537070	     -1.91922231	      3.59363383
      0.46275719	     -1.89157730	     -1.17297557	     -1.91471690	      3.59279946
      0.46287974	     -1.88927848	     -1.17119177	     -1.91135676	      3.59218355
      0.46300229	     -1.88698863	     -1.16941555	     -1.90800685	      3.59157512
      0.46315612	     -1.88412664	     -1.16719649	     -1.90381607	      3.59082179
      0.46330192	     -1.88142703	     -1.16510430	     -1.89985902	      3.59011860
      0.46344772	     -1.87873973	     -1.16302269	     -1.89591624	      3.58942578
      0.46359352	     -1.87606475	     -1.16095162	     -1.89198767	      3.58874348
      0.46371462	     -1.87385210	     -1.15923936	     -1.88873534	      3.58818457
      0.46383572	     -1.87164784	     -1.15753431	     -1.88549273	      3.58763290
      0.46398621	     -1.86892006	     -1.15542541	     -1.88147653	      3.58695724
      0.46413310	     -1.86626991	     -1.15337769	     -1.87757087	      3.58630845
      0.46427999	     -1.86363171	     -1.15134042	     -1.87367929	      3.58567008
      0.46440637	     -1.86137134	     -1.14959586	     -1.87034208	      3.58512926
      0.46453276	     -1.85911967	     -1.14785898	     -1.86701520	      3.58459612
      0.46468680	     -1.85638719	     -1.14575247	     -1.86297436	      3.58395685
      0.46481914	     -1.85404980	     -1.14395171	     -1.85951482	      3.58341671
      0.46495147	     -1.85172186	     -1.14215928	     -1.85606644	      3.58288508
      0.46508381	     -1.84940321	     -1.14037513	     -1.85262916	      3.58236183
      0.46521615	     -1.84709387	     -1.13859925	     -1.84920293	      3.58184704
      0.46534849	     -1.84479370	     -1.13683158	     -1.84578771	      3.58134062
      0.46551272	     -1.84195208	     -1.13464938	     -1.84156481	      3.58072392
      0.46562800	     -1.83996570	     -1.13312509	     -1.83861058	      3.58029866
      0.46574327	     -1.83798621	     -1.13160697	     -1.83566458	      3.57987981
      0.46590220	     -1.83526841	     -1.12952414	     -1.83161666	      3.57931275
      0.46605136	     -1.83272917	     -1.12757978	     -1.82783138	      3.57879149
      0.46620053	     -1.83020110	     -1.12564559	     -1.82405969	      3.57828075
      0.46632350	     -1.82812531	     -1.12405863	     -1.82096036	      3.57786770
      0.46644648	     -1.82605698	     -1.12247852	     -1.81787017	      3.57746177
      0.46660174	     -1.82345634	     -1.12049335	     -1.81398167	      3.57695955
      0.46673244	     -1.82127619	     -1.11883060	     -1.81071947	      3.57654555
      0.46686314	     -1.81910441	     -1.11717553	     -1.80746746	      3.57613969
      0.46699384	     -1.81694085	     -1.11552808	     -1.80422558	      3.57574184
      0.46712455	     -1.81478553	     -1.11388824	     -1.80099381	      3.57535208
      0.46725525	     -1.81263834	     -1.11225597	     -1.79777208	      3.57497032
      0.46741813	     -1.80997391	     -1.11023240	     -1.79377119	      3.57450588
      0.46753189	     -1.80812025	     -1.10882592	     -1.79098588	      3.57418880
      0.46764566	     -1.80627270	     -1.10742512	     -1.78820809	      3.57387784
      0.46780344	     -1.80372034	     -1.10549175	     -1.78436806	      3.57345660
      0.46795034	     -1.80135422	     -1.10370133	     -1.78080554	      3.57307487
      0.46809724	     -1.79899795	     -1.10192024	     -1.77725536	      3.57270317
      0.46821910	     -1.79705088	     -1.10044985	     -1.77431973	      3.57240255
      0.46834096	     -1.79511048	     -1.09898582	     -1.77139252	      3.57210879
      0.46849325	     -1.79269501	     -1.09716517	     -1.76774623	      3.57175145
      0.46862323	     -1.79064143	     -1.09561895	     -1.76464423	      3.57145491
      0.46875322	     -1.78859539	     -1.09407990	     -1.76155168	      3.57116628
      0.46888320	     -1.78655674	     -1.09254798	     -1.75846854	      3.57088544
      0.46901319	     -1.78452554	     -1.09102317	     -1.75539477	      3.57061248
      0.46914317	     -1.78250165	     -1.08950544	     -1.75233034	      3.57034729
      0.46927316	     -1.78048510	     -1.08799476	     -1.74927519	      3.57008997
      0.46940314	     -1.77847579	     -1.08649110	     -1.74622928	      3.56984041
      0.46956640	     -1.77596243	     -1.08461248	     -1.74241680	      3.56953809
      0.46967623	     -1.77427774	     -1.08335472	     -1.73985988	      3.56934153
      0.46978607	     -1.77259818	     -1.08210192	     -1.73730947	      3.56915058
      0.46994651	     -1.77015401	     -1.08028090	     -1.73359590	      3.56888164
      0.47009531	     -1.76789662	     -1.07860127	     -1.73016387	      3.56864279
      0.47024412	     -1.76564834	     -1.07693063	     -1.72674364	      3.56841406
      0.47036066	     -1.76389382	     -1.07562839	     -1.72407301	      3.56824208
      0.47047721	     -1.76214481	     -1.07433162	     -1.72140956	      3.56807627
      0.47063341	     -1.75980949	     -1.07260226	     -1.71785127	      3.56786387
      0.47076209	     -1.75789282	     -1.07118480	     -1.71492926	      3.56769721
      0.47089078	     -1.75598284	     -1.06977393	     -1.71201589	      3.56753819
      0.47101946	     -1.75407940	     -1.06836963	     -1.70911111	      3.56738668
      0.47114815	     -1.75218255	     -1.06697187	     -1.70621489	      3.56724279
      0.47127683	     -1.75029218	     -1.06558063	     -1.70332719	      3.56710641
      0.47140552	     -1.74840831	     -1.06419587	     -1.70044798	      3.56697762
      0.47153420	     -1.74653085	     -1.06281759	     -1.69757722	      3.56685634
      0.47169184	     -1.74423979	     -1.06113802	     -1.69407210	      3.56671812
      0.47180244	     -1.74263795	     -1.05996532	     -1.69162030	      3.56662782
      0.47191304	     -1.74104082	     -1.05879735	     -1.68917467	      3.56654314
      0.47206775	     -1.73881454	     -1.05717151	     -1.68576406	      3.56643398
      0.47220988	     -1.73677718	     -1.05568589	     -1.68264118	      3.56634331
      0.47235201	     -1.73474735	     -1.05420798	     -1.67952834	      3.56626176
      0.47247154	     -1.73304617	     -1.05297103	     -1.67691826	      3.56620033
      0.47259107	     -1.73135024	     -1.05173950	     -1.67431523	      3.56614533
      0.47273726	     -1.72928335	     -1.05024069	     -1.67114132	      3.56608691
      0.47286530	     -1.72747934	     -1.04893449	     -1.66836988	      3.56604363
      0.47299334	     -1.72568134	     -1.04763443	     -1.66560643	      3.56600785
      0.47312138	     -1.72388922	     -1.04634048	     -1.66285093	      3.56597941
      0.47324942	     -1.72210304	     -1.04505262	     -1.66010334	      3.56595845
      0.47337746	     -1.72032267	     -1.04377084	     -1.65736364	      3.56594485
      0.47350551	     -1.71854817	     -1.04249510	     -1.65463178	      3.56593870
      0.47363355	     -1.71677941	     -1.04122539	     -1.65190775	      3.56593991
      0.47376159	     -1.71501646	     -1.03996169	     -1.64919150	      3.56594857
      0.47388963	     -1.71325919	     -1.03870396	     -1.64648300	      3.56596458
      0.47401767	     -1.71150765	     -1.03745220	     -1.64378223	      3.56598803
      0.47414571	     -1.70976174	     -1.03620638	     -1.64108916	      3.56601883
      0.47427375	     -1.70802149	     -1.03496647	     -1.63840374	      3.56605706
      0.47440179	     -1.70628680	     -1.03373246	     -1.63572595	      3.56610264
      0.47452983	     -1.70455771	     -1.03250433	     -1.63305576	      3.56615565
      0.47465788	     -1.70283412	     -1.03128205	     -1.63039315	      3.56621599
      0.47478592	     -1.70111607	     -1.03006560	     -1.62773807	      3.56628377
      0.47491396	     -1.69940345	     -1.02885496	     -1.62509049	      3.56635887
      0.47504200	     -1.69769632	     -1.02765011	     -1.62245040	      3.56644141
      0.47517004	     -1.69599455	     -1.02645103	     -1.61981775	      3.56653127
      0.47529808	     -1.69429821	     -1.02525770	     -1.61719252	      3.56662855
      0.47542612	     -1.69260718	     -1.02407010	     -1.61457467	      3.56673316
      0.47555416	     -1.69092152	     -1.02288820	     -1.61196419	      3.56684519
      0.47568221	     -1.68924110	     -1.02171199	     -1.60936103	      3.56696454
      0.47581025	     -1.68756600	     -1.02054145	     -1.60676517	      3.56709132
      0.47593829	     -1.68589608	     -1.01937655	     -1.60417658	      3.56722541
      0.47606633	     -1.68423142	     -1.01821728	     -1.60159524	      3.56736693
      0.47619437	     -1.68257188	     -1.01706362	     -1.59902110	      3.56751575
      0.47632241	     -1.68091755	     -1.01591554	     -1.59645415	      3.56767201
      0.47645045	     -1.67926828	     -1.01477303	     -1.59389435	      3.56783557
      0.47657849	     -1.67762417	     -1.01363606	     -1.59134168	      3.56800657
      0.47670654	     -1.67598506	     -1.01250462	     -1.58879611	      3.56818485
      0.47683458	     -1.67435106	     -1.01137869	     -1.58625761	      3.56837060
      0.47696262	     -1.67272200	     -1.01025825	     -1.58372615	      3.56856361
      0.47707664	     -1.67127554	     -1.00926507	     -1.58147773	      3.56874178
      0.47719067	     -1.66983296	     -1.00827621	     -1.57923485	      3.56892574
      0.47733232	     -1.66804627	     -1.00705370	     -1.57645609	      3.56916246
      0.47747398	     -1.66626552	     -1.00583782	     -1.57368581	      3.56940814
      0.47758061	     -1.66492918	     -1.00492699	     -1.57160623	      3.56959909
      0.47768723	     -1.66359616	     -1.00401989	     -1.56953143	      3.56979509
      0.47784380	     -1.66164480	     -1.00269460	     -1.56649331	      3.57009222
      0.47797069	     -1.66006867	     -1.00162645	     -1.56403873	      3.57034105
      0.47809757	     -1.65849728	     -1.00056352	     -1.56159082	      3.57059719
      0.47822446	     -1.65693051	     -0.99950579	     -1.55914956	      3.57086051
      0.47835135	     -1.65536844	     -0.99845326	     -1.55671493	      3.57113114
      0.47847823	     -1.65381093	     -0.99740589	     -1.55428691	      3.57140895
      0.47860512	     -1.65225808	     -0.99636368	     -1.55186545	      3.57169409
      0.47873200	     -1.65070973	     -0.99532660	     -1.54945055	      3.57198639
      0.47884603	     -1.64932222	     -0.99439897	     -1.54728589	      3.57225535
      0.47896006	     -1.64793831	     -0.99347545	     -1.54512649	      3.57253010
      0.47909870	     -1.64626061	     -0.99235812	     -1.54250800	      3.57287212
      0.47923735	     -1.64458821	     -0.99124683	     -1.53989722	      3.57322273
      0.47934472	     -1.64329669	     -0.99039031	     -1.53788050	      3.57350030
      0.47945210	     -1.64200830	     -0.98953739	     -1.53586836	      3.57378303
      0.47960312	     -1.64020169	     -0.98834391	     -1.53304620	      3.57418950
      0.47972983	     -1.63869061	     -0.98734799	     -1.53068522	      3.57453845
      0.47985653	     -1.63718395	     -0.98635704	     -1.52833056	      3.57489473
      0.47998324	     -1.63568157	     -0.98537104	     -1.52598219	      3.57525818
      0.48010995	     -1.63418357	     -0.98438998	     -1.52364008	      3.57562899
      0.48023666	     -1.63268978	     -0.98341383	     -1.52130421	      3.57600696
      0.48034764	     -1.63138505	     -0.98256292	     -1.51926348	      3.57634405
      0.48045861	     -1.63008353	     -0.98171575	     -1.51722751	      3.57668667
      0.48059898	     -1.62844205	     -0.98064961	     -1.51465919	      3.57712805
      0.48073934	     -1.62680568	     -0.97958942	     -1.51209842	      3.57757830
      0.48084349	     -1.62559491	     -0.97880662	     -1.51020323	      3.57791822
      0.48094764	     -1.62438691	     -0.97802707	     -1.50831216	      3.57826302
      0.48110234	     -1.62259772	     -0.97687511	     -1.50551072	      3.57878432
      0.48122804	     -1.62114845	     -0.97594438	     -1.50324112	      3.57921585
      0.48135374	     -1.61970328	     -0.97501835	     -1.50097747	      3.57965463
      0.48147944	     -1.61826208	     -0.97409700	     -1.49871974	      3.58010053
      0.48160514	     -1.61682494	     -0.97318032	     -1.49646790	      3.58055371
      0.48173084	     -1.61539171	     -0.97226829	     -1.49422194	      3.58101400
      0.48184178	     -1.61413010	     -0.97146719	     -1.49224451	      3.58142631
      0.48195272	     -1.61287152	     -0.97066969	     -1.49027163	      3.58184418
      0.48209067	     -1.61131088	     -0.96968308	     -1.48782482	      3.58237166
      0.48222862	     -1.60975489	     -0.96870200	     -1.48538499	      3.58290776
      0.48233335	     -1.60857676	     -0.96796084	     -1.48353727	      3.58332067
      0.48243808	     -1.60740126	     -0.96722285	     -1.48169355	      3.58373854
      0.48258831	     -1.60571983	     -0.96616979	     -1.47905585	      3.58434674
      0.48271378	     -1.60431963	     -0.96529522	     -1.47685902	      3.58486260
      0.48283926	     -1.60292328	     -0.96442515	     -1.47466786	      3.58538576
      0.48296473	     -1.60153065	     -0.96355958	     -1.47248235	      3.58591606
      0.48309021	     -1.60014186	     -0.96269849	     -1.47030245	      3.58645370
      0.48320069	     -1.59892207	     -0.96194399	     -1.46838770	      3.58693299
      0.48331117	     -1.59770523	     -0.96119295	     -1.46647728	      3.58741796
      0.48342165	     -1.59649125	     -0.96044535	     -1.46457118	      3.58790852
      0.48358239	     -1.59473013	     -0.95936377	     -1.46180560	      3.58863235
      0.48369018	     -1.59355247	     -0.95864251	     -1.45995607	      3.58912439
      0.48379798	     -1.59237755	     -0.95792450	     -1.45811060	      3.58962184
      0.48394123	     -1.59082032	     -0.95697533	     -1.45566440	      3.59029118
      0.48408447	     -1.58926787	     -0.95603186	     -1.45322532	      3.59097008
      0.48418607	     -1.58816964	     -0.95536617	     -1.45149978	      3.59145726
      0.48428766	     -1.58707381	     -0.95470333	     -1.44977780	      3.59194928
      0.48443564	     -1.58548188	     -0.95374296	     -1.44727603	      3.59267447
      0.48456781	     -1.58406417	     -0.95289023	     -1.44504775	      3.59333084
      0.48469999	     -1.58265035	     -0.95204227	     -1.44282543	      3.59399529
      0.48481215	     -1.58145368	     -0.95132641	     -1.44094418	      3.59456561
      0.48492432	     -1.58025978	     -0.95061396	     -1.43906718	      3.59514173
      0.48503648	     -1.57906870	     -0.94990493	     -1.43719443	      3.59572376
      0.48518496	     -1.57749625	     -0.94897157	     -1.43472188	      3.59650323
      0.48530200	     -1.57626023	     -0.94824003	     -1.43277809	      3.59712496
      0.48541904	     -1.57502717	     -0.94751217	     -1.43083887	      3.59775305
      0.48553608	     -1.57379714	     -0.94678797	     -1.42890421	      3.59838760
      0.48565312	     -1.57257006	     -0.94606743	     -1.42697409	      3.59902856
      0.48579941	     -1.57104044	     -0.94517190	     -1.42456785	      3.59983884
      0.48590485	     -1.56994086	     -0.94453001	     -1.42283803	      3.60042899
      0.48601028	     -1.56884371	     -0.94389107	     -1.42111187	      3.60102443
      0.48615095	     -1.56738361	     -0.94304318	     -1.41881455	      3.60182697
      0.48627613	     -1.56608781	     -0.94229301	     -1.41677556	      3.60254906
      0.48640132	     -1.56479528	     -0.94154695	     -1.41474165	      3.60327850
      0.48652650	     -1.56350612	     -0.94080499	     -1.41271281	      3.60401544
      0.48663846	     -1.56235585	     -0.94014485	     -1.41090255	      3.60468075
      0.48675042	     -1.56120825	     -0.93948798	     -1.40909632	      3.60535208
      0.48686238	     -1.56006323	     -0.93883436	     -1.40729410	      3.60602932
      0.48700723	     -1.55858577	     -0.93799355	     -1.40496843	      3.60691440
      0.48711785	     -1.55746023	     -0.93735503	     -1.40319671	      3.60759705
      0.48722848	     -1.55633725	     -0.93671966	     -1.40142886	      3.60828560
      0.48733910	     -1.55521675	     -0.93608742	     -1.39966488	      3.60897996
      0.48749330	     -1.55365917	     -0.93521142	     -1.39721263	      3.60995759
      0.48759882	     -1.55259600	     -0.93461544	     -1.39553878	      3.61063312
      0.48770434	     -1.55153513	     -0.93402229	     -1.39386842	      3.61131404
      0.48784465	     -1.55012792	     -0.93323795	     -1.39165269	      3.61222773
      0.48798496	     -1.54872470	     -0.93245859	     -1.38944308	      3.61315094
      0.48808444	     -1.54773206	     -0.93190898	     -1.38788005	      3.61381122
      0.48818393	     -1.54674144	     -0.93136187	     -1.38632007	      3.61447633
      0.48832962	     -1.54529425	     -0.93056515	     -1.38404108	      3.61545895
      0.48845857	     -1.54401692	     -0.92986443	     -1.38202947	      3.61633721
      0.48858751	     -1.54274280	     -0.92916785	     -1.38002293	      3.61722349
      0.48869846	     -1.54164911	     -0.92857178	     -1.37830042	      3.61799263
      0.48880942	     -1.54055777	     -0.92797876	     -1.37658165	      3.61876770
      0.48892037	     -1.53946885	     -0.92738879	     -1.37486659	      3.61954880
      0.48906287	     -1.53807380	     -0.92663554	     -1.37266940	      3.62056073
      0.48917710	     -1.53695828	     -0.92603530	     -1.37091237	      3.62137918
      0.48929134	     -1.53584521	     -0.92543825	     -1.36915924	      3.62220396
      0.48940557	     -1.53473466	     -0.92484440	     -1.36741000	      3.62303519
      0.48951981	     -1.53362656	     -0.92425373	     -1.36566465	      3.62387278
      0.48966513	     -1.53222055	     -0.92350694	     -1.36344996	      3.62494761
      0.48976839	     -1.53122386	     -0.92297941	     -1.36188007	      3.62571761
      0.48987165	     -1.53022920	     -0.92245446	     -1.36031333	      3.62649292
      0.49001062	     -1.52889359	     -0.92175199	     -1.35820954	      3.62754472
      0.49013294	     -1.52772112	     -0.92113759	     -1.35636268	      3.62847835
      0.49025525	     -1.52655137	     -0.92052679	     -1.35452017	      3.62941934
      0.49037757	     -1.52538444	     -0.91991958	     -1.35268201	      3.63036783
      0.49049988	     -1.52422018	     -0.91931594	     -1.35084818	      3.63132369
      0.49060415	     -1.52322992	     -0.91880418	     -1.34928832	      3.63214448
      0.49070842	     -1.52224160	     -0.91829501	     -1.34773159	      3.63297065
      0.49084277	     -1.52097109	     -0.91764274	     -1.34573034	      3.63404322
      0.49097712	     -1.51970380	     -0.91699475	     -1.34373425	      3.63512478
      0.49107632	     -1.51877013	     -0.91651899	     -1.34226357	      3.63592932
      0.49117553	     -1.51783819	     -0.91604554	     -1.34079569	      3.63673876
      0.49132079	     -1.51647683	     -0.91535650	     -1.33865144	      3.63793292
      0.49144306	     -1.51533384	     -0.91478035	     -1.33685122	      3.63894627
      0.49156533	     -1.51419355	     -0.91420770	     -1.33505520	      3.63996724
      0.49168759	     -1.51305583	     -0.91363854	     -1.33326337	      3.64099570
      0.49179043	     -1.51210105	     -0.91316253	     -1.33175957	      3.64186665
      0.49189326	     -1.51114807	     -0.91268898	     -1.33025872	      3.64274292
      0.49202815	     -1.50990083	     -0.91207151	     -1.32829443	      3.64390057
      0.49216304	     -1.50865671	     -0.91145824	     -1.32633517	      3.64506745
      0.49226068	     -1.50775821	     -0.91101697	     -1.32492017	      3.64591793
      0.49235831	     -1.50686132	     -0.91057789	     -1.32350779	      3.64677324
      0.49250495	     -1.50551745	     -0.90992257	     -1.32139155	      3.64806699
      0.49262686	     -1.50440286	     -0.90938144	     -1.31963646	      3.64915107
      0.49274878	     -1.50329085	     -0.90884372	     -1.31788542	      3.65024287
      0.49287070	     -1.50218129	     -0.90830937	     -1.31613841	      3.65134227
      0.49297227	     -1.50125889	     -0.90786678	     -1.31468604	      3.65226413
      0.49307384	     -1.50033819	     -0.90742653	     -1.31323646	      3.65319129
      0.49320901	     -1.49911564	     -0.90684426	     -1.31131165	      3.65443350
      0.49334418	     -1.49789610	     -0.90626611	     -1.30939173	      3.65568517
      0.49344057	     -1.49702835	     -0.90585635	     -1.30802562	      3.65658363
      0.49353696	     -1.49616210	     -0.90544867	     -1.30666198	      3.65748690
      0.49368438	     -1.49484023	     -0.90482918	     -1.30458115	      3.65887783
      0.49380592	     -1.49375313	     -0.90432212	     -1.30287001	      3.66003307
      0.49392746	     -1.49266849	     -0.90381835	     -1.30116277	      3.66119614
      0.49403650	     -1.49169738	     -0.90336918	     -1.29963437	      3.66224620
      0.49414554	     -1.49072825	     -0.90292264	     -1.29810909	      3.66330259
      0.49425458	     -1.48976102	     -0.90247874	     -1.29658691	      3.66436523
      0.49439083	     -1.48855518	     -0.90192778	     -1.29468927	      3.66570194
      0.49449916	     -1.48759850	     -0.90149262	     -1.29318389	      3.66677175
      0.49460749	     -1.48664375	     -0.90106005	     -1.29168155	      3.66784787
      0.49471582	     -1.48569084	     -0.90063006	     -1.29018223	      3.66893023
      0.49485752	     -1.48444730	     -0.90007152	     -1.28822570	      3.67035546
      0.49496255	     -1.48352756	     -0.89966034	     -1.28677877	      3.67141879
      0.49506758	     -1.48260960	     -0.89925157	     -1.28533465	      3.67248810
      0.49519807	     -1.48147157	     -0.89874708	     -1.28354450	      3.67382478
      0.49532855	     -1.48033627	     -0.89824630	     -1.28175867	      3.67517071
      0.49542703	     -1.47948113	     -0.89787079	     -1.28041371	      3.67619255
      0.49552551	     -1.47862754	     -0.89749738	     -1.27907121	      3.67721970
      0.49566165	     -1.47744996	     -0.89698461	     -1.27721930	      3.67864833
      0.49578319	     -1.47640119	     -0.89653024	     -1.27557003	      3.67993222
      0.49590472	     -1.47535465	     -0.89607905	     -1.27392447	      3.68122412
      0.49602625	     -1.47431044	     -0.89563103	     -1.27228258	      3.68252419
      0.49612725	     -1.47344433	     -0.89526112	     -1.27092093	      3.68361066
      0.49622825	     -1.47257982	     -0.89489339	     -1.26956181	      3.68470280
      0.49635782	     -1.47147294	     -0.89442480	     -1.26782182	      3.68611216
      0.49648740	     -1.47036864	     -0.89395979	     -1.26608598	      3.68753083
      0.49659117	     -1.46948603	     -0.89358995	     -1.26469878	      3.68867363
      0.49669494	     -1.46860508	     -0.89322240	     -1.26331423	      3.68982246
      0.49682259	     -1.46752358	     -0.89277340	     -1.26161466	      3.69124384
      0.49695024	     -1.46644455	     -0.89232784	     -1.25991907	      3.69267437
      0.49705189	     -1.46558699	     -0.89197548	     -1.25857167	      3.69381996
      0.49715354	     -1.46473100	     -0.89162531	     -1.25722677	      3.69497140
      0.49728290	     -1.46364391	     -0.89118285	     -1.25551898	      3.69644498
      0.49741225	     -1.46255932	     -0.89074390	     -1.25381520	      3.69792803
      0.49751318	     -1.46171463	     -0.89040379	     -1.25248848	      3.69909180
      0.49761412	     -1.46087147	     -0.89006583	     -1.25116418	      3.70026140
      0.49774436	     -1.45978573	     -0.88963290	     -1.24945909	      3.70177898
      0.49787459	     -1.45870250	     -0.88920350	     -1.24775803	      3.70330627
      0.49797413	     -1.45787620	     -0.88887769	     -1.24646065	      3.70448000
      0.49807367	     -1.45705137	     -0.88855394	     -1.24516562	      3.70565944
      0.49820555	     -1.45596070	     -0.88812816	     -1.24345339	      3.70723082
      0.49833743	     -1.45487255	     -0.88770597	     -1.24174524	      3.70881225
      0.49843552	     -1.45406475	     -0.88739427	     -1.24047739	      3.70999493
      0.49853361	     -1.45325836	     -0.88708456	     -1.23921177	      3.71118321
      0.49866749	     -1.45215994	     -0.88666504	     -1.23748803	      3.71281399
      0.49878596	     -1.45119000	     -0.88629686	     -1.23596604	      3.71426588
      0.49890444	     -1.45022200	     -0.88593154	     -1.23444730	      3.71572589
      0.49902292	     -1.44925601	     -0.88556910	     -1.23293179	      3.71719416
      0.49912668	     -1.44841158	     -0.88525403	     -1.23160721	      3.71848671
      0.49923044	     -1.44756870	     -0.88494117	     -1.23028511	      3.71978562
      0.49933420	     -1.44672728	     -0.88463049	     -1.22896546	      3.72109082
      0.49947720	     -1.44557005	     -0.88420588	     -1.22715067	      3.72290018
      0.49958095	     -1.44473222	     -0.88390043	     -1.22583697	      3.72422037
      0.49968470	     -1.44389590	     -0.88359715	     -1.22452571	      3.72554698
      0.49981267	     -1.44286636	     -0.88322609	     -1.22291173	      3.72719201
      0.49994064	     -1.44183911	     -0.88285833	     -1.22130145	      3.72884686
      0.50003538	     -1.44107996	     -0.88258819	     -1.22011164	      3.73007827
      0.50013012	     -1.44032207	     -0.88231985	     -1.21892385	      3.73131509
      0.50026663	     -1.43923209	     -0.88193636	     -1.21721584	      3.73310675
      0.50038674	     -1.43827522	     -0.88160206	     -1.21571656	      3.73469235
      0.50050685	     -1.43732024	     -0.88127065	     -1.21422049	      3.73628662
      0.50061407	     -1.43646938	     -0.88097723	     -1.21288760	      3.73771732
      0.50072129	     -1.43562000	     -0.88068610	     -1.21155724	      3.73915495
      0.50082852	     -1.43477217	     -0.88039726	     -1.21022942	      3.74059961
      0.50093574	     -1.43392584	     -0.88011071	     -1.20890413	      3.74205127
      0.50107497	     -1.43282914	     -0.87974203	     -1.20718692	      3.74394686
      0.50117433	     -1.43204805	     -0.87948128	     -1.20596412	      3.74530678
      0.50127369	     -1.43126829	     -0.87922250	     -1.20474346	      3.74667282
      0.50140482	     -1.43024112	     -0.87888396	     -1.20313575	      3.74848498
      0.50153595	     -1.42921624	     -0.87854881	     -1.20153177	      3.75030785
      0.50162881	     -1.42849168	     -0.87831351	     -1.20039804	      3.75160523
      0.50172168	     -1.42776828	     -0.87807990	     -1.19926616	      3.75290804
      0.50186058	     -1.42668841	     -0.87773369	     -1.19757678	      3.75486655
      0.50198037	     -1.42575910	     -0.87743815	     -1.19612310	      3.75656537
      0.50210015	     -1.42483158	     -0.87714543	     -1.19467249	      3.75827315
      0.50220683	     -1.42400715	     -0.87688711	     -1.19338321	      3.75980171
      0.50231351	     -1.42318413	     -0.87663102	     -1.19209634	      3.76133739
      0.50242019	     -1.42236258	     -0.87637715	     -1.19081188	      3.76288034
      0.50252687	     -1.42154244	     -0.87612550	     -1.18952982	      3.76443048
      0.50266419	     -1.42048886	     -0.87580485	     -1.18788302	      3.76643661
      0.50276330	     -1.41972987	     -0.87557569	     -1.18669690	      3.76789197
      0.50286241	     -1.41897214	     -0.87534845	     -1.18551284	      3.76935367
      0.50299195	     -1.41798358	     -0.87505431	     -1.18396831	      3.77127367
      0.50312150	     -1.41699713	     -0.87476343	     -1.18242727	      3.77320456
      0.50321410	     -1.41629316	     -0.87455747	     -1.18132773	      3.77459151
      0.50330671	     -1.41559028	     -0.87435318	     -1.18022996	      3.77598407
      0.50344393	     -1.41455073	     -0.87405352	     -1.17860664	      3.77805768
      0.50356244	     -1.41365480	     -0.87379765	     -1.17720778	      3.77985848
      0.50368095	     -1.41276054	     -0.87354448	     -1.17581179	      3.78166842
      0.50378746	     -1.41195835	     -0.87331927	     -1.17455963	      3.78330300
      0.50389397	     -1.41115749	     -0.87309623	     -1.17330978	      3.78494500
      0.50400048	     -1.41035804	     -0.87287538	     -1.17206223	      3.78659454
      0.50410699	     -1.40955992	     -0.87265671	     -1.17081699	      3.78825156
      0.50424025	     -1.40856332	     -0.87238618	     -1.16926225	      3.79033539
      0.50433998	     -1.40781881	     -0.87218594	     -1.16810100	      3.79190265
      0.50443971	     -1.40707552	     -0.87198761	     -1.16694176	      3.79347660
      0.50456612	     -1.40613505	     -0.87173895	     -1.16547525	      3.79548118
      0.50469253	     -1.40519652	     -0.87149334	     -1.16401195	      3.79749658
      0.50478626	     -1.40450184	     -0.87131321	     -1.16292907	      3.79899774
      0.50487998	     -1.40380823	     -0.87113476	     -1.16184794	      3.80050490
      0.50501285	     -1.40282675	     -0.87088465	     -1.16031837	      3.80265157
      0.50512922	     -1.40196877	     -0.87066834	     -1.15898145	      3.80454180
      0.50524560	     -1.40111233	     -0.87045460	     -1.15764721	      3.80644123
      0.50536197	     -1.40025752	     -0.87024344	     -1.15631563	      3.80835003
      0.50546029	     -1.39953651	     -0.87006704	     -1.15519273	      3.80996985
      0.50555861	     -1.39881666	     -0.86989248	     -1.15407171	      3.81159640
      0.50568171	     -1.39791694	     -0.86967650	     -1.15267085	      3.81364226
      0.50580481	     -1.39701900	     -0.86946340	     -1.15127294	      3.81569868
      0.50590429	     -1.39629457	     -0.86929327	     -1.15014539	      3.81736818
      0.50600377	     -1.39557131	     -0.86912502	     -1.14901977	      3.81904465
      0.50612675	     -1.39467868	     -0.86891959	     -1.14763081	      3.82112681
      0.50624973	     -1.39378780	     -0.86871701	     -1.14624476	      3.82321966
      0.50634674	     -1.39308628	     -0.86855924	     -1.14515356	      3.82487787
      0.50644374	     -1.39238586	     -0.86840324	     -1.14406416	      3.82654278
      0.50656946	     -1.39147968	     -0.86820371	     -1.14265500	      3.82871038
      0.50669517	     -1.39057531	     -0.86800715	     -1.14124885	      3.83088929
      0.50679038	     -1.38989157	     -0.86786027	     -1.14018601	      3.83254678
      0.50688558	     -1.38920889	     -0.86771510	     -1.13912488	      3.83421082
      0.50701409	     -1.38828892	     -0.86752183	     -1.13769521	      3.83646737
      0.50714260	     -1.38737082	     -0.86733166	     -1.13626866	      3.83873589
      0.50723526	     -1.38670991	     -0.86719645	     -1.13524196	      3.84037897
      0.50732792	     -1.38604998	     -0.86706286	     -1.13421688	      3.84202833
      0.50746065	     -1.38510628	     -0.86687429	     -1.13275129	      3.84440185
      0.50757532	     -1.38429261	     -0.86671404	     -1.13148785	      3.84646269
      0.50768998	     -1.38348033	     -0.86655625	     -1.13022685	      3.84853313
      0.50780465	     -1.38266954	     -0.86640091	     -1.12896828	      3.85061332
      0.50790401	     -1.38196805	     -0.86626829	     -1.12787966	      3.85242368
      0.50800337	     -1.38126768	     -0.86613752	     -1.12679286	      3.85424140
      0.50812277	     -1.38042745	     -0.86598281	     -1.12548931	      3.85643535
      0.50824217	     -1.37958879	     -0.86583076	     -1.12418838	      3.85863998
      0.50834212	     -1.37888788	     -0.86570551	     -1.12310138	      3.86049361
      0.50844206	     -1.37818807	     -0.86558213	     -1.12201621	      3.86235480
      0.50854201	     -1.37748931	     -0.86546061	     -1.12093286	      3.86422349
      0.50868054	     -1.37652258	     -0.86529525	     -1.11943430	      3.86682610
      0.50878038	     -1.37582710	     -0.86517829	     -1.11835647	      3.86871073
      0.50888021	     -1.37513270	     -0.86506319	     -1.11728044	      3.87060300
      0.50900399	     -1.37427319	     -0.86492304	     -1.11594885	      3.87295963
      0.50911421	     -1.37350927	     -0.86480066	     -1.11476549	      3.87506794
      0.50922442	     -1.37274656	     -0.86468052	     -1.11358432	      3.87718554
      0.50933464	     -1.37198517	     -0.86456264	     -1.11240532	      3.87931259
      0.50944485	     -1.37122498	     -0.86444701	     -1.11122848	      3.88144898
      0.50955506	     -1.37046611	     -0.86433364	     -1.11005380	      3.88359491
      0.50966528	     -1.36970843	     -0.86422251	     -1.10888127	      3.88575023
      0.50976142	     -1.36904858	     -0.86412742	     -1.10786023	      3.88763816
      0.50985756	     -1.36838964	     -0.86403404	     -1.10684083	      3.88953331
      0.50997933	     -1.36755641	     -0.86391821	     -1.10555197	      3.89194422
      0.51010110	     -1.36672464	     -0.86380513	     -1.10426572	      3.89436681
      0.51019660	     -1.36607343	     -0.86371837	     -1.10325878	      3.89627504
      0.51029210	     -1.36542311	     -0.86363330	     -1.10225344	      3.89819049
      0.51041750	     -1.36457065	     -0.86352416	     -1.10093583	      3.90071660
      0.51054289	     -1.36371974	     -0.86341793	     -1.09962095	      3.90325529
      0.51063227	     -1.36311424	     -0.86334398	     -1.09868540	      3.90507260
      0.51072164	     -1.36250950	     -0.86327152	     -1.09775123	      3.90689633
      0.51085777	     -1.36159002	     -0.86316398	     -1.09633111	      3.90968639
      0.51096883	     -1.36084119	     -0.86307879	     -1.09517482	      3.91197388
      0.51107989	     -1.36009361	     -0.86299587	     -1.09402065	      3.91427150
      0.51119095	     -1.35934721	     -0.86291523	     -1.09286859	      3.91657919
      0.51130201	     -1.35860208	     -0.86283687	     -1.09171863	      3.91889710
      0.51141307	     -1.35785809	     -0.86276079	     -1.09057077	      3.92122512
      0.51150796	     -1.35722342	     -0.86269759	     -1.08959165	      3.92322246
      0.51160286	     -1.35658958	     -0.86263606	     -1.08861406	      3.92522723
      0.51172500	     -1.35577511	     -0.86255930	     -1.08735806	      3.92781863
      0.51184713	     -1.35496205	     -0.86248530	     -1.08610458	      3.93042249
      0.51194080	     -1.35433950	     -0.86243042	     -1.08514493	      3.93242807
      0.51203448	     -1.35371777	     -0.86237716	     -1.08418674	      3.93444102
      0.51216097	     -1.35287953	     -0.86230780	     -1.08289512	      3.93717118
      0.51227419	     -1.35213056	     -0.86224823	     -1.08174135	      3.93962623
      0.51238741	     -1.35138286	     -0.86219103	     -1.08058971	      3.94209230
      0.51248494	     -1.35073970	     -0.86214365	     -1.07959935	      3.94422541
      0.51258247	     -1.35009748	     -0.86209804	     -1.07861056	      3.94636676
      0.51270012	     -1.34932393	     -0.86204535	     -1.07741987	      3.94896078
      0.51281777	     -1.34855174	     -0.86199522	     -1.07623145	      3.95156685
      0.51291519	     -1.34791326	     -0.86195564	     -1.07524910	      3.95373386
      0.51301261	     -1.34727572	     -0.86191782	     -1.07426831	      3.95590921
      0.51313119	     -1.34650090	     -0.86187415	     -1.07307662	      3.95856812
      0.51324977	     -1.34572743	     -0.86183309	     -1.07188723	      3.96123947
      0.51334484	     -1.34510817	     -0.86180204	     -1.07093524	      3.96339023
      0.51343992	     -1.34448979	     -0.86177267	     -1.06998472	      3.96554905
      0.51356130	     -1.34370148	     -0.86173760	     -1.06877328	      3.96831693
      0.51368269	     -1.34291457	     -0.86170526	     -1.06756422	      3.97109802
      0.51377551	     -1.34231366	     -0.86168237	     -1.06664122	      3.97323366
      0.51386834	     -1.34171358	     -0.86166107	     -1.06571959	      3.97537711
      0.51399317	     -1.34090784	     -0.86163495	     -1.06448241	      3.97827176
      0.51411800	     -1.34010356	     -0.86161172	     -1.06324772	      3.98118058
      0.51420783	     -1.33952558	     -0.86159678	     -1.06236070	      3.98328267
      0.51429767	     -1.33894837	     -0.86158335	     -1.06147496	      3.98539218
      0.51442771	     -1.33811406	     -0.86156655	     -1.06019502	      3.98845903
      0.51453902	     -1.33740118	     -0.86155467	     -1.05910160	      3.99109645
      0.51465033	     -1.33668939	     -0.86154509	     -1.05801014	      3.99374527
      0.51476164	     -1.33597875	     -0.86153781	     -1.05692063	      3.99640566
      0.51485936	     -1.33535579	     -0.86153332	     -1.05596582	      3.99875050
      0.51495707	     -1.33473372	     -0.86153060	     -1.05501250	      4.00110432
      0.51505478	     -1.33411248	     -0.86152966	     -1.05406068	      4.00346707
      0.51518728	     -1.33327145	     -0.86153122	     -1.05277237	      4.00668541
      0.51528621	     -1.33264448	     -0.86153452	     -1.05181226	      4.00909914
      0.51538514	     -1.33201841	     -0.86153965	     -1.05085366	      4.01152221
      0.51548407	     -1.33139317	     -0.86154659	     -1.04989657	      4.01395458
      0.51561726	     -1.33055281	     -0.86155883	     -1.04861045	      4.01724410
      0.51571362	     -1.32994576	     -0.86156974	     -1.04768167	      4.01963455
      0.51580998	     -1.32933956	     -0.86158239	     -1.04675433	      4.02203401
      0.51593142	     -1.32857662	     -0.86160081	     -1.04558753	      4.02507106
      0.51603938	     -1.32789956	     -0.86161949	     -1.04455227	      4.02778276
      0.51614733	     -1.32722346	     -0.86164036	     -1.04351878	      4.03050579
      0.51625529	     -1.32654841	     -0.86166341	     -1.04248707	      4.03324032
      0.51636325	     -1.32587430	     -0.86168863	     -1.04145712	      4.03598625
      0.51645956	     -1.32527381	     -0.86171299	     -1.04053977	      4.03844574
      0.51655586	     -1.32467408	     -0.86173908	     -1.03962382	      4.04091439
      0.51665217	     -1.32407515	     -0.86176691	     -1.03870928	      4.04339231
      0.51678557	     -1.32324684	     -0.86180834	     -1.03744482	      4.04683982
      0.51688552	     -1.32262727	     -0.86184158	     -1.03649921	      4.04943449
      0.51698547	     -1.32200851	     -0.86187669	     -1.03555511	      4.05203919
      0.51708541	     -1.32139062	     -0.86191368	     -1.03461249	      4.05465404
      0.51721245	     -1.32060640	     -0.86196342	     -1.03341649	      4.05799234
      0.51730995	     -1.32000548	     -0.86200366	     -1.03250021	      4.06056565
      0.51740745	     -1.31940532	     -0.86204569	     -1.03158534	      4.06314865
      0.51752565	     -1.31867887	     -0.86209905	     -1.03047818	      4.06629302
      0.51763136	     -1.31803010	     -0.86214902	     -1.02948970	      4.06911746
      0.51773707	     -1.31738229	     -0.86220110	     -1.02850287	      4.07195354
      0.51784278	     -1.31673536	     -0.86225529	     -1.02751768	      4.07480121
      0.51794849	     -1.31608939	     -0.86231161	     -1.02653413	      4.07766063
      0.51805420	     -1.31544429	     -0.86237004	     -1.02555221	      4.08053172
      0.51815991	     -1.31480016	     -0.86243060	     -1.02457192	      4.08341466
      0.51826562	     -1.31415688	     -0.86249328	     -1.02359326	      4.08630936
      0.51837133	     -1.31351456	     -0.86255809	     -1.02261621	      4.08921602
      0.51847704	     -1.31287309	     -0.86262502	     -1.02164078	      4.09213453
      0.51858275	     -1.31223259	     -0.86269410	     -1.02066697	      4.09506511
      0.51867750	     -1.31165918	     -0.86275782	     -1.01979545	      4.09770209
      0.51877225	     -1.31108653	     -0.86282326	     -1.01892523	      4.10034883
      0.51888679	     -1.31039528	     -0.86290465	     -1.01787509	      4.10356098
      0.51900132	     -1.30970512	     -0.86298855	     -1.01682682	      4.10678747
      0.51909810	     -1.30912270	     -0.86306141	     -1.01594249	      4.10952498
      0.51919488	     -1.30854107	     -0.86313607	     -1.01505950	      4.11227284
      0.51929165	     -1.30796015	     -0.86321252	     -1.01417783	      4.11503099
      0.51942142	     -1.30718241	     -0.86331787	     -1.01299773	      4.11874560
      0.51951865	     -1.30660050	     -0.86339892	     -1.01211508	      4.12154109
      0.51961588	     -1.30601937	     -0.86348180	     -1.01123376	      4.12434718
      0.51973287	     -1.30532112	     -0.86358394	     -1.01017513	      4.12773743
      0.51983757	     -1.30469711	     -0.86367759	     -1.00922928	      4.13078488
      0.51994228	     -1.30407392	     -0.86377337	     -1.00828496	      4.13384467
      0.52004698	     -1.30345161	     -0.86387128	     -1.00734217	      4.13691698
      0.52015168	     -1.30283011	     -0.86397131	     -1.00640091	      4.14000175
      0.52025639	     -1.30220950	     -0.86407347	     -1.00546118	      4.14309914
      0.52036109	     -1.30158968	     -0.86417776	     -1.00452297	      4.14620908
      0.52046580	     -1.30097076	     -0.86428419	     -1.00358627	      4.14933176
      0.52057050	     -1.30035261	     -0.86439275	     -1.00265109	      4.15246710
      0.52067520	     -1.29973536	     -0.86450346	     -1.00171742	      4.15561530
      0.52077991	     -1.29911888	     -0.86461631	     -1.00078526	      4.15877625
      0.52088461	     -1.29850330	     -0.86473131	     -0.99985461	      4.16195018
      0.52098932	     -1.29788847	     -0.86484845	     -0.99892545	      4.16513696
      0.52108307	     -1.29733873	     -0.86495517	     -0.99809477	      4.16800146
      0.52117682	     -1.29678960	     -0.86506362	     -0.99726529	      4.17087637
      0.52129098	     -1.29612181	     -0.86519802	     -0.99625678	      4.17439157
      0.52140515	     -1.29545495	     -0.86533498	     -0.99525005	      4.17792239
      0.52149975	     -1.29490312	     -0.86545044	     -0.99441713	      4.18086024
      0.52159436	     -1.29435192	     -0.86556766	     -0.99358542	      4.18380889
      0.52170969	     -1.29368090	     -0.86571296	     -0.99257316	      4.18741821
      0.52182502	     -1.29301082	     -0.86586090	     -0.99156268	      4.19104373
      0.52191557	     -1.29248546	     -0.86597890	     -0.99077059	      4.19390171
      0.52200612	     -1.29196066	     -0.86609853	     -0.98997959	      4.19676975
      0.52212674	     -1.29126251	     -0.86626044	     -0.98892755	      4.20060622
      0.52224736	     -1.29056537	     -0.86642525	     -0.98787745	      4.20446074
      0.52233400	     -1.29006537	     -0.86654542	     -0.98712444	      4.20724046
      0.52242064	     -1.28956587	     -0.86666709	     -0.98637241	      4.21002954
      0.52254865	     -1.28882884	     -0.86684963	     -0.98526305	      4.21416798
      0.52265572	     -1.28821326	     -0.86700483	     -0.98433684	      4.21764528
      0.52276279	     -1.28759854	     -0.86716234	     -0.98341214	      4.22113720
      0.52286985	     -1.28698460	     -0.86732217	     -0.98248895	      4.22464372
      0.52297692	     -1.28637153	     -0.86748431	     -0.98156726	      4.22816502
      0.52306945	     -1.28584235	     -0.86762628	     -0.98077199	      4.23121977
      0.52316197	     -1.28531382	     -0.86777000	     -0.97997784	      4.23428566
      0.52327662	     -1.28465972	     -0.86795049	     -0.97899534	      4.23810006
      0.52339127	     -1.28400657	     -0.86813365	     -0.97801454	      4.24193167
      0.52348405	     -1.28347861	     -0.86828385	     -0.97722202	      4.24504523
      0.52357684	     -1.28295128	     -0.86843581	     -0.97643060	      4.24817019
      0.52369285	     -1.28229279	     -0.86862827	     -0.97544267	      4.25209327
      0.52380886	     -1.28163527	     -0.86882350	     -0.97445648	      4.25603430
      0.52389814	     -1.28112982	     -0.86897562	     -0.97369866	      4.25907959
      0.52398742	     -1.28062495	     -0.86912939	     -0.97294186	      4.26213563
      0.52410825	     -1.27994258	     -0.86934010	     -0.97191932	      4.26628837
      0.52422907	     -1.27926126	     -0.86955382	     -0.97089864	      4.27046092
      0.52431487	     -1.27877799	     -0.86970742	     -0.97017498	      4.27343592
      0.52440067	     -1.27829527	     -0.86986255	     -0.96945224	      4.27642103
      0.52452819	     -1.27757874	     -0.87009592	     -0.96837983	      4.28087617
      0.52463522	     -1.27697819	     -0.87029442	     -0.96748127	      4.28463300
      0.52474226	     -1.27637838	     -0.87049530	     -0.96658416	      4.28840566
      0.52484929	     -1.27577939	     -0.87069858	     -0.96568849	      4.29219433
      0.52494503	     -1.27524422	     -0.87088243	     -0.96488857	      4.29559665
      0.52504076	     -1.27470971	     -0.87106821	     -0.96408980	      4.29901189
      0.52513650	     -1.27417578	     -0.87125592	     -0.96329218	      4.30244004
      0.52525895	     -1.27349378	     -0.87149882	     -0.96227365	      4.30684377
      0.52535596	     -1.27295417	     -0.87169348	     -0.96146809	      4.31034756
      0.52545297	     -1.27241522	     -0.87189015	     -0.96066369	      4.31386486
      0.52554997	     -1.27187686	     -0.87208880	     -0.95986047	      4.31739566
      0.52567178	     -1.27120175	     -0.87234108	     -0.95885351	      4.32184854
      0.52576697	     -1.27067486	     -0.87254042	     -0.95806793	      4.32534305
      0.52586216	     -1.27014859	     -0.87274169	     -0.95728346	      4.32885081
      0.52595734	     -1.26962288	     -0.87294489	     -0.95650011	      4.33237181
      0.52608455	     -1.26892127	     -0.87321949	     -0.95545496	      4.33709818
      0.52617879	     -1.26840210	     -0.87342517	     -0.95468190	      4.34061527
      0.52627304	     -1.26788353	     -0.87363277	     -0.95390992	      4.34414559
      0.52638856	     -1.26724866	     -0.87388984	     -0.95296516	      4.34849085
      0.52649116	     -1.26668558	     -0.87412057	     -0.95212747	      4.35236675
      0.52659375	     -1.26612312	     -0.87435358	     -0.95129105	      4.35625845
      0.52669635	     -1.26556138	     -0.87458888	     -0.95045591	      4.36016615
      0.52679894	     -1.26500026	     -0.87482646	     -0.94962203	      4.36408979
      0.52690154	     -1.26443985	     -0.87506634	     -0.94878943	      4.36802957
      0.52700413	     -1.26388006	     -0.87530853	     -0.94795809	      4.37198545
      0.52710673	     -1.26332099	     -0.87555302	     -0.94712801	      4.37595764
      0.52720932	     -1.26276251	     -0.87579982	     -0.94629920	      4.37994606
      0.52731192	     -1.26220476	     -0.87604895	     -0.94547164	      4.38395095
      0.52741452	     -1.26164759	     -0.87630039	     -0.94464533	      4.38797223
      0.52750573	     -1.26115282	     -0.87652591	     -0.94391172	      4.39156150
      0.52759695	     -1.26065853	     -0.87675328	     -0.94317909	      4.39516385
      0.52770915	     -1.26005128	     -0.87703547	     -0.94227932	      4.39961286
      0.52782134	     -1.25944477	     -0.87732046	     -0.94138103	      4.40408190
      0.52791397	     -1.25894465	     -0.87755789	     -0.94064050	      4.40778688
      0.52800661	     -1.25844502	     -0.87779723	     -0.93990099	      4.41150563
      0.52811933	     -1.25783774	     -0.87809109	     -0.93900243	      4.41604971
      0.52823205	     -1.25723120	     -0.87838780	     -0.93810536	      4.42061439
      0.52832104	     -1.25675296	     -0.87862407	     -0.93739822	      4.42423268
      0.52841003	     -1.25627516	     -0.87886213	     -0.93669200	      4.42786390
      0.52852729	     -1.25564633	     -0.87917855	     -0.93576286	      4.43266859
      0.52864455	     -1.25501828	     -0.87949810	     -0.93483531	      4.43749601
      0.52873041	     -1.25455899	     -0.87973407	     -0.93415717	      4.44104523
      0.52881626	     -1.25410010	     -0.87997172	     -0.93347988	      4.44460674
      0.52893920	     -1.25344382	     -0.88031495	     -0.93251157	      4.44972792
      0.52904408	     -1.25288458	     -0.88061052	     -0.93168683	      4.45411726
      0.52914896	     -1.25232603	     -0.88090863	     -0.93086335	      4.45852532
      0.52925385	     -1.25176808	     -0.88120928	     -0.93004114	      4.46295209
      0.52935873	     -1.25121083	     -0.88151248	     -0.92922018	      4.46739779
      0.52944839	     -1.25073493	     -0.88177370	     -0.92851939	      4.47121308
      0.52953805	     -1.25025953	     -0.88203678	     -0.92781952	      4.47504234
      0.52965167	     -1.24965772	     -0.88237288	     -0.92693392	      4.47991506
      0.52976528	     -1.24905669	     -0.88271200	     -0.92604977	      4.48481041
      0.52985476	     -1.24858384	     -0.88298120	     -0.92535452	      4.48868150
      0.52994424	     -1.24811148	     -0.88325229	     -0.92466018	      4.49256677
      0.53006015	     -1.24750026	     -0.88360626	     -0.92376209	      4.49762070
      0.53017605	     -1.24688984	     -0.88396341	     -0.92286551	      4.50269862
      0.53026123	     -1.24644171	     -0.88422790	     -0.92220762	      4.50644546
      0.53034640	     -1.24599402	     -0.88449412	     -0.92155054	      4.51020539
      0.53046917	     -1.24534944	     -0.88488088	     -0.92060488	      4.51564785
      0.53057344	     -1.24480264	     -0.88521223	     -0.91980299	      4.52029207
      0.53067772	     -1.24425641	     -0.88554618	     -0.91900231	      4.52495613
      0.53078199	     -1.24371083	     -0.88588276	     -0.91820283	      4.52964022
      0.53088627	     -1.24316580	     -0.88622197	     -0.91740457	      4.53434433
      0.53097595	     -1.24269757	     -0.88651582	     -0.91671897	      4.53840636
      0.53106563	     -1.24222974	     -0.88681162	     -0.91603426	      4.54248334
      0.53117789	     -1.24164480	     -0.88718465	     -0.91517844	      4.54760789
      0.53129014	     -1.24106050	     -0.88756076	     -0.91432401	      4.55275612
      0.53138021	     -1.24059228	     -0.88786475	     -0.91363952	      4.55690373
      0.53147027	     -1.24012446	     -0.88817073	     -0.91295592	      4.56106673
      0.53158385	     -1.23953512	     -0.88855947	     -0.91209505	      4.56633906
      0.53169743	     -1.23894643	     -0.88895140	     -0.91123559	      4.57163614
      0.53178401	     -1.23849817	     -0.88925234	     -0.91058136	      4.57569097
      0.53187060	     -1.23805028	     -0.88955514	     -0.90992794	      4.57976031
      0.53198905	     -1.23743822	     -0.88997241	     -0.90903536	      4.58535107
      0.53210750	     -1.23682686	     -0.89039320	     -0.90814428	      4.59096931
      0.53219074	     -1.23639770	     -0.89069104	     -0.90751897	      4.59493427
      0.53227399	     -1.23596887	     -0.89099062	     -0.90689440	      4.59891293
      0.53239904	     -1.23532536	     -0.89144397	     -0.90595754	      4.60491585
      0.53250373	     -1.23478724	     -0.89182655	     -0.90517452	      4.60996534
      0.53260842	     -1.23424972	     -0.89221192	     -0.90439267	      4.61503694
      0.53271312	     -1.23371273	     -0.89260009	     -0.90361200	      4.62013067
      0.53280561	     -1.23323884	     -0.89294537	     -0.90292328	      4.62464934
      0.53289809	     -1.23276535	     -0.89329283	     -0.90223547	      4.62918545
      0.53299058	     -1.23229231	     -0.89364251	     -0.90154858	      4.63373916
      0.53311300	     -1.23166689	     -0.89410872	     -0.90064084	      4.63979325
      0.53320683	     -1.23118802	     -0.89446873	     -0.89994609	      4.64445507
      0.53330066	     -1.23070956	     -0.89483103	     -0.89925228	      4.64913523
      0.53339450	     -1.23023156	     -0.89519564	     -0.89855939	      4.65383388
      0.53351654	     -1.22961050	     -0.89567331	     -0.89765958	      4.65997282
      0.53360830	     -1.22914406	     -0.89603503	     -0.89698407	      4.66460929
      0.53370006	     -1.22867802	     -0.89639898	     -0.89630945	      4.66926366
      0.53381248	     -1.22810761	     -0.89684793	     -0.89548410	      4.67499085
      0.53391349	     -1.22759562	     -0.89725415	     -0.89474368	      4.68015962
      0.53401450	     -1.22708418	     -0.89766310	     -0.89400432	      4.68535053
      0.53411551	     -1.22657319	     -0.89807478	     -0.89326602	      4.69056359
      0.53421652	     -1.22606274	     -0.89848921	     -0.89252878	      4.69579904
      0.53431753	     -1.22555273	     -0.89890637	     -0.89179259	      4.70105684
      0.53441853	     -1.22504328	     -0.89932631	     -0.89105745	      4.70633729
      0.53450701	     -1.22459736	     -0.89969643	     -0.89041435	      4.71098139
      0.53459549	     -1.22415185	     -0.90006869	     -0.88977206	      4.71564301
      0.53470655	     -1.22359316	     -0.90053895	     -0.88896701	      4.72151896
      0.53481761	     -1.22303509	     -0.90101261	     -0.88816322	      4.72742279
      0.53490653	     -1.22258865	     -0.90139428	     -0.88752058	      4.73216977
      0.53499545	     -1.22214262	     -0.90177813	     -0.88687875	      4.73693482
      0.53510839	     -1.22157659	     -0.90226885	     -0.88606467	      4.74301336
      0.53522133	     -1.22101119	     -0.90276312	     -0.88525188	      4.74912136
      0.53530570	     -1.22058914	     -0.90313470	     -0.88464551	      4.75370369
      0.53539008	     -1.22016745	     -0.90350827	     -0.88403987	      4.75830265
      0.53550993	     -1.21956897	     -0.90404237	     -0.88318077	      4.76486421
      0.53561676	     -1.21903612	     -0.90452184	     -0.88241626	      4.77074114
      0.53572359	     -1.21850374	     -0.90500454	     -0.88165290	      4.77664503
      0.53580976	     -1.21807475	     -0.90539624	     -0.88103802	      4.78142690
      0.53589593	     -1.21764606	     -0.90579007	     -0.88042388	      4.78622650
      0.53601039	     -1.21707716	     -0.90631648	     -0.87960924	      4.79262965
      0.53612485	     -1.21650880	     -0.90684666	     -0.87879590	      4.79906444
      0.53621039	     -1.21608449	     -0.90724534	     -0.87818894	      4.80389407
      0.53629592	     -1.21566047	     -0.90764613	     -0.87758271	      4.80874154
      0.53641301	     -1.21508059	     -0.90819819	     -0.87675405	      4.81540612
      0.53653009	     -1.21450128	     -0.90875425	     -0.87592674	      4.82210455
      0.53661190	     -1.21409690	     -0.90914517	     -0.87534949	      4.82680516
      0.53669372	     -1.21369278	     -0.90953805	     -0.87477289	      4.83152246
      0.53681750	     -1.21308188	     -0.91013626	     -0.87390172	      4.83869197
      0.53692145	     -1.21256934	     -0.91064214	     -0.87317127	      4.84474287
      0.53702541	     -1.21205729	     -0.91115124	     -0.87244187	      4.85082127
      0.53712936	     -1.21154565	     -0.91166356	     -0.87171353	      4.85692723
      0.53721879	     -1.21110593	     -0.91210687	     -0.87108783	      4.86220209
      0.53730822	     -1.21066651	     -0.91255258	     -0.87046290	      4.86749756
      0.53741679	     -1.21013350	     -0.91309697	     -0.86970522	      4.87395470
      0.53752536	     -1.20960093	     -0.91364492	     -0.86894869	      4.88044256
      0.53761463	     -1.20916343	     -0.91409818	     -0.86832747	      4.88580061
      0.53770391	     -1.20872621	     -0.91455387	     -0.86770702	      4.89117965
      0.53781360	     -1.20818951	     -0.91511709	     -0.86694576	      4.89781752
      0.53792328	     -1.20765326	     -0.91568402	     -0.86618565	      4.90448745
      0.53801022	     -1.20722861	     -0.91613602	     -0.86558400	      4.90979721
      0.53809717	     -1.20680422	     -0.91659037	     -0.86498306	      4.91512733
      0.53820985	     -1.20625465	     -0.91718276	     -0.86420527	      4.92206624
      0.53832253	     -1.20570555	     -0.91777911	     -0.86342868	      4.92903975
      0.53840725	     -1.20529312	     -0.91823006	     -0.86284566	      4.93430530
      0.53849196	     -1.20488094	     -0.91868328	     -0.86226331	      4.93959061
      0.53860832	     -1.20431526	     -0.91930950	     -0.86146454	      4.94688272
      0.53872468	     -1.20375008	     -0.91994001	     -0.86066705	      4.95421256
      0.53880646	     -1.20335321	     -0.92038575	     -0.86010732	      4.95938700
      0.53888824	     -1.20295657	     -0.92083363	     -0.85954821	      4.96458026
      0.53901016	     -1.20236577	     -0.92150529	     -0.85871590	      4.97235728
      0.53911330	     -1.20186636	     -0.92207727	     -0.85801285	      4.97896983
      0.53921644	     -1.20136740	     -0.92265271	     -0.85731079	      4.98561296
      0.53931958	     -1.20086878	     -0.92323161	     -0.85660973	      4.99228673
      0.53940862	     -1.20043872	     -0.92373414	     -0.85600534	      4.99807273
      0.53949765	     -1.20000891	     -0.92423928	     -0.85540168	      5.00388182
      0.53960519	     -1.19949021	     -0.92485288	     -0.85467356	      5.01092922
      0.53971273	     -1.19897188	     -0.92547031	     -0.85394651	      5.01801070
      0.53980186	     -1.19854265	     -0.92598497	     -0.85334473	      5.02390609
      0.53989100	     -1.19811366	     -0.92650228	     -0.85274368	      5.02982513
      0.53999931	     -1.19759278	     -0.92713449	     -0.85201428	      5.03705001
      0.54010762	     -1.19707228	     -0.92777065	     -0.85128596	      5.04431024
      0.54019469	     -1.19665422	     -0.92828491	     -0.85070128	      5.05017221
      0.54028175	     -1.19623640	     -0.92880173	     -0.85011730	      5.05605727
      0.54039256	     -1.19570502	     -0.92946326	     -0.84937505	      5.06358117
      0.54050338	     -1.19517404	     -0.93012900	     -0.84863392	      5.07114292
      0.54058860	     -1.19476602	     -0.93064385	     -0.84806472	      5.07698417
      0.54067382	     -1.19435822	     -0.93116120	     -0.84749619	      5.08284804
      0.54078751	     -1.19381456	     -0.93185536	     -0.84673871	      5.09070693
      0.54090121	     -1.19327131	     -0.93255402	     -0.84598239	      5.09860659
      0.54098401	     -1.19287600	     -0.93306566	     -0.84543235	      5.10438541
      0.54106681	     -1.19248088	     -0.93357971	     -0.84488292	      5.11018608
      0.54118466	     -1.19191888	     -0.93431560	     -0.84410192	      5.11848090
      0.54128650	     -1.19143363	     -0.93495541	     -0.84342810	      5.12568414
      0.54138833	     -1.19094875	     -0.93559892	     -0.84275522	      5.13292114
      0.54149017	     -1.19046416	     -0.93624612	     -0.84208326	      5.14019200
      0.54157975	     -1.19003822	     -0.93681852	     -0.84149295	      5.14661604
      0.54166932	     -1.18961249	     -0.93739381	     -0.84090335	      5.15306656
      0.54175890	     -1.18918705	     -0.93797202	     -0.84031447	      5.15954379
      0.54188014	     -1.18861159	     -0.93875923	     -0.83951859	      5.16835317
      0.54197065	     -1.18818232	     -0.93935043	     -0.83892527	      5.17496205
      0.54206117	     -1.18775328	     -0.93994464	     -0.83833268	      5.18159860
      0.54216987	     -1.18723837	     -0.94066225	     -0.83762197	      5.18960564
      0.54226767	     -1.18677534	     -0.94131169	     -0.83698337	      5.19684489
      0.54236548	     -1.18631264	     -0.94196469	     -0.83634561	      5.20411713
      0.54246329	     -1.18585017	     -0.94262127	     -0.83570870	      5.21142246
      0.54256110	     -1.18538804	     -0.94328144	     -0.83507262	      5.21876118
      0.54265890	     -1.18492615	     -0.94394522	     -0.83443739	      5.22613336
      0.54275671	     -1.18446458	     -0.94461263	     -0.83380298	      5.23353934
      0.54285452	     -1.18400323	     -0.94528368	     -0.83316942	      5.24097917
      0.54295233	     -1.18354222	     -0.94595839	     -0.83253669	      5.24845319
      0.54305013	     -1.18308142	     -0.94663677	     -0.83190479	      5.25596145
      0.54313783	     -1.18266851	     -0.94724821	     -0.83133889	      5.26272334
      0.54322554	     -1.18225578	     -0.94786262	     -0.83077365	      5.26951309
      0.54333115	     -1.18175906	     -0.94860649	     -0.83009386	      5.27772684
      0.54343676	     -1.18126261	     -0.94935473	     -0.82941503	      5.28598149
      0.54352721	     -1.18083775	     -0.94999899	     -0.82883445	      5.29308345
      0.54361766	     -1.18041306	     -0.95064649	     -0.82825457	      5.30021575
      0.54370810	     -1.17998862	     -0.95129723	     -0.82767540	      5.30737862
      0.54382512	     -1.17943976	     -0.95214400	     -0.82692710	      5.31669166
      0.54391527	     -1.17901721	     -0.95280006	     -0.82635143	      5.32390140
      0.54400542	     -1.17859484	     -0.95345939	     -0.82577646	      5.33114200
      0.54409557	     -1.17817270	     -0.95412200	     -0.82520218	      5.33841369
      0.54421628	     -1.17760774	     -0.95501443	     -0.82443428	      5.34819965
      0.54430429	     -1.17719609	     -0.95566884	     -0.82387519	      5.35537008
      0.54439230	     -1.17678460	     -0.95632642	     -0.82331676	      5.36257063
      0.54450245	     -1.17626989	     -0.95715392	     -0.82261877	      5.37162535
      0.54460140	     -1.17580777	     -0.95790149	     -0.82199268	      5.37979945
      0.54470034	     -1.17534593	     -0.95865314	     -0.82136741	      5.38801240
      0.54479928	     -1.17488427	     -0.95940888	     -0.82074297	      5.39626433
      0.54489822	     -1.17442289	     -0.96016873	     -0.82011934	      5.40455562
      0.54498389	     -1.17402357	     -0.96082993	     -0.81958008	      5.41176597
      0.54506955	     -1.17362446	     -0.96149424	     -0.81904143	      5.41900615
      0.54517809	     -1.17311896	     -0.96234046	     -0.81835981	      5.42822296
      0.54528664	     -1.17261376	     -0.96319172	     -0.81767916	      5.43748819
      0.54537112	     -1.17222067	     -0.96385781	     -0.81715005	      5.44473356
      0.54545561	     -1.17182777	     -0.96452699	     -0.81662153	      5.45200864
      0.54556821	     -1.17130432	     -0.96542368	     -0.81591805	      5.46175120
      0.54566913	     -1.17083541	     -0.96623209	     -0.81528840	      5.47052891
      0.54577006	     -1.17036666	     -0.96704496	     -0.81465959	      5.47934968
      0.54585863	     -1.16995552	     -0.96776203	     -0.81410845	      5.48712645
      0.54594720	     -1.16954450	     -0.96848256	     -0.81355795	      5.49493677
      0.54603577	     -1.16913365	     -0.96920659	     -0.81300810	      5.50278091
      0.54615554	     -1.16857833	     -0.97019118	     -0.81226562	      5.51344176
      0.54624464	     -1.16816540	     -0.97092788	     -0.81171400	      5.52141379
      0.54633374	     -1.16775259	     -0.97166815	     -0.81116302	      5.52942061
      0.54644134	     -1.16725431	     -0.97256691	     -0.81049853	      5.53913639
      0.54654894	     -1.16675620	     -0.97347094	     -0.80983497	      5.54890355
      0.54663024	     -1.16638004	     -0.97415751	     -0.80933424	      5.55631760
      0.54671154	     -1.16600396	     -0.97484712	     -0.80883405	      5.56376132
      0.54682647	     -1.16547250	     -0.97582727	     -0.80812782	      5.57433583
      0.54692795	     -1.16500345	     -0.97669772	     -0.80750519	      5.58372178
      0.54702942	     -1.16453462	     -0.97757300	     -0.80688339	      5.59315495
      0.54713089	     -1.16406591	     -0.97845311	     -0.80626242	      5.60263552
      0.54721515	     -1.16367691	     -0.97918758	     -0.80574745	      5.61054381
      0.54729940	     -1.16328798	     -0.97992542	     -0.80523304	      5.61848517
      0.54740802	     -1.16278680	     -0.98088158	     -0.80457075	      5.62877173
      0.54751664	     -1.16228577	     -0.98184339	     -0.80390939	      5.63911395
      0.54760240	     -1.16189030	     -0.98260690	     -0.80338782	      5.64732034
      0.54768817	     -1.16149490	     -0.98337398	     -0.80286684	      5.65556186
      0.54779641	     -1.16099611	     -0.98434710	     -0.80221022	      5.66601281
      0.54790464	     -1.16049745	     -0.98532595	     -0.80155452	      5.67652042
      0.54798825	     -1.16011241	     -0.98608603	     -0.80104866	      5.68467627
      0.54807186	     -1.15972743	     -0.98684955	     -0.80054335	      5.69286634
      0.54818264	     -1.15921753	     -0.98786651	     -0.79987470	      5.70377056
      0.54829341	     -1.15870776	     -0.98888959	     -0.79920702	      5.71473562
      0.54837575	     -1.15832895	     -0.98965411	     -0.79871132	      5.72292638
      0.54845810	     -1.15795020	     -0.99042204	     -0.79821616	      5.73115115
      0.54857109	     -1.15743063	     -0.99148141	     -0.79753754	      5.74249317
      0.54867065	     -1.15697295	     -0.99242017	     -0.79694047	      5.75253994
      0.54877021	     -1.15651542	     -0.99336402	     -0.79634417	      5.76263749
      0.54886976	     -1.15605795	     -0.99431297	     -0.79574864	      5.77278604
      0.54895767	     -1.15565414	     -0.99515517	     -0.79522342	      5.78179014
      0.54904558	     -1.15525037	     -0.99600140	     -0.79469881	      5.79083450
      0.54913349	     -1.15484670	     -0.99685168	     -0.79417479	      5.79991941
      0.54925188	     -1.15430315	     -0.99800320	     -0.79347001	      5.81221896
      0.54934017	     -1.15389791	     -0.99886678	     -0.79294513	      5.82143978
      0.54942846	     -1.15349272	     -0.99973449	     -0.79242085	      5.83070224
      0.54953504	     -1.15300373	     -1.00078746	     -0.79178879	      5.84193888
      0.54964162	     -1.15251479	     -1.00184653	     -0.79115761	      5.85323696
      0.54972267	     -1.15214302	     -1.00265614	     -0.79067813	      5.86187149
      0.54980373	     -1.15177127	     -1.00346932	     -0.79019915	      5.87054198
      0.54991683	     -1.15125270	     -1.00460987	     -0.78953171	      5.88269976
      0.55001739	     -1.15079164	     -1.00562994	     -0.78893905	      5.89356998
      0.55011796	     -1.15033069	     -1.00665559	     -0.78834716	      5.90449675
      0.55021852	     -1.14986975	     -1.00768684	     -0.78775603	      5.91548032
      0.55030213	     -1.14948662	     -1.00854853	     -0.78726516	      5.92465574
      0.55038574	     -1.14910349	     -1.00941413	     -0.78677481	      5.93387092
      0.55049326	     -1.14861087	     -1.01053307	     -0.78614500	      5.94578033
      0.55060077	     -1.14811828	     -1.01165856	     -0.78551607	      5.95775634
      0.55068630	     -1.14772651	     -1.01255856	     -0.78501640	      5.96733082
      0.55077183	     -1.14733474	     -1.01346274	     -0.78451728	      5.97694796
      0.55087844	     -1.14684648	     -1.01459569	     -0.78389591	      5.98899570
      0.55098505	     -1.14635821	     -1.01573521	     -0.78327539	      6.00111059
      0.55106871	     -1.14597510	     -1.01663413	     -0.78278901	      6.01066560
      0.55115238	     -1.14559197	     -1.01753714	     -0.78230315	      6.02026248
      0.55126093	     -1.14509492	     -1.01871491	     -0.78167354	      6.03277701
      0.55136948	     -1.14459786	     -1.01989965	     -0.78104481	      6.04536296
      0.55145234	     -1.14421852	     -1.02080867	     -0.78056550	      6.05501809
      0.55153520	     -1.14383915	     -1.02172179	     -0.78008670	      6.06471534
      0.55164511	     -1.14333592	     -1.02293948	     -0.77945232	      6.07764495
      0.55175503	     -1.14283267	     -1.02416448	     -0.77881883	      6.09064966
      0.55183657	     -1.14245938	     -1.02507798	     -0.77834946	      6.10034601
      0.55191811	     -1.14208605	     -1.02599554	     -0.77788057	      6.11008420
      0.55203004	     -1.14157360	     -1.02726172	     -0.77723775	      6.12352027
      0.55212895	     -1.14112071	     -1.02838712	     -0.77667043	      6.13546058
      0.55222787	     -1.14066784	     -1.02951861	     -0.77610383	      6.14746380
      0.55232678	     -1.14021490	     -1.03065621	     -0.77553794	      6.15953023
      0.55241318	     -1.13981929	     -1.03165493	     -0.77504423	      6.17012238
      0.55249958	     -1.13942362	     -1.03265838	     -0.77455106	      6.18076336
      0.55258598	     -1.13902795	     -1.03366656	     -0.77405843	      6.19145353
      0.55270619	     -1.13847742	     -1.03507712	     -0.77337398	      6.20640832
      0.55279270	     -1.13808116	     -1.03609813	     -0.77288198	      6.21723195
      0.55287922	     -1.13768484	     -1.03712398	     -0.77239052	      6.22810583
      0.55298645	     -1.13719365	     -1.03840212	     -0.77178219	      6.24165257
      0.55308294	     -1.13675154	     -1.03955874	     -0.77123545	      6.25391019
      0.55317943	     -1.13630942	     -1.04072148	     -0.77068939	      6.26623163
      0.55327593	     -1.13586719	     -1.04189038	     -0.77014400	      6.27861719
      0.55337242	     -1.13542497	     -1.04306546	     -0.76959927	      6.29106744
      0.55345725	     -1.13503612	     -1.04410359	     -0.76912097	      6.30206573
      0.55354207	     -1.13464726	     -1.04514655	     -0.76864318	      6.31311462
      0.55364702	     -1.13416602	     -1.04644373	     -0.76805273	      6.32685569
      0.55375198	     -1.13368473	     -1.04774839	     -0.76746306	      6.34067519
      0.55383485	     -1.13330460	     -1.04878387	     -0.76699801	      6.35164281
      0.55391772	     -1.13292444	     -1.04982408	     -0.76653344	      6.36265997
      0.55402748	     -1.13242083	     -1.05120905	     -0.76591892	      6.37732797
      0.55412550	     -1.13197096	     -1.05245310	     -0.76537078	      6.39050290
      0.55422353	     -1.13152096	     -1.05370387	     -0.76482332	      6.40374840
      0.55431144	     -1.13111738	     -1.05483123	     -0.76433297	      6.41568669
      0.55439934	     -1.13071369	     -1.05596405	     -0.76384316	      6.42768245
      0.55448725	     -1.13030993	     -1.05710237	     -0.76335389	      6.43973609
      0.55459973	     -1.12979316	     -1.05856689	     -0.76272867	      6.45524361
      0.55468762	     -1.12938927	     -1.05971764	     -0.76224072	      6.46742846
      0.55477551	     -1.12898526	     -1.06087397	     -0.76175331	      6.47967224
      0.55486340	     -1.12858116	     -1.06203592	     -0.76126645	      6.49197540
      0.55497955	     -1.12804697	     -1.06358008	     -0.76062388	      6.50832539
      0.55506486	     -1.12765451	     -1.06472060	     -0.76015251	      6.52040163
      0.55515017	     -1.12726192	     -1.06586651	     -0.75968164	      6.53253485
      0.55525681	     -1.12677102	     -1.06730659	     -0.75909373	      6.54778297
      0.55536346	     -1.12627992	     -1.06875517	     -0.75850661	      6.56312133
      0.55544313	     -1.12591298	     -1.06984291	     -0.75806853	      6.57463905
      0.55552280	     -1.12554590	     -1.07093545	     -0.75763088	      6.58620776
      0.55563475	     -1.12502991	     -1.07247887	     -0.75701662	      6.60255120
      0.55573417	     -1.12457150	     -1.07385754	     -0.75647185	      6.61715037
      0.55583358	     -1.12411295	     -1.07524382	     -0.75592777	      6.63183065
      0.55593300	     -1.12365417	     -1.07663775	     -0.75538436	      6.64659249
      0.55601477	     -1.12327673	     -1.07779007	     -0.75493790	      6.65879603
      0.55609655	     -1.12289913	     -1.07894763	     -0.75449190	      6.67105544
      0.55620325	     -1.12240623	     -1.08046603	     -0.75391061	      6.68713729
      0.55630177	     -1.12195092	     -1.08187596	     -0.75337460	      6.70207090
      0.55640029	     -1.12149546	     -1.08329362	     -0.75283925	      6.71708732
      0.55649881	     -1.12103974	     -1.08471907	     -0.75230455	      6.73218701
      0.55658102	     -1.12065933	     -1.08591466	     -0.75185884	      6.74485248
      0.55666324	     -1.12027873	     -1.08711572	     -0.75141358	      6.75757666
      0.55676884	     -1.11978970	     -1.08866645	     -0.75084236	      6.77400628
      0.55687444	     -1.11930038	     -1.09022633	     -0.75027190	      6.79053404
      0.55695934	     -1.11890685	     -1.09148710	     -0.74981381	      6.80389356
      0.55704424	     -1.11851311	     -1.09275386	     -0.74935620	      6.81731734
      0.55714808	     -1.11803129	     -1.09431148	     -0.74879713	      6.83382476
      0.55725192	     -1.11754918	     -1.09587816	     -0.74823878	      6.85042960
      0.55733527	     -1.11716210	     -1.09714214	     -0.74779119	      6.86382724
      0.55741861	     -1.11677480	     -1.09841201	     -0.74734406	      6.87728842
      0.55752374	     -1.11628602	     -1.10002239	     -0.74678068	      6.89436066
      0.55762888	     -1.11579690	     -1.10164227	     -0.74621803	      6.91153537
      0.55771197	     -1.11541013	     -1.10292941	     -0.74577383	      6.92518345
      0.55779507	     -1.11502315	     -1.10422255	     -0.74533009	      6.93889638
      0.55790066	     -1.11453120	     -1.10587428	     -0.74476694	      6.95641377
      0.55800624	     -1.11403891	     -1.10753583	     -0.74420453	      6.97403724
      0.55808857	     -1.11365483	     -1.10883837	     -0.74376647	      6.98785428
      0.55817090	     -1.11327053	     -1.11014694	     -0.74332886	      7.00173665
      0.55827741	     -1.11277311	     -1.11184871	     -0.74276343	      7.01979239
      0.55838392	     -1.11227533	     -1.11356070	     -0.74219874	      7.03795891
      0.55846554	     -1.11189366	     -1.11487965	     -0.74176650	      7.05195642
      0.55854716	     -1.11151174	     -1.11620467	     -0.74133469	      7.06601983
      0.55865467	     -1.11100839	     -1.11795931	     -0.74076657	      7.08464533
      0.55876218	     -1.11050463	     -1.11972462	     -0.74019921	      7.10338668
      0.55884293	     -1.11012604	     -1.12105762	     -0.73977355	      7.11754041
      0.55892369	     -1.10974720	     -1.12239672	     -0.73934831	      7.13176032
      0.55903248	     -1.10923649	     -1.12421047	     -0.73877609	      7.15102316
      0.55912945	     -1.10878094	     -1.12583648	     -0.73826672	      7.16829470
      0.55922641	     -1.10832509	     -1.12747143	     -0.73775796	      7.18566368
      0.55932338	     -1.10786887	     -1.12911538	     -0.73724980	      7.20313113
      0.55940869	     -1.10746726	     -1.13056918	     -0.73680323	      7.21858002
      0.55949400	     -1.10706535	     -1.13203002	     -0.73635713	      7.23410571
      0.55957931	     -1.10666320	     -1.13349795	     -0.73591149	      7.24970873
      0.55969585	     -1.10611337	     -1.13551470	     -0.73530349	      7.27114889
      0.55978118	     -1.10571049	     -1.13699987	     -0.73485886	      7.28694028
      0.55986651	     -1.10530730	     -1.13849225	     -0.73441469	      7.30281052
      0.55997113	     -1.10481259	     -1.14033196	     -0.73387073	      7.32237737
      0.56007575	     -1.10431742	     -1.14218264	     -0.73332747	      7.34206431
      0.56015439	     -1.10394499	     -1.14358092	     -0.73291960	      7.35694117
      0.56023303	     -1.10357228	     -1.14498548	     -0.73251212	      7.37188671
      0.56034371	     -1.10304730	     -1.14697302	     -0.73193927	      7.39303918
      0.56044214	     -1.10257996	     -1.14875122	     -0.73143046	      7.41196714
      0.56054057	     -1.10211224	     -1.15053943	     -0.73092226	      7.43100496
      0.56062899	     -1.10169174	     -1.15215424	     -0.73046629	      7.44819955
      0.56071740	     -1.10127094	     -1.15377721	     -0.73001082	      7.46548393
      0.56080582	     -1.10084978	     -1.15540841	     -0.72955584	      7.48285857
      0.56089424	     -1.10042829	     -1.15704786	     -0.72910135	      7.50032407
      0.56100807	     -1.09988510	     -1.15917087	     -0.72851693	      7.52294518
      0.56109024	     -1.09949267	     -1.16071198	     -0.72809556	      7.53936912
      0.56117241	     -1.09909990	     -1.16226035	     -0.72767462	      7.55587301
      0.56127979	     -1.09858620	     -1.16429475	     -0.72712517	      7.57756129
      0.56138717	     -1.09807192	     -1.16634170	     -0.72657645	      7.59938788
      0.56146469	     -1.09770035	     -1.16782735	     -0.72618074	      7.61523218
      0.56154222	     -1.09732847	     -1.16931962	     -0.72578541	      7.63114947
      0.56165486	     -1.09678759	     -1.17149990	     -0.72521161	      7.65440973
      0.56175325	     -1.09631468	     -1.17341569	     -0.72471111	      7.67485261
      0.56185163	     -1.09584133	     -1.17534234	     -0.72421121	      7.69541547
      0.56194006	     -1.09541542	     -1.17708337	     -0.72376240	      7.71400059
      0.56202849	     -1.09498917	     -1.17883327	     -0.72331407	      7.73268389
      0.56211692	     -1.09456250	     -1.18059211	     -0.72286623	      7.75146585
      0.56220535	     -1.09413545	     -1.18235992	     -0.72241886	      7.77034714
      0.56231721	     -1.09359465	     -1.18460904	     -0.72185365	      7.79437404
      0.56239983	     -1.09319482	     -1.18627969	     -0.72143665	      7.81222472
      0.56248245	     -1.09279459	     -1.18795830	     -0.72102007	      7.83016370
      0.56258833	     -1.09228123	     -1.19012109	     -0.72048686	      7.85328146
      0.56269421	     -1.09176723	     -1.19229714	     -0.71995432	      7.87654608
      0.56277217	     -1.09138841	     -1.19390798	     -0.71956263	      7.89377132
      0.56285013	     -1.09100923	     -1.19552610	     -0.71917131	      7.91107716
      0.56296114	     -1.09046876	     -1.19784279	     -0.71861474	      7.93585927
      0.56305850	     -1.08999419	     -1.19988679	     -0.71812724	      7.95772918
      0.56315585	     -1.08951913	     -1.20194234	     -0.71764032	      7.97972728
      0.56325321	     -1.08904349	     -1.20400951	     -0.71715396	      8.00185429
      0.56333459	     -1.08864555	     -1.20574640	     -0.71674786	      8.02044958
      0.56341597	     -1.08824719	     -1.20749150	     -0.71634216	      8.03913600
      0.56351961	     -1.08773932	     -1.20972605	     -0.71582603	      8.06306820
      0.56362326	     -1.08723079	     -1.21197407	     -0.71531054	      8.08715008
      0.56370602	     -1.08682431	     -1.21377888	     -0.71489937	      8.10648798
      0.56378878	     -1.08641740	     -1.21559238	     -0.71448862	      8.12592247
      0.56389214	     -1.08590865	     -1.21786961	     -0.71397619	      8.15033140
      0.56399551	     -1.08539923	     -1.22016055	     -0.71346439	      8.17489286
      0.56407619	     -1.08500121	     -1.22195830	     -0.71306536	      8.19417067
      0.56415687	     -1.08460276	     -1.22376450	     -0.71266671	      8.21354249
      0.56426276	     -1.08407924	     -1.22614800	     -0.71214408	      8.23911103
      0.56436864	     -1.08355499	     -1.22854623	     -0.71162212	      8.26484353
      0.56444782	     -1.08316257	     -1.23034921	     -0.71123225	      8.28419306
      0.56452700	     -1.08276973	     -1.23216053	     -0.71084275	      8.30363534
      0.56463557	     -1.08223044	     -1.23465785	     -0.71030926	      8.33044656
      0.56473091	     -1.08175626	     -1.23686385	     -0.70984137	      8.35413535
      0.56482625	     -1.08128154	     -1.23908215	     -0.70937402	      8.37796117
      0.56492159	     -1.08080619	     -1.24131282	     -0.70890719	      8.40192475
      0.56500687	     -1.08038054	     -1.24331874	     -0.70849006	      8.42347806
      0.56509215	     -1.07995439	     -1.24533466	     -0.70807336	      8.44514285
      0.56517743	     -1.07952778	     -1.24736065	     -0.70765707	      8.46691982
      0.56528804	     -1.07897375	     -1.25000345	     -0.70711778	      8.49533275
      0.56537422	     -1.07854157	     -1.25207435	     -0.70669811	      8.51760179
      0.56546040	     -1.07810887	     -1.25415570	     -0.70627887	      8.53998732
      0.56554657	     -1.07767570	     -1.25624756	     -0.70586006	      8.56249005
      0.56565790	     -1.07711535	     -1.25896566	     -0.70531964	      8.59173538
      0.56574226	     -1.07669024	     -1.26103700	     -0.70491063	      8.61402652
      0.56582662	     -1.07626463	     -1.26311858	     -0.70450204	      8.63643187
      0.56592942	     -1.07574532	     -1.26566934	     -0.70400465	      8.66389255
      0.56603223	     -1.07522526	     -1.26823548	     -0.70350786	      8.69152481
      0.56610944	     -1.07483423	     -1.27017302	     -0.70313513	      8.71239208
      0.56618665	     -1.07444276	     -1.27211934	     -0.70276275	      8.73335719
      0.56629720	     -1.07388158	     -1.27492135	     -0.70223019	      8.76354537
      0.56639296	     -1.07339483	     -1.27736297	     -0.70176948	      8.78985626
      0.56648871	     -1.07290748	     -1.27981833	     -0.70130929	      8.81632029
      0.56658446	     -1.07241946	     -1.28228750	     -0.70084963	      8.84293822
      0.56666738	     -1.07199634	     -1.28443713	     -0.70045196	      8.86611559
      0.56675031	     -1.07157271	     -1.28659723	     -0.70005469	      8.88940962
      0.56685083	     -1.07105857	     -1.28922980	     -0.69957364	      8.91780372
      0.56695135	     -1.07054369	     -1.29187793	     -0.69909316	      8.94637110
      0.56703368	     -1.07012150	     -1.29405851	     -0.69870005	      8.96989874
      0.56711601	     -1.06969880	     -1.29624963	     -0.69830733	      8.99354384
      0.56721844	     -1.06917228	     -1.29899042	     -0.69781928	      9.02312574
      0.56732087	     -1.06864499	     -1.30174772	     -0.69733181	      9.05289142
      0.56740011	     -1.06823655	     -1.30389245	     -0.69695507	      9.07604814
      0.56747936	     -1.06782764	     -1.30604717	     -0.69657867	      9.09931600
      0.56758642	     -1.06727453	     -1.30897406	     -0.69607073	      9.13092735
      0.56769348	     -1.06672057	     -1.31191937	     -0.69556343	      9.16274369
      0.56776891	     -1.06632985	     -1.31400556	     -0.69520641	      9.18528311
      0.56784434	     -1.06593869	     -1.31610100	     -0.69484971	      9.20792530
      0.56795917	     -1.06534244	     -1.31930892	     -0.69430727	      9.24259397
      0.56805327	     -1.06485312	     -1.32195379	     -0.69386332	      9.27118245
      0.56814737	     -1.06436321	     -1.32461328	     -0.69341986	      9.29993349
      0.56824146	     -1.06387263	     -1.32728748	     -0.69297689	      9.32884781
      0.56833556	     -1.06338147	     -1.32997647	     -0.69253441	      9.35792635
      0.56841871	     -1.06294688	     -1.33236496	     -0.69214382	      9.38375883
      0.56850186	     -1.06251185	     -1.33476512	     -0.69175361	      9.40972075
      0.56858501	     -1.06207630	     -1.33717700	     -0.69136378	      9.43581259
      0.56870013	     -1.06147250	     -1.34053569	     -0.69082469	      9.47215239
      0.56878423	     -1.06103076	     -1.34300381	     -0.69043130	      9.49886021
      0.56886834	     -1.06058855	     -1.34548411	     -0.69003830	      9.52570298
      0.56897067	     -1.06004982	     -1.34851839	     -0.68956066	      9.55854521
      0.56906256	     -1.05956543	     -1.35125883	     -0.68913221	      9.58821075
      0.56915446	     -1.05908040	     -1.35401403	     -0.68870422	      9.61803955
      0.56924635	     -1.05859483	     -1.35678408	     -0.68827669	      9.64803247
      0.56933825	     -1.05810862	     -1.35956905	     -0.68784962	      9.67819013
      0.56943014	     -1.05762188	     -1.36236901	     -0.68742300	      9.70851339
      0.56952204	     -1.05713451	     -1.36518403	     -0.68699684	      9.73900284
      0.56960460	     -1.05669619	     -1.36772605	     -0.68661436	      9.76653798
      0.56968716	     -1.05625737	     -1.37028034	     -0.68623225	      9.79420839
      0.56978687	     -1.05572686	     -1.37338137	     -0.68577129	      9.82780458
      0.56988657	     -1.05519563	     -1.37650048	     -0.68531087	      9.86159973
      0.56996735	     -1.05476477	     -1.37904100	     -0.68493822	      9.88912819
      0.57004813	     -1.05433344	     -1.38159350	     -0.68456592	      9.91678831
      0.57015232	     -1.05377653	     -1.38490327	     -0.68408627	      9.95265734
      0.57024573	     -1.05327658	     -1.38788786	     -0.68365672	      9.98500456
      0.57033914	     -1.05277610	     -1.39088870	     -0.68322764	     10.01753011
      0.57043255	     -1.05227500	     -1.39390587	     -0.68279902	     10.05023460
      0.57051403	     -1.05183753	     -1.39655085	     -0.68242556	     10.07890616
      0.57059550	     -1.05139961	     -1.39920835	     -0.68205246	     10.10771485
      0.57069705	     -1.05085318	     -1.40253852	     -0.68158788	     10.14381709
      0.57079861	     -1.05030606	     -1.40588833	     -0.68112386	     10.18013400
      0.57087619	     -1.04988769	     -1.40846082	     -0.68076972	     10.20802456
      0.57095378	     -1.04946892	     -1.41104489	     -0.68041590	     10.23604130
      0.57106354	     -1.04887588	     -1.41472047	     -0.67991589	     10.27589332
      0.57115640	     -1.04837358	     -1.41784824	     -0.67949338	     10.30980651
      0.57124925	     -1.04787080	     -1.42099282	     -0.67907132	     10.34390249
      0.57134211	     -1.04736748	     -1.42415429	     -0.67864972	     10.37818176
      0.57142551	     -1.04691503	     -1.42700831	     -0.67827144	     10.40912748
      0.57150892	     -1.04646214	     -1.42987606	     -0.67789351	     10.44022201
      0.57159232	     -1.04600889	     -1.43275761	     -0.67751596	     10.47146585
      0.57170185	     -1.04541301	     -1.43656313	     -0.67702064	     10.51272742
      0.57179100	     -1.04492759	     -1.43967802	     -0.67661799	     10.54649994
      0.57188015	     -1.04444172	     -1.44280886	     -0.67621575	     10.58044458
      0.57196930	     -1.04395546	     -1.44595574	     -0.67581392	     10.61456191
      0.57205844	     -1.04346877	     -1.44911872	     -0.67541251	     10.64885234
      0.57214759	     -1.04298171	     -1.45229785	     -0.67501150	     10.68331640
      0.57223674	     -1.04249423	     -1.45549321	     -0.67461091	     10.71795449
      0.57232589	     -1.04200639	     -1.45870485	     -0.67421074	     10.75276711
      0.57241503	     -1.04151816	     -1.46193284	     -0.67381097	     10.78775464
      0.57252309	     -1.04092591	     -1.46586763	     -0.67332694	     10.83039954
      0.57260001	     -1.04050399	     -1.46868318	     -0.67298278	     10.86091172
      0.57267693	     -1.04008185	     -1.47151105	     -0.67263892	     10.89155512
      0.57278312	     -1.03949860	     -1.47543558	     -0.67216468	     10.93407799
      0.57288092	     -1.03896108	     -1.47907071	     -0.67172845	     10.97346067
      0.57297871	     -1.03842316	     -1.48272598	     -0.67129271	     11.01305677
      0.57306235	     -1.03796289	     -1.48586800	     -0.67092045	     11.04708906
      0.57314598	     -1.03750233	     -1.48902486	     -0.67054855	     11.08127802
      0.57324657	     -1.03694814	     -1.49284119	     -0.67010176	     11.12260343
      0.57333510	     -1.03646006	     -1.49621806	     -0.66970893	     11.15916467
      0.57342363	     -1.03597176	     -1.49961174	     -0.66931650	     11.19590249
      0.57351216	     -1.03548320	     -1.50302227	     -0.66892447	     11.23281704
      0.57360069	     -1.03499444	     -1.50644973	     -0.66853284	     11.26990868
      0.57368922	     -1.03450545	     -1.50989415	     -0.66814161	     11.30717755
      0.57377775	     -1.03401628	     -1.51335561	     -0.66775077	     11.34462395
      0.57386628	     -1.03352691	     -1.51683414	     -0.66736032	     11.38224803
      0.57395481	     -1.03303738	     -1.52032982	     -0.66697027	     11.42005002
      0.57404334	     -1.03254768	     -1.52384268	     -0.66658062	     11.45803005
      0.57415408	     -1.03193495	     -1.52826118	     -0.66609376	     11.50579012
      0.57422821	     -1.03152465	     -1.53123401	     -0.66576820	     11.53791611
      0.57430234	     -1.03111429	     -1.53421900	     -0.66544291	     11.57016729
      0.57441130	     -1.03051099	     -1.53862870	     -0.66496529	     11.61779983
      0.57451527	     -1.02993522	     -1.54286099	     -0.66451010	     11.66350201
      0.57461924	     -1.02935934	     -1.54711741	     -0.66405545	     11.70945067
      0.57469862	     -1.02891966	     -1.55038347	     -0.66370869	     11.74469815
      0.57477800	     -1.02847992	     -1.55366368	     -0.66336225	     11.78008935
      0.57488716	     -1.02787518	     -1.55819793	     -0.66288631	     11.82899557
      0.57497153	     -1.02740781	     -1.56172047	     -0.66251891	     11.86697686
      0.57505589	     -1.02694049	     -1.56525913	     -0.66215186	     11.90512052
      0.57514026	     -1.02647318	     -1.56881394	     -0.66178516	     11.94342642
      0.57525157	     -1.02585671	     -1.57352906	     -0.66130187	     11.99421676
      0.57532817	     -1.02543254	     -1.57679006	     -0.66096965	     12.02933060
      0.57540476	     -1.02500847	     -1.58006447	     -0.66063773	     12.06457800
      0.57550882	     -1.02443247	     -1.58453444	     -0.66018726	     12.11267697
      0.57560788	     -1.02388433	     -1.58881270	     -0.65975893	     12.15869312
      0.57570694	     -1.02333635	     -1.59311355	     -0.65933108	     12.20493186
      0.57578946	     -1.02288007	     -1.59671358	     -0.65897503	     12.24361998
      0.57587198	     -1.02242393	     -1.60032934	     -0.65861931	     12.28246214
      0.57597530	     -1.02185314	     -1.60487845	     -0.65817443	     12.33130882
      0.57605979	     -1.02138654	     -1.60861714	     -0.65781099	     12.37143490
      0.57614428	     -1.02092022	     -1.61237243	     -0.65744790	     12.41172176
      0.57622877	     -1.02045412	     -1.61614434	     -0.65708515	     12.45216900
      0.57633729	     -1.01985584	     -1.62101376	     -0.65661972	     12.50435808
      0.57641471	     -1.01942934	     -1.62450399	     -0.65628806	     12.54174624
      0.57649212	     -1.01900313	     -1.62800824	     -0.65595670	     12.57926821
      0.57659349	     -1.01844542	     -1.63261817	     -0.65552322	     12.62860364
      0.57669118	     -1.01790846	     -1.63708348	     -0.65510596	     12.67636316
      0.57678887	     -1.01737196	     -1.64157121	     -0.65468916	     12.72433386
      0.57687228	     -1.01691433	     -1.64542086	     -0.65433364	     12.76546060
      0.57695570	     -1.01645706	     -1.64928689	     -0.65397845	     12.80674032
      0.57705763	     -1.01589887	     -1.65403357	     -0.65354484	     12.85739239
      0.57714123	     -1.01544152	     -1.65794504	     -0.65318958	     12.89910582
      0.57722484	     -1.01498466	     -1.66187302	     -0.65283465	     12.94097140
      0.57730844	     -1.01452827	     -1.66581754	     -0.65248006	     12.98298848
      0.57741952	     -1.01392269	     -1.67108412	     -0.65200943	     13.03904897
      0.57749467	     -1.01351349	     -1.67466371	     -0.65169137	     13.07712614
      0.57756982	     -1.01310476	     -1.67825669	     -0.65137358	     13.11532424
      0.57767361	     -1.01254105	     -1.68324066	     -0.65093515	     13.16827406
      0.57777388	     -1.01199730	     -1.68808017	     -0.65051204	     13.21964810
      0.57787415	     -1.01145442	     -1.69294356	     -0.65008941	     13.27123407
      0.57795995	     -1.01099061	     -1.69712441	     -0.64972812	     13.31554655
      0.57804576	     -1.01052746	     -1.70132275	     -0.64936717	     13.36001249
      0.57813157	     -1.01006506	     -1.70553860	     -0.64900657	     13.40463113
      0.57821737	     -1.00960338	     -1.70977195	     -0.64864632	     13.44940154
      0.57831848	     -1.00906040	     -1.71478250	     -0.64822229	     13.50234737
      0.57840746	     -1.00858340	     -1.71921236	     -0.64784949	     13.54911693
      0.57849644	     -1.00810731	     -1.72366106	     -0.64747707	     13.59604664
      0.57858542	     -1.00763208	     -1.72812857	     -0.64710501	     13.64313531
      0.57867441	     -1.00715782	     -1.73261490	     -0.64673333	     13.69038197
      0.57876339	     -1.00668447	     -1.73712004	     -0.64636201	     13.73778534
      0.57885237	     -1.00621214	     -1.74164398	     -0.64599107	     13.78534441
      0.57894135	     -1.00574076	     -1.74618671	     -0.64562049	     13.83305785
      0.57903033	     -1.00527044	     -1.75074823	     -0.64525028	     13.88092458
      0.57911931	     -1.00480113	     -1.75532851	     -0.64488043	     13.92894321
      0.57920830	     -1.00433294	     -1.75992755	     -0.64451096	     13.97711262
      0.57929728	     -1.00386580	     -1.76454533	     -0.64414184	     14.02543137
      0.57938626	     -1.00339982	     -1.76918184	     -0.64377310	     14.07389826
      0.57947524	     -1.00293494	     -1.77383705	     -0.64340472	     14.12251180
      0.57956422	     -1.00247127	     -1.77851095	     -0.64303670	     14.17127076
      0.57965321	     -1.00200875	     -1.78320351	     -0.64266905	     14.22017359
      0.57974219	     -1.00154749	     -1.78791472	     -0.64230176	     14.26921900
      0.57983117	     -1.00108741	     -1.79264454	     -0.64193483	     14.31840538
      0.57992015	     -1.00062864	     -1.79739296	     -0.64156827	     14.36773142
      0.58000913	     -1.00017110	     -1.80215993	     -0.64120207	     14.41719543
      0.58008917	     -0.99976072	     -1.80646349	     -0.64087299	     14.46180317
      0.58016920	     -0.99935137	     -1.81078202	     -0.64054421	     14.50652019
      0.58027175	     -0.99882852	     -1.81633685	     -0.64012339	     14.56397053
      0.58035685	     -0.99839594	     -1.82096556	     -0.63977451	     14.61178313
      0.58044195	     -0.99796465	     -1.82561110	     -0.63942595	     14.65971501
      0.58052706	     -0.99753462	     -1.83027345	     -0.63907772	     14.70776464
      0.58062934	     -0.99701951	     -1.83589939	     -0.63865962	     14.76566995
      0.58070877	     -0.99662080	     -1.84028464	     -0.63833528	     14.81074797
      0.58078820	     -0.99622328	     -1.84468444	     -0.63801123	     14.85592465
      0.58088473	     -0.99574173	     -1.85005111	     -0.63761779	     14.91095936
      0.58097852	     -0.99527551	     -1.85528633	     -0.63723590	     14.96457159
      0.58107231	     -0.99481092	     -1.86054170	     -0.63685439	     15.01831546
      0.58115643	     -0.99439575	     -1.86527190	     -0.63651259	     15.06662435
      0.58124055	     -0.99398192	     -1.87001823	     -0.63617111	     15.11503596
      0.58132467	     -0.99356949	     -1.87478064	     -0.63582994	     15.16354887
      0.58140878	     -0.99315843	     -1.87955910	     -0.63548909	     15.21216151
      0.58152472	     -0.99259422	     -1.88617127	     -0.63501982	     15.27932309
      0.58159545	     -0.99225129	     -1.89022008	     -0.63473383	     15.32038676
      0.58166618	     -0.99190940	     -1.89428015	     -0.63444806	     15.36151753
      0.58177889	     -0.99136662	     -1.90077355	     -0.63399310	     15.42720087
      0.58187995	     -0.99088219	     -1.90661927	     -0.63358570	     15.48622831
      0.58201978	     -0.99021529	     -1.91474567	     -0.63302271	     15.56811933
      0.58209065	     -0.98987883	     -1.91888099	     -0.63273769	     15.60971716
      0.58216152	     -0.98954339	     -1.92302742	     -0.63245290	     15.65137583
      0.58229489	     -0.98891494	     -1.93086038	     -0.63191756	     15.72993327
      0.58236804	     -0.98857181	     -1.93517277	     -0.63162430	     15.77310425
      0.58244118	     -0.98822981	     -1.93949686	     -0.63133127	     15.81633627
      0.58255506	     -0.98769951	     -1.94625223	     -0.63087553	     15.88376308
      0.58265213	     -0.98724959	     -1.95203283	     -0.63048749	     15.94135061
      0.58274920	     -0.98680157	     -1.95783382	     -0.63009987	     15.99903876
      0.58283128	     -0.98642427	     -1.96275461	     -0.62977245	     16.04789311
      0.58291336	     -0.98604831	     -1.96768988	     -0.62944531	     16.09681638
      0.58299544	     -0.98567373	     -1.97263956	     -0.62911848	     16.14580729
      0.58310294	     -0.98518510	     -1.97914438	     -0.62869083	     16.21007536
      0.58318586	     -0.98480982	     -1.98417838	     -0.62836132	     16.25972166
      0.58326878	     -0.98443585	     -1.98922693	     -0.62803212	     16.30943246
      0.58335170	     -0.98406324	     -1.99429000	     -0.62770321	     16.35920652
      0.58345876	     -0.98358409	     -2.00084861	     -0.62727898	     16.42356418
      0.58354044	     -0.98322002	     -2.00586863	     -0.62695565	     16.47273327
      0.58362213	     -0.98285720	     -2.01090257	     -0.62663260	     16.52195964
      0.58372081	     -0.98242057	     -2.01700262	     -0.62624272	     16.58150510
      0.58380913	     -0.98203127	     -2.02247969	     -0.62589410	     16.63487011
      0.58389746	     -0.98164346	     -2.02797289	     -0.62554581	     16.68829773
      0.58398579	     -0.98125704	     -2.03348214	     -0.62519786	     16.74178644
      0.58407411	     -0.98087209	     -2.03900739	     -0.62484986	     16.79533496
      0.58416244	     -0.98048850	     -2.04454858	     -0.62450258	     16.84894180
      0.58425076	     -0.98010636	     -2.05010567	     -0.62415564	     16.90260572
      0.58433909	     -0.97972556	     -2.05567858	     -0.62380902	     16.95632527
      0.58442742	     -0.97934619	     -2.06126727	     -0.62346274	     17.01009927
      0.58451574	     -0.97896813	     -2.06687167	     -0.62311680	     17.06392630
      0.58460407	     -0.97859148	     -2.07249175	     -0.62277118	     17.11780524
      0.58469239	     -0.97821612	     -2.07812743	     -0.62242590	     17.17173467
      0.58478072	     -0.97784216	     -2.08377866	     -0.62208094	     17.22571355
      0.58486905	     -0.97746945	     -2.08944539	     -0.62173632	     17.27974048
      0.58494757	     -0.97713928	     -2.09449595	     -0.62143023	     17.32780866
      0.58502609	     -0.97681010	     -2.09955867	     -0.62112441	     17.37591308
      0.58512332	     -0.97640393	     -2.10584454	     -0.62074607	     17.43552894
      0.58522055	     -0.97599928	     -2.11214894	     -0.62036814	     17.49519763
      0.58530010	     -0.97566936	     -2.11732125	     -0.62005919	     17.54405993
      0.58537966	     -0.97534043	     -2.12250587	     -0.61975050	     17.59295579
      0.58547784	     -0.97493595	     -2.12892061	     -0.61936995	     17.65333847
      0.58557601	     -0.97453298	     -2.13535397	     -0.61898980	     17.71376960
      0.58565203	     -0.97422204	     -2.14034812	     -0.61869573	     17.76059442
      0.58572805	     -0.97391197	     -2.14535336	     -0.61840189	     17.80744676
      0.58583111	     -0.97349305	     -2.15215696	     -0.61800391	     17.87101077
      0.58593417	     -0.97307573	     -2.15898080	     -0.61760636	     17.93462260
      0.58600677	     -0.97278279	     -2.16379952	     -0.61732660	     17.97945788
      0.58607936	     -0.97249062	     -2.16862820	     -0.61704706	     18.02431555
      0.58618942	     -0.97204921	     -2.17596771	     -0.61662368	     18.09236405
      0.58628029	     -0.97168610	     -2.18204476	     -0.61627449	     18.14858529
      0.58637117	     -0.97132424	     -2.18813726	     -0.61592565	     18.20483867
      0.58646204	     -0.97096355	     -2.19424514	     -0.61557714	     18.26112310
      0.58655291	     -0.97060412	     -2.20036837	     -0.61522898	     18.31743774
      0.58663105	     -0.97029594	     -2.20564619	     -0.61492985	     18.36588831
      0.58670920	     -0.96998866	     -2.21093529	     -0.61463097	     18.41435991
      0.58680671	     -0.96960642	     -2.21755122	     -0.61425836	     18.47487555
      0.58690423	     -0.96922554	     -2.22418458	     -0.61388614	     18.53542186
      0.58698284	     -0.96891942	     -2.22954498	     -0.61358634	     18.58425540
      0.58706146	     -0.96861418	     -2.23491662	     -0.61328679	     18.63310760
      0.58715997	     -0.96823286	     -2.24166378	     -0.61291178	     18.69435108
      0.58725849	     -0.96785291	     -2.24842848	     -0.61253716	     18.75562187
      0.58733431	     -0.96756132	     -2.25364699	     -0.61224909	     18.80279834
      0.58741014	     -0.96727054	     -2.25887581	     -0.61196126	     18.84998990
      0.58751256	     -0.96687896	     -2.26595509	     -0.61157284	     18.91375820
      0.58761499	     -0.96648880	     -2.27305305	     -0.61118484	     18.97755196
      0.58768817	     -0.96621081	     -2.27813642	     -0.61090785	     19.02315182
      0.58776136	     -0.96593356	     -2.28322926	     -0.61063108	     19.06876373
      0.58786893	     -0.96552729	     -2.29073173	     -0.61022468	     19.13582400
      0.58795995	     -0.96518471	     -2.29709573	     -0.60988117	     19.19258493
      0.58805097	     -0.96484316	     -2.30347420	     -0.60953800	     19.24936213
      0.58814199	     -0.96450269	     -2.30986711	     -0.60919516	     19.30615497
      0.58822305	     -0.96420032	     -2.31557254	     -0.60889012	     19.35674531
      0.58830411	     -0.96389880	     -2.32128934	     -0.60858535	     19.40734700
      0.58838517	     -0.96359807	     -2.32701747	     -0.60828084	     19.45795946
      0.58849051	     -0.96320849	     -2.33447831	     -0.60788550	     19.52374807
      0.58857274	     -0.96290527	     -2.34031577	     -0.60757720	     19.57511690
      0.58865497	     -0.96260290	     -2.34616477	     -0.60726916	     19.62649525
      0.58873720	     -0.96230132	     -2.35202526	     -0.60696139	     19.67788259
      0.58884218	     -0.96191752	     -2.35952329	     -0.60656890	     19.74349488
      0.58892279	     -0.96162368	     -2.36529333	     -0.60626781	     19.79388453
      0.58900340	     -0.96133062	     -2.37107430	     -0.60596699	     19.84428142
      0.58910067	     -0.96097795	     -2.37806489	     -0.60560432	     19.90510600
      0.58919794	     -0.96062642	     -2.38507129	     -0.60524202	     19.96593976
      0.58927174	     -0.96036036	     -2.39039808	     -0.60496737	     20.01210453
      0.58934555	     -0.96009496	     -2.39573391	     -0.60469293	     20.05827388
      0.58945003	     -0.95972027	     -2.40330277	     -0.60430481	     20.12363886
      0.58954095	     -0.95939526	     -2.40990337	     -0.60396743	     20.18052184
      0.58963186	     -0.95907113	     -2.41651754	     -0.60363038	     20.23740998
      0.58972278	     -0.95874796	     -2.42314522	     -0.60329366	     20.29430287
      0.58980210	     -0.95846667	     -2.42893921	     -0.60300011	     20.34394813
      0.58988143	     -0.95818609	     -2.43474342	     -0.60270681	     20.39359625
      0.58996076	     -0.95790617	     -2.44055781	     -0.60241376	     20.44324681
      0.59007111	     -0.95751791	     -2.44866342	     -0.60200649	     20.51232198
      0.59015216	     -0.95723356	     -2.45462864	     -0.60170770	     20.56305277
      0.59023320	     -0.95694993	     -2.46060438	     -0.60140916	     20.61378498
      0.59033078	     -0.95660932	     -2.46781309	     -0.60105006	     20.67486806
      0.59041724	     -0.95630838	     -2.47421309	     -0.60073218	     20.72899216
      0.59050371	     -0.95600817	     -2.48062493	     -0.60041460	     20.78311652
      0.59059017	     -0.95570876	     -2.48704858	     -0.60009730	     20.83724087
      0.59067663	     -0.95541007	     -2.49348399	     -0.59978029	     20.89136470
      0.59076309	     -0.95511216	     -2.49993112	     -0.59946358	     20.94548774
      0.59084955	     -0.95481497	     -2.50638993	     -0.59914715	     20.99960951
      0.59093601	     -0.95451855	     -2.51286038	     -0.59883101	     21.05372974
      0.59102247	     -0.95422284	     -2.51934242	     -0.59851516	     21.10784796
      0.59110893	     -0.95392788	     -2.52583603	     -0.59819960	     21.16196393
      0.59119539	     -0.95363362	     -2.53234116	     -0.59788432	     21.21607717
      0.59128185	     -0.95334011	     -2.53885777	     -0.59756933	     21.27018745
      0.59136831	     -0.95304728	     -2.54538581	     -0.59725463	     21.32429432
      0.59145478	     -0.95275520	     -2.55192526	     -0.59694022	     21.37839756
      0.59154124	     -0.95246378	     -2.55847606	     -0.59662609	     21.43249672
      0.59162770	     -0.95217309	     -2.56503819	     -0.59631225	     21.48659159
      0.59171416	     -0.95188307	     -2.57161160	     -0.59599869	     21.54068174
      0.59180062	     -0.95159376	     -2.57819625	     -0.59568542	     21.59476697
      0.59188708	     -0.95130511	     -2.58479210	     -0.59537243	     21.64884686
      0.59197354	     -0.95101716	     -2.59139912	     -0.59505972	     21.70292122
      0.59206000	     -0.95072986	     -2.59801727	     -0.59474730	     21.75698963
      0.59214646	     -0.95044326	     -2.60464650	     -0.59443517	     21.81105191
      0.59223292	     -0.95015729	     -2.61128678	     -0.59412331	     21.86510766
      0.59231939	     -0.94987201	     -2.61793807	     -0.59381174	     21.91915672
      0.59240585	     -0.94958735	     -2.62460034	     -0.59350045	     21.97319869
      0.59249231	     -0.94930337	     -2.63127354	     -0.59318945	     22.02723340
      0.59257877	     -0.94902000	     -2.63795764	     -0.59287872	     22.08126048
      0.59266523	     -0.94873731	     -2.64465260	     -0.59256828	     22.13527977
      0.59275169	     -0.94845522	     -2.65135837	     -0.59225811	     22.18929089
      0.59283815	     -0.94817380	     -2.65807494	     -0.59194823	     22.24329372
      0.59292461	     -0.94789296	     -2.66480224	     -0.59163863	     22.29728787
      0.59301107	     -0.94761278	     -2.67154027	     -0.59132931	     22.35127322
      0.59309753	     -0.94733318	     -2.67828896	     -0.59102026	     22.40524940
      0.59318400	     -0.94705424	     -2.68504828	     -0.59071150	     22.45921631
      0.59327046	     -0.94677586	     -2.69181821	     -0.59040301	     22.51317356
      0.59335692	     -0.94649813	     -2.69859870	     -0.59009481	     22.56712107
      0.59344338	     -0.94622095	     -2.70538971	     -0.58978688	     22.62105847
      0.59352984	     -0.94594442	     -2.71219121	     -0.58947923	     22.67498568
      0.59361630	     -0.94566843	     -2.71900316	     -0.58917185	     22.72890233
      0.59370276	     -0.94539307	     -2.72582554	     -0.58886476	     22.78280836
      0.59378922	     -0.94511825	     -2.73265829	     -0.58855794	     22.83670340
      0.59387568	     -0.94484406	     -2.73950138	     -0.58825139	     22.89058739
      0.59396214	     -0.94457039	     -2.74635479	     -0.58794513	     22.94445998
      0.59404860	     -0.94429734	     -2.75321846	     -0.58763913	     22.99832113
      0.59413507	     -0.94402481	     -2.76009238	     -0.58733342	     23.05217046
      0.59422153	     -0.94375289	     -2.76697650	     -0.58702797	     23.10600796
      0.59429925	     -0.94350888	     -2.77317367	     -0.58675363	     23.15439493
      0.59437698	     -0.94326536	     -2.77937904	     -0.58647951	     23.20277202
      0.59447124	     -0.94297058	     -2.78691577	     -0.58614735	     23.26142957
      0.59456550	     -0.94267649	     -2.79446448	     -0.58581552	     23.32007214
      0.59464506	     -0.94242873	     -2.80084515	     -0.58553570	     23.36955677
      0.59472462	     -0.94218146	     -2.80723428	     -0.58525610	     23.41903045
      0.59480419	     -0.94193463	     -2.81363185	     -0.58497674	     23.46849295
      0.59491107	     -0.94160377	     -2.82223955	     -0.58460181	     23.53492293
      0.59499126	     -0.94135603	     -2.82870770	     -0.58432077	     23.58475070
      0.59507145	     -0.94110877	     -2.83518434	     -0.58403997	     23.63456675
      0.59515165	     -0.94086194	     -2.84166942	     -0.58375941	     23.68437088
      0.59525942	     -0.94053095	     -2.85039807	     -0.58338271	     23.75128435
      0.59533805	     -0.94028994	     -2.85677597	     -0.58310815	     23.80008986
      0.59541668	     -0.94004938	     -2.86316192	     -0.58283381	     23.84888359
      0.59551479	     -0.93974979	     -2.87114119	     -0.58249181	     23.90974898
      0.59560185	     -0.93948450	     -2.87823224	     -0.58218862	     23.96374395
      0.59568891	     -0.93921969	     -2.88533305	     -0.58188571	     24.01772391
      0.59577597	     -0.93895542	     -2.89244357	     -0.58158306	     24.07168883
      0.59586303	     -0.93869161	     -2.89956378	     -0.58128069	     24.12563843
      0.59595009	     -0.93842834	     -2.90669364	     -0.58097859	     24.17957272
      0.59603715	     -0.93816551	     -2.91383311	     -0.58067676	     24.23349141
      0.59611436	     -0.93793286	     -2.92017341	     -0.58040928	     24.28130095
      0.59619158	     -0.93770055	     -2.92652123	     -0.58014202	     24.32909802
      0.59628627	     -0.93741622	     -2.93431586	     -0.57981456	     24.38769516
      0.59638096	     -0.93713242	     -2.94212172	     -0.57948741	     24.44627329
      0.59645884	     -0.93689947	     -2.94854996	     -0.57921860	     24.49443603
      0.59653672	     -0.93666687	     -2.95498574	     -0.57895000	     24.54258569
      0.59663250	     -0.93638134	     -2.96291147	     -0.57861994	     24.60178749
      0.59672829	     -0.93609633	     -2.97084853	     -0.57829021	     24.66096924
      0.59680293	     -0.93587467	     -2.97704157	     -0.57803348	     24.70707467
      0.59687757	     -0.93565331	     -2.98324144	     -0.57777695	     24.75316773
      0.59697783	     -0.93535654	     -2.99157949	     -0.57743270	     24.81505809
      0.59707809	     -0.93506034	     -2.99992979	     -0.57708880	     24.87692589
      0.59714953	     -0.93484967	     -3.00588773	     -0.57684395	     24.92099966
      0.59722097	     -0.93463928	     -3.01185184	     -0.57659928	     24.96506181
      0.59732758	     -0.93432591	     -3.02076297	     -0.57623452	     25.03079011
      0.59741638	     -0.93406536	     -3.02819615	     -0.57593098	     25.08552028
      0.59750518	     -0.93380530	     -3.03563876	     -0.57562772	     25.14023230
      0.59759399	     -0.93354566	     -3.04309078	     -0.57532474	     25.19492596
      0.59768279	     -0.93328652	     -3.05055217	     -0.57502203	     25.24960130
      0.59775928	     -0.93306363	     -3.05698631	     -0.57476153	     25.29667946
      0.59783576	     -0.93284111	     -3.06342735	     -0.57450122	     25.34374388
      0.59793107	     -0.93256425	     -3.07146318	     -0.57417714	     25.40237152
      0.59802638	     -0.93228794	     -3.07950966	     -0.57385338	     25.46097758
      0.59810332	     -0.93206522	     -3.08601260	     -0.57359226	     25.50826911
      0.59818026	     -0.93184287	     -3.09252243	     -0.57333135	     25.55554647
      0.59827658	     -0.93156491	     -3.10068241	     -0.57300498	     25.61471742
      0.59837290	     -0.93128749	     -3.10885311	     -0.57267893	     25.67386593
      0.59844709	     -0.93107413	     -3.11515351	     -0.57242802	     25.71940687
      0.59852128	     -0.93086109	     -3.12146022	     -0.57217731	     25.76493440
      0.59862147	     -0.93057383	     -3.12998706	     -0.57183903	     25.82639513
      0.59872165	     -0.93028715	     -3.13852535	     -0.57150110	     25.88783116
      0.59879323	     -0.93008263	     -3.14463197	     -0.57125990	     25.93170495
      0.59886480	     -0.92987840	     -3.15074439	     -0.57101887	     25.97556605
      0.59897011	     -0.92957837	     -3.15974897	     -0.57066454	     26.04008185
      0.59905914	     -0.92932521	     -3.16737025	     -0.57036531	     26.09459519
      0.59914816	     -0.92907244	     -3.17500040	     -0.57006636	     26.14908855
      0.59923718	     -0.92882010	     -3.18263941	     -0.56976768	     26.20356197
      0.59931659	     -0.92859531	     -3.18946107	     -0.56950148	     26.25213694
      0.59939600	     -0.92837087	     -3.19628973	     -0.56923549	     26.30069594
      0.59947541	     -0.92814673	     -3.20312537	     -0.56896971	     26.34923883
      0.59957812	     -0.92785731	     -3.21197675	     -0.56862628	     26.41199944
      0.59965869	     -0.92763063	     -3.21892789	     -0.56835714	     26.46120998
      0.59973925	     -0.92740430	     -3.22588614	     -0.56808822	     26.51040387
      0.59981982	     -0.92717827	     -3.23285146	     -0.56781953	     26.55958097
      0.59992211	     -0.92689175	     -3.24170553	     -0.56747868	     26.62199720
      0.60000113	     -0.92667073	     -3.24855286	     -0.56721562	     26.67019379
      0.60008015	     -0.92645005	     -3.25540694	     -0.56695277	     26.71837417
      0.60017509	     -0.92618525	     -3.26365135	     -0.56663723	     26.77624383
      0.60027004	     -0.92592092	     -3.27190543	     -0.56632198	     26.83408995
      0.60034249	     -0.92571944	     -3.27821076	     -0.56608162	     26.87821756
      0.60041495	     -0.92551824	     -3.28452169	     -0.56584143	     26.92233141
      0.60051679	     -0.92523585	     -3.29340119	     -0.56550414	     26.98431056
      0.60060563	     -0.92498990	     -3.30115670	     -0.56521017	     27.03835934
      0.60069447	     -0.92474428	     -3.30892052	     -0.56491646	     27.09238715
      0.60078332	     -0.92449906	     -3.31669263	     -0.56462302	     27.14639405
      0.60086123	     -0.92428427	     -3.32351524	     -0.56436590	     27.19373847
      0.60093914	     -0.92406978	     -3.33034418	     -0.56410898	     27.24106675
      0.60101705	     -0.92385555	     -3.33717943	     -0.56385226	     27.28837876
      0.60112399	     -0.92356196	     -3.34657169	     -0.56350022	     27.35329246
      0.60120355	     -0.92334384	     -3.35356695	     -0.56323856	     27.40156666
      0.60128312	     -0.92312602	     -3.36056872	     -0.56297711	     27.44982386
      0.60136268	     -0.92290846	     -3.36757698	     -0.56271587	     27.49806396
      0.60146841	     -0.92261980	     -3.37690037	     -0.56236902	     27.56214445
      0.60154613	     -0.92240789	     -3.38376095	     -0.56211430	     27.60922862
      0.60162385	     -0.92219627	     -3.39062765	     -0.56185978	     27.65629645
      0.60172062	     -0.92193309	     -3.39918683	     -0.56154313	     27.71488383
      0.60180676	     -0.92169922	     -3.40681266	     -0.56126155	     27.76700669
      0.60189289	     -0.92146562	     -3.41444594	     -0.56098022	     27.81910925
      0.60197903	     -0.92123237	     -3.42208664	     -0.56069914	     27.87119160
      0.60206516	     -0.92099939	     -3.42973474	     -0.56041829	     27.92325358
      0.60215130	     -0.92076677	     -3.43739021	     -0.56013769	     27.97529529
      0.60223743	     -0.92053440	     -3.44505303	     -0.55985733	     28.02731654
      0.60231300	     -0.92033083	     -3.45178183	     -0.55961157	     28.07293929
      0.60238857	     -0.92012746	     -3.45851626	     -0.55936599	     28.11854626
      0.60248312	     -0.91987337	     -3.46695001	     -0.55905899	     28.17558592
      0.60257767	     -0.91961960	     -3.47539251	     -0.55875229	     28.23260084
      0.60265398	     -0.91941509	     -3.48221278	     -0.55850496	     28.27859949
      0.60273029	     -0.91921077	     -3.48903869	     -0.55825782	     28.32458196
      0.60282602	     -0.91895483	     -3.49760939	     -0.55794806	     28.38224156
      0.60292174	     -0.91869920	     -3.50618892	     -0.55763860	     28.43987565
      0.60299460	     -0.91850494	     -3.51272451	     -0.55740328	     28.48372262
      0.60306745	     -0.91831084	     -3.51926517	     -0.55716813	     28.52755476
      0.60316821	     -0.91804277	     -3.52831938	     -0.55684319	     28.58815104
      0.60326897	     -0.91777506	     -3.53738324	     -0.55651858	     28.64871892
      0.60333835	     -0.91759100	     -3.54362961	     -0.55629526	     28.69040547
      0.60340773	     -0.91740709	     -3.54988051	     -0.55607210	     28.73207851
      0.60351601	     -0.91712041	     -3.55964637	     -0.55572409	     28.79709744
      0.60360421	     -0.91688723	     -3.56760862	     -0.55544092	     28.85002987
      0.60369241	     -0.91665436	     -3.57557814	     -0.55515799	     28.90294050
      0.60378061	     -0.91642175	     -3.58355490	     -0.55487532	     28.95582921
      0.60386880	     -0.91618948	     -3.59153889	     -0.55459289	     29.00869611
      0.60394341	     -0.91599318	     -3.59829795	     -0.55435419	     29.05339767
      0.60401801	     -0.91579712	     -3.60506214	     -0.55411566	     29.09808360
      0.60411366	     -0.91554605	     -3.61374151	     -0.55381013	     29.15534920
      0.60420930	     -0.91529533	     -3.62242927	     -0.55350488	     29.21258901
      0.60428431	     -0.91509892	     -3.62924779	     -0.55326572	     29.25745671
      0.60435931	     -0.91490274	     -3.63607144	     -0.55302673	     29.30230854
      0.60445626	     -0.91464943	     -3.64489935	     -0.55271808	     29.36026102
      0.60455321	     -0.91439649	     -3.65373574	     -0.55240973	     29.41818691
      0.60462511	     -0.91420907	     -3.66029476	     -0.55218123	     29.46113059
      0.60469701	     -0.91402186	     -3.66685841	     -0.55195290	     29.50405964
      0.60479875	     -0.91375725	     -3.67615380	     -0.55163008	     29.56477856
      0.60488645	     -0.91352947	     -3.68417377	     -0.55135208	     29.61709428
      0.60497415	     -0.91330192	     -3.69220056	     -0.55107432	     29.66938806
      0.60506185	     -0.91307468	     -3.70023417	     -0.55079681	     29.72165999
      0.60514955	     -0.91284765	     -3.70827456	     -0.55051953	     29.77390991
      0.60522357	     -0.91265629	     -3.71506585	     -0.55028570	     29.81799147
      0.60529759	     -0.91246508	     -3.72186194	     -0.55005204	     29.86205733
      0.60539373	     -0.91221703	     -3.73069598	     -0.54974881	     29.91926759
      0.60548986	     -0.91196926	     -3.73953807	     -0.54944587	     29.97645138
      0.60556375	     -0.91177909	     -3.74633883	     -0.54921326	     30.02038031
      0.60563763	     -0.91158907	     -3.75314431	     -0.54898081	     30.06429357
      0.60573609	     -0.91133614	     -3.76222135	     -0.54867129	     30.12279299
      0.60583456	     -0.91108348	     -3.77130672	     -0.54836207	     30.18126456
      0.60590448	     -0.91090429	     -3.77776404	     -0.54814265	     30.22277325
      0.60597441	     -0.91072522	     -3.78422552	     -0.54792338	     30.26426786
      0.60607993	     -0.91045534	     -3.79398306	     -0.54759282	     30.32685216
      0.60616756	     -0.91023146	     -3.80209411	     -0.54731854	     30.37880567
      0.60625519	     -0.91000785	     -3.81021165	     -0.54704449	     30.43073716
      0.60634282	     -0.90978444	     -3.81833564	     -0.54677069	     30.48264650
      0.60643045	     -0.90956133	     -3.82646608	     -0.54649712	     30.53453383
      0.60650476	     -0.90937229	     -3.83336524	     -0.54626533	     30.57851390
      0.60657906	     -0.90918345	     -3.84026900	     -0.54603371	     30.62247812
      0.60667416	     -0.90894200	     -3.84911140	     -0.54573753	     30.67872203
      0.60676926	     -0.90870086	     -3.85796128	     -0.54544162	     30.73493993
      0.60684403	     -0.90851145	     -3.86492369	     -0.54520919	     30.77911627
      0.60691879	     -0.90832224	     -3.87189070	     -0.54497694	     30.82327654
      0.60701513	     -0.90807865	     -3.88087533	     -0.54467790	     30.88015891
      0.60711147	     -0.90783538	     -3.88986754	     -0.54437914	     30.93701453
      0.60718315	     -0.90765451	     -3.89656345	     -0.54415702	     30.97930281
      0.60725484	     -0.90747382	     -3.90326353	     -0.54393506	     31.02157630
      0.60735589	     -0.90721936	     -3.91271520	     -0.54362244	     31.08114086
      0.60744314	     -0.90699992	     -3.92088252	     -0.54335277	     31.13254601
      0.60753038	     -0.90678068	     -3.92905594	     -0.54308333	     31.18392908
      0.60761763	     -0.90656170	     -3.93723545	     -0.54281412	     31.23529018
      0.60770488	     -0.90634290	     -3.94542103	     -0.54254514	     31.28662915
      0.60777871	     -0.90615797	     -3.95235235	     -0.54231772	     31.33005482
      0.60785254	     -0.90597316	     -3.95928798	     -0.54209045	     31.37346464
      0.60794801	     -0.90573444	     -3.96826327	     -0.54179681	     31.42957719
      0.60804348	     -0.90549595	     -3.97724571	     -0.54150344	     31.48566326
      0.60811720	     -0.90531201	     -3.98418640	     -0.54127710	     31.52895213
      0.60819092	     -0.90512820	     -3.99113134	     -0.54105093	     31.57222518
      0.60828863	     -0.90488485	     -4.00034255	     -0.54075141	     31.62955419
      0.60838633	     -0.90464173	     -4.00956116	     -0.54045218	     31.68685543
      0.60845620	     -0.90446809	     -4.01615753	     -0.54023839	     31.72781219
      0.60852606	     -0.90429456	     -4.02275766	     -0.54002474	     31.76875472
      0.60863052	     -0.90403539	     -4.03263227	     -0.53970560	     31.82994004
      0.60871768	     -0.90381934	     -4.04087864	     -0.53943954	     31.88097249
      0.60880484	     -0.90360353	     -4.04913081	     -0.53917371	     31.93198290
      0.60889200	     -0.90338789	     -4.05738875	     -0.53890810	     31.98297115
      0.60897917	     -0.90317251	     -4.06565245	     -0.53864271	     32.03393738
      0.60905329	     -0.90298947	     -4.07268426	     -0.53841721	     32.07726068
      0.60912741	     -0.90280661	     -4.07972021	     -0.53819188	     32.12056804
      0.60922186	     -0.90257379	     -4.08869214	     -0.53790497	     32.17573172
      0.60931632	     -0.90234124	     -4.09767075	     -0.53761832	     32.23086946
      0.60939089	     -0.90215776	     -4.10476450	     -0.53739218	     32.27438510
      0.60946547	     -0.90197446	     -4.11186239	     -0.53716621	     32.31788458
      0.60956112	     -0.90173955	     -4.12097256	     -0.53687660	     32.37365564
      0.60965678	     -0.90150491	     -4.13008948	     -0.53658727	     32.42940009
      0.60972834	     -0.90132949	     -4.13691451	     -0.53637098	     32.47108668
      0.60979990	     -0.90115424	     -4.14374330	     -0.53615485	     32.51275838
      0.60990012	     -0.90090902	     -4.15331241	     -0.53585244	     32.57108899
      0.60998689	     -0.90069692	     -4.16160398	     -0.53559082	     32.62157248
      0.61007366	     -0.90048499	     -4.16990101	     -0.53532943	     32.67203395
      0.61016043	     -0.90027330	     -4.17820349	     -0.53506825	     32.72247352
      0.61024721	     -0.90006175	     -4.18651139	     -0.53480730	     32.77289103
      0.61032096	     -0.89988214	     -4.19357665	     -0.53458568	     32.81572447
      0.61039471	     -0.89970265	     -4.20064581	     -0.53436422	     32.85854198
      0.61048938	     -0.89947244	     -4.20972661	     -0.53408016	     32.91348618
      0.61058406	     -0.89924243	     -4.21881377	     -0.53379635	     32.96840414
      0.61065773	     -0.89906365	     -4.22588907	     -0.53357570	     33.01111885
      0.61073140	     -0.89888498	     -4.23296821	     -0.53335520	     33.05381765
      0.61082818	     -0.89865048	     -4.24227391	     -0.53306577	     33.10988727
      0.61092496	     -0.89841618	     -4.25158619	     -0.53277661	     33.16592946
      0.61099492	     -0.89824700	     -4.25832179	     -0.53256776	     33.20642342
      0.61106488	     -0.89807791	     -4.26506079	     -0.53235904	     33.24690302
      0.61116798	     -0.89782896	     -4.27499841	     -0.53205172	     33.30653262
      0.61125463	     -0.89761990	     -4.28335660	     -0.53179365	     33.35662685
      0.61134129	     -0.89741105	     -4.29171997	     -0.53153579	     33.40669915
      0.61142794	     -0.89720235	     -4.30008850	     -0.53127816	     33.45674943
      0.61151460	     -0.89699388	     -4.30846217	     -0.53102073	     33.50677782
      0.61158867	     -0.89681578	     -4.31562388	     -0.53080087	     33.54952357
      0.61166274	     -0.89663784	     -4.32278933	     -0.53058115	     33.59225332
      0.61175638	     -0.89641306	     -4.33185334	     -0.53030362	     33.64625006
      0.61185003	     -0.89618851	     -4.34092329	     -0.53002633	     33.70022119
      0.61192455	     -0.89600992	     -4.34814609	     -0.52980582	     33.74315731
      0.61199908	     -0.89583148	     -4.35537263	     -0.52958547	     33.78607721
      0.61209385	     -0.89560474	     -4.36456754	     -0.52930549	     33.84063227
      0.61218863	     -0.89537825	     -4.37376845	     -0.52902577	     33.89516109
      0.61226025	     -0.89520718	     -4.38072588	     -0.52881454	     33.93635309
      0.61233187	     -0.89503626	     -4.38768672	     -0.52860346	     33.97753011
      0.61243094	     -0.89480003	     -4.39732013	     -0.52831175	     34.03445898
      0.61253000	     -0.89456406	     -4.40695999	     -0.52802031	     34.09135914
      0.61259880	     -0.89440028	     -4.41365802	     -0.52781809	     34.13085550
      0.61266759	     -0.89423665	     -4.42035914	     -0.52761600	     34.17033804
      0.61277262	     -0.89398703	     -4.43059544	     -0.52730774	     34.23058775
      0.61285986	     -0.89377989	     -4.43910378	     -0.52705192	     34.28061030
      0.61294710	     -0.89357289	     -4.44761705	     -0.52679631	     34.33061048
      0.61303434	     -0.89336610	     -4.45613522	     -0.52654091	     34.38058841
      0.61311120	     -0.89318401	     -4.46364453	     -0.52631606	     34.42460481
      0.61318807	     -0.89300208	     -4.47115763	     -0.52609138	     34.46860393
      0.61326494	     -0.89282026	     -4.47867451	     -0.52586686	     34.51258570
      0.61336732	     -0.89257832	     -4.48869244	     -0.52556807	     34.57114031
      0.61344553	     -0.89239363	     -4.49634970	     -0.52534002	     34.61584986
      0.61352374	     -0.89220910	     -4.50401082	     -0.52511214	     34.66054152
      0.61360195	     -0.89202469	     -4.51167580	     -0.52488444	     34.70521520
      0.61370357	     -0.89178531	     -4.52164072	     -0.52458883	     34.76323334
      0.61378017	     -0.89160499	     -4.52915608	     -0.52436620	     34.80694468
      0.61385676	     -0.89142484	     -4.53667511	     -0.52414374	     34.85063886
      0.61395041	     -0.89120473	     -4.54587244	     -0.52387199	     34.90403362
      0.61403450	     -0.89100726	     -4.55413686	     -0.52362814	     34.95196363
      0.61411860	     -0.89080990	     -4.56240564	     -0.52338450	     34.99987281
      0.61420270	     -0.89061273	     -4.57067878	     -0.52314105	     35.04776130
      0.61428680	     -0.89041567	     -4.57895625	     -0.52289779	     35.09562895
      0.61437089	     -0.89021882	     -4.58723805	     -0.52265473	     35.14347591
      0.61445499	     -0.89002206	     -4.59552416	     -0.52241187	     35.19130201
      0.61453021	     -0.88984624	     -4.60293925	     -0.52219481	     35.23406223
      0.61460543	     -0.88967051	     -4.61035777	     -0.52197790	     35.27680577
      0.61469631	     -0.88945837	     -4.61932572	     -0.52171603	     35.32842834
      0.61478720	     -0.88924637	     -4.62829863	     -0.52145438	     35.38002659
      0.61486313	     -0.88906943	     -4.63579882	     -0.52123597	     35.42311558
      0.61493906	     -0.88889257	     -4.64330244	     -0.52101771	     35.46618757
      0.61503079	     -0.88867909	     -4.65237270	     -0.52075423	     35.51820346
      0.61512253	     -0.88846574	     -4.66144796	     -0.52049098	     35.57019456
      0.61519561	     -0.88829594	     -4.66868173	     -0.52028141	     35.61159792
      0.61526870	     -0.88812621	     -4.67591864	     -0.52007199	     35.65298553
      0.61536417	     -0.88790469	     -4.68537690	     -0.51979864	     35.70702627
      0.61545964	     -0.88768332	     -4.69484050	     -0.51952554	     35.76104015
      0.61553002	     -0.88752027	     -4.70182097	     -0.51932436	     35.80084491
      0.61560041	     -0.88735730	     -4.70880432	     -0.51912331	     35.84063505
      0.61570086	     -0.88712490	     -4.71877561	     -0.51883662	     35.89739652
      0.61578646	     -0.88692701	     -4.72727702	     -0.51859253	     35.94574104
      0.61587205	     -0.88672930	     -4.73578265	     -0.51834864	     35.99406406
      0.61595765	     -0.88653170	     -4.74429248	     -0.51810495	     36.04236547
      0.61604325	     -0.88633429	     -4.75280651	     -0.51786146	     36.09064541
      0.61611795	     -0.88616208	     -4.76024025	     -0.51764913	     36.13276239
      0.61619265	     -0.88599002	     -4.76767716	     -0.51743694	     36.17486302
      0.61628397	     -0.88577982	     -4.77677218	     -0.51717777	     36.22630362
      0.61637528	     -0.88556982	     -4.78587192	     -0.51691882	     36.27771974
      0.61645039	     -0.88539716	     -4.79336068	     -0.51670599	     36.31999510
      0.61652551	     -0.88522465	     -4.80085261	     -0.51649331	     36.36225391
      0.61661771	     -0.88501301	     -4.81005380	     -0.51623243	     36.41410683
      0.61670992	     -0.88480156	     -4.81925973	     -0.51597178	     36.46593479
      0.61678257	     -0.88463505	     -4.82651620	     -0.51576658	     36.50675124
      0.61685522	     -0.88446866	     -4.83377560	     -0.51556152	     36.54755220
      0.61695074	     -0.88425002	     -4.84332569	     -0.51529209	     36.60117928
      0.61704627	     -0.88403158	     -4.85288081	     -0.51502291	     36.65477954
      0.61711659	     -0.88387086	     -4.85991760	     -0.51482491	     36.69421789
      0.61718691	     -0.88371027	     -4.86695709	     -0.51462705	     36.73364174
      0.61728672	     -0.88348247	     -4.87695349	     -0.51434644	     36.78957449
      0.61737242	     -0.88328703	     -4.88554140	     -0.51410569	     36.83757880
      0.61745812	     -0.88309171	     -4.89413328	     -0.51386514	     36.88556142
      0.61754383	     -0.88289656	     -4.90272913	     -0.51362478	     36.93352248
      0.61762953	     -0.88270151	     -4.91132891	     -0.51338461	     36.98146180
      0.61770254	     -0.88253549	     -4.91865844	     -0.51318016	     37.02228585
      0.61777556	     -0.88236954	     -4.92599081	     -0.51297585	     37.06309414
      0.61786880	     -0.88215779	     -4.93535865	     -0.51271515	     37.11518502
      0.61796204	     -0.88194617	     -4.94473109	     -0.51245467	     37.16725023
      0.61803498	     -0.88178076	     -4.95206637	     -0.51225106	     37.20796309
      0.61810792	     -0.88161543	     -4.95940444	     -0.51204758	     37.24866021
      0.61820316	     -0.88139974	     -4.96898969	     -0.51178213	     37.30177333
      0.61829840	     -0.88118418	     -4.97857969	     -0.51151691	     37.35485965
      0.61836779	     -0.88102726	     -4.98557010	     -0.51132381	     37.39352247
      0.61843718	     -0.88087041	     -4.99256300	     -0.51113084	     37.43217103
      0.61853835	     -0.88064189	     -5.00276315	     -0.51084972	     37.48849531
      0.61862386	     -0.88044888	     -5.01138793	     -0.51061234	     37.53607423
      0.61870937	     -0.88025604	     -5.02001647	     -0.51037514	     37.58363164
      0.61879487	     -0.88006329	     -5.02864875	     -0.51013814	     37.63116741
      0.61888038	     -0.87987073	     -5.03728478	     -0.50990133	     37.67868171
      0.61895369	     -0.87970570	     -5.04469161	     -0.50969845	     37.71939962
      0.61902699	     -0.87954080	     -5.05210118	     -0.50949572	     37.76010174
      0.61911927	     -0.87933335	     -5.06143209	     -0.50924072	     37.81131434
      0.61921155	     -0.87912607	     -5.07076729	     -0.50898594	     37.86250187
      0.61928530	     -0.87896049	     -5.07823115	     -0.50878247	     37.90339334
      0.61935905	     -0.87879504	     -5.08569775	     -0.50857915	     37.94426882
      0.61945243	     -0.87858566	     -5.09515596	     -0.50832189	     37.99600290
      0.61954581	     -0.87837647	     -5.10461850	     -0.50806486	     38.04771129
      0.61961673	     -0.87821766	     -5.11180758	     -0.50786982	     38.08696316
      0.61968765	     -0.87805898	     -5.11899914	     -0.50767490	     38.12620023
      0.61978518	     -0.87784088	     -5.12889352	     -0.50740705	     38.18013754
      0.61988271	     -0.87762297	     -5.13879258	     -0.50713944	     38.23404681
      0.61995087	     -0.87747075	     -5.14571339	     -0.50695257	     38.27170502
      0.62001903	     -0.87731863	     -5.15263646	     -0.50676581	     38.30934955
      0.62012229	     -0.87708833	     -5.16312880	     -0.50648311	     38.36635262
      0.62020835	     -0.87689656	     -5.17187690	     -0.50624772	     38.41383407
      0.62029440	     -0.87670489	     -5.18062858	     -0.50601252	     38.46129359
      0.62038046	     -0.87651339	     -5.18938382	     -0.50577751	     38.50873130
      0.62045661	     -0.87634398	     -5.19713487	     -0.50556969	     38.55069375
      0.62053277	     -0.87617471	     -5.20488870	     -0.50536201	     38.59263912
      0.62060892	     -0.87600552	     -5.21264528	     -0.50515449	     38.63456730
      0.62070922	     -0.87578287	     -5.22286511	     -0.50488139	     38.68976169
      0.62078665	     -0.87561108	     -5.23075811	     -0.50467074	     38.73235155
      0.62086408	     -0.87543941	     -5.23865393	     -0.50446024	     38.77492373
      0.62094151	     -0.87526783	     -5.24655257	     -0.50424989	     38.81747815
      0.62104111	     -0.87504731	     -5.25671656	     -0.50397954	     38.87218897
      0.62111701	     -0.87487934	     -5.26446497	     -0.50377369	     38.91386072
      0.62119291	     -0.87471151	     -5.27221606	     -0.50356799	     38.95551548
      0.62128498	     -0.87450802	     -5.28162245	     -0.50331865	     39.00602370
      0.62137705	     -0.87430470	     -5.29103275	     -0.50306952	     39.05650690
      0.62144625	     -0.87415195	     -5.29810819	     -0.50288242	     39.09443393
      0.62151545	     -0.87399930	     -5.30518583	     -0.50269543	     39.13234684
      0.62161487	     -0.87378012	     -5.31535791	     -0.50242701	     39.18679048
      0.62170074	     -0.87359095	     -5.32414820	     -0.50219534	     39.23379541
      0.62178662	     -0.87340187	     -5.33294183	     -0.50196385	     39.28077844
      0.62187250	     -0.87321295	     -5.34173881	     -0.50173255	     39.32773972
      0.62194725	     -0.87304857	     -5.34939893	     -0.50153137	     39.36859974
      0.62202201	     -0.87288431	     -5.35706156	     -0.50133032	     39.40944328
      0.62211184	     -0.87268702	     -5.36627283	     -0.50108891	     39.45850180
      0.62220166	     -0.87248990	     -5.37548771	     -0.50084770	     39.50753648
      0.62227609	     -0.87232664	     -5.38312573	     -0.50064799	     39.54814762
      0.62235053	     -0.87216349	     -5.39076621	     -0.50044842	     39.58874241
      0.62244167	     -0.87196382	     -5.40012551	     -0.50020422	     39.63842937
      0.62253281	     -0.87176432	     -5.40948847	     -0.49996023	     39.68809178
      0.62260506	     -0.87160623	     -5.41691329	     -0.49976696	     39.72744271
      0.62267731	     -0.87144825	     -5.42434040	     -0.49957382	     39.76677821
      0.62277149	     -0.87124244	     -5.43402497	     -0.49932226	     39.81802830
      0.62286567	     -0.87103681	     -5.44371340	     -0.49907091	     39.86925215
      0.62293562	     -0.87088413	     -5.45091197	     -0.49888437	     39.90728158
      0.62300557	     -0.87073156	     -5.45811266	     -0.49869794	     39.94529656
      0.62310384	     -0.87051733	     -5.46823250	     -0.49843624	     39.99867946
      0.62318862	     -0.87033267	     -5.47696590	     -0.49821066	     40.04470816
      0.62327340	     -0.87014809	     -5.48570236	     -0.49798527	     40.09071548
      0.62335817	     -0.86996367	     -5.49444189	     -0.49776004	     40.13670154
      0.62344295	     -0.86977931	     -5.50318447	     -0.49753500	     40.18266619
      0.62351561	     -0.86962145	     -5.51067992	     -0.49734225	     40.22204436
      0.62358827	     -0.86946363	     -5.51817760	     -0.49714964	     40.26140679
      0.62368016	     -0.86926421	     -5.52766190	     -0.49690626	     40.31115977
      0.62377204	     -0.86906490	     -5.53714973	     -0.49666308	     40.36088763
      0.62384467	     -0.86890748	     -5.54465221	     -0.49647100	     40.40017902
      0.62391730	     -0.86875011	     -5.55215688	     -0.49627905	     40.43945468
      0.62401101	     -0.86854722	     -5.56184258	     -0.49603158	     40.49010469
      0.62410472	     -0.86834444	     -5.57153190	     -0.49578433	     40.54072855
      0.62417400	     -0.86819465	     -5.57869775	     -0.49560166	     40.57813910
      0.62424328	     -0.86804490	     -5.58586557	     -0.49541911	     40.61553533
      0.62434239	     -0.86783082	     -5.59612349	     -0.49515816	     40.66901079
      0.62442694	     -0.86764831	     -5.60487716	     -0.49493574	     40.71460488
      0.62451149	     -0.86746593	     -5.61363375	     -0.49471349	     40.76017777
      0.62459604	     -0.86728363	     -5.62239323	     -0.49449141	     40.80572935
      0.62468059	     -0.86710149	     -5.63115561	     -0.49426951	     40.85125976
      0.62475360	     -0.86694427	     -5.63872395	     -0.49407804	     40.89055667
      0.62482660	     -0.86678716	     -5.64629444	     -0.49388670	     40.92983779
      0.62491750	     -0.86659164	     -5.65572291	     -0.49364865	     40.97872178
      0.62500839	     -0.86639629	     -5.66515466	     -0.49341080	     41.02758124
      0.62508184	     -0.86623850	     -5.67277784	     -0.49321876	     41.06704128
      0.62515528	     -0.86608083	     -5.68040316	     -0.49302686	     41.10648533
      0.62524719	     -0.86588360	     -5.68994917	     -0.49278687	     41.15582654
      0.62533910	     -0.86568653	     -5.69949850	     -0.49254708	     41.20514266
      0.62540987	     -0.86553486	     -5.70685284	     -0.49236261	     41.24309424
      0.62548063	     -0.86538329	     -5.71420914	     -0.49217825	     41.28103096
      0.62557635	     -0.86517837	     -5.72416300	     -0.49192906	     41.33232365
      0.62567207	     -0.86497363	     -5.73412041	     -0.49168009	     41.38358911
      0.62574026	     -0.86482784	     -5.74121529	     -0.49150288	     41.42008908
      0.62580844	     -0.86468214	     -5.74831196	     -0.49132578	     41.45657526
      0.62590929	     -0.86446676	     -5.75881208	     -0.49106403	     41.51051739
      0.62599426	     -0.86428544	     -5.76766130	     -0.49084370	     41.55593937
      0.62607922	     -0.86410420	     -5.77651328	     -0.49062354	     41.60133979
      0.62616419	     -0.86392311	     -5.78536799	     -0.49040354	     41.64671876
      0.62624014	     -0.86376128	     -5.79328571	     -0.49020703	     41.68726563
      0.62631609	     -0.86359958	     -5.80120561	     -0.49001066	     41.72779537
      0.62639204	     -0.86343794	     -5.80912767	     -0.48981442	     41.76830787
      0.62648963	     -0.86323042	     -5.81930919	     -0.48956248	     41.82033353
      0.62656670	     -0.86306658	     -5.82735332	     -0.48936366	     41.86140458
      0.62664378	     -0.86290287	     -5.83539967	     -0.48916497	     41.90245797
      0.62672085	     -0.86273923	     -5.84344822	     -0.48896643	     41.94349360
      0.62681793	     -0.86253327	     -5.85358837	     -0.48871656	     41.99515217
      0.62689360	     -0.86237280	     -5.86149511	     -0.48852194	     42.03540093
      0.62696927	     -0.86221244	     -5.86940396	     -0.48832745	     42.07563265
      0.62704494	     -0.86205215	     -5.87731490	     -0.48813310	     42.11584725
      0.62714647	     -0.86183722	     -5.88793348	     -0.48787251	     42.16978239
      0.62722142	     -0.86167864	     -5.89577359	     -0.48768032	     42.20957282
      0.62729637	     -0.86152018	     -5.90361574	     -0.48748827	     42.24934652
      0.62738847	     -0.86132554	     -5.91325593	     -0.48725242	     42.29820244
      0.62747039	     -0.86115254	     -5.92183313	     -0.48704281	     42.34163693
      0.62755232	     -0.86097961	     -5.93041273	     -0.48683336	     42.38505130
      0.62763424	     -0.86080682	     -5.93899473	     -0.48662406	     42.42844569
      0.62771616	     -0.86063408	     -5.94757912	     -0.48641492	     42.47181994
      0.62779809	     -0.86046149	     -5.95616589	     -0.48620593	     42.51517421
      0.62788001	     -0.86028895	     -5.96475502	     -0.48599709	     42.55850833
      0.62796193	     -0.86011656	     -5.97334653	     -0.48578842	     42.60182248
      0.62804386	     -0.85994421	     -5.98194038	     -0.48557989	     42.64511645
      0.62812578	     -0.85977202	     -5.99053659	     -0.48537152	     42.68839046
      0.62819859	     -0.85961902	     -5.99817861	     -0.48518646	     42.72683422
      0.62827140	     -0.85946613	     -6.00582248	     -0.48500152	     42.76526219
      0.62836098	     -0.85927811	     -6.01522902	     -0.48477415	     42.81251717
      0.62845056	     -0.85909025	     -6.02463833	     -0.48454698	     42.85974820
      0.62852487	     -0.85893444	     -6.03244647	     -0.48435865	     42.89891319
      0.62859919	     -0.85877875	     -6.04025651	     -0.48417044	     42.93806171
      0.62868888	     -0.85859092	     -6.04968512	     -0.48394346	     42.98528886
      0.62877857	     -0.85840325	     -6.05911648	     -0.48371667	     43.03249199
      0.62885026	     -0.85825328	     -6.06665728	     -0.48353551	     43.07020584
      0.62892196	     -0.85810341	     -6.07419982	     -0.48335448	     43.10790436
      0.62901488	     -0.85790927	     -6.08397797	     -0.48312002	     43.15674093
      0.62910780	     -0.85771528	     -6.09375902	     -0.48288575	     43.20555168
      0.62917741	     -0.85756998	     -6.10108906	     -0.48271037	     43.24210462
      0.62924703	     -0.85742479	     -6.10842072	     -0.48253509	     43.27864308
      0.62934371	     -0.85722323	     -6.11860569	     -0.48229184	     43.32936403
      0.62944040	     -0.85702185	     -6.12879376	     -0.48204881	     43.38005700
      0.62950693	     -0.85688332	     -6.13580560	     -0.48188171	     43.41492076
      0.62957345	     -0.85674488	     -6.14281891	     -0.48171471	     43.44977130
      0.62967657	     -0.85653041	     -6.15369251	     -0.48145605	     43.50376400
      0.62976162	     -0.85635365	     -6.16266358	     -0.48124290	     43.54827281
      0.62984667	     -0.85617697	     -6.17163699	     -0.48102990	     43.59275997
      0.62993171	     -0.85600042	     -6.18061275	     -0.48081707	     43.63722566
      0.63000625	     -0.85584574	     -6.18848119	     -0.48063067	     43.67617847
      0.63008079	     -0.85569117	     -6.19635141	     -0.48044440	     43.71511489
      0.63015533	     -0.85553667	     -6.20422341	     -0.48025826	     43.75403487
      0.63025591	     -0.85532832	     -6.21484851	     -0.48000727	     43.80652665
      0.63033188	     -0.85517103	     -6.22287605	     -0.47981785	     43.84615532
      0.63040785	     -0.85501384	     -6.23090542	     -0.47962855	     43.88576720
      0.63048382	     -0.85485672	     -6.23893661	     -0.47943938	     43.92536227
      0.63058341	     -0.85465089	     -6.24946725	     -0.47919160	     43.97724129
      0.63065778	     -0.85449726	     -6.25733297	     -0.47900672	     44.01596294
      0.63073215	     -0.85434373	     -6.26520041	     -0.47882196	     44.05466883
      0.63082366	     -0.85415488	     -6.27488456	     -0.47859476	     44.10227925
      0.63090552	     -0.85398610	     -6.28354862	     -0.47839170	     44.14484376
      0.63098738	     -0.85381737	     -6.29221475	     -0.47818879	     44.18738941
      0.63106923	     -0.85364877	     -6.30088295	     -0.47798603	     44.22991649
      0.63115109	     -0.85348023	     -6.30955320	     -0.47778342	     44.27242497
      0.63123295	     -0.85331183	     -6.31822550	     -0.47758095	     44.31491518
      0.63131480	     -0.85314347	     -6.32689983	     -0.47737863	     44.35738709
      0.63138806	     -0.85299293	     -6.33466421	     -0.47719771	     44.39537988
      0.63146131	     -0.85284243	     -6.34243020	     -0.47701690	     44.43335828
      0.63154971	     -0.85266093	     -6.35180472	     -0.47679884	     44.47917353
      0.63163812	     -0.85247951	     -6.36118159	     -0.47658096	     44.52496826
      0.63171212	     -0.85232777	     -6.36903224	     -0.47639872	     44.56328495
      0.63178612	     -0.85217607	     -6.37688452	     -0.47621660	     44.60158756
      0.63187528	     -0.85199341	     -6.38634828	     -0.47599731	     44.64772184
      0.63196445	     -0.85181083	     -6.39581439	     -0.47577819	     44.69383617
      0.63203575	     -0.85166495	     -6.40338562	     -0.47560310	     44.73069729
      0.63210705	     -0.85151911	     -6.41095835	     -0.47542813	     44.76754596
      0.63219973	     -0.85132966	     -6.42080385	     -0.47520085	     44.81542484
      0.63229241	     -0.85114031	     -6.43065187	     -0.47497376	     44.86328332
      0.63236119	     -0.85099989	     -6.43796202	     -0.47480535	     44.89878781
      0.63242997	     -0.85085952	     -6.44527354	     -0.47463705	     44.93428139
      0.63252725	     -0.85066110	     -6.45561726	     -0.47439917	     44.98446520
      0.63261440	     -0.85048343	     -6.46488631	     -0.47418624	     45.02940600
      0.63270156	     -0.85030590	     -6.47415754	     -0.47397347	     45.07433039
      0.63277131	     -0.85016386	     -6.48157903	     -0.47380330	     45.11027249
      0.63284106	     -0.85002191	     -6.48900192	     -0.47363324	     45.14620448
      0.63293505	     -0.84983071	     -6.49900707	     -0.47340424	     45.19461008
      0.63302905	     -0.84963966	     -6.50901471	     -0.47317543	     45.24299806
      0.63309787	     -0.84949982	     -6.51634355	     -0.47300802	     45.27841513
      0.63316669	     -0.84936008	     -6.52367371	     -0.47284072	     45.31382322
      0.63326384	     -0.84916289	     -6.53402382	     -0.47260471	     45.36379314
      0.63334711	     -0.84899400	     -6.54289700	     -0.47240259	     45.40660883
      0.63343038	     -0.84882518	     -6.55177209	     -0.47220062	     45.44941230
      0.63351364	     -0.84865649	     -6.56064911	     -0.47199880	     45.49220406
      0.63359691	     -0.84848785	     -6.56952802	     -0.47179712	     45.53498433
      0.63366943	     -0.84834112	     -6.57726160	     -0.47162162	     45.57222981
      0.63374194	     -0.84819442	     -6.58499662	     -0.47144623	     45.60946714
      0.63383109	     -0.84801418	     -6.59450848	     -0.47123075	     45.65523837
      0.63392024	     -0.84783402	     -6.60402250	     -0.47101544	     45.70099825
      0.63399271	     -0.84768768	     -6.61175777	     -0.47084054	     45.73818733
      0.63406518	     -0.84754139	     -6.61949445	     -0.47066576	     45.77536953
      0.63415585	     -0.84735848	     -6.62917623	     -0.47044724	     45.82188115
      0.63424652	     -0.84717565	     -6.63886021	     -0.47022889	     45.86838306
      0.63431611	     -0.84703543	     -6.64629458	     -0.47006141	     45.90406929
      0.63438571	     -0.84689525	     -6.65373023	     -0.46989404	     45.93975042
      0.63448065	     -0.84670413	     -6.66387602	     -0.46966588	     45.98841907
      0.63457559	     -0.84651311	     -6.67402417	     -0.46943791	     46.03707953
      0.63464210	     -0.84637940	     -6.68113463	     -0.46927832	     46.07116315
      0.63470860	     -0.84624573	     -6.68824625	     -0.46911883	     46.10524337
      0.63480991	     -0.84604223	     -6.69908141	     -0.46887606	     46.15715112
      0.63489360	     -0.84587421	     -6.70803428	     -0.46867567	     46.20002712
      0.63497730	     -0.84570631	     -6.71698896	     -0.46847543	     46.24289953
      0.63506099	     -0.84553847	     -6.72594544	     -0.46827534	     46.28576878
      0.63514468	     -0.84537077	     -6.73490371	     -0.46807539	     46.32863563
      0.63521550	     -0.84522888	     -6.74248629	     -0.46790630	     46.36491131
      0.63528633	     -0.84508708	     -6.75007015	     -0.46773731	     46.40118607
      0.63537726	     -0.84490512	     -6.75980833	     -0.46752051	     46.44775545
      0.63546819	     -0.84472330	     -6.76954858	     -0.46730388	     46.49432467
      0.63553936	     -0.84458102	     -6.77717383	     -0.46713445	     46.53077518
      0.63561053	     -0.84443885	     -6.78480034	     -0.46696512	     46.56722653
      0.63570281	     -0.84425458	     -6.79469086	     -0.46674573	     46.61449167
      0.63579509	     -0.84407045	     -6.80458351	     -0.46652651	     46.66175977
      0.63586322	     -0.84393453	     -6.81188907	     -0.46636477	     46.69666246
      0.63593136	     -0.84379871	     -6.81919579	     -0.46620312	     46.73156766
      0.63602844	     -0.84360528	     -6.82960807	     -0.46597298	     46.78130418
      0.63611179	     -0.84343930	     -6.83855058	     -0.46577552	     46.82401678
      0.63619515	     -0.84327339	     -6.84749478	     -0.46557820	     46.86673516
      0.63627850	     -0.84310761	     -6.85644066	     -0.46538103	     46.90946019
      0.63636186	     -0.84294187	     -6.86538822	     -0.46518400	     46.95219247
      0.63643228	     -0.84280198	     -6.87294787	     -0.46501768	     46.98829644
      0.63650269	     -0.84266212	     -6.88050870	     -0.46485146	     47.02440661
      0.63659394	     -0.84248099	     -6.89030901	     -0.46463619	     47.07121415
      0.63668520	     -0.84229994	     -6.90011130	     -0.46442110	     47.11803402
      0.63675561	     -0.84216035	     -6.90767632	     -0.46425525	     47.15417057
      0.63682603	     -0.84202079	     -6.91524251	     -0.46408950	     47.19031560
      0.63691930	     -0.84183605	     -6.92526659	     -0.46387010	     47.23820784
      0.63701257	     -0.84165140	     -6.93529269	     -0.46365088	     47.28611709
      0.63707939	     -0.84151922	     -6.94247667	     -0.46349394	     47.32045071
      0.63714621	     -0.84138706	     -6.94966168	     -0.46333709	     47.35479413
      0.63724574	     -0.84119034	     -6.96036592	     -0.46310363	     47.40596916
      0.63732905	     -0.84102577	     -6.96932746	     -0.46290837	     47.44882305
      0.63741236	     -0.84086130	     -6.97829060	     -0.46271325	     47.49169510
      0.63749567	     -0.84069690	     -6.98725531	     -0.46251828	     47.53458612
      0.63757898	     -0.84053263	     -6.99622161	     -0.46232345	     47.57749725
      0.63764951	     -0.84039358	     -7.00381394	     -0.46215861	     47.61384329
      0.63772004	     -0.84025462	     -7.01140740	     -0.46199387	     47.65020506
      0.63781069	     -0.84007612	     -7.02116737	     -0.46178231	     47.69695742
      0.63790133	     -0.83989776	     -7.03092918	     -0.46157092	     47.74373804
      0.63797225	     -0.83975825	     -7.03856819	     -0.46140564	     47.78036009
      0.63804316	     -0.83961883	     -7.04620830	     -0.46124047	     47.81700092
      0.63813513	     -0.83943811	     -7.05611737	     -0.46102643	     47.86454430
      0.63822709	     -0.83925753	     -7.06602830	     -0.46081256	     47.91212183
      0.63829497	     -0.83912429	     -7.07334430	     -0.46065482	     47.94725934
      0.63836284	     -0.83899113	     -7.08066131	     -0.46049717	     47.98241689
      0.63845962	     -0.83880137	     -7.09109515	     -0.46027258	     48.03257795
      0.63854268	     -0.83863859	     -7.10005313	     -0.46007993	     48.07567084
      0.63862575	     -0.83847587	     -7.10901261	     -0.45988743	     48.11879699
      0.63870882	     -0.83831328	     -7.11797356	     -0.45969506	     48.16195771
      0.63879189	     -0.83815073	     -7.12693598	     -0.45950283	     48.20515401
      0.63886204	     -0.83801356	     -7.13450595	     -0.45934060	     48.24166237
      0.63893219	     -0.83787643	     -7.14207696	     -0.45917847	     48.27819771
      0.63902315	     -0.83769875	     -7.15189448	     -0.45896842	     48.32560806
      0.63911410	     -0.83752115	     -7.16171373	     -0.45875852	     48.37306668
      0.63918426	     -0.83738426	     -7.16928911	     -0.45859673	     48.40970860
      0.63925442	     -0.83724740	     -7.17686551	     -0.45843504	     48.44638098
      0.63934738	     -0.83706619	     -7.18690586	     -0.45822095	     48.49502048
      0.63944034	     -0.83688505	     -7.19694798	     -0.45800703	     48.54371672
      0.63950691	     -0.83675542	     -7.20414122	     -0.45785393	     48.57862883
      0.63957349	     -0.83662582	     -7.21133535	     -0.45770091	     48.61357166
      0.63967269	     -0.83643284	     -7.22205621	     -0.45747309	     48.66569471
      0.63975572	     -0.83627140	     -7.23103081	     -0.45728256	     48.70937565
      0.63983875	     -0.83611007	     -7.24000679	     -0.45709216	     48.75310862
      0.63992177	     -0.83594879	     -7.24898416	     -0.45690190	     48.79689489
      0.64000480	     -0.83578765	     -7.25796291	     -0.45671178	     48.84073604
      0.64007506	     -0.83565131	     -7.26556191	     -0.45655100	     48.87787878
      0.64014532	     -0.83551507	     -7.27316189	     -0.45639032	     48.91506271
      0.64023569	     -0.83533990	     -7.28293851	     -0.45618379	     48.96295097
      0.64032606	     -0.83516486	     -7.29271673	     -0.45597743	     49.01091070
      0.64039670	     -0.83502807	     -7.30036144	     -0.45581623	     49.04845159
      0.64046734	     -0.83489137	     -7.30800713	     -0.45565512	     49.08603828
      0.64055904	     -0.83471399	     -7.31793374	     -0.45544613	     49.13490077
      0.64065074	     -0.83453674	     -7.32786198	     -0.45523731	     49.18384404
      0.64071833	     -0.83440612	     -7.33518112	     -0.45508349	     49.21997300
      0.64078592	     -0.83427559	     -7.34250114	     -0.45492976	     49.25614786
      0.64088246	     -0.83408924	     -7.35295669	     -0.45471037	     49.30789189
      0.64096525	     -0.83392953	     -7.36192592	     -0.45452234	     49.35235101
      0.64104805	     -0.83376987	     -7.37089644	     -0.45433445	     49.39688354
      0.64113085	     -0.83361033	     -7.37986825	     -0.45414669	     49.44149121
      0.64121364	     -0.83345083	     -7.38884134	     -0.45395906	     49.48617545
      0.64128352	     -0.83331634	     -7.39641475	     -0.45380082	     49.52394557
      0.64135339	     -0.83318187	     -7.40398906	     -0.45364268	     49.56177238
      0.64144408	     -0.83300745	     -7.41382188	     -0.45343756	     49.61095796
      0.64153478	     -0.83283310	     -7.42365620	     -0.45323260	     49.66024293
      0.64160466	     -0.83269886	     -7.43123481	     -0.45307477	     49.69828746
      0.64167454	     -0.83256466	     -7.43881431	     -0.45291705	     49.73639328
      0.64176724	     -0.83238674	     -7.44887009	     -0.45270797	     49.78703822
      0.64185994	     -0.83220890	     -7.45892741	     -0.45249905	     49.83779524
      0.64192625	     -0.83208180	     -7.46612187	     -0.45234973	     49.87416945
      0.64199255	     -0.83195473	     -7.47331712	     -0.45220049	     49.91060308
      0.64209151	     -0.83176519	     -7.48405725	     -0.45197791	     49.96509177
      0.64217427	     -0.83160675	     -7.49304114	     -0.45179190	     50.01076900
      0.64225704	     -0.83144841	     -7.50202624	     -0.45160602	     50.05654415
      0.64233980	     -0.83129013	     -7.51101253	     -0.45142027	     50.10241885
      0.64242256	     -0.83113197	     -7.52000001	     -0.45123466	     50.14839500
      0.64249253	     -0.83099830	     -7.52759818	     -0.45107786	     50.18733959
      0.64256249	     -0.83086472	     -7.53519720	     -0.45092115	     50.22635901
      0.64265263	     -0.83069267	     -7.54498975	     -0.45071938	     50.27674736
      0.64274278	     -0.83052074	     -7.55478369	     -0.45051776	     50.32726398
      0.64281311	     -0.83038663	     -7.56242649	     -0.45036055	     50.36677064
      0.64288345	     -0.83025260	     -7.57007013	     -0.45020343	     50.40635792
      0.64297495	     -0.83007832	     -7.58001455	     -0.44999919	     50.45797711
      0.64306644	     -0.82990418	     -7.58996038	     -0.44979511	     50.50973696
      0.64313372	     -0.82977616	     -7.59727400	     -0.44964516	     50.54788480
      0.64320099	     -0.82964823	     -7.60458838	     -0.44949530	     50.58611099
      0.64329738	     -0.82946501	     -7.61506925	     -0.44928074	     50.64101738
      0.64337993	     -0.82930821	     -7.62404665	     -0.44909711	     50.68817263
      0.64346247	     -0.82915146	     -7.63302515	     -0.44891362	     50.73545104
      0.64354502	     -0.82899482	     -7.64200476	     -0.44873026	     50.78285452
      0.64361928	     -0.82885395	     -7.65008339	     -0.44856543	     50.82560504
      0.64369354	     -0.82871318	     -7.65816292	     -0.44840070	     50.86845952
      0.64376779	     -0.82857245	     -7.66624332	     -0.44823607	     50.91141917
      0.64386206	     -0.82839392	     -7.67650235	     -0.44802724	     50.96610846
      0.64393739	     -0.82825130	     -7.68470153	     -0.44786047	     51.00993677
      0.64401272	     -0.82810878	     -7.69290161	     -0.44769381	     51.05387781
      0.64408805	     -0.82796630	     -7.70110258	     -0.44752726	     51.09793281
      0.64418180	     -0.82778910	     -7.71131034	     -0.44732013	     51.15292290
      0.64425582	     -0.82764923	     -7.71937096	     -0.44715671	     51.19646886
      0.64432985	     -0.82750946	     -7.72743243	     -0.44699338	     51.24012914
      0.64440387	     -0.82736973	     -7.73549474	     -0.44683016	     51.28390493
      0.64450170	     -0.82718518	     -7.74615172	     -0.44661460	     51.34194148
      0.64457507	     -0.82704684	     -7.75414386	     -0.44645307	     51.38559606
      0.64464843	     -0.82690859	     -7.76213682	     -0.44629165	     51.42834006
      0.64473762	     -0.82674056	     -7.77185604	     -0.44609552	     51.45865477
      0.64481741	     -0.82659037	     -7.78055087	     -0.44592020	     51.46020170
      0.64489719	     -0.82644021	     -7.78924663	     -0.44574501	     51.43860636
      0.64497698	     -0.82629017	     -7.79794333	     -0.44556994	     51.39481317
      0.64505676	     -0.82614015	     -7.80664096	     -0.44539498	     51.32974541
      0.64513655	     -0.82599025	     -7.81533952	     -0.44522014	     51.24430567
      0.64521633	     -0.82584037	     -7.82403900	     -0.44504542	     51.13937507
      0.64529612	     -0.82569060	     -7.83273939	     -0.44487082	     51.01581390
      0.64537591	     -0.82554084	     -7.84144069	     -0.44469634	     50.87446096
      0.64545569	     -0.82539120	     -7.85014289	     -0.44452197	     50.71613438
      0.64553548	     -0.82524156	     -7.85884599	     -0.44434773	     50.54163091
      0.64560628	     -0.82510885	     -7.86657060	     -0.44419318	     50.37383927
      0.64567709	     -0.82497615	     -7.87429590	     -0.44403873	     50.19444693
      0.64576476	     -0.82481193	     -7.88386130	     -0.44384764	     49.95704611
      0.64585242	     -0.82464773	     -7.89342776	     -0.44365669	     49.70360757
      0.64592436	     -0.82451306	     -7.90127891	     -0.44350010	     49.48430212
      0.64599630	     -0.82437839	     -7.90913076	     -0.44334360	     49.25531617
      0.64608458	     -0.82421318	     -7.91876730	     -0.44315169	     48.96179134
      0.64617287	     -0.82404797	     -7.92840487	     -0.44295991	     48.65528376
      0.64624185	     -0.82391894	     -7.93593620	     -0.44281017	     48.40729202
      0.64631083	     -0.82378989	     -7.94346814	     -0.44266050	     48.15227612
      0.64640310	     -0.82361731	     -7.95354400	     -0.44246045	     47.80083738
      0.64649537	     -0.82344471	     -7.96362095	     -0.44226055	     47.43838727
      0.64656166	     -0.82332075	     -7.97086094	     -0.44211704	     47.17168019
      0.64662795	     -0.82319676	     -7.97810148	     -0.44197361	     46.90003342
      0.64672555	     -0.82301421	     -7.98876338	     -0.44176257	     46.49169590
      0.64680756	     -0.82286081	     -7.99772239	     -0.44158538	     46.14150098
      0.64688957	     -0.82270741	     -8.00668221	     -0.44140833	     45.78537192
      0.64697157	     -0.82255395	     -8.01564283	     -0.44123139	     45.42381536
      0.64705358	     -0.82240051	     -8.02460424	     -0.44105457	     45.05732114
      0.64712390	     -0.82226887	     -8.03228913	     -0.44090305	     44.73948465
      0.64719421	     -0.82213723	     -8.03997459	     -0.44075162	     44.41865407
      0.64728267	     -0.82197157	     -8.04964275	     -0.44056127	     44.01126718
      0.64737112	     -0.82180588	     -8.05931178	     -0.44037106	     43.60012268
      0.64744177	     -0.82167345	     -8.06703579	     -0.44021923	     43.26935692
      0.64751243	     -0.82154100	     -8.07476035	     -0.44006748	     42.93677785
      0.64760206	     -0.82137287	     -8.08456098	     -0.43987510	     42.51262190
      0.64769170	     -0.82120469	     -8.09436244	     -0.43968286	     42.08642609
      0.64775959	     -0.82107720	     -8.10178649	     -0.43953736	     41.76255723
      0.64782748	     -0.82094969	     -8.10921101	     -0.43939194	     41.43797818
      0.64792124	     -0.82077346	     -8.11946635	     -0.43919123	     40.98885365
      0.64801501	     -0.82059712	     -8.12972255	     -0.43899068	     40.53920484
      0.64808013	     -0.82047455	     -8.13684545	     -0.43885149	     40.22687742
      0.64814525	     -0.82035194	     -8.14396874	     -0.43871239	     39.91466068
      0.64824489	     -0.82016417	     -8.15486954	     -0.43849967	     39.43743870
      0.64832743	     -0.82000851	     -8.16390045	     -0.43832360	     39.04289423
      0.64840997	     -0.81985269	     -8.17293195	     -0.43814764	     38.64934146
      0.64849252	     -0.81969678	     -8.18196403	     -0.43797180	     38.25702807
      0.64856569	     -0.81955841	     -8.18997112	     -0.43781604	     37.91048210
      0.64863886	     -0.81941997	     -8.19797863	     -0.43766036	     37.56525191
      0.64871203	     -0.81928139	     -8.20598656	     -0.43750478	     37.22148780
      0.64880779	     -0.81909989	     -8.21646646	     -0.43730134	     36.77408552
      0.64888221	     -0.81895863	     -8.22461280	     -0.43714331	     36.42842300
      0.64895664	     -0.81881727	     -8.23275954	     -0.43698538	     36.08474360
      0.64903107	     -0.81867576	     -8.24090665	     -0.43682756	     35.74317517
      0.64912599	     -0.81849511	     -8.25129715	     -0.43662642	     35.31082870
      0.64919902	     -0.81835593	     -8.25929237	     -0.43647177	     34.98078560
      0.64927206	     -0.81821663	     -8.26728791	     -0.43631721	     34.65313301
      0.64936004	     -0.81804859	     -8.27692066	     -0.43613114	     34.26171446
      0.64944802	     -0.81788037	     -8.28655383	     -0.43594520	     33.87405943
      0.64951470	     -0.81775270	     -8.29385480	     -0.43580438	     33.58286304
      0.64958139	     -0.81762492	     -8.30115598	     -0.43566363	     33.29397038
      0.64967627	     -0.81744286	     -8.31154564	     -0.43546349	     32.88696688
      0.64975845	     -0.81728496	     -8.32054479	     -0.43529027	     32.53842098
      0.64984063	     -0.81712682	     -8.32954421	     -0.43511717	     32.19365538
      0.64992282	     -0.81696850	     -8.33854390	     -0.43494419	     31.85274991
      0.64999505	     -0.81682912	     -8.34645484	     -0.43479223	     31.55633880
      0.65006729	     -0.81668960	     -8.35436594	     -0.43464037	     31.26301098
      0.65013953	     -0.81654988	     -8.36227721	     -0.43448860	     30.97280701
      0.65023785	     -0.81635947	     -8.37304444	     -0.43428219	     30.58293241
      0.65031176	     -0.81621607	     -8.38113918	     -0.43412713	     30.29373606
      0.65038567	     -0.81607251	     -8.38923405	     -0.43397216	     30.00792412
      0.65045958	     -0.81592874	     -8.39732902	     -0.43381729	     29.72552246
      0.65055624	     -0.81574043	     -8.40791597	     -0.43361488	     29.36137310
      0.65062858	     -0.81559926	     -8.41583864	     -0.43346352	     29.09273176
      0.65070091	     -0.81545792	     -8.42376136	     -0.43331226	     28.82741455
      0.65078983	     -0.81528388	     -8.43350077	     -0.43312643	     28.50583046
      0.65086930	     -0.81512812	     -8.44220452	     -0.43296048	     28.22271732
      0.65094877	     -0.81497207	     -8.45090827	     -0.43279464	     27.94364417
      0.65102823	     -0.81481582	     -8.45961200	     -0.43262890	     27.66861143
      0.65110770	     -0.81465928	     -8.46831569	     -0.43246328	     27.39761719
      0.65118717	     -0.81450253	     -8.47701931	     -0.43229777	     27.13065583
      0.65126663	     -0.81434548	     -8.48572285	     -0.43213236	     26.86771822
      0.65134610	     -0.81418822	     -8.49442629	     -0.43196707	     26.60879245
      0.65141661	     -0.81404843	     -8.50214825	     -0.43182050	     26.38240893
      0.65148711	     -0.81390847	     -8.50987010	     -0.43167402	     26.15915947
      0.65157379	     -0.81373609	     -8.51936315	     -0.43149406	     25.88897126
      0.65166047	     -0.81356343	     -8.52885598	     -0.43131422	     25.62346985
      0.65173214	     -0.81342040	     -8.53670412	     -0.43116564	     25.40747907
      0.65180380	     -0.81327718	     -8.54455208	     -0.43101714	     25.19465026
      0.65189091	     -0.81310278	     -8.55409093	     -0.43083677	     24.94018552
      0.65197802	     -0.81292808	     -8.56362947	     -0.43065652	     24.69032099
      0.65204703	     -0.81278939	     -8.57118637	     -0.43051381	     24.49559692
      0.65211604	     -0.81265053	     -8.57874304	     -0.43037118	     24.30371151
      0.65220658	     -0.81246800	     -8.58865671	     -0.43018417	     24.05623201
      0.65229713	     -0.81228514	     -8.59856990	     -0.42999731	     23.81354498
      0.65236384	     -0.81215013	     -8.60587414	     -0.42985971	     23.63775454
      0.65243056	     -0.81201495	     -8.61317810	     -0.42972218	     23.46451293
      0.65252541	     -0.81182239	     -8.62356152	     -0.42952680	     23.22255920
      0.65260661	     -0.81165725	     -8.63245013	     -0.42935965	     23.01942874
      0.65268781	     -0.81149177	     -8.64133824	     -0.42919262	     22.81994455
      0.65276901	     -0.81132603	     -8.65022584	     -0.42902569	     22.62406198
      0.65285021	     -0.81115993	     -8.65911288	     -0.42885888	     22.43173559
      0.65292020	     -0.81101657	     -8.66677273	     -0.42871519	     22.26877615
      0.65299019	     -0.81087294	     -8.67443214	     -0.42857158	     22.10839522
      0.65307770	     -0.81069307	     -8.68400817	     -0.42839213	     21.91145074
      0.65316521	     -0.81051280	     -8.69358345	     -0.42821282	     21.71843215
      0.65323540	     -0.81036800	     -8.70126291	     -0.42806909	     21.56641562
      0.65330559	     -0.81022293	     -8.70894185	     -0.42792545	     21.41685685
      0.65339443	     -0.81003900	     -8.71866072	     -0.42774375	     21.23102887
      0.65348327	     -0.80985467	     -8.72837870	     -0.42756218	     21.04902756
      0.65355064	     -0.80971468	     -8.73574704	     -0.42742459	     20.91353302
      0.65361801	     -0.80957445	     -8.74311484	     -0.42728708	     20.78017661
      0.65371110	     -0.80938033	     -8.75329531	     -0.42709718	     20.59936374
      0.65380419	     -0.80918577	     -8.76347467	     -0.42690742	     20.42251289
      0.65386864	     -0.80905087	     -8.77052135	     -0.42677613	     20.30236043
      0.65393310	     -0.80891574	     -8.77756747	     -0.42664492	     20.18405066
      0.65403241	     -0.80870713	     -8.78842435	     -0.42644285	     20.00529146
      0.65411424	     -0.80853489	     -8.79736814	     -0.42627649	     19.86120238
      0.65419607	     -0.80836236	     -8.80631094	     -0.42611025	     19.71994483
      0.65427789	     -0.80818947	     -8.81525273	     -0.42594411	     19.58147335
      0.65435087	     -0.80803505	     -8.82322647	     -0.42579605	     19.46029322
      0.65442384	     -0.80788033	     -8.83119936	     -0.42564806	     19.34126179
      0.65449682	     -0.80772539	     -8.83917138	     -0.42550017	     19.22434791
      0.65459057	     -0.80752594	     -8.84941135	     -0.42531031	     19.07721213
      0.65466473	     -0.80736788	     -8.85751090	     -0.42496993	     18.96321339
      0.65473889	     -0.80720954	     -8.86560949	     -0.41486535	     18.85129765
      0.65481305	     -0.80705095	     -8.87370709	     -0.37017476	     18.74143380
      0.65490390	     -0.80685634	     -8.88362443	     -0.22594612	     18.60961298
      0.65498007	     -0.80669292	     -8.89193989	      0.00862753	     18.50136548
      0.65499568	     -0.80665941	     -8.89364303	      0.07255732	     18.47944815
      0.65500568	     -0.80663793	     -8.89473449	      0.11665092	     18.46544747
      0.65501568	     -0.80661631	     -8.89582591	      0.16325630	     18.45148190
      0.65502852	     -0.80658754	     -8.89722685	      0.22686035	     18.43360385
      0.65504135	     -0.80655645	     -8.89862746	      0.29481809	     18.41577967
      0.65505786	     -0.80651113	     -8.90042802	      0.38879710	     18.39293120
      0.65507437	     -0.80645774	     -8.90222739	      0.49038268	     18.37016185
      0.65509088	     -0.80639439	     -8.90402525	      0.59977574	     18.34746599
      0.65510739	     -0.80631942	     -8.90582125	      0.71715576	     18.32483794
      0.65512390	     -0.80623142	     -8.90761505	      0.84267977	     18.30227196
      0.65514041	     -0.80612909	     -8.90940632	      0.97648146	     18.27976223
      0.65516041	     -0.80598425	     -8.91157271	      1.14983795	     18.25255676
      0.65518042	     -0.80581477	     -8.91373427	      1.33565168	     18.22541425
      0.65520042	     -0.80561890	     -8.91589038	      1.53401573	     18.19832358
      0.65522042	     -0.80539503	     -8.91804041	      1.74496939	     18.17127334
      0.65524043	     -0.80514162	     -8.92018369	      1.96849861	     18.14425183
      0.65526043	     -0.80485725	     -8.92231956	      2.20453693	     18.11724710
      0.65528043	     -0.80454055	     -8.92444733	      2.45296700	     18.09024691
      0.65530044	     -0.80419023	     -8.92656631	      2.71362258	     18.06323880
      0.65532044	     -0.80380506	     -8.92867578	      2.98629087	     18.03621006
      0.65534044	     -0.80338384	     -8.93077501	      3.27071525	     18.00914774
      0.65536044	     -0.80292544	     -8.93286327	      3.56659830	     17.98203869
      0.65538045	     -0.80242878	     -8.93493979	      3.87360500	     17.95486955
      0.65540045	     -0.80189280	     -8.93700381	      4.19136613	     17.92762675
      0.65542045	     -0.80131649	     -8.93905454	      4.51948170	     17.90029656
      0.65544046	     -0.80069888	     -8.94109118	      4.85752444	     17.87286505
      0.65546046	     -0.80003902	     -8.94311292	      5.20504330	     17.84531813
      0.65548046	     -0.79933599	     -8.94511895	      5.56156685	     17.81764157
      0.65550047	     -0.79858893	     -8.94710843	      5.92660657	     17.78982096
      0.65552047	     -0.79779697	     -8.94908051	      6.29966001	     17.76184178
      0.65554047	     -0.79695929	     -8.95103432	      6.68021386	     17.73368936
      0.65556462	     -0.79588606	     -8.95336728	      7.14884105	     17.69945385
      0.65558876	     -0.79474368	     -8.95567081	      7.62671051	     17.66491814
      0.65561291	     -0.79353086	     -8.95794334	      8.11289002	     17.63005577
      0.65563706	     -0.79224634	     -8.96018327	      8.60644782	     17.59484009
      0.65566120	     -0.79088891	     -8.96238899	      9.10645775	     17.55924427
      0.65568535	     -0.78945741	     -8.96455887	      9.61200374	     17.52324133
      0.65570949	     -0.78795072	     -8.96669123	     10.12218373	     17.48680413
      0.65573364	     -0.78636777	     -8.96878440	     10.63611317	     17.44990541
      0.65575779	     -0.78470753	     -8.97083669	     11.15292787	     17.41251781
      0.65578193	     -0.78296901	     -8.97284638	     11.67178652	     17.37461388
      0.65580608	     -0.78115125	     -8.97481174	     12.19187266	     17.33616609
      0.65583023	     -0.77925335	     -8.97673102	     12.71239633	     17.29714688
      0.65585437	     -0.77727444	     -8.97860247	     13.23259529	     17.25752863
      0.65587852	     -0.77521369	     -8.98042429	     13.75173596	     17.21728372
      0.65590266	     -0.77307029	     -8.98219471	     14.26911400	     17.17638452
      0.65592681	     -0.77084348	     -8.98391190	     14.78405472	     17.13480342
      0.65595096	     -0.76853254	     -8.98557406	     15.29591314	     17.09251285
      0.65597510	     -0.76613679	     -8.98717934	     15.80407392	     17.04948525
      0.65599925	     -0.76365555	     -8.98872591	     16.30795117	     17.00569316
      0.65602340	     -0.76108822	     -8.99021190	     16.80698794	     16.96110919
      0.65604754	     -0.75843419	     -8.99163545	     17.30065581	     16.91570602
      0.65607169	     -0.75569291	     -8.99299469	     17.78845419	     16.86945647
      0.65609583	     -0.75286385	     -8.99428772	     18.26990968	     16.82233345
      0.65611998	     -0.74994651	     -8.99551265	     18.74457527	     16.77431001
      0.65614413	     -0.74694042	     -8.99666757	     19.21202954	     16.72535935
      0.65616827	     -0.74384514	     -8.99775058	     19.67187583	     16.67545484
      0.65619242	     -0.74066024	     -8.99875974	     20.12374134	     16.62456999
      0.65621657	     -0.73738535	     -8.99969314	     20.56727627	     16.57267853
      0.65624071	     -0.73402009	     -9.00054883	     21.00215294	     16.51975434
      0.65626486	     -0.73056413	     -9.00132488	     21.42806488	     16.46577153
      0.65629399	     -0.72627371	     -9.00215233	     21.92954398	     16.39920180
      0.65632312	     -0.72185029	     -9.00285759	     22.41709578	     16.33100934
      0.65635225	     -0.71729337	     -9.00343723	     22.89029447	     16.26114993
      0.65638138	     -0.71260251	     -9.00388779	     23.34875111	     16.18957987
      0.65641051	     -0.70777727	     -9.00420581	     23.79211165	     16.11625597
      0.65643964	     -0.70281725	     -9.00438779	     24.22005447	     16.04113554
      0.65646877	     -0.69772206	     -9.00443026	     24.63229005	     15.96417642
      0.65649790	     -0.69249130	     -9.00432971	     25.02855668	     15.88533696
      0.65652703	     -0.68712460	     -9.00408263	     25.40862040	     15.80457603
      0.65655616	     -0.68162154	     -9.00368548	     25.77227279	     15.72185297
      0.65658529	     -0.67598171	     -9.00313473	     26.11932941	     15.63712765
      0.65661441	     -0.67020464	     -9.00242681	     26.44962814	     15.55036033
      0.65664354	     -0.66428983	     -9.00155813	     26.76302778	     15.46151175
      0.65667267	     -0.65823669	     -9.00052511	     27.05940650	     15.37054300
      0.65670180	     -0.65204457	     -8.99932409	     27.33866051	     15.27741549
      0.65673093	     -0.64571270	     -8.99795143	     27.60070269	     15.18209090
      0.65675710	     -0.63990567	     -8.99656917	     27.82133217	     15.09456791
      0.65678326	     -0.63398442	     -8.99504274	     28.02797609	     15.00521416
      0.65680943	     -0.62794808	     -8.99336941	     28.22060067	     14.91400207
      0.65683559	     -0.62179562	     -8.99154640	     28.39917983	     14.82090401
      0.65686175	     -0.61552587	     -8.98957089	     28.56369456	     14.72589220
      0.65688792	     -0.60913745	     -8.98744001	     28.71413214	     14.62893859
      0.65691084	     -0.60344265	     -8.98544346	     28.83433850	     14.54239249
      0.65693375	     -0.59765432	     -8.98332345	     28.94373596	     14.45431522
      0.65695667	     -0.59177107	     -8.98107792	     29.04232531	     14.36468701
      0.65697959	     -0.58579124	     -8.97870477	     29.13010944	     14.27348766
      0.65700251	     -0.57971307	     -8.97620183	     29.20709294	     14.18069640
      0.65702295	     -0.57420813	     -8.97385853	     29.26663796	     14.09658897
      0.65704339	     -0.56862162	     -8.97140863	     29.31760329	     14.01118287
      0.65706382	     -0.56295161	     -8.96885044	     29.35999385	     13.92446180
      0.65708426	     -0.55719599	     -8.96618222	     29.39381453	     13.83640881
      0.65710470	     -0.55135232	     -8.96340216	     29.41906983	     13.74700616
      0.65712289	     -0.54607369	     -8.96083156	     29.43434968	     13.66626419
      0.65714109	     -0.54072097	     -8.95816944	     29.44284604	     13.58442395
      0.65715928	     -0.53529175	     -8.95541434	     29.44456002	     13.50147087
      0.65717748	     -0.52978334	     -8.95256474	     29.43949164	     13.41738955
      0.65719567	     -0.52419274	     -8.94961904	     29.42763947	     13.33216365
      0.65721191	     -0.51913021	     -8.94690707	     29.41132708	     13.25510720
      0.65722816	     -0.51399682	     -8.94411593	     29.38960349	     13.17711197
      0.65724440	     -0.50878958	     -8.94124427	     29.36246368	     13.09816358
      0.65726064	     -0.50350517	     -8.93829068	     29.32990091	     13.01824696
      0.65727688	     -0.49813988	     -8.93525365	     29.29190649	     12.93734594
      0.65729140	     -0.49327286	     -8.93246740	     29.25334364	     12.86419371
      0.65730591	     -0.48833463	     -8.92961199	     29.21042386	     12.79022783
      0.65732043	     -0.48332153	     -8.92668612	     29.16313577	     12.71543390
      0.65733494	     -0.47822948	     -8.92368839	     29.11146593	     12.63979635
      0.65734946	     -0.47305392	     -8.92061730	     29.05539858	     12.56329830
      0.65736245	     -0.46834691	     -8.91780519	     29.00147511	     12.49408903
      0.65737544	     -0.46356486	     -8.91493177	     28.94399941	     12.42416158
      0.65738843	     -0.45870323	     -8.91199568	     28.88295420	     12.35350046
      0.65740142	     -0.45375695	     -8.90899548	     28.81831989	     12.28208882
      0.65741441	     -0.44872034	     -8.90592957	     28.75007425	     12.20990829
      0.65742603	     -0.44413580	     -8.90313153	     28.68598282	     12.14470954
      0.65743764	     -0.43946885	     -8.90027824	     28.61896469	     12.07886437
      0.65744926	     -0.43471378	     -8.89736825	     28.54899739	     12.01235554
      0.65746087	     -0.42986416	     -8.89439996	     28.47605583	     11.94516415
      0.65747249	     -0.42491274	     -8.89137159	     28.40011206	     11.87726938
      0.65748286	     -0.42039965	     -8.88861565	     28.32975048	     11.81604252
      0.65749323	     -0.41579231	     -8.88580878	     28.25694668	     11.75421862
      0.65750359	     -0.41108331	     -8.88294929	     28.18167352	     11.69177775
      0.65751396	     -0.40626422	     -8.88003534	     28.10390104	     11.62869778
      0.65752433	     -0.40132550	     -8.87706486	     28.02359612	     11.56495413
      0.65753433	     -0.39643897	     -8.87414441	     27.94371601	     11.50282465
      0.65754433	     -0.39141973	     -8.87116692	     27.86141008	     11.44002464
      0.65755433	     -0.38625482	     -8.86812980	     27.77663811	     11.37652296
      0.65756433	     -0.38092922	     -8.86503008	     27.68935557	     11.31228434
      0.65757433	     -0.37542542	     -8.86186441	     27.59951306	     11.24726858
      0.65758433	     -0.36972285	     -8.85862890	     27.50705565	     11.18142960
      0.65759433	     -0.36379722	     -8.85531908	     27.41192210	     11.11471414
      0.65760433	     -0.35761957	     -8.85192973	     27.31404399	     11.04706023
      0.65761433	     -0.35115522	     -8.84845470	     27.21334457	     10.97839526
      0.65762433	     -0.34443524	     -8.84489536	     27.10962531	     10.90872565
      0.65763433	     -0.33759854	     -8.84126629	     27.00256351	     10.83820176
      0.65764433	     -0.33075635	     -8.83757993	     26.89196794	     10.76695547
      0.65765433	     -0.32398469	     -8.83384532	     26.77776692	     10.69508641
      0.65766433	     -0.31733754	     -8.83006949	     26.65996711	     10.62267472
      0.65767433	     -0.31085485	     -8.82625818	     26.53862799	     10.54978877
      0.65768433	     -0.30456720	     -8.82241634	     26.41384617	     10.47648944
      0.65769433	     -0.29849847	     -8.81854833	     26.28574547	     10.40283245
      0.65770433	     -0.29266729	     -8.81465811	     26.15447048	     10.32886946
      0.65771433	     -0.28708787	     -8.81074921	     26.02018187	     10.25464845
      0.65772433	     -0.28177046	     -8.80682484	     25.88305282	     10.18021384
      0.65773433	     -0.27672173	     -8.80288782	     25.74326585	     10.10560649
      0.65774433	     -0.27194508	     -8.79894066	     25.60101004	     10.03086367
      0.65775433	     -0.26744100	     -8.79498554	     25.45647884	      9.95601918
      0.65776433	     -0.26320745	     -8.79102433	     25.30986597	      9.88110345
      0.65777433	     -0.25924021	     -8.78705865	     25.16136578	      9.80614376
      0.65778433	     -0.25553328	     -8.78308984	     25.01116979	      9.73116444
      0.65779433	     -0.25207926	     -8.77911905	     24.85946545	      9.65618718
      0.65780433	     -0.24886964	     -8.77514723	     24.70643491	      9.58123126
      0.65781433	     -0.24589513	     -8.77117518	     24.55225396	      9.50631383
      0.65782433	     -0.24314587	     -8.76720354	     24.39709131	      9.43145011
      0.65783433	     -0.24061171	     -8.76323286	     24.24110801	      9.35665364
      0.65784433	     -0.23828231	     -8.75926356	     24.08445711	      9.28193644
      0.65785433	     -0.23614733	     -8.75529602	     23.92728350	      9.20730925
      0.65786433	     -0.23419656	     -8.75133051	     23.76972380	      9.13278158
      0.65787433	     -0.23241994	     -8.74736728	     23.61190646	      9.05836194
      0.65788433	     -0.23080770	     -8.74340650	     23.45395186	      8.98405791
      0.65789433	     -0.22935039	     -8.73944832	     23.29597251	      8.90987623
      0.65790433	     -0.22803889	     -8.73549286	     23.13807331	      8.83582293
      0.65791433	     -0.22686446	     -8.73154021	     22.98035183	      8.76190335
      0.65792433	     -0.22581876	     -8.72759042	     22.82289860	      8.68812229
      0.65793433	     -0.22489382	     -8.72364356	     22.66579744	      8.61448397
      0.65794433	     -0.22408210	     -8.71969965	     22.50912581	      8.54099217
      0.65795433	     -0.22337641	     -8.71575872	     22.35295509	      8.46765022
      0.65796433	     -0.22276998	     -8.71182078	     22.19735096	      8.39446107
      0.65797433	     -0.22225641	     -8.70788583	     22.04237369	      8.32142733
      0.65798433	     -0.22182966	     -8.70395387	     21.88807850	      8.24855126
      0.65799638	     -0.22142272	     -8.69921998	     21.70313643	      8.16095086
      0.65800843	     -0.22112428	     -8.69449039	     21.51933730	      8.07358524
      0.65802048	     -0.22092571	     -8.68976510	     21.33675203	      7.98645689
      0.65803253	     -0.22081901	     -8.68504405	     21.15544352	      7.89956785
      0.65804458	     -0.22079677	     -8.68032721	     20.97546726	      7.81291975
      0.65805663	     -0.22085214	     -8.67561456	     20.79687191	      7.72651389
      0.65806868	     -0.22097882	     -8.67090604	     20.61969993	      7.64035123
      0.65808073	     -0.22117096	     -8.66620162	     20.44398804	      7.55443246
      0.65809530	     -0.22148297	     -8.66052016	     20.23357495	      7.45089691
      0.65810986	     -0.22187412	     -8.65484456	     20.02538758	      7.34771868
      0.65812443	     -0.22233654	     -8.64917476	     19.81946315	      7.24489770
      0.65813899	     -0.22286312	     -8.64351068	     19.61583072	      7.14243350
      0.65815356	     -0.22344745	     -8.63785226	     19.41451205	      7.04032529
      0.65816812	     -0.22408371	     -8.63219945	     19.21552241	      6.93857200
      0.65818269	     -0.22476667	     -8.62655218	     19.01887131	      6.83717235
      0.65819726	     -0.22549161	     -8.62091039	     18.82456315	      6.73612481
      0.65821518	     -0.22643490	     -8.61397643	     18.58870900	      6.61228095
      0.65823310	     -0.22742825	     -8.60705061	     18.35639271	      6.48896410
      0.65825102	     -0.22846549	     -8.60013284	     18.12759812	      6.36617054
      0.65826894	     -0.22954115	     -8.59322303	     17.90230239	      6.24389631
      0.65828686	     -0.23065047	     -8.58632112	     17.68047711	      6.12213703
      0.65830479	     -0.23178925	     -8.57942705	     17.46208913	      6.00088893
      0.65832271	     -0.23295384	     -8.57254074	     17.24710140	      5.88014732
      0.65834487	     -0.23442488	     -8.56403583	     16.98589089	      5.73153290
      0.65836703	     -0.23592526	     -8.55554262	     16.72973640	      5.58367760
      0.65838919	     -0.23745055	     -8.54706101	     16.47855151	      5.43657284
      0.65841135	     -0.23899699	     -8.53859092	     16.23224623	      5.29020998
      0.65843351	     -0.24056142	     -8.53013228	     15.99072811	      5.14458044
      0.65845567	     -0.24214116	     -8.52168502	     15.75390306	      4.99967569
      0.65848334	     -0.24413130	     -8.51115584	     15.46470603	      4.81978934
      0.65851101	     -0.24613815	     -8.50064419	     15.18248883	      4.64100310
      0.65853867	     -0.24815877	     -8.49014999	     14.90706648	      4.46330108
      0.65856634	     -0.25019080	     -8.47967315	     14.63825562	      4.28666773
      0.65859963	     -0.25264857	     -8.46708821	     14.32327796	      4.07550231
      0.65863292	     -0.25511744	     -8.45452817	     14.01730405	      3.86583673
      0.65867314	     -0.25811213	     -8.43938679	     13.65922190	      3.61449412
      0.65871336	     -0.26111733	     -8.42428141	     13.31332728	      3.36526189
      0.65874689	     -0.26362864	     -8.41171885	     13.03398685	      3.15911632
      0.65878041	     -0.26614496	     -8.39918108	     12.76249121	      2.95438643
      0.65881600	     -0.26882064	     -8.38589976	     12.48259373	      2.73860266
      0.65886184	     -0.27227391	     -8.36882994	     12.13408332	      2.46289837
      0.65891768	     -0.27648808	     -8.34809998	     11.72712525	      2.13052279
      0.65895325	     -0.27917606	     -8.33493202	     11.47751161	      1.92077392
      0.65898881	     -0.28186674	     -8.32179140	     11.23504078	      1.71252102
      0.65902438	     -0.28455985	     -8.30867802	     10.99945971	      1.50574869
      0.65905994	     -0.28725521	     -8.29559181	     10.77052540	      1.30044176
      0.65909551	     -0.28995259	     -8.28253265	     10.54800465	      1.09658524
      0.65913107	     -0.29265183	     -8.26950048	     10.33167353	      0.89416438
      0.65916664	     -0.29535276	     -8.25649519	     10.12131710	      0.69316459
      0.65920221	     -0.29805524	     -8.24351670	      9.91672898	      0.49357151
      0.65923777	     -0.30075908	     -8.23056493	      9.71771103	      0.29537094
      0.65927334	     -0.30346416	     -8.21763978	      9.52407295	      0.09854893
      0.65930890	     -0.30617031	     -8.20474116	      9.33563203	     -0.09690833
      0.65934447	     -0.30887741	     -8.19186900	      9.15221270	     -0.29101443
      0.65938003	     -0.31158527	     -8.17902321	      8.97364637	     -0.48378282
      0.65941033	     -0.31389221	     -8.16810258	      8.82525872	     -0.64692742
      0.65944062	     -0.31619951	     -8.15720097	      8.68017764	     -0.80911922
      0.65947847	     -0.31908322	     -8.14360441	      8.50338316	     -1.01047504
      0.65951633	     -0.32196718	     -8.13003735	      8.33143157	     -1.21037078
      0.65954673	     -0.32428347	     -8.11916244	      8.19672366	     -1.36986731
      0.65957714	     -0.32659971	     -8.10830645	      8.06494713	     -1.52843958
      0.65961389	     -0.32939934	     -8.09520912	      7.90945616	     -1.71889532
      0.65965064	     -0.33219859	     -8.08213926	      7.75799188	     -1.90802510
      0.65968102	     -0.33451253	     -8.07135416	      7.63571201	     -2.06339984
      0.65971141	     -0.33682600	     -8.06058772	      7.51602146	     -2.21788457
      0.65974179	     -0.33913891	     -8.04983988	      7.39885021	     -2.37148654
      0.65978414	     -0.34236187	     -8.03488878	      7.23959461	     -2.58414174
      0.65981142	     -0.34443671	     -8.02527910	      7.13947121	     -2.72020276
      0.65983870	     -0.34651082	     -8.01568426	      7.04120491	     -2.85557115
      0.65987773	     -0.34947727	     -8.00198083	      6.90373855	     -3.04807428
      0.65991403	     -0.35223443	     -7.98926376	      6.77911686	     -3.22585129
      0.65995032	     -0.35498985	     -7.97657275	      6.65750122	     -3.40243459
      0.65998023	     -0.35725880	     -7.96613525	      6.55948662	     -3.54704523
      0.66001014	     -0.35952635	     -7.95571533	      6.46339948	     -3.69085915
      0.66004698	     -0.36231748	     -7.94290399	      6.34761519	     -3.86692592
      0.66007638	     -0.36454278	     -7.93270092	      6.25721755	     -4.00655588
      0.66010578	     -0.36676641	     -7.92251469	      6.16853560	     -4.14543542
      0.66013517	     -0.36898830	     -7.91234524	      6.08152739	     -4.28357019
      0.66017639	     -0.37210062	     -7.89811427	      5.96226956	     -4.47601320
      0.66020162	     -0.37400409	     -7.88941831	      5.89079821	     -4.59311542
      0.66022686	     -0.37590605	     -7.88073461	      5.82046556	     -4.70968219
      0.66026567	     -0.37882856	     -7.86740123	      5.71444918	     -4.88794750
      0.66032773	     -0.38349290	     -7.84614344	      5.55022607	     -5.17037674
      0.66035434	     -0.38548996	     -7.83704937	      5.48172005	     -5.29053432
      0.66039192	     -0.38830633	     -7.82423111	      5.38688624	     -5.45922615
      0.66042511	     -0.39079061	     -7.81293023	      5.30491629	     -5.60729941
      0.66046926	     -0.39408873	     -7.79793466	      5.19845413	     -5.80284918
      0.66049422	     -0.39595137	     -7.78946893	      5.13948571	     -5.91277853
      0.66051919	     -0.39781189	     -7.78101488	      5.08139829	     -6.02222065
      0.66055844	     -0.40073215	     -7.76774875	      4.99182568	     -6.19328466
      0.66058901	     -0.40300246	     -7.75743744	      4.92350718	     -6.32568187
      0.66061958	     -0.40526924	     -7.74714349	      4.85641522	     -6.45736567
      0.66065014	     -0.40753241	     -7.73686684	      4.79052127	     -6.58834132
      0.66068071	     -0.40979185	     -7.72660744	      4.72579764	     -6.71861408
      0.66071128	     -0.41204748	     -7.71636526	      4.66221739	     -6.84818909
      0.66074184	     -0.41429917	     -7.70614023	      4.59975436	     -6.97707150
      0.66077241	     -0.41654685	     -7.69593232	      4.53838309	     -7.10526634
      0.66080298	     -0.41879039	     -7.68574148	      4.47807888	     -7.23277865
      0.66083354	     -0.42102972	     -7.67556765	      4.41881764	     -7.35961337
      0.66086411	     -0.42326472	     -7.66541079	      4.36057603	     -7.48577541
      0.66089468	     -0.42549532	     -7.65527085	      4.30333128	     -7.61126960
      0.66092524	     -0.42772138	     -7.64514779	      4.24706128	     -7.73610077
      0.66095581	     -0.42994284	     -7.63504156	      4.19174449	     -7.86027364
      0.66098638	     -0.43215958	     -7.62495210	      4.13736000	     -7.98379294
      0.66101694	     -0.43437153	     -7.61487938	      4.08388740	     -8.10666328
      0.66104751	     -0.43657856	     -7.60482335	      4.03130691	     -8.22888929
      0.66107808	     -0.43878061	     -7.59478396	      3.97959918	     -8.35047550
      0.66110461	     -0.44068792	     -7.58608292	      3.93540836	     -8.45550084
      0.66113114	     -0.44259135	     -7.57739435	      3.89184900	     -8.56005041
      0.66116830	     -0.44525022	     -7.56524787	      3.83188797	     -8.70566659
      0.66119519	     -0.44716969	     -7.55647183	      3.78923066	     -8.81048461
      0.66122208	     -0.44908495	     -7.54770851	      3.74718213	     -8.91482393
      0.66125487	     -0.45141430	     -7.53704117	      3.69672262	     -9.04139396
      0.66128701	     -0.45369103	     -7.52660434	      3.64810996	     -9.16476398
      0.66131914	     -0.45596145	     -7.51618552	      3.60031314	     -9.28746450
      0.66135128	     -0.45822545	     -7.50578464	      3.55331445	     -9.40950036
      0.66137875	     -0.46015566	     -7.49690779	      3.51375794	     -9.51329772
      0.66140622	     -0.46208103	     -7.48804397	      3.47476151	     -9.61661584
      0.66143369	     -0.46400153	     -7.47919317	      3.43631488	     -9.71945763
      0.66146914	     -0.46647293	     -7.46778891	      3.38748948	     -9.85149292
      0.66149942	     -0.46857693	     -7.45806662	      3.34648809	     -9.96363259
      0.66152970	     -0.47067473	     -7.44836002	      3.30611439	    -10.07520538
      0.66155998	     -0.47276629	     -7.43866905	      3.26635591	    -10.18621504
      0.66159026	     -0.47485150	     -7.42899368	      3.22720054	    -10.29666532
      0.66162054	     -0.47693031	     -7.41933386	      3.18863642	    -10.40655988
      0.66165082	     -0.47900262	     -7.40968956	      3.15065202	    -10.51590242
      0.66168110	     -0.48106838	     -7.40006073	      3.11323604	    -10.62469652
      0.66171138	     -0.48312749	     -7.39044732	      3.07637751	    -10.73294580
      0.66174166	     -0.48517990	     -7.38084931	      3.04006567	    -10.84065377
      0.66177194	     -0.48722552	     -7.37126664	      3.00429005	    -10.94782398
      0.66180222	     -0.48926430	     -7.36169928	      2.96904041	    -11.05445989
      0.66183250	     -0.49129614	     -7.35214719	      2.93430678	    -11.16056498
      0.66186278	     -0.49332101	     -7.34261032	      2.90007937	    -11.26614262
      0.66189306	     -0.49533880	     -7.33308864	      2.86634870	    -11.37119625
      0.66192333	     -0.49734949	     -7.32358210	      2.83310541	    -11.47572916
      0.66195361	     -0.49935297	     -7.31409068	      2.80034046	    -11.57974473
      0.66198389	     -0.50134921	     -7.30461432	      2.76804495	    -11.68324620
      0.66201417	     -0.50333812	     -7.29515298	      2.73621021	    -11.78623687
      0.66204445	     -0.50531966	     -7.28570663	      2.70482776	    -11.88871993
      0.66207473	     -0.50729375	     -7.27627524	      2.67388934	    -11.99069861
      0.66210501	     -0.50926035	     -7.26685876	      2.64338683	    -12.09217605
      0.66213529	     -0.51121937	     -7.25745715	      2.61331234	    -12.19315541
      0.66216557	     -0.51317080	     -7.24807037	      2.58365812	    -12.29363979
      0.66219585	     -0.51511454	     -7.23869839	      2.55441664	    -12.39363228
      0.66222613	     -0.51705056	     -7.22934117	      2.52558047	    -12.49313592
      0.66225641	     -0.51897878	     -7.21999866	      2.49714243	    -12.59215375
      0.66228669	     -0.52089918	     -7.21067084	      2.46909542	    -12.69068876
      0.66231697	     -0.52281168	     -7.20135766	      2.44143256	    -12.78874393
      0.66234725	     -0.52471626	     -7.19205910	      2.41414706	    -12.88632218
      0.66237752	     -0.52661283	     -7.18277510	      2.38723234	    -12.98342646
      0.66240780	     -0.52850137	     -7.17350563	      2.36068191	    -13.08005964
      0.66244429	     -0.53076623	     -7.16235556	      2.32916473	    -13.19587691
      0.66247041	     -0.53238019	     -7.15438718	      2.30691775	    -13.27836465
      0.66249652	     -0.53398805	     -7.14642953	      2.28492769	    -13.36050841
      0.66253169	     -0.53614373	     -7.13572970	      2.25571240	    -13.47059291
      0.66256554	     -0.53820781	     -7.12545052	      2.22802077	    -13.57595559
      0.66260843	     -0.54080809	     -7.11245246	      2.19352159	    -13.70863643
      0.66263311	     -0.54229668	     -7.10498630	      2.17396202	    -13.78457188
      0.66265778	     -0.54377970	     -7.09752960	      2.15461164	    -13.86020997
      0.66269725	     -0.54614000	     -7.08562283	      2.12409011	    -13.98057214
      0.66272957	     -0.54806168	     -7.07589261	      2.09948691	    -14.07855381
      0.66276188	     -0.54997365	     -7.06617846	      2.07522372	    -14.17603521
      0.66279419	     -0.55187589	     -7.05648035	      2.05129449	    -14.27301945
      0.66282269	     -0.55354525	     -7.04794133	      2.03046495	    -14.35813510
      0.66285118	     -0.55520699	     -7.03941473	      2.00988662	    -14.44286867
      0.66288856	     -0.55737527	     -7.02824806	      1.98326593	    -14.55344862
      0.66291802	     -0.55907469	     -7.01946307	      1.96258164	    -14.64013427
      0.66294748	     -0.56076585	     -7.01069123	      1.94215234	    -14.72641907
      0.66297694	     -0.56244875	     -7.00193252	      1.92197402	    -14.81230526
      0.66301439	     -0.56457611	     -6.99081712	      1.89667895	    -14.92091421
      0.66304597	     -0.56635993	     -6.98145857	      1.87564914	    -15.01202260
      0.66307756	     -0.56813413	     -6.97211500	      1.85489312	    -15.10268133
      0.66310914	     -0.56989873	     -6.96278637	      1.83440635	    -15.19289305
      0.66314073	     -0.57165367	     -6.95347263	      1.81418440	    -15.28266045
      0.66317231	     -0.57339895	     -6.94417376	      1.79422292	    -15.37198617
      0.66320390	     -0.57513453	     -6.93488972	      1.77451767	    -15.46087284
      0.66323548	     -0.57686041	     -6.92562046	      1.75506445	    -15.54932304
      0.66327158	     -0.57882116	     -6.91504380	      1.73313294	    -15.64989016
      0.66330768	     -0.58076919	     -6.90448635	      1.71151940	    -15.74989425
      0.66333532	     -0.58225156	     -6.89641870	      1.69518773	    -15.82605877
      0.66336295	     -0.58372646	     -6.88836225	      1.67903635	    -15.90189735
      0.66340617	     -0.58601851	     -6.87578238	      1.65412720	    -16.01987802
      0.66343450	     -0.58751092	     -6.86755150	      1.63803158	    -16.09678283
      0.66346283	     -0.58899545	     -6.85933232	      1.62211621	    -16.17335125
      0.66350080	     -0.59097247	     -6.84833584	      1.60106577	    -16.27543831
      0.66353774	     -0.59288244	     -6.83765636	      1.58088438	    -16.37419575
      0.66357469	     -0.59477895	     -6.82699659	      1.56099401	    -16.47239196
      0.66360640	     -0.59639625	     -6.81786129	      1.54414705	    -16.55624477
      0.66363811	     -0.59800362	     -6.80874044	      1.52750738	    -16.63968913
      0.66366983	     -0.59960104	     -6.79963402	      1.51107181	    -16.72272740
      0.66370838	     -0.60152941	     -6.78858391	      1.49136354	    -16.82312257
      0.66374692	     -0.60344306	     -6.77755501	      1.47194664	    -16.92292530
      0.66377597	     -0.60487502	     -6.76926027	      1.45750792	    -16.99772362
      0.66380501	     -0.60629863	     -6.76097750	      1.44322923	    -17.07218978
      0.66384339	     -0.60816725	     -6.75004939	      1.42460036	    -17.17009691
      0.66388169	     -0.61001743	     -6.73916485	      1.40628014	    -17.26722805
      0.66391999	     -0.61185312	     -6.72830098	      1.38822446	    -17.36379228
      0.66395127	     -0.61334165	     -6.71944323	      1.37367046	    -17.44224301
      0.66398256	     -0.61482052	     -6.71059919	      1.35928717	    -17.52032024
      0.66402335	     -0.61673471	     -6.69908558	      1.34078123	    -17.62158868
      0.66405618	     -0.61826299	     -6.68983841	      1.32609508	    -17.70261522
      0.66408901	     -0.61978065	     -6.68060622	      1.31158786	    -17.78323806
      0.66412183	     -0.62128771	     -6.67138898	      1.29725681	    -17.86345952
      0.66416481	     -0.62324467	     -6.65934481	      1.27875725	    -17.96787830
      0.66419549	     -0.62463064	     -6.65076230	      1.26572943	    -18.04200529
      0.66422616	     -0.62600737	     -6.64219275	      1.25284808	    -18.11578821
      0.66426632	     -0.62779541	     -6.63099602	      1.23620620	    -18.21184218
      0.66430526	     -0.62951431	     -6.62015909	      1.22029975	    -18.30443445
      0.66434420	     -0.63121847	     -6.60934288	      1.20461766	    -18.39648291
      0.66437730	     -0.63265556	     -6.60016426	      1.19145983	    -18.47430841
      0.66441040	     -0.63408203	     -6.59100053	      1.17845890	    -18.55174581
      0.66445137	     -0.63583272	     -6.57968024	      1.16258300	    -18.64704686
      0.66448668	     -0.63732900	     -6.56993918	      1.14908302	    -18.72873517
      0.66452200	     -0.63881325	     -6.56021495	      1.13575311	    -18.80998996
      0.66455732	     -0.64028553	     -6.55050749	      1.12259057	    -18.89081383
      0.66459264	     -0.64174584	     -6.54081678	      1.10959282	    -18.97120941
      0.66462795	     -0.64319425	     -6.53114277	      1.09675727	    -19.05117925
      0.66467359	     -0.64504833	     -6.51866633	      1.08040688	    -19.15389285
      0.66470512	     -0.64631753	     -6.51006422	      1.06926552	    -19.22443421
      0.66473664	     -0.64757730	     -6.50147532	      1.05824717	    -19.29464279
      0.66478051	     -0.64931465	     -6.48954607	      1.04311702	    -19.39178528
      0.66482212	     -0.65094599	     -6.47825331	      1.02897738	    -19.48334820
      0.66486374	     -0.65256113	     -6.46698337	      1.01504142	    -19.57434267
      0.66489777	     -0.65387013	     -6.45778261	      1.00379210	    -19.64834724
      0.66493181	     -0.65516837	     -6.44859705	      0.99267465	    -19.72197636
      0.66497561	     -0.65682357	     -6.43679648	      0.97855627	    -19.81619631
      0.66501404	     -0.65826090	     -6.42646602	      0.96634620	    -19.89833732
      0.66505247	     -0.65968465	     -6.41615479	      0.95429612	    -19.98000900
      0.66509089	     -0.66109493	     -6.40586272	      0.94240340	    -20.06121432
      0.66512932	     -0.66249176	     -6.39558976	      0.93066554	    -20.14195629
      0.66516774	     -0.66387522	     -6.38533588	      0.91908004	    -20.22223782
      0.66520617	     -0.66524535	     -6.37510101	      0.90764449	    -20.30206187
      0.66524460	     -0.66660225	     -6.36488513	      0.89635647	    -20.38143131
      0.66528302	     -0.66794594	     -6.35468816	      0.88521366	    -20.46034904
      0.66532145	     -0.66927652	     -6.34451008	      0.87421376	    -20.53881789
      0.66535987	     -0.67059404	     -6.33435082	      0.86335452	    -20.61684071
      0.66539830	     -0.67189856	     -6.32421035	      0.85263373	    -20.69442030
      0.66544763	     -0.67355423	     -6.31122047	      0.83907091	    -20.79336420
      0.66548273	     -0.67471943	     -6.30199644	      0.82955474	    -20.86332764
      0.66551782	     -0.67587395	     -6.29278796	      0.82014844	    -20.93292865
      0.66556540	     -0.67742182	     -6.28033209	      0.80757227	    -21.02668694
      0.66561297	     -0.67895032	     -6.26790463	      0.79519127	    -21.11978837
      0.66564763	     -0.68005203	     -6.25886669	      0.78629013	    -21.18721974
      0.66568229	     -0.68114358	     -6.24984376	      0.77748926	    -21.25430696
      0.66573204	     -0.68269238	     -6.23692171	      0.76503213	    -21.34998189
      0.66577537	     -0.68402456	     -6.22569153	      0.75434466	    -21.43274583
      0.66581869	     -0.68534122	     -6.21448461	      0.74380606	    -21.51498303
      0.66586202	     -0.68664241	     -6.20330088	      0.73341382	    -21.59669719
      0.66590071	     -0.68779130	     -6.19333453	      0.72425628	    -21.66922032
      0.66593939	     -0.68892803	     -6.18338657	      0.71521174	    -21.74133190
      0.66597808	     -0.69005270	     -6.17345697	      0.70627847	    -21.81303444
      0.66602999	     -0.69154287	     -6.16016283	      0.69446433	    -21.90860211
      0.66607213	     -0.69273693	     -6.14939418	      0.68501546	    -21.98565450
      0.66611427	     -0.69391697	     -6.13864713	      0.67569202	    -22.06223172
      0.66615641	     -0.69508313	     -6.12792162	      0.66649198	    -22.13833692
      0.66619855	     -0.69623548	     -6.11721760	      0.65741338	    -22.21397327
      0.66624070	     -0.69737415	     -6.10653501	      0.64845426	    -22.28914386
      0.66628284	     -0.69849923	     -6.09587381	      0.63961274	    -22.36385179
      0.66633735	     -0.69993465	     -6.08211408	      0.62834673	    -22.45981275
      0.66637479	     -0.70090755	     -6.07268428	      0.62071919	    -22.52527820
      0.66641223	     -0.70187001	     -6.06327123	      0.61317989	    -22.59038606
      0.66646460	     -0.70319871	     -6.05013384	      0.60278085	    -22.68085214
      0.66651407	     -0.70443537	     -6.03775370	      0.59311090	    -22.76567610
      0.66656353	     -0.70565423	     -6.02540254	      0.58358718	    -22.84988935
      0.66660453	     -0.70665108	     -6.01518789	      0.57580291	    -22.91922512
      0.66664553	     -0.70763591	     -6.00499304	      0.56811578	    -22.98814727
      0.66669797	     -0.70887819	     -5.99198260	      0.55842318	    -23.07570011
      0.66674242	     -0.70991630	     -5.98097734	      0.55032602	    -23.14940635
      0.66678688	     -0.71094071	     -5.96999518	      0.54233745	    -23.22263649
      0.66683134	     -0.71195150	     -5.95903605	      0.53445575	    -23.29539383
      0.66687579	     -0.71294883	     -5.94809988	      0.52667919	    -23.36768159
      0.66692025	     -0.71393279	     -5.93718662	      0.51900611	    -23.43950297
      0.66697385	     -0.71510161	     -5.92405874	      0.50988983	    -23.52548338
      0.66702025	     -0.71609809	     -5.91272058	      0.50211521	    -23.59937767
      0.66706666	     -0.71708048	     -5.90140717	      0.49444764	    -23.67277497
      0.66711306	     -0.71804889	     -5.89011845	      0.48688539	    -23.74567883
      0.66715946	     -0.71900349	     -5.87885434	      0.47942674	    -23.81809270
      0.66720587	     -0.71994439	     -5.86761479	      0.47207001	    -23.89002006
      0.66725227	     -0.72087176	     -5.85639972	      0.46481356	    -23.96146433
      0.66729868	     -0.72178572	     -5.84520907	      0.45765577	    -24.03242890
      0.66735264	     -0.72283203	     -5.83222437	      0.44945289	    -24.11436558
      0.66740661	     -0.72386059	     -5.81927251	      0.44137891	    -24.19566319
      0.66744806	     -0.72463858	     -5.80934871	      0.43526470	    -24.25766300
      0.66748950	     -0.72540632	     -5.79944416	      0.42922405	    -24.31929134
      0.66754895	     -0.72648983	     -5.78527175	      0.42068636	    -24.40704004
      0.66759776	     -0.72736411	     -5.77366421	      0.41378547	    -24.47852769
      0.66764657	     -0.72822471	     -5.76208317	      0.40698152	    -24.54951155
      0.66769538	     -0.72907175	     -5.75052854	      0.40027293	    -24.61999534
      0.66774418	     -0.72990542	     -5.73900026	      0.39365813	    -24.68998266
      0.66779299	     -0.73072585	     -5.72749826	      0.38713561	    -24.75947715
      0.66784612	     -0.73160397	     -5.71500916	      0.38013958	    -24.83455951
      0.66789924	     -0.73246678	     -5.70255101	      0.37324923	    -24.90906685
      0.66795237	     -0.73331452	     -5.69012372	      0.36646268	    -24.98300365
      0.66800549	     -0.73414733	     -5.67772719	      0.35977818	    -25.05637444
      0.66804886	     -0.73481632	     -5.66762989	      0.35439561	    -25.11585486
      0.66809223	     -0.73547561	     -5.65755299	      0.34907893	    -25.17496340
      0.66815168	     -0.73636378	     -5.64377295	      0.34189635	    -25.25538751
      0.66821112	     -0.73723418	     -5.63003101	      0.33483351	    -25.33512338
      0.66825501	     -0.73786546	     -5.61991184	      0.32969556	    -25.39354191
      0.66829889	     -0.73848730	     -5.60981332	      0.32462073	    -25.45159110
      0.66835778	     -0.73930725	     -5.59629243	      0.31790742	    -25.52892263
      0.66841667	     -0.74011067	     -5.58280851	      0.31130410	    -25.60559881
      0.66846572	     -0.74076728	     -5.57160826	      0.30588782	    -25.66895281
      0.66851476	     -0.74141272	     -5.56043349	      0.30054526	    -25.73185948
      0.66857208	     -0.74215321	     -5.54740444	      0.29439270	    -25.80482317
      0.66862940	     -0.74287888	     -5.53441000	      0.28833754	    -25.87718514
      0.66868040	     -0.74351231	     -5.52287688	      0.28303030	    -25.94106912
      0.66873140	     -0.74413434	     -5.51137101	      0.27779763	    -26.00448413
      0.66878800	     -0.74481150	     -5.49863420	      0.27207656	    -26.07431391
      0.66884460	     -0.74547501	     -5.48593075	      0.26644434	    -26.14357505
      0.66890120	     -0.74612512	     -5.47326055	      0.26089942	    -26.21227212
      0.66895781	     -0.74676199	     -5.46062350	      0.25544035	    -26.28040974
      0.66900802	     -0.74731617	     -5.44943892	      0.25066744	    -26.34040027
      0.66905824	     -0.74786022	     -5.43828028	      0.24595997	    -26.39995707
      0.66911700	     -0.74848412	     -5.42525794	      0.24053413	    -26.46908990
      0.66917575	     -0.74909457	     -5.41227090	      0.23519498	    -26.53763821
      0.66923450	     -0.74969183	     -5.39931907	      0.22994101	    -26.60560685
      0.66929326	     -0.75027607	     -5.38640232	      0.22477078	    -26.67300067
      0.66934249	     -0.75075580	     -5.37560582	      0.22050186	    -26.72903337
      0.66939172	     -0.75122666	     -5.36483382	      0.21628990	    -26.78466861
      0.66945139	     -0.75178563	     -5.35181163	      0.21126046	    -26.85156590
      0.66951105	     -0.75233198	     -5.33882522	      0.20631209	    -26.91788830
      0.66956673	     -0.75283057	     -5.32674048	      0.20176690	    -26.97925583
      0.66962240	     -0.75331853	     -5.31468669	      0.19728998	    -27.04013095
      0.66968060	     -0.75381754	     -5.30211705	      0.19268104	    -27.10325550
      0.66973881	     -0.75430530	     -5.28958104	      0.18814434	    -27.16585031
      0.66979639	     -0.75477695	     -5.27721297	      0.18372639	    -27.22725431
      0.66985397	     -0.75523795	     -5.26487760	      0.17937688	    -27.28814823
      0.66991217	     -0.75569330	     -5.25244219	      0.17504882	    -27.34918546
      0.66997037	     -0.75613814	     -5.24003999	      0.17078846	    -27.40970987
      0.67002858	     -0.75657275	     -5.22766828	      0.16659381	    -27.46973831
      0.67008680	     -0.75699718	     -5.21532959	      0.16246475	    -27.52926195
      0.67014465	     -0.75740909	     -5.20310037	      0.15842535	    -27.58791878
      0.67020250	     -0.75781130	     -5.19090358	      0.15444869	    -27.64608501
      0.67025305	     -0.75815498	     -5.18027138	      0.15102413	    -27.69651729
      0.67032687	     -0.75864394	     -5.16479125	      0.14610725	    -27.76949242
      0.67038842	     -0.75904016	     -5.15192464	      0.14208223	    -27.82973980
      0.67044374	     -0.75938762	     -5.14038981	      0.13852093	    -27.88343755
      0.67049906	     -0.75972696	     -5.12888417	      0.13501260	    -27.93670471
      0.67056057	     -0.76009489	     -5.11612616	      0.13117319	    -27.99542650
      0.67062208	     -0.76045314	     -5.10340402	      0.12739728	    -28.05362444
      0.67068144	     -0.76078986	     -5.09116062	      0.12381262	    -28.10929480
      0.67074080	     -0.76111789	     -5.07895042	      0.12028524	    -28.16448524
      0.67080117	     -0.76144277	     -5.06656584	      0.11675554	    -28.22012901
      0.67086154	     -0.76175897	     -5.05421538	      0.11328328	    -28.27528435
      0.67092061	     -0.76206017	     -5.04216264	      0.10994023	    -28.32878811
      0.67099207	     -0.76241379	     -5.02762824	      0.10596802	    -28.39288633
      0.67105721	     -0.76272619	     -5.01441951	      0.10241367	    -28.45073886
      0.67113690	     -0.76309572	     -4.99831252	      0.09815021	    -28.52077220
      0.67119712	     -0.76336592	     -4.98618029	      0.09498967	    -28.57315170
      0.67127786	     -0.76371621	     -4.96996711	      0.09083341	    -28.64265320
      0.67134698	     -0.76400548	     -4.95613262	      0.08734727	    -28.70150933
      0.67140252	     -0.76423097	     -4.94504820	      0.08459379	    -28.74836841
      0.67145807	     -0.76445036	     -4.93399179	      0.08188213	    -28.79484609
      0.67152179	     -0.76469473	     -4.92134042	      0.07882164	    -28.84770681
      0.67158552	     -0.76493137	     -4.90872568	      0.07581462	    -28.90007331
      0.67164728	     -0.76515349	     -4.89653629	      0.07295091	    -28.95035112
      0.67170903	     -0.76536863	     -4.88438109	      0.07013592	    -29.00017246
      0.67176754	     -0.76556615	     -4.87289692	      0.06751332	    -29.04695451
      0.67184439	     -0.76581649	     -4.85785779	      0.06413275	    -29.10779456
      0.67193700	     -0.76610472	     -4.83980448	      0.06015447	    -29.18019535
      0.67199012	     -0.76626358	     -4.82948360	      0.05791886	    -29.22127650
      0.67204324	     -0.76641782	     -4.81918757	      0.05571647	    -29.26203480
      0.67210732	     -0.76659786	     -4.80679977	      0.05310319	    -29.31077772
      0.67218641	     -0.76681113	     -4.79156090	      0.04994275	    -29.37029628
      0.67225270	     -0.76698250	     -4.77882876	      0.04734770	    -29.41965070
      0.67233792	     -0.76719309	     -4.76251934	      0.04408344	    -29.48237608
      0.67245126	     -0.76745678	     -4.74092288	      0.03986339	    -29.56458030
      0.67251230	     -0.76759122	     -4.72933889	      0.03764737	    -29.60827288
      0.67257334	     -0.76772053	     -4.71778685	      0.03547017	    -29.65156708
      0.67263437	     -0.76784478	     -4.70626666	      0.03333129	    -29.69446604
      0.67270190	     -0.76797647	     -4.69355972	      0.03100918	    -29.74146522
      0.67276942	     -0.76810223	     -4.68089150	      0.02873258	    -29.78798867
      0.67283459	     -0.76821814	     -4.66870007	      0.02657761	    -29.83244813
      0.67289977	     -0.76832875	     -4.65654448	      0.02446380	    -29.87647181
      0.67296662	     -0.76843686	     -4.64411238	      0.02233757	    -29.92118228
      0.67303348	     -0.76853963	     -4.63171773	      0.02025337	    -29.96544185
      0.67309938	     -0.76863585	     -4.61953691	      0.01823950	    -30.00863077
      0.67316528	     -0.76872710	     -4.60739223	      0.01626527	    -30.05138894
      0.67323217	     -0.76881479	     -4.59510187	      0.01430129	    -30.09435288
      0.67329906	     -0.76889758	     -4.58284849	      0.01237696	    -30.13688044
      0.67336537	     -0.76897495	     -4.57073868	      0.01050798	    -30.17860893
      0.67343168	     -0.76904772	     -4.55866497	      0.00867682	    -30.21991581
      0.67349884	     -0.76911688	     -4.54647179	      0.00685993	    -30.26133062
      0.67356600	     -0.76918152	     -4.53431540	      0.00508069	    -30.30232008
      0.67363265	     -0.76924133	     -4.52228820	      0.00335171	    -30.34257915
      0.67369930	     -0.76929689	     -4.51029696	      0.00165872	    -30.38242635
      0.67376682	     -0.76934896	     -4.49818539	     -0.00002029	    -30.42237841
      0.67383434	     -0.76939686	     -4.48611049	     -0.00166345	    -30.46191481
      0.67390187	     -0.76944072	     -4.47407213	     -0.00327132	    -30.50103900
      0.67396939	     -0.76948058	     -4.46207019	     -0.00484441	    -30.53975448
      0.67403691	     -0.76951658	     -4.45010454	     -0.00638326	    -30.57806466
      0.67410443	     -0.76954876	     -4.43817505	     -0.00788835	    -30.61597297
      0.67417195	     -0.76957726	     -4.42628161	     -0.00936023	    -30.65348273
      0.67423947	     -0.76960211	     -4.41442408	     -0.01079937	    -30.69059732
      0.67430700	     -0.76962344	     -4.40260235	     -0.01220628	    -30.72732000
      0.67437452	     -0.76964128	     -4.39081629	     -0.01358142	    -30.76365408
      0.67444204	     -0.76965576	     -4.37906577	     -0.01492530	    -30.79960276
      0.67450956	     -0.76966692	     -4.36735067	     -0.01623837	    -30.83516929
      0.67457708	     -0.76967487	     -4.35567087	     -0.01752112	    -30.87035680
      0.67464460	     -0.76967964	     -4.34402625	     -0.01877399	    -30.90516848
      0.67471213	     -0.76968134	     -4.33241669	     -0.01999745	    -30.93960742
      0.67477965	     -0.76968002	     -4.32084205	     -0.02119193	    -30.97367673
      0.67485078	     -0.76967546	     -4.30868597	     -0.02241948	    -31.00917189
      0.67492191	     -0.76966769	     -4.29656837	     -0.02361586	    -31.04426375
      0.67499305	     -0.76965684	     -4.28448914	     -0.02478163	    -31.07895580
      0.67506418	     -0.76964292	     -4.27244811	     -0.02591724	    -31.11325156
[truncated: 425,171 more chars]
