# Supplementary material for: Musculoskeletal simulations to examine the effects of accentuated eccentric loading (AEL) on jump height
Source: PeerJ. 2023 Jan 23;11:e14687. doi: 10.7717/peerj.14687 (PMC9879160; doi:10.7717/peerj.14687)
Supplement: Supplemental Information 2 — Added15 folder contains the code and simulation results for a complete jump with an additional 15% model mass. Dropped15 folder contains the code and simulation results for the push-off phase with the original model mass. [file peerj-11-14687-s002.zip › Supplementary Simulation code and output results AEL15/Dropped15/Optimized_for_J_Results/TwoSegment_Two_Segment_pos_global.sto]

Positions
version=1
nRows=9704
nColumns=28
inDegrees=no

This file contains the kinematics (positions and orientations,
velocities and angular velocities, or accelerations and angular accelerations)
of the centers of mass of the body segments in model Two_Segment.

Body segment orientations are described using body-fixed X-Y-Z Euler angles.

Angular velocities and accelerations are given about the body-local axes.

Units are S.I. units (seconds, meters, Newtons, ...)
Angles are in degrees.

endheader
time	Block_X	Block_Y	Block_Z	Block_Ox	Block_Oy	Block_Oz	thigh_X	thigh_Y	thigh_Z	thigh_Ox	thigh_Oy	thigh_Oz	shank_X	shank_Y	shank_Z	shank_Ox	shank_Oy	shank_Oz	Platform_X	Platform_Y	Platform_Z	Platform_Ox	Platform_Oy	Platform_Oz	center_of_mass_X	center_of_mass_Y	center_of_mass_Z
      0.00000000	      0.00000000	      0.38815822	      0.00000000	     -0.00000000	      0.00000000	     -0.00000000	     -0.18847079	      0.24623466	      0.00000000	     -0.00000000	      0.00000000	    -70.45070141	     -0.19673134	      0.09256853	      0.00000000	     -0.00000000	      0.00000000	     64.29658122	      0.00000000	      0.00000000	      0.00000000	     -0.00000000	      0.00000000	     -0.00000000	     -0.06829798	      0.31666210	      0.00000000
      0.00005767	      0.00000000	      0.38816700	     -0.00000000	     -0.00000000	     -0.00000000	     -0.00000000	     -0.18846963	      0.24624018	     -0.00000000	     -0.00000000	     -0.00000000	    -70.44970914	     -0.19672969	      0.09256940	     -0.00000000	     -0.00000000	     -0.00000000	     64.29614165	      0.00000000	      0.00000000	      0.00000000	     -0.00000000	      0.00000000	     -0.00000000	     -0.06829751	      0.31666913	     -0.00000000
      0.00011533	      0.00000000	      0.38817582	     -0.00000000	     -0.00000000	     -0.00000000	     -0.00000000	     -0.18846846	      0.24624572	     -0.00000000	     -0.00000000	     -0.00000000	    -70.44871220	     -0.19672803	      0.09257028	     -0.00000000	     -0.00000000	     -0.00000000	     64.29570106	      0.00000000	      0.00000000	      0.00000000	     -0.00000000	      0.00000000	     -0.00000000	     -0.06829704	      0.31667618	     -0.00000000
      0.00019509	      0.00000000	      0.38818809	     -0.00000000	     -0.00000000	     -0.00000000	     -0.00000000	     -0.18846684	      0.24625342	     -0.00000000	     -0.00000000	     -0.00000000	    -70.44732584	     -0.19672571	      0.09257150	     -0.00000000	     -0.00000000	     -0.00000000	     64.29508948	      0.00000000	      0.00000000	      0.00000000	     -0.00000000	      0.00000000	     -0.00000000	     -0.06829639	      0.31668600	     -0.00000000
      0.00027484	     -0.00000000	      0.38820042	     -0.00000000	      0.00000000	     -0.00000000	     -0.00000000	     -0.18846521	      0.24626117	     -0.00000000	      0.00000000	     -0.00000000	    -70.44593097	     -0.19672339	      0.09257272	     -0.00000000	      0.00000000	     -0.00000000	     64.29447497	      0.00000000	      0.00000000	      0.00000000	     -0.00000000	      0.00000000	     -0.00000000	     -0.06829574	      0.31669587	     -0.00000000
      0.00038895	     -0.00000000	      0.38821820	     -0.00000000	      0.00000000	     -0.00000000	     -0.00000000	     -0.18846286	      0.24627233	     -0.00000000	      0.00000000	     -0.00000000	    -70.44392090	     -0.19672003	      0.09257449	     -0.00000000	      0.00000000	     -0.00000000	     64.29359025	      0.00000000	      0.00000000	      0.00000000	     -0.00000000	      0.00000000	     -0.00000000	     -0.06829480	      0.31671009	     -0.00000000
      0.00050306	     -0.00000000	      0.38823612	     -0.00000000	      0.00000000	     -0.00000000	     -0.00000000	     -0.18846050	      0.24628359	     -0.00000000	      0.00000000	     -0.00000000	    -70.44189430	     -0.19671664	      0.09257628	     -0.00000000	      0.00000000	     -0.00000000	     64.29269863	      0.00000000	      0.00000000	      0.00000000	     -0.00000000	      0.00000000	     -0.00000000	     -0.06829385	      0.31672443	     -0.00000000
      0.00069203	     -0.00000000	      0.38826613	     -0.00000000	      0.00000000	     -0.00000000	     -0.00000000	     -0.18845653	      0.24630244	     -0.00000000	      0.00000000	     -0.00000000	    -70.43850294	     -0.19671098	      0.09257928	     -0.00000000	      0.00000000	     -0.00000000	     64.29120604	      0.00000000	      0.00000000	      0.00000000	     -0.00000000	      0.00000000	     -0.00000000	     -0.06829225	      0.31674844	     -0.00000000
      0.00088100	     -0.00000000	      0.38829654	     -0.00000000	      0.00000000	     -0.00000000	     -0.00000000	     -0.18845252	      0.24632156	     -0.00000000	      0.00000000	     -0.00000000	    -70.43506921	     -0.19670524	      0.09258234	     -0.00000000	      0.00000000	     -0.00000000	     64.28969249	      0.00000000	      0.00000000	      0.00000000	     -0.00000000	      0.00000000	     -0.00000000	     -0.06829064	      0.31677278	     -0.00000000
      0.00120986	     -0.00000000	      0.38835042	     -0.00000000	      0.00000000	     -0.00000000	     -0.00000000	     -0.18844542	      0.24635547	     -0.00000000	      0.00000000	     -0.00000000	    -70.42899663	     -0.19669511	      0.09258783	     -0.00000000	      0.00000000	     -0.00000000	     64.28700582	      0.00000000	      0.00000000	      0.00000000	     -0.00000000	      0.00000000	     -0.00000000	     -0.06828780	      0.31681592	     -0.00000000
      0.00146005	     -0.00000000	      0.38839223	     -0.00000000	      0.00000000	     -0.00000000	     -0.00000000	     -0.18843992	      0.24638182	     -0.00000000	      0.00000000	     -0.00000000	    -70.42429701	     -0.19668729	      0.09259215	     -0.00000000	      0.00000000	     -0.00000000	     64.28491510	      0.00000000	      0.00000000	      0.00000000	     -0.00000000	      0.00000000	     -0.00000000	     -0.06828559	      0.31684941	     -0.00000000
      0.00171025	     -0.00000000	      0.38843474	     -0.00000000	      0.00000000	     -0.00000000	     -0.00000000	     -0.18843435	      0.24640865	     -0.00000000	      0.00000000	     -0.00000000	    -70.41953066	     -0.19667936	      0.09259660	     -0.00000000	      0.00000000	     -0.00000000	     64.28278270	      0.00000000	      0.00000000	      0.00000000	     -0.00000000	      0.00000000	     -0.00000000	     -0.06828336	      0.31688348	     -0.00000000
      0.00196044	     -0.00000000	      0.38847794	     -0.00000000	      0.00000000	     -0.00000000	     -0.00000000	     -0.18842870	      0.24643597	     -0.00000000	      0.00000000	     -0.00000000	    -70.41469896	     -0.19667135	      0.09260118	     -0.00000000	      0.00000000	     -0.00000000	     64.28060775	      0.00000000	      0.00000000	      0.00000000	     -0.00000000	      0.00000000	     -0.00000000	     -0.06828110	      0.31691812	     -0.00000000
      0.00224938	     -0.00000000	      0.38852870	     -0.00000000	      0.00000000	     -0.00000000	     -0.00000000	     -0.18842207	      0.24646811	     -0.00000000	      0.00000000	     -0.00000000	    -70.40903927	     -0.19666199	      0.09260665	     -0.00000000	      0.00000000	     -0.00000000	     64.27804229	      0.00000000	      0.00000000	      0.00000000	     -0.00000000	      0.00000000	     -0.00000000	     -0.06827845	      0.31695885	     -0.00000000
      0.00253831	     -0.00000000	      0.38858039	     -0.00000000	      0.00000000	     -0.00000000	     -0.00000000	     -0.18841535	      0.24650091	     -0.00000000	      0.00000000	     -0.00000000	    -70.40329511	     -0.19665252	      0.09261231	     -0.00000000	      0.00000000	     -0.00000000	     64.27541851	      0.00000000	      0.00000000	      0.00000000	     -0.00000000	      0.00000000	     -0.00000000	     -0.06827576	      0.31700034	     -0.00000000
      0.00281375	     -0.00000000	      0.38863053	     -0.00000000	      0.00000000	     -0.00000000	     -0.00000000	     -0.18840885	      0.24653279	     -0.00000000	      0.00000000	     -0.00000000	    -70.39774140	     -0.19664339	      0.09261788	     -0.00000000	      0.00000000	     -0.00000000	     64.27286250	      0.00000000	      0.00000000	      0.00000000	     -0.00000000	      0.00000000	     -0.00000000	     -0.06827317	      0.31704062	     -0.00000000
      0.00308919	     -0.00000000	      0.38868151	     -0.00000000	     -0.00000000	     -0.00000000	     -0.00000000	     -0.18840225	      0.24656526	     -0.00000000	     -0.00000000	     -0.00000000	    -70.39211241	     -0.19663416	      0.09262363	     -0.00000000	     -0.00000000	     -0.00000000	     64.27025273	      0.00000000	      0.00000000	      0.00000000	     -0.00000000	      0.00000000	     -0.00000000	     -0.06827054	      0.31708159	     -0.00000000
      0.00336877	     -0.00000000	      0.38873411	     -0.00000000	     -0.00000000	     -0.00000000	     -0.00000000	     -0.18839547	      0.24659882	     -0.00000000	     -0.00000000	     -0.00000000	    -70.38632251	     -0.19662469	      0.09262965	     -0.00000000	     -0.00000000	     -0.00000000	     64.26754863	      0.00000000	      0.00000000	      0.00000000	     -0.00000000	      0.00000000	     -0.00000000	     -0.06826784	      0.31712389	     -0.00000000
      0.00364834	     -0.00000000	      0.38878757	     -0.00000000	     -0.00000000	     -0.00000000	     -0.00000000	     -0.18838859	      0.24663299	     -0.00000000	     -0.00000000	     -0.00000000	    -70.38045597	     -0.19661512	      0.09263586	     -0.00000000	     -0.00000000	     -0.00000000	     64.26478880	      0.00000000	      0.00000000	      0.00000000	     -0.00000000	      0.00000000	     -0.00000000	     -0.06826511	      0.31716690	     -0.00000000
      0.00392387	     -0.00000000	      0.38884110	     -0.00000000	     -0.00000000	     -0.00000000	     -0.00000000	     -0.18838173	      0.24666727	     -0.00000000	     -0.00000000	     -0.00000000	    -70.37459944	     -0.19660560	      0.09264215	     -0.00000000	     -0.00000000	     -0.00000000	     64.26201418	      0.00000000	      0.00000000	      0.00000000	     -0.00000000	      0.00000000	     -0.00000000	     -0.06826238	      0.31721000	     -0.00000000
      0.00419941	     -0.00000000	      0.38889547	     -0.00000000	     -0.00000000	     -0.00000000	     -0.00000000	     -0.18837478	      0.24670213	     -0.00000000	     -0.00000000	     -0.00000000	    -70.36866903	     -0.19659598	      0.09264863	     -0.00000000	     -0.00000000	     -0.00000000	     64.25918528	      0.00000000	      0.00000000	      0.00000000	     -0.00000000	      0.00000000	     -0.00000000	     -0.06825962	      0.31725379	     -0.00000000
      0.00447587	     -0.00000000	      0.38895085	     -0.00000000	     -0.00000000	     -0.00000000	     -0.00000000	     -0.18836771	      0.24673771	     -0.00000000	     -0.00000000	     -0.00000000	    -70.36264482	     -0.19658623	      0.09265531	     -0.00000000	     -0.00000000	     -0.00000000	     64.25629236	      0.00000000	      0.00000000	      0.00000000	     -0.00000000	      0.00000000	     -0.00000000	     -0.06825682	      0.31729843	     -0.00000000
      0.00475232	     -0.00000000	      0.38900708	     -0.00000000	     -0.00000000	     -0.00000000	     -0.00000000	     -0.18836055	      0.24677389	     -0.00000000	     -0.00000000	     -0.00000000	    -70.35654666	     -0.19657639	      0.09266217	     -0.00000000	     -0.00000000	     -0.00000000	     64.25334477	      0.00000000	      0.00000000	      0.00000000	     -0.00000000	      0.00000000	     -0.00000000	     -0.06825399	      0.31734377	     -0.00000000
      0.00502733	     -0.00000000	      0.38906384	     -0.00000000	     -0.00000000	     -0.00000000	     -0.00000000	     -0.18835335	      0.24681047	     -0.00000000	     -0.00000000	     -0.00000000	    -70.35040719	     -0.19656651	      0.09266918	     -0.00000000	     -0.00000000	     -0.00000000	     64.25035836	      0.00000000	      0.00000000	      0.00000000	     -0.00000000	      0.00000000	     -0.00000000	     -0.06825114	      0.31738956	     -0.00000000
      0.00530234	     -0.00000000	      0.38912143	     -0.00000000	     -0.00000000	     -0.00000000	     -0.00000000	     -0.18834606	      0.24684764	     -0.00000000	     -0.00000000	     -0.00000000	    -70.34419486	     -0.19655653	      0.09267636	     -0.00000000	     -0.00000000	     -0.00000000	     64.24731787	      0.00000000	      0.00000000	      0.00000000	     -0.00000000	      0.00000000	     -0.00000000	     -0.06824826	      0.31743604	     -0.00000000
      0.00557642	     -0.00000000	      0.38917964	     -0.00000000	     -0.00000000	     -0.00000000	     -0.00000000	     -0.18833870	      0.24688526	     -0.00000000	     -0.00000000	     -0.00000000	    -70.33793123	     -0.19654650	      0.09268370	     -0.00000000	     -0.00000000	     -0.00000000	     64.24423391	      0.00000000	      0.00000000	      0.00000000	     -0.00000000	      0.00000000	     -0.00000000	     -0.06824535	      0.31748305	     -0.00000000
      0.00585050	     -0.00000000	      0.38923868	     -0.00000000	     -0.00000000	     -0.00000000	     -0.00000000	     -0.18833126	      0.24692347	     -0.00000000	     -0.00000000	     -0.00000000	    -70.33159552	     -0.19653637	      0.09269122	     -0.00000000	     -0.00000000	     -0.00000000	     64.24109630	      0.00000000	      0.00000000	      0.00000000	     -0.00000000	      0.00000000	     -0.00000000	     -0.06824242	      0.31753074	     -0.00000000
      0.00612117	     -0.00000000	      0.38929778	     -0.00000000	     -0.00000000	     -0.00000000	     -0.00000000	     -0.18832382	      0.24696178	     -0.00000000	     -0.00000000	     -0.00000000	    -70.32526792	     -0.19652628	      0.09269882	     -0.00000000	     -0.00000000	     -0.00000000	     64.23794506	      0.00000000	      0.00000000	      0.00000000	     -0.00000000	      0.00000000	     -0.00000000	     -0.06823948	      0.31757851	     -0.00000000
      0.00639185	     -0.00000000	      0.38935768	     -0.00000000	     -0.00000000	     -0.00000000	     -0.00000000	     -0.18831630	      0.24700065	     -0.00000000	     -0.00000000	     -0.00000000	    -70.31887026	     -0.19651610	      0.09270659	     -0.00000000	     -0.00000000	     -0.00000000	     64.23474158	      0.00000000	      0.00000000	      0.00000000	     -0.00000000	      0.00000000	     -0.00000000	     -0.06823652	      0.31762694	     -0.00000000
      0.00663628	     -0.00000000	      0.38941246	     -0.00000000	     -0.00000000	     -0.00000000	     -0.00000000	     -0.18830944	      0.24703624	     -0.00000000	     -0.00000000	     -0.00000000	    -70.31303270	     -0.19650683	      0.09271376	     -0.00000000	     -0.00000000	     -0.00000000	     64.23180378	      0.00000000	      0.00000000	      0.00000000	     -0.00000000	      0.00000000	     -0.00000000	     -0.06823382	      0.31767124	     -0.00000000
      0.00697277	     -0.00000000	      0.38948893	     -0.00000000	     -0.00000000	     -0.00000000	     -0.00000000	     -0.18829988	      0.24708599	     -0.00000000	     -0.00000000	     -0.00000000	    -70.30490372	     -0.19649396	      0.09272387	     -0.00000000	     -0.00000000	     -0.00000000	     64.22769009	      0.00000000	      0.00000000	      0.00000000	     -0.00000000	      0.00000000	     -0.00000000	     -0.06823006	      0.31773312	     -0.00000000
      0.00730925	     -0.00000000	      0.38956662	     -0.00000000	     -0.00000000	     -0.00000000	     -0.00000000	     -0.18829019	      0.24713661	     -0.00000000	     -0.00000000	     -0.00000000	    -70.29666705	     -0.19648094	      0.09273424	     -0.00000000	     -0.00000000	     -0.00000000	     64.22349588	      0.00000000	      0.00000000	      0.00000000	     -0.00000000	      0.00000000	     -0.00000000	     -0.06822626	      0.31779602	     -0.00000000
      0.00753245	     -0.00000000	      0.38961883	     -0.00000000	     -0.00000000	     -0.00000000	     -0.00000000	     -0.18828369	      0.24717068	     -0.00000000	     -0.00000000	     -0.00000000	    -70.29114400	     -0.19647223	      0.09274126	     -0.00000000	     -0.00000000	     -0.00000000	     64.22066928	      0.00000000	      0.00000000	      0.00000000	     -0.00000000	      0.00000000	     -0.00000000	     -0.06822371	      0.31783830	     -0.00000000
      0.00775566	     -0.00000000	      0.38967158	     -0.00000000	     -0.00000000	     -0.00000000	     -0.00000000	     -0.18827713	      0.24720512	     -0.00000000	     -0.00000000	     -0.00000000	    -70.28557372	     -0.19646346	      0.09274841	     -0.00000000	     -0.00000000	     -0.00000000	     64.21780730	      0.00000000	      0.00000000	      0.00000000	     -0.00000000	      0.00000000	     -0.00000000	     -0.06822114	      0.31788104	     -0.00000000
      0.00803029	     -0.00000000	      0.38973722	     -0.00000000	      0.00000000	     -0.00000000	     -0.00000000	     -0.18826898	      0.24724803	     -0.00000000	      0.00000000	     -0.00000000	    -70.27865519	     -0.19645258	      0.09275736	     -0.00000000	      0.00000000	     -0.00000000	     64.21423735	      0.00000000	      0.00000000	      0.00000000	     -0.00000000	      0.00000000	     -0.00000000	     -0.06821794	      0.31793424	     -0.00000000
      0.00836149	     -0.00000000	      0.38981746	     -0.00000000	      0.00000000	     -0.00000000	     -0.00000000	     -0.18825904	      0.24730054	     -0.00000000	      0.00000000	     -0.00000000	    -70.27021683	     -0.19643934	      0.09276839	     -0.00000000	      0.00000000	     -0.00000000	     64.20986097	      0.00000000	      0.00000000	      0.00000000	     -0.00000000	      0.00000000	     -0.00000000	     -0.06821405	      0.31799929	     -0.00000000
      0.00865561	     -0.00000000	      0.38988971	     -0.00000000	      0.00000000	     -0.00000000	     -0.00000000	     -0.18825010	      0.24734788	     -0.00000000	      0.00000000	     -0.00000000	    -70.26263667	     -0.19642748	      0.09277841	     -0.00000000	      0.00000000	     -0.00000000	     64.20590955	      0.00000000	      0.00000000	      0.00000000	     -0.00000000	      0.00000000	     -0.00000000	     -0.06821056	      0.31805789	     -0.00000000
      0.00901341	     -0.00000000	      0.38997885	     -0.00000000	      0.00000000	     -0.00000000	     -0.00000000	     -0.18823910	      0.24740637	     -0.00000000	      0.00000000	     -0.00000000	    -70.25330524	     -0.19641290	      0.09279087	     -0.00000000	      0.00000000	     -0.00000000	     64.20101995	      0.00000000	      0.00000000	      0.00000000	     -0.00000000	      0.00000000	     -0.00000000	     -0.06820626	      0.31813021	     -0.00000000
      0.00931248	     -0.00000000	      0.39005441	     -0.00000000	      0.00000000	     -0.00000000	     -0.00000000	     -0.18822979	      0.24745600	     -0.00000000	      0.00000000	     -0.00000000	    -70.24541331	     -0.19640060	      0.09280151	     -0.00000000	      0.00000000	     -0.00000000	     64.19686358	      0.00000000	      0.00000000	      0.00000000	     -0.00000000	      0.00000000	     -0.00000000	     -0.06820262	      0.31819154	     -0.00000000
      0.00968272	     -0.00000000	      0.39014928	     -0.00000000	      0.00000000	     -0.00000000	     -0.00000000	     -0.18821813	      0.24751839	     -0.00000000	      0.00000000	     -0.00000000	    -70.23552698	     -0.19638521	      0.09281498	     -0.00000000	      0.00000000	     -0.00000000	     64.19163059	      0.00000000	      0.00000000	      0.00000000	     -0.00000000	      0.00000000	     -0.00000000	     -0.06819807	      0.31826858	     -0.00000000
      0.01015583	     -0.00000000	      0.39027264	     -0.00000000	      0.00000000	     -0.00000000	     -0.00000000	     -0.18820299	      0.24759964	     -0.00000000	      0.00000000	     -0.00000000	    -70.22270750	     -0.19636532	      0.09283266	     -0.00000000	      0.00000000	     -0.00000000	     64.18480316	      0.00000000	      0.00000000	      0.00000000	     -0.00000000	      0.00000000	     -0.00000000	     -0.06819217	      0.31836879	     -0.00000000
      0.01038979	     -0.00000000	      0.39033452	     -0.00000000	      0.00000000	     -0.00000000	     -0.00000000	     -0.18819541	      0.24764044	     -0.00000000	      0.00000000	     -0.00000000	    -70.21629056	     -0.19635538	      0.09284160	     -0.00000000	      0.00000000	     -0.00000000	     64.18136851	      0.00000000	      0.00000000	      0.00000000	     -0.00000000	      0.00000000	     -0.00000000	     -0.06818921	      0.31841908	     -0.00000000
      0.01062376	     -0.00000000	      0.39039699	     -0.00000000	      0.00000000	     -0.00000000	     -0.00000000	     -0.18818777	      0.24768166	     -0.00000000	      0.00000000	     -0.00000000	    -70.20982263	     -0.19634537	      0.09285066	     -0.00000000	      0.00000000	     -0.00000000	     64.17789534	      0.00000000	      0.00000000	      0.00000000	     -0.00000000	      0.00000000	     -0.00000000	     -0.06818624	      0.31846986	     -0.00000000
      0.01091692	     -0.00000000	      0.39047608	     -0.00000000	      0.00000000	     -0.00000000	     -0.00000000	     -0.18817810	      0.24773390	     -0.00000000	      0.00000000	     -0.00000000	    -70.20164636	     -0.19633274	      0.09286220	     -0.00000000	      0.00000000	     -0.00000000	     64.17348913	      0.00000000	      0.00000000	      0.00000000	     -0.00000000	      0.00000000	     -0.00000000	     -0.06818248	      0.31853417	     -0.00000000
      0.01129539	     -0.00000000	      0.39057953	     -0.00000000	      0.00000000	     -0.00000000	     -0.00000000	     -0.18816548	      0.24780230	     -0.00000000	      0.00000000	     -0.00000000	    -70.19097282	     -0.19631628	      0.09287739	     -0.00000000	      0.00000000	     -0.00000000	     64.16771149	      0.00000000	      0.00000000	      0.00000000	     -0.00000000	      0.00000000	     -0.00000000	     -0.06817757	      0.31861832	     -0.00000000
      0.01156863	     -0.00000000	      0.39065517	      0.00000000	      0.00000000	     -0.00000000	     -0.00000000	     -0.18815626	      0.24785236	     -0.00000000	      0.00000000	     -0.00000000	    -70.18318436	     -0.19630429	      0.09288857	     -0.00000000	      0.00000000	     -0.00000000	     64.16347778	      0.00000000	      0.00000000	      0.00000000	     -0.00000000	      0.00000000	     -0.00000000	     -0.06817399	      0.31867986	     -0.00000000
      0.01184188	     -0.00000000	      0.39073159	      0.00000000	      0.00000000	     -0.00000000	     -0.00000000	     -0.18814696	      0.24790298	     -0.00000000	      0.00000000	     -0.00000000	    -70.17532684	     -0.19629221	      0.09289992	     -0.00000000	      0.00000000	     -0.00000000	     64.15919175	      0.00000000	      0.00000000	      0.00000000	     -0.00000000	      0.00000000	     -0.00000000	     -0.06817038	      0.31874206	      0.00000000
      0.01211512	     -0.00000000	      0.39080880	      0.00000000	      0.00000000	     -0.00000000	     -0.00000000	     -0.18813758	      0.24795416	     -0.00000000	      0.00000000	     -0.00000000	    -70.16740036	     -0.19628004	      0.09291145	     -0.00000000	      0.00000000	     -0.00000000	     64.15485346	      0.00000000	      0.00000000	      0.00000000	     -0.00000000	      0.00000000	     -0.00000000	     -0.06816674	      0.31880492	      0.00000000
      0.01238836	     -0.00000000	      0.39088680	      0.00000000	      0.00000000	     -0.00000000	     -0.00000000	     -0.18812811	      0.24800591	      0.00000000	      0.00000000	     -0.00000000	    -70.15940504	     -0.19626778	      0.09292315	     -0.00000000	      0.00000000	     -0.00000000	     64.15046293	      0.00000000	      0.00000000	      0.00000000	     -0.00000000	      0.00000000	     -0.00000000	     -0.06816307	      0.31886843	      0.00000000
      0.01266160	     -0.00000000	      0.39096558	      0.00000000	      0.00000000	     -0.00000000	     -0.00000000	     -0.18811855	      0.24805821	      0.00000000	      0.00000000	     -0.00000000	    -70.15134101	     -0.19625544	      0.09293502	     -0.00000000	      0.00000000	     -0.00000000	     64.14602024	      0.00000000	      0.00000000	      0.00000000	     -0.00000000	      0.00000000	     -0.00000000	     -0.06815936	      0.31893260	      0.00000000
      0.01292167	     -0.00000000	      0.39104129	      0.00000000	      0.00000000	     -0.00000000	     -0.00000000	     -0.18810938	      0.24810851	      0.00000000	      0.00000000	     -0.00000000	    -70.14360223	     -0.19624360	      0.09294648	     -0.00000000	      0.00000000	     -0.00000000	     64.14174342	      0.00000000	      0.00000000	      0.00000000	     -0.00000000	      0.00000000	     -0.00000000	     -0.06815581	      0.31899428	      0.00000000
      0.01318173	     -0.00000000	      0.39111771	      0.00000000	      0.00000000	     -0.00000000	     -0.00000000	     -0.18810013	      0.24815932	      0.00000000	      0.00000000	     -0.00000000	    -70.13580141	     -0.19623168	      0.09295810	      0.00000000	      0.00000000	     -0.00000000	     64.13741942	      0.00000000	      0.00000000	      0.00000000	     -0.00000000	      0.00000000	     -0.00000000	     -0.06815223	      0.31905655	      0.00000000
      0.01344051	     -0.00000000	      0.39119446	      0.00000000	      0.00000000	     -0.00000000	     -0.00000000	     -0.18809084	      0.24821039	      0.00000000	      0.00000000	     -0.00000000	    -70.12797752	     -0.19621974	      0.09296981	      0.00000000	      0.00000000	     -0.00000000	     64.13306993	      0.00000000	      0.00000000	      0.00000000	     -0.00000000	      0.00000000	     -0.00000000	     -0.06814864	      0.31911911	      0.00000000
      0.01369929	     -0.00000000	      0.39127191	      0.00000000	      0.00000000	     -0.00000000	     -0.00000000	     -0.18808149	      0.24826195	      0.00000000	      0.00000000	     -0.00000000	    -70.12009240	     -0.19620772	      0.09298168	      0.00000000	      0.00000000	     -0.00000000	     64.12867380	      0.00000000	      0.00000000	      0.00000000	     -0.00000000	      0.00000000	     -0.00000000	     -0.06814502	      0.31918225	      0.00000000
      0.01398496	     -0.00000000	      0.39135822	      0.00000000	      0.00000000	     -0.00000000	     -0.00000000	     -0.18807107	      0.24831945	      0.00000000	      0.00000000	     -0.00000000	    -70.11131685	     -0.19619436	      0.09299497	      0.00000000	      0.00000000	     -0.00000000	     64.12376670	      0.00000000	      0.00000000	      0.00000000	     -0.00000000	      0.00000000	     -0.00000000	     -0.06814099	      0.31925262	      0.00000000
      0.01427064	     -0.00000000	      0.39144538	      0.00000000	      0.00000000	     -0.00000000	     -0.00000000	     -0.18806056	      0.24837757	      0.00000000	      0.00000000	     -0.00000000	    -70.10246693	     -0.19618090	      0.09300844	      0.00000000	      0.00000000	     -0.00000000	     64.11880287	      0.00000000	      0.00000000	      0.00000000	     -0.00000000	      0.00000000	     -0.00000000	     -0.06813693	      0.31932371	      0.00000000
      0.01447948	     -0.00000000	      0.39150963	      0.00000000	      0.00000000	     -0.00000000	     -0.00000000	     -0.18805281	      0.24842043	      0.00000000	      0.00000000	     -0.00000000	    -70.09595020	     -0.19617100	      0.09301841	      0.00000000	      0.00000000	     -0.00000000	     64.11513819	      0.00000000	      0.00000000	      0.00000000	     -0.00000000	      0.00000000	     -0.00000000	     -0.06813394	      0.31937613	      0.00000000
      0.01481029	     -0.00000000	      0.39161234	      0.00000000	      0.00000000	     -0.00000000	     -0.00000000	     -0.18804045	      0.24848900	      0.00000000	      0.00000000	     -0.00000000	    -70.08554667	     -0.19615520	      0.09303441	      0.00000000	      0.00000000	     -0.00000000	     64.10927140	      0.00000000	      0.00000000	      0.00000000	     -0.00000000	      0.00000000	     -0.00000000	     -0.06812917	      0.31945994	      0.00000000
      0.01507121	     -0.00000000	      0.39169416	      0.00000000	      0.00000000	     -0.00000000	     -0.00000000	     -0.18803060	      0.24854365	      0.00000000	      0.00000000	     -0.00000000	    -70.07727078	     -0.19614266	      0.09304720	      0.00000000	      0.00000000	     -0.00000000	     64.10459039	      0.00000000	      0.00000000	      0.00000000	     -0.00000000	      0.00000000	     -0.00000000	     -0.06812537	      0.31952671	      0.00000000
      0.01533214	     -0.00000000	      0.39177668	      0.00000000	      0.00000000	     -0.00000000	     -0.00000000	     -0.18802069	      0.24859881	      0.00000000	      0.00000000	     -0.00000000	    -70.06893327	     -0.19613003	      0.09306015	      0.00000000	      0.00000000	     -0.00000000	     64.09986222	      0.00000000	      0.00000000	      0.00000000	     -0.00000000	      0.00000000	     -0.00000000	     -0.06812154	      0.31959407	      0.00000000
      0.01559306	     -0.00000000	      0.39185991	      0.00000000	      0.00000000	     -0.00000000	     -0.00000000	     -0.18801069	      0.24865448	      0.00000000	      0.00000000	     -0.00000000	    -70.06053423	     -0.19611732	      0.09307326	      0.00000000	      0.00000000	     -0.00000000	     64.09508692	      0.00000000	      0.00000000	      0.00000000	     -0.00000000	      0.00000000	     -0.00000000	     -0.06811769	      0.31966202	      0.00000000
      0.01585734	     -0.00000000	      0.39194492	      0.00000000	      0.00000000	      0.00000000	     -0.00000000	     -0.18800049	      0.24871137	      0.00000000	      0.00000000	      0.00000000	    -70.05196492	     -0.19610436	      0.09308670	      0.00000000	      0.00000000	      0.00000000	     64.09020241	      0.00000000	      0.00000000	      0.00000000	     -0.00000000	      0.00000000	     -0.00000000	     -0.06811376	      0.31973144	      0.00000000
      0.01612161	     -0.00000000	      0.39203065	      0.00000000	      0.00000000	      0.00000000	     -0.00000000	     -0.18799020	      0.24876877	      0.00000000	      0.00000000	      0.00000000	    -70.04333271	     -0.19609132	      0.09310029	      0.00000000	      0.00000000	      0.00000000	     64.08526964	      0.00000000	      0.00000000	      0.00000000	     -0.00000000	      0.00000000	     -0.00000000	     -0.06810980	      0.31980146	      0.00000000
      0.01632266	     -0.00000000	      0.39209635	      0.00000000	      0.00000000	      0.00000000	     -0.00000000	     -0.18798233	      0.24881279	      0.00000000	      0.00000000	      0.00000000	    -70.03672349	     -0.19608134	      0.09311074	      0.00000000	      0.00000000	      0.00000000	     64.08148463	      0.00000000	      0.00000000	      0.00000000	     -0.00000000	      0.00000000	     -0.00000000	     -0.06810677	      0.31985513	      0.00000000
      0.01665420	     -0.00000000	      0.39220561	      0.00000000	      0.00000000	      0.00000000	     -0.00000000	     -0.18796924	      0.24888603	      0.00000000	      0.00000000	      0.00000000	    -70.02574539	     -0.19606479	      0.09312818	      0.00000000	      0.00000000	      0.00000000	     64.07518209	      0.00000000	      0.00000000	      0.00000000	     -0.00000000	      0.00000000	     -0.00000000	     -0.06810173	      0.31994440	      0.00000000
      0.01690580	     -0.00000000	      0.39228927	      0.00000000	      0.00000000	      0.00000000	     -0.00000000	     -0.18795923	      0.24894215	      0.00000000	      0.00000000	      0.00000000	    -70.01734857	     -0.19605213	      0.09314158	      0.00000000	      0.00000000	      0.00000000	     64.07034866	      0.00000000	      0.00000000	      0.00000000	     -0.00000000	      0.00000000	     -0.00000000	     -0.06809788	      0.32001277	      0.00000000
      0.01715739	     -0.00000000	      0.39237359	      0.00000000	      0.00000000	      0.00000000	     -0.00000000	     -0.18794914	      0.24899874	      0.00000000	      0.00000000	      0.00000000	    -70.00889512	     -0.19603941	      0.09315512	      0.00000000	      0.00000000	      0.00000000	     64.06547164	      0.00000000	      0.00000000	      0.00000000	     -0.00000000	      0.00000000	     -0.00000000	     -0.06809400	      0.32008168	      0.00000000
      0.01740899	     -0.00000000	      0.39245855	      0.00000000	      0.00000000	      0.00000000	     -0.00000000	     -0.18793898	      0.24905579	      0.00000000	      0.00000000	      0.00000000	    -70.00038513	     -0.19602660	      0.09316881	      0.00000000	      0.00000000	      0.00000000	     64.06055106	      0.00000000	      0.00000000	      0.00000000	     -0.00000000	      0.00000000	     -0.00000000	     -0.06809010	      0.32015114	      0.00000000
      0.01764663	     -0.00000000	      0.39253940	      0.00000000	      0.00000000	      0.00000000	     -0.00000000	     -0.18792932	      0.24911010	      0.00000000	      0.00000000	      0.00000000	    -69.99229568	     -0.19601444	      0.09318188	      0.00000000	      0.00000000	      0.00000000	     64.05586365	      0.00000000	      0.00000000	      0.00000000	     -0.00000000	      0.00000000	     -0.00000000	     -0.06808639	      0.32021724	      0.00000000
      0.01796039	     -0.00000000	      0.39264702	      0.00000000	      0.00000000	      0.00000000	     -0.00000000	     -0.18791647	      0.24918244	      0.00000000	      0.00000000	      0.00000000	    -69.98153776	     -0.19599828	      0.09319932	      0.00000000	      0.00000000	      0.00000000	     64.04961519	      0.00000000	      0.00000000	      0.00000000	     -0.00000000	      0.00000000	     -0.00000000	     -0.06808145	      0.32030525	      0.00000000
      0.01827415	     -0.00000000	      0.39275565	      0.00000000	      0.00000000	      0.00000000	     -0.00000000	     -0.18790351	      0.24925550	      0.00000000	      0.00000000	      0.00000000	    -69.97069235	     -0.19598201	      0.09321699	      0.00000000	      0.00000000	      0.00000000	     64.04329917	      0.00000000	      0.00000000	      0.00000000	     -0.00000000	      0.00000000	     -0.00000000	     -0.06807648	      0.32039410	      0.00000000
      0.01852604	     -0.00000000	      0.39284358	      0.00000000	      0.00000000	      0.00000000	     -0.00000000	     -0.18789302	      0.24931467	      0.00000000	      0.00000000	      0.00000000	    -69.96192238	     -0.19596885	      0.09323133	      0.00000000	      0.00000000	      0.00000000	     64.03817977	      0.00000000	      0.00000000	      0.00000000	     -0.00000000	      0.00000000	     -0.00000000	     -0.06807245	      0.32046604	      0.00000000
      0.01877792	     -0.00000000	      0.39293216	      0.00000000	      0.00000000	      0.00000000	     -0.00000000	     -0.18788246	      0.24937431	      0.00000000	      0.00000000	      0.00000000	    -69.95309623	     -0.19595563	      0.09324582	      0.00000000	      0.00000000	      0.00000000	     64.03301690	      0.00000000	      0.00000000	      0.00000000	     -0.00000000	      0.00000000	     -0.00000000	     -0.06806840	      0.32053851	      0.00000000
      0.01896797	     -0.00000000	      0.39299942	      0.00000000	      0.00000000	      0.00000000	     -0.00000000	     -0.18787445	      0.24941961	      0.00000000	      0.00000000	      0.00000000	    -69.94640004	     -0.19594560	      0.09325685	      0.00000000	      0.00000000	      0.00000000	     64.02909292	      0.00000000	      0.00000000	      0.00000000	     -0.00000000	      0.00000000	     -0.00000000	     -0.06806533	      0.32059355	      0.00000000
      0.01925995	     -0.00000000	      0.39310346	      0.00000000	      0.00000000	      0.00000000	     -0.00000000	     -0.18786206	      0.24948971	      0.00000000	      0.00000000	      0.00000000	    -69.93605003	     -0.19593010	      0.09327395	      0.00000000	      0.00000000	      0.00000000	     64.02301607	      0.00000000	      0.00000000	      0.00000000	     -0.00000000	      0.00000000	     -0.00000000	     -0.06806058	      0.32067870	      0.00000000
      0.01955192	     -0.00000000	      0.39320837	      0.00000000	      0.00000000	      0.00000000	     -0.00000000	     -0.18784957	      0.24956044	      0.00000000	      0.00000000	      0.00000000	    -69.92562490	     -0.19591451	      0.09329124	      0.00000000	      0.00000000	      0.00000000	     64.01688095	      0.00000000	      0.00000000	      0.00000000	     -0.00000000	      0.00000000	     -0.00000000	     -0.06805580	      0.32076457	      0.00000000
      0.01980099	     -0.00000000	      0.39329854	      0.00000000	      0.00000000	      0.00000000	     -0.00000000	     -0.18783884	      0.24962126	      0.00000000	      0.00000000	      0.00000000	    -69.91667283	     -0.19590113	      0.09330615	      0.00000000	      0.00000000	      0.00000000	     64.01160158	      0.00000000	      0.00000000	      0.00000000	     -0.00000000	      0.00000000	     -0.00000000	     -0.06805169	      0.32083840	      0.00000000
      0.02005005	     -0.00000000	      0.39338934	      0.00000000	      0.00000000	      0.00000000	     -0.00000000	     -0.18782805	      0.24968253	      0.00000000	      0.00000000	      0.00000000	    -69.90766630	     -0.19588767	      0.09332120	      0.00000000	      0.00000000	      0.00000000	     64.00627989	      0.00000000	      0.00000000	      0.00000000	     -0.00000000	      0.00000000	     -0.00000000	     -0.06804755	      0.32091274	      0.00000000
      0.02032203	     -0.00000000	      0.39348920	      0.00000000	      0.00000000	      0.00000000	     -0.00000000	     -0.18781617	      0.24974995	      0.00000000	      0.00000000	      0.00000000	    -69.89776895	     -0.19587290	      0.09333778	      0.00000000	      0.00000000	      0.00000000	     64.00042025	      0.00000000	      0.00000000	      0.00000000	     -0.00000000	      0.00000000	     -0.00000000	     -0.06804301	      0.32099452	      0.00000000
      0.02059400	     -0.00000000	      0.39358981	      0.00000000	      0.00000000	      0.00000000	     -0.00000000	     -0.18780422	      0.24981790	      0.00000000	      0.00000000	      0.00000000	    -69.88780687	     -0.19585803	      0.09335454	      0.00000000	      0.00000000	      0.00000000	     63.99451022	      0.00000000	      0.00000000	      0.00000000	     -0.00000000	      0.00000000	     -0.00000000	     -0.06803843	      0.32107692	      0.00000000
      0.02086915	     -0.00000000	      0.39369234	      0.00000000	      0.00000000	      0.00000000	     -0.00000000	     -0.18779204	      0.24988719	      0.00000000	      0.00000000	      0.00000000	    -69.87766311	     -0.19584290	      0.09337166	      0.00000000	      0.00000000	      0.00000000	     63.98848019	      0.00000000	      0.00000000	      0.00000000	     -0.00000000	      0.00000000	     -0.00000000	     -0.06803378	      0.32116092	      0.00000000
      0.02114429	     -0.00000000	      0.39379564	      0.00000000	      0.00000000	      0.00000000	     -0.00000000	     -0.18777978	      0.24995702	      0.00000000	      0.00000000	      0.00000000	    -69.86745333	     -0.19582769	      0.09338895	      0.00000000	      0.00000000	      0.00000000	     63.98239869	      0.00000000	      0.00000000	      0.00000000	     -0.00000000	      0.00000000	     -0.00000000	     -0.06802909	      0.32124555	      0.00000000
      0.02142102	     -0.00000000	      0.39390029	      0.00000000	      0.00000000	      0.00000000	     -0.00000000	     -0.18776736	      0.25002780	      0.00000000	      0.00000000	      0.00000000	    -69.85711843	     -0.19581229	      0.09340652	      0.00000000	      0.00000000	      0.00000000	     63.97623037	      0.00000000	      0.00000000	      0.00000000	     -0.00000000	      0.00000000	     -0.00000000	     -0.06802434	      0.32133130	      0.00000000
      0.02169774	     -0.00000000	      0.39400571	      0.00000000	      0.00000000	      0.00000000	     -0.00000000	     -0.18775485	      0.25009913	      0.00000000	      0.00000000	      0.00000000	    -69.84671698	     -0.19579681	      0.09342425	      0.00000000	      0.00000000	      0.00000000	     63.97001006	      0.00000000	      0.00000000	      0.00000000	     -0.00000000	      0.00000000	     -0.00000000	     -0.06801956	      0.32141769	      0.00000000
      0.02197239	     -0.00000000	      0.39411109	      0.00000000	      0.00000000	      0.00000000	     -0.00000000	     -0.18774235	      0.25017047	      0.00000000	      0.00000000	      0.00000000	    -69.83632780	     -0.19578135	      0.09344202	      0.00000000	      0.00000000	      0.00000000	     63.96378501	      0.00000000	      0.00000000	      0.00000000	     -0.00000000	      0.00000000	     -0.00000000	     -0.06801479	      0.32150407	      0.00000000
      0.02224704	     -0.00000000	      0.39421723	      0.00000000	      0.00000000	      0.00000000	     -0.00000000	     -0.18772977	      0.25024235	      0.00000000	      0.00000000	      0.00000000	    -69.82587331	     -0.19576580	      0.09345996	      0.00000000	      0.00000000	      0.00000000	     63.95750885	      0.00000000	      0.00000000	      0.00000000	     -0.00000000	      0.00000000	     -0.00000000	     -0.06800999	      0.32159108	      0.00000000
      0.02252673	     -0.00000000	      0.39432608	      0.00000000	      0.00000000	      0.00000000	     -0.00000000	     -0.18771687	      0.25031611	      0.00000000	      0.00000000	      0.00000000	    -69.81516003	     -0.19574988	      0.09347841	      0.00000000	      0.00000000	      0.00000000	     63.95106506	      0.00000000	      0.00000000	      0.00000000	     -0.00000000	      0.00000000	     -0.00000000	     -0.06800506	      0.32168033	      0.00000000
      0.02280642	     -0.00000000	      0.39443571	      0.00000000	      0.00000000	      0.00000000	     -0.00000000	     -0.18770388	      0.25039042	      0.00000000	      0.00000000	      0.00000000	    -69.80437928	     -0.19573386	      0.09349703	      0.00000000	      0.00000000	      0.00000000	     63.94456836	      0.00000000	      0.00000000	      0.00000000	     -0.00000000	      0.00000000	     -0.00000000	     -0.06800011	      0.32177022	      0.00000000
      0.02307314	     -0.00000000	      0.39454098	      0.00000000	      0.00000000	      0.00000000	     -0.00000000	     -0.18769141	      0.25046180	      0.00000000	      0.00000000	      0.00000000	    -69.79403575	     -0.19571850	      0.09351494	      0.00000000	      0.00000000	      0.00000000	     63.93832369	      0.00000000	      0.00000000	      0.00000000	     -0.00000000	      0.00000000	     -0.00000000	     -0.06799535	      0.32185656	      0.00000000
      0.02333986	     -0.00000000	      0.39464695	      0.00000000	      0.00000000	      0.00000000	     -0.00000000	     -0.18767887	      0.25053369	      0.00000000	      0.00000000	      0.00000000	    -69.78363108	     -0.19570306	      0.09353302	      0.00000000	      0.00000000	      0.00000000	     63.93203099	      0.00000000	      0.00000000	      0.00000000	     -0.00000000	      0.00000000	     -0.00000000	     -0.06799056	      0.32194348	      0.00000000
      0.02363274	     -0.00000000	      0.39476413	      0.00000000	      0.00000000	      0.00000000	     -0.00000000	     -0.18766500	      0.25061322	      0.00000000	      0.00000000	      0.00000000	    -69.77213552	     -0.19568600	      0.09355305	      0.00000000	      0.00000000	      0.00000000	     63.92506576	      0.00000000	      0.00000000	      0.00000000	     -0.00000000	      0.00000000	     -0.00000000	     -0.06798528	      0.32203960	      0.00000000
      0.02392562	     -0.00000000	      0.39488216	      0.00000000	      0.00000000	      0.00000000	     -0.00000000	     -0.18765103	      0.25069335	      0.00000000	      0.00000000	      0.00000000	    -69.76056650	     -0.19566885	      0.09357328	      0.00000000	      0.00000000	      0.00000000	     63.91804271	      0.00000000	      0.00000000	      0.00000000	     -0.00000000	      0.00000000	     -0.00000000	     -0.06797995	      0.32213644	      0.00000000
      0.02416237	     -0.00000000	      0.39497818	      0.00000000	      0.00000000	      0.00000000	     -0.00000000	     -0.18763967	      0.25075857	      0.00000000	      0.00000000	      0.00000000	    -69.75116121	     -0.19565490	      0.09358976	      0.00000000	      0.00000000	      0.00000000	     63.91232346	      0.00000000	      0.00000000	      0.00000000	     -0.00000000	      0.00000000	     -0.00000000	     -0.06797563	      0.32221523	      0.00000000
      0.02446967	     -0.00000000	      0.39510364	      0.00000000	      0.00000000	      0.00000000	     -0.00000000	     -0.18762483	      0.25084382	      0.00000000	      0.00000000	      0.00000000	    -69.73888200	     -0.19563671	      0.09361135	      0.00000000	      0.00000000	      0.00000000	     63.90484374	      0.00000000	      0.00000000	      0.00000000	     -0.00000000	      0.00000000	     -0.00000000	     -0.06796998	      0.32231819	      0.00000000
      0.02477696	     -0.00000000	      0.39523002	      0.00000000	      0.00000000	      0.00000000	     -0.00000000	     -0.18760989	      0.25092973	      0.00000000	      0.00000000	      0.00000000	    -69.72652237	     -0.19561840	      0.09363314	      0.00000000	      0.00000000	      0.00000000	     63.89730054	      0.00000000	      0.00000000	      0.00000000	     -0.00000000	      0.00000000	     -0.00000000	     -0.06796429	      0.32242192	      0.00000000
      0.02502257	     -0.00000000	      0.39533171	      0.00000000	      0.00000000	      0.00000000	     -0.00000000	     -0.18759787	      0.25099888	      0.00000000	      0.00000000	      0.00000000	    -69.71658591	     -0.19560369	      0.09365071	      0.00000000	      0.00000000	      0.00000000	     63.89122583	      0.00000000	      0.00000000	      0.00000000	     -0.00000000	      0.00000000	     -0.00000000	     -0.06795971	      0.32250539	      0.00000000
      0.02526818	     -0.00000000	      0.39543398	      0.00000000	      0.00000000	      0.00000000	     -0.00000000	     -0.18758578	      0.25106845	      0.00000000	      0.00000000	      0.00000000	    -69.70659827	     -0.19558891	      0.09366842	      0.00000000	      0.00000000	      0.00000000	     63.88511062	      0.00000000	      0.00000000	      0.00000000	     -0.00000000	      0.00000000	     -0.00000000	     -0.06795511	      0.32258935	      0.00000000
      0.02555393	     -0.00000000	      0.39555370	      0.00000000	      0.00000000	      0.00000000	     -0.00000000	     -0.18757163	      0.25114992	      0.00000000	      0.00000000	      0.00000000	    -69.69491434	     -0.19557162	      0.09368918	      0.00000000	      0.00000000	      0.00000000	     63.87794529	      0.00000000	      0.00000000	      0.00000000	     -0.00000000	      0.00000000	     -0.00000000	     -0.06794973	      0.32268765	      0.00000000
      0.02583967	     -0.00000000	      0.39567423	      0.00000000	      0.00000000	      0.00000000	     -0.00000000	     -0.18755739	      0.25123197	      0.00000000	      0.00000000	      0.00000000	    -69.68316138	     -0.19555424	      0.09371013	      0.00000000	      0.00000000	      0.00000000	     63.87072524	      0.00000000	      0.00000000	      0.00000000	     -0.00000000	      0.00000000	     -0.00000000	     -0.06794431	      0.32278662	      0.00000000
      0.02606326	     -0.00000000	      0.39576909	      0.00000000	      0.00000000	      0.00000000	     -0.00000000	     -0.18754618	      0.25129657	      0.00000000	      0.00000000	      0.00000000	    -69.67391698	     -0.19554057	      0.09372664	      0.00000000	      0.00000000	      0.00000000	     63.86503764	      0.00000000	      0.00000000	      0.00000000	     -0.00000000	      0.00000000	     -0.00000000	     -0.06794005	      0.32286452	      0.00000000
      0.02637974	     -0.00000000	      0.39590419	      0.00000000	      0.00000000	      0.00000000	     -0.00000000	     -0.18753022	      0.25138861	      0.00000000	      0.00000000	      0.00000000	    -69.66075979	     -0.19552112	      0.09375021	      0.00000000	      0.00000000	      0.00000000	     63.85692984	      0.00000000	      0.00000000	      0.00000000	     -0.00000000	      0.00000000	     -0.00000000	     -0.06793399	      0.32297549	      0.00000000
      0.02669622	     -0.00000000	      0.39604027	      0.00000000	      0.00000000	      0.00000000	     -0.00000000	     -0.18751415	      0.25148135	      0.00000000	      0.00000000	      0.00000000	    -69.64751836	     -0.19550155	      0.09377399	      0.00000000	      0.00000000	      0.00000000	     63.84875508	      0.00000000	      0.00000000	      0.00000000	     -0.00000000	      0.00000000	     -0.00000000	     -0.06792788	      0.32308727	      0.00000000
      0.02692262	     -0.00000000	      0.39613820	      0.00000000	      0.00000000	      0.00000000	     -0.00000000	     -0.18750259	      0.25154812	      0.00000000	      0.00000000	      0.00000000	    -69.63799444	     -0.19548749	      0.09379114	      0.00000000	      0.00000000	      0.00000000	     63.84286617	      0.00000000	      0.00000000	      0.00000000	     -0.00000000	      0.00000000	     -0.00000000	     -0.06792349	      0.32316773	      0.00000000
      0.02714902	     -0.00000000	      0.39623664	      0.00000000	      0.00000000	      0.00000000	     -0.00000000	     -0.18749096	      0.25161525	      0.00000000	      0.00000000	      0.00000000	    -69.62842757	     -0.19547336	      0.09380841	      0.00000000	      0.00000000	      0.00000000	     63.83694306	      0.00000000	      0.00000000	      0.00000000	     -0.00000000	      0.00000000	     -0.00000000	     -0.06791907	      0.32324860	      0.00000000
      0.02742271	     -0.00000000	      0.39635630	      0.00000000	      0.00000000	      0.00000000	     -0.00000000	     -0.18747684	      0.25169687	      0.00000000	      0.00000000	      0.00000000	    -69.61680491	     -0.19545620	      0.09382943	      0.00000000	      0.00000000	      0.00000000	     63.82973695	      0.00000000	      0.00000000	      0.00000000	     -0.00000000	      0.00000000	     -0.00000000	     -0.06791371	      0.32334693	      0.00000000
      0.02769640	     -0.00000000	      0.39647668	      0.00000000	      0.00000000	      0.00000000	     -0.00000000	     -0.18746263	      0.25177902	      0.00000000	      0.00000000	      0.00000000	    -69.60511968	     -0.19543895	      0.09385061	      0.00000000	      0.00000000	      0.00000000	     63.82248094	      0.00000000	      0.00000000	      0.00000000	     -0.00000000	      0.00000000	     -0.00000000	     -0.06790831	      0.32344586	      0.00000000
      0.02795892	     -0.00000000	      0.39659283	      0.00000000	      0.00000000	      0.00000000	     -0.00000000	     -0.18744892	      0.25185831	      0.00000000	      0.00000000	      0.00000000	    -69.59385283	     -0.19542232	      0.09387108	      0.00000000	      0.00000000	      0.00000000	     63.81547429	      0.00000000	      0.00000000	      0.00000000	     -0.00000000	      0.00000000	     -0.00000000	     -0.06790311	      0.32354132	      0.00000000
      0.02827795	     -0.00000000	      0.39673487	      0.00000000	      0.00000000	      0.00000000	     -0.00000000	     -0.18743215	      0.25195530	      0.00000000	      0.00000000	      0.00000000	    -69.58008343	     -0.19540200	      0.09389617	      0.00000000	      0.00000000	      0.00000000	     63.80689764	      0.00000000	      0.00000000	      0.00000000	     -0.00000000	      0.00000000	     -0.00000000	     -0.06789675	      0.32365807	      0.00000000
      0.02859697	     -0.00000000	      0.39687788	      0.00000000	      0.00000000	      0.00000000	     -0.00000000	     -0.18741528	      0.25205300	      0.00000000	      0.00000000	      0.00000000	    -69.56622949	     -0.19538157	      0.09392147	      0.00000000	      0.00000000	      0.00000000	     63.79825334	      0.00000000	      0.00000000	      0.00000000	     -0.00000000	      0.00000000	     -0.00000000	     -0.06789035	      0.32377564	      0.00000000
      0.02885240	     -0.00000000	      0.39699309	      0.00000000	      0.00000000	      0.00000000	     -0.00000000	     -0.18740168	      0.25213173	      0.00000000	      0.00000000	      0.00000000	    -69.55507660	     -0.19536512	      0.09394189	      0.00000000	      0.00000000	      0.00000000	     63.79128361	      0.00000000	      0.00000000	      0.00000000	     -0.00000000	      0.00000000	     -0.00000000	     -0.06788519	      0.32387037	      0.00000000
      0.02917936	     -0.00000000	      0.39714148	      0.00000000	      0.00000000	      0.00000000	     -0.00000000	     -0.18738417	      0.25223316	      0.00000000	      0.00000000	      0.00000000	    -69.54072168	     -0.19534396	      0.09396824	      0.00000000	      0.00000000	      0.00000000	     63.78229889	      0.00000000	      0.00000000	      0.00000000	     -0.00000000	      0.00000000	     -0.00000000	     -0.06787856	      0.32399238	      0.00000000
      0.02950632	     -0.00000000	      0.39729088	      0.00000000	      0.00000000	      0.00000000	     -0.00000000	     -0.18736654	      0.25233533	      0.00000000	      0.00000000	      0.00000000	    -69.52627851	     -0.19532267	      0.09399482	      0.00000000	      0.00000000	      0.00000000	     63.77324332	      0.00000000	      0.00000000	      0.00000000	     -0.00000000	      0.00000000	     -0.00000000	     -0.06787187	      0.32411524	      0.00000000
      0.02974244	     -0.00000000	      0.39739941	      0.00000000	      0.00000000	      0.00000000	     -0.00000000	     -0.18735374	      0.25240958	      0.00000000	      0.00000000	      0.00000000	    -69.51579358	     -0.19530721	      0.09401416	      0.00000000	      0.00000000	      0.00000000	     63.76665979	      0.00000000	      0.00000000	      0.00000000	     -0.00000000	      0.00000000	     -0.00000000	     -0.06786702	      0.32420450	      0.00000000
      0.02997855	     -0.00000000	      0.39750847	      0.00000000	      0.00000000	      0.00000000	     -0.00000000	     -0.18734087	      0.25248420	      0.00000000	      0.00000000	      0.00000000	    -69.50526280	     -0.19529170	      0.09403362	      0.00000000	      0.00000000	      0.00000000	     63.76003937	      0.00000000	      0.00000000	      0.00000000	     -0.00000000	      0.00000000	     -0.00000000	     -0.06786215	      0.32429420	      0.00000000
      0.03024340	     -0.00000000	      0.39763143	      0.00000000	      0.00000000	      0.00000000	     -0.00000000	     -0.18732636	      0.25256836	      0.00000000	      0.00000000	      0.00000000	    -69.49339619	     -0.19527421	      0.09405560	      0.00000000	      0.00000000	      0.00000000	     63.75256952	      0.00000000	      0.00000000	      0.00000000	     -0.00000000	      0.00000000	     -0.00000000	     -0.06785665	      0.32439535	      0.00000000
      0.03050824	     -0.00000000	      0.39775505	      0.00000000	      0.00000000	      0.00000000	     -0.00000000	     -0.18731178	      0.25265300	      0.00000000	      0.00000000	      0.00000000	    -69.48147209	     -0.19525665	      0.09407772	      0.00000000	      0.00000000	      0.00000000	     63.74505333	      0.00000000	      0.00000000	      0.00000000	     -0.00000000	      0.00000000	     -0.00000000	     -0.06785113	      0.32449705	      0.00000000
      0.03079617	     -0.00000000	      0.39789020	      0.00000000	      0.00000000	      0.00000000	     -0.00000000	     -0.18729583	      0.25274556	      0.00000000	      0.00000000	      0.00000000	    -69.46844367	     -0.19523746	      0.09410195	      0.00000000	      0.00000000	      0.00000000	     63.73682954	      0.00000000	      0.00000000	      0.00000000	     -0.00000000	      0.00000000	     -0.00000000	     -0.06784510	      0.32460825	      0.00000000
      0.03108410	     -0.00000000	      0.39802614	      0.00000000	      0.00000000	      0.00000000	     -0.00000000	     -0.18727980	      0.25283869	      0.00000000	      0.00000000	      0.00000000	    -69.45534753	     -0.19521817	      0.09412635	      0.00000000	      0.00000000	      0.00000000	     63.72855106	      0.00000000	      0.00000000	      0.00000000	     -0.00000000	      0.00000000	     -0.00000000	     -0.06783903	      0.32472010	      0.00000000
      0.03129109	     -0.00000000	      0.39812435	      0.00000000	      0.00000000	      0.00000000	     -0.00000000	     -0.18726821	      0.25290599	      0.00000000	      0.00000000	      0.00000000	    -69.44589090	     -0.19520424	      0.09414401	      0.00000000	      0.00000000	      0.00000000	     63.72256586	      0.00000000	      0.00000000	      0.00000000	     -0.00000000	      0.00000000	     -0.00000000	     -0.06783464	      0.32480092	      0.00000000
      0.03161680	     -0.00000000	      0.39827970	      0.00000000	      0.00000000	      0.00000000	     -0.00000000	     -0.18724988	      0.25301248	      0.00000000	      0.00000000	      0.00000000	    -69.43093971	     -0.19518223	      0.09417198	      0.00000000	      0.00000000	      0.00000000	     63.71309062	      0.00000000	      0.00000000	      0.00000000	     -0.00000000	      0.00000000	     -0.00000000	     -0.06782771	      0.32492878	      0.00000000
      0.03188366	     -0.00000000	      0.39840773	      0.00000000	      0.00000000	      0.00000000	     -0.00000000	     -0.18723477	      0.25310026	      0.00000000	      0.00000000	      0.00000000	    -69.41862580	     -0.19516410	      0.09419507	      0.00000000	      0.00000000	      0.00000000	     63.70527543	      0.00000000	      0.00000000	      0.00000000	     -0.00000000	      0.00000000	     -0.00000000	     -0.06782199	      0.32503416	      0.00000000
      0.03215053	     -0.00000000	      0.39853643	      0.00000000	      0.00000000	      0.00000000	     -0.00000000	     -0.18721959	      0.25318853	      0.00000000	      0.00000000	      0.00000000	    -69.40625416	     -0.19514589	      0.09421831	      0.00000000	      0.00000000	      0.00000000	     63.69741339	      0.00000000	      0.00000000	      0.00000000	     -0.00000000	      0.00000000	     -0.00000000	     -0.06781625	      0.32514010	      0.00000000
      0.03241739	     -0.00000000	      0.39866579	      0.00000000	      0.00000000	      0.00000000	     -0.00000000	     -0.18720432	      0.25327729	      0.00000000	      0.00000000	      0.00000000	    -69.39382487	     -0.19512759	      0.09424170	      0.00000000	      0.00000000	      0.00000000	     63.68950456	      0.00000000	      0.00000000	      0.00000000	     -0.00000000	      0.00000000	     -0.00000000	     -0.06781048	      0.32524659	      0.00000000
      0.03267696	     -0.00000000	      0.39879227	      0.00000000	      0.00000000	      0.00000000	     -0.00000000	     -0.18718940	      0.25336408	      0.00000000	      0.00000000	      0.00000000	    -69.38167970	     -0.19510972	      0.09426460	      0.00000000	      0.00000000	      0.00000000	     63.68176678	      0.00000000	      0.00000000	      0.00000000	     -0.00000000	      0.00000000	     -0.00000000	     -0.06780484	      0.32535072	      0.00000000
      0.03293654	     -0.00000000	      0.39891937	      0.00000000	      0.00000000	      0.00000000	     -0.00000000	     -0.18717440	      0.25345133	      0.00000000	      0.00000000	      0.00000000	    -69.36948020	     -0.19509176	      0.09428765	      0.00000000	      0.00000000	      0.00000000	     63.67398479	      0.00000000	      0.00000000	      0.00000000	     -0.00000000	      0.00000000	     -0.00000000	     -0.06779917	      0.32545538	      0.00000000
      0.03317352	     -0.00000000	      0.39903596	      0.00000000	      0.00000000	      0.00000000	     -0.00000000	     -0.18716064	      0.25353138	      0.00000000	      0.00000000	      0.00000000	    -69.35829525	     -0.19507530	      0.09430882	      0.00000000	      0.00000000	      0.00000000	     63.66684162	      0.00000000	      0.00000000	      0.00000000	     -0.00000000	      0.00000000	     -0.00000000	     -0.06779397	      0.32555138	      0.00000000
      0.03348818	     -0.00000000	      0.39919158	      0.00000000	      0.00000000	      0.00000000	     -0.00000000	     -0.18714227	      0.25363826	      0.00000000	      0.00000000	      0.00000000	    -69.34337415	     -0.19505334	      0.09433711	      0.00000000	      0.00000000	      0.00000000	     63.65730009	      0.00000000	      0.00000000	      0.00000000	     -0.00000000	      0.00000000	     -0.00000000	     -0.06778703	      0.32567953	      0.00000000
      0.03380284	     -0.00000000	      0.39934812	      0.00000000	      0.00000000	      0.00000000	     -0.00000000	     -0.18712379	      0.25374581	      0.00000000	      0.00000000	      0.00000000	    -69.32837363	     -0.19503127	      0.09436561	      0.00000000	      0.00000000	      0.00000000	     63.64769375	      0.00000000	      0.00000000	      0.00000000	     -0.00000000	      0.00000000	     -0.00000000	     -0.06778005	      0.32580846	      0.00000000
      0.03405362	     -0.00000000	      0.39947353	      0.00000000	      0.00000000	      0.00000000	     -0.00000000	     -0.18710899	      0.25383200	      0.00000000	      0.00000000	      0.00000000	    -69.31636189	     -0.19501360	      0.09438848	      0.00000000	      0.00000000	      0.00000000	     63.63999140	      0.00000000	      0.00000000	      0.00000000	     -0.00000000	      0.00000000	     -0.00000000	     -0.06777446	      0.32591176	      0.00000000
      0.03430440	     -0.00000000	      0.39959953	      0.00000000	      0.00000000	      0.00000000	     -0.00000000	     -0.18709411	      0.25391861	      0.00000000	      0.00000000	      0.00000000	    -69.30429989	     -0.19499585	      0.09441148	      0.00000000	      0.00000000	      0.00000000	     63.63224795	      0.00000000	      0.00000000	      0.00000000	     -0.00000000	      0.00000000	     -0.00000000	     -0.06776885	      0.32601555	      0.00000000
      0.03452599	     -0.00000000	      0.39971136	      0.00000000	      0.00000000	      0.00000000	     -0.00000000	     -0.18708091	      0.25399549	      0.00000000	      0.00000000	      0.00000000	    -69.29359969	     -0.19498010	      0.09443192	      0.00000000	      0.00000000	      0.00000000	     63.62537137	      0.00000000	      0.00000000	      0.00000000	     -0.00000000	      0.00000000	     -0.00000000	     -0.06776387	      0.32610767	      0.00000000
      0.03484815	     -0.00000000	      0.39987473	      0.00000000	      0.00000000	      0.00000000	     -0.00000000	     -0.18706162	      0.25410785	      0.00000000	      0.00000000	      0.00000000	    -69.27797398	     -0.19495711	      0.09446182	      0.00000000	      0.00000000	      0.00000000	     63.61531703	      0.00000000	      0.00000000	      0.00000000	     -0.00000000	      0.00000000	     -0.00000000	     -0.06775659	      0.32624227	      0.00000000
      0.03517030	     -0.00000000	      0.40003907	      0.00000000	      0.00000000	      0.00000000	     -0.00000000	     -0.18704221	      0.25422090	      0.00000000	      0.00000000	      0.00000000	    -69.26226576	     -0.19493400	      0.09449194	      0.00000000	      0.00000000	      0.00000000	     63.60519502	      0.00000000	      0.00000000	      0.00000000	     -0.00000000	      0.00000000	     -0.00000000	     -0.06774926	      0.32637768	      0.00000000
      0.03538311	     -0.00000000	      0.40014815	      0.00000000	      0.00000000	      0.00000000	     -0.00000000	     -0.18702932	      0.25429596	      0.00000000	      0.00000000	      0.00000000	    -69.25184407	     -0.19491867	      0.09451196	      0.00000000	      0.00000000	      0.00000000	     63.59847154	      0.00000000	      0.00000000	      0.00000000	     -0.00000000	      0.00000000	     -0.00000000	     -0.06774440	      0.32646757	      0.00000000
      0.03559592	     -0.00000000	      0.40025764	      0.00000000	      0.00000000	      0.00000000	     -0.00000000	     -0.18701639	      0.25437132	      0.00000000	      0.00000000	      0.00000000	    -69.24138651	     -0.19490328	      0.09453207	      0.00000000	      0.00000000	      0.00000000	     63.59171858	      0.00000000	      0.00000000	      0.00000000	     -0.00000000	      0.00000000	     -0.00000000	     -0.06773952	      0.32655780	      0.00000000
      0.03588075	     -0.00000000	      0.40040485	      0.00000000	      0.00000000	      0.00000000	     -0.00000000	     -0.18699900	      0.25447266	      0.00000000	      0.00000000	      0.00000000	    -69.22733356	     -0.19488260	      0.09455914	      0.00000000	      0.00000000	      0.00000000	     63.58263397	      0.00000000	      0.00000000	      0.00000000	     -0.00000000	      0.00000000	     -0.00000000	     -0.06773297	      0.32667912	      0.00000000
      0.03616559	     -0.00000000	      0.40055280	      0.00000000	      0.00000000	      0.00000000	     -0.00000000	     -0.18698151	      0.25457454	      0.00000000	      0.00000000	      0.00000000	    -69.21321654	     -0.19486183	      0.09458639	      0.00000000	      0.00000000	      0.00000000	     63.57349661	      0.00000000	      0.00000000	      0.00000000	     -0.00000000	      0.00000000	     -0.00000000	     -0.06772637	      0.32680107	      0.00000000
      0.03641202	     -0.00000000	      0.40068141	      0.00000000	      0.00000000	      0.00000000	     -0.00000000	     -0.18696631	      0.25466312	      0.00000000	      0.00000000	      0.00000000	    -69.20095133	     -0.19484378	      0.09461010	      0.00000000	      0.00000000	      0.00000000	     63.56554871	      0.00000000	      0.00000000	      0.00000000	     -0.00000000	      0.00000000	     -0.00000000	     -0.06772065	      0.32690707	      0.00000000
      0.03671826	     -0.00000000	      0.40084200	      0.00000000	      0.00000000	      0.00000000	     -0.00000000	     -0.18694733	      0.25477376	      0.00000000	      0.00000000	      0.00000000	    -69.18564230	     -0.19482125	      0.09463974	      0.00000000	      0.00000000	      0.00000000	     63.55561660	      0.00000000	      0.00000000	      0.00000000	     -0.00000000	      0.00000000	     -0.00000000	     -0.06771349	      0.32703946	      0.00000000
      0.03702451	     -0.00000000	      0.40100345	      0.00000000	      0.00000000	      0.00000000	     -0.00000000	     -0.18692825	      0.25488502	      0.00000000	      0.00000000	      0.00000000	    -69.17025963	     -0.19479861	      0.09466958	      0.00000000	      0.00000000	      0.00000000	     63.54562366	      0.00000000	      0.00000000	      0.00000000	     -0.00000000	      0.00000000	     -0.00000000	     -0.06770630	      0.32717256	      0.00000000
      0.03728911	     -0.00000000	      0.40114363	      0.00000000	      0.00000000	      0.00000000	     -0.00000000	     -0.18691167	      0.25498165	      0.00000000	      0.00000000	      0.00000000	    -69.15690960	     -0.19477897	      0.09469552	      0.00000000	      0.00000000	      0.00000000	     63.53694066	      0.00000000	      0.00000000	      0.00000000	     -0.00000000	      0.00000000	     -0.00000000	     -0.06770006	      0.32728814	      0.00000000
      0.03761727	     -0.00000000	      0.40131837	      0.00000000	      0.00000000	      0.00000000	     -0.00000000	     -0.18689100	      0.25510213	      0.00000000	      0.00000000	      0.00000000	    -69.14027693	     -0.19475449	      0.09472790	      0.00000000	      0.00000000	      0.00000000	     63.52610908	      0.00000000	      0.00000000	      0.00000000	     -0.00000000	      0.00000000	     -0.00000000	     -0.06769227	      0.32743222	      0.00000000
      0.03794543	     -0.00000000	      0.40149409	      0.00000000	      0.00000000	      0.00000000	     -0.00000000	     -0.18687022	      0.25522333	      0.00000000	      0.00000000	      0.00000000	    -69.12356019	     -0.19472988	      0.09476051	      0.00000000	      0.00000000	      0.00000000	     63.51520781	      0.00000000	      0.00000000	      0.00000000	     -0.00000000	      0.00000000	     -0.00000000	     -0.06768445	      0.32757713	      0.00000000
      0.03818795	     -0.00000000	      0.40162458	      0.00000000	      0.00000000	      0.00000000	     -0.00000000	     -0.18685478	      0.25531335	      0.00000000	      0.00000000	      0.00000000	    -69.11115151	     -0.19471162	      0.09478475	      0.00000000	      0.00000000	      0.00000000	     63.50710631	      0.00000000	      0.00000000	      0.00000000	     -0.00000000	      0.00000000	     -0.00000000	     -0.06767863	      0.32768475	      0.00000000
      0.03843048	     -0.00000000	      0.40175561	      0.00000000	      0.00000000	      0.00000000	     -0.00000000	     -0.18683927	      0.25540376	      0.00000000	      0.00000000	      0.00000000	    -69.09869708	     -0.19469328	      0.09480912	      0.00000000	      0.00000000	      0.00000000	     63.49896680	      0.00000000	      0.00000000	      0.00000000	     -0.00000000	      0.00000000	     -0.00000000	     -0.06767280	      0.32779281	      0.00000000
      0.03872005	     -0.00000000	      0.40191274	      0.00000000	      0.00000000	      0.00000000	     -0.00000000	     -0.18682067	      0.25551221	      0.00000000	      0.00000000	      0.00000000	    -69.08376743	     -0.19467130	      0.09483838	      0.00000000	      0.00000000	      0.00000000	     63.48919897	      0.00000000	      0.00000000	      0.00000000	     -0.00000000	      0.00000000	     -0.00000000	     -0.06766580	      0.32792242	      0.00000000
      0.03900961	     -0.00000000	      0.40207063	      0.00000000	      0.00000000	      0.00000000	     -0.00000000	     -0.18680198	      0.25562121	      0.00000000	      0.00000000	      0.00000000	    -69.06877279	     -0.19464922	      0.09486781	      0.00000000	      0.00000000	      0.00000000	     63.47937703	      0.00000000	      0.00000000	      0.00000000	     -0.00000000	      0.00000000	     -0.00000000	     -0.06765876	      0.32805266	      0.00000000
      0.03925700	     -0.00000000	      0.40220612	      0.00000000	      0.00000000	      0.00000000	     -0.00000000	     -0.18678594	      0.25571477	      0.00000000	      0.00000000	      0.00000000	    -69.05591080	     -0.19463028	      0.09489309	      0.00000000	      0.00000000	      0.00000000	     63.47094288	      0.00000000	      0.00000000	      0.00000000	     -0.00000000	      0.00000000	     -0.00000000	     -0.06765273	      0.32816443	      0.00000000
      0.03956219	     -0.00000000	      0.40237402	      0.00000000	      0.00000000	      0.00000000	     -0.00000000	     -0.18676605	      0.25583073	      0.00000000	      0.00000000	      0.00000000	    -69.03997872	     -0.19460682	      0.09492446	      0.00000000	      0.00000000	      0.00000000	     63.46048390	      0.00000000	      0.00000000	      0.00000000	     -0.00000000	      0.00000000	     -0.00000000	     -0.06764525	      0.32830296	      0.00000000
      0.03992934	     -0.00000000	      0.40257712	      0.00000000	      0.00000000	      0.00000000	     -0.00000000	     -0.18674199	      0.25597105	      0.00000000	      0.00000000	      0.00000000	    -69.02071663	     -0.19457845	      0.09496245	      0.00000000	      0.00000000	      0.00000000	     63.44782184	      0.00000000	      0.00000000	      0.00000000	     -0.00000000	      0.00000000	     -0.00000000	     -0.06763620	      0.32847053	      0.00000000
      0.04029650	     -0.00000000	      0.40278143	      0.00000000	      0.00000000	      0.00000000	     -0.00000000	     -0.18671778	      0.25611224	      0.00000000	      0.00000000	      0.00000000	    -69.00135089	     -0.19454992	      0.09500073	      0.00000000	      0.00000000	      0.00000000	     63.43507308	      0.00000000	      0.00000000	      0.00000000	     -0.00000000	      0.00000000	     -0.00000000	     -0.06762709	      0.32863912	      0.00000000
      0.04052899	     -0.00000000	      0.40291143	      0.00000000	      0.00000000	      0.00000000	     -0.00000000	     -0.18670236	      0.25620210	      0.00000000	      0.00000000	      0.00000000	    -68.98903464	     -0.19453177	      0.09502511	      0.00000000	      0.00000000	      0.00000000	     63.42695552	      0.00000000	      0.00000000	      0.00000000	     -0.00000000	      0.00000000	     -0.00000000	     -0.06762130	      0.32874640	      0.00000000
      0.04082823	     -0.00000000	      0.40307946	      0.00000000	      0.00000000	      0.00000000	     -0.00000000	     -0.18668244	      0.25631828	      0.00000000	      0.00000000	      0.00000000	    -68.97312121	     -0.19450832	      0.09505665	      0.00000000	      0.00000000	      0.00000000	     63.41645615	      0.00000000	      0.00000000	      0.00000000	     -0.00000000	      0.00000000	     -0.00000000	     -0.06761381	      0.32888508	      0.00000000
      0.04112747	     -0.00000000	      0.40324828	      0.00000000	      0.00000000	      0.00000000	     -0.00000000	     -0.18666242	      0.25643504	      0.00000000	      0.00000000	      0.00000000	    -68.95713932	     -0.19448477	      0.09508839	      0.00000000	      0.00000000	      0.00000000	     63.40589932	      0.00000000	      0.00000000	      0.00000000	     -0.00000000	      0.00000000	     -0.00000000	     -0.06760628	      0.32902442	      0.00000000
      0.04135189	     -0.00000000	      0.40337542	      0.00000000	      0.00000000	      0.00000000	     -0.00000000	     -0.18664733	      0.25652298	      0.00000000	      0.00000000	      0.00000000	    -68.94510835	     -0.19446703	      0.09511231	      0.00000000	      0.00000000	      0.00000000	     63.39794420	      0.00000000	      0.00000000	      0.00000000	     -0.00000000	      0.00000000	     -0.00000000	     -0.06760062	      0.32912936	      0.00000000
      0.04167993	     -0.00000000	      0.40356206	      0.00000000	      0.00000000	      0.00000000	     -0.00000000	     -0.18662518	      0.25665212	      0.00000000	      0.00000000	      0.00000000	    -68.92745402	     -0.19444101	      0.09514746	      0.00000000	      0.00000000	      0.00000000	     63.38625837	      0.00000000	      0.00000000	      0.00000000	     -0.00000000	      0.00000000	     -0.00000000	     -0.06759230	      0.32928343	      0.00000000
      0.04195970	     -0.00000000	      0.40372199	      0.00000000	      0.00000000	      0.00000000	     -0.00000000	     -0.18660620	      0.25676280	      0.00000000	      0.00000000	      0.00000000	    -68.91233270	     -0.19441871	      0.09517762	      0.00000000	      0.00000000	      0.00000000	     63.37623756	      0.00000000	      0.00000000	      0.00000000	     -0.00000000	      0.00000000	     -0.00000000	     -0.06758516	      0.32941546	      0.00000000
      0.04220832	     -0.00000000	      0.40386470	      0.00000000	      0.00000000	      0.00000000	     -0.00000000	     -0.18658926	      0.25686158	      0.00000000	      0.00000000	      0.00000000	    -68.89884505	     -0.19439882	      0.09520456	      0.00000000	      0.00000000	      0.00000000	     63.36729037	      0.00000000	      0.00000000	      0.00000000	     -0.00000000	      0.00000000	     -0.00000000	     -0.06757880	      0.32953328	      0.00000000
      0.04245694	     -0.00000000	      0.40400795	      0.00000000	      0.00000000	      0.00000000	     -0.00000000	     -0.18657224	      0.25696076	      0.00000000	      0.00000000	      0.00000000	    -68.88531057	     -0.19437885	      0.09523162	      0.00000000	      0.00000000	      0.00000000	     63.35830366	      0.00000000	      0.00000000	      0.00000000	     -0.00000000	      0.00000000	     -0.00000000	     -0.06757241	      0.32965156	      0.00000000
      0.04271137	     -0.00000000	      0.40415512	      0.00000000	      0.00000000	      0.00000000	     -0.00000000	     -0.18655476	      0.25706266	      0.00000000	      0.00000000	      0.00000000	    -68.87141136	     -0.19435835	      0.09525945	      0.00000000	      0.00000000	      0.00000000	     63.34906602	      0.00000000	      0.00000000	      0.00000000	     -0.00000000	      0.00000000	     -0.00000000	     -0.06756585	      0.32977308	      0.00000000
      0.04302124	     -0.00000000	      0.40433512	      0.00000000	      0.00000000	      0.00000000	     -0.00000000	     -0.18653337	      0.25718733	      0.00000000	      0.00000000	      0.00000000	    -68.85441794	     -0.19433327	      0.09529352	      0.00000000	      0.00000000	      0.00000000	     63.33775996	      0.00000000	      0.00000000	      0.00000000	     -0.00000000	      0.00000000	     -0.00000000	     -0.06755782	      0.32992171	      0.00000000
      0.04340230	     -0.00000000	      0.40455763	      0.00000000	      0.00000000	      0.00000000	     -0.00000000	     -0.18650692	      0.25734149	      0.00000000	      0.00000000	      0.00000000	    -68.83342072	     -0.19430228	      0.09533570	      0.00000000	      0.00000000	      0.00000000	     63.32377210	      0.00000000	      0.00000000	      0.00000000	     -0.00000000	      0.00000000	     -0.00000000	     -0.06754789	      0.33010548	      0.00000000
      0.04371220	     -0.00000000	      0.40473952	      0.00000000	      0.00000000	      0.00000000	     -0.00000000	     -0.18648528	      0.25746754	      0.00000000	      0.00000000	      0.00000000	    -68.81626452	     -0.19427696	      0.09537021	      0.00000000	      0.00000000	      0.00000000	     63.31232842	      0.00000000	      0.00000000	      0.00000000	     -0.00000000	      0.00000000	     -0.00000000	     -0.06753977	      0.33025570	      0.00000000
      0.04395093	     -0.00000000	      0.40488022	      0.00000000	      0.00000000	      0.00000000	     -0.00000000	     -0.18646855	      0.25756507	      0.00000000	      0.00000000	      0.00000000	    -68.80299861	     -0.19425737	      0.09539694	      0.00000000	      0.00000000	      0.00000000	     63.30347072	      0.00000000	      0.00000000	      0.00000000	     -0.00000000	      0.00000000	     -0.00000000	     -0.06753349	      0.33037192	      0.00000000
      0.04418967	     -0.00000000	      0.40502142	      0.00000000	      0.00000000	      0.00000000	     -0.00000000	     -0.18645174	      0.25766296	      0.00000000	      0.00000000	      0.00000000	    -68.78969000	     -0.19423771	      0.09542378	      0.00000000	      0.00000000	      0.00000000	     63.29457675	      0.00000000	      0.00000000	      0.00000000	     -0.00000000	      0.00000000	     -0.00000000	     -0.06752719	      0.33048855	      0.00000000
      0.04443602	     -0.00000000	      0.40516765	      0.00000000	      0.00000000	      0.00000000	     -0.00000000	     -0.18643434	      0.25776435	      0.00000000	      0.00000000	      0.00000000	    -68.77591228	     -0.19421736	      0.09545160	      0.00000000	      0.00000000	      0.00000000	     63.28536112	      0.00000000	      0.00000000	      0.00000000	     -0.00000000	      0.00000000	     -0.00000000	     -0.06752066	      0.33060934	      0.00000000
      0.04475720	     -0.00000000	      0.40535908	      0.00000000	      0.00000000	      0.00000000	     -0.00000000	     -0.18641154	      0.25789712	      0.00000000	      0.00000000	      0.00000000	    -68.75788116	     -0.19419072	      0.09548806	      0.00000000	      0.00000000	      0.00000000	     63.27328805	      0.00000000	      0.00000000	      0.00000000	     -0.00000000	      0.00000000	     -0.00000000	     -0.06751211	      0.33076749	      0.00000000
      0.04507838	     -0.00000000	      0.40555142	      0.00000000	      0.00000000	      0.00000000	     -0.00000000	     -0.18638863	      0.25803054	      0.00000000	      0.00000000	      0.00000000	    -68.73977315	     -0.19416396	      0.09552473	      0.00000000	      0.00000000	      0.00000000	     63.26114945	      0.00000000	      0.00000000	      0.00000000	     -0.00000000	      0.00000000	     -0.00000000	     -0.06750352	      0.33092640	      0.00000000
      0.04532790	     -0.00000000	      0.40570146	      0.00000000	      0.00000000	      0.00000000	     -0.00000000	     -0.18637075	      0.25813465	      0.00000000	      0.00000000	      0.00000000	    -68.72565241	     -0.19414309	      0.09555336	      0.00000000	      0.00000000	      0.00000000	     63.25167398	      0.00000000	      0.00000000	      0.00000000	     -0.00000000	      0.00000000	     -0.00000000	     -0.06749682	      0.33105037	      0.00000000
      0.04557743	     -0.00000000	      0.40585204	      0.00000000	      0.00000000	      0.00000000	     -0.00000000	     -0.18635281	      0.25823915	      0.00000000	      0.00000000	      0.00000000	    -68.71148543	     -0.19412214	      0.09558213	      0.00000000	      0.00000000	      0.00000000	     63.24215902	      0.00000000	      0.00000000	      0.00000000	     -0.00000000	      0.00000000	     -0.00000000	     -0.06749009	      0.33117479	      0.00000000
      0.04578917	     -0.00000000	      0.40598024	      0.00000000	      0.00000000	      0.00000000	     -0.00000000	     -0.18633752	      0.25832813	      0.00000000	      0.00000000	      0.00000000	    -68.69942739	     -0.19410431	      0.09560663	      0.00000000	      0.00000000	      0.00000000	     63.23405382	      0.00000000	      0.00000000	      0.00000000	     -0.00000000	      0.00000000	     -0.00000000	     -0.06748436	      0.33128073	      0.00000000
      0.04611836	     -0.00000000	      0.40618033	      0.00000000	      0.00000000	      0.00000000	     -0.00000000	     -0.18631365	      0.25846704	      0.00000000	      0.00000000	      0.00000000	    -68.68061451	     -0.19407648	      0.09564491	      0.00000000	      0.00000000	      0.00000000	     63.22139604	      0.00000000	      0.00000000	      0.00000000	     -0.00000000	      0.00000000	     -0.00000000	     -0.06747542	      0.33144608	      0.00000000
      0.04638564	     -0.00000000	      0.40634347	      0.00000000	      0.00000000	      0.00000000	     -0.00000000	     -0.18629419	      0.25858032	      0.00000000	      0.00000000	      0.00000000	    -68.66528163	     -0.19405380	      0.09567616	      0.00000000	      0.00000000	      0.00000000	     63.21106883	      0.00000000	      0.00000000	      0.00000000	     -0.00000000	      0.00000000	     -0.00000000	     -0.06746812	      0.33158090	      0.00000000
      0.04665291	     -0.00000000	      0.40650722	      0.00000000	      0.00000000	      0.00000000	     -0.00000000	     -0.18627464	      0.25869405	      0.00000000	      0.00000000	      0.00000000	    -68.64989604	     -0.19403103	      0.09570755	      0.00000000	      0.00000000	      0.00000000	     63.20069641	      0.00000000	      0.00000000	      0.00000000	     -0.00000000	      0.00000000	     -0.00000000	     -0.06746080	      0.33171624	      0.00000000
      0.04692018	     -0.00000000	      0.40667159	      0.00000000	      0.00000000	      0.00000000	     -0.00000000	     -0.18625502	      0.25880823	      0.00000000	      0.00000000	      0.00000000	    -68.63445785	     -0.19400817	      0.09573908	      0.00000000	      0.00000000	      0.00000000	     63.19027881	      0.00000000	      0.00000000	      0.00000000	     -0.00000000	      0.00000000	     -0.00000000	     -0.06745345	      0.33185210	      0.00000000
      0.04718241	     -0.00000000	      0.40683345	      0.00000000	      0.00000000	      0.00000000	     -0.00000000	     -0.18623568	      0.25892069	      0.00000000	      0.00000000	      0.00000000	    -68.61925972	     -0.19398567	      0.09577016	      0.00000000	      0.00000000	      0.00000000	     63.18001375	      0.00000000	      0.00000000	      0.00000000	     -0.00000000	      0.00000000	     -0.00000000	     -0.06744621	      0.33198590	      0.00000000
      0.04744464	     -0.00000000	      0.40699590	      0.00000000	      0.00000000	      0.00000000	     -0.00000000	     -0.18621627	      0.25903358	      0.00000000	      0.00000000	      0.00000000	    -68.60401110	     -0.19396308	      0.09580138	      0.00000000	      0.00000000	      0.00000000	     63.16970526	      0.00000000	      0.00000000	      0.00000000	     -0.00000000	      0.00000000	     -0.00000000	     -0.06743894	      0.33212019	      0.00000000
      0.04769449	     -0.00000000	      0.40715124	      0.00000000	      0.00000000	      0.00000000	     -0.00000000	     -0.18619770	      0.25914155	      0.00000000	      0.00000000	      0.00000000	    -68.58943556	     -0.19394149	      0.09583125	      0.00000000	      0.00000000	      0.00000000	     63.15984307	      0.00000000	      0.00000000	      0.00000000	     -0.00000000	      0.00000000	     -0.00000000	     -0.06743198	      0.33224861	      0.00000000
      0.04800637	     -0.00000000	      0.40734588	      0.00000000	      0.00000000	      0.00000000	     -0.00000000	     -0.18617443	      0.25927686	      0.00000000	      0.00000000	      0.00000000	    -68.57117760	     -0.19391443	      0.09586872	      0.00000000	      0.00000000	      0.00000000	     63.14747737	      0.00000000	      0.00000000	      0.00000000	     -0.00000000	      0.00000000	     -0.00000000	     -0.06742327	      0.33240953	      0.00000000
      0.04831825	     -0.00000000	      0.40754135	      0.00000000	      0.00000000	      0.00000000	     -0.00000000	     -0.18615105	      0.25941277	      0.00000000	      0.00000000	      0.00000000	    -68.55284861	     -0.19388726	      0.09590639	      0.00000000	      0.00000000	      0.00000000	     63.13505034	      0.00000000	      0.00000000	      0.00000000	     -0.00000000	      0.00000000	     -0.00000000	     -0.06741452	      0.33257114	      0.00000000
      0.04855660	     -0.00000000	      0.40769130	      0.00000000	      0.00000000	      0.00000000	     -0.00000000	     -0.18613310	      0.25951706	      0.00000000	      0.00000000	      0.00000000	    -68.53879286	     -0.19386642	      0.09593530	      0.00000000	      0.00000000	      0.00000000	     63.12551165	      0.00000000	      0.00000000	      0.00000000	     -0.00000000	      0.00000000	     -0.00000000	     -0.06740780	      0.33269513	      0.00000000
      0.04888575	     -0.00000000	      0.40789916	      0.00000000	      0.00000000	      0.00000000	     -0.00000000	     -0.18610821	      0.25966165	      0.00000000	      0.00000000	      0.00000000	    -68.51931449	     -0.19383753	      0.09597543	      0.00000000	      0.00000000	      0.00000000	     63.11228030	      0.00000000	      0.00000000	      0.00000000	     -0.00000000	      0.00000000	     -0.00000000	     -0.06739849	      0.33286702	      0.00000000
      0.04921491	     -0.00000000	      0.40810795	      0.00000000	      0.00000000	      0.00000000	     -0.00000000	     -0.18608320	      0.25980692	      0.00000000	      0.00000000	      0.00000000	    -68.49975745	     -0.19380851	      0.09601577	      0.00000000	      0.00000000	      0.00000000	     63.09898079	      0.00000000	      0.00000000	      0.00000000	     -0.00000000	      0.00000000	     -0.00000000	     -0.06738913	      0.33303968	      0.00000000
      0.04942809	     -0.00000000	      0.40824366	      0.00000000	      0.00000000	      0.00000000	     -0.00000000	     -0.18606694	      0.25990136	      0.00000000	      0.00000000	      0.00000000	    -68.48704922	     -0.19378965	      0.09604201	      0.00000000	      0.00000000	      0.00000000	     63.09033086	      0.00000000	      0.00000000	      0.00000000	     -0.00000000	      0.00000000	     -0.00000000	     -0.06738304	      0.33315192	      0.00000000
      0.04964127	     -0.00000000	      0.40837976	      0.00000000	      0.00000000	      0.00000000	     -0.00000000	     -0.18605063	      0.25999608	      0.00000000	      0.00000000	      0.00000000	    -68.47430810	     -0.19377073	      0.09606835	      0.00000000	      0.00000000	      0.00000000	     63.08165238	      0.00000000	      0.00000000	      0.00000000	     -0.00000000	      0.00000000	     -0.00000000	     -0.06737694	      0.33326448	      0.00000000
      0.04992845	     -0.00000000	      0.40856371	      0.00000000	      0.00000000	      0.00000000	     -0.00000000	     -0.18602857	      0.26012413	      0.00000000	      0.00000000	      0.00000000	    -68.45709223	     -0.19374517	      0.09610397	      0.00000000	      0.00000000	      0.00000000	     63.06991621	      0.00000000	      0.00000000	      0.00000000	     -0.00000000	      0.00000000	     -0.00000000	     -0.06736869	      0.33341662	      0.00000000
      0.05021563	     -0.00000000	      0.40874835	      0.00000000	      0.00000000	      0.00000000	     -0.00000000	     -0.18600642	      0.26025268	      0.00000000	      0.00000000	      0.00000000	    -68.43981686	     -0.19371950	      0.09613975	      0.00000000	      0.00000000	      0.00000000	     63.05812827	      0.00000000	      0.00000000	      0.00000000	     -0.00000000	      0.00000000	     -0.00000000	     -0.06736040	      0.33356935	      0.00000000
      0.05046732	     -0.00000000	      0.40891075	      0.00000000	      0.00000000	      0.00000000	     -0.00000000	     -0.18598693	      0.26036577	      0.00000000	      0.00000000	      0.00000000	    -68.42462752	     -0.19369693	      0.09617125	      0.00000000	      0.00000000	      0.00000000	     63.04775453	      0.00000000	      0.00000000	      0.00000000	     -0.00000000	      0.00000000	     -0.00000000	     -0.06735312	      0.33370368	      0.00000000
      0.05077240	     -0.00000000	      0.40910830	      0.00000000	      0.00000000	      0.00000000	     -0.00000000	     -0.18596321	      0.26050337	      0.00000000	      0.00000000	      0.00000000	    -68.40615557	     -0.19366947	      0.09620961	      0.00000000	      0.00000000	      0.00000000	     63.03512736	      0.00000000	      0.00000000	      0.00000000	     -0.00000000	      0.00000000	     -0.00000000	     -0.06734425	      0.33386711	      0.00000000
      0.05115827	     -0.00000000	      0.40935930	      0.00000000	      0.00000000	      0.00000000	     -0.00000000	     -0.18593305	      0.26067823	      0.00000000	      0.00000000	      0.00000000	    -68.38269542	     -0.19363459	      0.09625838	      0.00000000	      0.00000000	      0.00000000	     63.01907220	      0.00000000	      0.00000000	      0.00000000	     -0.00000000	      0.00000000	     -0.00000000	     -0.06733297	      0.33407477	      0.00000000
      0.05141606	     -0.00000000	      0.40952768	      0.00000000	      0.00000000	      0.00000000	     -0.00000000	     -0.18591281	      0.26079556	      0.00000000	      0.00000000	      0.00000000	    -68.36696295	     -0.19361118	      0.09629113	      0.00000000	      0.00000000	      0.00000000	     63.00829428	      0.00000000	      0.00000000	      0.00000000	     -0.00000000	      0.00000000	     -0.00000000	     -0.06732541	      0.33421408	      0.00000000
      0.05167386	     -0.00000000	      0.40969661	      0.00000000	      0.00000000	      0.00000000	     -0.00000000	     -0.18589250	      0.26091329	      0.00000000	      0.00000000	      0.00000000	    -68.35118295	     -0.19358770	      0.09632402	      0.00000000	      0.00000000	      0.00000000	     62.99747476	      0.00000000	      0.00000000	      0.00000000	     -0.00000000	      0.00000000	     -0.00000000	     -0.06731782	      0.33435386	      0.00000000
      0.05193165	     -0.00000000	      0.40986610	      0.00000000	      0.00000000	      0.00000000	     -0.00000000	     -0.18587211	      0.26103143	      0.00000000	      0.00000000	      0.00000000	    -68.33535552	     -0.19356414	      0.09635703	      0.00000000	      0.00000000	      0.00000000	     62.98661370	      0.00000000	      0.00000000	      0.00000000	     -0.00000000	      0.00000000	     -0.00000000	     -0.06731020	      0.33449411	      0.00000000
      0.05219123	     -0.00000000	      0.41003733	      0.00000000	      0.00000000	      0.00000000	     -0.00000000	     -0.18585150	      0.26115081	      0.00000000	      0.00000000	      0.00000000	    -68.31937031	     -0.19354033	      0.09639041	      0.00000000	      0.00000000	      0.00000000	     62.97563523	      0.00000000	      0.00000000	      0.00000000	     -0.00000000	      0.00000000	     -0.00000000	     -0.06730250	      0.33463580	      0.00000000
      0.05245081	     -0.00000000	      0.41020912	      0.00000000	      0.00000000	      0.00000000	     -0.00000000	     -0.18583082	      0.26127059	      0.00000000	      0.00000000	      0.00000000	    -68.30333714	     -0.19351645	      0.09642392	      0.00000000	      0.00000000	      0.00000000	     62.96461468	      0.00000000	      0.00000000	      0.00000000	     -0.00000000	      0.00000000	     -0.00000000	     -0.06729477	      0.33477796	      0.00000000
      0.05273638	     -0.00000000	      0.41039875	      0.00000000	      0.00000000	      0.00000000	     -0.00000000	     -0.18580798	      0.26140284	      0.00000000	      0.00000000	      0.00000000	    -68.28564398	     -0.19349008	      0.09646095	      0.00000000	      0.00000000	      0.00000000	     62.95244253	      0.00000000	      0.00000000	      0.00000000	     -0.00000000	      0.00000000	     -0.00000000	     -0.06728624	      0.33493490	      0.00000000
      0.05302194	     -0.00000000	      0.41058905	      0.00000000	      0.00000000	      0.00000000	     -0.00000000	     -0.18578505	      0.26153558	      0.00000000	      0.00000000	      0.00000000	    -68.26789297	     -0.19346362	      0.09649813	      0.00000000	      0.00000000	      0.00000000	     62.94021950	      0.00000000	      0.00000000	      0.00000000	     -0.00000000	      0.00000000	     -0.00000000	     -0.06727767	      0.33509240	      0.00000000
      0.05323212	     -0.00000000	      0.41072955	      0.00000000	      0.00000000	      0.00000000	     -0.00000000	     -0.18576811	      0.26163360	      0.00000000	      0.00000000	      0.00000000	    -68.25479107	     -0.19344408	      0.09652560	      0.00000000	      0.00000000	      0.00000000	     62.93119068	      0.00000000	      0.00000000	      0.00000000	     -0.00000000	      0.00000000	     -0.00000000	     -0.06727134	      0.33520869	      0.00000000
      0.05356535	     -0.00000000	      0.41095306	      0.00000000	      0.00000000	      0.00000000	     -0.00000000	     -0.18574115	      0.26178955	      0.00000000	      0.00000000	      0.00000000	    -68.23395485	     -0.19341300	      0.09656933	      0.00000000	      0.00000000	      0.00000000	     62.91681965	      0.00000000	      0.00000000	      0.00000000	     -0.00000000	      0.00000000	     -0.00000000	     -0.06726128	      0.33539369	      0.00000000
      0.05382496	     -0.00000000	      0.41112782	      0.00000000	      0.00000000	      0.00000000	     -0.00000000	     -0.18572006	      0.26191152	      0.00000000	      0.00000000	      0.00000000	    -68.21766705	     -0.19338869	      0.09660356	      0.00000000	      0.00000000	      0.00000000	     62.90557527	      0.00000000	      0.00000000	      0.00000000	     -0.00000000	      0.00000000	     -0.00000000	     -0.06725340	      0.33553836	      0.00000000
      0.05408458	     -0.00000000	      0.41130314	      0.00000000	      0.00000000	      0.00000000	     -0.00000000	     -0.18569889	      0.26203389	      0.00000000	      0.00000000	      0.00000000	    -68.20133176	     -0.19336430	      0.09663791	      0.00000000	      0.00000000	      0.00000000	     62.89428893	      0.00000000	      0.00000000	      0.00000000	     -0.00000000	      0.00000000	     -0.00000000	     -0.06724550	      0.33568350	      0.00000000
      0.05434419	     -0.00000000	      0.41147902	      0.00000000	      0.00000000	      0.00000000	     -0.00000000	     -0.18567765	      0.26215668	      0.00000000	      0.00000000	      0.00000000	    -68.18494904	     -0.19333984	      0.09667241	      0.00000000	      0.00000000	      0.00000000	     62.88296066	      0.00000000	      0.00000000	      0.00000000	     -0.00000000	      0.00000000	     -0.00000000	     -0.06723757	      0.33582910	      0.00000000
      0.05460980	     -0.00000000	      0.41165954	      0.00000000	      0.00000000	      0.00000000	     -0.00000000	     -0.18565583	      0.26228272	      0.00000000	      0.00000000	      0.00000000	    -68.16813884	     -0.19331472	      0.09670783	      0.00000000	      0.00000000	      0.00000000	     62.87132730	      0.00000000	      0.00000000	      0.00000000	     -0.00000000	      0.00000000	     -0.00000000	     -0.06722943	      0.33597855	      0.00000000
      0.05487542	     -0.00000000	      0.41184063	      0.00000000	      0.00000000	      0.00000000	     -0.00000000	     -0.18563394	      0.26240918	      0.00000000	      0.00000000	      0.00000000	    -68.15127916	     -0.19328953	      0.09674339	      0.00000000	      0.00000000	      0.00000000	     62.85965009	      0.00000000	      0.00000000	      0.00000000	     -0.00000000	      0.00000000	     -0.00000000	     -0.06722125	      0.33612849	      0.00000000
      0.05512617	     -0.00000000	      0.41201212	      0.00000000	      0.00000000	      0.00000000	     -0.00000000	     -0.18561320	      0.26252896	      0.00000000	      0.00000000	      0.00000000	    -68.13531756	     -0.19326566	      0.09677710	      0.00000000	      0.00000000	      0.00000000	     62.84858610	      0.00000000	      0.00000000	      0.00000000	     -0.00000000	      0.00000000	     -0.00000000	     -0.06721351	      0.33627049	      0.00000000
      0.05545043	     -0.00000000	      0.41223465	      0.00000000	      0.00000000	      0.00000000	     -0.00000000	     -0.18558627	      0.26268442	      0.00000000	      0.00000000	      0.00000000	    -68.11461125	     -0.19323469	      0.09682086	      0.00000000	      0.00000000	      0.00000000	     62.83422055	      0.00000000	      0.00000000	      0.00000000	     -0.00000000	      0.00000000	     -0.00000000	     -0.06720346	      0.33645475	      0.00000000
      0.05577469	     -0.00000000	      0.41245804	      0.00000000	      0.00000000	      0.00000000	     -0.00000000	     -0.18555922	      0.26284051	      0.00000000	      0.00000000	      0.00000000	    -68.09383156	     -0.19320360	      0.09686483	      0.00000000	      0.00000000	      0.00000000	     62.81978977	      0.00000000	      0.00000000	      0.00000000	     -0.00000000	      0.00000000	     -0.00000000	     -0.06719337	      0.33663974	      0.00000000
      0.05602660	     -0.00000000	      0.41263217	      0.00000000	      0.00000000	      0.00000000	     -0.00000000	     -0.18553812	      0.26296220	      0.00000000	      0.00000000	      0.00000000	    -68.07763844	     -0.19317936	      0.09689913	      0.00000000	      0.00000000	      0.00000000	     62.80853432	      0.00000000	      0.00000000	      0.00000000	     -0.00000000	      0.00000000	     -0.00000000	     -0.06718550	      0.33678395	      0.00000000
      0.05627850	     -0.00000000	      0.41280682	      0.00000000	      0.00000000	      0.00000000	     -0.00000000	     -0.18551695	      0.26308427	      0.00000000	      0.00000000	      0.00000000	    -68.06140118	     -0.19315504	      0.09693356	      0.00000000	      0.00000000	      0.00000000	     62.79723955	      0.00000000	      0.00000000	      0.00000000	     -0.00000000	      0.00000000	     -0.00000000	     -0.06717761	      0.33692859	      0.00000000
      0.05650657	     -0.00000000	      0.41296539	      0.00000000	      0.00000000	      0.00000000	     -0.00000000	     -0.18549773	      0.26319512	      0.00000000	      0.00000000	      0.00000000	    -68.04666186	     -0.19313296	      0.09696484	      0.00000000	      0.00000000	      0.00000000	     62.78697929	      0.00000000	      0.00000000	      0.00000000	     -0.00000000	      0.00000000	     -0.00000000	     -0.06717043	      0.33705992	      0.00000000
      0.05683169	     -0.00000000	      0.41319217	      0.00000000	      0.00000000	      0.00000000	     -0.00000000	     -0.18547021	      0.26335367	      0.00000000	      0.00000000	      0.00000000	    -68.02558833	     -0.19310137	      0.09700960	      0.00000000	      0.00000000	      0.00000000	     62.77229743	      0.00000000	      0.00000000	      0.00000000	     -0.00000000	      0.00000000	     -0.00000000	     -0.06716017	      0.33724776	      0.00000000
      0.05715682	     -0.00000000	      0.41341980	      0.00000000	      0.00000000	      0.00000000	     -0.00000000	     -0.18544258	      0.26351286	      0.00000000	      0.00000000	      0.00000000	    -68.00444161	     -0.19306966	      0.09705457	      0.00000000	      0.00000000	      0.00000000	     62.75755018	      0.00000000	      0.00000000	      0.00000000	     -0.00000000	      0.00000000	     -0.00000000	     -0.06714987	      0.33743631	      0.00000000
      0.05737491	     -0.00000000	      0.41357298	      0.00000000	      0.00000000	      0.00000000	     -0.00000000	     -0.18542397	      0.26362000	      0.00000000	      0.00000000	      0.00000000	    -67.99021534	     -0.19304832	      0.09708485	      0.00000000	      0.00000000	      0.00000000	     62.74762100	      0.00000000	      0.00000000	      0.00000000	     -0.00000000	      0.00000000	     -0.00000000	     -0.06714293	      0.33756320	      0.00000000
      0.05759300	     -0.00000000	      0.41372654	      0.00000000	      0.00000000	      0.00000000	     -0.00000000	     -0.18540531	      0.26372742	      0.00000000	      0.00000000	      0.00000000	    -67.97595623	     -0.19302692	      0.09711522	      0.00000000	      0.00000000	      0.00000000	     62.73766242	      0.00000000	      0.00000000	      0.00000000	     -0.00000000	      0.00000000	     -0.00000000	     -0.06713598	      0.33769041	      0.00000000
      0.05787782	     -0.00000000	      0.41392766	      0.00000000	      0.00000000	      0.00000000	     -0.00000000	     -0.18538087	      0.26386812	      0.00000000	      0.00000000	      0.00000000	    -67.95728563	     -0.19299889	      0.09715502	      0.00000000	      0.00000000	      0.00000000	     62.72461308	      0.00000000	      0.00000000	      0.00000000	     -0.00000000	      0.00000000	     -0.00000000	     -0.06712686	      0.33785702	      0.00000000
      0.05816263	     -0.00000000	      0.41412944	      0.00000000	      0.00000000	      0.00000000	     -0.00000000	     -0.18535632	      0.26400931	      0.00000000	      0.00000000	      0.00000000	    -67.93855921	     -0.19297077	      0.09719498	      0.00000000	      0.00000000	      0.00000000	     62.71151365	      0.00000000	      0.00000000	      0.00000000	     -0.00000000	      0.00000000	     -0.00000000	     -0.06711771	      0.33802419	      0.00000000
      0.05840365	     -0.00000000	      0.41430069	      0.00000000	      0.00000000	      0.00000000	     -0.00000000	     -0.18533548	      0.26412916	      0.00000000	      0.00000000	      0.00000000	    -67.92266859	     -0.19294689	      0.09722893	      0.00000000	      0.00000000	      0.00000000	     62.70038925	      0.00000000	      0.00000000	      0.00000000	     -0.00000000	      0.00000000	     -0.00000000	     -0.06710995	      0.33816608	      0.00000000
      0.05872045	     -0.00000000	      0.41452650	      0.00000000	      0.00000000	      0.00000000	     -0.00000000	     -0.18530799	      0.26428722	      0.00000000	      0.00000000	      0.00000000	    -67.90172137	     -0.19291541	      0.09727371	      0.00000000	      0.00000000	      0.00000000	     62.68571285	      0.00000000	      0.00000000	      0.00000000	     -0.00000000	      0.00000000	     -0.00000000	     -0.06709970	      0.33835318	      0.00000000
      0.05903724	     -0.00000000	      0.41475312	      0.00000000	     -0.00000000	      0.00000000	     -0.00000000	     -0.18528038	      0.26444587	      0.00000000	     -0.00000000	      0.00000000	    -67.88070541	     -0.19288380	      0.09731869	      0.00000000	     -0.00000000	      0.00000000	     62.67097458	      0.00000000	      0.00000000	      0.00000000	     -0.00000000	      0.00000000	     -0.00000000	     -0.06708941	      0.33854096	      0.00000000
      0.05928409	     -0.00000000	      0.41493025	      0.00000000	     -0.00000000	      0.00000000	     -0.00000000	     -0.18525878	      0.26456990	      0.00000000	     -0.00000000	      0.00000000	    -67.86428239	     -0.19285909	      0.09735387	      0.00000000	     -0.00000000	      0.00000000	     62.65944777	      0.00000000	      0.00000000	      0.00000000	     -0.00000000	      0.00000000	     -0.00000000	     -0.06708137	      0.33868774	      0.00000000
      0.05953093	     -0.00000000	      0.41510788	      0.00000000	     -0.00000000	      0.00000000	     -0.00000000	     -0.18523712	      0.26469429	      0.00000000	     -0.00000000	      0.00000000	    -67.84781777	     -0.19283430	      0.09738917	      0.00000000	     -0.00000000	      0.00000000	     62.64788344	      0.00000000	      0.00000000	      0.00000000	     -0.00000000	      0.00000000	     -0.00000000	     -0.06707330	      0.33883493	      0.00000000
      0.05980559	     -0.00000000	      0.41530608	      0.00000000	     -0.00000000	      0.00000000	     -0.00000000	     -0.18521293	      0.26483311	      0.00000000	     -0.00000000	      0.00000000	    -67.82944909	     -0.19280664	      0.09742858	      0.00000000	     -0.00000000	      0.00000000	     62.63497194	      0.00000000	      0.00000000	      0.00000000	     -0.00000000	      0.00000000	     -0.00000000	     -0.06706429	      0.33899920	      0.00000000
      0.06008025	     -0.00000000	      0.41550489	      0.00000000	     -0.00000000	      0.00000000	     -0.00000000	     -0.18518866	      0.26497238	      0.00000000	     -0.00000000	      0.00000000	    -67.81102906	     -0.19277889	      0.09746814	      0.00000000	     -0.00000000	      0.00000000	     62.62201403	      0.00000000	      0.00000000	      0.00000000	     -0.00000000	      0.00000000	     -0.00000000	     -0.06705525	      0.33916397	      0.00000000
      0.06035656	     -0.00000000	      0.41570550	      0.00000000	     -0.00000000	      0.00000000	     -0.00000000	     -0.18516415	      0.26511293	      0.00000000	     -0.00000000	      0.00000000	    -67.79244694	     -0.19275088	      0.09750809	      0.00000000	     -0.00000000	      0.00000000	     62.60893167	      0.00000000	      0.00000000	      0.00000000	     -0.00000000	      0.00000000	     -0.00000000	     -0.06704612	      0.33933023	      0.00000000
      0.06063286	     -0.00000000	      0.41590671	      0.00000000	     -0.00000000	      0.00000000	     -0.00000000	     -0.18513956	      0.26525393	      0.00000000	     -0.00000000	      0.00000000	    -67.77381302	     -0.19272279	      0.09754818	      0.00000000	     -0.00000000	      0.00000000	     62.59580239	      0.00000000	      0.00000000	      0.00000000	     -0.00000000	      0.00000000	     -0.00000000	     -0.06703696	      0.33949701	      0.00000000
      0.06091509	     -0.00000000	      0.41611286	      0.00000000	     -0.00000000	      0.00000000	     -0.00000000	     -0.18511435	      0.26539841	      0.00000000	     -0.00000000	      0.00000000	    -67.75472614	     -0.19269399	      0.09758928	      0.00000000	     -0.00000000	      0.00000000	     62.58234315	      0.00000000	      0.00000000	      0.00000000	     -0.00000000	      0.00000000	     -0.00000000	     -0.06702758	      0.33966789	      0.00000000
      0.06119732	     -0.00000000	      0.41631965	      0.00000000	     -0.00000000	      0.00000000	     -0.00000000	     -0.18508904	      0.26554336	      0.00000000	     -0.00000000	      0.00000000	    -67.73558538	     -0.19266510	      0.09763054	      0.00000000	     -0.00000000	      0.00000000	     62.56883501	      0.00000000	      0.00000000	      0.00000000	     -0.00000000	      0.00000000	     -0.00000000	     -0.06701815	      0.33983930	      0.00000000
      0.06146377	     -0.00000000	      0.41651545	      0.00000000	     -0.00000000	      0.00000000	     -0.00000000	     -0.18506507	      0.26568063	      0.00000000	     -0.00000000	      0.00000000	    -67.71746550	     -0.19263774	      0.09766963	      0.00000000	     -0.00000000	      0.00000000	     62.55603730	      0.00000000	      0.00000000	      0.00000000	     -0.00000000	      0.00000000	     -0.00000000	     -0.06700923	      0.34000162	      0.00000000
      0.06179068	     -0.00000000	      0.41675644	      0.00000000	     -0.00000000	      0.00000000	     -0.00000000	     -0.18503554	      0.26584961	      0.00000000	     -0.00000000	      0.00000000	    -67.69516857	     -0.19260405	      0.09771778	      0.00000000	     -0.00000000	      0.00000000	     62.54027612	      0.00000000	      0.00000000	      0.00000000	     -0.00000000	      0.00000000	     -0.00000000	     -0.06699824	      0.34020141	      0.00000000
      0.06211759	     -0.00000000	      0.41699828	      0.00000000	     -0.00000000	      0.00000000	     -0.00000000	     -0.18500589	      0.26601921	      0.00000000	     -0.00000000	      0.00000000	    -67.67279967	     -0.19257023	      0.09776613	      0.00000000	     -0.00000000	      0.00000000	     62.52444941	      0.00000000	      0.00000000	      0.00000000	     -0.00000000	      0.00000000	     -0.00000000	     -0.06698720	      0.34040191	      0.00000000
      0.06235123	     -0.00000000	      0.41717164	      0.00000000	     -0.00000000	      0.00000000	     -0.00000000	     -0.18498463	      0.26614081	      0.00000000	     -0.00000000	      0.00000000	    -67.65676842	     -0.19254598	      0.09780081	      0.00000000	     -0.00000000	      0.00000000	     62.51309778	      0.00000000	      0.00000000	      0.00000000	     -0.00000000	      0.00000000	     -0.00000000	     -0.06697929	      0.34054565	      0.00000000
      0.06268413	     -0.00000000	      0.41741938	      0.00000000	     -0.00000000	      0.00000000	     -0.00000000	     -0.18495422	      0.26631461	      0.00000000	     -0.00000000	      0.00000000	    -67.63386365	     -0.19251132	      0.09785041	      0.00000000	     -0.00000000	      0.00000000	     62.49686612	      0.00000000	      0.00000000	      0.00000000	     -0.00000000	      0.00000000	     -0.00000000	     -0.06696798	      0.34075107	      0.00000000
      0.06296931	     -0.00000000	      0.41763231	      0.00000000	     -0.00000000	      0.00000000	     -0.00000000	     -0.18492807	      0.26646401	      0.00000000	     -0.00000000	      0.00000000	    -67.61418286	     -0.19248153	      0.09789307	      0.00000000	     -0.00000000	      0.00000000	     62.48290705	      0.00000000	      0.00000000	      0.00000000	     -0.00000000	      0.00000000	     -0.00000000	     -0.06695825	      0.34092763	      0.00000000
      0.06321868	     -0.00000000	      0.41781901	      0.00000000	     -0.00000000	      0.00000000	     -0.00000000	     -0.18490512	      0.26659503	      0.00000000	     -0.00000000	      0.00000000	    -67.59692940	     -0.19245539	      0.09793049	      0.00000000	     -0.00000000	      0.00000000	     62.47066045	      0.00000000	      0.00000000	      0.00000000	     -0.00000000	      0.00000000	     -0.00000000	     -0.06694971	      0.34108245	      0.00000000
      0.06346804	     -0.00000000	      0.41800620	      0.00000000	     -0.00000000	      0.00000000	     -0.00000000	     -0.18488210	      0.26672641	      0.00000000	     -0.00000000	      0.00000000	    -67.57963439	     -0.19242918	      0.09796804	      0.00000000	     -0.00000000	      0.00000000	     62.45837581	      0.00000000	      0.00000000	      0.00000000	     -0.00000000	      0.00000000	     -0.00000000	     -0.06694115	      0.34123768	      0.00000000
      0.06372248	     -0.00000000	      0.41819770	      0.00000000	     -0.00000000	      0.00000000	     -0.00000000	     -0.18485855	      0.26686083	      0.00000000	     -0.00000000	      0.00000000	    -67.56194498	     -0.19240236	      0.09800647	      0.00000000	     -0.00000000	      0.00000000	     62.44580221	      0.00000000	      0.00000000	      0.00000000	     -0.00000000	      0.00000000	     -0.00000000	     -0.06693238	      0.34139650	      0.00000000
      0.06403694	     -0.00000000	      0.41843508	      0.00000000	     -0.00000000	      0.00000000	     -0.00000000	     -0.18482932	      0.26702748	      0.00000000	     -0.00000000	      0.00000000	    -67.54002232	     -0.19236911	      0.09805413	      0.00000000	     -0.00000000	      0.00000000	     62.43020731	      0.00000000	      0.00000000	      0.00000000	     -0.00000000	      0.00000000	     -0.00000000	     -0.06692152	      0.34159337	      0.00000000
      0.06435141	     -0.00000000	      0.41867323	      0.00000000	     -0.00000000	      0.00000000	     -0.00000000	     -0.18479999	      0.26719470	      0.00000000	     -0.00000000	      0.00000000	    -67.51803388	     -0.19233573	      0.09810199	      0.00000000	     -0.00000000	      0.00000000	     62.41455200	      0.00000000	      0.00000000	      0.00000000	     -0.00000000	      0.00000000	     -0.00000000	     -0.06691061	      0.34179089	      0.00000000
      0.06462205	     -0.00000000	      0.41887881	      0.00000000	     -0.00000000	      0.00000000	     -0.00000000	     -0.18477465	      0.26733908	      0.00000000	     -0.00000000	      0.00000000	    -67.49905673	     -0.19230691	      0.09814333	      0.00000000	     -0.00000000	      0.00000000	     62.40102975	      0.00000000	      0.00000000	      0.00000000	     -0.00000000	      0.00000000	     -0.00000000	     -0.06690118	      0.34196140	      0.00000000
      0.06495661	     -0.00000000	      0.41913372	      0.00000000	     -0.00000000	      0.00000000	     -0.00000000	     -0.18474320	      0.26751813	      0.00000000	     -0.00000000	      0.00000000	    -67.47553110	     -0.19227117	      0.09819462	      0.00000000	     -0.00000000	      0.00000000	     62.38425252	      0.00000000	      0.00000000	      0.00000000	     -0.00000000	      0.00000000	     -0.00000000	     -0.06688949	      0.34217285	      0.00000000
      0.06529117	     -0.00000000	      0.41938950	      0.00000000	     -0.00000000	      0.00000000	     -0.00000000	     -0.18471163	      0.26769782	      0.00000000	     -0.00000000	      0.00000000	    -67.45193138	     -0.19223528	      0.09824612	      0.00000000	     -0.00000000	      0.00000000	     62.36740700	      0.00000000	      0.00000000	      0.00000000	     -0.00000000	      0.00000000	     -0.00000000	     -0.06687775	      0.34238503	      0.00000000
      0.06553581	     -0.00000000	      0.41957708	      0.00000000	     -0.00000000	      0.00000000	     -0.00000000	     -0.18468846	      0.26782962	      0.00000000	     -0.00000000	      0.00000000	    -67.43462738	     -0.19220896	      0.09828392	      0.00000000	     -0.00000000	      0.00000000	     62.35504560	      0.00000000	      0.00000000	      0.00000000	     -0.00000000	      0.00000000	     -0.00000000	     -0.06686914	      0.34254064	      0.00000000
      0.06583197	     -0.00000000	      0.41980478	      0.00000000	     -0.00000000	      0.00000000	     -0.00000000	     -0.18466032	      0.26798963	      0.00000000	     -0.00000000	      0.00000000	    -67.41362742	     -0.19217700	      0.09832983	      0.00000000	     -0.00000000	      0.00000000	     62.34003287	      0.00000000	      0.00000000	      0.00000000	     -0.00000000	      0.00000000	     -0.00000000	     -0.06685868	      0.34272954	      0.00000000
      0.06621361	     -0.00000000	      0.42009921	      0.00000000	     -0.00000000	      0.00000000	     -0.00000000	     -0.18462390	      0.26819658	      0.00000000	     -0.00000000	      0.00000000	    -67.38647954	     -0.19213565	      0.09838923	      0.00000000	     -0.00000000	      0.00000000	     62.32060717	      0.00000000	      0.00000000	      0.00000000	     -0.00000000	      0.00000000	     -0.00000000	     -0.06684515	      0.34297382	      0.00000000
      0.06646306	     -0.00000000	      0.42029226	      0.00000000	     -0.00000000	      0.00000000	     -0.00000000	     -0.18460001	      0.26833228	      0.00000000	     -0.00000000	      0.00000000	    -67.36868382	     -0.19210853	      0.09842820	      0.00000000	     -0.00000000	      0.00000000	     62.30786254	      0.00000000	      0.00000000	      0.00000000	     -0.00000000	      0.00000000	     -0.00000000	     -0.06683627	      0.34313399	      0.00000000
      0.06671251	     -0.00000000	      0.42048578	      0.00000000	     -0.00000000	      0.00000000	     -0.00000000	     -0.18457604	      0.26846835	      0.00000000	     -0.00000000	      0.00000000	    -67.35084722	     -0.19208134	      0.09846730	      0.00000000	     -0.00000000	      0.00000000	     62.29508003	      0.00000000	      0.00000000	      0.00000000	     -0.00000000	      0.00000000	     -0.00000000	     -0.06682736	      0.34329457	      0.00000000
      0.06696196	     -0.00000000	      0.42067979	      0.00000000	     -0.00000000	      0.00000000	     -0.00000000	     -0.18455200	      0.26860476	      0.00000000	     -0.00000000	      0.00000000	    -67.33296980	     -0.19205407	      0.09850650	      0.00000000	     -0.00000000	      0.00000000	     62.28225966	      0.00000000	      0.00000000	      0.00000000	     -0.00000000	      0.00000000	     -0.00000000	     -0.06681843	      0.34345555	      0.00000000
      0.06722280	     -0.00000000	      0.42088316	      0.00000000	     -0.00000000	      0.00000000	     -0.00000000	     -0.18452678	      0.26874779	      0.00000000	     -0.00000000	      0.00000000	    -67.31423218	     -0.19202547	      0.09854763	      0.00000000	     -0.00000000	      0.00000000	     62.26881321	      0.00000000	      0.00000000	      0.00000000	     -0.00000000	      0.00000000	     -0.00000000	     -0.06680906	      0.34362431	      0.00000000
      0.06754563	     -0.00000000	      0.42113559	      0.00000000	     -0.00000000	      0.00000000	     -0.00000000	     -0.18449547	      0.26892533	      0.00000000	     -0.00000000	      0.00000000	    -67.29098005	     -0.19198997	      0.09859870	      0.00000000	     -0.00000000	      0.00000000	     62.25211402	      0.00000000	      0.00000000	      0.00000000	     -0.00000000	      0.00000000	     -0.00000000	     -0.06679743	      0.34383378	      0.00000000
      0.06786845	     -0.00000000	      0.42138881	      0.00000000	     -0.00000000	      0.00000000	     -0.00000000	     -0.18446402	      0.26910347	      0.00000000	     -0.00000000	      0.00000000	    -67.26765983	     -0.19195433	      0.09864998	      0.00000000	     -0.00000000	      0.00000000	     62.23535149	      0.00000000	      0.00000000	      0.00000000	     -0.00000000	      0.00000000	     -0.00000000	     -0.06678575	      0.34404393	      0.00000000
      0.06806167	     -0.00000000	      0.42154075	      0.00000000	     -0.00000000	      0.00000000	     -0.00000000	     -0.18444515	      0.26921037	      0.00000000	     -0.00000000	      0.00000000	    -67.25366970	     -0.19193295	      0.09868076	      0.00000000	     -0.00000000	      0.00000000	     62.22528850	      0.00000000	      0.00000000	      0.00000000	     -0.00000000	      0.00000000	     -0.00000000	     -0.06677874	      0.34417003	      0.00000000
      0.06836182	     -0.00000000	      0.42177733	      0.00000000	     -0.00000000	      0.00000000	     -0.00000000	     -0.18441574	      0.26937684	      0.00000000	     -0.00000000	      0.00000000	    -67.23188946	     -0.19189964	      0.09872871	      0.00000000	     -0.00000000	      0.00000000	     62.20961189	      0.00000000	      0.00000000	      0.00000000	     -0.00000000	      0.00000000	     -0.00000000	     -0.06676781	      0.34436638	      0.00000000
      0.06866196	     -0.00000000	      0.42201460	      0.00000000	     -0.00000000	      0.00000000	     -0.00000000	     -0.18438622	      0.26954383	      0.00000000	     -0.00000000	      0.00000000	    -67.21005060	     -0.19186621	      0.09877683	      0.00000000	     -0.00000000	      0.00000000	     62.19388058	      0.00000000	      0.00000000	      0.00000000	     -0.00000000	      0.00000000	     -0.00000000	     -0.06675685	      0.34456332	      0.00000000
      0.06891436	     -0.00000000	      0.42221466	      0.00000000	     -0.00000000	      0.00000000	     -0.00000000	     -0.18436132	      0.26968464	      0.00000000	     -0.00000000	      0.00000000	    -67.19164014	     -0.19183802	      0.09881743	      0.00000000	     -0.00000000	      0.00000000	     62.18060919	      0.00000000	      0.00000000	      0.00000000	     -0.00000000	      0.00000000	     -0.00000000	     -0.06674761	      0.34472938	      0.00000000
      0.06916676	     -0.00000000	      0.42241520	      0.00000000	     -0.00000000	      0.00000000	     -0.00000000	     -0.18433634	      0.26982582	      0.00000000	     -0.00000000	      0.00000000	    -67.17318833	     -0.19180976	      0.09885814	      0.00000000	     -0.00000000	      0.00000000	     62.16729916	      0.00000000	      0.00000000	      0.00000000	     -0.00000000	      0.00000000	     -0.00000000	     -0.06673833	      0.34489584	      0.00000000
      0.06942372	     -0.00000000	      0.42261986	      0.00000000	     -0.00000000	      0.00000000	     -0.00000000	     -0.18431084	      0.26996991	      0.00000000	     -0.00000000	      0.00000000	    -67.15436108	     -0.19178090	      0.09889972	      0.00000000	     -0.00000000	      0.00000000	     62.15370920	      0.00000000	      0.00000000	      0.00000000	     -0.00000000	      0.00000000	     -0.00000000	     -0.06672886	      0.34506573	      0.00000000
      0.06974734	     -0.00000000	      0.42287832	      0.00000000	     -0.00000000	      0.00000000	     -0.00000000	     -0.18427860	      0.27015190	      0.00000000	     -0.00000000	      0.00000000	    -67.13058868	     -0.19174444	      0.09895225	      0.00000000	     -0.00000000	      0.00000000	     62.13653667	      0.00000000	      0.00000000	      0.00000000	     -0.00000000	      0.00000000	     -0.00000000	     -0.06671690	      0.34528029	      0.00000000
      0.07007096	     -0.00000000	      0.42313758	      0.00000000	     -0.00000000	      0.00000000	     -0.00000000	     -0.18424625	      0.27033449	      0.00000000	     -0.00000000	      0.00000000	    -67.10674860	     -0.19170785	      0.09900498	      0.00000000	     -0.00000000	      0.00000000	     62.11930068	      0.00000000	      0.00000000	      0.00000000	     -0.00000000	      0.00000000	     -0.00000000	     -0.06670489	      0.34549552	      0.00000000
      0.07031892	     -0.00000000	      0.42333676	      0.00000000	     -0.00000000	      0.00000000	     -0.00000000	     -0.18422137	      0.27047478	      0.00000000	     -0.00000000	      0.00000000	    -67.08843621	     -0.19167973	      0.09904552	      0.00000000	     -0.00000000	      0.00000000	     62.10605125	      0.00000000	      0.00000000	      0.00000000	     -0.00000000	      0.00000000	     -0.00000000	     -0.06669565	      0.34566088	      0.00000000
      0.07056688	     -0.00000000	      0.42353640	      0.00000000	     -0.00000000	      0.00000000	     -0.00000000	     -0.18419642	      0.27061542	      0.00000000	     -0.00000000	      0.00000000	    -67.07008419	     -0.19165154	      0.09908617	      0.00000000	     -0.00000000	      0.00000000	     62.09276460	      0.00000000	      0.00000000	      0.00000000	     -0.00000000	      0.00000000	     -0.00000000	     -0.06668640	      0.34582664	      0.00000000
      0.07086121	     -0.00000000	      0.42377397	      0.00000000	     -0.00000000	      0.00000000	     -0.00000000	     -0.18416671	      0.27078280	      0.00000000	     -0.00000000	      0.00000000	    -67.04824975	     -0.19161797	      0.09913456	      0.00000000	     -0.00000000	      0.00000000	     62.07694560	      0.00000000	      0.00000000	      0.00000000	     -0.00000000	      0.00000000	     -0.00000000	     -0.06667537	      0.34602389	      0.00000000
      0.07115553	     -0.00000000	      0.42401218	      0.00000000	     -0.00000000	      0.00000000	     -0.00000000	     -0.18413690	      0.27095066	      0.00000000	     -0.00000000	      0.00000000	    -67.02635963	     -0.19158430	      0.09918312	      0.00000000	     -0.00000000	      0.00000000	     62.06107419	      0.00000000	      0.00000000	      0.00000000	     -0.00000000	      0.00000000	     -0.00000000	     -0.06666431	      0.34622169	      0.00000000
      0.07140729	     -0.00000000	      0.42421647	      0.00000000	     -0.00000000	      0.00000000	     -0.00000000	     -0.18411132	      0.27109463	      0.00000000	     -0.00000000	      0.00000000	    -67.00759074	     -0.19155542	      0.09922478	      0.00000000	     -0.00000000	      0.00000000	     62.04745624	      0.00000000	      0.00000000	      0.00000000	     -0.00000000	      0.00000000	     -0.00000000	     -0.06665482	      0.34639132	      0.00000000
      0.07171492	     -0.00000000	      0.42446674	      0.00000000	     -0.00000000	      0.00000000	     -0.00000000	     -0.18407996	      0.27127104	      0.00000000	     -0.00000000	      0.00000000	    -66.98460123	     -0.19152002	      0.09927585	      0.00000000	     -0.00000000	      0.00000000	     62.03076397	      0.00000000	      0.00000000	      0.00000000	     -0.00000000	      0.00000000	     -0.00000000	     -0.06664318	      0.34659914	      0.00000000
      0.07209348	     -0.00000000	      0.42477567	      0.00000000	     -0.00000000	      0.00000000	     -0.00000000	     -0.18404122	      0.27148882	      0.00000000	     -0.00000000	      0.00000000	    -66.95622912	     -0.19147629	      0.09933893	      0.00000000	     -0.00000000	      0.00000000	     62.01014537	      0.00000000	      0.00000000	      0.00000000	     -0.00000000	      0.00000000	     -0.00000000	     -0.06662881	      0.34685569	      0.00000000
      0.07241301	     -0.00000000	      0.42503727	      0.00000000	     -0.00000000	      0.00000000	     -0.00000000	     -0.18400838	      0.27167328	      0.00000000	     -0.00000000	      0.00000000	    -66.93220859	     -0.19143925	      0.09939239	      0.00000000	     -0.00000000	      0.00000000	     61.99267357	      0.00000000	      0.00000000	      0.00000000	     -0.00000000	      0.00000000	     -0.00000000	     -0.06661663	      0.34707296	      0.00000000
      0.07265145	     -0.00000000	      0.42523297	      0.00000000	     -0.00000000	      0.00000000	     -0.00000000	     -0.18398380	      0.27181128	      0.00000000	     -0.00000000	      0.00000000	    -66.91424247	     -0.19141153	      0.09943240	      0.00000000	     -0.00000000	      0.00000000	     61.97959627	      0.00000000	      0.00000000	      0.00000000	     -0.00000000	      0.00000000	     -0.00000000	     -0.06660751	      0.34723549	      0.00000000
      0.07288988	     -0.00000000	      0.42542910	      0.00000000	     -0.00000000	      0.00000000	     -0.00000000	     -0.18395915	      0.27194960	      0.00000000	     -0.00000000	      0.00000000	    -66.89624012	     -0.19138374	      0.09947251	      0.00000000	     -0.00000000	      0.00000000	     61.96648464	      0.00000000	      0.00000000	      0.00000000	     -0.00000000	      0.00000000	     -0.00000000	     -0.06659837	      0.34739838	      0.00000000
      0.07315330	     -0.00000000	      0.42564626	      0.00000000	     -0.00000000	      0.00000000	     -0.00000000	     -0.18393184	      0.27210278	      0.00000000	     -0.00000000	      0.00000000	    -66.87630970	     -0.19135295	      0.09951695	      0.00000000	     -0.00000000	      0.00000000	     61.95195951	      0.00000000	      0.00000000	      0.00000000	     -0.00000000	      0.00000000	     -0.00000000	     -0.06658825	      0.34757875	      0.00000000
      0.07347505	     -0.00000000	      0.42591221	      0.00000000	     -0.00000000	      0.00000000	     -0.00000000	     -0.18389837	      0.27229040	      0.00000000	     -0.00000000	      0.00000000	    -66.85190548	     -0.19131523	      0.09957141	      0.00000000	     -0.00000000	      0.00000000	     61.93416073	      0.00000000	      0.00000000	      0.00000000	     -0.00000000	      0.00000000	     -0.00000000	     -0.06657583	      0.34779966	      0.00000000
      0.07379680	     -0.00000000	      0.42617893	      0.00000000	     -0.00000000	      0.00000000	     -0.00000000	     -0.18386477	      0.27247858	      0.00000000	     -0.00000000	      0.00000000	    -66.82743550	     -0.19127738	      0.09962605	      0.00000000	     -0.00000000	      0.00000000	     61.91629951	      0.00000000	      0.00000000	      0.00000000	     -0.00000000	      0.00000000	     -0.00000000	     -0.06656338	      0.34802122	      0.00000000
      0.07407408	     -0.00000000	      0.42640941	      0.00000000	     -0.00000000	      0.00000000	     -0.00000000	     -0.18383572	      0.27264122	      0.00000000	     -0.00000000	      0.00000000	    -66.80629474	     -0.19124466	      0.09967330	      0.00000000	     -0.00000000	      0.00000000	     61.90085671	      0.00000000	      0.00000000	      0.00000000	     -0.00000000	      0.00000000	     -0.00000000	     -0.06655261	      0.34821268	      0.00000000
      0.07441231	     -0.00000000	      0.42669130	      0.00000000	     -0.00000000	      0.00000000	     -0.00000000	     -0.18380016	      0.27284017	      0.00000000	     -0.00000000	      0.00000000	    -66.78044165	     -0.19120462	      0.09973112	      0.00000000	     -0.00000000	      0.00000000	     61.88195709	      0.00000000	      0.00000000	      0.00000000	     -0.00000000	      0.00000000	     -0.00000000	     -0.06653943	      0.34844686	      0.00000000
      0.07475053	     -0.00000000	      0.42697404	      0.00000000	     -0.00000000	      0.00000000	     -0.00000000	     -0.18376446	      0.27303976	      0.00000000	     -0.00000000	      0.00000000	    -66.75451621	     -0.19116444	      0.09978915	      0.00000000	     -0.00000000	      0.00000000	     61.86298854	      0.00000000	      0.00000000	      0.00000000	     -0.00000000	      0.00000000	     -0.00000000	     -0.06652619	      0.34868176	      0.00000000
      0.07498584	     -0.00000000	      0.42717124	      0.00000000	     -0.00000000	      0.00000000	     -0.00000000	     -0.18373955	      0.27317898	      0.00000000	     -0.00000000	      0.00000000	    -66.73643699	     -0.19113641	      0.09982964	      0.00000000	     -0.00000000	      0.00000000	     61.84975125	      0.00000000	      0.00000000	      0.00000000	     -0.00000000	      0.00000000	     -0.00000000	     -0.06651696	      0.34884560	      0.00000000
      0.07530154	     -0.00000000	      0.42743646	      0.00000000	     -0.00000000	      0.00000000	     -0.00000000	     -0.18370601	      0.27336624	      0.00000000	     -0.00000000	      0.00000000	    -66.71212619	     -0.19109868	      0.09988413	      0.00000000	     -0.00000000	      0.00000000	     61.83193911	      0.00000000	      0.00000000	      0.00000000	     -0.00000000	      0.00000000	     -0.00000000	     -0.06650453	      0.34906596	      0.00000000
      0.07561723	     -0.00000000	      0.42770241	      0.00000000	     -0.00000000	      0.00000000	     -0.00000000	     -0.18367236	      0.27355404	      0.00000000	     -0.00000000	      0.00000000	    -66.68775260	     -0.19106084	      0.09993880	      0.00000000	     -0.00000000	      0.00000000	     61.81406697	      0.00000000	      0.00000000	      0.00000000	     -0.00000000	      0.00000000	     -0.00000000	     -0.06649206	      0.34928693	      0.00000000
      0.07586548	     -0.00000000	      0.42791205	      0.00000000	     -0.00000000	      0.00000000	     -0.00000000	     -0.18364581	      0.27370211	      0.00000000	     -0.00000000	      0.00000000	    -66.66854252	     -0.19103099	      0.09998192	      0.00000000	     -0.00000000	      0.00000000	     61.79997117	      0.00000000	      0.00000000	      0.00000000	     -0.00000000	      0.00000000	     -0.00000000	     -0.06648222	      0.34946113	      0.00000000
      0.07611373	     -0.00000000	      0.42812214	      0.00000000	     -0.00000000	      0.00000000	     -0.00000000	     -0.18361919	      0.27385051	      0.00000000	     -0.00000000	      0.00000000	    -66.64929372	     -0.19100106	      0.10002516	      0.00000000	     -0.00000000	      0.00000000	     61.78583830	      0.00000000	      0.00000000	      0.00000000	     -0.00000000	      0.00000000	     -0.00000000	     -0.06647236	      0.34963571	      0.00000000
      0.07638891	     -0.00000000	      0.42835555	      0.00000000	     -0.00000000	      0.00000000	     -0.00000000	     -0.18358960	      0.27401539	      0.00000000	     -0.00000000	      0.00000000	    -66.62791160	     -0.19096780	      0.10007321	      0.00000000	     -0.00000000	      0.00000000	     61.77012897	      0.00000000	      0.00000000	      0.00000000	     -0.00000000	      0.00000000	     -0.00000000	     -0.06646140	      0.34982967	      0.00000000
      0.07666409	     -0.00000000	      0.42858951	      0.00000000	     -0.00000000	      0.00000000	     -0.00000000	     -0.18355991	      0.27418069	      0.00000000	     -0.00000000	      0.00000000	    -66.60648200	     -0.19093445	      0.10012140	      0.00000000	     -0.00000000	      0.00000000	     61.75437410	      0.00000000	      0.00000000	      0.00000000	     -0.00000000	      0.00000000	     -0.00000000	     -0.06645040	      0.35002410	      0.00000000
      0.07694715	     -0.00000000	      0.42883075	      0.00000000	     -0.00000000	      0.00000000	     -0.00000000	     -0.18352928	      0.27435117	      0.00000000	     -0.00000000	      0.00000000	    -66.58438845	     -0.19090004	      0.10017112	      0.00000000	     -0.00000000	      0.00000000	     61.73811996	      0.00000000	      0.00000000	      0.00000000	     -0.00000000	      0.00000000	     -0.00000000	     -0.06643905	      0.35022459	      0.00000000
      0.07723022	     -0.00000000	      0.42907258	      0.00000000	     -0.00000000	      0.00000000	     -0.00000000	     -0.18349854	      0.27452207	      0.00000000	     -0.00000000	      0.00000000	    -66.56224476	     -0.19086553	      0.10022098	      0.00000000	     -0.00000000	      0.00000000	     61.72181766	      0.00000000	      0.00000000	      0.00000000	     -0.00000000	      0.00000000	     -0.00000000	     -0.06642767	      0.35042557	      0.00000000
      0.07750266	     -0.00000000	      0.42930588	      0.00000000	     -0.00000000	      0.00000000	     -0.00000000	     -0.18346888	      0.27468697	      0.00000000	     -0.00000000	      0.00000000	    -66.54088524	     -0.19083222	      0.10026911	      0.00000000	     -0.00000000	      0.00000000	     61.70608199	      0.00000000	      0.00000000	      0.00000000	     -0.00000000	      0.00000000	     -0.00000000	     -0.06641668	      0.35061947	      0.00000000
      0.07783048	     -0.00000000	      0.42958732	      0.00000000	     -0.00000000	      0.00000000	     -0.00000000	     -0.18343306	      0.27488592	      0.00000000	     -0.00000000	      0.00000000	    -66.51512276	     -0.19079202	      0.10032719	      0.00000000	     -0.00000000	      0.00000000	     61.68708877	      0.00000000	      0.00000000	      0.00000000	     -0.00000000	      0.00000000	     -0.00000000	     -0.06640341	      0.35085339	      0.00000000
      0.07823102	     -0.00000000	      0.42993225	      0.00000000	     -0.00000000	      0.00000000	     -0.00000000	     -0.18338912	      0.27512979	      0.00000000	     -0.00000000	      0.00000000	    -66.48355376	     -0.19074271	      0.10039844	      0.00000000	     -0.00000000	      0.00000000	     61.66379412	      0.00000000	      0.00000000	      0.00000000	     -0.00000000	      0.00000000	     -0.00000000	     -0.06638714	      0.35114011	      0.00000000
      0.07853160	     -0.00000000	      0.43019185	      0.00000000	     -0.00000000	      0.00000000	     -0.00000000	     -0.18335601	      0.27531337	      0.00000000	     -0.00000000	      0.00000000	    -66.45979832	     -0.19070558	      0.10045209	      0.00000000	     -0.00000000	      0.00000000	     61.64625020	      0.00000000	      0.00000000	      0.00000000	     -0.00000000	      0.00000000	     -0.00000000	     -0.06637489	      0.35135590	      0.00000000
      0.07878087	     -0.00000000	      0.43040765	      0.00000000	     -0.00000000	      0.00000000	     -0.00000000	     -0.18332848	      0.27546598	      0.00000000	     -0.00000000	      0.00000000	    -66.44005474	     -0.19067470	      0.10049670	      0.00000000	     -0.00000000	      0.00000000	     61.63165943	      0.00000000	      0.00000000	      0.00000000	     -0.00000000	      0.00000000	     -0.00000000	     -0.06636469	      0.35153529	      0.00000000
      0.07903015	     -0.00000000	      0.43062389	      0.00000000	     -0.00000000	      0.00000000	     -0.00000000	     -0.18330086	      0.27561893	      0.00000000	     -0.00000000	      0.00000000	    -66.42027257	     -0.19064375	      0.10054143	      0.00000000	     -0.00000000	      0.00000000	     61.61703138	      0.00000000	      0.00000000	      0.00000000	     -0.00000000	      0.00000000	     -0.00000000	     -0.06635447	      0.35171506	      0.00000000
      0.07924732	     -0.00000000	      0.43081264	      0.00000000	     -0.00000000	      0.00000000	     -0.00000000	     -0.18327675	      0.27575246	      0.00000000	     -0.00000000	      0.00000000	    -66.40300671	     -0.19061671	      0.10058050	      0.00000000	     -0.00000000	      0.00000000	     61.60425686	      0.00000000	      0.00000000	      0.00000000	     -0.00000000	      0.00000000	     -0.00000000	     -0.06634554	      0.35187198	      0.00000000
      0.07957842	     -0.00000000	      0.43110108	      0.00000000	     -0.00000000	      0.00000000	     -0.00000000	     -0.18323987	      0.27595652	      0.00000000	     -0.00000000	      0.00000000	    -66.37662640	     -0.19057538	      0.10064021	      0.00000000	     -0.00000000	      0.00000000	     61.58472597	      0.00000000	      0.00000000	      0.00000000	     -0.00000000	      0.00000000	     -0.00000000	     -0.06633189	      0.35211178	      0.00000000
      0.07985744	     -0.00000000	      0.43134476	      0.00000000	     -0.00000000	      0.00000000	     -0.00000000	     -0.18320868	      0.27612893	      0.00000000	     -0.00000000	      0.00000000	    -66.35434343	     -0.19054045	      0.10069069	      0.00000000	     -0.00000000	      0.00000000	     61.56821655	      0.00000000	      0.00000000	      0.00000000	     -0.00000000	      0.00000000	     -0.00000000	     -0.06632035	      0.35231437	      0.00000000
      0.08013646	     -0.00000000	      0.43158899	      0.00000000	     -0.00000000	      0.00000000	     -0.00000000	     -0.18317741	      0.27630177	      0.00000000	     -0.00000000	      0.00000000	    -66.33201234	     -0.19050541	      0.10074131	      0.00000000	     -0.00000000	      0.00000000	     61.55166043	      0.00000000	      0.00000000	      0.00000000	     -0.00000000	      0.00000000	     -0.00000000	     -0.06630877	      0.35251744	      0.00000000
      0.08041548	     -0.00000000	      0.43183378	      0.00000000	     -0.00000000	      0.00000000	     -0.00000000	     -0.18314603	      0.27647502	      0.00000000	     -0.00000000	      0.00000000	    -66.30963317	     -0.19047028	      0.10079206	      0.00000000	     -0.00000000	      0.00000000	     61.53505764	      0.00000000	      0.00000000	      0.00000000	     -0.00000000	      0.00000000	     -0.00000000	     -0.06629716	      0.35272098	      0.00000000
      0.08069449	     -0.00000000	      0.43207913	      0.00000000	     -0.00000000	      0.00000000	     -0.00000000	     -0.18311456	      0.27664869	      0.00000000	     -0.00000000	      0.00000000	    -66.28720598	     -0.19043505	      0.10084296	      0.00000000	     -0.00000000	      0.00000000	     61.51840819	      0.00000000	      0.00000000	      0.00000000	     -0.00000000	      0.00000000	     -0.00000000	     -0.06628551	      0.35292499	      0.00000000
      0.08097351	     -0.00000000	      0.43232504	      0.00000000	     -0.00000000	      0.00000000	     -0.00000000	     -0.18308300	      0.27682277	      0.00000000	     -0.00000000	      0.00000000	    -66.26473082	     -0.19039972	      0.10089400	      0.00000000	     -0.00000000	      0.00000000	     61.50171209	      0.00000000	      0.00000000	      0.00000000	     -0.00000000	      0.00000000	     -0.00000000	     -0.06627383	      0.35312947	      0.00000000
      0.08125253	     -0.00000000	      0.43257150	      0.00000000	     -0.00000000	      0.00000000	     -0.00000000	     -0.18305134	      0.27699727	      0.00000000	     -0.00000000	      0.00000000	    -66.24220774	     -0.19036430	      0.10094518	      0.00000000	     -0.00000000	      0.00000000	     61.48496934	      0.00000000	      0.00000000	      0.00000000	     -0.00000000	      0.00000000	     -0.00000000	     -0.06626212	      0.35333443	      0.00000000
      0.08153155	     -0.00000000	      0.43281852	      0.00000000	     -0.00000000	      0.00000000	     -0.00000000	     -0.18301958	      0.27717218	      0.00000000	     -0.00000000	      0.00000000	    -66.21963680	     -0.19032877	      0.10099649	      0.00000000	     -0.00000000	      0.00000000	     61.46817997	      0.00000000	      0.00000000	      0.00000000	     -0.00000000	      0.00000000	     -0.00000000	     -0.06625037	      0.35353985	      0.00000000
      0.08181056	     -0.00000000	      0.43306609	      0.00000000	     -0.00000000	      0.00000000	     -0.00000000	     -0.18298773	      0.27734751	      0.00000000	     -0.00000000	      0.00000000	    -66.19701804	     -0.19029315	      0.10104795	      0.00000000	     -0.00000000	      0.00000000	     61.45134396	      0.00000000	      0.00000000	      0.00000000	     -0.00000000	      0.00000000	     -0.00000000	     -0.06623859	      0.35374574	      0.00000000
      0.08208958	     -0.00000000	      0.43331422	      0.00000000	     -0.00000000	      0.00000000	     -0.00000000	     -0.18295579	      0.27752325	      0.00000000	     -0.00000000	      0.00000000	    -66.17435151	     -0.19025743	      0.10109954	      0.00000000	     -0.00000000	      0.00000000	     61.43446134	      0.00000000	      0.00000000	      0.00000000	     -0.00000000	      0.00000000	     -0.00000000	     -0.06622677	      0.35395210	      0.00000000
      0.08235192	     -0.00000000	      0.43354802	      0.00000000	     -0.00000000	      0.00000000	     -0.00000000	     -0.18292566	      0.27768886	      0.00000000	     -0.00000000	      0.00000000	    -66.15299643	     -0.19022375	      0.10114818	      0.00000000	     -0.00000000	      0.00000000	     61.41854542	      0.00000000	      0.00000000	      0.00000000	     -0.00000000	      0.00000000	     -0.00000000	     -0.06621563	      0.35414656	      0.00000000
      0.08261426	     -0.00000000	      0.43378230	      0.00000000	     -0.00000000	      0.00000000	     -0.00000000	     -0.18289545	      0.27785484	      0.00000000	     -0.00000000	      0.00000000	    -66.13159920	     -0.19018998	      0.10119694	      0.00000000	     -0.00000000	      0.00000000	     61.40258831	      0.00000000	      0.00000000	      0.00000000	     -0.00000000	      0.00000000	     -0.00000000	     -0.06620446	      0.35434142	      0.00000000
      0.08282742	     -0.00000000	      0.43397303	      0.00000000	     -0.00000000	      0.00000000	     -0.00000000	     -0.18287084	      0.27798997	      0.00000000	     -0.00000000	      0.00000000	    -66.11418229	     -0.19016248	      0.10123665	      0.00000000	     -0.00000000	      0.00000000	     61.38959233	      0.00000000	      0.00000000	      0.00000000	     -0.00000000	      0.00000000	     -0.00000000	     -0.06619535	      0.35450006	      0.00000000
      0.08316111	     -0.00000000	      0.43427225	      0.00000000	     -0.00000000	      0.00000000	     -0.00000000	     -0.18283220	      0.27820200	      0.00000000	     -0.00000000	      0.00000000	    -66.08686067	     -0.19011932	      0.10129898	      0.00000000	     -0.00000000	      0.00000000	     61.36919275	      0.00000000	      0.00000000	      0.00000000	     -0.00000000	      0.00000000	     -0.00000000	     -0.06618106	      0.35474895	      0.00000000
      0.08343167	     -0.00000000	      0.43451544	      0.00000000	     -0.00000000	      0.00000000	     -0.00000000	     -0.18280078	      0.27837435	      0.00000000	     -0.00000000	      0.00000000	    -66.06465813	     -0.19008421	      0.10134967	      0.00000000	     -0.00000000	      0.00000000	     61.35260369	      0.00000000	      0.00000000	      0.00000000	     -0.00000000	      0.00000000	     -0.00000000	     -0.06616944	      0.35495125	      0.00000000
      0.08370224	     -0.00000000	      0.43475915	      0.00000000	     -0.00000000	      0.00000000	     -0.00000000	     -0.18276926	      0.27854709	      0.00000000	     -0.00000000	      0.00000000	    -66.04241094	     -0.19004902	      0.10140048	      0.00000000	     -0.00000000	      0.00000000	     61.33597082	      0.00000000	      0.00000000	      0.00000000	     -0.00000000	      0.00000000	     -0.00000000	     -0.06615779	      0.35515398	      0.00000000
      0.08397280	     -0.00000000	      0.43500337	      0.00000000	     -0.00000000	      0.00000000	     -0.00000000	     -0.18273764	      0.27872021	      0.00000000	     -0.00000000	      0.00000000	    -66.02011914	     -0.19001372	      0.10145142	      0.00000000	     -0.00000000	      0.00000000	     61.31929418	      0.00000000	      0.00000000	      0.00000000	     -0.00000000	      0.00000000	     -0.00000000	     -0.06614610	      0.35535714	      0.00000000
      0.08423917	     -0.00000000	      0.43524432	      0.00000000	     -0.00000000	      0.00000000	     -0.00000000	     -0.18270644	      0.27889102	      0.00000000	     -0.00000000	      0.00000000	    -65.99812921	     -0.18997889	      0.10150170	      0.00000000	     -0.00000000	      0.00000000	     61.30283315	      0.00000000	      0.00000000	      0.00000000	     -0.00000000	      0.00000000	     -0.00000000	     -0.06613456	      0.35555759	      0.00000000
      0.08450554	     -0.00000000	      0.43548576	      0.00000000	     -0.00000000	      0.00000000	     -0.00000000	     -0.18267514	      0.27906221	      0.00000000	     -0.00000000	      0.00000000	    -65.97609612	     -0.18994396	      0.10155211	      0.00000000	     -0.00000000	      0.00000000	     61.28632971	      0.00000000	      0.00000000	      0.00000000	     -0.00000000	      0.00000000	     -0.00000000	     -0.06612299	      0.35575846	      0.00000000
      0.08471322	     -0.00000000	      0.43567435	      0.00000000	     -0.00000000	      0.00000000	     -0.00000000	     -0.18265067	      0.27919594	      0.00000000	     -0.00000000	      0.00000000	    -65.95888801	     -0.18991667	      0.10159150	      0.00000000	     -0.00000000	      0.00000000	     61.27343329	      0.00000000	      0.00000000	      0.00000000	     -0.00000000	      0.00000000	     -0.00000000	     -0.06611395	      0.35591536	      0.00000000
      0.08504715	     -0.00000000	      0.43597822	      0.00000000	     -0.00000000	      0.00000000	     -0.00000000	     -0.18261123	      0.27941144	      0.00000000	     -0.00000000	      0.00000000	    -65.93116381	     -0.18987267	      0.10165499	      0.00000000	     -0.00000000	      0.00000000	     61.25264279	      0.00000000	      0.00000000	      0.00000000	     -0.00000000	      0.00000000	     -0.00000000	     -0.06609937	      0.35616818	      0.00000000
      0.08531447	     -0.00000000	      0.43622204	      0.00000000	     -0.00000000	      0.00000000	     -0.00000000	     -0.18257955	      0.27958437	      0.00000000	     -0.00000000	      0.00000000	    -65.90892095	     -0.18983734	      0.10170596	      0.00000000	     -0.00000000	      0.00000000	     61.23595130	      0.00000000	      0.00000000	      0.00000000	     -0.00000000	      0.00000000	     -0.00000000	     -0.06608766	      0.35637105	      0.00000000
      0.08558179	     -0.00000000	      0.43646636	      0.00000000	     -0.00000000	      0.00000000	     -0.00000000	     -0.18254778	      0.27975768	      0.00000000	     -0.00000000	      0.00000000	    -65.88663478	     -0.18980192	      0.10175706	      0.00000000	     -0.00000000	      0.00000000	     61.21921710	      0.00000000	      0.00000000	      0.00000000	     -0.00000000	      0.00000000	     -0.00000000	     -0.06607592	      0.35657435	      0.00000000
      0.08584911	     -0.00000000	      0.43671118	      0.00000000	     -0.00000000	      0.00000000	     -0.00000000	     -0.18251592	      0.27993136	      0.00000000	     -0.00000000	      0.00000000	    -65.86430536	     -0.18976641	      0.10180828	      0.00000000	     -0.00000000	      0.00000000	     61.20244020	      0.00000000	      0.00000000	      0.00000000	     -0.00000000	      0.00000000	     -0.00000000	     -0.06606414	      0.35677806	      0.00000000
      0.08611679	     -0.00000000	      0.43695683	      0.00000000	     -0.00000000	      0.00000000	     -0.00000000	     -0.18248393	      0.28010566	      0.00000000	     -0.00000000	      0.00000000	    -65.84190258	     -0.18973075	      0.10185970	      0.00000000	     -0.00000000	      0.00000000	     61.18559794	      0.00000000	      0.00000000	      0.00000000	     -0.00000000	      0.00000000	     -0.00000000	     -0.06605232	      0.35698248	      0.00000000
      0.08638447	     -0.00000000	      0.43720298	      0.00000000	     -0.00000000	      0.00000000	     -0.00000000	     -0.18245185	      0.28028032	      0.00000000	     -0.00000000	      0.00000000	    -65.81945650	     -0.18969501	      0.10191125	      0.00000000	     -0.00000000	      0.00000000	     61.16871287	      0.00000000	      0.00000000	      0.00000000	     -0.00000000	      0.00000000	     -0.00000000	     -0.06604047	      0.35718731	      0.00000000
      0.08663406	     -0.00000000	      0.43743294	      0.00000000	     -0.00000000	      0.00000000	     -0.00000000	     -0.18242186	      0.28044352	      0.00000000	     -0.00000000	      0.00000000	    -65.79848862	     -0.18966160	      0.10195942	      0.00000000	     -0.00000000	      0.00000000	     61.15293053	      0.00000000	      0.00000000	      0.00000000	     -0.00000000	      0.00000000	     -0.00000000	     -0.06602939	      0.35737869	      0.00000000
      0.08695946	     -0.00000000	      0.43773340	      0.00000000	     -0.00000000	      0.00000000	     -0.00000000	     -0.18238264	      0.28065678	      0.00000000	     -0.00000000	      0.00000000	    -65.77109568	     -0.18961792	      0.10202239	      0.00000000	     -0.00000000	      0.00000000	     61.13229872	      0.00000000	      0.00000000	      0.00000000	     -0.00000000	      0.00000000	     -0.00000000	     -0.06601490	      0.35762874	      0.00000000
      0.08728485	     -0.00000000	      0.43803460	      0.00000000	     -0.00000000	      0.00000000	     -0.00000000	     -0.18234329	      0.28087058	      0.00000000	     -0.00000000	      0.00000000	    -65.74363893	     -0.18957410	      0.10208555	      0.00000000	     -0.00000000	      0.00000000	     61.11160368	      0.00000000	      0.00000000	      0.00000000	     -0.00000000	      0.00000000	     -0.00000000	     -0.06600036	      0.35787941	      0.00000000
      0.08753760	     -0.00000000	      0.43826906	      0.00000000	     -0.00000000	      0.00000000	     -0.00000000	     -0.18231263	      0.28103704	      0.00000000	     -0.00000000	      0.00000000	    -65.72226820	     -0.18953997	      0.10213474	      0.00000000	     -0.00000000	      0.00000000	     61.09548538	      0.00000000	      0.00000000	      0.00000000	     -0.00000000	      0.00000000	     -0.00000000	     -0.06598903	      0.35807455	      0.00000000
      0.08779035	     -0.00000000	      0.43850396	      0.00000000	     -0.00000000	      0.00000000	     -0.00000000	     -0.18228189	      0.28120382	      0.00000000	     -0.00000000	      0.00000000	    -65.70085905	     -0.18950576	      0.10218404	      0.00000000	     -0.00000000	      0.00000000	     61.07932895	      0.00000000	      0.00000000	      0.00000000	     -0.00000000	      0.00000000	     -0.00000000	     -0.06597768	      0.35827006	      0.00000000
      0.08803324	     -0.00000000	      0.43873012	      0.00000000	     -0.00000000	      0.00000000	     -0.00000000	     -0.18225227	      0.28136441	      0.00000000	     -0.00000000	      0.00000000	    -65.68024858	     -0.18947280	      0.10223152	      0.00000000	     -0.00000000	      0.00000000	     61.06376661	      0.00000000	      0.00000000	      0.00000000	     -0.00000000	      0.00000000	     -0.00000000	     -0.06596674	      0.35845830	      0.00000000
      0.08835881	     -0.00000000	      0.43903389	      0.00000000	     -0.00000000	      0.00000000	     -0.00000000	     -0.18221246	      0.28158015	      0.00000000	     -0.00000000	      0.00000000	    -65.65256739	     -0.18942850	      0.10229533	      0.00000000	     -0.00000000	      0.00000000	     61.04285210	      0.00000000	      0.00000000	      0.00000000	     -0.00000000	      0.00000000	     -0.00000000	     -0.06595203	      0.35871116	      0.00000000
      0.08868437	     -0.00000000	      0.43933840	      0.00000000	     -0.00000000	      0.00000000	     -0.00000000	     -0.18217251	      0.28179643	      0.00000000	     -0.00000000	      0.00000000	    -65.62482261	     -0.18938407	      0.10235932	      0.00000000	     -0.00000000	      0.00000000	     61.02187433	      0.00000000	      0.00000000	      0.00000000	     -0.00000000	      0.00000000	     -0.00000000	     -0.06593728	      0.35896464	      0.00000000
      0.08892659	     -0.00000000	      0.43956542	      0.00000000	     -0.00000000	      0.00000000	     -0.00000000	     -0.18214270	      0.28195770	      0.00000000	     -0.00000000	      0.00000000	    -65.60413960	     -0.18935093	      0.10240705	      0.00000000	     -0.00000000	      0.00000000	     61.00622606	      0.00000000	      0.00000000	      0.00000000	     -0.00000000	      0.00000000	     -0.00000000	     -0.06592627	      0.35915362	      0.00000000
      0.08916880	     -0.00000000	      0.43979285	      0.00000000	     -0.00000000	      0.00000000	     -0.00000000	     -0.18211282	      0.28211927	      0.00000000	     -0.00000000	      0.00000000	    -65.58342145	     -0.18931770	      0.10245489	      0.00000000	     -0.00000000	      0.00000000	     60.99054279	      0.00000000	      0.00000000	      0.00000000	     -0.00000000	      0.00000000	     -0.00000000	     -0.06591524	      0.35934295	      0.00000000
      0.08943843	     -0.00000000	      0.44004649	      0.00000000	     -0.00000000	      0.00000000	     -0.00000000	     -0.18207947	      0.28229948	      0.00000000	     -0.00000000	      0.00000000	    -65.56031789	     -0.18928063	      0.10250825	      0.00000000	     -0.00000000	      0.00000000	     60.97304387	      0.00000000	      0.00000000	      0.00000000	     -0.00000000	      0.00000000	     -0.00000000	     -0.06590292	      0.35955410	      0.00000000
      0.08970805	     -0.00000000	      0.44030062	      0.00000000	     -0.00000000	      0.00000000	     -0.00000000	     -0.18204602	      0.28248006	      0.00000000	     -0.00000000	      0.00000000	    -65.53717086	     -0.18924346	      0.10256175	      0.00000000	     -0.00000000	      0.00000000	     60.95550158	      0.00000000	      0.00000000	      0.00000000	     -0.00000000	      0.00000000	     -0.00000000	     -0.06589057	      0.35976567	      0.00000000
      0.09000552	     -0.00000000	      0.44058159	      0.00000000	     -0.00000000	      0.00000000	     -0.00000000	     -0.18200902	      0.28267973	      0.00000000	     -0.00000000	      0.00000000	    -65.51158232	     -0.18920234	      0.10262092	      0.00000000	     -0.00000000	      0.00000000	     60.93609681	      0.00000000	      0.00000000	      0.00000000	     -0.00000000	      0.00000000	     -0.00000000	     -0.06587691	      0.35999960	      0.00000000
      0.09030299	     -0.00000000	      0.44086316	      0.00000000	     -0.00000000	      0.00000000	     -0.00000000	     -0.18197190	      0.28287986	      0.00000000	     -0.00000000	      0.00000000	    -65.48594095	     -0.18916111	      0.10268024	      0.00000000	     -0.00000000	      0.00000000	     60.91663925	      0.00000000	      0.00000000	      0.00000000	     -0.00000000	      0.00000000	     -0.00000000	     -0.06586321	      0.36023403	      0.00000000
      0.09053552	     -0.00000000	      0.44108369	      0.00000000	     -0.00000000	      0.00000000	     -0.00000000	     -0.18194280	      0.28303661	      0.00000000	     -0.00000000	      0.00000000	    -65.46586096	     -0.18912880	      0.10272671	      0.00000000	     -0.00000000	      0.00000000	     60.90139298	      0.00000000	      0.00000000	      0.00000000	     -0.00000000	      0.00000000	     -0.00000000	     -0.06585247	      0.36041764	      0.00000000
      0.09085752	     -0.00000000	      0.44138967	      0.00000000	     -0.00000000	      0.00000000	     -0.00000000	     -0.18190240	      0.28325414	      0.00000000	     -0.00000000	      0.00000000	    -65.43800167	     -0.18908394	      0.10279123	      0.00000000	     -0.00000000	      0.00000000	     60.88022721	      0.00000000	      0.00000000	      0.00000000	     -0.00000000	      0.00000000	     -0.00000000	     -0.06583755	      0.36067242	      0.00000000
      0.09117952	     -0.00000000	      0.44169636	      0.00000000	     -0.00000000	      0.00000000	     -0.00000000	     -0.18186187	      0.28347219	      0.00000000	     -0.00000000	      0.00000000	    -65.41008065	     -0.18903894	      0.10285593	      0.00000000	     -0.00000000	      0.00000000	     60.85899960	      0.00000000	      0.00000000	      0.00000000	     -0.00000000	      0.00000000	     -0.00000000	     -0.06582259	      0.36092779	      0.00000000
      0.09142193	     -0.00000000	      0.44192771	      0.00000000	     -0.00000000	      0.00000000	     -0.00000000	     -0.18183126	      0.28363671	      0.00000000	     -0.00000000	      0.00000000	    -65.38902018	     -0.18900497	      0.10290475	      0.00000000	     -0.00000000	      0.00000000	     60.84297801	      0.00000000	      0.00000000	      0.00000000	     -0.00000000	      0.00000000	     -0.00000000	     -0.06581130	      0.36112044	      0.00000000
      0.09166434	     -0.00000000	      0.44215946	      0.00000000	     -0.00000000	      0.00000000	     -0.00000000	     -0.18180059	      0.28380152	      0.00000000	     -0.00000000	      0.00000000	    -65.36792478	     -0.18897093	      0.10295368	      0.00000000	     -0.00000000	      0.00000000	     60.82692138	      0.00000000	      0.00000000	      0.00000000	     -0.00000000	      0.00000000	     -0.00000000	     -0.06579998	      0.36131343	      0.00000000
      0.09193403	     -0.00000000	      0.44241777	      0.00000000	     -0.00000000	      0.00000000	     -0.00000000	     -0.18176636	      0.28398523	      0.00000000	     -0.00000000	      0.00000000	    -65.34441387	     -0.18893296	      0.10300823	      0.00000000	     -0.00000000	      0.00000000	     60.80901625	      0.00000000	      0.00000000	      0.00000000	     -0.00000000	      0.00000000	     -0.00000000	     -0.06578735	      0.36152854	      0.00000000
      0.09220372	     -0.00000000	      0.44267658	      0.00000000	     -0.00000000	      0.00000000	     -0.00000000	     -0.18173205	      0.28416932	      0.00000000	     -0.00000000	      0.00000000	    -65.32085979	     -0.18889490	      0.10306292	      0.00000000	     -0.00000000	      0.00000000	     60.79106773	      0.00000000	      0.00000000	      0.00000000	     -0.00000000	      0.00000000	     -0.00000000	     -0.06577468	      0.36174407	      0.00000000
      0.09250180	     -0.00000000	      0.44296319	      0.00000000	     -0.00000000	      0.00000000	     -0.00000000	     -0.18169402	      0.28437321	      0.00000000	     -0.00000000	      0.00000000	    -65.29477647	     -0.18885272	      0.10312350	      0.00000000	     -0.00000000	      0.00000000	     60.77117968	      0.00000000	      0.00000000	      0.00000000	     -0.00000000	      0.00000000	     -0.00000000	     -0.06576065	      0.36198277	      0.00000000
      0.09279988	     -0.00000000	      0.44325042	      0.00000000	     -0.00000000	      0.00000000	     -0.00000000	     -0.18165587	      0.28457756	      0.00000000	     -0.00000000	      0.00000000	    -65.26864048	     -0.18881042	      0.10318423	      0.00000000	     -0.00000000	      0.00000000	     60.75123864	      0.00000000	      0.00000000	      0.00000000	     -0.00000000	      0.00000000	     -0.00000000	     -0.06574658	      0.36222198	      0.00000000
      0.09303165	     -0.00000000	      0.44347416	      0.00000000	     -0.00000000	      0.00000000	     -0.00000000	     -0.18162612	      0.28473677	      0.00000000	     -0.00000000	      0.00000000	    -65.24828213	     -0.18877745	      0.10323157	      0.00000000	     -0.00000000	      0.00000000	     60.73569691	      0.00000000	      0.00000000	      0.00000000	     -0.00000000	      0.00000000	     -0.00000000	     -0.06573560	      0.36240834	      0.00000000
      0.09335378	     -0.00000000	      0.44378574	      0.00000000	     -0.00000000	      0.00000000	     -0.00000000	     -0.18158467	      0.28495849	      0.00000000	     -0.00000000	      0.00000000	    -65.21993386	     -0.18873150	      0.10329751	      0.00000000	     -0.00000000	      0.00000000	     60.71404271	      0.00000000	      0.00000000	      0.00000000	     -0.00000000	      0.00000000	     -0.00000000	     -0.06572031	      0.36266785	      0.00000000
      0.09367592	     -0.00000000	      0.44409802	      0.00000000	     -0.00000000	      0.00000000	     -0.00000000	     -0.18154308	      0.28518075	      0.00000000	     -0.00000000	      0.00000000	    -65.19152423	     -0.18868542	      0.10336363	      0.00000000	     -0.00000000	      0.00000000	     60.69232664	      0.00000000	      0.00000000	      0.00000000	     -0.00000000	      0.00000000	     -0.00000000	     -0.06570497	      0.36292797	      0.00000000
      0.09391787	     -0.00000000	      0.44433304	      0.00000000	     -0.00000000	      0.00000000	     -0.00000000	     -0.18151176	      0.28534803	      0.00000000	     -0.00000000	      0.00000000	    -65.17014532	     -0.18865072	      0.10341341	      0.00000000	     -0.00000000	      0.00000000	     60.67597490	      0.00000000	      0.00000000	      0.00000000	     -0.00000000	      0.00000000	     -0.00000000	     -0.06569341	      0.36312373	      0.00000000
      0.09415982	     -0.00000000	      0.44456845	      0.00000000	     -0.00000000	      0.00000000	     -0.00000000	     -0.18148036	      0.28551561	      0.00000000	     -0.00000000	      0.00000000	    -65.14873184	     -0.18861594	      0.10346329	      0.00000000	     -0.00000000	      0.00000000	     60.65958827	      0.00000000	      0.00000000	      0.00000000	     -0.00000000	      0.00000000	     -0.00000000	     -0.06568183	      0.36331982	      0.00000000
      0.09443181	     -0.00000000	      0.44483355	      0.00000000	     -0.00000000	      0.00000000	     -0.00000000	     -0.18144497	      0.28570434	      0.00000000	     -0.00000000	      0.00000000	    -65.12461959	     -0.18857675	      0.10351948	      0.00000000	     -0.00000000	      0.00000000	     60.64112628	      0.00000000	      0.00000000	      0.00000000	     -0.00000000	      0.00000000	     -0.00000000	     -0.06566878	      0.36354066	      0.00000000
      0.09470379	     -0.00000000	      0.44509914	      0.00000000	     -0.00000000	      0.00000000	     -0.00000000	     -0.18140948	      0.28589345	      0.00000000	     -0.00000000	      0.00000000	    -65.10046371	     -0.18853746	      0.10357580	      0.00000000	     -0.00000000	      0.00000000	     60.62262018	      0.00000000	      0.00000000	      0.00000000	     -0.00000000	      0.00000000	     -0.00000000	     -0.06565569	      0.36376191	      0.00000000
      0.09499912	      0.00000000	      0.44538811	      0.00000000	     -0.00000000	      0.00000000	     -0.00000000	     -0.18137084	      0.28609921	      0.00000000	     -0.00000000	      0.00000000	    -65.07418444	     -0.18849468	      0.10363710	      0.00000000	     -0.00000000	      0.00000000	     60.60247519	      0.00000000	      0.00000000	      0.00000000	     -0.00000000	      0.00000000	     -0.00000000	     -0.06564144	      0.36400264	      0.00000000
      0.09529446	      0.00000000	      0.44567766	      0.00000000	     -0.00000000	      0.00000000	     -0.00000000	     -0.18133209	      0.28630542	      0.00000000	     -0.00000000	      0.00000000	    -65.04785381	     -0.18845179	      0.10369855	      0.00000000	     -0.00000000	      0.00000000	     60.58227820	      0.00000000	      0.00000000	      0.00000000	     -0.00000000	      0.00000000	     -0.00000000	     -0.06562715	      0.36424387	      0.00000000
      0.09551688	      0.00000000	      0.44589611	      0.00000000	     -0.00000000	      0.00000000	     -0.00000000	     -0.18130283	      0.28646102	      0.00000000	     -0.00000000	      0.00000000	    -65.02798957	     -0.18841941	      0.10374493	      0.00000000	     -0.00000000	      0.00000000	     60.56703291	      0.00000000	      0.00000000	      0.00000000	     -0.00000000	      0.00000000	     -0.00000000	     -0.06561636	      0.36442587	      0.00000000
      0.09584783	      0.00000000	      0.44622177	      0.00000000	     -0.00000000	      0.00000000	     -0.00000000	     -0.18125917	      0.28669299	      0.00000000	     -0.00000000	      0.00000000	    -64.99837927	     -0.18837111	      0.10381410	      0.00000000	     -0.00000000	      0.00000000	     60.54429451	      0.00000000	      0.00000000	      0.00000000	     -0.00000000	      0.00000000	     -0.00000000	     -0.06560026	      0.36469720	      0.00000000
      0.09613706	      0.00000000	      0.44650697	      0.00000000	     -0.00000000	      0.00000000	     -0.00000000	     -0.18122089	      0.28689617	      0.00000000	     -0.00000000	      0.00000000	    -64.97244927	     -0.18832877	      0.10387470	      0.00000000	     -0.00000000	      0.00000000	     60.52436929	      0.00000000	      0.00000000	      0.00000000	     -0.00000000	      0.00000000	     -0.00000000	     -0.06558615	      0.36493483	      0.00000000
      0.09638873	      0.00000000	      0.44675559	      0.00000000	     -0.00000000	      0.00000000	     -0.00000000	     -0.18118750	      0.28707330	      0.00000000	     -0.00000000	      0.00000000	    -64.94984632	     -0.18829185	      0.10392754	      0.00000000	     -0.00000000	      0.00000000	     60.50699077	      0.00000000	      0.00000000	      0.00000000	     -0.00000000	      0.00000000	     -0.00000000	     -0.06557384	      0.36514198	      0.00000000
      0.09664040	      0.00000000	      0.44700464	      0.00000000	     -0.00000000	      0.00000000	     -0.00000000	     -0.18115402	      0.28725076	      0.00000000	     -0.00000000	      0.00000000	    -64.92720620	     -0.18825483	      0.10398050	      0.00000000	     -0.00000000	      0.00000000	     60.48957448	      0.00000000	      0.00000000	      0.00000000	     -0.00000000	      0.00000000	     -0.00000000	     -0.06556150	      0.36534950	      0.00000000
      0.09684411	      0.00000000	      0.44720653	      0.00000000	     -0.00000000	      0.00000000	     -0.00000000	     -0.18112687	      0.28739463	      0.00000000	     -0.00000000	      0.00000000	    -64.90885365	     -0.18822481	      0.10402344	      0.00000000	     -0.00000000	      0.00000000	     60.47544974	      0.00000000	      0.00000000	      0.00000000	     -0.00000000	      0.00000000	     -0.00000000	     -0.06555149	      0.36551773	      0.00000000
      0.09717940	      0.00000000	      0.44753944	      0.00000000	     -0.00000000	      0.00000000	     -0.00000000	     -0.18108205	      0.28763189	      0.00000000	     -0.00000000	      0.00000000	    -64.87859300	     -0.18817527	      0.10409428	      0.00000000	     -0.00000000	      0.00000000	     60.45214700	      0.00000000	      0.00000000	      0.00000000	     -0.00000000	      0.00000000	     -0.00000000	     -0.06553497	      0.36579515	      0.00000000
      0.09744538	      0.00000000	      0.44780406	      0.00000000	     -0.00000000	      0.00000000	     -0.00000000	     -0.18104639	      0.28782050	      0.00000000	     -0.00000000	      0.00000000	    -64.85454118	     -0.18813587	      0.10415061	      0.00000000	     -0.00000000	      0.00000000	     60.43361388	      0.00000000	      0.00000000	      0.00000000	     -0.00000000	      0.00000000	     -0.00000000	     -0.06552183	      0.36601566	      0.00000000
      0.09771136	      0.00000000	      0.44806915	      0.00000000	     -0.00000000	      0.00000000	     -0.00000000	     -0.18101064	      0.28800947	      0.00000000	     -0.00000000	      0.00000000	    -64.83044794	     -0.18809637	      0.10420707	      0.00000000	     -0.00000000	      0.00000000	     60.41503854	      0.00000000	      0.00000000	      0.00000000	     -0.00000000	      0.00000000	     -0.00000000	     -0.06550865	      0.36623658	      0.00000000
      0.09797734	      0.00000000	      0.44833471	      0.00000000	     -0.00000000	      0.00000000	     -0.00000000	     -0.18097479	      0.28819879	      0.00000000	     -0.00000000	      0.00000000	    -64.80631329	     -0.18805677	      0.10426364	      0.00000000	     -0.00000000	      0.00000000	     60.39642101	      0.00000000	      0.00000000	      0.00000000	     -0.00000000	      0.00000000	     -0.00000000	     -0.06549544	      0.36645789	      0.00000000
      0.09824173	      0.00000000	      0.44859914	      0.00000000	     -0.00000000	      0.00000000	     -0.00000000	     -0.18093907	      0.28838733	      0.00000000	     -0.00000000	      0.00000000	    -64.78228268	     -0.18801732	      0.10431999	      0.00000000	     -0.00000000	      0.00000000	     60.37787353	      0.00000000	      0.00000000	      0.00000000	     -0.00000000	      0.00000000	     -0.00000000	     -0.06548227	      0.36667827	      0.00000000
      0.09850611	      0.00000000	      0.44886404	      0.00000000	     -0.00000000	      0.00000000	     -0.00000000	     -0.18090325	      0.28857621	      0.00000000	     -0.00000000	      0.00000000	    -64.75821122	     -0.18797777	      0.10437646	      0.00000000	     -0.00000000	      0.00000000	     60.35928436	      0.00000000	      0.00000000	      0.00000000	     -0.00000000	      0.00000000	     -0.00000000	     -0.06546908	      0.36689904	      0.00000000
      0.09879408	      0.00000000	      0.44915309	      0.00000000	     -0.00000000	      0.00000000	     -0.00000000	     -0.18086414	      0.28878235	      0.00000000	     -0.00000000	      0.00000000	    -64.73194544	     -0.18793458	      0.10443811	      0.00000000	     -0.00000000	      0.00000000	     60.33898906	      0.00000000	      0.00000000	      0.00000000	     -0.00000000	      0.00000000	     -0.00000000	     -0.06545466	      0.36713996	      0.00000000
      0.09908205	      0.00000000	      0.44944270	      0.00000000	     -0.00000000	      0.00000000	     -0.00000000	     -0.18082491	      0.28898890	      0.00000000	     -0.00000000	      0.00000000	    -64.70563125	     -0.18789128	      0.10449990	      0.00000000	     -0.00000000	      0.00000000	     60.31864428	      0.00000000	      0.00000000	      0.00000000	     -0.00000000	      0.00000000	     -0.00000000	     -0.06544021	      0.36738134	      0.00000000
      0.09934884	      0.00000000	      0.44971149	      0.00000000	     -0.00000000	      0.00000000	     -0.00000000	     -0.18078847	      0.28918062	      0.00000000	     -0.00000000	      0.00000000	    -64.68120940	     -0.18785106	      0.10455727	      0.00000000	     -0.00000000	      0.00000000	     60.29975179	      0.00000000	      0.00000000	      0.00000000	     -0.00000000	      0.00000000	     -0.00000000	     -0.06542678	      0.36760539	      0.00000000
      0.09967462	      0.00000000	      0.45004035	      0.00000000	     -0.00000000	      0.00000000	     -0.00000000	     -0.18074384	      0.28941522	      0.00000000	     -0.00000000	      0.00000000	    -64.65133158	     -0.18780183	      0.10462749	      0.00000000	     -0.00000000	      0.00000000	     60.27662456	      0.00000000	      0.00000000	      0.00000000	     -0.00000000	      0.00000000	     -0.00000000	     -0.06541034	      0.36787951	      0.00000000
      0.10000040	      0.00000000	      0.45036991	      0.00000000	     -0.00000000	      0.00000000	     -0.00000000	     -0.18069908	      0.28965034	      0.00000000	     -0.00000000	      0.00000000	    -64.62139190	     -0.18775244	      0.10469788	      0.00000000	     -0.00000000	      0.00000000	     60.25343399	      0.00000000	      0.00000000	      0.00000000	     -0.00000000	      0.00000000	     -0.00000000	     -0.06539385	      0.36815422	      0.00000000
      0.10021426	      0.00000000	      0.45058664	      0.00000000	     -0.00000000	      0.00000000	     -0.00000000	     -0.18066961	      0.28980498	      0.00000000	     -0.00000000	      0.00000000	    -64.60170379	     -0.18771994	      0.10474420	      0.00000000	     -0.00000000	      0.00000000	     60.23817563	      0.00000000	      0.00000000	      0.00000000	     -0.00000000	      0.00000000	     -0.00000000	     -0.06538299	      0.36833489	      0.00000000
      0.10054304	      0.00000000	      0.45092041	      0.00000000	     -0.00000000	      0.00000000	     -0.00000000	     -0.18062419	      0.29004316	      0.00000000	     -0.00000000	      0.00000000	    -64.57138466	     -0.18766986	      0.10481554	      0.00000000	     -0.00000000	      0.00000000	     60.21466519	      0.00000000	      0.00000000	      0.00000000	     -0.00000000	      0.00000000	     -0.00000000	     -0.06536626	      0.36861313	      0.00000000
      0.10083305	      0.00000000	      0.45121540	      0.00000000	     -0.00000000	      0.00000000	     -0.00000000	     -0.18058401	      0.29025369	      0.00000000	     -0.00000000	      0.00000000	    -64.54458874	     -0.18762556	      0.10487863	      0.00000000	     -0.00000000	      0.00000000	     60.19387369	      0.00000000	      0.00000000	      0.00000000	     -0.00000000	      0.00000000	     -0.00000000	     -0.06535146	      0.36885905	      0.00000000
      0.10108467	      0.00000000	      0.45147181	      0.00000000	     -0.00000000	      0.00000000	     -0.00000000	     -0.18054905	      0.29043670	      0.00000000	     -0.00000000	      0.00000000	    -64.52129951	     -0.18758702	      0.10493348	      0.00000000	     -0.00000000	      0.00000000	     60.17579316	      0.00000000	      0.00000000	      0.00000000	     -0.00000000	      0.00000000	     -0.00000000	     -0.06533859	      0.36907281	      0.00000000
      0.10133630	      0.00000000	      0.45172862	      0.00000000	     -0.00000000	      0.00000000	     -0.00000000	     -0.18051401	      0.29062002	      0.00000000	     -0.00000000	      0.00000000	    -64.49797349	     -0.18754840	      0.10498845	      0.00000000	     -0.00000000	      0.00000000	     60.15767483	      0.00000000	      0.00000000	      0.00000000	     -0.00000000	      0.00000000	     -0.00000000	     -0.06532568	      0.36928693	      0.00000000
      0.10157166	      0.00000000	      0.45196922	      0.00000000	     -0.00000000	      0.00000000	     -0.00000000	     -0.18048116	      0.29079177	      0.00000000	     -0.00000000	      0.00000000	    -64.47612221	     -0.18751220	      0.10503995	      0.00000000	     -0.00000000	      0.00000000	     60.14069363	      0.00000000	      0.00000000	      0.00000000	     -0.00000000	      0.00000000	     -0.00000000	     -0.06531359	      0.36948752	      0.00000000
      0.10189722	      0.00000000	      0.45230262	      0.00000000	     -0.00000000	      0.00000000	     -0.00000000	     -0.18043559	      0.29102981	      0.00000000	     -0.00000000	      0.00000000	    -64.44584293	     -0.18746200	      0.10511135	      0.00000000	     -0.00000000	      0.00000000	     60.11714950	      0.00000000	      0.00000000	      0.00000000	     -0.00000000	      0.00000000	     -0.00000000	     -0.06529681	      0.36976549	      0.00000000
      0.10222279	      0.00000000	      0.45263671	      0.00000000	     -0.00000000	      0.00000000	     -0.00000000	     -0.18038988	      0.29126836	      0.00000000	     -0.00000000	      0.00000000	    -64.41550213	     -0.18741165	      0.10518293	      0.00000000	     -0.00000000	      0.00000000	     60.09354206	      0.00000000	      0.00000000	      0.00000000	     -0.00000000	      0.00000000	     -0.00000000	     -0.06527997	      0.37004406	      0.00000000
      0.10246000	      0.00000000	      0.45288057	      0.00000000	     -0.00000000	      0.00000000	     -0.00000000	     -0.18035648	      0.29144251	      0.00000000	     -0.00000000	      0.00000000	    -64.39335614	     -0.18737487	      0.10523519	      0.00000000	     -0.00000000	      0.00000000	     60.07630104	      0.00000000	      0.00000000	      0.00000000	     -0.00000000	      0.00000000	     -0.00000000	     -0.06526768	      0.37024740	      0.00000000
      0.10269722	      0.00000000	      0.45312481	      0.00000000	     -0.00000000	      0.00000000	     -0.00000000	     -0.18032301	      0.29161694	      0.00000000	     -0.00000000	      0.00000000	    -64.37117751	     -0.18733801	      0.10528756	      0.00000000	     -0.00000000	      0.00000000	     60.05902641	      0.00000000	      0.00000000	      0.00000000	     -0.00000000	      0.00000000	     -0.00000000	     -0.06525535	      0.37045105	      0.00000000
      0.10297899	      0.00000000	      0.45341539	      0.00000000	     -0.00000000	      0.00000000	     -0.00000000	     -0.18028315	      0.29182448	      0.00000000	     -0.00000000	      0.00000000	    -64.34479111	     -0.18729413	      0.10534987	      0.00000000	     -0.00000000	      0.00000000	     60.03846372	      0.00000000	      0.00000000	      0.00000000	     -0.00000000	      0.00000000	     -0.00000000	     -0.06524068	      0.37069336	      0.00000000
      0.10326076	      0.00000000	      0.45370649	      0.00000000	     -0.00000000	      0.00000000	     -0.00000000	     -0.18024319	      0.29203242	      0.00000000	     -0.00000000	      0.00000000	    -64.31835871	     -0.18725014	      0.10541233	      0.00000000	     -0.00000000	      0.00000000	     60.01785358	      0.00000000	      0.00000000	      0.00000000	     -0.00000000	      0.00000000	     -0.00000000	     -0.06522597	      0.37093610	      0.00000000
      0.10353812	      0.00000000	      0.45399353	      0.00000000	     -0.00000000	      0.00000000	     -0.00000000	     -0.18020374	      0.29223748	      0.00000000	     -0.00000000	      0.00000000	    -64.29229508	     -0.18720673	      0.10547393	      0.00000000	     -0.00000000	      0.00000000	     59.99751964	      0.00000000	      0.00000000	      0.00000000	     -0.00000000	      0.00000000	     -0.00000000	     -0.06521144	      0.37117548	      0.00000000
      0.10381547	      0.00000000	      0.45428108	      0.00000000	     -0.00000000	      0.00000000	     -0.00000000	     -0.18016419	      0.29244292	      0.00000000	     -0.00000000	      0.00000000	    -64.26618692	     -0.18716321	      0.10553567	      0.00000000	     -0.00000000	      0.00000000	     59.97713972	      0.00000000	      0.00000000	      0.00000000	     -0.00000000	      0.00000000	     -0.00000000	     -0.06519689	      0.37141528	      0.00000000
      0.10411405	      0.00000000	      0.45459118	      0.00000000	     -0.00000000	      0.00000000	     -0.00000000	     -0.18012149	      0.29266451	      0.00000000	     -0.00000000	      0.00000000	    -64.23803156	     -0.18711624	      0.10560227	      0.00000000	     -0.00000000	      0.00000000	     59.95514920	      0.00000000	      0.00000000	      0.00000000	     -0.00000000	      0.00000000	     -0.00000000	     -0.06518117	      0.37167390	      0.00000000
      0.10441263	      0.00000000	      0.45490187	      0.00000000	     -0.00000000	      0.00000000	     -0.00000000	     -0.18007868	      0.29288652	      0.00000000	     -0.00000000	      0.00000000	    -64.20982464	     -0.18706915	      0.10566903	      0.00000000	     -0.00000000	      0.00000000	     59.93310536	      0.00000000	      0.00000000	      0.00000000	     -0.00000000	      0.00000000	     -0.00000000	     -0.06516541	      0.37193301	      0.00000000
      0.10464497	      0.00000000	      0.45514402	      0.00000000	     -0.00000000	      0.00000000	     -0.00000000	     -0.18004528	      0.29305959	      0.00000000	     -0.00000000	      0.00000000	    -64.18784020	     -0.18703241	      0.10572107	      0.00000000	     -0.00000000	      0.00000000	     59.91591540	      0.00000000	      0.00000000	      0.00000000	     -0.00000000	      0.00000000	     -0.00000000	     -0.06515312	      0.37213497	      0.00000000
      0.10497265	      0.00000000	      0.45548614	      0.00000000	     -0.00000000	      0.00000000	     -0.00000000	     -0.17999804	      0.29330412	      0.00000000	     -0.00000000	      0.00000000	    -64.15678035	     -0.18698048	      0.10579463	      0.00000000	     -0.00000000	      0.00000000	     59.89161581	      0.00000000	      0.00000000	      0.00000000	     -0.00000000	      0.00000000	     -0.00000000	     -0.06513573	      0.37242032	      0.00000000
      0.10530033	      0.00000000	      0.45582896	      0.00000000	     -0.00000000	      0.00000000	     -0.00000000	     -0.17995066	      0.29354918	      0.00000000	     -0.00000000	      0.00000000	    -64.12565849	     -0.18692839	      0.10586837	      0.00000000	     -0.00000000	      0.00000000	     59.86725199	      0.00000000	      0.00000000	      0.00000000	     -0.00000000	      0.00000000	     -0.00000000	     -0.06511830	      0.37270626	      0.00000000
      0.10552998	      0.00000000	      0.45606963	      0.00000000	     -0.00000000	      0.00000000	     -0.00000000	     -0.17991737	      0.29372124	      0.00000000	     -0.00000000	      0.00000000	    -64.10381050	     -0.18689180	      0.10592016	      0.00000000	     -0.00000000	      0.00000000	     59.85013887	      0.00000000	      0.00000000	      0.00000000	     -0.00000000	      0.00000000	     -0.00000000	     -0.06510605	      0.37290701	      0.00000000
      0.10575963	      0.00000000	      0.45631064	      0.00000000	     -0.00000000	      0.00000000	     -0.00000000	     -0.17988400	      0.29389356	      0.00000000	     -0.00000000	      0.00000000	    -64.08193208	     -0.18685513	      0.10597204	      0.00000000	     -0.00000000	      0.00000000	     59.83299420	      0.00000000	      0.00000000	      0.00000000	     -0.00000000	      0.00000000	     -0.00000000	     -0.06509377	      0.37310805	      0.00000000
      0.10604738	      0.00000000	      0.45661310	      0.00000000	     -0.00000000	      0.00000000	     -0.00000000	     -0.17984209	      0.29410982	      0.00000000	     -0.00000000	      0.00000000	    -64.05447633	     -0.18680908	      0.10603716	      0.00000000	     -0.00000000	      0.00000000	     59.81146804	      0.00000000	      0.00000000	      0.00000000	     -0.00000000	      0.00000000	     -0.00000000	     -0.06507835	      0.37336034	      0.00000000
      0.10633512	      0.00000000	      0.45691609	      0.00000000	     -0.00000000	      0.00000000	     -0.00000000	     -0.17980006	      0.29432650	      0.00000000	     -0.00000000	      0.00000000	    -64.02697283	     -0.18676292	      0.10610242	      0.00000000	     -0.00000000	      0.00000000	     59.78989232	      0.00000000	      0.00000000	      0.00000000	     -0.00000000	      0.00000000	     -0.00000000	     -0.06506289	      0.37361309	      0.00000000
      0.10658822	      0.00000000	      0.45718305	      0.00000000	     -0.00000000	      0.00000000	     -0.00000000	     -0.17976300	      0.29451742	      0.00000000	     -0.00000000	      0.00000000	    -64.00274081	     -0.18672221	      0.10615994	      0.00000000	     -0.00000000	      0.00000000	     59.77087294	      0.00000000	      0.00000000	      0.00000000	     -0.00000000	      0.00000000	     -0.00000000	     -0.06504925	      0.37383579	      0.00000000
      0.10691264	      0.00000000	      0.45752583	      0.00000000	     -0.00000000	      0.00000000	     -0.00000000	     -0.17971537	      0.29476259	      0.00000000	     -0.00000000	      0.00000000	    -63.97162687	     -0.18666990	      0.10623382	      0.00000000	     -0.00000000	      0.00000000	     59.74643833	      0.00000000	      0.00000000	      0.00000000	     -0.00000000	      0.00000000	     -0.00000000	     -0.06503173	      0.37412175	      0.00000000
      0.10723706	      0.00000000	      0.45786928	      0.00000000	     -0.00000000	      0.00000000	     -0.00000000	     -0.17966759	      0.29500828	      0.00000000	     -0.00000000	      0.00000000	    -63.94045230	     -0.18661745	      0.10630788	      0.00000000	     -0.00000000	      0.00000000	     59.72194068	      0.00000000	      0.00000000	      0.00000000	     -0.00000000	      0.00000000	     -0.00000000	     -0.06501415	      0.37440828	      0.00000000
      0.10748580	      0.00000000	      0.45813307	      0.00000000	     -0.00000000	      0.00000000	     -0.00000000	     -0.17963086	      0.29519699	      0.00000000	     -0.00000000	      0.00000000	    -63.91650964	     -0.18657713	      0.10636478	      0.00000000	     -0.00000000	      0.00000000	     59.70311556	      0.00000000	      0.00000000	      0.00000000	     -0.00000000	      0.00000000	     -0.00000000	     -0.06500064	      0.37462836	      0.00000000
      0.10773453	      0.00000000	      0.45839725	      0.00000000	     -0.00000000	      0.00000000	     -0.00000000	     -0.17959404	      0.29538600	      0.00000000	     -0.00000000	      0.00000000	    -63.89253135	     -0.18653672	      0.10642178	      0.00000000	     -0.00000000	      0.00000000	     59.68425337	      0.00000000	      0.00000000	      0.00000000	     -0.00000000	      0.00000000	     -0.00000000	     -0.06498710	      0.37484877	      0.00000000
      0.10802527	      0.00000000	      0.45870655	      0.00000000	     -0.00000000	      0.00000000	     -0.00000000	     -0.17955090	      0.29560732	      0.00000000	     -0.00000000	      0.00000000	    -63.86445848	     -0.18648937	      0.10648854	      0.00000000	     -0.00000000	      0.00000000	     59.66215874	      0.00000000	      0.00000000	      0.00000000	     -0.00000000	      0.00000000	     -0.00000000	     -0.06497123	      0.37510683	      0.00000000
      0.10831601	      0.00000000	      0.45901639	      0.00000000	     -0.00000000	      0.00000000	     -0.00000000	     -0.17950764	      0.29582904	      0.00000000	     -0.00000000	      0.00000000	    -63.83633698	     -0.18644191	      0.10655544	      0.00000000	     -0.00000000	      0.00000000	     59.64001344	      0.00000000	      0.00000000	      0.00000000	     -0.00000000	      0.00000000	     -0.00000000	     -0.06495532	      0.37536535	      0.00000000
      0.10856977	      0.00000000	      0.45928725	      0.00000000	     -0.00000000	      0.00000000	     -0.00000000	     -0.17946978	      0.29602289	      0.00000000	     -0.00000000	      0.00000000	    -63.81175334	     -0.18640038	      0.10661395	      0.00000000	     -0.00000000	      0.00000000	     59.62064403	      0.00000000	      0.00000000	      0.00000000	     -0.00000000	      0.00000000	     -0.00000000	     -0.06494140	      0.37559135	      0.00000000
      0.10889474	      0.00000000	      0.45963474	      0.00000000	     -0.00000000	      0.00000000	     -0.00000000	     -0.17942117	      0.29627161	      0.00000000	     -0.00000000	      0.00000000	    -63.78021596	     -0.18634706	      0.10668903	      0.00000000	     -0.00000000	      0.00000000	     59.59578199	      0.00000000	      0.00000000	      0.00000000	     -0.00000000	      0.00000000	     -0.00000000	     -0.06492352	      0.37588130	      0.00000000
      0.10921971	      0.00000000	      0.45998290	      0.00000000	     -0.00000000	      0.00000000	     -0.00000000	     -0.17937241	      0.29652083	      0.00000000	     -0.00000000	      0.00000000	    -63.74861787	     -0.18629360	      0.10676428	      0.00000000	     -0.00000000	      0.00000000	     59.57085662	      0.00000000	      0.00000000	      0.00000000	     -0.00000000	      0.00000000	     -0.00000000	     -0.06490559	      0.37617182	      0.00000000
      0.10946873	      0.00000000	      0.46025014	      0.00000000	     -0.00000000	      0.00000000	     -0.00000000	     -0.17933495	      0.29671215	      0.00000000	     -0.00000000	      0.00000000	    -63.72436341	     -0.18625252	      0.10682207	      0.00000000	     -0.00000000	      0.00000000	     59.55171360	      0.00000000	      0.00000000	      0.00000000	     -0.00000000	      0.00000000	     -0.00000000	     -0.06489182	      0.37639483	      0.00000000
      0.10971775	      0.00000000	      0.46051778	      0.00000000	     -0.00000000	      0.00000000	     -0.00000000	     -0.17929740	      0.29690377	      0.00000000	     -0.00000000	      0.00000000	    -63.70007332	     -0.18621136	      0.10687996	      0.00000000	     -0.00000000	      0.00000000	     59.53253339	      0.00000000	      0.00000000	      0.00000000	     -0.00000000	      0.00000000	     -0.00000000	     -0.06487801	      0.37661818	      0.00000000
      0.11000901	      0.00000000	      0.46083131	      0.00000000	     -0.00000000	      0.00000000	     -0.00000000	     -0.17925337	      0.29712827	      0.00000000	     -0.00000000	      0.00000000	    -63.67161870	     -0.18616310	      0.10694780	      0.00000000	     -0.00000000	      0.00000000	     59.51005320	      0.00000000	      0.00000000	      0.00000000	     -0.00000000	      0.00000000	     -0.00000000	     -0.06486182	      0.37687983	      0.00000000
      0.11030026	      0.00000000	      0.46114538	      0.00000000	     -0.00000000	      0.00000000	     -0.00000000	     -0.17920922	      0.29735318	      0.00000000	     -0.00000000	      0.00000000	    -63.64311537	     -0.18611472	      0.10701577	      0.00000000	     -0.00000000	      0.00000000	     59.48752209	      0.00000000	      0.00000000	      0.00000000	     -0.00000000	      0.00000000	     -0.00000000	     -0.06484559	      0.37714193	      0.00000000
      0.11055407	      0.00000000	      0.46141951	      0.00000000	     -0.00000000	      0.00000000	     -0.00000000	     -0.17917065	      0.29754950	      0.00000000	     -0.00000000	      0.00000000	    -63.61823693	     -0.18607246	      0.10707513	      0.00000000	     -0.00000000	      0.00000000	     59.46784623	      0.00000000	      0.00000000	      0.00000000	     -0.00000000	      0.00000000	     -0.00000000	     -0.06483141	      0.37737071	      0.00000000
      0.11087946	      0.00000000	      0.46177155	      0.00000000	     -0.00000000	      0.00000000	     -0.00000000	     -0.17912107	      0.29780165	      0.00000000	     -0.00000000	      0.00000000	    -63.58628809	     -0.18601814	      0.10715138	      0.00000000	     -0.00000000	      0.00000000	     59.44256473	      0.00000000	      0.00000000	      0.00000000	     -0.00000000	      0.00000000	     -0.00000000	     -0.06481318	      0.37766452	      0.00000000
      0.11120485	      0.00000000	      0.46212426	      0.00000000	     -0.00000000	      0.00000000	     -0.00000000	     -0.17907133	      0.29805430	      0.00000000	     -0.00000000	      0.00000000	    -63.55427849	     -0.18596367	      0.10722780	      0.00000000	     -0.00000000	      0.00000000	     59.41721965	      0.00000000	      0.00000000	      0.00000000	     -0.00000000	      0.00000000	     -0.00000000	     -0.06479490	      0.37795891	      0.00000000
      0.11145412	      0.00000000	      0.46239492	      0.00000000	     -0.00000000	      0.00000000	     -0.00000000	     -0.17903313	      0.29824819	      0.00000000	     -0.00000000	      0.00000000	    -63.52971580	     -0.18592184	      0.10728646	      0.00000000	     -0.00000000	      0.00000000	     59.39776051	      0.00000000	      0.00000000	      0.00000000	     -0.00000000	      0.00000000	     -0.00000000	     -0.06478086	      0.37818481	      0.00000000
      0.11170339	      0.00000000	      0.46266596	      0.00000000	     -0.00000000	      0.00000000	     -0.00000000	     -0.17899484	      0.29844239	      0.00000000	     -0.00000000	      0.00000000	    -63.50511746	     -0.18587991	      0.10734523	      0.00000000	     -0.00000000	      0.00000000	     59.37826405	      0.00000000	      0.00000000	      0.00000000	     -0.00000000	      0.00000000	     -0.00000000	     -0.06476678	      0.37841104	      0.00000000
      0.11199488	      0.00000000	      0.46298341	      0.00000000	     -0.00000000	      0.00000000	     -0.00000000	     -0.17894996	      0.29866985	      0.00000000	     -0.00000000	      0.00000000	    -63.47630768	     -0.18583078	      0.10741408	      0.00000000	     -0.00000000	      0.00000000	     59.35541810	      0.00000000	      0.00000000	      0.00000000	     -0.00000000	      0.00000000	     -0.00000000	     -0.06475029	      0.37867602	      0.00000000
      0.11228637	      0.00000000	      0.46330140	      0.00000000	     -0.00000000	      0.00000000	     -0.00000000	     -0.17890495	      0.29889771	      0.00000000	     -0.00000000	      0.00000000	    -63.44744917	     -0.18578151	      0.10748307	      0.00000000	     -0.00000000	      0.00000000	     59.33252109	      0.00000000	      0.00000000	      0.00000000	     -0.00000000	      0.00000000	     -0.00000000	     -0.06473375	      0.37894145	      0.00000000
      0.11254196	      0.00000000	      0.46358066	      0.00000000	     -0.00000000	      0.00000000	     -0.00000000	     -0.17886538	      0.29909784	      0.00000000	     -0.00000000	      0.00000000	    -63.42210565	     -0.18573822	      0.10754367	      0.00000000	     -0.00000000	      0.00000000	     59.31240272	      0.00000000	      0.00000000	      0.00000000	     -0.00000000	      0.00000000	     -0.00000000	     -0.06471921	      0.37917456	      0.00000000
      0.11286752	      0.00000000	      0.46393697	      0.00000000	     -0.00000000	      0.00000000	     -0.00000000	     -0.17881485	      0.29935322	      0.00000000	     -0.00000000	      0.00000000	    -63.38976864	     -0.18568293	      0.10762103	      0.00000000	     -0.00000000	      0.00000000	     59.28671890	      0.00000000	      0.00000000	      0.00000000	     -0.00000000	      0.00000000	     -0.00000000	     -0.06470064	      0.37947200	      0.00000000
      0.11319308	      0.00000000	      0.46429395	      0.00000000	     -0.00000000	      0.00000000	     -0.00000000	     -0.17876417	      0.29960911	      0.00000000	     -0.00000000	      0.00000000	    -63.35737088	     -0.18562748	      0.10769856	      0.00000000	     -0.00000000	      0.00000000	     59.26097137	      0.00000000	      0.00000000	      0.00000000	     -0.00000000	      0.00000000	     -0.00000000	     -0.06468201	      0.37977001	      0.00000000
      0.11344331	      0.00000000	      0.46456878	      0.00000000	     -0.00000000	      0.00000000	     -0.00000000	     -0.17872511	      0.29980612	      0.00000000	     -0.00000000	      0.00000000	    -63.33242875	     -0.18558476	      0.10775827	      0.00000000	     -0.00000000	      0.00000000	     59.24113853	      0.00000000	      0.00000000	      0.00000000	     -0.00000000	      0.00000000	     -0.00000000	     -0.06466766	      0.37999944	      0.00000000
      0.11369353	      0.00000000	      0.46484400	      0.00000000	     -0.00000000	      0.00000000	     -0.00000000	     -0.17868596	      0.30000344	      0.00000000	     -0.00000000	      0.00000000	    -63.30745075	     -0.18554194	      0.10781808	      0.00000000	     -0.00000000	      0.00000000	     59.22126803	      0.00000000	      0.00000000	      0.00000000	     -0.00000000	      0.00000000	     -0.00000000	     -0.06465328	      0.38022921	      0.00000000
      0.11398729	      0.00000000	      0.46516761	      0.00000000	     -0.00000000	      0.00000000	     -0.00000000	     -0.17863989	      0.30023546	      0.00000000	     -0.00000000	      0.00000000	    -63.27808161	     -0.18549156	      0.10788843	      0.00000000	     -0.00000000	      0.00000000	     59.19789264	      0.00000000	      0.00000000	      0.00000000	     -0.00000000	      0.00000000	     -0.00000000	     -0.06463635	      0.38049938	      0.00000000
      0.11428105	      0.00000000	      0.46549175	      0.00000000	     -0.00000000	      0.00000000	     -0.00000000	     -0.17859369	      0.30046789	      0.00000000	     -0.00000000	      0.00000000	    -63.24866305	     -0.18544105	      0.10795891	      0.00000000	     -0.00000000	      0.00000000	     59.17446533	      0.00000000	      0.00000000	      0.00000000	     -0.00000000	      0.00000000	     -0.00000000	     -0.06461937	      0.38077000	      0.00000000
      0.11452781	      0.00000000	      0.46576445	      0.00000000	     -0.00000000	      0.00000000	     -0.00000000	     -0.17855478	      0.30066346	      0.00000000	     -0.00000000	      0.00000000	    -63.22391273	     -0.18539853	      0.10801823	      0.00000000	     -0.00000000	      0.00000000	     59.15474582	      0.00000000	      0.00000000	      0.00000000	     -0.00000000	      0.00000000	     -0.00000000	     -0.06460508	      0.38099769	      0.00000000
      0.11485383	      0.00000000	      0.46612533	      0.00000000	     -0.00000000	      0.00000000	     -0.00000000	     -0.17850325	      0.30092228	      0.00000000	     -0.00000000	      0.00000000	    -63.19115945	     -0.18534220	      0.10809676	      0.00000000	     -0.00000000	      0.00000000	     59.12863643	      0.00000000	      0.00000000	      0.00000000	     -0.00000000	      0.00000000	     -0.00000000	     -0.06458615	      0.38129900	      0.00000000
      0.11517985	      0.00000000	      0.46648687	      0.00000000	     -0.00000000	      0.00000000	     -0.00000000	     -0.17845156	      0.30118160	      0.00000000	     -0.00000000	      0.00000000	    -63.15834531	     -0.18528572	      0.10817546	      0.00000000	     -0.00000000	      0.00000000	     59.10246305	      0.00000000	      0.00000000	      0.00000000	     -0.00000000	      0.00000000	     -0.00000000	     -0.06456716	      0.38160088	      0.00000000
      0.11543311	      0.00000000	      0.46676819	      0.00000000	     -0.00000000	      0.00000000	     -0.00000000	     -0.17841130	      0.30138341	      0.00000000	     -0.00000000	      0.00000000	    -63.13281211	     -0.18524173	      0.10823672	      0.00000000	     -0.00000000	      0.00000000	     59.08208644	      0.00000000	      0.00000000	      0.00000000	     -0.00000000	      0.00000000	     -0.00000000	     -0.06455237	      0.38183578	      0.00000000
      0.11568637	      0.00000000	      0.46704991	      0.00000000	     -0.00000000	      0.00000000	     -0.00000000	     -0.17837094	      0.30158551	      0.00000000	     -0.00000000	      0.00000000	    -63.10724219	     -0.18519765	      0.10829808	      0.00000000	     -0.00000000	      0.00000000	     59.06167119	      0.00000000	      0.00000000	      0.00000000	     -0.00000000	      0.00000000	     -0.00000000	     -0.06453755	      0.38207102	      0.00000000
      0.11595916	      0.00000000	      0.46735379	      0.00000000	     -0.00000000	      0.00000000	     -0.00000000	     -0.17832737	      0.30180354	      0.00000000	     -0.00000000	      0.00000000	    -63.07965988	     -0.18515006	      0.10836430	      0.00000000	     -0.00000000	      0.00000000	     59.03963879	      0.00000000	      0.00000000	      0.00000000	     -0.00000000	      0.00000000	     -0.00000000	     -0.06452155	      0.38232478	      0.00000000
      0.11623195	      0.00000000	      0.46765814	      0.00000000	     -0.00000000	      0.00000000	     -0.00000000	     -0.17828369	      0.30202192	      0.00000000	     -0.00000000	      0.00000000	    -63.05203498	     -0.18510236	      0.10843063	      0.00000000	     -0.00000000	      0.00000000	     59.01756153	      0.00000000	      0.00000000	      0.00000000	     -0.00000000	      0.00000000	     -0.00000000	     -0.06450551	      0.38257893	      0.00000000
      0.11653441	      0.00000000	      0.46799613	      0.00000000	     -0.00000000	      0.00000000	     -0.00000000	     -0.17823513	      0.30226446	      0.00000000	     -0.00000000	      0.00000000	    -63.02135525	     -0.18504934	      0.10850432	      0.00000000	     -0.00000000	      0.00000000	     58.99303025	      0.00000000	      0.00000000	      0.00000000	     -0.00000000	      0.00000000	     -0.00000000	     -0.06448767	      0.38286118	      0.00000000
      0.11683688	      0.00000000	      0.46833470	      0.00000000	     -0.00000000	      0.00000000	     -0.00000000	     -0.17818644	      0.30250744	      0.00000000	     -0.00000000	      0.00000000	    -62.99062318	     -0.18499618	      0.10857816	      0.00000000	     -0.00000000	      0.00000000	     58.96844381	      0.00000000	      0.00000000	      0.00000000	     -0.00000000	      0.00000000	     -0.00000000	     -0.06446979	      0.38314392	      0.00000000
      0.11705190	      0.00000000	      0.46857573	      0.00000000	     -0.00000000	      0.00000000	     -0.00000000	     -0.17815175	      0.30268043	      0.00000000	     -0.00000000	      0.00000000	    -62.96874379	     -0.18495831	      0.10863074	      0.00000000	     -0.00000000	      0.00000000	     58.95093165	      0.00000000	      0.00000000	      0.00000000	     -0.00000000	      0.00000000	     -0.00000000	     -0.06445705	      0.38334522	      0.00000000
      0.11738305	      0.00000000	      0.46894751	      0.00000000	     -0.00000000	      0.00000000	     -0.00000000	     -0.17809818	      0.30294729	      0.00000000	     -0.00000000	      0.00000000	    -62.93499544	     -0.18489985	      0.10871187	      0.00000000	     -0.00000000	      0.00000000	     58.92390646	      0.00000000	      0.00000000	      0.00000000	     -0.00000000	      0.00000000	     -0.00000000	     -0.06443738	      0.38365571	      0.00000000
      0.11767541	      0.00000000	      0.46927630	      0.00000000	     -0.00000000	      0.00000000	     -0.00000000	     -0.17805075	      0.30318332	      0.00000000	     -0.00000000	      0.00000000	    -62.90514869	     -0.18484809	      0.10878364	      0.00000000	     -0.00000000	      0.00000000	     58.89999238	      0.00000000	      0.00000000	      0.00000000	     -0.00000000	      0.00000000	     -0.00000000	     -0.06441997	      0.38393031	      0.00000000
      0.11792876	      0.00000000	      0.46956163	      0.00000000	     -0.00000000	      0.00000000	     -0.00000000	     -0.17800955	      0.30338817	      0.00000000	     -0.00000000	      0.00000000	    -62.87924571	     -0.18480314	      0.10884595	      0.00000000	     -0.00000000	      0.00000000	     58.87922809	      0.00000000	      0.00000000	      0.00000000	     -0.00000000	      0.00000000	     -0.00000000	     -0.06440484	      0.38416863	      0.00000000
      0.11818210	      0.00000000	      0.46984737	      0.00000000	     -0.00000000	      0.00000000	     -0.00000000	     -0.17796825	      0.30359332	      0.00000000	     -0.00000000	      0.00000000	    -62.85330601	     -0.18475809	      0.10890837	      0.00000000	     -0.00000000	      0.00000000	     58.85842505	      0.00000000	      0.00000000	      0.00000000	     -0.00000000	      0.00000000	     -0.00000000	     -0.06438968	      0.38440728	      0.00000000
      0.11844320	      0.00000000	      0.47014227	      0.00000000	     -0.00000000	      0.00000000	     -0.00000000	     -0.17792559	      0.30380507	      0.00000000	     -0.00000000	      0.00000000	    -62.82653354	     -0.18471156	      0.10897280	      0.00000000	     -0.00000000	      0.00000000	     58.83694436	      0.00000000	      0.00000000	      0.00000000	     -0.00000000	      0.00000000	     -0.00000000	     -0.06437402	      0.38465360	      0.00000000
      0.11876278	      0.00000000	      0.47050378	      0.00000000	     -0.00000000	      0.00000000	     -0.00000000	     -0.17787324	      0.30406468	      0.00000000	     -0.00000000	      0.00000000	    -62.79371242	     -0.18465447	      0.10905181	      0.00000000	     -0.00000000	      0.00000000	     58.81059710	      0.00000000	      0.00000000	      0.00000000	     -0.00000000	      0.00000000	     -0.00000000	     -0.06435480	      0.38495556	      0.00000000
      0.11908235	      0.00000000	      0.47086593	      0.00000000	     -0.00000000	      0.00000000	     -0.00000000	     -0.17782074	      0.30432476	      0.00000000	     -0.00000000	      0.00000000	    -62.76083292	     -0.18459722	      0.10913099	      0.00000000	     -0.00000000	      0.00000000	     58.78418812	      0.00000000	      0.00000000	      0.00000000	     -0.00000000	      0.00000000	     -0.00000000	     -0.06433552	      0.38525806	      0.00000000
      0.11930984	      0.00000000	      0.47112411	      0.00000000	     -0.00000000	      0.00000000	     -0.00000000	     -0.17778327	      0.30451020	      0.00000000	     -0.00000000	      0.00000000	    -62.73739141	     -0.18455638	      0.10918745	      0.00000000	     -0.00000000	      0.00000000	     58.76535072	      0.00000000	      0.00000000	      0.00000000	     -0.00000000	      0.00000000	     -0.00000000	     -0.06432177	      0.38547373	      0.00000000
      0.11963824	      0.00000000	      0.47149737	      0.00000000	     -0.00000000	      0.00000000	     -0.00000000	     -0.17772905	      0.30477832	      0.00000000	     -0.00000000	      0.00000000	    -62.70350040	     -0.18449727	      0.10926911	      0.00000000	     -0.00000000	      0.00000000	     58.73810292	      0.00000000	      0.00000000	      0.00000000	     -0.00000000	      0.00000000	     -0.00000000	     -0.06430187	      0.38578553	      0.00000000
      0.11996664	      0.00000000	      0.47187130	      0.00000000	     -0.00000000	      0.00000000	     -0.00000000	     -0.17767467	      0.30504694	      0.00000000	     -0.00000000	      0.00000000	    -62.66954776	     -0.18443801	      0.10935094	      0.00000000	     -0.00000000	      0.00000000	     58.71078989	      0.00000000	      0.00000000	      0.00000000	     -0.00000000	      0.00000000	     -0.00000000	     -0.06428191	      0.38609790	      0.00000000
      0.12019738	      0.00000000	      0.47213442	      0.00000000	     -0.00000000	      0.00000000	     -0.00000000	     -0.17763636	      0.30523598	      0.00000000	     -0.00000000	      0.00000000	    -62.64565500	     -0.18439626	      0.10940855	      0.00000000	     -0.00000000	      0.00000000	     58.69156008	      0.00000000	      0.00000000	      0.00000000	     -0.00000000	      0.00000000	     -0.00000000	     -0.06426785	      0.38631771	      0.00000000
      0.12042812	      0.00000000	      0.47239787	      0.00000000	     -0.00000000	      0.00000000	     -0.00000000	     -0.17759797	      0.30542527	      0.00000000	     -0.00000000	      0.00000000	    -62.62173182	     -0.18435444	      0.10946623	      0.00000000	     -0.00000000	      0.00000000	     58.67229805	      0.00000000	      0.00000000	      0.00000000	     -0.00000000	      0.00000000	     -0.00000000	     -0.06425376	      0.38653781	      0.00000000
      0.12071837	      0.00000000	      0.47272973	      0.00000000	     -0.00000000	      0.00000000	     -0.00000000	     -0.17754958	      0.30566373	      0.00000000	     -0.00000000	      0.00000000	    -62.59159609	     -0.18430171	      0.10953892	      0.00000000	     -0.00000000	      0.00000000	     58.64802290	      0.00000000	      0.00000000	      0.00000000	     -0.00000000	      0.00000000	     -0.00000000	     -0.06423600	      0.38681505	      0.00000000
      0.12100861	      0.00000000	      0.47306210	      0.00000000	     -0.00000000	      0.00000000	     -0.00000000	     -0.17750105	      0.30590258	      0.00000000	     -0.00000000	      0.00000000	    -62.56141223	     -0.18424886	      0.10961174	      0.00000000	     -0.00000000	      0.00000000	     58.62369672	      0.00000000	      0.00000000	      0.00000000	     -0.00000000	      0.00000000	     -0.00000000	     -0.06421819	      0.38709274	      0.00000000
      0.12127010	      0.00000000	      0.47336199	      0.00000000	     -0.00000000	      0.00000000	     -0.00000000	     -0.17745722	      0.30611810	      0.00000000	     -0.00000000	      0.00000000	    -62.53417739	     -0.18420113	      0.10967747	      0.00000000	     -0.00000000	      0.00000000	     58.60173674	      0.00000000	      0.00000000	      0.00000000	     -0.00000000	      0.00000000	     -0.00000000	     -0.06420211	      0.38734329	      0.00000000
      0.12159256	      0.00000000	      0.47373237	      0.00000000	     -0.00000000	      0.00000000	     -0.00000000	     -0.17740304	      0.30638432	      0.00000000	     -0.00000000	      0.00000000	    -62.50053883	     -0.18414212	      0.10975867	      0.00000000	     -0.00000000	      0.00000000	     58.57459962	      0.00000000	      0.00000000	      0.00000000	     -0.00000000	      0.00000000	     -0.00000000	     -0.06418222	      0.38765275	      0.00000000
      0.12191502	      0.00000000	      0.47410339	      0.00000000	     -0.00000000	      0.00000000	     -0.00000000	     -0.17734869	      0.30665102	      0.00000000	     -0.00000000	      0.00000000	    -62.46684087	     -0.18408296	      0.10984004	      0.00000000	     -0.00000000	      0.00000000	     58.54739943	      0.00000000	      0.00000000	      0.00000000	     -0.00000000	      0.00000000	     -0.00000000	     -0.06416228	      0.38796275	      0.00000000
      0.12215631	      0.00000000	      0.47438144	      0.00000000	     -0.00000000	      0.00000000	     -0.00000000	     -0.17730792	      0.30685090	      0.00000000	     -0.00000000	      0.00000000	    -62.44158624	     -0.18403858	      0.10990103	      0.00000000	     -0.00000000	      0.00000000	     58.52700457	      0.00000000	      0.00000000	      0.00000000	     -0.00000000	      0.00000000	     -0.00000000	     -0.06414732	      0.38819507	      0.00000000
      0.12246604	      0.00000000	      0.47473887	      0.00000000	     -0.00000000	      0.00000000	     -0.00000000	     -0.17725546	      0.30710787	      0.00000000	     -0.00000000	      0.00000000	    -62.40911976	     -0.18398148	      0.10997947	      0.00000000	     -0.00000000	      0.00000000	     58.50077323	      0.00000000	      0.00000000	      0.00000000	     -0.00000000	      0.00000000	     -0.00000000	     -0.06412808	      0.38849373	      0.00000000
      0.12277577	      0.00000000	      0.47509688	      0.00000000	     -0.00000000	      0.00000000	     -0.00000000	     -0.17720286	      0.30736529	      0.00000000	     -0.00000000	      0.00000000	    -62.37659849	     -0.18392423	      0.11005805	      0.00000000	     -0.00000000	      0.00000000	     58.47448362	      0.00000000	      0.00000000	      0.00000000	     -0.00000000	      0.00000000	     -0.00000000	     -0.06410878	      0.38879289	      0.00000000
      0.12299694	      0.00000000	      0.47535289	      0.00000000	     -0.00000000	      0.00000000	     -0.00000000	     -0.17716520	      0.30754938	      0.00000000	     -0.00000000	      0.00000000	    -62.35334201	     -0.18388326	      0.11011427	      0.00000000	     -0.00000000	      0.00000000	     58.45567495	      0.00000000	      0.00000000	      0.00000000	     -0.00000000	      0.00000000	     -0.00000000	     -0.06409496	      0.38900682	      0.00000000
      0.12331949	      0.00000000	      0.47572678	      0.00000000	     -0.00000000	      0.00000000	     -0.00000000	     -0.17711015	      0.30781826	      0.00000000	     -0.00000000	      0.00000000	    -62.31937572	     -0.18382338	      0.11019639	      0.00000000	     -0.00000000	      0.00000000	     58.42819192	      0.00000000	      0.00000000	      0.00000000	     -0.00000000	      0.00000000	     -0.00000000	     -0.06407477	      0.38931926	      0.00000000
      0.12364204	      0.00000000	      0.47610130	      0.00000000	     -0.00000000	      0.00000000	     -0.00000000	     -0.17705495	      0.30808762	      0.00000000	     -0.00000000	      0.00000000	    -62.28535000	     -0.18376333	      0.11027867	      0.00000000	     -0.00000000	      0.00000000	     58.40064564	      0.00000000	      0.00000000	      0.00000000	     -0.00000000	      0.00000000	     -0.00000000	     -0.06405452	      0.38963224	      0.00000000
      0.12388534	      0.00000000	      0.47638422	      0.00000000	     -0.00000000	      0.00000000	     -0.00000000	     -0.17701320	      0.30829112	      0.00000000	     -0.00000000	      0.00000000	    -62.25964507	     -0.18371793	      0.11034085	      0.00000000	     -0.00000000	      0.00000000	     58.37982559	      0.00000000	      0.00000000	      0.00000000	     -0.00000000	      0.00000000	     -0.00000000	     -0.06403920	      0.38986867	      0.00000000
      0.12412863	      0.00000000	      0.47666750	      0.00000000	     -0.00000000	      0.00000000	     -0.00000000	     -0.17697136	      0.30849489	      0.00000000	     -0.00000000	      0.00000000	    -62.23390632	     -0.18367243	      0.11040313	      0.00000000	     -0.00000000	      0.00000000	     58.35896951	      0.00000000	      0.00000000	      0.00000000	     -0.00000000	      0.00000000	     -0.00000000	     -0.06402386	      0.39010542	      0.00000000
      0.12441368	      0.00000000	      0.47699984	      0.00000000	     -0.00000000	      0.00000000	     -0.00000000	     -0.17692223	      0.30873397	      0.00000000	     -0.00000000	      0.00000000	    -62.20370846	     -0.18361901	      0.11047621	      0.00000000	     -0.00000000	      0.00000000	     58.33448922	      0.00000000	      0.00000000	      0.00000000	     -0.00000000	      0.00000000	     -0.00000000	     -0.06400584	      0.39038317	      0.00000000
      0.12469872	      0.00000000	      0.47733268	      0.00000000	     -0.00000000	      0.00000000	     -0.00000000	     -0.17687298	      0.30897342	      0.00000000	     -0.00000000	      0.00000000	    -62.17346419	     -0.18356546	      0.11054942	      0.00000000	     -0.00000000	      0.00000000	     58.30995945	      0.00000000	      0.00000000	      0.00000000	     -0.00000000	      0.00000000	     -0.00000000	     -0.06398777	      0.39066133	      0.00000000
      0.12498344	      0.00000000	      0.47766563	      0.00000000	     -0.00000000	      0.00000000	     -0.00000000	     -0.17682365	      0.30921298	      0.00000000	     -0.00000000	      0.00000000	    -62.14320740	     -0.18351185	      0.11062268	      0.00000000	     -0.00000000	      0.00000000	     58.28540768	      0.00000000	      0.00000000	      0.00000000	     -0.00000000	      0.00000000	     -0.00000000	     -0.06396968	      0.39093961	      0.00000000
      0.12526817	      0.00000000	      0.47799907	      0.00000000	     -0.00000000	      0.00000000	     -0.00000000	     -0.17677420	      0.30945292	      0.00000000	     -0.00000000	      0.00000000	    -62.11290429	     -0.18345811	      0.11069606	      0.00000000	     -0.00000000	      0.00000000	     58.26080648	      0.00000000	      0.00000000	      0.00000000	     -0.00000000	      0.00000000	     -0.00000000	     -0.06395155	      0.39121830	      0.00000000
      0.12556613	      0.00000000	      0.47834855	      0.00000000	     -0.00000000	      0.00000000	     -0.00000000	     -0.17672231	      0.30970441	      0.00000000	     -0.00000000	      0.00000000	    -62.08114251	     -0.18340173	      0.11077300	      0.00000000	     -0.00000000	      0.00000000	     58.23500839	      0.00000000	      0.00000000	      0.00000000	     -0.00000000	      0.00000000	     -0.00000000	     -0.06393252	      0.39151040	      0.00000000
      0.12586409	      0.00000000	      0.47869856	      0.00000000	     -0.00000000	      0.00000000	     -0.00000000	     -0.17667029	      0.30995632	      0.00000000	     -0.00000000	      0.00000000	    -62.04933000	     -0.18334521	      0.11085008	      0.00000000	     -0.00000000	      0.00000000	     58.20915613	      0.00000000	      0.00000000	      0.00000000	     -0.00000000	      0.00000000	     -0.00000000	     -0.06391344	      0.39180296	      0.00000000
      0.12614014	      0.00000000	      0.47902330	      0.00000000	     -0.00000000	      0.00000000	     -0.00000000	     -0.17662198	      0.31019005	      0.00000000	     -0.00000000	      0.00000000	    -62.01981236	     -0.18329272	      0.11092162	      0.00000000	     -0.00000000	      0.00000000	     58.18515719	      0.00000000	      0.00000000	      0.00000000	     -0.00000000	      0.00000000	     -0.00000000	     -0.06389573	      0.39207440	      0.00000000
      0.12641618	      0.00000000	      0.47934850	      0.00000000	     -0.00000000	      0.00000000	     -0.00000000	     -0.17657354	      0.31042414	      0.00000000	     -0.00000000	      0.00000000	    -61.99025117	     -0.18324011	      0.11099328	      0.00000000	     -0.00000000	      0.00000000	     58.16111171	      0.00000000	      0.00000000	      0.00000000	     -0.00000000	      0.00000000	     -0.00000000	     -0.06387797	      0.39234624	      0.00000000
      0.12672427	      0.00000000	      0.47971199	      0.00000000	     -0.00000000	      0.00000000	     -0.00000000	     -0.17651934	      0.31068581	      0.00000000	     -0.00000000	      0.00000000	    -61.95720718	     -0.18318125	      0.11107340	      0.00000000	     -0.00000000	      0.00000000	     58.13422012	      0.00000000	      0.00000000	      0.00000000	     -0.00000000	      0.00000000	     -0.00000000	     -0.06385809	      0.39265009	      0.00000000
      0.12703236	      0.00000000	      0.48007605	      0.00000000	     -0.00000000	      0.00000000	     -0.00000000	     -0.17646500	      0.31094792	      0.00000000	     -0.00000000	      0.00000000	    -61.92410895	     -0.18312224	      0.11115367	      0.00000000	     -0.00000000	      0.00000000	     58.10727050	      0.00000000	      0.00000000	      0.00000000	     -0.00000000	      0.00000000	     -0.00000000	     -0.06383817	      0.39295443	      0.00000000
      0.12724838	      0.00000000	      0.48033166	      0.00000000	     -0.00000000	      0.00000000	     -0.00000000	     -0.17642680	      0.31113196	      0.00000000	     -0.00000000	      0.00000000	    -61.90086916	     -0.18308078	      0.11121004	      0.00000000	     -0.00000000	      0.00000000	     58.08833966	      0.00000000	      0.00000000	      0.00000000	     -0.00000000	      0.00000000	     -0.00000000	     -0.06382417	      0.39316811	      0.00000000
      0.12757545	      0.00000000	      0.48071921	      0.00000000	     -0.00000000	      0.00000000	     -0.00000000	     -0.17636884	      0.31141102	      0.00000000	     -0.00000000	      0.00000000	    -61.86563191	     -0.18301786	      0.11129554	      0.00000000	     -0.00000000	      0.00000000	     58.05962283	      0.00000000	      0.00000000	      0.00000000	     -0.00000000	      0.00000000	     -0.00000000	     -0.06380292	      0.39349209	      0.00000000
      0.12790252	      0.00000000	      0.48110739	      0.00000000	     -0.00000000	      0.00000000	     -0.00000000	     -0.17631070	      0.31169057	      0.00000000	     -0.00000000	      0.00000000	    -61.83033350	     -0.18295476	      0.11138120	      0.00000000	     -0.00000000	      0.00000000	     58.03084052	      0.00000000	      0.00000000	      0.00000000	     -0.00000000	      0.00000000	     -0.00000000	     -0.06378160	      0.39381662	      0.00000000
      0.12813330	      0.00000000	      0.48138169	      0.00000000	     -0.00000000	      0.00000000	     -0.00000000	     -0.17626958	      0.31188812	      0.00000000	     -0.00000000	      0.00000000	    -61.80538969	     -0.18291014	      0.11144175	      0.00000000	     -0.00000000	      0.00000000	     58.01049192	      0.00000000	      0.00000000	      0.00000000	     -0.00000000	      0.00000000	     -0.00000000	     -0.06376653	      0.39404594	      0.00000000
      0.12836408	      0.00000000	      0.48165631	      0.00000000	     -0.00000000	      0.00000000	     -0.00000000	     -0.17622838	      0.31208591	      0.00000000	     -0.00000000	      0.00000000	    -61.78041543	     -0.18286543	      0.11150239	      0.00000000	     -0.00000000	      0.00000000	     57.99011069	      0.00000000	      0.00000000	      0.00000000	     -0.00000000	      0.00000000	     -0.00000000	     -0.06375143	      0.39427553	      0.00000000
      0.12865496	      0.00000000	      0.48200288	      0.00000000	     -0.00000000	      0.00000000	     -0.00000000	     -0.17617632	      0.31233555	      0.00000000	     -0.00000000	      0.00000000	    -61.74889508	     -0.18280895	      0.11157893	      0.00000000	     -0.00000000	      0.00000000	     57.96437616	      0.00000000	      0.00000000	      0.00000000	     -0.00000000	      0.00000000	     -0.00000000	     -0.06373235	      0.39456529	      0.00000000
      0.12894583	      0.00000000	      0.48234996	      0.00000000	     -0.00000000	      0.00000000	     -0.00000000	     -0.17612414	      0.31258557	      0.00000000	     -0.00000000	      0.00000000	    -61.71732633	     -0.18275234	      0.11165561	      0.00000000	     -0.00000000	      0.00000000	     57.93858973	      0.00000000	      0.00000000	      0.00000000	     -0.00000000	      0.00000000	     -0.00000000	     -0.06371322	      0.39485548	      0.00000000
      0.12921369	      0.00000000	      0.48267002	      0.00000000	     -0.00000000	      0.00000000	     -0.00000000	     -0.17607596	      0.31281615	      0.00000000	     -0.00000000	      0.00000000	    -61.68821297	     -0.18270009	      0.11172633	      0.00000000	     -0.00000000	      0.00000000	     57.91479798	      0.00000000	      0.00000000	      0.00000000	     -0.00000000	      0.00000000	     -0.00000000	     -0.06369556	      0.39512309	      0.00000000
      0.12948155	      0.00000000	      0.48299051	      0.00000000	     -0.00000000	      0.00000000	     -0.00000000	     -0.17602767	      0.31304706	      0.00000000	     -0.00000000	      0.00000000	    -61.65905855	     -0.18264773	      0.11179717	      0.00000000	     -0.00000000	      0.00000000	     57.89096219	      0.00000000	      0.00000000	      0.00000000	     -0.00000000	      0.00000000	     -0.00000000	     -0.06367786	      0.39539107	      0.00000000
      0.12979131	      0.00000000	      0.48336168	      0.00000000	     -0.00000000	      0.00000000	     -0.00000000	     -0.17597169	      0.31331451	      0.00000000	     -0.00000000	      0.00000000	    -61.62529134	     -0.18258702	      0.11187924	      0.00000000	     -0.00000000	      0.00000000	     57.86334201	      0.00000000	      0.00000000	      0.00000000	     -0.00000000	      0.00000000	     -0.00000000	     -0.06365735	      0.39570142	      0.00000000
      0.13010108	      0.00000000	      0.48373342	      0.00000000	     -0.00000000	      0.00000000	     -0.00000000	     -0.17591555	      0.31358239	      0.00000000	     -0.00000000	      0.00000000	    -61.59146922	     -0.18252616	      0.11196146	      0.00000000	     -0.00000000	      0.00000000	     57.83566287	      0.00000000	      0.00000000	      0.00000000	     -0.00000000	      0.00000000	     -0.00000000	     -0.06363677	      0.39601227	      0.00000000
      0.13031770	      0.00000000	      0.48399372	      0.00000000	     -0.00000000	      0.00000000	     -0.00000000	     -0.17587620	      0.31376998	      0.00000000	     -0.00000000	      0.00000000	    -61.56778488	     -0.18248351	      0.11201905	      0.00000000	     -0.00000000	      0.00000000	     57.81627188	      0.00000000	      0.00000000	      0.00000000	     -0.00000000	      0.00000000	     -0.00000000	     -0.06362236	      0.39622993	      0.00000000
      0.13063991	      0.00000000	      0.48438143	      0.00000000	     -0.00000000	      0.00000000	     -0.00000000	     -0.17581754	      0.31404941	      0.00000000	     -0.00000000	      0.00000000	    -61.53250550	     -0.18241993	      0.11210484	      0.00000000	     -0.00000000	      0.00000000	     57.78737499	      0.00000000	      0.00000000	      0.00000000	     -0.00000000	      0.00000000	     -0.00000000	     -0.06360086	      0.39655414	      0.00000000
      0.13096212	      0.00000000	      0.48476975	      0.00000000	     -0.00000000	      0.00000000	     -0.00000000	     -0.17575870	      0.31432930	      0.00000000	     -0.00000000	      0.00000000	    -61.49716667	     -0.18235617	      0.11219080	      0.00000000	     -0.00000000	      0.00000000	     57.75841423	      0.00000000	      0.00000000	      0.00000000	     -0.00000000	      0.00000000	     -0.00000000	     -0.06357930	      0.39687887	      0.00000000
      0.13120628	      0.00000000	      0.48506441	      0.00000000	     -0.00000000	      0.00000000	     -0.00000000	     -0.17571401	      0.31454171	      0.00000000	     -0.00000000	      0.00000000	    -61.47034920	     -0.18230775	      0.11225604	      0.00000000	     -0.00000000	      0.00000000	     57.73642672	      0.00000000	      0.00000000	      0.00000000	     -0.00000000	      0.00000000	     -0.00000000	     -0.06356293	      0.39712529	      0.00000000
      0.13145044	      0.00000000	      0.48535942	      0.00000000	     -0.00000000	      0.00000000	     -0.00000000	     -0.17566923	      0.31475439	      0.00000000	     -0.00000000	      0.00000000	    -61.44349758	     -0.18225923	      0.11232138	      0.00000000	     -0.00000000	      0.00000000	     57.71440250	      0.00000000	      0.00000000	      0.00000000	     -0.00000000	      0.00000000	     -0.00000000	     -0.06354652	      0.39737200	      0.00000000
      0.13173722	      0.00000000	      0.48570640	      0.00000000	     -0.00000000	      0.00000000	     -0.00000000	     -0.17561650	      0.31500454	      0.00000000	     -0.00000000	      0.00000000	    -61.41191401	     -0.18220211	      0.11239825	      0.00000000	     -0.00000000	      0.00000000	     57.68848588	      0.00000000	      0.00000000	      0.00000000	     -0.00000000	      0.00000000	     -0.00000000	     -0.06352720	      0.39766218	      0.00000000
      0.13202401	      0.00000000	      0.48605387	      0.00000000	     -0.00000000	      0.00000000	     -0.00000000	     -0.17556364	      0.31525507	      0.00000000	     -0.00000000	      0.00000000	    -61.38028331	     -0.18214486	      0.11247524	      0.00000000	     -0.00000000	      0.00000000	     57.66251854	      0.00000000	      0.00000000	      0.00000000	     -0.00000000	      0.00000000	     -0.00000000	     -0.06350783	      0.39795278	      0.00000000
      0.13230942	      0.00000000	      0.48640015	      0.00000000	     -0.00000000	      0.00000000	     -0.00000000	     -0.17551090	      0.31550477	      0.00000000	     -0.00000000	      0.00000000	    -61.34875726	     -0.18208775	      0.11255200	      0.00000000	     -0.00000000	      0.00000000	     57.63662515	      0.00000000	      0.00000000	      0.00000000	     -0.00000000	      0.00000000	     -0.00000000	     -0.06348851	      0.39824240	      0.00000000
      0.13259483	      0.00000000	      0.48674692	      0.00000000	     -0.00000000	      0.00000000	     -0.00000000	     -0.17545803	      0.31575484	      0.00000000	     -0.00000000	      0.00000000	    -61.31718450	     -0.18203050	      0.11262889	      0.00000000	     -0.00000000	      0.00000000	     57.61068148	      0.00000000	      0.00000000	      0.00000000	     -0.00000000	      0.00000000	     -0.00000000	     -0.06346915	      0.39853242	      0.00000000
      0.13289487	      0.00000000	      0.48711198	      0.00000000	     -0.00000000	      0.00000000	     -0.00000000	     -0.17540231	      0.31601812	      0.00000000	     -0.00000000	      0.00000000	    -61.28394354	     -0.18197018	      0.11270985	      0.00000000	     -0.00000000	      0.00000000	     57.58335416	      0.00000000	      0.00000000	      0.00000000	     -0.00000000	      0.00000000	     -0.00000000	     -0.06344874	      0.39883776	      0.00000000
      0.13319491	      0.00000000	      0.48747757	      0.00000000	     -0.00000000	      0.00000000	     -0.00000000	     -0.17534644	      0.31628181	      0.00000000	     -0.00000000	      0.00000000	    -61.25065093	     -0.18190970	      0.11279095	      0.00000000	     -0.00000000	      0.00000000	     57.55597120	      0.00000000	      0.00000000	      0.00000000	     -0.00000000	      0.00000000	     -0.00000000	     -0.06342827	      0.39914354	      0.00000000
      0.13347339	      0.00000000	      0.48781737	      0.00000000	     -0.00000000	      0.00000000	     -0.00000000	     -0.17529446	      0.31652691	      0.00000000	     -0.00000000	      0.00000000	    -61.21970413	     -0.18185344	      0.11286636	      0.00000000	     -0.00000000	      0.00000000	     57.53050585	      0.00000000	      0.00000000	      0.00000000	     -0.00000000	      0.00000000	     -0.00000000	     -0.06340923	      0.39942777	      0.00000000
      0.13375187	      0.00000000	      0.48815763	      0.00000000	     -0.00000000	      0.00000000	     -0.00000000	     -0.17524235	      0.31677237	      0.00000000	     -0.00000000	      0.00000000	    -61.18871282	     -0.18179705	      0.11294188	      0.00000000	     -0.00000000	      0.00000000	     57.50499252	      0.00000000	      0.00000000	      0.00000000	     -0.00000000	      0.00000000	     -0.00000000	     -0.06339015	      0.39971238	      0.00000000
      0.13405984	      0.00000000	      0.48853445	      0.00000000	     -0.00000000	      0.00000000	     -0.00000000	     -0.17518458	      0.31704423	      0.00000000	     -0.00000000	      0.00000000	    -61.15438735	     -0.18173454	      0.11302555	      0.00000000	     -0.00000000	      0.00000000	     57.47672114	      0.00000000	      0.00000000	      0.00000000	     -0.00000000	      0.00000000	     -0.00000000	     -0.06336899	      0.40002759	      0.00000000
      0.13436781	      0.00000000	      0.48891184	      0.00000000	     -0.00000000	      0.00000000	     -0.00000000	     -0.17512665	      0.31731651	      0.00000000	     -0.00000000	      0.00000000	    -61.12000741	     -0.18167187	      0.11310937	      0.00000000	     -0.00000000	      0.00000000	     57.44839103	      0.00000000	      0.00000000	      0.00000000	     -0.00000000	      0.00000000	     -0.00000000	     -0.06334777	      0.40034327	      0.00000000
      0.13461771	      0.00000000	      0.48921847	      0.00000000	     -0.00000000	      0.00000000	     -0.00000000	     -0.17507953	      0.31753776	      0.00000000	     -0.00000000	      0.00000000	    -61.09207097	     -0.18162090	      0.11317749	      0.00000000	     -0.00000000	      0.00000000	     57.42536034	      0.00000000	      0.00000000	      0.00000000	     -0.00000000	      0.00000000	     -0.00000000	     -0.06333051	      0.40059978	      0.00000000
      0.13493813	      0.00000000	      0.48961217	      0.00000000	     -0.00000000	      0.00000000	     -0.00000000	     -0.17501896	      0.31782187	      0.00000000	     -0.00000000	      0.00000000	    -61.05619800	     -0.18155539	      0.11326497	      0.00000000	     -0.00000000	      0.00000000	     57.39577343	      0.00000000	      0.00000000	      0.00000000	     -0.00000000	      0.00000000	     -0.00000000	     -0.06330833	      0.40092913	      0.00000000
      0.13525855	      0.00000000	      0.49000648	      0.00000000	     -0.00000000	      0.00000000	     -0.00000000	     -0.17495823	      0.31810643	      0.00000000	     -0.00000000	      0.00000000	    -61.02026602	     -0.18148972	      0.11335262	      0.00000000	     -0.00000000	      0.00000000	     57.36612284	      0.00000000	      0.00000000	      0.00000000	     -0.00000000	      0.00000000	     -0.00000000	     -0.06328609	      0.40125899	      0.00000000
      0.13550870	      0.00000000	      0.49031474	      0.00000000	     -0.00000000	      0.00000000	     -0.00000000	     -0.17491069	      0.31832891	      0.00000000	     -0.00000000	      0.00000000	    -60.99217233	     -0.18143832	      0.11342116	      0.00000000	     -0.00000000	      0.00000000	     57.34292984	      0.00000000	      0.00000000	      0.00000000	     -0.00000000	      0.00000000	     -0.00000000	     -0.06326869	      0.40151688	      0.00000000
      0.13575886	      0.00000000	      0.49062336	      0.00000000	     -0.00000000	      0.00000000	     -0.00000000	     -0.17486306	      0.31855168	      0.00000000	     -0.00000000	      0.00000000	    -60.96404265	     -0.18138682	      0.11348980	      0.00000000	     -0.00000000	      0.00000000	     57.31969797	      0.00000000	      0.00000000	      0.00000000	     -0.00000000	      0.00000000	     -0.00000000	     -0.06325125	      0.40177508	      0.00000000
      0.13605827	      0.00000000	      0.49099324	      0.00000000	     -0.00000000	      0.00000000	     -0.00000000	     -0.17480590	      0.31881868	      0.00000000	     -0.00000000	      0.00000000	    -60.93032707	     -0.18132504	      0.11357208	      0.00000000	     -0.00000000	      0.00000000	     57.29184076	      0.00000000	      0.00000000	      0.00000000	     -0.00000000	      0.00000000	     -0.00000000	     -0.06323032	      0.40208453	      0.00000000
      0.13635768	      0.00000000	      0.49136364	      0.00000000	     -0.00000000	      0.00000000	     -0.00000000	     -0.17474860	      0.31908607	      0.00000000	     -0.00000000	      0.00000000	    -60.89655991	     -0.18126311	      0.11365450	      0.00000000	     -0.00000000	      0.00000000	     57.26392781	      0.00000000	      0.00000000	      0.00000000	     -0.00000000	      0.00000000	     -0.00000000	     -0.06320934	      0.40239443	      0.00000000
      0.13661613	      0.00000000	      0.49168379	      0.00000000	     -0.00000000	      0.00000000	     -0.00000000	     -0.17469902	      0.31931721	      0.00000000	     -0.00000000	      0.00000000	    -60.86737077	     -0.18120953	      0.11372576	      0.00000000	     -0.00000000	      0.00000000	     57.23978864	      0.00000000	      0.00000000	      0.00000000	     -0.00000000	      0.00000000	     -0.00000000	     -0.06319119	      0.40266229	      0.00000000
      0.13693507	      0.00000000	      0.49207942	      0.00000000	     -0.00000000	      0.00000000	     -0.00000000	     -0.17463769	      0.31960286	      0.00000000	     -0.00000000	      0.00000000	    -60.83129708	     -0.18114325	      0.11381384	      0.00000000	     -0.00000000	      0.00000000	     57.20994254	      0.00000000	      0.00000000	      0.00000000	     -0.00000000	      0.00000000	     -0.00000000	     -0.06316873	      0.40299330	      0.00000000
      0.13725400	      0.00000000	      0.49247563	      0.00000000	     -0.00000000	      0.00000000	     -0.00000000	     -0.17457618	      0.31988897	      0.00000000	     -0.00000000	      0.00000000	    -60.79516479	     -0.18107681	      0.11390208	      0.00000000	     -0.00000000	      0.00000000	     57.18003309	      0.00000000	      0.00000000	      0.00000000	     -0.00000000	      0.00000000	     -0.00000000	     -0.06314622	      0.40332483	      0.00000000
      0.13748272	      0.00000000	      0.49276013	      0.00000000	     -0.00000000	      0.00000000	     -0.00000000	     -0.17453197	      0.32009441	      0.00000000	     -0.00000000	      0.00000000	    -60.76921795	     -0.18102905	      0.11396546	      0.00000000	     -0.00000000	      0.00000000	     57.15854574	      0.00000000	      0.00000000	      0.00000000	     -0.00000000	      0.00000000	     -0.00000000	     -0.06313003	      0.40356287	      0.00000000
      0.13779683	      0.00000000	      0.49315135	      0.00000000	     -0.00000000	      0.00000000	     -0.00000000	     -0.17447111	      0.32037696	      0.00000000	     -0.00000000	      0.00000000	    -60.73353350	     -0.18096332	      0.11405263	      0.00000000	     -0.00000000	      0.00000000	     57.12898192	      0.00000000	      0.00000000	      0.00000000	     -0.00000000	      0.00000000	     -0.00000000	     -0.06310776	      0.40389023	      0.00000000
      0.13811094	      0.00000000	      0.49354315	      0.00000000	     -0.00000000	      0.00000000	     -0.00000000	     -0.17441008	      0.32065994	      0.00000000	     -0.00000000	      0.00000000	    -60.69779215	     -0.18089741	      0.11413995	      0.00000000	     -0.00000000	      0.00000000	     57.09935655	      0.00000000	      0.00000000	      0.00000000	     -0.00000000	      0.00000000	     -0.00000000	     -0.06308542	      0.40421808	      0.00000000
      0.13836294	      0.00000000	      0.49385788	      0.00000000	     -0.00000000	      0.00000000	     -0.00000000	     -0.17436101	      0.32088728	      0.00000000	     -0.00000000	      0.00000000	    -60.66907800	     -0.18084442	      0.11421012	      0.00000000	     -0.00000000	      0.00000000	     57.07554547	      0.00000000	      0.00000000	      0.00000000	     -0.00000000	      0.00000000	     -0.00000000	     -0.06306745	      0.40448145	      0.00000000
      0.13861493	      0.00000000	      0.49417298	      0.00000000	     -0.00000000	      0.00000000	     -0.00000000	     -0.17431182	      0.32111490	      0.00000000	     -0.00000000	      0.00000000	    -60.64032721	     -0.18079132	      0.11428038	      0.00000000	     -0.00000000	      0.00000000	     57.05169472	      0.00000000	      0.00000000	      0.00000000	     -0.00000000	      0.00000000	     -0.00000000	     -0.06304945	      0.40474514	      0.00000000
      0.13891313	      0.00000000	      0.49454634	      0.00000000	     -0.00000000	      0.00000000	     -0.00000000	     -0.17425348	      0.32138462	      0.00000000	     -0.00000000	      0.00000000	    -60.60625756	     -0.18072834	      0.11436366	      0.00000000	     -0.00000000	      0.00000000	     57.02341963	      0.00000000	      0.00000000	      0.00000000	     -0.00000000	      0.00000000	     -0.00000000	     -0.06302810	      0.40505757	      0.00000000
      0.13921132	      0.00000000	      0.49492021	      0.00000000	     -0.00000000	      0.00000000	     -0.00000000	     -0.17419500	      0.32165474	      0.00000000	     -0.00000000	      0.00000000	    -60.57213657	     -0.18066521	      0.11444708	      0.00000000	     -0.00000000	      0.00000000	     56.99508893	      0.00000000	      0.00000000	      0.00000000	     -0.00000000	      0.00000000	     -0.00000000	     -0.06300670	      0.40537045	      0.00000000
      0.13947880	      0.00000000	      0.49525601	      0.00000000	     -0.00000000	      0.00000000	     -0.00000000	     -0.17414240	      0.32189736	      0.00000000	     -0.00000000	      0.00000000	    -60.54148655	     -0.18060846	      0.11452202	      0.00000000	     -0.00000000	      0.00000000	     56.96962914	      0.00000000	      0.00000000	      0.00000000	     -0.00000000	      0.00000000	     -0.00000000	     -0.06298745	      0.40565148	      0.00000000
      0.13974628	      0.00000000	      0.49559223	      0.00000000	     -0.00000000	      0.00000000	     -0.00000000	     -0.17408969	      0.32214031	      0.00000000	     -0.00000000	      0.00000000	    -60.51079519	     -0.18055158	      0.11459707	      0.00000000	     -0.00000000	      0.00000000	     56.94412455	      0.00000000	      0.00000000	      0.00000000	     -0.00000000	      0.00000000	     -0.00000000	     -0.06296816	      0.40593285	      0.00000000
      0.14005597	      0.00000000	      0.49598201	      0.00000000	     -0.00000000	      0.00000000	     -0.00000000	     -0.17402851	      0.32242199	      0.00000000	     -0.00000000	      0.00000000	    -60.47520928	     -0.18048557	      0.11468410	      0.00000000	     -0.00000000	      0.00000000	     56.91453953	      0.00000000	      0.00000000	      0.00000000	     -0.00000000	      0.00000000	     -0.00000000	     -0.06294577	      0.40625908	      0.00000000
      0.14036566	      0.00000000	      0.49637236	      0.00000000	     -0.00000000	      0.00000000	     -0.00000000	     -0.17396717	      0.32270410	      0.00000000	     -0.00000000	      0.00000000	    -60.43956789	     -0.18041939	      0.11477128	      0.00000000	     -0.00000000	      0.00000000	     56.88489440	      0.00000000	      0.00000000	      0.00000000	     -0.00000000	      0.00000000	     -0.00000000	     -0.06292332	      0.40658577	      0.00000000
      0.14060362	      0.00000000	      0.49667268	      0.00000000	     -0.00000000	      0.00000000	     -0.00000000	     -0.17391992	      0.32292116	      0.00000000	     -0.00000000	      0.00000000	    -60.41214284	     -0.18036843	      0.11483838	      0.00000000	     -0.00000000	      0.00000000	     56.86207378	      0.00000000	      0.00000000	      0.00000000	     -0.00000000	      0.00000000	     -0.00000000	     -0.06290604	      0.40683713	      0.00000000
      0.14092300	      0.00000000	      0.49707626	      0.00000000	     -0.00000000	      0.00000000	     -0.00000000	     -0.17385636	      0.32321288	      0.00000000	     -0.00000000	      0.00000000	    -60.37528455	     -0.18029988	      0.11492856	      0.00000000	     -0.00000000	      0.00000000	     56.83139069	      0.00000000	      0.00000000	      0.00000000	     -0.00000000	      0.00000000	     -0.00000000	     -0.06288278	      0.40717491	      0.00000000
      0.14124237	      0.00000000	      0.49748042	      0.00000000	     -0.00000000	      0.00000000	     -0.00000000	     -0.17379262	      0.32350504	      0.00000000	     -0.00000000	      0.00000000	    -60.33836718	     -0.18023115	      0.11501890	      0.00000000	     -0.00000000	      0.00000000	     56.80064355	      0.00000000	      0.00000000	      0.00000000	     -0.00000000	      0.00000000	     -0.00000000	     -0.06285946	      0.40751320	      0.00000000
      0.14149281	      0.00000000	      0.49779776	      0.00000000	     -0.00000000	      0.00000000	     -0.00000000	     -0.17374252	      0.32373446	      0.00000000	     -0.00000000	      0.00000000	    -60.30937724	     -0.18017713	      0.11508985	      0.00000000	     -0.00000000	      0.00000000	     56.77648846	      0.00000000	      0.00000000	      0.00000000	     -0.00000000	      0.00000000	     -0.00000000	     -0.06284113	      0.40777882	      0.00000000
      0.14174324	      0.00000000	      0.49811546	      0.00000000	     -0.00000000	      0.00000000	     -0.00000000	     -0.17369231	      0.32396415	      0.00000000	     -0.00000000	      0.00000000	    -60.28035095	     -0.18012300	      0.11516090	      0.00000000	     -0.00000000	      0.00000000	     56.75229394	      0.00000000	      0.00000000	      0.00000000	     -0.00000000	      0.00000000	     -0.00000000	     -0.06282276	      0.40804475	      0.00000000
      0.14203938	      0.00000000	      0.49849161	      0.00000000	     -0.00000000	      0.00000000	     -0.00000000	     -0.17363280	      0.32423612	      0.00000000	     -0.00000000	      0.00000000	    -60.24598026	     -0.18005885	      0.11524504	      0.00000000	     -0.00000000	      0.00000000	     56.72363286	      0.00000000	      0.00000000	      0.00000000	     -0.00000000	      0.00000000	     -0.00000000	     -0.06280099	      0.40835961	      0.00000000
      0.14233552	      0.00000000	      0.49886826	      0.00000000	     -0.00000000	      0.00000000	     -0.00000000	     -0.17357314	      0.32450848	      0.00000000	     -0.00000000	      0.00000000	    -60.21155869	     -0.17999455	      0.11532931	      0.00000000	     -0.00000000	      0.00000000	     56.69491657	      0.00000000	      0.00000000	      0.00000000	     -0.00000000	      0.00000000	     -0.00000000	     -0.06277916	      0.40867490	      0.00000000
      0.14261045	      0.00000000	      0.49921839	      0.00000000	     -0.00000000	      0.00000000	     -0.00000000	     -0.17351762	      0.32476168	      0.00000000	     -0.00000000	      0.00000000	    -60.17955750	     -0.17993471	      0.11540767	      0.00000000	     -0.00000000	      0.00000000	     56.66820804	      0.00000000	      0.00000000	      0.00000000	     -0.00000000	      0.00000000	     -0.00000000	     -0.06275885	      0.40896799	      0.00000000
      0.14288537	      0.00000000	      0.49956895	      0.00000000	     -0.00000000	      0.00000000	     -0.00000000	     -0.17346196	      0.32501521	      0.00000000	     -0.00000000	      0.00000000	    -60.14751242	     -0.17987475	      0.11548615	      0.00000000	     -0.00000000	      0.00000000	     56.64145187	      0.00000000	      0.00000000	      0.00000000	     -0.00000000	      0.00000000	     -0.00000000	     -0.06273850	      0.40926145	      0.00000000
      0.14319391	      0.00000000	      0.49996288	      0.00000000	     -0.00000000	      0.00000000	     -0.00000000	     -0.17339935	      0.32530013	      0.00000000	     -0.00000000	      0.00000000	    -60.11149748	     -0.17980729	      0.11557435	      0.00000000	     -0.00000000	      0.00000000	     56.61136794	      0.00000000	      0.00000000	      0.00000000	     -0.00000000	      0.00000000	     -0.00000000	     -0.06271559	      0.40959123	      0.00000000
      0.14350245	      0.00000000	      0.50035736	      0.00000000	     -0.00000000	      0.00000000	     -0.00000000	     -0.17333658	      0.32558547	      0.00000000	     -0.00000000	      0.00000000	    -60.07542721	     -0.17973967	      0.11566271	      0.00000000	     -0.00000000	      0.00000000	     56.58122393	      0.00000000	      0.00000000	      0.00000000	     -0.00000000	      0.00000000	     -0.00000000	     -0.06269263	      0.40992148	      0.00000000
      0.14376257	      0.00000000	      0.50069038	      0.00000000	     -0.00000000	      0.00000000	     -0.00000000	     -0.17328352	      0.32582636	      0.00000000	     -0.00000000	      0.00000000	    -60.04497321	     -0.17968252	      0.11573732	      0.00000000	     -0.00000000	      0.00000000	     56.55576268	      0.00000000	      0.00000000	      0.00000000	     -0.00000000	      0.00000000	     -0.00000000	     -0.06267323	      0.41020027	      0.00000000
      0.14408080	      0.00000000	      0.50109830	      0.00000000	     -0.00000000	      0.00000000	     -0.00000000	     -0.17321846	      0.32612147	      0.00000000	     -0.00000000	      0.00000000	    -60.00766412	     -0.17961245	      0.11582873	      0.00000000	     -0.00000000	      0.00000000	     56.52455679	      0.00000000	      0.00000000	      0.00000000	     -0.00000000	      0.00000000	     -0.00000000	     -0.06264943	      0.41054178	      0.00000000
      0.14439902	      0.00000000	      0.50150680	      0.00000000	     -0.00000000	      0.00000000	     -0.00000000	     -0.17315321	      0.32641701	      0.00000000	     -0.00000000	      0.00000000	    -59.97029608	     -0.17954220	      0.11592030	      0.00000000	     -0.00000000	      0.00000000	     56.49328687	      0.00000000	      0.00000000	      0.00000000	     -0.00000000	      0.00000000	     -0.00000000	     -0.06262557	      0.41088379	      0.00000000
      0.14460025	      0.00000000	      0.50176541	      0.00000000	     -0.00000000	      0.00000000	     -0.00000000	     -0.17311187	      0.32660413	      0.00000000	     -0.00000000	      0.00000000	    -59.94663625	     -0.17949768	      0.11597828	      0.00000000	     -0.00000000	      0.00000000	     56.47348050	      0.00000000	      0.00000000	      0.00000000	     -0.00000000	      0.00000000	     -0.00000000	     -0.06261045	      0.41110031	      0.00000000
      0.14489314	      0.00000000	      0.50214223	      0.00000000	     -0.00000000	      0.00000000	     -0.00000000	     -0.17305156	      0.32687680	      0.00000000	     -0.00000000	      0.00000000	    -59.91215712	     -0.17943276	      0.11606278	      0.00000000	     -0.00000000	      0.00000000	     56.44460643	      0.00000000	      0.00000000	      0.00000000	     -0.00000000	      0.00000000	     -0.00000000	     -0.06258840	      0.41141581	      0.00000000
      0.14518602	      0.00000000	      0.50251955	      0.00000000	     -0.00000000	      0.00000000	     -0.00000000	     -0.17299111	      0.32714984	      0.00000000	     -0.00000000	      0.00000000	    -59.87762799	     -0.17936769	      0.11614742	      0.00000000	     -0.00000000	      0.00000000	     56.41567803	      0.00000000	      0.00000000	      0.00000000	     -0.00000000	      0.00000000	     -0.00000000	     -0.06256629	      0.41173173	      0.00000000
      0.14544652	      0.00000000	      0.50285555	      0.00000000	     -0.00000000	      0.00000000	     -0.00000000	     -0.17293721	      0.32739301	      0.00000000	     -0.00000000	      0.00000000	    -59.84687518	     -0.17930968	      0.11622281	      0.00000000	     -0.00000000	      0.00000000	     56.38990294	      0.00000000	      0.00000000	      0.00000000	     -0.00000000	      0.00000000	     -0.00000000	     -0.06254658	      0.41201306	      0.00000000
      0.14576202	      0.00000000	      0.50326302	      0.00000000	     -0.00000000	      0.00000000	     -0.00000000	     -0.17287177	      0.32768792	      0.00000000	     -0.00000000	      0.00000000	    -59.80957593	     -0.17923926	      0.11631425	      0.00000000	     -0.00000000	      0.00000000	     56.35862783	      0.00000000	      0.00000000	      0.00000000	     -0.00000000	      0.00000000	     -0.00000000	     -0.06252265	      0.41235425	      0.00000000
      0.14607753	      0.00000000	      0.50367105	      0.00000000	     -0.00000000	      0.00000000	     -0.00000000	     -0.17280616	      0.32798326	      0.00000000	     -0.00000000	      0.00000000	    -59.77221857	     -0.17916866	      0.11640585	      0.00000000	     -0.00000000	      0.00000000	     56.32728953	      0.00000000	      0.00000000	      0.00000000	     -0.00000000	      0.00000000	     -0.00000000	     -0.06249866	      0.41269591	      0.00000000
      0.14633267	      0.00000000	      0.50400144	      0.00000000	     -0.00000000	      0.00000000	     -0.00000000	     -0.17275297	      0.32822242	      0.00000000	     -0.00000000	      0.00000000	    -59.74196595	     -0.17911144	      0.11648003	      0.00000000	     -0.00000000	      0.00000000	     56.30190068	      0.00000000	      0.00000000	      0.00000000	     -0.00000000	      0.00000000	     -0.00000000	     -0.06247922	      0.41297256	      0.00000000
      0.14665066	      0.00000000	      0.50441374	      0.00000000	     -0.00000000	      0.00000000	     -0.00000000	     -0.17268652	      0.32852090	      0.00000000	     -0.00000000	      0.00000000	    -59.70420683	     -0.17903995	      0.11657264	      0.00000000	     -0.00000000	      0.00000000	     56.27019892	      0.00000000	      0.00000000	      0.00000000	     -0.00000000	      0.00000000	     -0.00000000	     -0.06245492	      0.41331782	      0.00000000
      0.14696866	      0.00000000	      0.50482662	      0.00000000	     -0.00000000	      0.00000000	     -0.00000000	     -0.17261989	      0.32881981	      0.00000000	     -0.00000000	      0.00000000	    -59.66638858	     -0.17896829	      0.11666539	      0.00000000	     -0.00000000	      0.00000000	     56.23843285	      0.00000000	      0.00000000	      0.00000000	     -0.00000000	      0.00000000	     -0.00000000	     -0.06243056	      0.41366356	      0.00000000
      0.14720146	      0.00000000	      0.50512924	      0.00000000	     -0.00000000	      0.00000000	     -0.00000000	     -0.17257099	      0.32903892	      0.00000000	     -0.00000000	      0.00000000	    -59.63866539	     -0.17891570	      0.11673339	      0.00000000	     -0.00000000	      0.00000000	     56.21513700	      0.00000000	      0.00000000	      0.00000000	     -0.00000000	      0.00000000	     -0.00000000	     -0.06241268	      0.41391699	      0.00000000
      0.14751036	      0.00000000	      0.50553127	      0.00000000	     -0.00000000	      0.00000000	     -0.00000000	     -0.17250597	      0.32933003	      0.00000000	     -0.00000000	      0.00000000	    -59.60182984	     -0.17884578	      0.11682376	      0.00000000	     -0.00000000	      0.00000000	     56.18417187	      0.00000000	      0.00000000	      0.00000000	     -0.00000000	      0.00000000	     -0.00000000	     -0.06238891	      0.41425366	      0.00000000
      0.14781927	      0.00000000	      0.50593385	      0.00000000	     -0.00000000	      0.00000000	     -0.00000000	     -0.17244077	      0.32962155	      0.00000000	     -0.00000000	      0.00000000	    -59.56493839	     -0.17877568	      0.11691426	      0.00000000	     -0.00000000	      0.00000000	     56.15314592	      0.00000000	      0.00000000	      0.00000000	     -0.00000000	      0.00000000	     -0.00000000	     -0.06236508	      0.41459080	      0.00000000
      0.14804322	      0.00000000	      0.50622605	      0.00000000	     -0.00000000	      0.00000000	     -0.00000000	     -0.17239339	      0.32983317	      0.00000000	     -0.00000000	      0.00000000	    -59.53815721	     -0.17872475	      0.11697997	      0.00000000	     -0.00000000	      0.00000000	     56.13061412	      0.00000000	      0.00000000	      0.00000000	     -0.00000000	      0.00000000	     -0.00000000	     -0.06234776	      0.41483552	      0.00000000
      0.14835691	      0.00000000	      0.50663582	      0.00000000	     -0.00000000	      0.00000000	     -0.00000000	     -0.17232689	      0.33012994	      0.00000000	     -0.00000000	      0.00000000	    -59.50059604	     -0.17865326	      0.11707214	      0.00000000	     -0.00000000	      0.00000000	     56.09900058	      0.00000000	      0.00000000	      0.00000000	     -0.00000000	      0.00000000	     -0.00000000	     -0.06232345	      0.41517869	      0.00000000
      0.14867060	      0.00000000	      0.50704614	      0.00000000	     -0.00000000	      0.00000000	     -0.00000000	     -0.17226020	      0.33042713	      0.00000000	     -0.00000000	      0.00000000	    -59.46297714	     -0.17858160	      0.11716446	      0.00000000	     -0.00000000	      0.00000000	     56.06732420	      0.00000000	      0.00000000	      0.00000000	     -0.00000000	      0.00000000	     -0.00000000	     -0.06229908	      0.41552234	      0.00000000
      0.14892148	      0.00000000	      0.50737471	      0.00000000	     -0.00000000	      0.00000000	     -0.00000000	     -0.17220675	      0.33066514	      0.00000000	     -0.00000000	      0.00000000	    -59.43284850	     -0.17852415	      0.11723840	      0.00000000	     -0.00000000	      0.00000000	     56.04194462	      0.00000000	      0.00000000	      0.00000000	     -0.00000000	      0.00000000	     -0.00000000	     -0.06227954	      0.41579753	      0.00000000
      0.14917236	      0.00000000	      0.50770363	      0.00000000	     -0.00000000	      0.00000000	     -0.00000000	     -0.17215317	      0.33090341	      0.00000000	     -0.00000000	      0.00000000	    -59.40268289	     -0.17846658	      0.11731243	      0.00000000	     -0.00000000	      0.00000000	     56.01652478	      0.00000000	      0.00000000	      0.00000000	     -0.00000000	      0.00000000	     -0.00000000	     -0.06225996	      0.41607303	      0.00000000
      0.14947099	      0.00000000	      0.50809562	      0.00000000	     -0.00000000	      0.00000000	     -0.00000000	     -0.17208926	      0.33118739	      0.00000000	     -0.00000000	      0.00000000	    -59.36672877	     -0.17839791	      0.11740069	      0.00000000	     -0.00000000	      0.00000000	     55.98621524	      0.00000000	      0.00000000	      0.00000000	     -0.00000000	      0.00000000	     -0.00000000	     -0.06223660	      0.41640134	      0.00000000
      0.14976961	      0.00000000	      0.50848810	      0.00000000	     -0.00000000	      0.00000000	     -0.00000000	     -0.17202518	      0.33147175	      0.00000000	     -0.00000000	      0.00000000	    -59.33072222	     -0.17832908	      0.11748907	      0.00000000	     -0.00000000	      0.00000000	     55.95584860	      0.00000000	      0.00000000	      0.00000000	     -0.00000000	      0.00000000	     -0.00000000	     -0.06221318	      0.41673008	      0.00000000
      0.15004533	      0.00000000	      0.50885094	      0.00000000	     -0.00000000	      0.00000000	     -0.00000000	     -0.17196587	      0.33173464	      0.00000000	     -0.00000000	      0.00000000	    -59.29743045	     -0.17826538	      0.11757080	      0.00000000	     -0.00000000	      0.00000000	     55.92776006	      0.00000000	      0.00000000	      0.00000000	     -0.00000000	      0.00000000	     -0.00000000	     -0.06219151	      0.41703400	      0.00000000
      0.15032106	      0.00000000	      0.50921420	      0.00000000	     -0.00000000	      0.00000000	     -0.00000000	     -0.17190643	      0.33199787	      0.00000000	     -0.00000000	      0.00000000	    -59.26409393	     -0.17820153	      0.11765265	      0.00000000	     -0.00000000	      0.00000000	     55.89962277	      0.00000000	      0.00000000	      0.00000000	     -0.00000000	      0.00000000	     -0.00000000	     -0.06216979	      0.41733828	      0.00000000
      0.15062944	      0.00000000	      0.50962100	      0.00000000	     -0.00000000	      0.00000000	     -0.00000000	     -0.17183978	      0.33229266	      0.00000000	     -0.00000000	      0.00000000	    -59.22675562	     -0.17812996	      0.11774432	      0.00000000	     -0.00000000	      0.00000000	     55.86809481	      0.00000000	      0.00000000	      0.00000000	     -0.00000000	      0.00000000	     -0.00000000	     -0.06214543	      0.41767903	      0.00000000
      0.15093782	      0.00000000	      0.51002834	      0.00000000	     -0.00000000	      0.00000000	     -0.00000000	     -0.17177296	      0.33258787	      0.00000000	     -0.00000000	      0.00000000	    -59.18936125	     -0.17805822	      0.11783614	      0.00000000	     -0.00000000	      0.00000000	     55.83650578	      0.00000000	      0.00000000	      0.00000000	     -0.00000000	      0.00000000	     -0.00000000	     -0.06212101	      0.41802025	      0.00000000
      0.15120899	      0.00000000	      0.51038697	      0.00000000	     -0.00000000	      0.00000000	     -0.00000000	     -0.17171406	      0.33284779	      0.00000000	     -0.00000000	      0.00000000	    -59.15643278	     -0.17799498	      0.11791700	      0.00000000	     -0.00000000	      0.00000000	     55.80867799	      0.00000000	      0.00000000	      0.00000000	     -0.00000000	      0.00000000	     -0.00000000	     -0.06209949	      0.41832066	      0.00000000
      0.15148016	      0.00000000	      0.51074601	      0.00000000	     -0.00000000	      0.00000000	     -0.00000000	     -0.17165502	      0.33310804	      0.00000000	     -0.00000000	      0.00000000	    -59.12346091	     -0.17793161	      0.11799797	      0.00000000	     -0.00000000	      0.00000000	     55.78080290	      0.00000000	      0.00000000	      0.00000000	     -0.00000000	      0.00000000	     -0.00000000	     -0.06207792	      0.41862143	      0.00000000
      0.15178947	      0.00000000	      0.51115605	      0.00000000	     -0.00000000	      0.00000000	     -0.00000000	     -0.17158752	      0.33340527	      0.00000000	     -0.00000000	      0.00000000	    -59.08579921	     -0.17785915	      0.11809047	      0.00000000	     -0.00000000	      0.00000000	     55.74895000	      0.00000000	      0.00000000	      0.00000000	     -0.00000000	      0.00000000	     -0.00000000	     -0.06205326	      0.41896493	      0.00000000
      0.15209877	      0.00000000	      0.51156662	      0.00000000	     -0.00000000	      0.00000000	     -0.00000000	     -0.17151984	      0.33370291	      0.00000000	     -0.00000000	      0.00000000	    -59.04808098	     -0.17778652	      0.11818311	      0.00000000	     -0.00000000	      0.00000000	     55.71703548	      0.00000000	      0.00000000	      0.00000000	     -0.00000000	      0.00000000	     -0.00000000	     -0.06202853	      0.41930889	      0.00000000
      0.15236551	      0.00000000	      0.51192112	      0.00000000	     -0.00000000	      0.00000000	     -0.00000000	     -0.17146134	      0.33395991	      0.00000000	     -0.00000000	      0.00000000	    -59.01550869	     -0.17772374	      0.11826311	      0.00000000	     -0.00000000	      0.00000000	     55.68946402	      0.00000000	      0.00000000	      0.00000000	     -0.00000000	      0.00000000	     -0.00000000	     -0.06200716	      0.41960587	      0.00000000
      0.15263224	      0.00000000	      0.51227602	      0.00000000	     -0.00000000	      0.00000000	     -0.00000000	     -0.17140270	      0.33421722	      0.00000000	     -0.00000000	      0.00000000	    -58.98289431	     -0.17766083	      0.11834323	      0.00000000	     -0.00000000	      0.00000000	     55.66184668	      0.00000000	      0.00000000	      0.00000000	     -0.00000000	      0.00000000	     -0.00000000	     -0.06198573	      0.41990320	      0.00000000
      0.15294082	      0.00000000	      0.51268709	      0.00000000	     -0.00000000	      0.00000000	     -0.00000000	     -0.17133470	      0.33451529	      0.00000000	     -0.00000000	      0.00000000	    -58.94511026	     -0.17758788	      0.11843604	      0.00000000	     -0.00000000	      0.00000000	     55.62983896	      0.00000000	      0.00000000	      0.00000000	     -0.00000000	      0.00000000	     -0.00000000	     -0.06196089	      0.42024760	      0.00000000
      0.15324941	      0.00000000	      0.51309870	      0.00000000	     -0.00000000	      0.00000000	     -0.00000000	     -0.17126652	      0.33481376	      0.00000000	     -0.00000000	      0.00000000	    -58.90726979	     -0.17751475	      0.11852900	      0.00000000	     -0.00000000	      0.00000000	     55.59776975	      0.00000000	      0.00000000	      0.00000000	     -0.00000000	      0.00000000	     -0.00000000	     -0.06193599	      0.42059245	      0.00000000
      0.15351582	      0.00000000	      0.51345449	      0.00000000	     -0.00000000	      0.00000000	     -0.00000000	     -0.17120752	      0.33507178	      0.00000000	     -0.00000000	      0.00000000	    -58.87455491	     -0.17745146	      0.11860938	      0.00000000	     -0.00000000	      0.00000000	     55.57003336	      0.00000000	      0.00000000	      0.00000000	     -0.00000000	      0.00000000	     -0.00000000	     -0.06191443	      0.42089055	      0.00000000
      0.15378224	      0.00000000	      0.51381068	      0.00000000	     -0.00000000	      0.00000000	     -0.00000000	     -0.17114839	      0.33533010	      0.00000000	     -0.00000000	      0.00000000	    -58.84179792	     -0.17738805	      0.11868986	      0.00000000	     -0.00000000	      0.00000000	     55.54225107	      0.00000000	      0.00000000	      0.00000000	     -0.00000000	      0.00000000	     -0.00000000	     -0.06189283	      0.42118898	      0.00000000
      0.15412418	      0.00000000	      0.51426843	      0.00000000	     -0.00000000	      0.00000000	     -0.00000000	     -0.17107230	      0.33566211	      0.00000000	     -0.00000000	      0.00000000	    -58.79969274	     -0.17730645	      0.11879331	      0.00000000	     -0.00000000	      0.00000000	     55.50652529	      0.00000000	      0.00000000	      0.00000000	     -0.00000000	      0.00000000	     -0.00000000	     -0.06186504	      0.42157252	      0.00000000
      0.15446612	      0.00000000	      0.51472682	      0.00000000	     -0.00000000	      0.00000000	     -0.00000000	     -0.17099599	      0.33599461	      0.00000000	     -0.00000000	      0.00000000	    -58.75751809	     -0.17722464	      0.11889694	      0.00000000	     -0.00000000	      0.00000000	     55.47072379	      0.00000000	      0.00000000	      0.00000000	     -0.00000000	      0.00000000	     -0.00000000	     -0.06183717	      0.42195661	      0.00000000
      0.15469286	      0.00000000	      0.51503115	      0.00000000	     -0.00000000	      0.00000000	     -0.00000000	     -0.17094527	      0.33621537	      0.00000000	     -0.00000000	      0.00000000	    -58.72951367	     -0.17717027	      0.11896576	      0.00000000	     -0.00000000	      0.00000000	     55.44694192	      0.00000000	      0.00000000	      0.00000000	     -0.00000000	      0.00000000	     -0.00000000	     -0.06181864	      0.42221160	      0.00000000
      0.15491960	      0.00000000	      0.51533576	      0.00000000	     -0.00000000	      0.00000000	     -0.00000000	     -0.17089445	      0.33643635	      0.00000000	     -0.00000000	      0.00000000	    -58.70147865	     -0.17711579	      0.11903465	      0.00000000	     -0.00000000	      0.00000000	     55.42312671	      0.00000000	      0.00000000	      0.00000000	     -0.00000000	      0.00000000	     -0.00000000	     -0.06180008	      0.42246685	      0.00000000
      0.15521082	      0.00000000	      0.51572741	      0.00000000	     -0.00000000	      0.00000000	     -0.00000000	     -0.17082904	      0.33672049	      0.00000000	     -0.00000000	      0.00000000	    -58.66542690	     -0.17704569	      0.11912324	      0.00000000	     -0.00000000	      0.00000000	     55.39249059	      0.00000000	      0.00000000	      0.00000000	     -0.00000000	      0.00000000	     -0.00000000	     -0.06177620	      0.42279503	      0.00000000
      0.15550204	      0.00000000	      0.51611953	      0.00000000	     -0.00000000	      0.00000000	     -0.00000000	     -0.17076347	      0.33700499	      0.00000000	     -0.00000000	      0.00000000	    -58.62932463	     -0.17697542	      0.11921196	      0.00000000	     -0.00000000	      0.00000000	     55.36179938	      0.00000000	      0.00000000	      0.00000000	     -0.00000000	      0.00000000	     -0.00000000	     -0.06175225	      0.42312361	      0.00000000
      0.15578571	      0.00000000	      0.51650194	      0.00000000	     -0.00000000	      0.00000000	     -0.00000000	     -0.17069945	      0.33728247	      0.00000000	     -0.00000000	      0.00000000	    -58.59410931	     -0.17690682	      0.11929851	      0.00000000	     -0.00000000	      0.00000000	     55.33185049	      0.00000000	      0.00000000	      0.00000000	     -0.00000000	      0.00000000	     -0.00000000	     -0.06172887	      0.42344407	      0.00000000
      0.15606938	      0.00000000	      0.51688480	      0.00000000	     -0.00000000	      0.00000000	     -0.00000000	     -0.17063527	      0.33756029	      0.00000000	     -0.00000000	      0.00000000	    -58.55884599	     -0.17683806	      0.11938518	      0.00000000	     -0.00000000	      0.00000000	     55.30184924	      0.00000000	      0.00000000	      0.00000000	     -0.00000000	      0.00000000	     -0.00000000	     -0.06170543	      0.42376491	      0.00000000
      0.15637511	      0.00000000	      0.51729794	      0.00000000	     -0.00000000	      0.00000000	     -0.00000000	     -0.17056593	      0.33786010	      0.00000000	     -0.00000000	      0.00000000	    -58.52078638	     -0.17676378	      0.11947872	      0.00000000	     -0.00000000	      0.00000000	     55.26945605	      0.00000000	      0.00000000	      0.00000000	     -0.00000000	      0.00000000	     -0.00000000	     -0.06168011	      0.42411112	      0.00000000
      0.15668084	      0.00000000	      0.51771160	      0.00000000	     -0.00000000	      0.00000000	     -0.00000000	     -0.17049642	      0.33816031	      0.00000000	     -0.00000000	      0.00000000	    -58.48267092	     -0.17668932	      0.11957240	      0.00000000	     -0.00000000	      0.00000000	     55.23700194	      0.00000000	      0.00000000	      0.00000000	     -0.00000000	      0.00000000	     -0.00000000	     -0.06165473	      0.42445778	      0.00000000
      0.15696720	      0.00000000	      0.51809951	      0.00000000	     -0.00000000	      0.00000000	     -0.00000000	     -0.17043115	      0.33844186	      0.00000000	     -0.00000000	      0.00000000	    -58.44691977	     -0.17661941	      0.11966027	      0.00000000	     -0.00000000	      0.00000000	     55.20654882	      0.00000000	      0.00000000	      0.00000000	     -0.00000000	      0.00000000	     -0.00000000	     -0.06163090	      0.42478288	      0.00000000
      0.15725356	      0.00000000	      0.51848788	      0.00000000	     -0.00000000	      0.00000000	     -0.00000000	     -0.17036572	      0.33872376	      0.00000000	     -0.00000000	      0.00000000	    -58.41111955	     -0.17654934	      0.11974827	      0.00000000	     -0.00000000	      0.00000000	     55.17604218	      0.00000000	      0.00000000	      0.00000000	     -0.00000000	      0.00000000	     -0.00000000	     -0.06160701	      0.42510836	      0.00000000
      0.15756168	      0.00000000	      0.51890627	      0.00000000	     -0.00000000	      0.00000000	     -0.00000000	     -0.17029515	      0.33902747	      0.00000000	     -0.00000000	      0.00000000	    -58.37254456	     -0.17647378	      0.11984309	      0.00000000	     -0.00000000	      0.00000000	     55.14315794	      0.00000000	      0.00000000	      0.00000000	     -0.00000000	      0.00000000	     -0.00000000	     -0.06158124	      0.42545901	      0.00000000
      0.15786980	      0.00000000	      0.51932518	      0.00000000	     -0.00000000	      0.00000000	     -0.00000000	     -0.17022440	      0.33933158	      0.00000000	     -0.00000000	      0.00000000	    -58.33391267	     -0.17639803	      0.11993805	      0.00000000	     -0.00000000	      0.00000000	     55.11021164	      0.00000000	      0.00000000	      0.00000000	     -0.00000000	      0.00000000	     -0.00000000	     -0.06155541	      0.42581010	      0.00000000
      0.15815519	      0.00000000	      0.51971367	      0.00000000	     -0.00000000	      0.00000000	     -0.00000000	     -0.17015870	      0.33961363	      0.00000000	     -0.00000000	      0.00000000	    -58.29807852	     -0.17632769	      0.12002614	      0.00000000	     -0.00000000	      0.00000000	     55.07963921	      0.00000000	      0.00000000	      0.00000000	     -0.00000000	      0.00000000	     -0.00000000	     -0.06153143	      0.42613571	      0.00000000
      0.15844059	      0.00000000	      0.52010261	      0.00000000	     -0.00000000	      0.00000000	     -0.00000000	     -0.17009284	      0.33989602	      0.00000000	     -0.00000000	      0.00000000	    -58.26219548	     -0.17625720	      0.12011434	      0.00000000	     -0.00000000	      0.00000000	     55.04901344	      0.00000000	      0.00000000	      0.00000000	     -0.00000000	      0.00000000	     -0.00000000	     -0.06150738	      0.42646170	      0.00000000
      0.15874935	      0.00000000	      0.52052389	      0.00000000	     -0.00000000	      0.00000000	     -0.00000000	     -0.17002142	      0.34020193	      0.00000000	     -0.00000000	      0.00000000	    -58.22331975	     -0.17618076	      0.12020991	      0.00000000	     -0.00000000	      0.00000000	     55.01582035	      0.00000000	      0.00000000	      0.00000000	     -0.00000000	      0.00000000	     -0.00000000	     -0.06148131	      0.42681481	      0.00000000
      0.15905812	      0.00000000	      0.52094570	      0.00000000	     -0.00000000	      0.00000000	     -0.00000000	     -0.16994981	      0.34050823	      0.00000000	     -0.00000000	      0.00000000	    -58.18438671	     -0.17610413	      0.12030562	      0.00000000	     -0.00000000	      0.00000000	     54.98256472	      0.00000000	      0.00000000	      0.00000000	     -0.00000000	      0.00000000	     -0.00000000	     -0.06145517	      0.42716836	      0.00000000
      0.15934297	      0.00000000	      0.52133531	      0.00000000	     -0.00000000	      0.00000000	     -0.00000000	     -0.16988359	      0.34079117	      0.00000000	     -0.00000000	      0.00000000	    -58.14841805	     -0.17603327	      0.12039404	      0.00000000	     -0.00000000	      0.00000000	     54.95182913	      0.00000000	      0.00000000	      0.00000000	     -0.00000000	      0.00000000	     -0.00000000	     -0.06143100	      0.42749494	      0.00000000
      0.15962782	      0.00000000	      0.52172537	      0.00000000	     -0.00000000	      0.00000000	     -0.00000000	     -0.16981721	      0.34107445	      0.00000000	     -0.00000000	      0.00000000	    -58.11240054	     -0.17596225	      0.12048258	      0.00000000	     -0.00000000	      0.00000000	     54.92104024	      0.00000000	      0.00000000	      0.00000000	     -0.00000000	      0.00000000	     -0.00000000	     -0.06140677	      0.42782189	      0.00000000
      0.15993673	      0.00000000	      0.52214889	      0.00000000	     -0.00000000	      0.00000000	     -0.00000000	     -0.16974504	      0.34138206	      0.00000000	     -0.00000000	      0.00000000	    -58.07328444	     -0.17588505	      0.12057875	      0.00000000	     -0.00000000	      0.00000000	     54.88758949	      0.00000000	      0.00000000	      0.00000000	     -0.00000000	      0.00000000	     -0.00000000	     -0.06138042	      0.42817690	      0.00000000
      0.16024565	      0.00000000	      0.52257293	      0.00000000	     -0.00000000	      0.00000000	     -0.00000000	     -0.16967269	      0.34169007	      0.00000000	     -0.00000000	      0.00000000	    -58.03411078	     -0.17580766	      0.12067505	      0.00000000	     -0.00000000	      0.00000000	     54.85407594	      0.00000000	      0.00000000	      0.00000000	     -0.00000000	      0.00000000	     -0.00000000	     -0.06135402	      0.42853236	      0.00000000
      0.16053092	      0.00000000	      0.52296498	      0.00000000	     -0.00000000	      0.00000000	     -0.00000000	     -0.16960571	      0.34197486	      0.00000000	     -0.00000000	      0.00000000	    -57.99788485	     -0.17573602	      0.12076411	      0.00000000	     -0.00000000	      0.00000000	     54.82307215	      0.00000000	      0.00000000	      0.00000000	     -0.00000000	      0.00000000	     -0.00000000	     -0.06132957	      0.42886101	      0.00000000
      0.16081619	      0.00000000	      0.52335747	      0.00000000	     -0.00000000	      0.00000000	     -0.00000000	     -0.16953857	      0.34226000	      0.00000000	     -0.00000000	      0.00000000	    -57.96160977	     -0.17566423	      0.12085328	      0.00000000	     -0.00000000	      0.00000000	     54.79201470	      0.00000000	      0.00000000	      0.00000000	     -0.00000000	      0.00000000	     -0.00000000	     -0.06130507	      0.42919003	      0.00000000
      0.16112509	      0.00000000	      0.52378298	      0.00000000	     -0.00000000	      0.00000000	     -0.00000000	     -0.16946569	      0.34256913	      0.00000000	     -0.00000000	      0.00000000	    -57.92227466	     -0.17558630	      0.12094999	      0.00000000	     -0.00000000	      0.00000000	     54.75832433	      0.00000000	      0.00000000	      0.00000000	     -0.00000000	      0.00000000	     -0.00000000	     -0.06127847	      0.42954674	      0.00000000
      0.16143398	      0.00000000	      0.52420900	      0.00000000	     -0.00000000	      0.00000000	     -0.00000000	     -0.16939262	      0.34287867	      0.00000000	     -0.00000000	      0.00000000	    -57.88288181	     -0.17550818	      0.12104683	      0.00000000	     -0.00000000	      0.00000000	     54.72457094	      0.00000000	      0.00000000	      0.00000000	     -0.00000000	      0.00000000	     -0.00000000	     -0.06125180	      0.42990389	      0.00000000
      0.16172048	      0.00000000	      0.52460460	      0.00000000	     -0.00000000	      0.00000000	     -0.00000000	     -0.16932469	      0.34316612	      0.00000000	     -0.00000000	      0.00000000	    -57.84629423	     -0.17543556	      0.12113677	      0.00000000	     -0.00000000	      0.00000000	     54.69320910	      0.00000000	      0.00000000	      0.00000000	     -0.00000000	      0.00000000	     -0.00000000	     -0.06122701	      0.43023554	      0.00000000
      0.16200697	      0.00000000	      0.52500065	      0.00000000	     -0.00000000	      0.00000000	     -0.00000000	     -0.16925659	      0.34345392	      0.00000000	     -0.00000000	      0.00000000	    -57.80965689	     -0.17536277	      0.12122684	      0.00000000	     -0.00000000	      0.00000000	     54.66179296	      0.00000000	      0.00000000	      0.00000000	     -0.00000000	      0.00000000	     -0.00000000	     -0.06120216	      0.43056758	      0.00000000
      0.16231578	      0.00000000	      0.52542804	      0.00000000	     -0.00000000	      0.00000000	     -0.00000000	     -0.16918301	      0.34376451	      0.00000000	     -0.00000000	      0.00000000	    -57.77011066	     -0.17528413	      0.12132406	      0.00000000	     -0.00000000	      0.00000000	     54.62786943	      0.00000000	      0.00000000	      0.00000000	     -0.00000000	      0.00000000	     -0.00000000	     -0.06117531	      0.43092589	      0.00000000
      0.16262458	      0.00000000	      0.52585595	      0.00000000	     -0.00000000	      0.00000000	     -0.00000000	     -0.16910924	      0.34407550	      0.00000000	     -0.00000000	      0.00000000	    -57.73050654	     -0.17520530	      0.12142142	      0.00000000	     -0.00000000	      0.00000000	     54.59388271	      0.00000000	      0.00000000	      0.00000000	     -0.00000000	      0.00000000	     -0.00000000	     -0.06114839	      0.43128466	      0.00000000
      0.16291281	      0.00000000	      0.52625581	      0.00000000	     -0.00000000	      0.00000000	     -0.00000000	     -0.16904022	      0.34436613	      0.00000000	     -0.00000000	      0.00000000	    -57.69348943	     -0.17513155	      0.12151242	      0.00000000	     -0.00000000	      0.00000000	     54.56210387	      0.00000000	      0.00000000	      0.00000000	     -0.00000000	      0.00000000	     -0.00000000	     -0.06112321	      0.43161991	      0.00000000
      0.16320104	      0.00000000	      0.52665612	      0.00000000	     -0.00000000	      0.00000000	     -0.00000000	     -0.16897103	      0.34465711	      0.00000000	     -0.00000000	      0.00000000	    -57.65642179	     -0.17505763	      0.12160354	      0.00000000	     -0.00000000	      0.00000000	     54.53026989	      0.00000000	      0.00000000	      0.00000000	     -0.00000000	      0.00000000	     -0.00000000	     -0.06109797	      0.43195555	      0.00000000
      0.16350970	      0.00000000	      0.52708533	      0.00000000	     -0.00000000	      0.00000000	     -0.00000000	     -0.16889676	      0.34496911	      0.00000000	     -0.00000000	      0.00000000	    -57.61666918	     -0.17497828	      0.12170126	      0.00000000	     -0.00000000	      0.00000000	     54.49611698	      0.00000000	      0.00000000	      0.00000000	     -0.00000000	      0.00000000	     -0.00000000	     -0.06107086	      0.43231543	      0.00000000
      0.16381837	      0.00000000	      0.52751506	      0.00000000	     -0.00000000	      0.00000000	     -0.00000000	     -0.16882229	      0.34528151	      0.00000000	     -0.00000000	      0.00000000	    -57.57685851	     -0.17489874	      0.12179912	      0.00000000	     -0.00000000	      0.00000000	     54.46190071	      0.00000000	      0.00000000	      0.00000000	     -0.00000000	      0.00000000	     -0.00000000	     -0.06104370	      0.43267575	      0.00000000
      0.16410859	      0.00000000	      0.52791957	      0.00000000	     -0.00000000	      0.00000000	     -0.00000000	     -0.16875210	      0.34557559	      0.00000000	     -0.00000000	      0.00000000	    -57.53937459	     -0.17482377	      0.12189125	      0.00000000	     -0.00000000	      0.00000000	     54.42967194	      0.00000000	      0.00000000	      0.00000000	     -0.00000000	      0.00000000	     -0.00000000	     -0.06101809	      0.43301493	      0.00000000
      0.16439880	      0.00000000	      0.52832454	      0.00000000	     -0.00000000	      0.00000000	     -0.00000000	     -0.16868174	      0.34587003	      0.00000000	     -0.00000000	      0.00000000	    -57.50183926	     -0.17474863	      0.12198352	      0.00000000	     -0.00000000	      0.00000000	     54.39738705	      0.00000000	      0.00000000	      0.00000000	     -0.00000000	      0.00000000	     -0.00000000	     -0.06099242	      0.43335450	      0.00000000
      0.16470729	      0.00000000	      0.52875550	      0.00000000	     -0.00000000	      0.00000000	     -0.00000000	     -0.16860677	      0.34618339	      0.00000000	     -0.00000000	      0.00000000	    -57.46188507	     -0.17466858	      0.12208172	      0.00000000	     -0.00000000	      0.00000000	     54.36300861	      0.00000000	      0.00000000	      0.00000000	     -0.00000000	      0.00000000	     -0.00000000	     -0.06096507	      0.43371587	      0.00000000
      0.16501577	      0.00000000	      0.52918697	      0.00000000	     -0.00000000	      0.00000000	     -0.00000000	     -0.16853160	      0.34649715	      0.00000000	     -0.00000000	      0.00000000	    -57.42187269	     -0.17458833	      0.12218007	      0.00000000	     -0.00000000	      0.00000000	     54.32856666	      0.00000000	      0.00000000	      0.00000000	     -0.00000000	      0.00000000	     -0.00000000	     -0.06093765	      0.43407769	      0.00000000
      0.16530807	      0.00000000	      0.52959629	      0.00000000	     -0.00000000	      0.00000000	     -0.00000000	     -0.16846020	      0.34679481	      0.00000000	     -0.00000000	      0.00000000	    -57.38390529	     -0.17451211	      0.12227339	      0.00000000	     -0.00000000	      0.00000000	     54.29587260	      0.00000000	      0.00000000	      0.00000000	     -0.00000000	      0.00000000	     -0.00000000	     -0.06091160	      0.43442093	      0.00000000
      0.16560037	      0.00000000	      0.53000607	      0.00000000	     -0.00000000	      0.00000000	     -0.00000000	     -0.16838863	      0.34709283	      0.00000000	     -0.00000000	      0.00000000	    -57.34588554	     -0.17443571	      0.12236683	      0.00000000	     -0.00000000	      0.00000000	     54.26312141	      0.00000000	      0.00000000	      0.00000000	     -0.00000000	      0.00000000	     -0.00000000	     -0.06088550	      0.43476456	      0.00000000
      0.16590862	      0.00000000	      0.53043871	      0.00000000	     -0.00000000	      0.00000000	     -0.00000000	     -0.16831297	      0.34740750	      0.00000000	     -0.00000000	      0.00000000	    -57.30573472	     -0.17435496	      0.12246550	      0.00000000	     -0.00000000	      0.00000000	     54.22852141	      0.00000000	      0.00000000	      0.00000000	     -0.00000000	      0.00000000	     -0.00000000	     -0.06085790	      0.43512738	      0.00000000
      0.16621687	      0.00000000	      0.53087187	      0.00000000	     -0.00000000	      0.00000000	     -0.00000000	     -0.16823711	      0.34772256	      0.00000000	     -0.00000000	      0.00000000	    -57.26552557	     -0.17427401	      0.12256432	      0.00000000	     -0.00000000	      0.00000000	     54.19385777	      0.00000000	      0.00000000	      0.00000000	     -0.00000000	      0.00000000	     -0.00000000	     -0.06083023	      0.43549063	      0.00000000
      0.16651125	      0.00000000	      0.53128600	      0.00000000	     -0.00000000	      0.00000000	     -0.00000000	     -0.16816449	      0.34802381	      0.00000000	     -0.00000000	      0.00000000	    -57.22707142	     -0.17419652	      0.12265882	      0.00000000	     -0.00000000	      0.00000000	     54.16069460	      0.00000000	      0.00000000	      0.00000000	     -0.00000000	      0.00000000	     -0.00000000	     -0.06080374	      0.43583794	      0.00000000
      0.16680563	      0.00000000	      0.53170061	      0.00000000	     -0.00000000	      0.00000000	     -0.00000000	     -0.16809169	      0.34832542	      0.00000000	     -0.00000000	      0.00000000	    -57.18856399	     -0.17411884	      0.12275345	      0.00000000	     -0.00000000	      0.00000000	     54.12747327	      0.00000000	      0.00000000	      0.00000000	     -0.00000000	      0.00000000	     -0.00000000	     -0.06077719	      0.43618565	      0.00000000
      0.16711360	      0.00000000	      0.53213487	      0.00000000	     -0.00000000	      0.00000000	     -0.00000000	     -0.16801534	      0.34864134	      0.00000000	     -0.00000000	      0.00000000	    -57.14822074	     -0.17403739	      0.12285258	      0.00000000	     -0.00000000	      0.00000000	     54.09265510	      0.00000000	      0.00000000	      0.00000000	     -0.00000000	      0.00000000	     -0.00000000	     -0.06074935	      0.43654985	      0.00000000
      0.16742158	      0.00000000	      0.53256964	      0.00000000	     -0.00000000	      0.00000000	     -0.00000000	     -0.16793880	      0.34895766	      0.00000000	     -0.00000000	      0.00000000	    -57.10781906	     -0.17395574	      0.12295185	      0.00000000	     -0.00000000	      0.00000000	     54.05777317	      0.00000000	      0.00000000	      0.00000000	     -0.00000000	      0.00000000	     -0.00000000	     -0.06072143	      0.43691449	      0.00000000
      0.16771795	      0.00000000	      0.53298851	      0.00000000	     -0.00000000	      0.00000000	     -0.00000000	     -0.16786495	      0.34926244	      0.00000000	     -0.00000000	      0.00000000	    -57.06888414	     -0.17387698	      0.12304752	      0.00000000	     -0.00000000	      0.00000000	     54.02414503	      0.00000000	      0.00000000	      0.00000000	     -0.00000000	      0.00000000	     -0.00000000	     -0.06069450	      0.43726580	      0.00000000
      0.16801433	      0.00000000	      0.53340785	      0.00000000	     -0.00000000	      0.00000000	     -0.00000000	     -0.16779093	      0.34956758	      0.00000000	     -0.00000000	      0.00000000	    -57.02989499	     -0.17379803	      0.12314331	      0.00000000	     -0.00000000	      0.00000000	     53.99045772	      0.00000000	      0.00000000	      0.00000000	     -0.00000000	      0.00000000	     -0.00000000	     -0.06066750	      0.43761752	      0.00000000
      0.16832200	      0.00000000	      0.53384369	      0.00000000	     -0.00000000	      0.00000000	     -0.00000000	     -0.16771389	      0.34988474	      0.00000000	     -0.00000000	      0.00000000	    -56.98936177	     -0.17371588	      0.12324289	      0.00000000	     -0.00000000	      0.00000000	     53.95542326	      0.00000000	      0.00000000	      0.00000000	     -0.00000000	      0.00000000	     -0.00000000	     -0.06063941	      0.43798307	      0.00000000
      0.16862967	      0.00000000	      0.53428003	      0.00000000	     -0.00000000	      0.00000000	     -0.00000000	     -0.16763665	      0.35020229	      0.00000000	     -0.00000000	      0.00000000	    -56.94876999	     -0.17363353	      0.12334261	      0.00000000	     -0.00000000	      0.00000000	     53.92032491	      0.00000000	      0.00000000	      0.00000000	     -0.00000000	      0.00000000	     -0.00000000	     -0.06061125	      0.43834905	      0.00000000
      0.16892791	      0.00000000	      0.53470347	      0.00000000	     -0.00000000	      0.00000000	     -0.00000000	     -0.16756160	      0.35051047	      0.00000000	     -0.00000000	      0.00000000	    -56.90936712	     -0.17355352	      0.12343940	      0.00000000	     -0.00000000	      0.00000000	     53.88624192	      0.00000000	      0.00000000	      0.00000000	     -0.00000000	      0.00000000	     -0.00000000	     -0.06058388	      0.43870423	      0.00000000
      0.16922615	      0.00000000	      0.53512739	      0.00000000	     -0.00000000	      0.00000000	     -0.00000000	     -0.16748636	      0.35081902	      0.00000000	     -0.00000000	      0.00000000	    -56.86990912	     -0.17347332	      0.12353632	      0.00000000	     -0.00000000	      0.00000000	     53.85209878	      0.00000000	      0.00000000	      0.00000000	     -0.00000000	      0.00000000	     -0.00000000	     -0.06055645	      0.43905981	      0.00000000
      0.16953352	      0.00000000	      0.53556478	      0.00000000	     -0.00000000	      0.00000000	     -0.00000000	     -0.16740862	      0.35113740	      0.00000000	     -0.00000000	      0.00000000	    -56.82918554	     -0.17339046	      0.12363635	      0.00000000	     -0.00000000	      0.00000000	     53.81684751	      0.00000000	      0.00000000	      0.00000000	     -0.00000000	      0.00000000	     -0.00000000	     -0.06052810	      0.43942671	      0.00000000
      0.16984089	      0.00000000	      0.53600268	      0.00000000	     -0.00000000	      0.00000000	     -0.00000000	     -0.16733069	      0.35145617	      0.00000000	     -0.00000000	      0.00000000	    -56.78840329	     -0.17330741	      0.12373651	      0.00000000	     -0.00000000	      0.00000000	     53.78153223	      0.00000000	      0.00000000	      0.00000000	     -0.00000000	      0.00000000	     -0.00000000	     -0.06049969	      0.43979403	      0.00000000
      0.17014082	      0.00000000	      0.53643048	      0.00000000	     -0.00000000	      0.00000000	     -0.00000000	     -0.16725446	      0.35176761	      0.00000000	     -0.00000000	      0.00000000	    -56.74855053	     -0.17322617	      0.12383438	      0.00000000	     -0.00000000	      0.00000000	     53.74700912	      0.00000000	      0.00000000	      0.00000000	     -0.00000000	      0.00000000	     -0.00000000	     -0.06047189	      0.44015289	      0.00000000
      0.17044076	      0.00000000	      0.53685876	      0.00000000	     -0.00000000	      0.00000000	     -0.00000000	     -0.16717803	      0.35207941	      0.00000000	     -0.00000000	      0.00000000	    -56.70864179	     -0.17314473	      0.12393238	      0.00000000	     -0.00000000	      0.00000000	     53.71242494	      0.00000000	      0.00000000	      0.00000000	     -0.00000000	      0.00000000	     -0.00000000	     -0.06044403	      0.44051216	      0.00000000
      0.17074784	      0.00000000	      0.53729774	      0.00000000	     -0.00000000	      0.00000000	     -0.00000000	     -0.16709959	      0.35239903	      0.00000000	     -0.00000000	      0.00000000	    -56.66772391	     -0.17306116	      0.12403286	      0.00000000	     -0.00000000	      0.00000000	     53.67695324	      0.00000000	      0.00000000	      0.00000000	     -0.00000000	      0.00000000	     -0.00000000	     -0.06041543	      0.44088041	      0.00000000
      0.17105493	      0.00000000	      0.53773723	      0.00000000	     -0.00000000	      0.00000000	     -0.00000000	     -0.16702095	      0.35271904	      0.00000000	     -0.00000000	      0.00000000	    -56.62674722	     -0.17297739	      0.12413347	      0.00000000	     -0.00000000	      0.00000000	     53.64141741	      0.00000000	      0.00000000	      0.00000000	     -0.00000000	      0.00000000	     -0.00000000	     -0.06038677	      0.44124910	      0.00000000
      0.17135637	      0.00000000	      0.53816912	      0.00000000	     -0.00000000	      0.00000000	     -0.00000000	     -0.16694356	      0.35303354	      0.00000000	     -0.00000000	      0.00000000	    -56.58646627	     -0.17289496	      0.12423236	      0.00000000	     -0.00000000	      0.00000000	     53.60647215	      0.00000000	      0.00000000	      0.00000000	     -0.00000000	      0.00000000	     -0.00000000	     -0.06035856	      0.44161142	      0.00000000
      0.17165781	      0.00000000	      0.53860150	      0.00000000	     -0.00000000	      0.00000000	     -0.00000000	     -0.16686598	      0.35334842	      0.00000000	     -0.00000000	      0.00000000	    -56.54612853	     -0.17281233	      0.12433139	      0.00000000	     -0.00000000	      0.00000000	     53.57146496	      0.00000000	      0.00000000	      0.00000000	     -0.00000000	      0.00000000	     -0.00000000	     -0.06033028	      0.44197416	      0.00000000
      0.17196466	      0.00000000	      0.53904214	      0.00000000	     -0.00000000	      0.00000000	     -0.00000000	     -0.16678681	      0.35366932	      0.00000000	     -0.00000000	      0.00000000	    -56.50500846	     -0.17272802	      0.12443233	      0.00000000	     -0.00000000	      0.00000000	     53.53576582	      0.00000000	      0.00000000	      0.00000000	     -0.00000000	      0.00000000	     -0.00000000	     -0.06030142	      0.44234383	      0.00000000
      0.17227151	      0.00000000	      0.53948328	      0.00000000	     -0.00000000	      0.00000000	     -0.00000000	     -0.16670744	      0.35399062	      0.00000000	     -0.00000000	      0.00000000	    -56.46382942	     -0.17264351	      0.12453341	      0.00000000	     -0.00000000	      0.00000000	     53.50000239	      0.00000000	      0.00000000	      0.00000000	     -0.00000000	      0.00000000	     -0.00000000	     -0.06027249	      0.44271393	      0.00000000
      0.17257425	      0.00000000	      0.53991900	      0.00000000	     -0.00000000	      0.00000000	     -0.00000000	     -0.16662894	      0.35430799	      0.00000000	     -0.00000000	      0.00000000	    -56.42314378	     -0.17255993	      0.12463326	      0.00000000	     -0.00000000	      0.00000000	     53.46465463	      0.00000000	      0.00000000	      0.00000000	     -0.00000000	      0.00000000	     -0.00000000	     -0.06024387	      0.44307950	      0.00000000
      0.17287699	      0.00000000	      0.54035520	      0.00000000	     -0.00000000	      0.00000000	     -0.00000000	     -0.16655024	      0.35462573	      0.00000000	     -0.00000000	      0.00000000	    -56.38240061	     -0.17247615	      0.12473325	      0.00000000	     -0.00000000	      0.00000000	     53.42924416	      0.00000000	      0.00000000	      0.00000000	     -0.00000000	      0.00000000	     -0.00000000	     -0.06021519	      0.44344548	      0.00000000
      0.17317973	      0.00000000	      0.54079190	      0.00000000	     -0.00000000	      0.00000000	     -0.00000000	     -0.16647135	      0.35494385	      0.00000000	     -0.00000000	      0.00000000	    -56.34159984	     -0.17239217	      0.12483337	      0.00000000	     -0.00000000	      0.00000000	     53.39377089	      0.00000000	      0.00000000	      0.00000000	     -0.00000000	      0.00000000	     -0.00000000	     -0.06018643	      0.44381187	      0.00000000
      0.17348248	      0.00000000	      0.54122907	      0.00000000	     -0.00000000	      0.00000000	     -0.00000000	     -0.16639226	      0.35526234	      0.00000000	     -0.00000000	      0.00000000	    -56.30074142	     -0.17230799	      0.12493362	      0.00000000	     -0.00000000	      0.00000000	     53.35823478	      0.00000000	      0.00000000	      0.00000000	     -0.00000000	      0.00000000	     -0.00000000	     -0.06015761	      0.44417868	      0.00000000
      0.17378522	      0.00000000	      0.54166673	      0.00000000	     -0.00000000	      0.00000000	     -0.00000000	     -0.16631297	      0.35558121	      0.00000000	     -0.00000000	      0.00000000	    -56.25982528	     -0.17222361	      0.12503401	      0.00000000	     -0.00000000	      0.00000000	     53.32263575	      0.00000000	      0.00000000	      0.00000000	     -0.00000000	      0.00000000	     -0.00000000	     -0.06012871	      0.44454590	      0.00000000
      0.17408796	      0.00000000	      0.54210488	      0.00000000	     -0.00000000	      0.00000000	     -0.00000000	     -0.16623349	      0.35590044	      0.00000000	     -0.00000000	      0.00000000	    -56.21885136	     -0.17213903	      0.12513453	      0.00000000	     -0.00000000	      0.00000000	     53.28697374	      0.00000000	      0.00000000	      0.00000000	     -0.00000000	      0.00000000	     -0.00000000	     -0.06009975	      0.44491353	      0.00000000
      0.17439070	      0.00000000	      0.54254351	      0.00000000	     -0.00000000	      0.00000000	     -0.00000000	     -0.16615381	      0.35622006	      0.00000000	     -0.00000000	      0.00000000	    -56.17781958	     -0.17205425	      0.12523517	      0.00000000	     -0.00000000	      0.00000000	     53.25124868	      0.00000000	      0.00000000	      0.00000000	     -0.00000000	      0.00000000	     -0.00000000	     -0.06007071	      0.44528158	      0.00000000
      0.17469344	      0.00000000	      0.54298262	      0.00000000	     -0.00000000	      0.00000000	     -0.00000000	     -0.16607393	      0.35654004	      0.00000000	     -0.00000000	      0.00000000	    -56.13672990	     -0.17196927	      0.12533596	      0.00000000	     -0.00000000	      0.00000000	     53.21546052	      0.00000000	      0.00000000	      0.00000000	     -0.00000000	      0.00000000	     -0.00000000	     -0.06004160	      0.44565004	      0.00000000
      0.17499619	      0.00000000	      0.54342222	      0.00000000	     -0.00000000	      0.00000000	     -0.00000000	     -0.16599386	      0.35686040	      0.00000000	     -0.00000000	      0.00000000	    -56.09558223	     -0.17188408	      0.12543687	      0.00000000	     -0.00000000	      0.00000000	     53.17960917	      0.00000000	      0.00000000	      0.00000000	     -0.00000000	      0.00000000	     -0.00000000	     -0.06001242	      0.44601892	      0.00000000
      0.17529893	      0.00000000	      0.54386229	      0.00000000	     -0.00000000	      0.00000000	     -0.00000000	     -0.16591358	      0.35718112	      0.00000000	     -0.00000000	      0.00000000	    -56.05437652	     -0.17179870	      0.12553791	      0.00000000	     -0.00000000	      0.00000000	     53.14369458	      0.00000000	      0.00000000	      0.00000000	     -0.00000000	      0.00000000	     -0.00000000	     -0.05998317	      0.44638820	      0.00000000
      0.17560167	      0.00000000	      0.54430285	      0.00000000	     -0.00000000	      0.00000000	     -0.00000000	     -0.16583311	      0.35750222	      0.00000000	     -0.00000000	      0.00000000	    -56.01311270	     -0.17171311	      0.12563909	      0.00000000	     -0.00000000	      0.00000000	     53.10771667	      0.00000000	      0.00000000	      0.00000000	     -0.00000000	      0.00000000	     -0.00000000	     -0.05995385	      0.44675790	      0.00000000
      0.17590441	      0.00000000	      0.54474390	      0.00000000	     -0.00000000	      0.00000000	     -0.00000000	     -0.16575243	      0.35782369	      0.00000000	     -0.00000000	      0.00000000	    -55.97179071	     -0.17162731	      0.12574040	      0.00000000	     -0.00000000	      0.00000000	     53.07167539	      0.00000000	      0.00000000	      0.00000000	     -0.00000000	      0.00000000	     -0.00000000	     -0.05992445	      0.44712801	      0.00000000
      0.17620716	      0.00000000	      0.54518542	      0.00000000	     -0.00000000	      0.00000000	     -0.00000000	     -0.16567156	      0.35814554	      0.00000000	     -0.00000000	      0.00000000	    -55.93041047	     -0.17154132	      0.12584183	      0.00000000	     -0.00000000	      0.00000000	     53.03557065	      0.00000000	      0.00000000	      0.00000000	     -0.00000000	      0.00000000	     -0.00000000	     -0.05989498	      0.44749853	      0.00000000
      0.17650990	     -0.00000000	      0.54562742	      0.00000000	     -0.00000000	      0.00000000	     -0.00000000	     -0.16559048	      0.35846775	      0.00000000	     -0.00000000	      0.00000000	    -55.88897191	     -0.17145512	      0.12594340	      0.00000000	     -0.00000000	      0.00000000	     52.99940240	      0.00000000	      0.00000000	      0.00000000	     -0.00000000	      0.00000000	     -0.00000000	     -0.05986544	      0.44786946	      0.00000000
      0.17681264	     -0.00000000	      0.54606990	      0.00000000	     -0.00000000	      0.00000000	     -0.00000000	     -0.16550921	      0.35879033	      0.00000000	     -0.00000000	      0.00000000	    -55.84747498	     -0.17136871	      0.12604511	      0.00000000	     -0.00000000	      0.00000000	     52.96317057	      0.00000000	      0.00000000	      0.00000000	     -0.00000000	      0.00000000	     -0.00000000	     -0.05983583	      0.44824081	      0.00000000
      0.17711538	     -0.00000000	      0.54651287	      0.00000000	     -0.00000000	      0.00000000	     -0.00000000	     -0.16542773	      0.35911328	      0.00000000	     -0.00000000	      0.00000000	    -55.80591960	     -0.17128210	      0.12614694	      0.00000000	     -0.00000000	      0.00000000	     52.92687508	      0.00000000	      0.00000000	      0.00000000	     -0.00000000	      0.00000000	     -0.00000000	     -0.05980615	      0.44861256	      0.00000000
      0.17741813	     -0.00000000	      0.54695631	      0.00000000	     -0.00000000	      0.00000000	     -0.00000000	     -0.16534605	      0.35943661	      0.00000000	     -0.00000000	      0.00000000	    -55.76430570	     -0.17119528	      0.12624890	      0.00000000	     -0.00000000	      0.00000000	     52.89051587	      0.00000000	      0.00000000	      0.00000000	     -0.00000000	      0.00000000	     -0.00000000	     -0.05977639	      0.44898472	      0.00000000
      0.17772087	     -0.00000000	      0.54740023	      0.00000000	     -0.00000000	      0.00000000	     -0.00000000	     -0.16526417	      0.35976030	      0.00000000	     -0.00000000	      0.00000000	    -55.72263322	     -0.17110826	      0.12635099	      0.00000000	     -0.00000000	      0.00000000	     52.85409287	      0.00000000	      0.00000000	      0.00000000	     -0.00000000	      0.00000000	     -0.00000000	     -0.05974656	      0.44935729	      0.00000000
      0.17802361	     -0.00000000	      0.54784463	      0.00000000	     -0.00000000	      0.00000000	     -0.00000000	     -0.16518208	      0.36008436	      0.00000000	     -0.00000000	      0.00000000	    -55.68090208	     -0.17102103	      0.12645322	      0.00000000	     -0.00000000	      0.00000000	     52.81760600	      0.00000000	      0.00000000	      0.00000000	     -0.00000000	      0.00000000	     -0.00000000	     -0.05971666	      0.44973027	      0.00000000
      0.17832635	     -0.00000000	      0.54828951	      0.00000000	     -0.00000000	      0.00000000	     -0.00000000	     -0.16509979	      0.36040879	      0.00000000	     -0.00000000	      0.00000000	    -55.63911221	     -0.17093360	      0.12655557	      0.00000000	     -0.00000000	      0.00000000	     52.78105520	      0.00000000	      0.00000000	      0.00000000	     -0.00000000	      0.00000000	     -0.00000000	     -0.05968668	      0.45010366	      0.00000000
      0.17862910	     -0.00000000	      0.54873487	      0.00000000	     -0.00000000	      0.00000000	     -0.00000000	     -0.16501730	      0.36073359	      0.00000000	     -0.00000000	      0.00000000	    -55.59726354	     -0.17084595	      0.12665806	      0.00000000	     -0.00000000	      0.00000000	     52.74444040	      0.00000000	      0.00000000	      0.00000000	     -0.00000000	      0.00000000	     -0.00000000	     -0.05965663	      0.45047745	      0.00000000
      0.17893184	     -0.00000000	      0.54918070	      0.00000000	     -0.00000000	      0.00000000	     -0.00000000	     -0.16493461	      0.36105875	      0.00000000	     -0.00000000	      0.00000000	    -55.55535601	     -0.17075810	      0.12676068	      0.00000000	     -0.00000000	      0.00000000	     52.70776152	      0.00000000	      0.00000000	      0.00000000	     -0.00000000	      0.00000000	     -0.00000000	     -0.05962651	      0.45085165	      0.00000000
      0.17923458	     -0.00000000	      0.54962701	      0.00000000	     -0.00000000	      0.00000000	     -0.00000000	     -0.16485171	      0.36138429	      0.00000000	     -0.00000000	      0.00000000	    -55.51338954	     -0.17067004	      0.12686342	      0.00000000	     -0.00000000	      0.00000000	     52.67101849	      0.00000000	      0.00000000	      0.00000000	     -0.00000000	      0.00000000	     -0.00000000	     -0.05959632	      0.45122627	      0.00000000
      0.17953732	     -0.00000000	      0.55007380	      0.00000000	     -0.00000000	      0.00000000	     -0.00000000	     -0.16476860	      0.36171019	      0.00000000	     -0.00000000	      0.00000000	    -55.47136405	     -0.17058177	      0.12696630	      0.00000000	     -0.00000000	      0.00000000	     52.63421124	      0.00000000	      0.00000000	      0.00000000	     -0.00000000	      0.00000000	     -0.00000000	     -0.05956605	      0.45160128	      0.00000000
      0.17984006	     -0.00000000	      0.55052106	      0.00000000	     -0.00000000	      0.00000000	     -0.00000000	     -0.16468529	      0.36203646	      0.00000000	     -0.00000000	      0.00000000	    -55.42927948	     -0.17049329	      0.12706931	      0.00000000	     -0.00000000	      0.00000000	     52.59733970	      0.00000000	      0.00000000	      0.00000000	     -0.00000000	      0.00000000	     -0.00000000	     -0.05953570	      0.45197671	      0.00000000
      0.18014281	     -0.00000000	      0.55096880	      0.00000000	     -0.00000000	      0.00000000	     -0.00000000	     -0.16460177	      0.36236309	      0.00000000	     -0.00000000	      0.00000000	    -55.38713575	     -0.17040460	      0.12717244	      0.00000000	     -0.00000000	      0.00000000	     52.56040379	      0.00000000	      0.00000000	      0.00000000	     -0.00000000	      0.00000000	     -0.00000000	     -0.05950528	      0.45235254	      0.00000000
      0.18044555	     -0.00000000	      0.55141701	      0.00000000	     -0.00000000	      0.00000000	     -0.00000000	     -0.16451805	      0.36269009	      0.00000000	     -0.00000000	      0.00000000	    -55.34493279	     -0.17031571	      0.12727571	      0.00000000	     -0.00000000	      0.00000000	     52.52340344	      0.00000000	      0.00000000	      0.00000000	     -0.00000000	      0.00000000	     -0.00000000	     -0.05947479	      0.45272878	      0.00000000
      0.18074829	     -0.00000000	      0.55186570	      0.00000000	     -0.00000000	      0.00000000	     -0.00000000	     -0.16443411	      0.36301746	      0.00000000	     -0.00000000	      0.00000000	    -55.30267052	     -0.17022660	      0.12737910	      0.00000000	     -0.00000000	      0.00000000	     52.48633858	      0.00000000	      0.00000000	      0.00000000	     -0.00000000	      0.00000000	     -0.00000000	     -0.05944422	      0.45310542	      0.00000000
      0.18105103	     -0.00000000	      0.55231486	      0.00000000	     -0.00000000	      0.00000000	     -0.00000000	     -0.16434998	      0.36334519	      0.00000000	     -0.00000000	      0.00000000	    -55.26034887	     -0.17013728	      0.12748263	      0.00000000	     -0.00000000	      0.00000000	     52.44920914	      0.00000000	      0.00000000	      0.00000000	     -0.00000000	      0.00000000	     -0.00000000	     -0.05941358	      0.45348247	      0.00000000
      0.18135378	     -0.00000000	      0.55276450	      0.00000000	     -0.00000000	      0.00000000	     -0.00000000	     -0.16426563	      0.36367329	      0.00000000	     -0.00000000	      0.00000000	    -55.21796776	     -0.17004774	      0.12758629	      0.00000000	     -0.00000000	      0.00000000	     52.41201503	      0.00000000	      0.00000000	      0.00000000	     -0.00000000	      0.00000000	     -0.00000000	     -0.05938287	      0.45385992	      0.00000000
      0.18165652	     -0.00000000	      0.55321461	      0.00000000	     -0.00000000	      0.00000000	     -0.00000000	     -0.16418107	      0.36400176	      0.00000000	     -0.00000000	      0.00000000	    -55.17552712	     -0.16995800	      0.12769007	      0.00000000	     -0.00000000	      0.00000000	     52.37475618	      0.00000000	      0.00000000	      0.00000000	     -0.00000000	      0.00000000	     -0.00000000	     -0.05935207	      0.45423778	      0.00000000
      0.18195926	     -0.00000000	      0.55366519	      0.00000000	     -0.00000000	      0.00000000	     -0.00000000	     -0.16409631	      0.36433059	      0.00000000	     -0.00000000	      0.00000000	    -55.13302688	     -0.16986804	      0.12779399	      0.00000000	     -0.00000000	      0.00000000	     52.33743252	      0.00000000	      0.00000000	      0.00000000	     -0.00000000	      0.00000000	     -0.00000000	     -0.05932121	      0.45461604	      0.00000000
      0.18226200	     -0.00000000	      0.55411625	      0.00000000	     -0.00000000	      0.00000000	     -0.00000000	     -0.16401133	      0.36465978	      0.00000000	     -0.00000000	      0.00000000	    -55.09046695	     -0.16977787	      0.12789803	      0.00000000	     -0.00000000	      0.00000000	     52.30004398	      0.00000000	      0.00000000	      0.00000000	     -0.00000000	      0.00000000	     -0.00000000	     -0.05929027	      0.45499471	      0.00000000
      0.18256475	     -0.00000000	      0.55456777	      0.00000000	     -0.00000000	      0.00000000	     -0.00000000	     -0.16392615	      0.36498934	      0.00000000	     -0.00000000	      0.00000000	    -55.04784726	     -0.16968748	      0.12800220	      0.00000000	     -0.00000000	      0.00000000	     52.26259046	      0.00000000	      0.00000000	      0.00000000	     -0.00000000	      0.00000000	     -0.00000000	     -0.05925925	      0.45537378	      0.00000000
      0.18286749	     -0.00000000	      0.55501977	      0.00000000	     -0.00000000	      0.00000000	     -0.00000000	     -0.16384075	      0.36531926	      0.00000000	     -0.00000000	      0.00000000	    -55.00516772	     -0.16959688	      0.12810650	      0.00000000	     -0.00000000	      0.00000000	     52.22507191	      0.00000000	      0.00000000	      0.00000000	     -0.00000000	      0.00000000	     -0.00000000	     -0.05922815	      0.45575325	      0.00000000
      0.18317023	     -0.00000000	      0.55547224	      0.00000000	     -0.00000000	      0.00000000	     -0.00000000	     -0.16375515	      0.36564955	      0.00000000	     -0.00000000	      0.00000000	    -54.96242827	     -0.16950607	      0.12821094	      0.00000000	     -0.00000000	      0.00000000	     52.18748823	      0.00000000	      0.00000000	      0.00000000	     -0.00000000	      0.00000000	     -0.00000000	     -0.05919698	      0.45613312	      0.00000000
      0.18347297	     -0.00000000	      0.55592518	      0.00000000	     -0.00000000	      0.00000000	     -0.00000000	     -0.16366933	      0.36598020	      0.00000000	     -0.00000000	      0.00000000	    -54.91962883	     -0.16941504	      0.12831550	      0.00000000	     -0.00000000	      0.00000000	     52.14983936	      0.00000000	      0.00000000	      0.00000000	     -0.00000000	      0.00000000	     -0.00000000	     -0.05916574	      0.45651340	      0.00000000
      0.18377572	     -0.00000000	      0.55637859	      0.00000000	     -0.00000000	      0.00000000	     -0.00000000	     -0.16358330	      0.36631121	      0.00000000	     -0.00000000	      0.00000000	    -54.87676931	     -0.16932379	      0.12842018	      0.00000000	     -0.00000000	      0.00000000	     52.11212521	      0.00000000	      0.00000000	      0.00000000	     -0.00000000	      0.00000000	     -0.00000000	     -0.05913442	      0.45689408	      0.00000000
      0.18407846	     -0.00000000	      0.55683247	      0.00000000	     -0.00000000	      0.00000000	     -0.00000000	     -0.16349706	      0.36664258	      0.00000000	     -0.00000000	      0.00000000	    -54.83384963	     -0.16923233	      0.12852500	      0.00000000	     -0.00000000	      0.00000000	     52.07434571	      0.00000000	      0.00000000	      0.00000000	     -0.00000000	      0.00000000	     -0.00000000	     -0.05910302	      0.45727516	      0.00000000
      0.18438120	     -0.00000000	      0.55728682	      0.00000000	     -0.00000000	      0.00000000	     -0.00000000	     -0.16341061	      0.36697432	      0.00000000	     -0.00000000	      0.00000000	    -54.79086972	     -0.16914065	      0.12862995	      0.00000000	     -0.00000000	      0.00000000	     52.03650077	      0.00000000	      0.00000000	      0.00000000	     -0.00000000	      0.00000000	     -0.00000000	     -0.05907154	      0.45765664	      0.00000000
      0.18468394	     -0.00000000	      0.55774164	      0.00000000	     -0.00000000	      0.00000000	     -0.00000000	     -0.16332394	      0.36730642	      0.00000000	     -0.00000000	      0.00000000	    -54.74782948	     -0.16904876	      0.12873502	      0.00000000	     -0.00000000	      0.00000000	     51.99859032	      0.00000000	      0.00000000	      0.00000000	     -0.00000000	      0.00000000	     -0.00000000	     -0.05903999	      0.45803852	      0.00000000
      0.18498668	     -0.00000000	      0.55819693	      0.00000000	     -0.00000000	      0.00000000	     -0.00000000	     -0.16323706	      0.36763888	      0.00000000	     -0.00000000	      0.00000000	    -54.70472886	     -0.16895664	      0.12884022	      0.00000000	     -0.00000000	      0.00000000	     51.96061427	      0.00000000	      0.00000000	      0.00000000	     -0.00000000	      0.00000000	     -0.00000000	     -0.05900836	      0.45842081	      0.00000000
      0.18528943	     -0.00000000	      0.55865269	      0.00000000	     -0.00000000	      0.00000000	     -0.00000000	     -0.16314996	      0.36797170	      0.00000000	     -0.00000000	      0.00000000	    -54.66156775	     -0.16886431	      0.12894555	      0.00000000	     -0.00000000	      0.00000000	     51.92257255	      0.00000000	      0.00000000	      0.00000000	     -0.00000000	      0.00000000	     -0.00000000	     -0.05897666	      0.45880349	      0.00000000
      0.18559217	     -0.00000000	      0.55910891	      0.00000000	     -0.00000000	      0.00000000	     -0.00000000	     -0.16306265	      0.36830488	      0.00000000	     -0.00000000	      0.00000000	    -54.61834608	     -0.16877176	      0.12905101	      0.00000000	     -0.00000000	      0.00000000	     51.88446507	      0.00000000	      0.00000000	      0.00000000	     -0.00000000	      0.00000000	     -0.00000000	     -0.05894488	      0.45918657	      0.00000000
      0.18589491	     -0.00000000	      0.55956560	      0.00000000	     -0.00000000	      0.00000000	     -0.00000000	     -0.16297512	      0.36863843	      0.00000000	     -0.00000000	      0.00000000	    -54.57506376	     -0.16867899	      0.12915660	      0.00000000	     -0.00000000	      0.00000000	     51.84629175	      0.00000000	      0.00000000	      0.00000000	     -0.00000000	      0.00000000	     -0.00000000	     -0.05891301	      0.45957006	      0.00000000
      0.18619765	     -0.00000000	      0.56002276	      0.00000000	     -0.00000000	      0.00000000	     -0.00000000	     -0.16288738	      0.36897233	      0.00000000	     -0.00000000	      0.00000000	    -54.53172071	     -0.16858600	      0.12926231	      0.00000000	     -0.00000000	      0.00000000	     51.80805252	      0.00000000	      0.00000000	      0.00000000	     -0.00000000	      0.00000000	     -0.00000000	     -0.05888108	      0.45995394	      0.00000000
      0.18650040	     -0.00000000	      0.56048039	      0.00000000	     -0.00000000	      0.00000000	     -0.00000000	     -0.16279942	      0.36930660	      0.00000000	     -0.00000000	      0.00000000	    -54.48831685	     -0.16849278	      0.12936816	      0.00000000	     -0.00000000	      0.00000000	     51.76974728	      0.00000000	      0.00000000	      0.00000000	     -0.00000000	      0.00000000	     -0.00000000	     -0.05884906	      0.46033822	      0.00000000
      0.18680314	     -0.00000000	      0.56093848	      0.00000000	     -0.00000000	      0.00000000	     -0.00000000	     -0.16271124	      0.36964122	      0.00000000	     -0.00000000	      0.00000000	    -54.44485209	     -0.16839935	      0.12947413	      0.00000000	     -0.00000000	      0.00000000	     51.73137595	      0.00000000	      0.00000000	      0.00000000	     -0.00000000	      0.00000000	     -0.00000000	     -0.05881697	      0.46072290	      0.00000000
      0.18710588	     -0.00000000	      0.56139703	      0.00000000	     -0.00000000	      0.00000000	     -0.00000000	     -0.16262285	      0.36997620	      0.00000000	     -0.00000000	      0.00000000	    -54.40132634	     -0.16830570	      0.12958022	      0.00000000	     -0.00000000	      0.00000000	     51.69293845	      0.00000000	      0.00000000	      0.00000000	     -0.00000000	      0.00000000	     -0.00000000	     -0.05878479	      0.46110797	      0.00000000
      0.18740862	     -0.00000000	      0.56185605	      0.00000000	     -0.00000000	      0.00000000	     -0.00000000	     -0.16253424	      0.37031155	      0.00000000	     -0.00000000	      0.00000000	    -54.35773952	     -0.16821182	      0.12968645	      0.00000000	     -0.00000000	      0.00000000	     51.65443470	      0.00000000	      0.00000000	      0.00000000	     -0.00000000	      0.00000000	     -0.00000000	     -0.05875254	      0.46149345	      0.00000000
      0.18771137	     -0.00000000	      0.56231554	      0.00000000	     -0.00000000	      0.00000000	     -0.00000000	     -0.16244540	      0.37064725	      0.00000000	     -0.00000000	      0.00000000	    -54.31409155	     -0.16811772	      0.12979280	      0.00000000	     -0.00000000	      0.00000000	     51.61586460	      0.00000000	      0.00000000	      0.00000000	     -0.00000000	      0.00000000	     -0.00000000	     -0.05872021	      0.46187932	      0.00000000
      0.18801411	      0.00000000	      0.56277549	      0.00000000	     -0.00000000	      0.00000000	     -0.00000000	     -0.16235635	      0.37098331	      0.00000000	     -0.00000000	      0.00000000	    -54.27038233	     -0.16802340	      0.12989928	      0.00000000	     -0.00000000	      0.00000000	     51.57722808	      0.00000000	      0.00000000	      0.00000000	     -0.00000000	      0.00000000	     -0.00000000	     -0.05868780	      0.46226559	      0.00000000
      0.18831685	      0.00000000	      0.56323591	      0.00000000	     -0.00000000	      0.00000000	     -0.00000000	     -0.16226708	      0.37131972	      0.00000000	     -0.00000000	      0.00000000	    -54.22661178	     -0.16792886	      0.13000589	      0.00000000	     -0.00000000	      0.00000000	     51.53852505	      0.00000000	      0.00000000	      0.00000000	     -0.00000000	      0.00000000	     -0.00000000	     -0.05865532	      0.46265225	      0.00000000
      0.18861959	      0.00000000	      0.56369678	      0.00000000	     -0.00000000	      0.00000000	     -0.00000000	     -0.16217759	      0.37165650	      0.00000000	     -0.00000000	      0.00000000	    -54.18277981	     -0.16783409	      0.13011262	      0.00000000	     -0.00000000	      0.00000000	     51.49975542	      0.00000000	      0.00000000	      0.00000000	     -0.00000000	      0.00000000	     -0.00000000	     -0.05862275	      0.46303931	      0.00000000
      0.18892234	      0.00000000	      0.56415812	      0.00000000	     -0.00000000	      0.00000000	     -0.00000000	     -0.16208788	      0.37199363	      0.00000000	     -0.00000000	      0.00000000	    -54.13888633	     -0.16773910	      0.13021948	      0.00000000	     -0.00000000	      0.00000000	     51.46091911	      0.00000000	      0.00000000	      0.00000000	     -0.00000000	      0.00000000	     -0.00000000	     -0.05859010	      0.46342677	      0.00000000
      0.18922508	      0.00000000	      0.56461993	      0.00000000	     -0.00000000	      0.00000000	     -0.00000000	     -0.16199795	      0.37233112	      0.00000000	     -0.00000000	      0.00000000	    -54.09493125	     -0.16764388	      0.13032647	      0.00000000	     -0.00000000	      0.00000000	     51.42201602	      0.00000000	      0.00000000	      0.00000000	     -0.00000000	      0.00000000	     -0.00000000	     -0.05855738	      0.46381462	      0.00000000
      0.18952782	      0.00000000	      0.56508219	      0.00000000	     -0.00000000	      0.00000000	     -0.00000000	     -0.16190780	      0.37266897	      0.00000000	     -0.00000000	      0.00000000	    -54.05091448	     -0.16754843	      0.13043359	      0.00000000	     -0.00000000	      0.00000000	     51.38304606	      0.00000000	      0.00000000	      0.00000000	     -0.00000000	      0.00000000	     -0.00000000	     -0.05852457	      0.46420287	      0.00000000
      0.18983056	      0.00000000	      0.56554492	      0.00000000	     -0.00000000	      0.00000000	     -0.00000000	     -0.16181742	      0.37300717	      0.00000000	     -0.00000000	      0.00000000	    -54.00683592	     -0.16745276	      0.13054083	      0.00000000	     -0.00000000	      0.00000000	     51.34400916	      0.00000000	      0.00000000	      0.00000000	     -0.00000000	      0.00000000	     -0.00000000	     -0.05849169	      0.46459151	      0.00000000
      0.19013330	      0.00000000	      0.56600811	      0.00000000	     -0.00000000	      0.00000000	     -0.00000000	     -0.16172682	      0.37334573	      0.00000000	     -0.00000000	      0.00000000	    -53.96269549	     -0.16735686	      0.13064819	      0.00000000	     -0.00000000	      0.00000000	     51.30490522	      0.00000000	      0.00000000	      0.00000000	     -0.00000000	      0.00000000	     -0.00000000	     -0.05845872	      0.46498054	      0.00000000
      0.19043605	      0.00000000	      0.56647176	      0.00000000	     -0.00000000	      0.00000000	     -0.00000000	     -0.16163600	      0.37368465	      0.00000000	     -0.00000000	      0.00000000	    -53.91849310	     -0.16726074	      0.13075569	      0.00000000	     -0.00000000	      0.00000000	     51.26573414	      0.00000000	      0.00000000	      0.00000000	     -0.00000000	      0.00000000	     -0.00000000	     -0.05842567	      0.46536997	      0.00000000
      0.19073879	      0.00000000	      0.56693587	      0.00000000	     -0.00000000	      0.00000000	     -0.00000000	     -0.16154496	      0.37402392	      0.00000000	     -0.00000000	      0.00000000	    -53.87422865	     -0.16716438	      0.13086331	      0.00000000	     -0.00000000	      0.00000000	     51.22649584	      0.00000000	      0.00000000	      0.00000000	     -0.00000000	      0.00000000	     -0.00000000	     -0.05839255	      0.46575980	      0.00000000
      0.19104153	      0.00000000	      0.56740044	      0.00000000	     -0.00000000	      0.00000000	     -0.00000000	     -0.16145369	      0.37436355	      0.00000000	     -0.00000000	      0.00000000	    -53.82990204	     -0.16706780	      0.13097105	      0.00000000	     -0.00000000	      0.00000000	     51.18719023	      0.00000000	      0.00000000	      0.00000000	     -0.00000000	      0.00000000	     -0.00000000	     -0.05835934	      0.46615002	      0.00000000
      0.19134427	      0.00000000	      0.56786547	      0.00000000	     -0.00000000	      0.00000000	     -0.00000000	     -0.16136219	      0.37470353	      0.00000000	     -0.00000000	      0.00000000	    -53.78551319	     -0.16697099	      0.13107893	      0.00000000	     -0.00000000	      0.00000000	     51.14781721	      0.00000000	      0.00000000	      0.00000000	     -0.00000000	      0.00000000	     -0.00000000	     -0.05832605	      0.46654063	      0.00000000
      0.19164702	      0.00000000	      0.56833096	      0.00000000	     -0.00000000	      0.00000000	     -0.00000000	     -0.16127047	      0.37504387	      0.00000000	     -0.00000000	      0.00000000	    -53.74106199	     -0.16687395	      0.13118692	      0.00000000	     -0.00000000	      0.00000000	     51.10837670	      0.00000000	      0.00000000	      0.00000000	     -0.00000000	      0.00000000	     -0.00000000	     -0.05829268	      0.46693163	      0.00000000
      0.19194976	      0.00000000	      0.56879690	      0.00000000	     -0.00000000	      0.00000000	     -0.00000000	     -0.16117852	      0.37538456	      0.00000000	     -0.00000000	      0.00000000	    -53.69654835	     -0.16677668	      0.13129505	      0.00000000	     -0.00000000	      0.00000000	     51.06886859	      0.00000000	      0.00000000	      0.00000000	     -0.00000000	      0.00000000	     -0.00000000	     -0.05825923	      0.46732302	      0.00000000
      0.19225250	      0.00000000	      0.56926331	      0.00000000	     -0.00000000	      0.00000000	     -0.00000000	     -0.16108635	      0.37572560	      0.00000000	     -0.00000000	      0.00000000	    -53.65197218	     -0.16667918	      0.13140330	      0.00000000	     -0.00000000	      0.00000000	     51.02929279	      0.00000000	      0.00000000	      0.00000000	     -0.00000000	      0.00000000	     -0.00000000	     -0.05822570	      0.46771481	      0.00000000
      0.19255524	      0.00000000	      0.56973017	      0.00000000	     -0.00000000	      0.00000000	     -0.00000000	     -0.16099395	      0.37606700	      0.00000000	     -0.00000000	      0.00000000	    -53.60733338	     -0.16658145	      0.13151167	      0.00000000	     -0.00000000	      0.00000000	     50.98964922	      0.00000000	      0.00000000	      0.00000000	     -0.00000000	      0.00000000	     -0.00000000	     -0.05819208	      0.46810699	      0.00000000
      0.19285799	      0.00000000	      0.57019749	      0.00000000	     -0.00000000	      0.00000000	     -0.00000000	     -0.16090132	      0.37640875	      0.00000000	     -0.00000000	      0.00000000	    -53.56263185	     -0.16648348	      0.13162017	      0.00000000	     -0.00000000	      0.00000000	     50.94993777	      0.00000000	      0.00000000	      0.00000000	     -0.00000000	      0.00000000	     -0.00000000	     -0.05815839	      0.46849955	      0.00000000
      0.19316073	      0.00000000	      0.57066527	      0.00000000	     -0.00000000	      0.00000000	     -0.00000000	     -0.16080846	      0.37675086	      0.00000000	     -0.00000000	      0.00000000	    -53.51786748	     -0.16638528	      0.13172880	      0.00000000	     -0.00000000	      0.00000000	     50.91015835	      0.00000000	      0.00000000	      0.00000000	     -0.00000000	      0.00000000	     -0.00000000	     -0.05812461	      0.46889251	      0.00000000
      0.19346347	      0.00000000	      0.57113351	      0.00000000	     -0.00000000	      0.00000000	     -0.00000000	     -0.16071538	      0.37709332	      0.00000000	     -0.00000000	      0.00000000	    -53.47304019	     -0.16628685	      0.13183755	      0.00000000	     -0.00000000	      0.00000000	     50.87031085	      0.00000000	      0.00000000	      0.00000000	     -0.00000000	      0.00000000	     -0.00000000	     -0.05809075	      0.46928586	      0.00000000
      0.19376621	      0.00000000	      0.57160220	      0.00000000	     -0.00000000	      0.00000000	     -0.00000000	     -0.16062206	      0.37743613	      0.00000000	     -0.00000000	      0.00000000	    -53.42814987	     -0.16618819	      0.13194643	      0.00000000	     -0.00000000	      0.00000000	     50.83039520	      0.00000000	      0.00000000	      0.00000000	     -0.00000000	      0.00000000	     -0.00000000	     -0.05805681	      0.46967960	      0.00000000
      0.19406896	      0.00000000	      0.57207135	      0.00000000	     -0.00000000	      0.00000000	     -0.00000000	     -0.16052852	      0.37777929	      0.00000000	     -0.00000000	      0.00000000	    -53.38319642	     -0.16608929	      0.13205543	      0.00000000	     -0.00000000	      0.00000000	     50.79041127	      0.00000000	      0.00000000	      0.00000000	     -0.00000000	      0.00000000	     -0.00000000	     -0.05802278	      0.47007373	      0.00000000
      0.19437170	      0.00000000	      0.57254095	      0.00000000	     -0.00000000	      0.00000000	     -0.00000000	     -0.16043474	      0.37812280	      0.00000000	     -0.00000000	      0.00000000	    -53.33817973	     -0.16599016	      0.13216456	      0.00000000	     -0.00000000	      0.00000000	     50.75035899	      0.00000000	      0.00000000	      0.00000000	     -0.00000000	      0.00000000	     -0.00000000	     -0.05798867	      0.47046825	      0.00000000
      0.19467444	      0.00000000	      0.57301101	      0.00000000	     -0.00000000	      0.00000000	     -0.00000000	     -0.16034073	      0.37846667	      0.00000000	     -0.00000000	      0.00000000	    -53.29309971	     -0.16589079	      0.13227381	      0.00000000	     -0.00000000	      0.00000000	     50.71023824	      0.00000000	      0.00000000	      0.00000000	     -0.00000000	      0.00000000	     -0.00000000	     -0.05795448	      0.47086316	      0.00000000
      0.19497718	      0.00000000	      0.57348152	      0.00000000	     -0.00000000	      0.00000000	     -0.00000000	     -0.16024649	      0.37881088	      0.00000000	     -0.00000000	      0.00000000	    -53.24795625	     -0.16579119	      0.13238319	      0.00000000	     -0.00000000	      0.00000000	     50.67004893	      0.00000000	      0.00000000	      0.00000000	     -0.00000000	      0.00000000	     -0.00000000	     -0.05792020	      0.47125846	      0.00000000
      0.19527992	      0.00000000	      0.57395249	      0.00000000	     -0.00000000	      0.00000000	     -0.00000000	     -0.16015202	      0.37915545	      0.00000000	     -0.00000000	      0.00000000	    -53.20274925	     -0.16569135	      0.13249269	      0.00000000	     -0.00000000	      0.00000000	     50.62979096	      0.00000000	      0.00000000	      0.00000000	     -0.00000000	      0.00000000	     -0.00000000	     -0.05788585	      0.47165414	      0.00000000
      0.19558267	      0.00000000	      0.57442391	      0.00000000	     -0.00000000	      0.00000000	     -0.00000000	     -0.16005732	      0.37950037	      0.00000000	     -0.00000000	      0.00000000	    -53.15747861	     -0.16559127	      0.13260231	      0.00000000	     -0.00000000	      0.00000000	     50.58946422	      0.00000000	      0.00000000	      0.00000000	     -0.00000000	      0.00000000	     -0.00000000	     -0.05785140	      0.47205022	      0.00000000
      0.19588541	      0.00000000	      0.57489578	      0.00000000	     -0.00000000	      0.00000000	     -0.00000000	     -0.15996238	      0.37984564	      0.00000000	     -0.00000000	      0.00000000	    -53.11214421	     -0.16549095	      0.13271206	      0.00000000	     -0.00000000	      0.00000000	     50.54906861	      0.00000000	      0.00000000	      0.00000000	     -0.00000000	      0.00000000	     -0.00000000	     -0.05781688	      0.47244668	      0.00000000
      0.19618815	      0.00000000	      0.57536811	      0.00000000	     -0.00000000	      0.00000000	     -0.00000000	     -0.15986721	      0.38019126	      0.00000000	     -0.00000000	      0.00000000	    -53.06674595	     -0.16539040	      0.13282194	      0.00000000	     -0.00000000	      0.00000000	     50.50860404	      0.00000000	      0.00000000	      0.00000000	     -0.00000000	      0.00000000	     -0.00000000	     -0.05778227	      0.47284353	      0.00000000
      0.19649089	      0.00000000	      0.57584089	      0.00000000	     -0.00000000	      0.00000000	     -0.00000000	     -0.15977180	      0.38053722	      0.00000000	     -0.00000000	      0.00000000	    -53.02128373	     -0.16528961	      0.13293194	      0.00000000	     -0.00000000	      0.00000000	     50.46807038	      0.00000000	      0.00000000	      0.00000000	     -0.00000000	      0.00000000	     -0.00000000	     -0.05774757	      0.47324076	      0.00000000
      0.19679364	      0.00000000	      0.57631412	      0.00000000	     -0.00000000	      0.00000000	     -0.00000000	     -0.15967616	      0.38088354	      0.00000000	     -0.00000000	      0.00000000	    -52.97575743	     -0.16518857	      0.13304206	      0.00000000	     -0.00000000	      0.00000000	     50.42746756	      0.00000000	      0.00000000	      0.00000000	     -0.00000000	      0.00000000	     -0.00000000	     -0.05771279	      0.47363838	      0.00000000
      0.19709638	      0.00000000	      0.57678780	      0.00000000	     -0.00000000	      0.00000000	     -0.00000000	     -0.15958028	      0.38123021	      0.00000000	     -0.00000000	      0.00000000	    -52.93016695	     -0.16508730	      0.13315231	      0.00000000	     -0.00000000	      0.00000000	     50.38679544	      0.00000000	      0.00000000	      0.00000000	     -0.00000000	      0.00000000	     -0.00000000	     -0.05767792	      0.47403639	      0.00000000
      0.19739912	      0.00000000	      0.57726194	      0.00000000	     -0.00000000	      0.00000000	     -0.00000000	     -0.15948417	      0.38157722	      0.00000000	     -0.00000000	      0.00000000	    -52.88451217	     -0.16498579	      0.13326268	      0.00000000	     -0.00000000	      0.00000000	     50.34605394	      0.00000000	      0.00000000	      0.00000000	     -0.00000000	      0.00000000	     -0.00000000	     -0.05764297	      0.47443478	      0.00000000
      0.19770186	      0.00000000	      0.57773652	      0.00000000	     -0.00000000	      0.00000000	     -0.00000000	     -0.15938782	      0.38192459	      0.00000000	     -0.00000000	      0.00000000	    -52.83879300	     -0.16488403	      0.13337317	      0.00000000	     -0.00000000	      0.00000000	     50.30524295	      0.00000000	      0.00000000	      0.00000000	     -0.00000000	      0.00000000	     -0.00000000	     -0.05760794	      0.47483356	      0.00000000
      0.19800461	      0.00000000	      0.57821156	      0.00000000	     -0.00000000	      0.00000000	     -0.00000000	     -0.15929123	      0.38227230	      0.00000000	     -0.00000000	      0.00000000	    -52.79300930	     -0.16478204	      0.13348379	      0.00000000	     -0.00000000	      0.00000000	     50.26436234	      0.00000000	      0.00000000	      0.00000000	     -0.00000000	      0.00000000	     -0.00000000	     -0.05757282	      0.47523273	      0.00000000
      0.19830735	      0.00000000	      0.57868704	      0.00000000	     -0.00000000	      0.00000000	     -0.00000000	     -0.15919440	      0.38262036	      0.00000000	     -0.00000000	      0.00000000	    -52.74716099	     -0.16467980	      0.13359453	      0.00000000	     -0.00000000	      0.00000000	     50.22341203	      0.00000000	      0.00000000	      0.00000000	     -0.00000000	      0.00000000	     -0.00000000	     -0.05753761	      0.47563228	      0.00000000
      0.19861009	      0.00000000	      0.57916298	      0.00000000	     -0.00000000	      0.00000000	     -0.00000000	     -0.15909734	      0.38296877	      0.00000000	     -0.00000000	      0.00000000	    -52.70124793	     -0.16457732	      0.13370540	      0.00000000	     -0.00000000	      0.00000000	     50.18239190	      0.00000000	      0.00000000	      0.00000000	     -0.00000000	      0.00000000	     -0.00000000	     -0.05750232	      0.47603221	      0.00000000
      0.19891283	      0.00000000	      0.57963937	      0.00000000	     -0.00000000	      0.00000000	     -0.00000000	     -0.15900003	      0.38331752	      0.00000000	     -0.00000000	      0.00000000	    -52.65527002	     -0.16447459	      0.13381638	      0.00000000	     -0.00000000	      0.00000000	     50.14130183	      0.00000000	      0.00000000	      0.00000000	     -0.00000000	      0.00000000	     -0.00000000	     -0.05746694	      0.47643253	      0.00000000
      0.19921558	      0.00000000	      0.58011620	      0.00000000	     -0.00000000	      0.00000000	     -0.00000000	     -0.15890248	      0.38366662	      0.00000000	     -0.00000000	      0.00000000	    -52.60922715	     -0.16437162	      0.13392750	      0.00000000	     -0.00000000	      0.00000000	     50.10014173	      0.00000000	      0.00000000	      0.00000000	     -0.00000000	      0.00000000	     -0.00000000	     -0.05743148	      0.47683323	      0.00000000
      0.19951832	      0.00000000	      0.58059348	      0.00000000	     -0.00000000	      0.00000000	     -0.00000000	     -0.15880470	      0.38401607	      0.00000000	     -0.00000000	      0.00000000	    -52.56311919	     -0.16426841	      0.13403873	      0.00000000	     -0.00000000	      0.00000000	     50.05891147	      0.00000000	      0.00000000	      0.00000000	     -0.00000000	      0.00000000	     -0.00000000	     -0.05739592	      0.47723431	      0.00000000
      0.19982106	      0.00000000	      0.58107121	      0.00000000	     -0.00000000	      0.00000000	     -0.00000000	     -0.15870667	      0.38436586	      0.00000000	     -0.00000000	      0.00000000	    -52.51694603	     -0.16416495	      0.13415009	      0.00000000	     -0.00000000	      0.00000000	     50.01761095	      0.00000000	      0.00000000	      0.00000000	     -0.00000000	      0.00000000	     -0.00000000	     -0.05736029	      0.47763578	      0.00000000
      0.20012380	      0.00000000	      0.58154939	      0.00000000	     -0.00000000	      0.00000000	     -0.00000000	     -0.15860840	      0.38471600	      0.00000000	     -0.00000000	      0.00000000	    -52.47070755	     -0.16406124	      0.13426157	      0.00000000	     -0.00000000	      0.00000000	     49.97624005	      0.00000000	      0.00000000	      0.00000000	     -0.00000000	      0.00000000	     -0.00000000	     -0.05732456	      0.47803763	      0.00000000
      0.20042654	      0.00000000	      0.58202802	      0.00000000	     -0.00000000	      0.00000000	     -0.00000000	     -0.15850989	      0.38506649	      0.00000000	     -0.00000000	      0.00000000	    -52.42440364	     -0.16395728	      0.13437317	      0.00000000	     -0.00000000	      0.00000000	     49.93479865	      0.00000000	      0.00000000	      0.00000000	     -0.00000000	      0.00000000	     -0.00000000	     -0.05728875	      0.47843987	      0.00000000
      0.20072929	      0.00000000	      0.58250709	      0.00000000	     -0.00000000	      0.00000000	     -0.00000000	     -0.15841113	      0.38541732	      0.00000000	     -0.00000000	      0.00000000	    -52.37803418	     -0.16385308	      0.13448490	      0.00000000	     -0.00000000	      0.00000000	     49.89328666	      0.00000000	      0.00000000	      0.00000000	     -0.00000000	      0.00000000	     -0.00000000	     -0.05725285	      0.47884248	      0.00000000
      0.20103203	      0.00000000	      0.58298661	      0.00000000	     -0.00000000	      0.00000000	     -0.00000000	     -0.15831213	      0.38576850	      0.00000000	     -0.00000000	      0.00000000	    -52.33159904	     -0.16374863	      0.13459675	      0.00000000	     -0.00000000	      0.00000000	     49.85170394	      0.00000000	      0.00000000	      0.00000000	     -0.00000000	      0.00000000	     -0.00000000	     -0.05721686	      0.47924548	      0.00000000
      0.20133477	      0.00000000	      0.58346658	      0.00000000	     -0.00000000	      0.00000000	     -0.00000000	     -0.15821289	      0.38612002	      0.00000000	     -0.00000000	      0.00000000	    -52.28509811	     -0.16364393	      0.13470872	      0.00000000	     -0.00000000	      0.00000000	     49.81005038	      0.00000000	      0.00000000	      0.00000000	     -0.00000000	      0.00000000	     -0.00000000	     -0.05718078	      0.47964886	      0.00000000
      0.20163751	      0.00000000	      0.58394699	      0.00000000	     -0.00000000	      0.00000000	     -0.00000000	     -0.15811340	      0.38647189	      0.00000000	     -0.00000000	      0.00000000	    -52.23853126	     -0.16353899	      0.13482081	      0.00000000	     -0.00000000	      0.00000000	     49.76832587	      0.00000000	      0.00000000	      0.00000000	     -0.00000000	      0.00000000	     -0.00000000	     -0.05714462	      0.48005262	      0.00000000
      0.20194026	      0.00000000	      0.58442785	      0.00000000	     -0.00000000	      0.00000000	     -0.00000000	     -0.15801367	      0.38682410	      0.00000000	     -0.00000000	      0.00000000	    -52.19189838	     -0.16343379	      0.13493303	      0.00000000	     -0.00000000	      0.00000000	     49.72653029	      0.00000000	      0.00000000	      0.00000000	     -0.00000000	      0.00000000	     -0.00000000	     -0.05710837	      0.48045676	      0.00000000
      0.20224300	      0.00000000	      0.58490915	      0.00000000	     -0.00000000	      0.00000000	     -0.00000000	     -0.15791369	      0.38717665	      0.00000000	     -0.00000000	      0.00000000	    -52.14519933	     -0.16332834	      0.13504537	      0.00000000	     -0.00000000	      0.00000000	     49.68466351	      0.00000000	      0.00000000	      0.00000000	     -0.00000000	      0.00000000	     -0.00000000	     -0.05707203	      0.48086129	      0.00000000
      0.20254574	      0.00000000	      0.58539090	      0.00000000	     -0.00000000	      0.00000000	     -0.00000000	     -0.15781346	      0.38752955	      0.00000000	     -0.00000000	      0.00000000	    -52.09843400	     -0.16322264	      0.13515783	      0.00000000	     -0.00000000	      0.00000000	     49.64272542	      0.00000000	      0.00000000	      0.00000000	     -0.00000000	      0.00000000	     -0.00000000	     -0.05703560	      0.48126619	      0.00000000
      0.20284848	      0.00000000	      0.58587309	      0.00000000	     -0.00000000	      0.00000000	     -0.00000000	     -0.15771298	      0.38788279	      0.00000000	     -0.00000000	      0.00000000	    -52.05160226	     -0.16311669	      0.13527041	      0.00000000	     -0.00000000	      0.00000000	     49.60071591	      0.00000000	      0.00000000	      0.00000000	     -0.00000000	      0.00000000	     -0.00000000	     -0.05699908	      0.48167147	      0.00000000
      0.20315123	      0.00000000	      0.58635573	      0.00000000	     -0.00000000	      0.00000000	     -0.00000000	     -0.15761226	      0.38823638	      0.00000000	     -0.00000000	      0.00000000	    -52.00470397	     -0.16301048	      0.13538311	      0.00000000	     -0.00000000	      0.00000000	     49.55863484	      0.00000000	      0.00000000	      0.00000000	     -0.00000000	      0.00000000	     -0.00000000	     -0.05696247	      0.48207713	      0.00000000
      0.20345397	      0.00000000	      0.58683881	      0.00000000	     -0.00000000	      0.00000000	     -0.00000000	     -0.15751129	      0.38859030	      0.00000000	     -0.00000000	      0.00000000	    -51.95773903	     -0.16290402	      0.13549594	      0.00000000	     -0.00000000	      0.00000000	     49.51648209	      0.00000000	      0.00000000	      0.00000000	     -0.00000000	      0.00000000	     -0.00000000	     -0.05692577	      0.48248317	      0.00000000
      0.20375671	      0.00000000	      0.58732233	      0.00000000	     -0.00000000	      0.00000000	     -0.00000000	     -0.15741006	      0.38894457	      0.00000000	     -0.00000000	      0.00000000	    -51.91070729	     -0.16279731	      0.13560889	      0.00000000	     -0.00000000	      0.00000000	     49.47425755	      0.00000000	      0.00000000	      0.00000000	     -0.00000000	      0.00000000	     -0.00000000	     -0.05688898	      0.48288960	      0.00000000
      0.20405945	      0.00000000	      0.58780630	      0.00000000	     -0.00000000	      0.00000000	     -0.00000000	     -0.15730859	      0.38929919	      0.00000000	     -0.00000000	      0.00000000	    -51.86360863	     -0.16269034	      0.13572196	      0.00000000	     -0.00000000	      0.00000000	     49.43196108	      0.00000000	      0.00000000	      0.00000000	     -0.00000000	      0.00000000	     -0.00000000	     -0.05685210	      0.48329639	      0.00000000
      0.20436220	      0.00000000	      0.58829071	      0.00000000	     -0.00000000	      0.00000000	     -0.00000000	     -0.15720687	      0.38965414	      0.00000000	     -0.00000000	      0.00000000	    -51.81644292	     -0.16258312	      0.13583515	      0.00000000	     -0.00000000	      0.00000000	     49.38959257	      0.00000000	      0.00000000	      0.00000000	     -0.00000000	      0.00000000	     -0.00000000	     -0.05681514	      0.48370357	      0.00000000
      0.20466494	      0.00000000	      0.58877556	      0.00000000	     -0.00000000	      0.00000000	     -0.00000000	     -0.15710489	      0.39000944	      0.00000000	     -0.00000000	      0.00000000	    -51.76921002	     -0.16247564	      0.13594846	      0.00000000	     -0.00000000	      0.00000000	     49.34715188	      0.00000000	      0.00000000	      0.00000000	     -0.00000000	      0.00000000	     -0.00000000	     -0.05677808	      0.48411113	      0.00000000
      0.20496768	      0.00000000	      0.58926085	      0.00000000	     -0.00000000	      0.00000000	     -0.00000000	     -0.15700266	      0.39036507	      0.00000000	     -0.00000000	      0.00000000	    -51.72190981	     -0.16236790	      0.13606189	      0.00000000	     -0.00000000	      0.00000000	     49.30463889	      0.00000000	      0.00000000	      0.00000000	     -0.00000000	      0.00000000	     -0.00000000	     -0.05674093	      0.48451906	      0.00000000
      0.20527042	      0.00000000	      0.58974659	      0.00000000	     -0.00000000	      0.00000000	     -0.00000000	     -0.15690018	      0.39072105	      0.00000000	     -0.00000000	      0.00000000	    -51.67454215	     -0.16225991	      0.13617545	      0.00000000	     -0.00000000	      0.00000000	     49.26205348	      0.00000000	      0.00000000	      0.00000000	     -0.00000000	      0.00000000	     -0.00000000	     -0.05670369	      0.48492737	      0.00000000
      0.20557316	      0.00000000	      0.59023276	      0.00000000	     -0.00000000	      0.00000000	     -0.00000000	     -0.15679745	      0.39107737	      0.00000000	     -0.00000000	      0.00000000	    -51.62710691	     -0.16215165	      0.13628912	      0.00000000	     -0.00000000	      0.00000000	     49.21939551	      0.00000000	      0.00000000	      0.00000000	     -0.00000000	      0.00000000	     -0.00000000	     -0.05666636	      0.48533606	      0.00000000
      0.20587591	      0.00000000	      0.59071938	      0.00000000	     -0.00000000	      0.00000000	     -0.00000000	     -0.15669446	      0.39143403	      0.00000000	     -0.00000000	      0.00000000	    -51.57960395	     -0.16204314	      0.13640292	      0.00000000	     -0.00000000	      0.00000000	     49.17666485	      0.00000000	      0.00000000	      0.00000000	     -0.00000000	      0.00000000	     -0.00000000	     -0.05662893	      0.48574512	      0.00000000
      0.20617865	      0.00000000	      0.59120643	      0.00000000	     -0.00000000	      0.00000000	     -0.00000000	     -0.15659121	      0.39179103	      0.00000000	     -0.00000000	      0.00000000	    -51.53203314	     -0.16193437	      0.13651684	      0.00000000	     -0.00000000	      0.00000000	     49.13386138	      0.00000000	      0.00000000	      0.00000000	     -0.00000000	      0.00000000	     -0.00000000	     -0.05659142	      0.48615456	      0.00000000
      0.20648139	      0.00000000	      0.59169393	      0.00000000	     -0.00000000	      0.00000000	     -0.00000000	     -0.15648771	      0.39214838	      0.00000000	     -0.00000000	      0.00000000	    -51.48439435	     -0.16182534	      0.13663087	      0.00000000	     -0.00000000	      0.00000000	     49.09098496	      0.00000000	      0.00000000	      0.00000000	     -0.00000000	      0.00000000	     -0.00000000	     -0.05655381	      0.48656438	      0.00000000
      0.20678413	      0.00000000	      0.59218187	      0.00000000	     -0.00000000	      0.00000000	     -0.00000000	     -0.15638396	      0.39250606	      0.00000000	     -0.00000000	      0.00000000	    -51.43668742	     -0.16171605	      0.13674503	      0.00000000	     -0.00000000	      0.00000000	     49.04803547	      0.00000000	      0.00000000	      0.00000000	     -0.00000000	      0.00000000	     -0.00000000	     -0.05651611	      0.48697458	      0.00000000
      0.20708688	      0.00000000	      0.59267024	      0.00000000	     -0.00000000	      0.00000000	     -0.00000000	     -0.15627995	      0.39286408	      0.00000000	     -0.00000000	      0.00000000	    -51.38891223	     -0.16160650	      0.13685931	      0.00000000	     -0.00000000	      0.00000000	     49.00501276	      0.00000000	      0.00000000	      0.00000000	     -0.00000000	      0.00000000	     -0.00000000	     -0.05647832	      0.48738514	      0.00000000
      0.20738962	      0.00000000	      0.59315906	      0.00000000	     -0.00000000	      0.00000000	     -0.00000000	     -0.15617567	      0.39322244	      0.00000000	     -0.00000000	      0.00000000	    -51.34106863	     -0.16149668	      0.13697371	      0.00000000	     -0.00000000	      0.00000000	     48.96191671	      0.00000000	      0.00000000	      0.00000000	     -0.00000000	      0.00000000	     -0.00000000	     -0.05644044	      0.48779609	      0.00000000
      0.20769236	      0.00000000	      0.59364831	      0.00000000	     -0.00000000	      0.00000000	     -0.00000000	     -0.15607114	      0.39358113	      0.00000000	     -0.00000000	      0.00000000	    -51.29315649	     -0.16138660	      0.13708823	      0.00000000	     -0.00000000	      0.00000000	     48.91874717	      0.00000000	      0.00000000	      0.00000000	     -0.00000000	      0.00000000	     -0.00000000	     -0.05640246	      0.48820741	      0.00000000
      0.20799510	      0.00000000	      0.59413800	      0.00000000	     -0.00000000	      0.00000000	     -0.00000000	     -0.15596636	      0.39394017	      0.00000000	     -0.00000000	      0.00000000	    -51.24517566	     -0.16127626	      0.13720287	      0.00000000	     -0.00000000	      0.00000000	     48.87550402	      0.00000000	      0.00000000	      0.00000000	     -0.00000000	      0.00000000	     -0.00000000	     -0.05636439	      0.48861910	      0.00000000
      0.20829785	      0.00000000	      0.59462813	      0.00000000	     -0.00000000	      0.00000000	     -0.00000000	     -0.15586131	      0.39429955	      0.00000000	     -0.00000000	      0.00000000	    -51.19712600	     -0.16116565	      0.13731763	      0.00000000	     -0.00000000	      0.00000000	     48.83218711	      0.00000000	      0.00000000	      0.00000000	     -0.00000000	      0.00000000	     -0.00000000	     -0.05632622	      0.48903117	      0.00000000
      0.20860059	      0.00000000	      0.59511870	      0.00000000	     -0.00000000	      0.00000000	     -0.00000000	     -0.15575600	      0.39465926	      0.00000000	     -0.00000000	      0.00000000	    -51.14900736	     -0.16105478	      0.13743251	      0.00000000	     -0.00000000	      0.00000000	     48.78879632	      0.00000000	      0.00000000	      0.00000000	     -0.00000000	      0.00000000	     -0.00000000	     -0.05628796	      0.48944361	      0.00000000
      0.20890333	      0.00000000	      0.59560970	      0.00000000	     -0.00000000	      0.00000000	     -0.00000000	     -0.15565043	      0.39501931	      0.00000000	     -0.00000000	      0.00000000	    -51.10081961	     -0.16094364	      0.13754751	      0.00000000	     -0.00000000	      0.00000000	     48.74533149	      0.00000000	      0.00000000	      0.00000000	     -0.00000000	      0.00000000	     -0.00000000	     -0.05624961	      0.48985643	      0.00000000
      0.20920607	      0.00000000	      0.59610114	      0.00000000	     -0.00000000	      0.00000000	     -0.00000000	     -0.15554459	      0.39537970	      0.00000000	     -0.00000000	      0.00000000	    -51.05256259	     -0.16083223	      0.13766263	      0.00000000	     -0.00000000	      0.00000000	     48.70179250	      0.00000000	      0.00000000	      0.00000000	     -0.00000000	      0.00000000	     -0.00000000	     -0.05621117	      0.49026962	      0.00000000
      0.20950882	      0.00000000	      0.59659302	      0.00000000	     -0.00000000	      0.00000000	     -0.00000000	     -0.15543850	      0.39574043	      0.00000000	     -0.00000000	      0.00000000	    -51.00423616	     -0.16072056	      0.13777787	      0.00000000	     -0.00000000	      0.00000000	     48.65817919	      0.00000000	      0.00000000	      0.00000000	     -0.00000000	      0.00000000	     -0.00000000	     -0.05617262	      0.49068318	      0.00000000
      0.20981156	      0.00000000	      0.59708533	      0.00000000	     -0.00000000	      0.00000000	     -0.00000000	     -0.15533214	      0.39610149	      0.00000000	     -0.00000000	      0.00000000	    -50.95584017	     -0.16060862	      0.13789323	      0.00000000	     -0.00000000	      0.00000000	     48.61449143	      0.00000000	      0.00000000	      0.00000000	     -0.00000000	      0.00000000	     -0.00000000	     -0.05613399	      0.49109712	      0.00000000
      0.21011430	      0.00000000	      0.59757808	      0.00000000	     -0.00000000	      0.00000000	     -0.00000000	     -0.15522551	      0.39646290	      0.00000000	     -0.00000000	      0.00000000	    -50.90737447	     -0.16049640	      0.13800871	      0.00000000	     -0.00000000	      0.00000000	     48.57072908	      0.00000000	      0.00000000	      0.00000000	     -0.00000000	      0.00000000	     -0.00000000	     -0.05609526	      0.49151143	      0.00000000
      0.21041704	      0.00000000	      0.59807126	      0.00000000	     -0.00000000	      0.00000000	     -0.00000000	     -0.15511863	      0.39682463	      0.00000000	     -0.00000000	      0.00000000	    -50.85883891	     -0.16038392	      0.13812431	      0.00000000	     -0.00000000	      0.00000000	     48.52689199	      0.00000000	      0.00000000	      0.00000000	     -0.00000000	      0.00000000	     -0.00000000	     -0.05605643	      0.49192611	      0.00000000
      0.21071978	      0.00000000	      0.59856488	      0.00000000	     -0.00000000	      0.00000000	     -0.00000000	     -0.15501147	      0.39718671	      0.00000000	     -0.00000000	      0.00000000	    -50.81023334	     -0.16027117	      0.13824003	      0.00000000	     -0.00000000	      0.00000000	     48.48298002	      0.00000000	      0.00000000	      0.00000000	     -0.00000000	      0.00000000	     -0.00000000	     -0.05601751	      0.49234116	      0.00000000
      0.21102253	      0.00000000	      0.59905894	      0.00000000	     -0.00000000	      0.00000000	     -0.00000000	     -0.15490405	      0.39754912	      0.00000000	     -0.00000000	      0.00000000	    -50.76155762	     -0.16015815	      0.13835587	      0.00000000	     -0.00000000	      0.00000000	     48.43899302	      0.00000000	      0.00000000	      0.00000000	     -0.00000000	      0.00000000	     -0.00000000	     -0.05597849	      0.49275659	      0.00000000
      0.21132527	      0.00000000	      0.59955343	      0.00000000	     -0.00000000	      0.00000000	     -0.00000000	     -0.15479636	      0.39791186	      0.00000000	     -0.00000000	      0.00000000	    -50.71281158	     -0.16004486	      0.13847183	      0.00000000	     -0.00000000	      0.00000000	     48.39493085	      0.00000000	      0.00000000	      0.00000000	     -0.00000000	      0.00000000	     -0.00000000	     -0.05593938	      0.49317238	      0.00000000
      0.21162801	      0.00000000	      0.60004835	      0.00000000	     -0.00000000	      0.00000000	     -0.00000000	     -0.15468841	      0.39827495	      0.00000000	     -0.00000000	      0.00000000	    -50.66399507	     -0.15993129	      0.13858790	      0.00000000	     -0.00000000	      0.00000000	     48.35079336	      0.00000000	      0.00000000	      0.00000000	     -0.00000000	      0.00000000	     -0.00000000	     -0.05590017	      0.49358855	      0.00000000
      0.21193075	      0.00000000	      0.60054371	      0.00000000	     -0.00000000	      0.00000000	     -0.00000000	     -0.15458018	      0.39863836	      0.00000000	     -0.00000000	      0.00000000	    -50.61510794	     -0.15981745	      0.13870410	      0.00000000	     -0.00000000	      0.00000000	     48.30658040	      0.00000000	      0.00000000	      0.00000000	     -0.00000000	      0.00000000	     -0.00000000	     -0.05586086	      0.49400509	      0.00000000
      0.21223350	      0.00000000	      0.60103950	      0.00000000	     -0.00000000	      0.00000000	     -0.00000000	     -0.15447169	      0.39900212	      0.00000000	     -0.00000000	      0.00000000	    -50.56615004	     -0.15970334	      0.13882041	      0.00000000	     -0.00000000	      0.00000000	     48.26229182	      0.00000000	      0.00000000	      0.00000000	     -0.00000000	      0.00000000	     -0.00000000	     -0.05582146	      0.49442200	      0.00000000
      0.21253624	      0.00000000	      0.60153573	      0.00000000	     -0.00000000	      0.00000000	     -0.00000000	     -0.15436292	      0.39936620	      0.00000000	     -0.00000000	      0.00000000	    -50.51712120	     -0.15958895	      0.13893684	      0.00000000	     -0.00000000	      0.00000000	     48.21792747	      0.00000000	      0.00000000	      0.00000000	     -0.00000000	      0.00000000	     -0.00000000	     -0.05578196	      0.49483928	      0.00000000
      0.21283898	      0.00000000	      0.60203238	      0.00000000	     -0.00000000	      0.00000000	     -0.00000000	     -0.15425389	      0.39973063	      0.00000000	     -0.00000000	      0.00000000	    -50.46802126	     -0.15947428	      0.13905340	      0.00000000	     -0.00000000	      0.00000000	     48.17348721	      0.00000000	      0.00000000	      0.00000000	     -0.00000000	      0.00000000	     -0.00000000	     -0.05574236	      0.49525693	      0.00000000
      0.21314172	      0.00000000	      0.60252947	      0.00000000	     -0.00000000	      0.00000000	     -0.00000000	     -0.15414458	      0.40009538	      0.00000000	     -0.00000000	      0.00000000	    -50.41885007	     -0.15935934	      0.13917007	      0.00000000	     -0.00000000	      0.00000000	     48.12897087	      0.00000000	      0.00000000	      0.00000000	     -0.00000000	      0.00000000	     -0.00000000	     -0.05570266	      0.49567495	      0.00000000
      0.21344447	      0.00000000	      0.60302700	      0.00000000	     -0.00000000	      0.00000000	     -0.00000000	     -0.15403500	      0.40046047	      0.00000000	     -0.00000000	      0.00000000	    -50.36960747	     -0.15924412	      0.13928685	      0.00000000	     -0.00000000	      0.00000000	     48.08437830	      0.00000000	      0.00000000	      0.00000000	     -0.00000000	      0.00000000	     -0.00000000	     -0.05566287	      0.49609334	      0.00000000
      0.21374721	      0.00000000	      0.60352495	      0.00000000	     -0.00000000	      0.00000000	     -0.00000000	     -0.15392515	      0.40082590	      0.00000000	     -0.00000000	      0.00000000	    -50.32029330	     -0.15912862	      0.13940376	      0.00000000	     -0.00000000	      0.00000000	     48.03970936	      0.00000000	      0.00000000	      0.00000000	     -0.00000000	      0.00000000	     -0.00000000	     -0.05562298	      0.49651210	      0.00000000
      0.21404995	      0.00000000	      0.60402333	      0.00000000	     -0.00000000	      0.00000000	     -0.00000000	     -0.15381502	      0.40119165	      0.00000000	     -0.00000000	      0.00000000	    -50.27090739	     -0.15901284	      0.13952079	      0.00000000	     -0.00000000	      0.00000000	     47.99496388	      0.00000000	      0.00000000	      0.00000000	     -0.00000000	      0.00000000	     -0.00000000	     -0.05558298	      0.49693123	      0.00000000
      0.21435269	      0.00000000	      0.60452215	      0.00000000	     -0.00000000	      0.00000000	     -0.00000000	     -0.15370462	      0.40155774	      0.00000000	     -0.00000000	      0.00000000	    -50.22144959	     -0.15889679	      0.13963793	      0.00000000	     -0.00000000	      0.00000000	     47.95014171	      0.00000000	      0.00000000	      0.00000000	     -0.00000000	      0.00000000	     -0.00000000	     -0.05554289	      0.49735072	      0.00000000
      0.21465544	      0.00000000	      0.60502140	      0.00000000	     -0.00000000	      0.00000000	     -0.00000000	     -0.15359394	      0.40192417	      0.00000000	     -0.00000000	      0.00000000	    -50.17191971	     -0.15878045	      0.13975519	      0.00000000	     -0.00000000	      0.00000000	     47.90524269	      0.00000000	      0.00000000	      0.00000000	     -0.00000000	      0.00000000	     -0.00000000	     -0.05550271	      0.49777059	      0.00000000
      0.21495818	      0.00000000	      0.60552108	      0.00000000	     -0.00000000	      0.00000000	     -0.00000000	     -0.15348299	      0.40229093	      0.00000000	     -0.00000000	      0.00000000	    -50.12231761	     -0.15866383	      0.13987257	      0.00000000	     -0.00000000	      0.00000000	     47.86026667	      0.00000000	      0.00000000	      0.00000000	     -0.00000000	      0.00000000	     -0.00000000	     -0.05546242	      0.49819082	      0.00000000
      0.21526092	      0.00000000	      0.60602119	      0.00000000	     -0.00000000	      0.00000000	     -0.00000000	     -0.15337176	      0.40265801	      0.00000000	     -0.00000000	      0.00000000	    -50.07264312	     -0.15854693	      0.13999007	      0.00000000	     -0.00000000	      0.00000000	     47.81521348	      0.00000000	      0.00000000	      0.00000000	     -0.00000000	      0.00000000	     -0.00000000	     -0.05542203	      0.49861142	      0.00000000
      0.21556366	      0.00000000	      0.60652172	      0.00000000	     -0.00000000	      0.00000000	     -0.00000000	     -0.15326025	      0.40302544	      0.00000000	     -0.00000000	      0.00000000	    -50.02289606	     -0.15842975	      0.14010769	      0.00000000	     -0.00000000	      0.00000000	     47.77008296	      0.00000000	      0.00000000	      0.00000000	     -0.00000000	      0.00000000	     -0.00000000	     -0.05538154	      0.49903239	      0.00000000
      0.21586640	      0.00000000	      0.60702269	      0.00000000	     -0.00000000	      0.00000000	     -0.00000000	     -0.15314846	      0.40339319	      0.00000000	     -0.00000000	      0.00000000	    -49.97307627	     -0.15831228	      0.14022542	      0.00000000	     -0.00000000	      0.00000000	     47.72487495	      0.00000000	      0.00000000	      0.00000000	     -0.00000000	      0.00000000	     -0.00000000	     -0.05534095	      0.49945372	      0.00000000
      0.21616915	      0.00000000	      0.60752409	      0.00000000	     -0.00000000	      0.00000000	     -0.00000000	     -0.15303639	      0.40376128	      0.00000000	     -0.00000000	      0.00000000	    -49.92318358	     -0.15819453	      0.14034327	      0.00000000	     -0.00000000	      0.00000000	     47.67958929	      0.00000000	      0.00000000	      0.00000000	     -0.00000000	      0.00000000	     -0.00000000	     -0.05530026	      0.49987543	      0.00000000
      0.21647189	      0.00000000	      0.60802592	      0.00000000	     -0.00000000	      0.00000000	     -0.00000000	     -0.15292405	      0.40412969	      0.00000000	     -0.00000000	      0.00000000	    -49.87321781	     -0.15807649	      0.14046124	      0.00000000	     -0.00000000	      0.00000000	     47.63422582	      0.00000000	      0.00000000	      0.00000000	     -0.00000000	      0.00000000	     -0.00000000	     -0.05525947	      0.50029750	      0.00000000
      0.21677463	      0.00000000	      0.60852817	      0.00000000	     -0.00000000	      0.00000000	     -0.00000000	     -0.15281142	      0.40449844	      0.00000000	     -0.00000000	      0.00000000	    -49.82317880	     -0.15795817	      0.14057933	      0.00000000	     -0.00000000	      0.00000000	     47.58878437	      0.00000000	      0.00000000	      0.00000000	     -0.00000000	      0.00000000	     -0.00000000	     -0.05521858	      0.50071993	      0.00000000
      0.21707737	      0.00000000	      0.60903086	      0.00000000	     -0.00000000	      0.00000000	     -0.00000000	     -0.15269851	      0.40486752	      0.00000000	     -0.00000000	      0.00000000	    -49.77306638	     -0.15783956	      0.14069753	      0.00000000	     -0.00000000	      0.00000000	     47.54326478	      0.00000000	      0.00000000	      0.00000000	     -0.00000000	      0.00000000	     -0.00000000	     -0.05517759	      0.50114274	      0.00000000
      0.21738012	      0.00000000	      0.60953397	      0.00000000	     -0.00000000	      0.00000000	     -0.00000000	     -0.15258531	      0.40523693	      0.00000000	     -0.00000000	      0.00000000	    -49.72288036	     -0.15772066	      0.14081586	      0.00000000	     -0.00000000	      0.00000000	     47.49766687	      0.00000000	      0.00000000	      0.00000000	     -0.00000000	      0.00000000	     -0.00000000	     -0.05513649	      0.50156591	      0.00000000
      0.21768286	      0.00000000	      0.61003751	      0.00000000	     -0.00000000	      0.00000000	     -0.00000000	     -0.15247183	      0.40560668	      0.00000000	     -0.00000000	      0.00000000	    -49.67262057	     -0.15760147	      0.14093429	      0.00000000	     -0.00000000	      0.00000000	     47.45199048	      0.00000000	      0.00000000	      0.00000000	     -0.00000000	      0.00000000	     -0.00000000	     -0.05509530	      0.50198944	      0.00000000
      0.21798560	      0.00000000	      0.61054147	      0.00000000	     -0.00000000	      0.00000000	     -0.00000000	     -0.15235807	      0.40597675	      0.00000000	     -0.00000000	      0.00000000	    -49.62228684	     -0.15748199	      0.14105285	      0.00000000	     -0.00000000	      0.00000000	     47.40623545	      0.00000000	      0.00000000	      0.00000000	     -0.00000000	      0.00000000	     -0.00000000	     -0.05505400	      0.50241334	      0.00000000
      0.21828834	      0.00000000	      0.61104587	      0.00000000	     -0.00000000	      0.00000000	     -0.00000000	     -0.15224402	      0.40634715	      0.00000000	     -0.00000000	      0.00000000	    -49.57187899	     -0.15736222	      0.14117152	      0.00000000	     -0.00000000	      0.00000000	     47.36040160	      0.00000000	      0.00000000	      0.00000000	     -0.00000000	      0.00000000	     -0.00000000	     -0.05501260	      0.50283760	      0.00000000
      0.21859109	      0.00000000	      0.61155069	      0.00000000	     -0.00000000	      0.00000000	     -0.00000000	     -0.15212969	      0.40671788	      0.00000000	     -0.00000000	      0.00000000	    -49.52139684	     -0.15724217	      0.14129031	      0.00000000	     -0.00000000	      0.00000000	     47.31448875	      0.00000000	      0.00000000	      0.00000000	     -0.00000000	      0.00000000	     -0.00000000	     -0.05497109	      0.50326223	      0.00000000
      0.21889383	      0.00000000	      0.61205594	      0.00000000	     -0.00000000	      0.00000000	     -0.00000000	     -0.15201507	      0.40708894	      0.00000000	     -0.00000000	      0.00000000	    -49.47084020	     -0.15712181	      0.14140922	      0.00000000	     -0.00000000	      0.00000000	     47.26849675	      0.00000000	      0.00000000	      0.00000000	     -0.00000000	      0.00000000	     -0.00000000	     -0.05492948	      0.50368723	      0.00000000
      0.21919657	      0.00000000	      0.61256161	      0.00000000	     -0.00000000	      0.00000000	     -0.00000000	     -0.15190016	      0.40746034	      0.00000000	     -0.00000000	      0.00000000	    -49.42020891	     -0.15700117	      0.14152825	      0.00000000	     -0.00000000	      0.00000000	     47.22242541	      0.00000000	      0.00000000	      0.00000000	     -0.00000000	      0.00000000	     -0.00000000	     -0.05488777	      0.50411259	      0.00000000
      0.21949931	      0.00000000	      0.61306771	      0.00000000	     -0.00000000	      0.00000000	     -0.00000000	     -0.15178496	      0.40783206	      0.00000000	     -0.00000000	      0.00000000	    -49.36950277	     -0.15688023	      0.14164739	      0.00000000	     -0.00000000	      0.00000000	     47.17627456	      0.00000000	      0.00000000	      0.00000000	     -0.00000000	      0.00000000	     -0.00000000	     -0.05484596	      0.50453831	      0.00000000
      0.21980206	      0.00000000	      0.61357423	      0.00000000	     -0.00000000	      0.00000000	     -0.00000000	     -0.15166947	      0.40820411	      0.00000000	     -0.00000000	      0.00000000	    -49.31872160	     -0.15675900	      0.14176665	      0.00000000	     -0.00000000	      0.00000000	     47.13004402	      0.00000000	      0.00000000	      0.00000000	     -0.00000000	      0.00000000	     -0.00000000	     -0.05480404	      0.50496440	      0.00000000
      0.22010480	      0.00000000	      0.61408119	      0.00000000	     -0.00000000	      0.00000000	     -0.00000000	     -0.15155370	      0.40857648	      0.00000000	     -0.00000000	      0.00000000	    -49.26786523	     -0.15663747	      0.14188602	      0.00000000	     -0.00000000	      0.00000000	     47.08373363	      0.00000000	      0.00000000	      0.00000000	     -0.00000000	      0.00000000	     -0.00000000	     -0.05476201	      0.50539085	      0.00000000
      0.22040754	      0.00000000	      0.61458856	      0.00000000	     -0.00000000	      0.00000000	     -0.00000000	     -0.15143763	      0.40894919	      0.00000000	     -0.00000000	      0.00000000	    -49.21693345	     -0.15651565	      0.14200551	      0.00000000	     -0.00000000	      0.00000000	     47.03734319	      0.00000000	      0.00000000	      0.00000000	     -0.00000000	      0.00000000	     -0.00000000	     -0.05471988	      0.50581766	      0.00000000
      0.22071028	      0.00000000	      0.61509636	      0.00000000	     -0.00000000	      0.00000000	     -0.00000000	     -0.15132127	      0.40932223	      0.00000000	     -0.00000000	      0.00000000	    -49.16592609	     -0.15639352	      0.14212512	      0.00000000	     -0.00000000	      0.00000000	     46.99087253	      0.00000000	      0.00000000	      0.00000000	     -0.00000000	      0.00000000	     -0.00000000	     -0.05467765	      0.50624484	      0.00000000
      0.22101302	      0.00000000	      0.61560458	      0.00000000	     -0.00000000	      0.00000000	     -0.00000000	     -0.15120461	      0.40969559	      0.00000000	     -0.00000000	      0.00000000	    -49.11484296	     -0.15627110	      0.14224484	      0.00000000	     -0.00000000	      0.00000000	     46.94432147	      0.00000000	      0.00000000	      0.00000000	     -0.00000000	      0.00000000	     -0.00000000	     -0.05463531	      0.50667238	      0.00000000
      0.22131577	      0.00000000	      0.61611323	      0.00000000	     -0.00000000	      0.00000000	     -0.00000000	     -0.15108766	      0.41006928	      0.00000000	     -0.00000000	      0.00000000	    -49.06368386	     -0.15614838	      0.14236468	      0.00000000	     -0.00000000	      0.00000000	     46.89768983	      0.00000000	      0.00000000	      0.00000000	     -0.00000000	      0.00000000	     -0.00000000	     -0.05459287	      0.50710028	      0.00000000
      0.22161851	      0.00000000	      0.61662230	      0.00000000	     -0.00000000	      0.00000000	     -0.00000000	     -0.15097042	      0.41044330	      0.00000000	     -0.00000000	      0.00000000	    -49.01244861	     -0.15602536	      0.14248464	      0.00000000	     -0.00000000	      0.00000000	     46.85097743	      0.00000000	      0.00000000	      0.00000000	     -0.00000000	      0.00000000	     -0.00000000	     -0.05455031	      0.50752855	      0.00000000
      0.22192125	      0.00000000	      0.61713180	      0.00000000	     -0.00000000	      0.00000000	     -0.00000000	     -0.15085288	      0.41081764	      0.00000000	     -0.00000000	      0.00000000	    -48.96113702	     -0.15590204	      0.14260471	      0.00000000	     -0.00000000	      0.00000000	     46.80418408	      0.00000000	      0.00000000	      0.00000000	     -0.00000000	      0.00000000	     -0.00000000	     -0.05450766	      0.50795717	      0.00000000
      0.22222399	      0.00000000	      0.61764172	      0.00000000	     -0.00000000	      0.00000000	     -0.00000000	     -0.15073505	      0.41119232	      0.00000000	     -0.00000000	      0.00000000	    -48.90974889	     -0.15577842	      0.14272490	      0.00000000	     -0.00000000	      0.00000000	     46.75730960	      0.00000000	      0.00000000	      0.00000000	     -0.00000000	      0.00000000	     -0.00000000	     -0.05446489	      0.50838616	      0.00000000
      0.22252674	      0.00000000	      0.61815206	      0.00000000	     -0.00000000	      0.00000000	     -0.00000000	     -0.15061691	      0.41156731	      0.00000000	     -0.00000000	      0.00000000	    -48.85828403	     -0.15565449	      0.14284520	      0.00000000	     -0.00000000	      0.00000000	     46.71035380	      0.00000000	      0.00000000	      0.00000000	     -0.00000000	      0.00000000	     -0.00000000	     -0.05442202	      0.50881551	      0.00000000
      0.22282948	      0.00000000	      0.61866282	      0.00000000	     -0.00000000	      0.00000000	     -0.00000000	     -0.15049848	      0.41194264	      0.00000000	     -0.00000000	      0.00000000	    -48.80674224	     -0.15553026	      0.14296562	      0.00000000	     -0.00000000	      0.00000000	     46.66331649	      0.00000000	      0.00000000	      0.00000000	     -0.00000000	      0.00000000	     -0.00000000	     -0.05437904	      0.50924522	      0.00000000
      0.22313222	      0.00000000	      0.61917401	      0.00000000	     -0.00000000	      0.00000000	     -0.00000000	     -0.15037975	      0.41231829	      0.00000000	     -0.00000000	      0.00000000	    -48.75512333	     -0.15540573	      0.14308616	      0.00000000	     -0.00000000	      0.00000000	     46.61619749	      0.00000000	      0.00000000	      0.00000000	     -0.00000000	      0.00000000	     -0.00000000	     -0.05433596	      0.50967529	      0.00000000
      0.22343496	      0.00000000	      0.61968562	      0.00000000	     -0.00000000	      0.00000000	     -0.00000000	     -0.15026072	      0.41269427	      0.00000000	     -0.00000000	      0.00000000	    -48.70342709	     -0.15528089	      0.14320681	      0.00000000	     -0.00000000	      0.00000000	     46.56899660	      0.00000000	      0.00000000	      0.00000000	     -0.00000000	      0.00000000	     -0.00000000	     -0.05429276	      0.51010573	      0.00000000
      0.22373771	      0.00000000	      0.62019765	      0.00000000	     -0.00000000	      0.00000000	     -0.00000000	     -0.15014139	      0.41307057	      0.00000000	     -0.00000000	      0.00000000	    -48.65165333	     -0.15515574	      0.14332758	      0.00000000	     -0.00000000	      0.00000000	     46.52171364	      0.00000000	      0.00000000	      0.00000000	     -0.00000000	      0.00000000	     -0.00000000	     -0.05424946	      0.51053652	      0.00000000
      0.22404045	      0.00000000	      0.62071010	      0.00000000	     -0.00000000	      0.00000000	     -0.00000000	     -0.15002176	      0.41344720	      0.00000000	     -0.00000000	      0.00000000	    -48.59980185	     -0.15503029	      0.14344846	      0.00000000	     -0.00000000	      0.00000000	     46.47434841	      0.00000000	      0.00000000	      0.00000000	     -0.00000000	      0.00000000	     -0.00000000	     -0.05420605	      0.51096767	      0.00000000
      0.22434319	      0.00000000	      0.62122297	      0.00000000	     -0.00000000	      0.00000000	     -0.00000000	     -0.14990182	      0.41382416	      0.00000000	     -0.00000000	      0.00000000	    -48.54787245	     -0.15490453	      0.14356946	      0.00000000	     -0.00000000	      0.00000000	     46.42690072	      0.00000000	      0.00000000	      0.00000000	     -0.00000000	      0.00000000	     -0.00000000	     -0.05416253	      0.51139919	      0.00000000
      0.22464593	      0.00000000	      0.62173626	      0.00000000	     -0.00000000	      0.00000000	     -0.00000000	     -0.14978158	      0.41420144	      0.00000000	     -0.00000000	      0.00000000	    -48.49586492	     -0.15477846	      0.14369057	      0.00000000	     -0.00000000	      0.00000000	     46.37937038	      0.00000000	      0.00000000	      0.00000000	     -0.00000000	      0.00000000	     -0.00000000	     -0.05411890	      0.51183106	      0.00000000
      0.22494868	      0.00000000	      0.62224997	      0.00000000	     -0.00000000	      0.00000000	     -0.00000000	     -0.14966103	      0.41457905	      0.00000000	     -0.00000000	      0.00000000	    -48.44377906	     -0.15465207	      0.14381180	      0.00000000	     -0.00000000	      0.00000000	     46.33175718	      0.00000000	      0.00000000	      0.00000000	     -0.00000000	      0.00000000	     -0.00000000	     -0.05407516	      0.51226329	      0.00000000
      0.22525142	      0.00000000	      0.62276410	      0.00000000	     -0.00000000	      0.00000000	     -0.00000000	     -0.14954018	      0.41495698	      0.00000000	     -0.00000000	      0.00000000	    -48.39161466	     -0.15452538	      0.14393314	      0.00000000	     -0.00000000	      0.00000000	     46.28406094	      0.00000000	      0.00000000	      0.00000000	     -0.00000000	      0.00000000	     -0.00000000	     -0.05403131	      0.51269588	      0.00000000
      0.22555416	      0.00000000	      0.62327866	      0.00000000	     -0.00000000	      0.00000000	     -0.00000000	     -0.14941903	      0.41533523	      0.00000000	     -0.00000000	      0.00000000	    -48.33937152	     -0.15439838	      0.14405460	      0.00000000	     -0.00000000	      0.00000000	     46.23628144	      0.00000000	      0.00000000	      0.00000000	     -0.00000000	      0.00000000	     -0.00000000	     -0.05398735	      0.51312883	      0.00000000
      0.22585690	      0.00000000	      0.62379363	      0.00000000	     -0.00000000	      0.00000000	     -0.00000000	     -0.14929756	      0.41571381	      0.00000000	     -0.00000000	      0.00000000	    -48.28704943	     -0.15427106	      0.14417618	      0.00000000	     -0.00000000	      0.00000000	     46.18841850	      0.00000000	      0.00000000	      0.00000000	     -0.00000000	      0.00000000	     -0.00000000	     -0.05394328	      0.51356214	      0.00000000
      0.22615965	      0.00000000	      0.62430902	      0.00000000	     -0.00000000	      0.00000000	     -0.00000000	     -0.14917579	      0.41609271	      0.00000000	     -0.00000000	      0.00000000	    -48.23464818	     -0.15414343	      0.14429787	      0.00000000	     -0.00000000	      0.00000000	     46.14047191	      0.00000000	      0.00000000	      0.00000000	     -0.00000000	      0.00000000	     -0.00000000	     -0.05389910	      0.51399581	      0.00000000
      0.22646239	      0.00000000	      0.62482483	      0.00000000	     -0.00000000	      0.00000000	     -0.00000000	     -0.14905370	      0.41647194	      0.00000000	     -0.00000000	      0.00000000	    -48.18216755	     -0.15401548	      0.14441967	      0.00000000	     -0.00000000	      0.00000000	     46.09244148	      0.00000000	      0.00000000	      0.00000000	     -0.00000000	      0.00000000	     -0.00000000	     -0.05385481	      0.51442983	      0.00000000
      0.22676513	      0.00000000	      0.62534106	      0.00000000	     -0.00000000	      0.00000000	     -0.00000000	     -0.14893131	      0.41685149	      0.00000000	     -0.00000000	      0.00000000	    -48.12960734	     -0.15388722	      0.14454159	      0.00000000	     -0.00000000	      0.00000000	     46.04432698	      0.00000000	      0.00000000	      0.00000000	     -0.00000000	      0.00000000	     -0.00000000	     -0.05381040	      0.51486422	      0.00000000
      0.22706787	      0.00000000	      0.62585770	      0.00000000	     -0.00000000	      0.00000000	     -0.00000000	     -0.14880860	      0.41723136	      0.00000000	     -0.00000000	      0.00000000	    -48.07696733	     -0.15375864	      0.14466362	      0.00000000	     -0.00000000	      0.00000000	     45.99612823	      0.00000000	      0.00000000	      0.00000000	     -0.00000000	      0.00000000	     -0.00000000	     -0.05376589	      0.51529896	      0.00000000
      0.22737061	      0.00000000	      0.62637477	      0.00000000	     -0.00000000	      0.00000000	     -0.00000000	     -0.14868559	      0.41761156	      0.00000000	     -0.00000000	      0.00000000	    -48.02424731	     -0.15362974	      0.14478577	      0.00000000	     -0.00000000	      0.00000000	     45.94784501	      0.00000000	      0.00000000	      0.00000000	     -0.00000000	      0.00000000	     -0.00000000	     -0.05372126	      0.51573405	      0.00000000
      0.22767336	      0.00000000	      0.62689225	      0.00000000	     -0.00000000	      0.00000000	     -0.00000000	     -0.14856226	      0.41799207	      0.00000000	     -0.00000000	      0.00000000	    -47.97144706	     -0.15350052	      0.14490803	      0.00000000	     -0.00000000	      0.00000000	     45.89947712	      0.00000000	      0.00000000	      0.00000000	     -0.00000000	      0.00000000	     -0.00000000	     -0.05367652	      0.51616951	      0.00000000
      0.22797610	      0.00000000	      0.62741015	      0.00000000	     -0.00000000	      0.00000000	     -0.00000000	     -0.14843861	      0.41837292	      0.00000000	     -0.00000000	      0.00000000	    -47.91856636	     -0.15337098	      0.14503041	      0.00000000	     -0.00000000	      0.00000000	     45.85102435	      0.00000000	      0.00000000	      0.00000000	     -0.00000000	      0.00000000	     -0.00000000	     -0.05363166	      0.51660532	      0.00000000
      0.22827884	      0.00000000	      0.62792846	      0.00000000	     -0.00000000	      0.00000000	     -0.00000000	     -0.14831465	      0.41875408	      0.00000000	     -0.00000000	      0.00000000	    -47.86560499	     -0.15324113	      0.14515290	      0.00000000	     -0.00000000	      0.00000000	     45.80248649	      0.00000000	      0.00000000	      0.00000000	     -0.00000000	      0.00000000	     -0.00000000	     -0.05358669	      0.51704149	      0.00000000
      0.22858158	      0.00000000	      0.62844719	      0.00000000	     -0.00000000	      0.00000000	     -0.00000000	     -0.14819037	      0.41913556	      0.00000000	     -0.00000000	      0.00000000	    -47.81256274	     -0.15311095	      0.14527550	      0.00000000	     -0.00000000	      0.00000000	     45.75386332	      0.00000000	      0.00000000	      0.00000000	     -0.00000000	      0.00000000	     -0.00000000	     -0.05354161	      0.51747801	      0.00000000
      0.22888433	      0.00000000	      0.62896634	      0.00000000	     -0.00000000	      0.00000000	     -0.00000000	     -0.14806578	      0.41951737	      0.00000000	     -0.00000000	      0.00000000	    -47.75943939	     -0.15298044	      0.14539822	      0.00000000	     -0.00000000	      0.00000000	     45.70515463	      0.00000000	      0.00000000	      0.00000000	     -0.00000000	      0.00000000	     -0.00000000	     -0.05349642	      0.51791489	      0.00000000
      0.22918707	      0.00000000	      0.62948591	      0.00000000	     -0.00000000	      0.00000000	     -0.00000000	     -0.14794087	      0.41989950	      0.00000000	     -0.00000000	      0.00000000	    -47.70623469	     -0.15284962	      0.14552106	      0.00000000	     -0.00000000	      0.00000000	     45.65636022	      0.00000000	      0.00000000	      0.00000000	     -0.00000000	      0.00000000	     -0.00000000	     -0.05345111	      0.51835213	      0.00000000
      0.22948981	      0.00000000	      0.63000589	      0.00000000	     -0.00000000	      0.00000000	     -0.00000000	     -0.14781563	      0.42028195	      0.00000000	     -0.00000000	      0.00000000	    -47.65294845	     -0.15271846	      0.14564400	      0.00000000	     -0.00000000	      0.00000000	     45.60747985	      0.00000000	      0.00000000	      0.00000000	     -0.00000000	      0.00000000	     -0.00000000	     -0.05340568	      0.51878972	      0.00000000
      0.22979255	      0.00000000	      0.63052628	      0.00000000	     -0.00000000	      0.00000000	     -0.00000000	     -0.14769008	      0.42066472	      0.00000000	     -0.00000000	      0.00000000	    -47.59958042	     -0.15258698	      0.14576707	      0.00000000	     -0.00000000	      0.00000000	     45.55851333	      0.00000000	      0.00000000	      0.00000000	     -0.00000000	      0.00000000	     -0.00000000	     -0.05336014	      0.51922767	      0.00000000
      0.23009530	      0.00000000	      0.63104709	      0.00000000	     -0.00000000	      0.00000000	     -0.00000000	     -0.14756421	      0.42104782	      0.00000000	     -0.00000000	      0.00000000	    -47.54613038	     -0.15245518	      0.14589024	      0.00000000	     -0.00000000	      0.00000000	     45.50946042	      0.00000000	      0.00000000	      0.00000000	     -0.00000000	      0.00000000	     -0.00000000	     -0.05331448	      0.51966597	      0.00000000
      0.23039804	      0.00000000	      0.63156832	      0.00000000	     -0.00000000	      0.00000000	     -0.00000000	     -0.14743801	      0.42143123	      0.00000000	     -0.00000000	      0.00000000	    -47.49259810	     -0.15232305	      0.14601353	      0.00000000	     -0.00000000	      0.00000000	     45.46032090	      0.00000000	      0.00000000	      0.00000000	     -0.00000000	      0.00000000	     -0.00000000	     -0.05326871	      0.52010462	      0.00000000
      0.23070078	      0.00000000	      0.63208996	      0.00000000	     -0.00000000	      0.00000000	     -0.00000000	     -0.14731149	      0.42181496	      0.00000000	     -0.00000000	      0.00000000	    -47.43898336	     -0.15219058	      0.14613693	      0.00000000	     -0.00000000	      0.00000000	     45.41109457	      0.00000000	      0.00000000	      0.00000000	     -0.00000000	      0.00000000	     -0.00000000	     -0.05322282	      0.52054363	      0.00000000
      0.23100352	      0.00000000	      0.63261201	      0.00000000	     -0.00000000	      0.00000000	     -0.00000000	     -0.14718465	      0.42219901	      0.00000000	     -0.00000000	      0.00000000	    -47.38528591	     -0.15205779	      0.14626045	      0.00000000	     -0.00000000	      0.00000000	     45.36178118	      0.00000000	      0.00000000	      0.00000000	     -0.00000000	      0.00000000	     -0.00000000	     -0.05317682	      0.52098300	      0.00000000
      0.23130627	      0.00000000	      0.63313448	      0.00000000	     -0.00000000	      0.00000000	     -0.00000000	     -0.14705748	      0.42258339	      0.00000000	     -0.00000000	      0.00000000	    -47.33150553	     -0.15192467	      0.14638408	      0.00000000	     -0.00000000	      0.00000000	     45.31238053	      0.00000000	      0.00000000	      0.00000000	     -0.00000000	      0.00000000	     -0.00000000	     -0.05313070	      0.52142272	      0.00000000
      0.23160901	      0.00000000	      0.63365736	      0.00000000	     -0.00000000	      0.00000000	     -0.00000000	     -0.14692998	      0.42296808	      0.00000000	     -0.00000000	      0.00000000	    -47.27764198	     -0.15179121	      0.14650782	      0.00000000	     -0.00000000	      0.00000000	     45.26289238	      0.00000000	      0.00000000	      0.00000000	     -0.00000000	      0.00000000	     -0.00000000	     -0.05308446	      0.52186279	      0.00000000
      0.23191175	      0.00000000	      0.63418066	      0.00000000	     -0.00000000	      0.00000000	     -0.00000000	     -0.14680216	      0.42335309	      0.00000000	     -0.00000000	      0.00000000	    -47.22369503	     -0.15165742	      0.14663168	      0.00000000	     -0.00000000	      0.00000000	     45.21331650	      0.00000000	      0.00000000	      0.00000000	     -0.00000000	      0.00000000	     -0.00000000	     -0.05303810	      0.52230321	      0.00000000
      0.23221449	      0.00000000	      0.63470436	      0.00000000	     -0.00000000	      0.00000000	     -0.00000000	     -0.14667401	      0.42373843	      0.00000000	     -0.00000000	      0.00000000	    -47.16966444	     -0.15152329	      0.14675565	      0.00000000	     -0.00000000	      0.00000000	     45.16365267	      0.00000000	      0.00000000	      0.00000000	     -0.00000000	      0.00000000	     -0.00000000	     -0.05299162	      0.52274399	      0.00000000
      0.23251723	      0.00000000	      0.63522848	      0.00000000	     -0.00000000	      0.00000000	     -0.00000000	     -0.14654552	      0.42412408	      0.00000000	     -0.00000000	      0.00000000	    -47.11554996	     -0.15138883	      0.14687973	      0.00000000	     -0.00000000	      0.00000000	     45.11390066	      0.00000000	      0.00000000	      0.00000000	     -0.00000000	      0.00000000	     -0.00000000	     -0.05294503	      0.52318512	      0.00000000
      0.23281998	      0.00000000	      0.63575302	      0.00000000	     -0.00000000	      0.00000000	     -0.00000000	     -0.14641671	      0.42451005	      0.00000000	     -0.00000000	      0.00000000	    -47.06135136	     -0.15125404	      0.14700393	      0.00000000	     -0.00000000	      0.00000000	     45.06406024	      0.00000000	      0.00000000	      0.00000000	     -0.00000000	      0.00000000	     -0.00000000	     -0.05289832	      0.52362660	      0.00000000
      0.23312272	      0.00000000	      0.63627796	      0.00000000	     -0.00000000	      0.00000000	     -0.00000000	     -0.14628757	      0.42489633	      0.00000000	     -0.00000000	      0.00000000	    -47.00706839	     -0.15111890	      0.14712823	      0.00000000	     -0.00000000	      0.00000000	     45.01413116	      0.00000000	      0.00000000	      0.00000000	     -0.00000000	      0.00000000	     -0.00000000	     -0.05285148	      0.52406844	      0.00000000
      0.23342546	      0.00000000	      0.63680332	      0.00000000	     -0.00000000	      0.00000000	     -0.00000000	     -0.14615809	      0.42528294	      0.00000000	     -0.00000000	      0.00000000	    -46.95270082	     -0.15098343	      0.14725266	      0.00000000	     -0.00000000	      0.00000000	     44.96411321	      0.00000000	      0.00000000	      0.00000000	     -0.00000000	      0.00000000	     -0.00000000	     -0.05280453	      0.52451063	      0.00000000
      0.23372820	      0.00000000	      0.63732908	      0.00000000	     -0.00000000	      0.00000000	     -0.00000000	     -0.14602828	      0.42566986	      0.00000000	     -0.00000000	      0.00000000	    -46.89824839	     -0.15084761	      0.14737719	      0.00000000	     -0.00000000	      0.00000000	     44.91400614	      0.00000000	      0.00000000	      0.00000000	     -0.00000000	      0.00000000	     -0.00000000	     -0.05275746	      0.52495317	      0.00000000
      0.23403095	      0.00000000	      0.63785526	      0.00000000	     -0.00000000	      0.00000000	     -0.00000000	     -0.14589813	      0.42605710	      0.00000000	     -0.00000000	      0.00000000	    -46.84371087	     -0.15071146	      0.14750184	      0.00000000	     -0.00000000	      0.00000000	     44.86380971	      0.00000000	      0.00000000	      0.00000000	     -0.00000000	      0.00000000	     -0.00000000	     -0.05271026	      0.52539606	      0.00000000
      0.23433369	      0.00000000	      0.63838185	      0.00000000	     -0.00000000	      0.00000000	     -0.00000000	     -0.14576765	      0.42644466	      0.00000000	     -0.00000000	      0.00000000	    -46.78908799	     -0.15057496	      0.14762660	      0.00000000	     -0.00000000	      0.00000000	     44.81352369	      0.00000000	      0.00000000	      0.00000000	     -0.00000000	      0.00000000	     -0.00000000	     -0.05266295	      0.52583930	      0.00000000
      0.23463643	      0.00000000	      0.63890885	      0.00000000	     -0.00000000	      0.00000000	     -0.00000000	     -0.14563683	      0.42683254	      0.00000000	     -0.00000000	      0.00000000	    -46.73437952	     -0.15043812	      0.14775147	      0.00000000	     -0.00000000	      0.00000000	     44.76314784	      0.00000000	      0.00000000	      0.00000000	     -0.00000000	      0.00000000	     -0.00000000	     -0.05261551	      0.52628289	      0.00000000
      0.23493917	      0.00000000	      0.63943626	      0.00000000	     -0.00000000	      0.00000000	     -0.00000000	     -0.14550567	      0.42722073	      0.00000000	     -0.00000000	      0.00000000	    -46.67958519	     -0.15030094	      0.14787646	      0.00000000	     -0.00000000	      0.00000000	     44.71268191	      0.00000000	      0.00000000	      0.00000000	     -0.00000000	      0.00000000	     -0.00000000	     -0.05256796	      0.52672683	      0.00000000
      0.23524192	      0.00000000	      0.63996408	      0.00000000	     -0.00000000	      0.00000000	     -0.00000000	     -0.14537417	      0.42760924	      0.00000000	     -0.00000000	      0.00000000	    -46.62470476	     -0.15016341	      0.14800155	      0.00000000	     -0.00000000	      0.00000000	     44.66212565	      0.00000000	      0.00000000	      0.00000000	     -0.00000000	      0.00000000	     -0.00000000	     -0.05252028	      0.52717113	      0.00000000
      0.23554466	      0.00000000	      0.64049230	      0.00000000	     -0.00000000	      0.00000000	     -0.00000000	     -0.14524233	      0.42799807	      0.00000000	     -0.00000000	      0.00000000	    -46.56973797	     -0.15002553	      0.14812676	      0.00000000	     -0.00000000	      0.00000000	     44.61147883	      0.00000000	      0.00000000	      0.00000000	     -0.00000000	      0.00000000	     -0.00000000	     -0.05247248	      0.52761577	      0.00000000
      0.23584740	      0.00000000	      0.64102094	      0.00000000	     -0.00000000	      0.00000000	     -0.00000000	     -0.14511015	      0.42838721	      0.00000000	     -0.00000000	      0.00000000	    -46.51468457	     -0.14988731	      0.14825209	      0.00000000	     -0.00000000	      0.00000000	     44.56074120	      0.00000000	      0.00000000	      0.00000000	     -0.00000000	      0.00000000	     -0.00000000	     -0.05242455	      0.52806076	      0.00000000
      0.23615014	      0.00000000	      0.64154999	      0.00000000	     -0.00000000	      0.00000000	     -0.00000000	     -0.14497763	      0.42877667	      0.00000000	     -0.00000000	      0.00000000	    -46.45954430	     -0.14974873	      0.14837752	      0.00000000	     -0.00000000	      0.00000000	     44.50991251	      0.00000000	      0.00000000	      0.00000000	     -0.00000000	      0.00000000	     -0.00000000	     -0.05237650	      0.52850611	      0.00000000
      0.23645289	      0.00000000	      0.64207944	      0.00000000	     -0.00000000	      0.00000000	     -0.00000000	     -0.14484476	      0.42916645	      0.00000000	     -0.00000000	      0.00000000	    -46.40431689	     -0.14960981	      0.14850307	      0.00000000	     -0.00000000	      0.00000000	     44.45899250	      0.00000000	      0.00000000	      0.00000000	     -0.00000000	      0.00000000	     -0.00000000	     -0.05232833	      0.52895180	      0.00000000
      0.23675563	      0.00000000	      0.64260931	      0.00000000	     -0.00000000	      0.00000000	     -0.00000000	     -0.14471155	      0.42955654	      0.00000000	     -0.00000000	      0.00000000	    -46.34900209	     -0.14947053	      0.14862873	      0.00000000	     -0.00000000	      0.00000000	     44.40798094	      0.00000000	      0.00000000	      0.00000000	     -0.00000000	      0.00000000	     -0.00000000	     -0.05228003	      0.52939784	      0.00000000
      0.23705837	      0.00000000	      0.64313958	      0.00000000	     -0.00000000	      0.00000000	     -0.00000000	     -0.14457799	      0.42994694	      0.00000000	     -0.00000000	      0.00000000	    -46.29359964	     -0.14933090	      0.14875450	      0.00000000	     -0.00000000	      0.00000000	     44.35687755	      0.00000000	      0.00000000	      0.00000000	     -0.00000000	      0.00000000	     -0.00000000	     -0.05223161	      0.52984423	      0.00000000
      0.23736111	      0.00000000	      0.64367025	      0.00000000	     -0.00000000	      0.00000000	     -0.00000000	     -0.14444409	      0.43033766	      0.00000000	     -0.00000000	      0.00000000	    -46.23810926	     -0.14919092	      0.14888038	      0.00000000	     -0.00000000	      0.00000000	     44.30568210	      0.00000000	      0.00000000	      0.00000000	     -0.00000000	      0.00000000	     -0.00000000	     -0.05218307	      0.53029097	      0.00000000
      0.23766385	      0.00000000	      0.64420134	      0.00000000	     -0.00000000	      0.00000000	     -0.00000000	     -0.14430983	      0.43072870	      0.00000000	     -0.00000000	      0.00000000	    -46.18253070	     -0.14905059	      0.14900637	      0.00000000	     -0.00000000	      0.00000000	     44.25439432	      0.00000000	      0.00000000	      0.00000000	     -0.00000000	      0.00000000	     -0.00000000	     -0.05213440	      0.53073805	      0.00000000
      0.23796660	      0.00000000	      0.64473283	      0.00000000	     -0.00000000	      0.00000000	     -0.00000000	     -0.14417523	      0.43112005	      0.00000000	     -0.00000000	      0.00000000	    -46.12686369	     -0.14890989	      0.14913248	      0.00000000	     -0.00000000	      0.00000000	     44.20301395	      0.00000000	      0.00000000	      0.00000000	     -0.00000000	      0.00000000	     -0.00000000	     -0.05208560	      0.53118549	      0.00000000
      0.23826934	      0.00000000	      0.64526473	      0.00000000	     -0.00000000	      0.00000000	     -0.00000000	     -0.14404027	      0.43151171	      0.00000000	     -0.00000000	      0.00000000	    -46.07110795	     -0.14876884	      0.14925869	      0.00000000	     -0.00000000	      0.00000000	     44.15154074	      0.00000000	      0.00000000	      0.00000000	     -0.00000000	      0.00000000	     -0.00000000	     -0.05203668	      0.53163327	      0.00000000
      0.23857208	      0.00000000	      0.64579703	      0.00000000	     -0.00000000	      0.00000000	     -0.00000000	     -0.14390497	      0.43190369	      0.00000000	     -0.00000000	      0.00000000	    -46.01526322	     -0.14862744	      0.14938502	      0.00000000	     -0.00000000	      0.00000000	     44.09997442	      0.00000000	      0.00000000	      0.00000000	     -0.00000000	      0.00000000	     -0.00000000	     -0.05198763	      0.53208140	      0.00000000
      0.23887482	      0.00000000	      0.64632974	      0.00000000	     -0.00000000	      0.00000000	     -0.00000000	     -0.14376930	      0.43229598	      0.00000000	     -0.00000000	      0.00000000	    -45.95932922	     -0.14848567	      0.14951146	      0.00000000	     -0.00000000	      0.00000000	     44.04831473	      0.00000000	      0.00000000	      0.00000000	     -0.00000000	      0.00000000	     -0.00000000	     -0.05193845	      0.53252987	      0.00000000
      0.23917757	      0.00000000	      0.64686286	      0.00000000	     -0.00000000	      0.00000000	     -0.00000000	     -0.14363329	      0.43268859	      0.00000000	     -0.00000000	      0.00000000	    -45.90330567	     -0.14834354	      0.14963801	      0.00000000	     -0.00000000	      0.00000000	     43.99656140	      0.00000000	      0.00000000	      0.00000000	     -0.00000000	      0.00000000	     -0.00000000	     -0.05188915	      0.53297870	      0.00000000
[truncated: 4,220,217 more chars]
