# Supplementary material for: Musculoskeletal simulations to examine the effects of accentuated eccentric loading (AEL) on jump height
Source: PeerJ. 2023 Jan 23;11:e14687. doi: 10.7717/peerj.14687 (PMC9879160; doi:10.7717/peerj.14687)
Supplement: Supplemental Information 2 — Added15 folder contains the code and simulation results for a complete jump with an additional 15% model mass. Dropped15 folder contains the code and simulation results for the push-off phase with the original model mass. [file peerj-11-14687-s002.zip › Supplementary Simulation code and output results AEL15/Dropped15/Optimized_for_J_Results/TwoSegment_Two_Segment_TendonLength.sto]

TendonLength
version=1
nRows=9704
nColumns=5
inDegrees=no

This analysis gathers basic information about muscles during a simulation (e.g., forces, tendon lengths, moment arms, etc).
Units are S.I. units (second, meters, Newtons, ...)
Angles are in degrees.

endheader
time	vastus	recfem	glut	ham
      0.00000000	      0.21624055	      0.32980717	      0.07122566	      0.35767613
      0.00005767	      0.21623955	      0.32980659	      0.07122523	      0.35767604
      0.00011533	      0.21623855	      0.32980601	      0.07122480	      0.35767594
      0.00019509	      0.21623717	      0.32980521	      0.07122420	      0.35767582
      0.00027484	      0.21623578	      0.32980440	      0.07122359	      0.35767569
      0.00038895	      0.21623380	      0.32980324	      0.07122273	      0.35767550
      0.00050306	      0.21623180	      0.32980208	      0.07122187	      0.35767532
      0.00069203	      0.21622849	      0.32980014	      0.07122044	      0.35767500
      0.00088100	      0.21622517	      0.32979818	      0.07121900	      0.35767469
      0.00120986	      0.21621936	      0.32979474	      0.07121649	      0.35767413
      0.00146005	      0.21621492	      0.32979210	      0.07121458	      0.35767371
      0.00171025	      0.21621046	      0.32978942	      0.07121267	      0.35767328
      0.00196044	      0.21620598	      0.32978672	      0.07121075	      0.35767285
      0.00224938	      0.21620078	      0.32978357	      0.07120853	      0.35767235
      0.00253831	      0.21619556	      0.32978039	      0.07120632	      0.35767185
      0.00281375	      0.21619057	      0.32977732	      0.07120420	      0.35767137
      0.00308919	      0.21618555	      0.32977421	      0.07120208	      0.35767088
      0.00336877	      0.21618044	      0.32977103	      0.07119993	      0.35767039
      0.00364834	      0.21617531	      0.32976782	      0.07119778	      0.35766990
      0.00392387	      0.21617024	      0.32976463	      0.07119566	      0.35766941
      0.00419941	      0.21616515	      0.32976140	      0.07119354	      0.35766893
      0.00447587	      0.21616002	      0.32975813	      0.07119142	      0.35766844
      0.00475232	      0.21615488	      0.32975483	      0.07118929	      0.35766795
      0.00502733	      0.21614974	      0.32975152	      0.07118717	      0.35766746
      0.00530234	      0.21614459	      0.32974818	      0.07118505	      0.35766697
      0.00557642	      0.21613945	      0.32974483	      0.07118294	      0.35766648
      0.00585050	      0.21613429	      0.32974144	      0.07118083	      0.35766599
      0.00612117	      0.21612917	      0.32973807	      0.07117875	      0.35766551
      0.00639185	      0.21612405	      0.32973468	      0.07117667	      0.35766503
      0.00663628	      0.21611940	      0.32973159	      0.07117479	      0.35766459
      0.00697277	      0.21611300	      0.32972730	      0.07117220	      0.35766399
      0.00730925	      0.21610657	      0.32972297	      0.07116961	      0.35766339
      0.00753245	      0.21610230	      0.32972008	      0.07116789	      0.35766299
      0.00775566	      0.21609801	      0.32971716	      0.07116617	      0.35766259
      0.00803029	      0.21609273	      0.32971356	      0.07116406	      0.35766210
      0.00836149	      0.21608635	      0.32970918	      0.07116152	      0.35766151
      0.00865561	      0.21608066	      0.32970526	      0.07115925	      0.35766098
      0.00901341	      0.21607373	      0.32970045	      0.07115650	      0.35766035
      0.00931248	      0.21606792	      0.32969640	      0.07115421	      0.35765982
      0.00968272	      0.21606072	      0.32969134	      0.07115136	      0.35765916
      0.01015583	      0.21605148	      0.32968482	      0.07114773	      0.35765832
      0.01038979	      0.21604690	      0.32968157	      0.07114594	      0.35765791
      0.01062376	      0.21604232	      0.32967830	      0.07114414	      0.35765749
      0.01091692	      0.21603656	      0.32967419	      0.07114189	      0.35765698
      0.01129539	      0.21602912	      0.32966883	      0.07113899	      0.35765631
      0.01156863	      0.21602373	      0.32966494	      0.07113690	      0.35765583
      0.01184188	      0.21601834	      0.32966103	      0.07113481	      0.35765536
      0.01211512	      0.21601294	      0.32965709	      0.07113271	      0.35765488
      0.01238836	      0.21600753	      0.32965314	      0.07113062	      0.35765441
      0.01266160	      0.21600212	      0.32964916	      0.07112853	      0.35765393
      0.01292167	      0.21599696	      0.32964536	      0.07112655	      0.35765349
      0.01318173	      0.21599179	      0.32964154	      0.07112456	      0.35765304
      0.01344051	      0.21598664	      0.32963772	      0.07112258	      0.35765260
      0.01369929	      0.21598149	      0.32963388	      0.07112061	      0.35765216
      0.01398496	      0.21597580	      0.32962962	      0.07111843	      0.35765167
      0.01427064	      0.21597010	      0.32962534	      0.07111625	      0.35765119
      0.01447948	      0.21596593	      0.32962220	      0.07111466	      0.35765084
      0.01481029	      0.21595932	      0.32961720	      0.07111214	      0.35765028
      0.01507121	      0.21595410	      0.32961324	      0.07111015	      0.35764985
      0.01533214	      0.21594887	      0.32960926	      0.07110817	      0.35764942
      0.01559306	      0.21594364	      0.32960526	      0.07110618	      0.35764899
      0.01585734	      0.21593834	      0.32960120	      0.07110418	      0.35764855
      0.01612161	      0.21593304	      0.32959712	      0.07110217	      0.35764812
      0.01632266	      0.21592900	      0.32959401	      0.07110064	      0.35764780
      0.01665420	      0.21592234	      0.32958885	      0.07109813	      0.35764727
      0.01690580	      0.21591728	      0.32958492	      0.07109622	      0.35764686
      0.01715739	      0.21591222	      0.32958098	      0.07109432	      0.35764646
      0.01740899	      0.21590716	      0.32957702	      0.07109242	      0.35764607
      0.01764663	      0.21590237	      0.32957327	      0.07109062	      0.35764570
      0.01796039	      0.21589605	      0.32956830	      0.07108825	      0.35764521
      0.01827415	      0.21588973	      0.32956330	      0.07108588	      0.35764473
      0.01852604	      0.21588465	      0.32955928	      0.07108398	      0.35764434
      0.01877792	      0.21587957	      0.32955525	      0.07108208	      0.35764396
      0.01896797	      0.21587574	      0.32955219	      0.07108065	      0.35764368
      0.01925995	      0.21586985	      0.32954749	      0.07107845	      0.35764324
      0.01955192	      0.21586395	      0.32954276	      0.07107626	      0.35764281
      0.01980099	      0.21585892	      0.32953872	      0.07107438	      0.35764245
      0.02005005	      0.21585390	      0.32953467	      0.07107251	      0.35764209
      0.02032203	      0.21584840	      0.32953023	      0.07107047	      0.35764170
      0.02059400	      0.21584291	      0.32952577	      0.07106844	      0.35764132
      0.02086915	      0.21583735	      0.32952125	      0.07106638	      0.35764093
      0.02114429	      0.21583180	      0.32951672	      0.07106432	      0.35764055
      0.02142102	      0.21582621	      0.32951215	      0.07106225	      0.35764018
      0.02169774	      0.21582062	      0.32950756	      0.07106018	      0.35763980
      0.02197239	      0.21581507	      0.32950299	      0.07105813	      0.35763944
      0.02224704	      0.21580953	      0.32949841	      0.07105609	      0.35763908
      0.02252673	      0.21580388	      0.32949374	      0.07105401	      0.35763872
      0.02280642	      0.21579824	      0.32948905	      0.07105193	      0.35763837
      0.02307314	      0.21579285	      0.32948457	      0.07104994	      0.35763803
      0.02333986	      0.21578747	      0.32948007	      0.07104796	      0.35763770
      0.02363274	      0.21578156	      0.32947512	      0.07104579	      0.35763735
      0.02392562	      0.21577566	      0.32947016	      0.07104362	      0.35763700
      0.02416237	      0.21577088	      0.32946614	      0.07104187	      0.35763673
      0.02446967	      0.21576469	      0.32946091	      0.07103960	      0.35763637
      0.02477696	      0.21575850	      0.32945566	      0.07103733	      0.35763603
      0.02502257	      0.21575356	      0.32945146	      0.07103552	      0.35763576
      0.02526818	      0.21574861	      0.32944725	      0.07103371	      0.35763550
      0.02555393	      0.21574286	      0.32944234	      0.07103161	      0.35763520
      0.02583967	      0.21573712	      0.32943742	      0.07102951	      0.35763490
      0.02606326	      0.21573262	      0.32943356	      0.07102787	      0.35763468
      0.02637974	      0.21572627	      0.32942809	      0.07102555	      0.35763437
      0.02669622	      0.21571991	      0.32942260	      0.07102323	      0.35763406
      0.02692262	      0.21571537	      0.32941867	      0.07102158	      0.35763385
      0.02714902	      0.21571083	      0.32941473	      0.07101992	      0.35763365
      0.02742271	      0.21570535	      0.32940996	      0.07101792	      0.35763341
      0.02769640	      0.21569987	      0.32940518	      0.07101593	      0.35763317
      0.02795892	      0.21569461	      0.32940058	      0.07101402	      0.35763296
      0.02827795	      0.21568823	      0.32939499	      0.07101170	      0.35763270
      0.02859697	      0.21568186	      0.32938939	      0.07100938	      0.35763246
      0.02885240	      0.21567676	      0.32938489	      0.07100753	      0.35763227
      0.02917936	      0.21567024	      0.32937912	      0.07100516	      0.35763204
      0.02950632	      0.21566372	      0.32937335	      0.07100280	      0.35763182
      0.02974244	      0.21565902	      0.32936917	      0.07100109	      0.35763167
      0.02997855	      0.21565433	      0.32936498	      0.07099939	      0.35763152
      0.03024340	      0.21564906	      0.32936028	      0.07099748	      0.35763137
      0.03050824	      0.21564380	      0.32935557	      0.07099558	      0.35763122
      0.03079617	      0.21563809	      0.32935045	      0.07099351	      0.35763107
      0.03108410	      0.21563238	      0.32934531	      0.07099144	      0.35763093
      0.03129109	      0.21562829	      0.32934162	      0.07098996	      0.35763083
      0.03161680	      0.21562184	      0.32933579	      0.07098763	      0.35763069
      0.03188366	      0.21561657	      0.32933102	      0.07098572	      0.35763059
      0.03215053	      0.21561130	      0.32932623	      0.07098382	      0.35763049
      0.03241739	      0.21560604	      0.32932144	      0.07098192	      0.35763041
      0.03267696	      0.21560093	      0.32931677	      0.07098007	      0.35763033
      0.03293654	      0.21559582	      0.32931210	      0.07097823	      0.35763026
      0.03317352	      0.21559116	      0.32930783	      0.07097654	      0.35763021
      0.03348818	      0.21558499	      0.32930215	      0.07097431	      0.35763015
      0.03380284	      0.21557882	      0.32929647	      0.07097209	      0.35763010
      0.03405362	      0.21557391	      0.32929193	      0.07097032	      0.35763008
      0.03430440	      0.21556901	      0.32928739	      0.07096855	      0.35763006
      0.03452599	      0.21556468	      0.32928338	      0.07096699	      0.35763005
      0.03484815	      0.21555839	      0.32927753	      0.07096472	      0.35763005
      0.03517030	      0.21555212	      0.32927168	      0.07096246	      0.35763006
      0.03538311	      0.21554797	      0.32926781	      0.07096096	      0.35763008
      0.03559592	      0.21554384	      0.32926394	      0.07095947	      0.35763010
      0.03588075	      0.21553831	      0.32925876	      0.07095748	      0.35763015
      0.03616559	      0.21553279	      0.32925356	      0.07095549	      0.35763020
      0.03641202	      0.21552802	      0.32924907	      0.07095377	      0.35763026
      0.03671826	      0.21552210	      0.32924348	      0.07095164	      0.35763034
      0.03702451	      0.21551619	      0.32923788	      0.07094951	      0.35763044
      0.03728911	      0.21551109	      0.32923304	      0.07094768	      0.35763054
      0.03761727	      0.21550478	      0.32922703	      0.07094541	      0.35763067
      0.03794543	      0.21549848	      0.32922102	      0.07094314	      0.35763082
      0.03818795	      0.21549383	      0.32921657	      0.07094146	      0.35763095
      0.03843048	      0.21548918	      0.32921212	      0.07093979	      0.35763108
      0.03872005	      0.21548365	      0.32920680	      0.07093780	      0.35763125
      0.03900961	      0.21547812	      0.32920148	      0.07093581	      0.35763144
      0.03925700	      0.21547341	      0.32919693	      0.07093411	      0.35763161
      0.03956219	      0.21546760	      0.32919131	      0.07093202	      0.35763184
      0.03992934	      0.21546063	      0.32918455	      0.07092952	      0.35763213
      0.04029650	      0.21545367	      0.32917779	      0.07092701	      0.35763244
      0.04052899	      0.21544928	      0.32917350	      0.07092543	      0.35763265
      0.04082823	      0.21544363	      0.32916798	      0.07092340	      0.35763294
      0.04112747	      0.21543799	      0.32916246	      0.07092137	      0.35763325
      0.04135189	      0.21543376	      0.32915831	      0.07091985	      0.35763348
      0.04167993	      0.21542760	      0.32915225	      0.07091763	      0.35763385
      0.04195970	      0.21542236	      0.32914708	      0.07091575	      0.35763418
      0.04220832	      0.21541771	      0.32914249	      0.07091407	      0.35763448
      0.04245694	      0.21541306	      0.32913789	      0.07091240	      0.35763479
      0.04271137	      0.21540832	      0.32913318	      0.07091069	      0.35763513
      0.04302124	      0.21540255	      0.32912744	      0.07090862	      0.35763555
      0.04340230	      0.21539548	      0.32912039	      0.07090607	      0.35763610
      0.04371220	      0.21538973	      0.32911465	      0.07090400	      0.35763657
      0.04395093	      0.21538532	      0.32911023	      0.07090241	      0.35763694
      0.04418967	      0.21538091	      0.32910580	      0.07090082	      0.35763732
      0.04443602	      0.21537637	      0.32910123	      0.07089919	      0.35763773
      0.04475720	      0.21537046	      0.32909528	      0.07089706	      0.35763829
      0.04507838	      0.21536457	      0.32908932	      0.07089494	      0.35763886
      0.04532790	      0.21536000	      0.32908470	      0.07089329	      0.35763932
      0.04557743	      0.21535544	      0.32908007	      0.07089165	      0.35763979
      0.04578917	      0.21535157	      0.32907614	      0.07089025	      0.35764020
      0.04611836	      0.21534558	      0.32907003	      0.07088809	      0.35764086
      0.04638564	      0.21534072	      0.32906507	      0.07088634	      0.35764142
      0.04665291	      0.21533587	      0.32906011	      0.07088459	      0.35764199
      0.04692018	      0.21533104	      0.32905515	      0.07088285	      0.35764257
      0.04718241	      0.21532630	      0.32905028	      0.07088114	      0.35764316
      0.04744464	      0.21532157	      0.32904542	      0.07087943	      0.35764376
      0.04769449	      0.21531707	      0.32904078	      0.07087781	      0.35764435
      0.04800637	      0.21531147	      0.32903499	      0.07087578	      0.35764511
      0.04831825	      0.21530589	      0.32902920	      0.07087377	      0.35764589
      0.04855660	      0.21530163	      0.32902478	      0.07087223	      0.35764650
      0.04888575	      0.21529576	      0.32901867	      0.07087011	      0.35764737
      0.04921491	      0.21528990	      0.32901256	      0.07086799	      0.35764826
      0.04942809	      0.21528612	      0.32900860	      0.07086662	      0.35764885
      0.04964127	      0.21528234	      0.32900465	      0.07086526	      0.35764945
      0.04992845	      0.21527727	      0.32899932	      0.07086342	      0.35765028
      0.05021563	      0.21527220	      0.32899399	      0.07086159	      0.35765113
      0.05046732	      0.21526777	      0.32898933	      0.07085998	      0.35765189
      0.05077240	      0.21526241	      0.32898367	      0.07085804	      0.35765283
      0.05115827	      0.21525565	      0.32897652	      0.07085560	      0.35765406
      0.05141606	      0.21525115	      0.32897174	      0.07085396	      0.35765490
      0.05167386	      0.21524666	      0.32896696	      0.07085234	      0.35765575
      0.05193165	      0.21524218	      0.32896219	      0.07085071	      0.35765663
      0.05219123	      0.21523767	      0.32895738	      0.07084908	      0.35765752
      0.05245081	      0.21523318	      0.32895257	      0.07084745	      0.35765844
      0.05273638	      0.21522825	      0.32894728	      0.07084565	      0.35765946
      0.05302194	      0.21522333	      0.32894200	      0.07084387	      0.35766051
      0.05323212	      0.21521971	      0.32893811	      0.07084256	      0.35766130
      0.05356535	      0.21521400	      0.32893195	      0.07084048	      0.35766257
      0.05382496	      0.21520956	      0.32892715	      0.07083886	      0.35766358
      0.05408458	      0.21520512	      0.32892235	      0.07083725	      0.35766461
      0.05434419	      0.21520070	      0.32891755	      0.07083564	      0.35766565
      0.05460980	      0.21519619	      0.32891265	      0.07083400	      0.35766674
      0.05487542	      0.21519169	      0.32890774	      0.07083236	      0.35766785
      0.05512617	      0.21518745	      0.32890312	      0.07083082	      0.35766892
      0.05545043	      0.21518198	      0.32889713	      0.07082882	      0.35767032
      0.05577469	      0.21517652	      0.32889115	      0.07082683	      0.35767176
      0.05602660	      0.21517230	      0.32888651	      0.07082529	      0.35767289
      0.05627850	      0.21516808	      0.32888187	      0.07082375	      0.35767404
      0.05650657	      0.21516427	      0.32887767	      0.07082236	      0.35767510
      0.05683169	      0.21515886	      0.32887169	      0.07082038	      0.35767664
      0.05715682	      0.21515346	      0.32886571	      0.07081841	      0.35767821
      0.05737491	      0.21514985	      0.32886170	      0.07081709	      0.35767928
      0.05759300	      0.21514624	      0.32885769	      0.07081577	      0.35768036
      0.05787782	      0.21514155	      0.32885246	      0.07081405	      0.35768180
      0.05816263	      0.21513686	      0.32884723	      0.07081233	      0.35768326
      0.05840365	      0.21513291	      0.32884281	      0.07081089	      0.35768452
      0.05872045	      0.21512772	      0.32883700	      0.07080898	      0.35768620
      0.05903724	      0.21512256	      0.32883120	      0.07080709	      0.35768790
      0.05928409	      0.21511854	      0.32882667	      0.07080561	      0.35768926
      0.05953093	      0.21511453	      0.32882216	      0.07080414	      0.35769063
      0.05980559	      0.21511009	      0.32881713	      0.07080251	      0.35769218
      0.06008025	      0.21510565	      0.32881211	      0.07080088	      0.35769375
      0.06035656	      0.21510120	      0.32880706	      0.07079924	      0.35769536
      0.06063286	      0.21509676	      0.32880202	      0.07079761	      0.35769699
      0.06091509	      0.21509224	      0.32879687	      0.07079594	      0.35769868
      0.06119732	      0.21508774	      0.32879172	      0.07079428	      0.35770040
      0.06146377	      0.21508349	      0.32878687	      0.07079271	      0.35770205
      0.06179068	      0.21507830	      0.32878092	      0.07079080	      0.35770410
      0.06211759	      0.21507312	      0.32877497	      0.07078889	      0.35770618
      0.06235123	      0.21506944	      0.32877073	      0.07078752	      0.35770770
      0.06268413	      0.21506419	      0.32876468	      0.07078558	      0.35770988
      0.06296931	      0.21505972	      0.32875950	      0.07078393	      0.35771179
      0.06321868	      0.21505582	      0.32875498	      0.07078248	      0.35771347
      0.06346804	      0.21505192	      0.32875046	      0.07078104	      0.35771518
      0.06372248	      0.21504796	      0.32874586	      0.07077957	      0.35771695
      0.06403694	      0.21504308	      0.32874017	      0.07077776	      0.35771916
      0.06435141	      0.21503821	      0.32873448	      0.07077595	      0.35772141
      0.06462205	      0.21503404	      0.32872959	      0.07077440	      0.35772337
      0.06495661	      0.21502889	      0.32872356	      0.07077248	      0.35772583
      0.06529117	      0.21502376	      0.32871753	      0.07077058	      0.35772833
      0.06553581	      0.21502002	      0.32871312	      0.07076918	      0.35773019
      0.06583197	      0.21501551	      0.32870779	      0.07076750	      0.35773246
      0.06621361	      0.21500971	      0.32870093	      0.07076534	      0.35773544
      0.06646306	      0.21500593	      0.32869645	      0.07076393	      0.35773741
      0.06671251	      0.21500217	      0.32869198	      0.07076252	      0.35773941
      0.06696196	      0.21499841	      0.32868750	      0.07076111	      0.35774143
      0.06722280	      0.21499449	      0.32868283	      0.07075965	      0.35774356
      0.06754563	      0.21498966	      0.32867705	      0.07075784	      0.35774624
      0.06786845	      0.21498484	      0.32867128	      0.07075603	      0.35774896
      0.06806167	      0.21498197	      0.32866783	      0.07075495	      0.35775061
      0.06836182	      0.21497751	      0.32866248	      0.07075328	      0.35775320
      0.06866196	      0.21497307	      0.32865713	      0.07075161	      0.35775582
      0.06891436	      0.21496935	      0.32865263	      0.07075021	      0.35775805
      0.06916676	      0.21496564	      0.32864814	      0.07074881	      0.35776030
      0.06942372	      0.21496187	      0.32864357	      0.07074739	      0.35776262
      0.06974734	      0.21495713	      0.32863782	      0.07074561	      0.35776558
      0.07007096	      0.21495242	      0.32863208	      0.07074383	      0.35776858
      0.07031892	      0.21494881	      0.32862769	      0.07074247	      0.35777091
      0.07056688	      0.21494522	      0.32862330	      0.07074111	      0.35777326
      0.07086121	      0.21494097	      0.32861809	      0.07073950	      0.35777608
      0.07115553	      0.21493673	      0.32861289	      0.07073790	      0.35777894
      0.07140729	      0.21493311	      0.32860845	      0.07073653	      0.35778141
      0.07171492	      0.21492871	      0.32860303	      0.07073485	      0.35778447
      0.07209348	      0.21492331	      0.32859636	      0.07073280	      0.35778828
      0.07241301	      0.21491877	      0.32859074	      0.07073108	      0.35779155
      0.07265145	      0.21491539	      0.32858656	      0.07072979	      0.35779401
      0.07288988	      0.21491202	      0.32858237	      0.07072851	      0.35779650
      0.07315330	      0.21490831	      0.32857776	      0.07072710	      0.35779928
      0.07347505	      0.21490379	      0.32857212	      0.07072537	      0.35780271
      0.07379680	      0.21489929	      0.32856650	      0.07072365	      0.35780618
      0.07407408	      0.21489542	      0.32856165	      0.07072217	      0.35780921
      0.07441231	      0.21489072	      0.32855575	      0.07072037	      0.35781295
      0.07475053	      0.21488603	      0.32854986	      0.07071858	      0.35781674
      0.07498584	      0.21488279	      0.32854577	      0.07071733	      0.35781940
      0.07530154	      0.21487844	      0.32854028	      0.07071566	      0.35782302
      0.07561723	      0.21487411	      0.32853480	      0.07071400	      0.35782667
      0.07586548	      0.21487072	      0.32853050	      0.07071269	      0.35782958
      0.07611373	      0.21486733	      0.32852620	      0.07071139	      0.35783251
      0.07638891	      0.21486359	      0.32852144	      0.07070995	      0.35783580
      0.07666409	      0.21485986	      0.32851669	      0.07070851	      0.35783911
      0.07694715	      0.21485604	      0.32851180	      0.07070703	      0.35784256
      0.07723022	      0.21485223	      0.32850692	      0.07070556	      0.35784605
      0.07750266	      0.21484857	      0.32850224	      0.07070414	      0.35784943
      0.07783048	      0.21484418	      0.32849660	      0.07070244	      0.35785356
      0.07823102	      0.21483884	      0.32848972	      0.07070037	      0.35785866
      0.07853160	      0.21483485	      0.32848457	      0.07069882	      0.35786253
      0.07878087	      0.21483156	      0.32848031	      0.07069754	      0.35786578
      0.07903015	      0.21482827	      0.32847605	      0.07069626	      0.35786906
      0.07924732	      0.21482541	      0.32847234	      0.07069515	      0.35787194
      0.07957842	      0.21482106	      0.32846669	      0.07069345	      0.35787637
      0.07985744	      0.21481741	      0.32846194	      0.07069203	      0.35788014
      0.08013646	      0.21481378	      0.32845719	      0.07069060	      0.35788395
      0.08041548	      0.21481015	      0.32845245	      0.07068919	      0.35788780
      0.08069449	      0.21480654	      0.32844772	      0.07068777	      0.35789168
      0.08097351	      0.21480294	      0.32844299	      0.07068636	      0.35789560
      0.08125253	      0.21479934	      0.32843827	      0.07068495	      0.35789956
      0.08153155	      0.21479576	      0.32843355	      0.07068354	      0.35790356
      0.08181056	      0.21479220	      0.32842884	      0.07068213	      0.35790760
      0.08208958	      0.21478864	      0.32842414	      0.07068073	      0.35791167
      0.08235192	      0.21478530	      0.32841972	      0.07067942	      0.35791554
      0.08261426	      0.21478198	      0.32841531	      0.07067811	      0.35791944
      0.08282742	      0.21477928	      0.32841173	      0.07067704	      0.35792263
      0.08316111	      0.21477508	      0.32840613	      0.07067538	      0.35792768
      0.08343167	      0.21477168	      0.32840160	      0.07067403	      0.35793181
      0.08370224	      0.21476829	      0.32839707	      0.07067269	      0.35793597
      0.08397280	      0.21476492	      0.32839256	      0.07067135	      0.35794018
      0.08423917	      0.21476160	      0.32838811	      0.07067003	      0.35794436
      0.08450554	      0.21475830	      0.32838367	      0.07066871	      0.35794857
      0.08471322	      0.21475573	      0.32838022	      0.07066769	      0.35795188
      0.08504715	      0.21475161	      0.32837467	      0.07066605	      0.35795725
      0.08531447	      0.21474832	      0.32837023	      0.07066473	      0.35796159
      0.08558179	      0.21474505	      0.32836580	      0.07066342	      0.35796596
      0.08584911	      0.21474178	      0.32836138	      0.07066212	      0.35797038
      0.08611679	      0.21473852	      0.32835695	      0.07066081	      0.35797483
      0.08638447	      0.21473527	      0.32835253	      0.07065951	      0.35797933
      0.08663406	      0.21473224	      0.32834842	      0.07065829	      0.35798355
      0.08695946	      0.21472832	      0.32834306	      0.07065671	      0.35798911
      0.08728485	      0.21472440	      0.32833772	      0.07065514	      0.35799473
      0.08753760	      0.21472137	      0.32833357	      0.07065391	      0.35799913
      0.08779035	      0.21471835	      0.32832943	      0.07065269	      0.35800356
      0.08803324	      0.21471545	      0.32832545	      0.07065152	      0.35800785
      0.08835881	      0.21471158	      0.32832013	      0.07064996	      0.35801366
      0.08868437	      0.21470773	      0.32831482	      0.07064840	      0.35801952
      0.08892659	      0.21470487	      0.32831087	      0.07064724	      0.35802392
      0.08916880	      0.21470202	      0.32830693	      0.07064608	      0.35802836
      0.08943843	      0.21469885	      0.32830255	      0.07064479	      0.35803333
      0.08970805	      0.21469570	      0.32829817	      0.07064351	      0.35803834
      0.09000552	      0.21469223	      0.32829335	      0.07064209	      0.35804392
      0.09030299	      0.21468877	      0.32828854	      0.07064068	      0.35804954
      0.09053552	      0.21468607	      0.32828478	      0.07063958	      0.35805398
      0.09085752	      0.21468235	      0.32827959	      0.07063805	      0.35806017
      0.09117952	      0.21467864	      0.32827440	      0.07063653	      0.35806641
      0.09142193	      0.21467586	      0.32827051	      0.07063539	      0.35807115
      0.09166434	      0.21467308	      0.32826661	      0.07063425	      0.35807593
      0.09193403	      0.21467001	      0.32826229	      0.07063298	      0.35808128
      0.09220372	      0.21466694	      0.32825797	      0.07063172	      0.35808668
      0.09250180	      0.21466355	      0.32825320	      0.07063032	      0.35809269
      0.09279988	      0.21466018	      0.32824844	      0.07062893	      0.35809875
      0.09303165	      0.21465757	      0.32824475	      0.07062785	      0.35810350
      0.09335378	      0.21465394	      0.32823962	      0.07062635	      0.35811015
      0.09367592	      0.21465033	      0.32823450	      0.07062485	      0.35811687
      0.09391787	      0.21464763	      0.32823066	      0.07062373	      0.35812195
      0.09415982	      0.21464493	      0.32822683	      0.07062261	      0.35812707
      0.09443181	      0.21464191	      0.32822252	      0.07062135	      0.35813287
      0.09470379	      0.21463890	      0.32821823	      0.07062009	      0.35813871
      0.09499912	      0.21463564	      0.32821357	      0.07061873	      0.35814510
      0.09529446	      0.21463239	      0.32820891	      0.07061737	      0.35815154
      0.09551688	      0.21462994	      0.32820542	      0.07061635	      0.35815643
      0.09584783	      0.21462632	      0.32820022	      0.07061483	      0.35816376
      0.09613706	      0.21462316	      0.32819568	      0.07061351	      0.35817022
      0.09638873	      0.21462043	      0.32819174	      0.07061236	      0.35817588
      0.09664040	      0.21461770	      0.32818781	      0.07061121	      0.35818158
      0.09684411	      0.21461549	      0.32818463	      0.07061028	      0.35818622
      0.09717940	      0.21461187	      0.32817940	      0.07060875	      0.35819392
      0.09744538	      0.21460901	      0.32817526	      0.07060754	      0.35820008
      0.09771136	      0.21460615	      0.32817113	      0.07060633	      0.35820628
      0.09797734	      0.21460331	      0.32816700	      0.07060513	      0.35821252
      0.09824173	      0.21460049	      0.32816290	      0.07060393	      0.35821877
      0.09850611	      0.21459767	      0.32815881	      0.07060274	      0.35822507
      0.09879408	      0.21459462	      0.32815436	      0.07060144	      0.35823197
      0.09908205	      0.21459157	      0.32814992	      0.07060014	      0.35823893
      0.09934884	      0.21458876	      0.32814581	      0.07059894	      0.35824543
      0.09967462	      0.21458533	      0.32814081	      0.07059747	      0.35825342
      0.10000040	      0.21458192	      0.32813581	      0.07059601	      0.35826148
      0.10021426	      0.21457968	      0.32813253	      0.07059506	      0.35826681
      0.10054304	      0.21457625	      0.32812750	      0.07059358	      0.35827506
      0.10083305	      0.21457324	      0.32812307	      0.07059229	      0.35828240
      0.10108467	      0.21457063	      0.32811923	      0.07059117	      0.35828881
      0.10133630	      0.21456803	      0.32811540	      0.07059005	      0.35829526
      0.10157166	      0.21456560	      0.32811182	      0.07058900	      0.35830133
      0.10189722	      0.21456225	      0.32810688	      0.07058755	      0.35830979
      0.10222279	      0.21455892	      0.32810195	      0.07058611	      0.35831832
      0.10246000	      0.21455649	      0.32809836	      0.07058506	      0.35832458
      0.10269722	      0.21455407	      0.32809477	      0.07058401	      0.35833087
      0.10297899	      0.21455121	      0.32809052	      0.07058276	      0.35833840
      0.10326076	      0.21454835	      0.32808628	      0.07058152	      0.35834598
      0.10353812	      0.21454554	      0.32808211	      0.07058029	      0.35835350
      0.10381547	      0.21454274	      0.32807794	      0.07057907	      0.35836106
      0.10411405	      0.21453974	      0.32807347	      0.07057776	      0.35836927
      0.10441263	      0.21453674	      0.32806900	      0.07057645	      0.35837753
      0.10464497	      0.21453442	      0.32806553	      0.07057543	      0.35838401
      0.10497265	      0.21453114	      0.32806064	      0.07057399	      0.35839320
      0.10530033	      0.21452788	      0.32805576	      0.07057256	      0.35840247
      0.10552998	      0.21452560	      0.32805235	      0.07057155	      0.35840901
      0.10575963	      0.21452333	      0.32804894	      0.07057055	      0.35841558
      0.10604738	      0.21452049	      0.32804467	      0.07056929	      0.35842388
      0.10633512	      0.21451765	      0.32804041	      0.07056804	      0.35843222
      0.10658822	      0.21451516	      0.32803667	      0.07056694	      0.35843961
      0.10691264	      0.21451198	      0.32803189	      0.07056552	      0.35844915
      0.10723706	      0.21450881	      0.32802711	      0.07056411	      0.35845875
      0.10748580	      0.21450638	      0.32802345	      0.07056304	      0.35846615
      0.10773453	      0.21450396	      0.32801980	      0.07056196	      0.35847360
      0.10802527	      0.21450114	      0.32801554	      0.07056070	      0.35848234
      0.10831601	      0.21449833	      0.32801129	      0.07055944	      0.35849113
      0.10856977	      0.21449588	      0.32800758	      0.07055834	      0.35849883
      0.10889474	      0.21449274	      0.32800284	      0.07055694	      0.35850874
      0.10921971	      0.21448962	      0.32799811	      0.07055553	      0.35851869
      0.10946873	      0.21448724	      0.32799449	      0.07055446	      0.35852634
      0.10971775	      0.21448485	      0.32799088	      0.07055339	      0.35853401
      0.11000901	      0.21448208	      0.32798666	      0.07055213	      0.35854299
      0.11030026	      0.21447930	      0.32798245	      0.07055088	      0.35855198
      0.11055407	      0.21447689	      0.32797878	      0.07054979	      0.35855982
      0.11087946	      0.21447381	      0.32797409	      0.07054839	      0.35856987
      0.11120485	      0.21447073	      0.32796941	      0.07054699	      0.35857990
      0.11145412	      0.21446839	      0.32796583	      0.07054593	      0.35858757
      0.11170339	      0.21446604	      0.32796225	      0.07054486	      0.35859522
      0.11199488	      0.21446330	      0.32795808	      0.07054361	      0.35860413
      0.11228637	      0.21446057	      0.32795391	      0.07054236	      0.35861301
      0.11254196	      0.21445818	      0.32795026	      0.07054127	      0.35862074
      0.11286752	      0.21445515	      0.32794563	      0.07053988	      0.35863053
      0.11319308	      0.21445212	      0.32794100	      0.07053848	      0.35864023
      0.11344331	      0.21444980	      0.32793744	      0.07053742	      0.35864762
      0.11369353	      0.21444748	      0.32793390	      0.07053635	      0.35865495
      0.11398729	      0.21444476	      0.32792974	      0.07053509	      0.35866346
      0.11428105	      0.21444205	      0.32792559	      0.07053384	      0.35867187
      0.11452781	      0.21443978	      0.32792211	      0.07053279	      0.35867885
      0.11485383	      0.21443679	      0.32791751	      0.07053140	      0.35868794
      0.11517985	      0.21443380	      0.32791293	      0.07053001	      0.35869688
      0.11543311	      0.21443148	      0.32790938	      0.07052894	      0.35870371
      0.11568637	      0.21442917	      0.32790583	      0.07052786	      0.35871044
      0.11595916	      0.21442669	      0.32790201	      0.07052670	      0.35871757
      0.11623195	      0.21442420	      0.32789820	      0.07052554	      0.35872457
      0.11653441	      0.21442146	      0.32789399	      0.07052425	      0.35873218
      0.11683688	      0.21441872	      0.32788978	      0.07052297	      0.35873964
      0.11705190	      0.21441677	      0.32788679	      0.07052205	      0.35874483
      0.11738305	      0.21441378	      0.32788219	      0.07052064	      0.35875266
      0.11767541	      0.21441115	      0.32787814	      0.07051940	      0.35875941
      0.11792876	      0.21440887	      0.32787464	      0.07051833	      0.35876513
      0.11818210	      0.21440660	      0.32787114	      0.07051725	      0.35877072
      0.11844320	      0.21440426	      0.32786754	      0.07051614	      0.35877636
      0.11876278	      0.21440140	      0.32786314	      0.07051478	      0.35878308
      0.11908235	      0.21439854	      0.32785876	      0.07051343	      0.35878961
      0.11930984	      0.21439651	      0.32785564	      0.07051246	      0.35879415
      0.11963824	      0.21439359	      0.32785114	      0.07051107	      0.35880052
      0.11996664	      0.21439067	      0.32784665	      0.07050967	      0.35880670
      0.12019738	      0.21438863	      0.32784350	      0.07050869	      0.35881092
      0.12042812	      0.21438658	      0.32784036	      0.07050771	      0.35881505
      0.12071837	      0.21438402	      0.32783641	      0.07050648	      0.35882011
      0.12100861	      0.21438145	      0.32783247	      0.07050525	      0.35882502
      0.12127010	      0.21437915	      0.32782893	      0.07050414	      0.35882933
      0.12159256	      0.21437631	      0.32782456	      0.07050277	      0.35883448
      0.12191502	      0.21437348	      0.32782021	      0.07050140	      0.35883947
      0.12215631	      0.21437136	      0.32781695	      0.07050037	      0.35884309
      0.12246604	      0.21436864	      0.32781278	      0.07049906	      0.35884761
      0.12277577	      0.21436593	      0.32780862	      0.07049774	      0.35885199
      0.12299694	      0.21436400	      0.32780565	      0.07049680	      0.35885504
      0.12331949	      0.21436119	      0.32780133	      0.07049543	      0.35885935
      0.12364204	      0.21435837	      0.32779702	      0.07049405	      0.35886353
      0.12388534	      0.21435626	      0.32779377	      0.07049302	      0.35886659
      0.12412863	      0.21435414	      0.32779052	      0.07049198	      0.35886957
      0.12441368	      0.21435167	      0.32778673	      0.07049077	      0.35887298
      0.12469872	      0.21434920	      0.32778294	      0.07048955	      0.35887629
      0.12498344	      0.21434673	      0.32777917	      0.07048834	      0.35887950
      0.12526817	      0.21434427	      0.32777539	      0.07048712	      0.35888262
      0.12556613	      0.21434169	      0.32777146	      0.07048585	      0.35888580
      0.12586409	      0.21433912	      0.32776752	      0.07048458	      0.35888889
      0.12614014	      0.21433674	      0.32776389	      0.07048340	      0.35889167
      0.12641618	      0.21433436	      0.32776025	      0.07048222	      0.35889439
      0.12672427	      0.21433171	      0.32775621	      0.07048090	      0.35889734
      0.12703236	      0.21432906	      0.32775217	      0.07047958	      0.35890021
      0.12724838	      0.21432721	      0.32774934	      0.07047866	      0.35890217
      0.12757545	      0.21432440	      0.32774507	      0.07047725	      0.35890507
      0.12790252	      0.21432160	      0.32774080	      0.07047585	      0.35890790
      0.12813330	      0.21431962	      0.32773780	      0.07047486	      0.35890985
      0.12836408	      0.21431765	      0.32773479	      0.07047387	      0.35891176
      0.12865496	      0.21431516	      0.32773102	      0.07047262	      0.35891412
      0.12894583	      0.21431267	      0.32772725	      0.07047137	      0.35891642
      0.12921369	      0.21431039	      0.32772378	      0.07047022	      0.35891850
      0.12948155	      0.21430810	      0.32772032	      0.07046907	      0.35892054
      0.12979131	      0.21430546	      0.32771632	      0.07046773	      0.35892285
      0.13010108	      0.21430282	      0.32771233	      0.07046640	      0.35892511
      0.13031770	      0.21430098	      0.32770955	      0.07046546	      0.35892666
      0.13063991	      0.21429824	      0.32770541	      0.07046407	      0.35892892
      0.13096212	      0.21429550	      0.32770128	      0.07046268	      0.35893114
      0.13120628	      0.21429342	      0.32769816	      0.07046162	      0.35893279
      0.13145044	      0.21429135	      0.32769504	      0.07046056	      0.35893442
      0.13173722	      0.21428891	      0.32769138	      0.07045932	      0.35893631
      0.13202401	      0.21428648	      0.32768773	      0.07045808	      0.35893816
      0.13230942	      0.21428406	      0.32768410	      0.07045684	      0.35893998
      0.13259483	      0.21428164	      0.32768047	      0.07045560	      0.35894176
      0.13289487	      0.21427909	      0.32767667	      0.07045430	      0.35894362
      0.13319491	      0.21427655	      0.32767288	      0.07045299	      0.35894544
      0.13347339	      0.21427419	      0.32766936	      0.07045178	      0.35894712
      0.13375187	      0.21427183	      0.32766585	      0.07045057	      0.35894877
      0.13405984	      0.21426923	      0.32766197	      0.07044922	      0.35895057
      0.13436781	      0.21426662	      0.32765810	      0.07044788	      0.35895236
      0.13461771	      0.21426451	      0.32765496	      0.07044679	      0.35895379
      0.13493813	      0.21426180	      0.32765095	      0.07044539	      0.35895560
      0.13525855	      0.21425908	      0.32764694	      0.07044398	      0.35895740
      0.13550870	      0.21425697	      0.32764382	      0.07044289	      0.35895878
      0.13575886	      0.21425485	      0.32764070	      0.07044179	      0.35896016
      0.13605827	      0.21425232	      0.32763697	      0.07044048	      0.35896179
      0.13635768	      0.21424979	      0.32763325	      0.07043916	      0.35896341
      0.13661613	      0.21424760	      0.32763004	      0.07043803	      0.35896480
      0.13693507	      0.21424490	      0.32762609	      0.07043662	      0.35896650
      0.13725400	      0.21424221	      0.32762215	      0.07043522	      0.35896818
      0.13748272	      0.21424027	      0.32761932	      0.07043421	      0.35896939
      0.13779683	      0.21423761	      0.32761545	      0.07043282	      0.35897102
      0.13811094	      0.21423496	      0.32761159	      0.07043144	      0.35897265
      0.13836294	      0.21423282	      0.32760849	      0.07043032	      0.35897395
      0.13861493	      0.21423069	      0.32760540	      0.07042921	      0.35897524
      0.13891313	      0.21422816	      0.32760174	      0.07042789	      0.35897677
      0.13921132	      0.21422564	      0.32759810	      0.07042656	      0.35897828
      0.13947880	      0.21422337	      0.32759483	      0.07042538	      0.35897964
      0.13974628	      0.21422110	      0.32759157	      0.07042419	      0.35898098
      0.14005597	      0.21421848	      0.32758780	      0.07042281	      0.35898254
      0.14036566	      0.21421585	      0.32758403	      0.07042144	      0.35898408
      0.14060362	      0.21421383	      0.32758114	      0.07042038	      0.35898527
      0.14092300	      0.21421112	      0.32757727	      0.07041895	      0.35898686
      0.14124237	      0.21420841	      0.32757341	      0.07041753	      0.35898844
      0.14149281	      0.21420628	      0.32757038	      0.07041641	      0.35898967
      0.14174324	      0.21420415	      0.32756736	      0.07041529	      0.35899090
      0.14203938	      0.21420163	      0.32756380	      0.07041397	      0.35899236
      0.14233552	      0.21419911	      0.32756024	      0.07041264	      0.35899381
      0.14261045	      0.21419677	      0.32755694	      0.07041141	      0.35899515
      0.14288537	      0.21419442	      0.32755364	      0.07041018	      0.35899650
      0.14319391	      0.21419179	      0.32754995	      0.07040879	      0.35899800
      0.14350245	      0.21418916	      0.32754626	      0.07040741	      0.35899950
      0.14376257	      0.21418694	      0.32754315	      0.07040624	      0.35900076
      0.14408080	      0.21418422	      0.32753936	      0.07040481	      0.35900231
      0.14439902	      0.21418149	      0.32753558	      0.07040337	      0.35900385
      0.14460025	      0.21417977	      0.32753319	      0.07040247	      0.35900482
      0.14489314	      0.21417726	      0.32752971	      0.07040115	      0.35900624
      0.14518602	      0.21417475	      0.32752625	      0.07039982	      0.35900766
      0.14544652	      0.21417251	      0.32752317	      0.07039865	      0.35900891
      0.14576202	      0.21416980	      0.32751944	      0.07039722	      0.35901044
      0.14607753	      0.21416709	      0.32751572	      0.07039579	      0.35901196
      0.14633267	      0.21416489	      0.32751272	      0.07039464	      0.35901319
      0.14665066	      0.21416215	      0.32750898	      0.07039319	      0.35901472
      0.14696866	      0.21415941	      0.32750525	      0.07039175	      0.35901625
      0.14720146	      0.21415740	      0.32750252	      0.07039069	      0.35901737
      0.14751036	      0.21415473	      0.32749891	      0.07038929	      0.35901886
      0.14781927	      0.21415206	      0.32749530	      0.07038789	      0.35902035
      0.14804322	      0.21415012	      0.32749269	      0.07038687	      0.35902143
      0.14835691	      0.21414740	      0.32748903	      0.07038544	      0.35902294
      0.14867060	      0.21414468	      0.32748539	      0.07038401	      0.35902445
      0.14892148	      0.21414250	      0.32748247	      0.07038286	      0.35902566
      0.14917236	      0.21414031	      0.32747956	      0.07038172	      0.35902687
      0.14947099	      0.21413771	      0.32747610	      0.07038035	      0.35902831
      0.14976961	      0.21413511	      0.32747265	      0.07037899	      0.35902975
      0.15004533	      0.21413270	      0.32746947	      0.07037773	      0.35903108
      0.15032106	      0.21413029	      0.32746629	      0.07037646	      0.35903241
      0.15062944	      0.21412760	      0.32746274	      0.07037505	      0.35903391
      0.15093782	      0.21412489	      0.32745919	      0.07037364	      0.35903540
      0.15120899	      0.21412251	      0.32745608	      0.07037239	      0.35903671
      0.15148016	      0.21412013	      0.32745297	      0.07037115	      0.35903802
      0.15178947	      0.21411741	      0.32744943	      0.07036972	      0.35903952
      0.15209877	      0.21411469	      0.32744589	      0.07036830	      0.35904102
      0.15236551	      0.21411234	      0.32744285	      0.07036707	      0.35904232
      0.15263224	      0.21410998	      0.32743981	      0.07036584	      0.35904361
      0.15294082	      0.21410725	      0.32743630	      0.07036442	      0.35904511
      0.15324941	      0.21410452	      0.32743279	      0.07036300	      0.35904661
      0.15351582	      0.21410216	      0.32742977	      0.07036177	      0.35904791
      0.15378224	      0.21409979	      0.32742675	      0.07036054	      0.35904921
      0.15412418	      0.21409675	      0.32742288	      0.07035896	      0.35905088
      0.15446612	      0.21409370	      0.32741902	      0.07035737	      0.35905255
      0.15469286	      0.21409168	      0.32741646	      0.07035632	      0.35905366
      0.15491960	      0.21408965	      0.32741390	      0.07035527	      0.35905477
      0.15521082	      0.21408705	      0.32741062	      0.07035392	      0.35905620
      0.15550204	      0.21408444	      0.32740735	      0.07035257	      0.35905763
      0.15578571	      0.21408190	      0.32740417	      0.07035125	      0.35905902
      0.15606938	      0.21407935	      0.32740099	      0.07034994	      0.35906042
      0.15637511	      0.21407660	      0.32739757	      0.07034852	      0.35906193
      0.15668084	      0.21407384	      0.32739415	      0.07034709	      0.35906344
      0.15696720	      0.21407126	      0.32739095	      0.07034576	      0.35906485
      0.15725356	      0.21406867	      0.32738776	      0.07034443	      0.35906627
      0.15756168	      0.21406588	      0.32738433	      0.07034299	      0.35906780
      0.15786980	      0.21406308	      0.32738091	      0.07034155	      0.35906933
      0.15815519	      0.21406049	      0.32737774	      0.07034022	      0.35907075
      0.15844059	      0.21405789	      0.32737457	      0.07033888	      0.35907217
      0.15874935	      0.21405508	      0.32737116	      0.07033744	      0.35907371
      0.15905812	      0.21405226	      0.32736774	      0.07033600	      0.35907525
      0.15934297	      0.21404966	      0.32736460	      0.07033466	      0.35907668
      0.15962782	      0.21404705	      0.32736146	      0.07033333	      0.35907810
      0.15993673	      0.21404422	      0.32735806	      0.07033188	      0.35907966
      0.16024565	      0.21404138	      0.32735466	      0.07033043	      0.35908121
      0.16053092	      0.21403875	      0.32735153	      0.07032909	      0.35908265
      0.16081619	      0.21403612	      0.32734840	      0.07032775	      0.35908409
      0.16112509	      0.21403327	      0.32734502	      0.07032630	      0.35908565
      0.16143398	      0.21403041	      0.32734164	      0.07032484	      0.35908722
      0.16172048	      0.21402776	      0.32733851	      0.07032349	      0.35908868
      0.16200697	      0.21402510	      0.32733539	      0.07032214	      0.35909014
      0.16231578	      0.21402223	      0.32733202	      0.07032069	      0.35909171
      0.16262458	      0.21401935	      0.32732866	      0.07031923	      0.35909329
      0.16291281	      0.21401667	      0.32732553	      0.07031787	      0.35909477
      0.16320104	      0.21401397	      0.32732240	      0.07031651	      0.35909625
      0.16350970	      0.21401108	      0.32731906	      0.07031505	      0.35909784
      0.16381837	      0.21400819	      0.32731572	      0.07031359	      0.35909943
      0.16410859	      0.21400546	      0.32731258	      0.07031221	      0.35910093
      0.16439880	      0.21400273	      0.32730945	      0.07031083	      0.35910244
      0.16470729	      0.21399983	      0.32730612	      0.07030937	      0.35910404
      0.16501577	      0.21399692	      0.32730280	      0.07030791	      0.35910565
      0.16530807	      0.21399415	      0.32729966	      0.07030652	      0.35910718
      0.16560037	      0.21399138	      0.32729652	      0.07030513	      0.35910871
      0.16590862	      0.21398846	      0.32729321	      0.07030366	      0.35911033
      0.16621687	      0.21398553	      0.32728991	      0.07030220	      0.35911195
      0.16651125	      0.21398273	      0.32728676	      0.07030079	      0.35911351
      0.16680563	      0.21397992	      0.32728361	      0.07029939	      0.35911507
      0.16711360	      0.21397698	      0.32728032	      0.07029792	      0.35911670
      0.16742158	      0.21397403	      0.32727704	      0.07029645	      0.35911834
      0.16771795	      0.21397119	      0.32727388	      0.07029503	      0.35911993
      0.16801433	      0.21396835	      0.32727073	      0.07029362	      0.35912152
      0.16832200	      0.21396539	      0.32726746	      0.07029214	      0.35912317
      0.16862967	      0.21396242	      0.32726419	      0.07029067	      0.35912483
      0.16892791	      0.21395955	      0.32726103	      0.07028924	      0.35912645
      0.16922615	      0.21395666	      0.32725787	      0.07028781	      0.35912807
      0.16953352	      0.21395369	      0.32725462	      0.07028634	      0.35912974
      0.16984089	      0.21395071	      0.32725138	      0.07028486	      0.35913142
      0.17014082	      0.21394779	      0.32724821	      0.07028342	      0.35913307
      0.17044076	      0.21394488	      0.32724505	      0.07028197	      0.35913472
      0.17074784	      0.21394188	      0.32724182	      0.07028049	      0.35913641
      0.17105493	      0.21393888	      0.32723859	      0.07027902	      0.35913811
      0.17135637	      0.21393594	      0.32723542	      0.07027756	      0.35913979
      0.17165781	      0.21393298	      0.32723226	      0.07027611	      0.35914147
      0.17196466	      0.21392997	      0.32722904	      0.07027462	      0.35914319
      0.17227151	      0.21392696	      0.32722583	      0.07027314	      0.35914492
      0.17257425	      0.21392398	      0.32722266	      0.07027168	      0.35914663
      0.17287699	      0.21392099	      0.32721950	      0.07027021	      0.35914834
      0.17317973	      0.21391800	      0.32721634	      0.07026874	      0.35915007
      0.17348248	      0.21391501	      0.32721318	      0.07026727	      0.35915179
      0.17378522	      0.21391201	      0.32721003	      0.07026580	      0.35915353
      0.17408796	      0.21390900	      0.32720688	      0.07026433	      0.35915527
      0.17439070	      0.21390600	      0.32720373	      0.07026286	      0.35915702
      0.17469344	      0.21390298	      0.32720058	      0.07026139	      0.35915877
      0.17499619	      0.21389996	      0.32719744	      0.07025991	      0.35916053
      0.17529893	      0.21389694	      0.32719430	      0.07025843	      0.35916230
      0.17560167	      0.21389391	      0.32719117	      0.07025696	      0.35916408
      0.17590441	      0.21389088	      0.32718804	      0.07025548	      0.35916586
      0.17620716	      0.21388784	      0.32718491	      0.07025400	      0.35916765
      0.17650990	      0.21388480	      0.32718178	      0.07025252	      0.35916944
      0.17681264	      0.21388175	      0.32717866	      0.07025103	      0.35917124
      0.17711538	      0.21387870	      0.32717554	      0.07024955	      0.35917305
      0.17741813	      0.21387564	      0.32717242	      0.07024806	      0.35917487
      0.17772087	      0.21387258	      0.32716930	      0.07024658	      0.35917669
      0.17802361	      0.21386951	      0.32716619	      0.07024509	      0.35917852
      0.17832635	      0.21386644	      0.32716308	      0.07024360	      0.35918036
      0.17862910	      0.21386337	      0.32715997	      0.07024211	      0.35918220
      0.17893184	      0.21386029	      0.32715687	      0.07024062	      0.35918405
      0.17923458	      0.21385720	      0.32715377	      0.07023912	      0.35918590
      0.17953732	      0.21385412	      0.32715067	      0.07023763	      0.35918777
      0.17984006	      0.21385102	      0.32714757	      0.07023613	      0.35918964
      0.18014281	      0.21384792	      0.32714447	      0.07023463	      0.35919151
      0.18044555	      0.21384482	      0.32714138	      0.07023313	      0.35919340
      0.18074829	      0.21384171	      0.32713829	      0.07023163	      0.35919529
      0.18105103	      0.21383860	      0.32713520	      0.07023013	      0.35919718
      0.18135378	      0.21383549	      0.32713211	      0.07022863	      0.35919908
      0.18165652	      0.21383237	      0.32712903	      0.07022712	      0.35920099
      0.18195926	      0.21382924	      0.32712595	      0.07022561	      0.35920291
      0.18226200	      0.21382611	      0.32712287	      0.07022410	      0.35920483
      0.18256475	      0.21382298	      0.32711979	      0.07022259	      0.35920676
      0.18286749	      0.21381984	      0.32711672	      0.07022108	      0.35920869
      0.18317023	      0.21381670	      0.32711364	      0.07021957	      0.35921063
      0.18347297	      0.21381355	      0.32711057	      0.07021805	      0.35921258
      0.18377572	      0.21381040	      0.32710750	      0.07021654	      0.35921453
      0.18407846	      0.21380725	      0.32710443	      0.07021502	      0.35921649
      0.18438120	      0.21380409	      0.32710136	      0.07021350	      0.35921845
      0.18468394	      0.21380093	      0.32709830	      0.07021198	      0.35922042
      0.18498668	      0.21379776	      0.32709524	      0.07021046	      0.35922240
      0.18528943	      0.21379460	      0.32709217	      0.07020893	      0.35922438
      0.18559217	      0.21379142	      0.32708911	      0.07020740	      0.35922637
      0.18589491	      0.21378825	      0.32708606	      0.07020588	      0.35922836
      0.18619765	      0.21378507	      0.32708300	      0.07020435	      0.35923036
      0.18650040	      0.21378189	      0.32707994	      0.07020281	      0.35923236
      0.18680314	      0.21377870	      0.32707689	      0.07020128	      0.35923437
      0.18710588	      0.21377551	      0.32707383	      0.07019975	      0.35923639
      0.18740862	      0.21377232	      0.32707078	      0.07019821	      0.35923841
      0.18771137	      0.21376913	      0.32706773	      0.07019667	      0.35924043
      0.18801411	      0.21376593	      0.32706468	      0.07019513	      0.35924246
      0.18831685	      0.21376273	      0.32706163	      0.07019359	      0.35924450
      0.18861959	      0.21375953	      0.32705858	      0.07019204	      0.35924654
      0.18892234	      0.21375633	      0.32705554	      0.07019050	      0.35924858
      0.18922508	      0.21375312	      0.32705249	      0.07018895	      0.35925063
      0.18952782	      0.21374991	      0.32704944	      0.07018740	      0.35925269
      0.18983056	      0.21374670	      0.32704640	      0.07018585	      0.35925475
      0.19013330	      0.21374349	      0.32704336	      0.07018429	      0.35925681
      0.19043605	      0.21374028	      0.32704031	      0.07018274	      0.35925888
      0.19073879	      0.21373707	      0.32703727	      0.07018118	      0.35926096
      0.19104153	      0.21373385	      0.32703423	      0.07017962	      0.35926304
      0.19134427	      0.21373064	      0.32703118	      0.07017806	      0.35926512
      0.19164702	      0.21372742	      0.32702814	      0.07017650	      0.35926721
      0.19194976	      0.21372421	      0.32702510	      0.07017493	      0.35926930
      0.19225250	      0.21372099	      0.32702206	      0.07017336	      0.35927140
      0.19255524	      0.21371777	      0.32701902	      0.07017180	      0.35927350
      0.19285799	      0.21371455	      0.32701598	      0.07017022	      0.35927561
      0.19316073	      0.21371133	      0.32701294	      0.07016865	      0.35927772
      0.19346347	      0.21370811	      0.32700990	      0.07016707	      0.35927984
      0.19376621	      0.21370489	      0.32700685	      0.07016550	      0.35928196
      0.19406896	      0.21370167	      0.32700381	      0.07016392	      0.35928408
      0.19437170	      0.21369845	      0.32700077	      0.07016234	      0.35928621
      0.19467444	      0.21369524	      0.32699773	      0.07016075	      0.35928835
      0.19497718	      0.21369202	      0.32699469	      0.07015917	      0.35929048
      0.19527992	      0.21368880	      0.32699164	      0.07015758	      0.35929263
      0.19558267	      0.21368558	      0.32698860	      0.07015599	      0.35929477
      0.19588541	      0.21368236	      0.32698556	      0.07015439	      0.35929692
      0.19618815	      0.21367914	      0.32698251	      0.07015280	      0.35929908
      0.19649089	      0.21367593	      0.32697947	      0.07015120	      0.35930124
      0.19679364	      0.21367271	      0.32697642	      0.07014960	      0.35930340
      0.19709638	      0.21366950	      0.32697337	      0.07014800	      0.35930557
      0.19739912	      0.21366628	      0.32697032	      0.07014640	      0.35930774
      0.19770186	      0.21366307	      0.32696728	      0.07014479	      0.35930991
      0.19800461	      0.21365986	      0.32696422	      0.07014318	      0.35931209
      0.19830735	      0.21365664	      0.32696117	      0.07014157	      0.35931427
      0.19861009	      0.21365343	      0.32695812	      0.07013996	      0.35931646
      0.19891283	      0.21365023	      0.32695507	      0.07013834	      0.35931865
      0.19921558	      0.21364702	      0.32695201	      0.07013672	      0.35932085
      0.19951832	      0.21364381	      0.32694895	      0.07013510	      0.35932305
      0.19982106	      0.21364061	      0.32694589	      0.07013348	      0.35932525
      0.20012380	      0.21363740	      0.32694283	      0.07013185	      0.35932746
      0.20042654	      0.21363420	      0.32693977	      0.07013023	      0.35932967
      0.20072929	      0.21363100	      0.32693670	      0.07012859	      0.35933189
      0.20103203	      0.21362780	      0.32693364	      0.07012696	      0.35933411
      0.20133477	      0.21362461	      0.32693057	      0.07012533	      0.35933633
      0.20163751	      0.21362141	      0.32692750	      0.07012369	      0.35933856
      0.20194026	      0.21361822	      0.32692443	      0.07012205	      0.35934079
      0.20224300	      0.21361503	      0.32692135	      0.07012040	      0.35934302
      0.20254574	      0.21361184	      0.32691827	      0.07011876	      0.35934526
      0.20284848	      0.21360866	      0.32691519	      0.07011711	      0.35934751
      0.20315123	      0.21360547	      0.32691211	      0.07011546	      0.35934975
      0.20345397	      0.21360229	      0.32690903	      0.07011381	      0.35935200
      0.20375671	      0.21359911	      0.32690594	      0.07011215	      0.35935426
      0.20405945	      0.21359594	      0.32690285	      0.07011049	      0.35935652
      0.20436220	      0.21359276	      0.32689976	      0.07010883	      0.35935878
      0.20466494	      0.21358959	      0.32689666	      0.07010717	      0.35936105
      0.20496768	      0.21358642	      0.32689356	      0.07010550	      0.35936332
      0.20527042	      0.21358325	      0.32689046	      0.07010383	      0.35936559
      0.20557316	      0.21358009	      0.32688735	      0.07010216	      0.35936787
      0.20587591	      0.21357692	      0.32688424	      0.07010048	      0.35937015
      0.20617865	      0.21357376	      0.32688113	      0.07009880	      0.35937244
      0.20648139	      0.21357060	      0.32687802	      0.07009712	      0.35937473
      0.20678413	      0.21356744	      0.32687490	      0.07009544	      0.35937702
      0.20708688	      0.21356429	      0.32687178	      0.07009375	      0.35937932
      0.20738962	      0.21356113	      0.32686865	      0.07009206	      0.35938162
      0.20769236	      0.21355798	      0.32686552	      0.07009037	      0.35938393
      0.20799510	      0.21355483	      0.32686239	      0.07008868	      0.35938624
      0.20829785	      0.21355168	      0.32685925	      0.07008698	      0.35938855
      0.20860059	      0.21354853	      0.32685611	      0.07008528	      0.35939087
      0.20890333	      0.21354538	      0.32685296	      0.07008358	      0.35939319
      0.20920607	      0.21354223	      0.32684981	      0.07008187	      0.35939552
      0.20950882	      0.21353909	      0.32684666	      0.07008016	      0.35939785
      0.20981156	      0.21353594	      0.32684350	      0.07007845	      0.35940018
      0.21011430	      0.21353280	      0.32684034	      0.07007673	      0.35940252
      0.21041704	      0.21352965	      0.32683717	      0.07007501	      0.35940486
      0.21071978	      0.21352651	      0.32683400	      0.07007329	      0.35940720
      0.21102253	      0.21352337	      0.32683083	      0.07007157	      0.35940955
      0.21132527	      0.21352022	      0.32682765	      0.07006984	      0.35941190
      0.21162801	      0.21351708	      0.32682446	      0.07006811	      0.35941426
      0.21193075	      0.21351393	      0.32682127	      0.07006637	      0.35941662
      0.21223350	      0.21351079	      0.32681808	      0.07006464	      0.35941899
      0.21253624	      0.21350765	      0.32681488	      0.07006290	      0.35942135
      0.21283898	      0.21350450	      0.32681167	      0.07006115	      0.35942373
      0.21314172	      0.21350136	      0.32680847	      0.07005941	      0.35942610
      0.21344447	      0.21349821	      0.32680525	      0.07005766	      0.35942848
      0.21374721	      0.21349506	      0.32680203	      0.07005590	      0.35943087
      0.21404995	      0.21349191	      0.32679881	      0.07005415	      0.35943326
      0.21435269	      0.21348876	      0.32679558	      0.07005239	      0.35943565
      0.21465544	      0.21348561	      0.32679234	      0.07005063	      0.35943805
      0.21495818	      0.21348246	      0.32678910	      0.07004886	      0.35944045
      0.21526092	      0.21347931	      0.32678586	      0.07004709	      0.35944285
      0.21556366	      0.21347615	      0.32678261	      0.07004532	      0.35944526
      0.21586640	      0.21347300	      0.32677935	      0.07004354	      0.35944767
      0.21616915	      0.21346984	      0.32677609	      0.07004177	      0.35945009
      0.21647189	      0.21346668	      0.32677282	      0.07003998	      0.35945251
      0.21677463	      0.21346351	      0.32676955	      0.07003820	      0.35945493
      0.21707737	      0.21346035	      0.32676627	      0.07003641	      0.35945736
      0.21738012	      0.21345718	      0.32676298	      0.07003462	      0.35945979
      0.21768286	      0.21345401	      0.32675969	      0.07003282	      0.35946223
      0.21798560	      0.21345084	      0.32675640	      0.07003102	      0.35946467
      0.21828834	      0.21344767	      0.32675309	      0.07002922	      0.35946712
      0.21859109	      0.21344449	      0.32674979	      0.07002741	      0.35946957
      0.21889383	      0.21344131	      0.32674647	      0.07002560	      0.35947202
      0.21919657	      0.21343813	      0.32674315	      0.07002379	      0.35947448
      0.21949931	      0.21343495	      0.32673983	      0.07002197	      0.35947694
      0.21980206	      0.21343176	      0.32673649	      0.07002015	      0.35947940
      0.22010480	      0.21342857	      0.32673315	      0.07001833	      0.35948187
      0.22040754	      0.21342537	      0.32672981	      0.07001650	      0.35948434
      0.22071028	      0.21342218	      0.32672646	      0.07001467	      0.35948682
      0.22101302	      0.21341898	      0.32672310	      0.07001284	      0.35948930
      0.22131577	      0.21341577	      0.32671974	      0.07001100	      0.35949179
      0.22161851	      0.21341256	      0.32671637	      0.07000916	      0.35949428
      0.22192125	      0.21340935	      0.32671299	      0.07000732	      0.35949677
      0.22222399	      0.21340614	      0.32670961	      0.07000547	      0.35949927
      0.22252674	      0.21340292	      0.32670622	      0.07000362	      0.35950178
      0.22282948	      0.21339970	      0.32670282	      0.07000176	      0.35950428
      0.22313222	      0.21339647	      0.32669942	      0.06999990	      0.35950679
      0.22343496	      0.21339324	      0.32669601	      0.06999804	      0.35950931
      0.22373771	      0.21339000	      0.32669259	      0.06999617	      0.35951183
      0.22404045	      0.21338676	      0.32668917	      0.06999430	      0.35951435
      0.22434319	      0.21338352	      0.32668574	      0.06999243	      0.35951688
      0.22464593	      0.21338027	      0.32668231	      0.06999055	      0.35951941
      0.22494868	      0.21337702	      0.32667886	      0.06998867	      0.35952195
      0.22525142	      0.21337376	      0.32667542	      0.06998678	      0.35952449
      0.22555416	      0.21337050	      0.32667196	      0.06998489	      0.35952703
      0.22585690	      0.21336723	      0.32666850	      0.06998300	      0.35952958
      0.22615965	      0.21336396	      0.32666503	      0.06998110	      0.35953213
      0.22646239	      0.21336069	      0.32666155	      0.06997920	      0.35953469
      0.22676513	      0.21335740	      0.32665807	      0.06997730	      0.35953725
      0.22706787	      0.21335412	      0.32665458	      0.06997539	      0.35953982
      0.22737061	      0.21335083	      0.32665108	      0.06997348	      0.35954239
      0.22767336	      0.21334753	      0.32664758	      0.06997156	      0.35954497
      0.22797610	      0.21334422	      0.32664406	      0.06996964	      0.35954754
      0.22827884	      0.21334092	      0.32664055	      0.06996772	      0.35955013
      0.22858158	      0.21333760	      0.32663702	      0.06996579	      0.35955272
      0.22888433	      0.21333428	      0.32663349	      0.06996386	      0.35955531
      0.22918707	      0.21333095	      0.32662995	      0.06996192	      0.35955790
      0.22948981	      0.21332762	      0.32662640	      0.06995998	      0.35956050
      0.22979255	      0.21332428	      0.32662285	      0.06995804	      0.35956311
      0.23009530	      0.21332094	      0.32661929	      0.06995609	      0.35956572
      0.23039804	      0.21331759	      0.32661572	      0.06995414	      0.35956833
      0.23070078	      0.21331423	      0.32661214	      0.06995219	      0.35957095
      0.23100352	      0.21331086	      0.32660856	      0.06995023	      0.35957357
      0.23130627	      0.21330749	      0.32660497	      0.06994826	      0.35957620
      0.23160901	      0.21330412	      0.32660138	      0.06994629	      0.35957883
      0.23191175	      0.21330073	      0.32659777	      0.06994432	      0.35958147
      0.23221449	      0.21329734	      0.32659416	      0.06994235	      0.35958411
      0.23251723	      0.21329394	      0.32659054	      0.06994037	      0.35958675
      0.23281998	      0.21329053	      0.32658691	      0.06993838	      0.35958940
      0.23312272	      0.21328712	      0.32658328	      0.06993639	      0.35959206
      0.23342546	      0.21328370	      0.32657964	      0.06993440	      0.35959471
      0.23372820	      0.21328027	      0.32657599	      0.06993241	      0.35959738
      0.23403095	      0.21327683	      0.32657234	      0.06993041	      0.35960004
      0.23433369	      0.21327339	      0.32656867	      0.06992840	      0.35960272
      0.23463643	      0.21326993	      0.32656500	      0.06992639	      0.35960539
      0.23493917	      0.21326647	      0.32656132	      0.06992438	      0.35960807
      0.23524192	      0.21326300	      0.32655764	      0.06992236	      0.35961076
      0.23554466	      0.21325952	      0.32655395	      0.06992034	      0.35961345
      0.23584740	      0.21325603	      0.32655024	      0.06991831	      0.35961614
      0.23615014	      0.21325253	      0.32654654	      0.06991628	      0.35961884
      0.23645289	      0.21324903	      0.32654282	      0.06991425	      0.35962154
      0.23675563	      0.21324551	      0.32653910	      0.06991221	      0.35962425
      0.23705837	      0.21324199	      0.32653537	      0.06991017	      0.35962696
      0.23736111	      0.21323845	      0.32653163	      0.06990812	      0.35962968
      0.23766385	      0.21323491	      0.32652788	      0.06990607	      0.35963240
      0.23796660	      0.21323135	      0.32652413	      0.06990401	      0.35963513
      0.23826934	      0.21322779	      0.32652036	      0.06990195	      0.35963786
      0.23857208	      0.21322421	      0.32651659	      0.06989988	      0.35964060
      0.23887482	      0.21322062	      0.32651282	      0.06989781	      0.35964334
      0.23917757	      0.21321702	      0.32650903	      0.06989574	      0.35964608
      0.23948031	      0.21321341	      0.32650524	      0.06989366	      0.35964883
      0.23978305	      0.21320979	      0.32650144	      0.06989158	      0.35965159
      0.24008579	      0.21320616	      0.32649763	      0.06988949	      0.35965434
      0.24038854	      0.21320251	      0.32649381	      0.06988740	      0.35965711
      0.24069128	      0.21319886	      0.32648999	      0.06988530	      0.35965988
      0.24099402	      0.21319519	      0.32648616	      0.06988320	      0.35966265
      0.24129676	      0.21319150	      0.32648232	      0.06988110	      0.35966543
      0.24159951	      0.21318781	      0.32647847	      0.06987899	      0.35966821
      0.24190225	      0.21318410	      0.32647461	      0.06987687	      0.35967099
      0.24220499	      0.21318037	      0.32647075	      0.06987475	      0.35967379
      0.24250773	      0.21317663	      0.32646688	      0.06987263	      0.35967658
      0.24281047	      0.21317288	      0.32646300	      0.06987050	      0.35967938
      0.24311322	      0.21316911	      0.32645911	      0.06986837	      0.35968219
      0.24341596	      0.21316533	      0.32645521	      0.06986623	      0.35968500
      0.24371870	      0.21316153	      0.32645131	      0.06986409	      0.35968782
      0.24402144	      0.21315771	      0.32644740	      0.06986194	      0.35969064
      0.24432419	      0.21315388	      0.32644348	      0.06985979	      0.35969346
      0.24462693	      0.21315003	      0.32643955	      0.06985763	      0.35969629
      0.24492967	      0.21314616	      0.32643561	      0.06985547	      0.35969913
      0.24523241	      0.21314228	      0.32643167	      0.06985330	      0.35970196
      0.24553516	      0.21313838	      0.32642771	      0.06985113	      0.35970481
      0.24583790	      0.21313445	      0.32642375	      0.06984895	      0.35970766
      0.24614064	      0.21313051	      0.32641978	      0.06984677	      0.35971051
      0.24644338	      0.21312655	      0.32641580	      0.06984459	      0.35971337
      0.24674613	      0.21312257	      0.32641182	      0.06984240	      0.35971623
      0.24704887	      0.21311857	      0.32640782	      0.06984020	      0.35971910
      0.24735161	      0.21311455	      0.32640382	      0.06983800	      0.35972197
      0.24765435	      0.21311050	      0.32639981	      0.06983580	      0.35972485
      0.24795709	      0.21310644	      0.32639579	      0.06983359	      0.35972774
      0.24825984	      0.21310235	      0.32639176	      0.06983137	      0.35973062
      0.24856258	      0.21309824	      0.32638772	      0.06982915	      0.35973352
      0.24886532	      0.21309410	      0.32638368	      0.06982693	      0.35973641
      0.24916806	      0.21308994	      0.32637963	      0.06982470	      0.35973931
      0.24947081	      0.21308576	      0.32637556	      0.06982246	      0.35974222
      0.24977355	      0.21308155	      0.32637149	      0.06982022	      0.35974513
      0.25007629	      0.21307732	      0.32636741	      0.06981798	      0.35974805
      0.25037903	      0.21307306	      0.32636332	      0.06981573	      0.35975097
      0.25068178	      0.21306877	      0.32635923	      0.06981347	      0.35975390
      0.25098452	      0.21306446	      0.32635512	      0.06981121	      0.35975683
      0.25128726	      0.21306012	      0.32635101	      0.06980894	      0.35975977
      0.25159000	      0.21305576	      0.32634688	      0.06980667	      0.35976271
      0.25189275	      0.21305136	      0.32634275	      0.06980440	      0.35976566
      0.25219549	      0.21304694	      0.32633861	      0.06980212	      0.35976861
      0.25249823	      0.21304249	      0.32633446	      0.06979983	      0.35977156
      0.25280097	      0.21303802	      0.32633030	      0.06979754	      0.35977453
      0.25310371	      0.21303351	      0.32632614	      0.06979524	      0.35977749
      0.25340646	      0.21302897	      0.32632196	      0.06979294	      0.35978046
      0.25370920	      0.21302441	      0.32631777	      0.06979063	      0.35978344
      0.25401194	      0.21301982	      0.32631358	      0.06978832	      0.35978642
      0.25431468	      0.21301520	      0.32630938	      0.06978600	      0.35978941
      0.25461743	      0.21301054	      0.32630516	      0.06978368	      0.35979240
      0.25492017	      0.21300586	      0.32630094	      0.06978135	      0.35979539
      0.25522291	      0.21300115	      0.32629671	      0.06977901	      0.35979839
      0.25549532	      0.21299689	      0.32629290	      0.06977691	      0.35980110
      0.25576772	      0.21299260	      0.32628908	      0.06977480	      0.35980381
      0.25604013	      0.21298829	      0.32628525	      0.06977268	      0.35980652
      0.25631253	      0.21298395	      0.32628141	      0.06977056	      0.35980924
      0.25658494	      0.21297959	      0.32627757	      0.06976844	      0.35981196
      0.25685734	      0.21297520	      0.32627371	      0.06976631	      0.35981468
      0.25712975	      0.21297080	      0.32626985	      0.06976418	      0.35981741
      0.25740215	      0.21296636	      0.32626599	      0.06976204	      0.35982014
      0.25767456	      0.21296191	      0.32626211	      0.06975990	      0.35982288
      0.25794696	      0.21295743	      0.32625823	      0.06975776	      0.35982562
      0.25821937	      0.21295292	      0.32625434	      0.06975561	      0.35982837
      0.25849178	      0.21294839	      0.32625044	      0.06975345	      0.35983112
      0.25876418	      0.21294384	      0.32624654	      0.06975129	      0.35983387
      0.25903659	      0.21293927	      0.32624263	      0.06974913	      0.35983663
      0.25930899	      0.21293467	      0.32623870	      0.06974696	      0.35983939
      0.25958140	      0.21293005	      0.32623478	      0.06974479	      0.35984215
      0.25985380	      0.21292540	      0.32623084	      0.06974261	      0.35984492
      0.26012621	      0.21292073	      0.32622689	      0.06974043	      0.35984770
      0.26039861	      0.21291604	      0.32622294	      0.06973824	      0.35985047
      0.26067102	      0.21291133	      0.32621898	      0.06973605	      0.35985325
      0.26094342	      0.21290659	      0.32621501	      0.06973385	      0.35985604
      0.26121583	      0.21290183	      0.32621104	      0.06973165	      0.35985883
      0.26148823	      0.21289705	      0.32620705	      0.06972944	      0.35986162
      0.26176064	      0.21289224	      0.32620306	      0.06972723	      0.35986442
      0.26203304	      0.21288742	      0.32619906	      0.06972501	      0.35986722
      0.26230545	      0.21288257	      0.32619505	      0.06972279	      0.35987003
      0.26257785	      0.21287769	      0.32619104	      0.06972057	      0.35987284
      0.26285026	      0.21287280	      0.32618701	      0.06971834	      0.35987565
      0.26312267	      0.21286788	      0.32618298	      0.06971610	      0.35987847
      0.26339507	      0.21286294	      0.32617894	      0.06971386	      0.35988129
      0.26366748	      0.21285799	      0.32617489	      0.06971161	      0.35988412
      0.26393988	      0.21285300	      0.32617083	      0.06970936	      0.35988695
      0.26421229	      0.21284800	      0.32616677	      0.06970711	      0.35988979
      0.26448469	      0.21284298	      0.32616269	      0.06970485	      0.35989262
      0.26475710	      0.21283793	      0.32615861	      0.06970258	      0.35989547
      0.26502950	      0.21283287	      0.32615452	      0.06970031	      0.35989831
      0.26530191	      0.21282778	      0.32615042	      0.06969803	      0.35990117
      0.26557431	      0.21282267	      0.32614631	      0.06969575	      0.35990402
      0.26584672	      0.21281754	      0.32614219	      0.06969346	      0.35990688
      0.26611912	      0.21281239	      0.32613807	      0.06969117	      0.35990974
      0.26639153	      0.21280722	      0.32613393	      0.06968888	      0.35991261
      0.26666393	      0.21280203	      0.32612979	      0.06968657	      0.35991548
      0.26693634	      0.21279682	      0.32612564	      0.06968427	      0.35991836
      0.26720875	      0.21279159	      0.32612148	      0.06968195	      0.35992124
      0.26748115	      0.21278633	      0.32611731	      0.06967964	      0.35992412
      0.26775356	      0.21278106	      0.32611313	      0.06967731	      0.35992701
      0.26802596	      0.21277577	      0.32610894	      0.06967498	      0.35992990
      0.26829837	      0.21277046	      0.32610475	      0.06967265	      0.35993279
      0.26857077	      0.21276513	      0.32610054	      0.06967031	      0.35993569
      0.26884318	      0.21275978	      0.32609633	      0.06966796	      0.35993860
      0.26911558	      0.21275441	      0.32609211	      0.06966561	      0.35994151
      0.26938799	      0.21274901	      0.32608788	      0.06966326	      0.35994442
      0.26966039	      0.21274360	      0.32608363	      0.06966089	      0.35994733
      0.26993280	      0.21273817	      0.32607938	      0.06965853	      0.35995025
      0.27020520	      0.21273273	      0.32607512	      0.06965615	      0.35995318
      0.27047761	      0.21272726	      0.32607086	      0.06965378	      0.35995611
      0.27075001	      0.21272177	      0.32606658	      0.06965139	      0.35995904
      0.27102242	      0.21271626	      0.32606229	      0.06964900	      0.35996197
      0.27129483	      0.21271074	      0.32605799	      0.06964660	      0.35996491
      0.27156723	      0.21270519	      0.32605369	      0.06964420	      0.35996786
      0.27183964	      0.21269963	      0.32604937	      0.06964179	      0.35997081
      0.27211204	      0.21269404	      0.32604504	      0.06963938	      0.35997376
      0.27238445	      0.21268844	      0.32604071	      0.06963696	      0.35997672
      0.27265685	      0.21268282	      0.32603636	      0.06963454	      0.35997968
      0.27292926	      0.21267718	      0.32603201	      0.06963210	      0.35998264
      0.27320166	      0.21267152	      0.32602764	      0.06962967	      0.35998561
      0.27347407	      0.21266585	      0.32602327	      0.06962722	      0.35998858
      0.27374647	      0.21266015	      0.32601889	      0.06962477	      0.35999156
      0.27401888	      0.21265444	      0.32601449	      0.06962232	      0.35999454
      0.27429128	      0.21264870	      0.32601009	      0.06961986	      0.35999752
      0.27456369	      0.21264295	      0.32600567	      0.06961739	      0.36000051
      0.27483609	      0.21263718	      0.32600125	      0.06961491	      0.36000350
      0.27510850	      0.21263139	      0.32599681	      0.06961243	      0.36000650
      0.27538091	      0.21262558	      0.32599237	      0.06960994	      0.36000950
      0.27565331	      0.21261976	      0.32598791	      0.06960745	      0.36001250
      0.27592572	      0.21261391	      0.32598345	      0.06960495	      0.36001551
      0.27619812	      0.21260805	      0.32597897	      0.06960244	      0.36001852
      0.27647053	      0.21260216	      0.32597448	      0.06959993	      0.36002154
      0.27674293	      0.21259626	      0.32596999	      0.06959741	      0.36002456
      0.27701534	      0.21259034	      0.32596548	      0.06959488	      0.36002758
      0.27728774	      0.21258441	      0.32596096	      0.06959235	      0.36003061
      0.27756015	      0.21257845	      0.32595643	      0.06958981	      0.36003364
      0.27783255	      0.21257247	      0.32595189	      0.06958726	      0.36003668
      0.27810496	      0.21256648	      0.32594734	      0.06958471	      0.36003971
      0.27837736	      0.21256047	      0.32594277	      0.06958215	      0.36004276
      0.27864977	      0.21255444	      0.32593820	      0.06957958	      0.36004580
      0.27892217	      0.21254839	      0.32593362	      0.06957701	      0.36004885
      0.27919458	      0.21254232	      0.32592902	      0.06957443	      0.36005191
      0.27946699	      0.21253623	      0.32592441	      0.06957184	      0.36005497
      0.27973939	      0.21253013	      0.32591979	      0.06956924	      0.36005803
      0.27998450	      0.21252462	      0.32591563	      0.06956690	      0.36006078
      0.28022962	      0.21251910	      0.32591145	      0.06956455	      0.36006354
      0.28047473	      0.21251356	      0.32590727	      0.06956220	      0.36006631
      0.28071984	      0.21250800	      0.32590308	      0.06955984	      0.36006907
      0.28096496	      0.21250243	      0.32589887	      0.06955748	      0.36007184
      0.28121007	      0.21249684	      0.32589466	      0.06955510	      0.36007462
      0.28145518	      0.21249124	      0.32589044	      0.06955273	      0.36007739
      0.28170030	      0.21248563	      0.32588621	      0.06955034	      0.36008017
      0.28194541	      0.21248000	      0.32588196	      0.06954795	      0.36008295
      0.28219052	      0.21247435	      0.32587771	      0.06954555	      0.36008573
      0.28243564	      0.21246869	      0.32587345	      0.06954315	      0.36008852
      0.28268075	      0.21246301	      0.32586918	      0.06954074	      0.36009131
      0.28292586	      0.21245732	      0.32586490	      0.06953833	      0.36009410
      0.28317098	      0.21245161	      0.32586061	      0.06953591	      0.36009689
      0.28341609	      0.21244589	      0.32585631	      0.06953348	      0.36009969
      0.28366120	      0.21244015	      0.32585199	      0.06953104	      0.36010249
      0.28390632	      0.21243439	      0.32584767	      0.06952860	      0.36010529
      0.28415143	      0.21242862	      0.32584334	      0.06952615	      0.36010810
      0.28439654	      0.21242283	      0.32583900	      0.06952370	      0.36011090
      0.28464166	      0.21241703	      0.32583464	      0.06952124	      0.36011371
      0.28488677	      0.21241121	      0.32583028	      0.06951877	      0.36011652
      0.28513188	      0.21240538	      0.32582591	      0.06951629	      0.36011934
      0.28537700	      0.21239953	      0.32582152	      0.06951381	      0.36012215
      0.28562211	      0.21239367	      0.32581713	      0.06951132	      0.36012497
      0.28586723	      0.21238778	      0.32581272	      0.06950882	      0.36012779
      0.28611234	      0.21238189	      0.32580830	      0.06950632	      0.36013061
      0.28635745	      0.21237597	      0.32580388	      0.06950381	      0.36013344
      0.28660257	      0.21237004	      0.32579944	      0.06950129	      0.36013626
      0.28684768	      0.21236410	      0.32579499	      0.06949876	      0.36013909
      0.28709279	      0.21235814	      0.32579053	      0.06949623	      0.36014192
      0.28733791	      0.21235216	      0.32578605	      0.06949369	      0.36014476
      0.28758302	      0.21234616	      0.32578157	      0.06949114	      0.36014759
      0.28782813	      0.21234015	      0.32577708	      0.06948859	      0.36015042
      0.28807325	      0.21233412	      0.32577257	      0.06948602	      0.36015326
      0.28831836	      0.21232808	      0.32576805	      0.06948345	      0.36015610
      0.28856347	      0.21232202	      0.32576352	      0.06948087	      0.36015894
      0.28880859	      0.21231594	      0.32575898	      0.06947828	      0.36016178
      0.28905370	      0.21230985	      0.32575443	      0.06947569	      0.36016462
      0.28929881	      0.21230374	      0.32574986	      0.06947309	      0.36016747
      0.28954393	      0.21229761	      0.32574528	      0.06947047	      0.36017031
      0.28978904	      0.21229146	      0.32574069	      0.06946786	      0.36017315
      0.29003415	      0.21228530	      0.32573609	      0.06946523	      0.36017600
      0.29027927	      0.21227912	      0.32573148	      0.06946259	      0.36017885
      0.29052438	      0.21227293	      0.32572685	      0.06945995	      0.36018169
      0.29076949	      0.21226671	      0.32572222	      0.06945729	      0.36018454
      0.29101461	      0.21226048	      0.32571757	      0.06945463	      0.36018739
      0.29125972	      0.21225423	      0.32571290	      0.06945196	      0.36019023
      0.29150483	      0.21224797	      0.32570823	      0.06944928	      0.36019308
      0.29174995	      0.21224168	      0.32570354	      0.06944659	      0.36019593
      0.29199506	      0.21223538	      0.32569884	      0.06944389	      0.36019877
      0.29224017	      0.21222906	      0.32569412	      0.06944118	      0.36020162
      0.29248529	      0.21222273	      0.32568939	      0.06943847	      0.36020446
      0.29273040	      0.21221637	      0.32568465	      0.06943574	      0.36020730
      0.29297551	      0.21221000	      0.32567990	      0.06943300	      0.36021014
      0.29322063	      0.21220361	      0.32567513	      0.06943026	      0.36021298
      0.29346574	      0.21219720	      0.32567035	      0.06942750	      0.36021582
      0.29371085	      0.21219077	      0.32566556	      0.06942474	      0.36021866
      0.29395597	      0.21218432	      0.32566075	      0.06942196	      0.36022149
      0.29420108	      0.21217786	      0.32565593	      0.06941918	      0.36022432
      0.29444619	      0.21217138	      0.32565109	      0.06941638	      0.36022715
      0.29469131	      0.21216487	      0.32564624	      0.06941357	      0.36022998
      0.29493642	      0.21215835	      0.32564138	      0.06941075	      0.36023280
      0.29518153	      0.21215181	      0.32563650	      0.06940793	      0.36023562
      0.29542665	      0.21214526	      0.32563161	      0.06940509	      0.36023844
      0.29567176	      0.21213868	      0.32562670	      0.06940224	      0.36024125
      0.29591687	      0.21213208	      0.32562178	      0.06939938	      0.36024405
      0.29616199	      0.21212546	      0.32561684	      0.06939650	      0.36024685
      0.29640710	      0.21211883	      0.32561189	      0.06939362	      0.36024965
      0.29665221	      0.21211217	      0.32560693	      0.06939072	      0.36025244
      0.29689733	      0.21210550	      0.32560195	      0.06938781	      0.36025523
      0.29714244	      0.21209880	      0.32559695	      0.06938489	      0.36025801
      0.29738755	      0.21209209	      0.32559194	      0.06938196	      0.36026078
      0.29763267	      0.21208535	      0.32558691	      0.06937902	      0.36026355
      0.29787778	      0.21207860	      0.32558187	      0.06937606	      0.36026631
      0.29812289	      0.21207182	      0.32557682	      0.06937309	      0.36026907
      0.29836801	      0.21206503	      0.32557174	      0.06937010	      0.36027182
      0.29861312	      0.21205821	      0.32556665	      0.06936710	      0.36027456
      0.29885823	      0.21205137	      0.32556155	      0.06936409	      0.36027729
      0.29910335	      0.21204452	      0.32555643	      0.06936107	      0.36028002
      0.29934846	      0.21203764	      0.32555129	      0.06935803	      0.36028274
      0.29959357	      0.21203074	      0.32554614	      0.06935498	      0.36028545
      0.29983869	      0.21202382	      0.32554097	      0.06935191	      0.36028815
      0.30008380	      0.21201687	      0.32553578	      0.06934882	      0.36029084
      0.30032891	      0.21200991	      0.32553058	      0.06934573	      0.36029353
      0.30057403	      0.21200292	      0.32552536	      0.06934261	      0.36029621
      0.30081914	      0.21199592	      0.32552012	      0.06933948	      0.36029888
      0.30106425	      0.21198889	      0.32551486	      0.06933634	      0.36030154
      0.30130937	      0.21198184	      0.32550959	      0.06933317	      0.36030420
      0.30155448	      0.21197476	      0.32550430	      0.06932999	      0.36030684
      0.30179959	      0.21196767	      0.32549899	      0.06932680	      0.36030948
      0.30204471	      0.21196055	      0.32549367	      0.06932358	      0.36031211
      0.30228982	      0.21195341	      0.32548832	      0.06932035	      0.36031474
      0.30253493	      0.21194624	      0.32548296	      0.06931710	      0.36031735
      0.30278005	      0.21193906	      0.32547758	      0.06931383	      0.36031996
      0.30302516	      0.21193185	      0.32547219	      0.06931054	      0.36032256
      0.30327027	      0.21192461	      0.32546677	      0.06930724	      0.36032515
      0.30351539	      0.21191736	      0.32546133	      0.06930391	      0.36032774
      0.30376050	      0.21191008	      0.32545588	      0.06930056	      0.36033032
      0.30400561	      0.21190277	      0.32545041	      0.06929719	      0.36033289
      0.30422620	      0.21189618	      0.32544546	      0.06929414	      0.36033521
      0.30444679	      0.21188957	      0.32544050	      0.06929107	      0.36033751
      0.30466738	      0.21188293	      0.32543553	      0.06928799	      0.36033981
      0.30488797	      0.21187628	      0.32543054	      0.06928488	      0.36034211
      0.30510856	      0.21186961	      0.32542553	      0.06928176	      0.36034440
      0.30532915	      0.21186291	      0.32542051	      0.06927861	      0.36034669
      0.30554974	      0.21185620	      0.32541547	      0.06927545	      0.36034897
      0.30577033	      0.21184947	      0.32541042	      0.06927227	      0.36035125
      0.30599092	      0.21184271	      0.32540535	      0.06926906	      0.36035352
      0.30621151	      0.21183594	      0.32540026	      0.06926584	      0.36035579
      0.30643210	      0.21182914	      0.32539515	      0.06926259	      0.36035806
      0.30665269	      0.21182233	      0.32539003	      0.06925932	      0.36036032
      0.30687328	      0.21181549	      0.32538489	      0.06925603	      0.36036258
      0.30709387	      0.21180863	      0.32537973	      0.06925271	      0.36036484
      0.30731446	      0.21180175	      0.32537456	      0.06924937	      0.36036710
      0.30753505	      0.21179485	      0.32536937	      0.06924601	      0.36036935
      0.30775564	      0.21178793	      0.32536416	      0.06924262	      0.36037160
      0.30797623	      0.21178098	      0.32535893	      0.06923920	      0.36037384
      0.30819682	      0.21177402	      0.32535368	      0.06923576	      0.36037609
      0.30841741	      0.21176703	      0.32534842	      0.06923229	      0.36037833
      0.30863800	      0.21176002	      0.32534314	      0.06922880	      0.36038057
      0.30885859	      0.21175299	      0.32533784	      0.06922528	      0.36038280
      0.30907918	      0.21174593	      0.32533252	      0.06922173	      0.36038504
      0.30929977	      0.21173885	      0.32532718	      0.06921815	      0.36038727
      0.30952036	      0.21173175	      0.32532182	      0.06921454	      0.36038951
      0.30974095	      0.21172463	      0.32531645	      0.06921090	      0.36039174
      0.30996154	      0.21171748	      0.32531105	      0.06920722	      0.36039396
      0.31018213	      0.21171031	      0.32530564	      0.06920352	      0.36039619
      0.31040272	      0.21170311	      0.32530020	      0.06919979	      0.36039842
      0.31062331	      0.21169590	      0.32529475	      0.06919602	      0.36040064
      0.31084390	      0.21168865	      0.32528927	      0.06919222	      0.36040287
      0.31106449	      0.21168139	      0.32528378	      0.06918839	      0.36040509
      0.31128508	      0.21167410	      0.32527826	      0.06918452	      0.36040731
      0.31150566	      0.21166678	      0.32527273	      0.06918061	      0.36040953
      0.31172625	      0.21165944	      0.32526717	      0.06917667	      0.36041176
      0.31194684	      0.21165208	      0.32526159	      0.06917270	      0.36041398
      0.31216743	      0.21164469	      0.32525600	      0.06916868	      0.36041620
      0.31238802	      0.21163727	      0.32525038	      0.06916463	      0.36041841
      0.31260861	      0.21162984	      0.32524474	      0.06916055	      0.36042063
      0.31282920	      0.21162237	      0.32523908	      0.06915642	      0.36042285
      0.31304979	      0.21161488	      0.32523339	      0.06915226	      0.36042507
      0.31327038	      0.21160736	      0.32522769	      0.06914805	      0.36042729
      0.31349097	      0.21159982	      0.32522196	      0.06914381	      0.36042951
      0.31371156	      0.21159225	      0.32521621	      0.06913952	      0.36043172
      0.31393215	      0.21158465	      0.32521043	      0.06913520	      0.36043394
      0.31415274	      0.21157703	      0.32520464	      0.06913083	      0.36043616
      0.31437333	      0.21156938	      0.32519882	      0.06912642	      0.36043838
      0.31459392	      0.21156170	      0.32519298	      0.06912198	      0.36044060
      0.31481451	      0.21155400	      0.32518711	      0.06911748	      0.36044282
      0.31503510	      0.21154626	      0.32518122	      0.06911295	      0.36044503
      0.31525569	      0.21153850	      0.32517531	      0.06910837	      0.36044725
      0.31547628	      0.21153071	      0.32516937	      0.06910375	      0.36044947
      0.31569687	      0.21152290	      0.32516341	      0.06909909	      0.36045169
      0.31591746	      0.21151505	      0.32515743	      0.06909438	      0.36045391
      0.31613805	      0.21150718	      0.32515142	      0.06908963	      0.36045613
      0.31635864	      0.21149927	      0.32514538	      0.06908483	      0.36045835
      0.31657923	      0.21149134	      0.32513932	      0.06907999	      0.36046057
      0.31679982	      0.21148338	      0.32513324	      0.06907510	      0.36046280
      0.31702041	      0.21147539	      0.32512712	      0.06907017	      0.36046502
      0.31724100	      0.21146736	      0.32512099	      0.06906520	      0.36046724
      0.31746159	      0.21145931	      0.32511482	      0.06906017	      0.36046947
      0.31768218	      0.21145123	      0.32510863	      0.06905511	      0.36047169
      0.31790277	      0.21144311	      0.32510242	      0.06904999	      0.36047391
      0.31812336	      0.21143497	      0.32509617	      0.06904483	      0.36047614
      0.31834395	      0.21142679	      0.32508990	      0.06903963	      0.36047837
      0.31856454	      0.21141858	      0.32508361	      0.06903438	      0.36048059
      0.31878513	      0.21141034	      0.32507728	      0.06902908	      0.36048282
      0.31900571	      0.21140207	      0.32507093	      0.06902374	      0.36048505
      0.31922630	      0.21139376	      0.32506454	      0.06901835	      0.36048728
      0.31944689	      0.21138543	      0.32505813	      0.06901292	      0.36048951
      0.31966748	      0.21137705	      0.32505169	      0.06900744	      0.36049174
      0.31988807	      0.21136865	      0.32504523	      0.06900191	      0.36049397
      0.32010866	      0.21136021	      0.32503873	      0.06899634	      0.36049620
      0.32032925	      0.21135174	      0.32503220	      0.06899073	      0.36049844
      0.32054984	      0.21134323	      0.32502564	      0.06898507	      0.36050067
      0.32077043	      0.21133469	      0.32501906	      0.06897936	      0.36050291
      0.32099102	      0.21132611	      0.32501244	      0.06897361	      0.36050514
      0.32121161	      0.21131750	      0.32500579	      0.06896782	      0.36050738
      0.32143220	      0.21130885	      0.32499911	      0.06896198	      0.36050962
      0.32163069	      0.21130104	      0.32499307	      0.06895669	      0.36051163
      0.32182917	      0.21129319	      0.32498701	      0.06895137	      0.36051364
      0.32202766	      0.21128532	      0.32498092	      0.06894601	      0.36051566
      0.32222615	      0.21127742	      0.32497480	      0.06894062	      0.36051768
      0.32242463	      0.21126949	      0.32496866	      0.06893519	      0.36051969
      0.32262312	      0.21126152	      0.32496249	      0.06892973	      0.36052171
      0.32282161	      0.21125353	      0.32495630	      0.06892424	      0.36052373
      0.32302009	      0.21124551	      0.32495007	      0.06891872	      0.36052575
      0.32321858	      0.21123745	      0.32494382	      0.06891317	      0.36052777
      0.32341707	      0.21122936	      0.32493754	      0.06890758	      0.36052979
      0.32361555	      0.21122124	      0.32493124	      0.06890196	      0.36053181
      0.32381404	      0.21121309	      0.32492490	      0.06889632	      0.36053383
      0.32401252	      0.21120490	      0.32491854	      0.06889064	      0.36053585
      0.32421101	      0.21119669	      0.32491215	      0.06888494	      0.36053787
      0.32440950	      0.21118844	      0.32490573	      0.06887920	      0.36053990
      0.32460798	      0.21118015	      0.32489928	      0.06887344	      0.36054192
      0.32480647	      0.21117183	      0.32489280	      0.06886766	      0.36054395
      0.32500496	      0.21116348	      0.32488628	      0.06886184	      0.36054597
      0.32520344	      0.21115509	      0.32487974	      0.06885600	      0.36054800
      0.32540193	      0.21114667	      0.32487317	      0.06885014	      0.36055003
      0.32560041	      0.21113821	      0.32486657	      0.06884425	      0.36055205
      0.32579890	      0.21112972	      0.32485994	      0.06883833	      0.36055408
      0.32599739	      0.21112119	      0.32485327	      0.06883239	      0.36055611
      0.32619587	      0.21111263	      0.32484657	      0.06882643	      0.36055814
      0.32639436	      0.21110403	      0.32483985	      0.06882044	      0.36056017
      0.32659285	      0.21109539	      0.32483308	      0.06881444	      0.36056220
      0.32679133	      0.21108671	      0.32482629	      0.06880841	      0.36056424
      0.32698982	      0.21107800	      0.32481946	      0.06880235	      0.36056627
      0.32718831	      0.21106925	      0.32481260	      0.06879628	      0.36056830
      0.32738679	      0.21106046	      0.32480570	      0.06879018	      0.36057033
      0.32758528	      0.21105163	      0.32479877	      0.06878406	      0.36057237
      0.32778376	      0.21104276	      0.32479181	      0.06877793	      0.36057440
      0.32798225	      0.21103386	      0.32478481	      0.06877177	      0.36057644
      0.32818074	      0.21102491	      0.32477778	      0.06876559	      0.36057848
      0.32837922	      0.21101592	      0.32477070	      0.06875939	      0.36058051
      0.32857771	      0.21100689	      0.32476360	      0.06875317	      0.36058255
      0.32877620	      0.21099782	      0.32475645	      0.06874693	      0.36058459
      0.32897468	      0.21098870	      0.32474927	      0.06874067	      0.36058663
      0.32917317	      0.21097955	      0.32474205	      0.06873439	      0.36058867
      0.32937166	      0.21097035	      0.32473480	      0.06872808	      0.36059071
      0.32957014	      0.21096111	      0.32472750	      0.06872176	      0.36059275
      0.32976863	      0.21095182	      0.32472017	      0.06871542	      0.36059479
      0.32996711	      0.21094249	      0.32471280	      0.06870906	      0.36059684
      0.33016560	      0.21093311	      0.32470538	      0.06870268	      0.36059888
      0.33036409	      0.21092369	      0.32469793	      0.06869627	      0.36060092
      0.33056257	      0.21091422	      0.32469044	      0.06868985	      0.36060297
      0.33076106	      0.21090471	      0.32468290	      0.06868340	      0.36060502
      0.33095955	      0.21089515	      0.32467533	      0.06867693	      0.36060706
      0.33115803	      0.21088554	      0.32466771	      0.06867045	      0.36060911
      0.33133621	      0.21087687	      0.32466083	      0.06866460	      0.36061095
      0.33151439	      0.21086816	      0.32465392	      0.06865874	      0.36061279
      0.33169256	      0.21085942	      0.32464698	      0.06865286	      0.36061463
      0.33187074	      0.21085063	      0.32464000	      0.06864696	      0.36061647
      0.33204892	      0.21084180	      0.32463298	      0.06864104	      0.36061831
      0.33222710	      0.21083293	      0.32462593	      0.06863510	      0.36062016
      0.33240527	      0.21082402	      0.32461884	      0.06862915	      0.36062200
      0.33258345	      0.21081507	      0.32461171	      0.06862317	      0.36062384
      0.33276163	      0.21080607	      0.32460455	      0.06861717	      0.36062569
      0.33293981	      0.21079703	      0.32459734	      0.06861116	      0.36062754
      0.33311798	      0.21078795	      0.32459010	      0.06860512	      0.36062938
      0.33329616	      0.21077882	      0.32458282	      0.06859906	      0.36063123
      0.33347434	      0.21076965	      0.32457550	      0.06859298	      0.36063308
      0.33365251	      0.21076043	      0.32456813	      0.06858687	      0.36063493
      0.33383069	      0.21075116	      0.32456073	      0.06858075	      0.36063679
      0.33400887	      0.21074185	      0.32455329	      0.06857460	      0.36063864
      0.33418705	      0.21073249	      0.32454580	      0.06856843	      0.36064050
      0.33436522	      0.21072308	      0.32453828	      0.06856223	      0.36064235
      0.33454340	      0.21071363	      0.32453070	      0.06855601	      0.36064421
      0.33472158	      0.21070412	      0.32452309	      0.06854977	      0.36064607
      0.33489976	      0.21069456	      0.32451543	      0.06854350	      0.36064793
      0.33507793	      0.21068496	      0.32450773	      0.06853721	      0.36064980
      0.33525611	      0.21067530	      0.32449998	      0.06853090	      0.36065166
      0.33543429	      0.21066559	      0.32449219	      0.06852456	      0.36065353
      0.33561247	      0.21065583	      0.32448434	      0.06851819	      0.36065540
      0.33579064	      0.21064601	      0.32447645	      0.06851180	      0.36065725
      0.33596882	      0.21063614	      0.32446852	      0.06850538	      0.36065910
      0.33614700	      0.21062621	      0.32446053	      0.06849894	      0.36066092
      0.33630719	      0.21061724	      0.32445331	      0.06849312	      0.36066256
      0.33646737	      0.21060822	      0.32444605	      0.06848728	      0.36066419
      0.33662756	      0.21059915	      0.32443874	      0.06848143	      0.36066580
      0.33678775	      0.21059004	      0.32443139	      0.06847555	      0.36066742
      0.33694794	      0.21058087	      0.32442400	      0.06846965	      0.36066902
      0.33710813	      0.21057166	      0.32441657	      0.06846372	      0.36067062
      0.33726832	      0.21056240	      0.32440910	      0.06845778	      0.36067222
      0.33742850	      0.21055309	      0.32440158	      0.06845181	      0.36067381
      0.33758869	      0.21054373	      0.32439401	      0.06844583	      0.36067539
      0.33774888	      0.21053432	      0.32438640	      0.06843982	      0.36067698
      0.33790907	      0.21052485	      0.32437874	      0.06843379	      0.36067856
      0.33806926	      0.21051533	      0.32437103	      0.06842774	      0.36068014
      0.33822945	      0.21050576	      0.32436328	      0.06842167	      0.36068171
      0.33838963	      0.21049613	      0.32435547	      0.06841557	      0.36068329
      0.33854982	      0.21048644	      0.32434762	      0.06840946	      0.36068486
      0.33871001	      0.21047670	      0.32433971	      0.06840332	      0.36068644
      0.33887020	      0.21046690	      0.32433176	      0.06839716	      0.36068802
      0.33903039	      0.21045704	      0.32432375	      0.06839098	      0.36068959
      0.33919058	      0.21044712	      0.32431569	      0.06838479	      0.36069117
      0.33935076	      0.21043714	      0.32430757	      0.06837857	      0.36069276
      0.33949403	      0.21042816	      0.32430026	      0.06837299	      0.36069417
      0.33963729	      0.21041913	      0.32429291	      0.06836739	      0.36069559
      0.33978055	      0.21041005	      0.32428551	      0.06836178	      0.36069702
      0.33992381	      0.21040091	      0.32427806	      0.06835615	      0.36069844
      0.34006707	      0.21039173	      0.32427057	      0.06835051	      0.36069987
      0.34021033	      0.21038248	      0.32426303	      0.06834485	      0.36070131
      0.34035359	      0.21037319	      0.32425543	      0.06833918	      0.36070275
      0.34049686	      0.21036384	      0.32424779	      0.06833349	      0.36070419
      0.34064012	      0.21035443	      0.32424010	      0.06832778	      0.36070564
      0.34078338	      0.21034496	      0.32423235	      0.06832206	      0.36070710
      0.34092664	      0.21033544	      0.32422455	      0.06831633	      0.36070856
      0.34106990	      0.21032585	      0.32421670	      0.06831058	      0.36071003
      0.34121316	      0.21031621	      0.32420879	      0.06830482	      0.36071151
      0.34135642	      0.21030650	      0.32420082	      0.06829904	      0.36071300
      0.34149969	      0.21029673	      0.32419279	      0.06829325	      0.36071449
      0.34164295	      0.21028690	      0.32418471	      0.06828744	      0.36071600
      0.34178621	      0.21027699	      0.32417657	      0.06828162	      0.36071751
      0.34191435	      0.21026808	      0.32416923	      0.06827640	      0.36071888
      0.34204250	      0.21025912	      0.32416184	      0.06827118	      0.36072025
      0.34217064	      0.21025009	      0.32415441	      0.06826594	      0.36072163
      0.34229878	      0.21024102	      0.32414692	      0.06826069	      0.36072302
      0.34242693	      0.21023188	      0.32413937	      0.06825543	      0.36072442
      0.34255507	      0.21022269	      0.32413178	      0.06825016	      0.36072583
      0.34268322	      0.21021343	      0.32412412	      0.06824488	      0.36072725
      0.34281136	      0.21020412	      0.32411642	      0.06823959	      0.36072869
      0.34293950	      0.21019475	      0.32410865	      0.06823429	      0.36073013
      0.34306765	      0.21018531	      0.32410083	      0.06822898	      0.36073159
      0.34319579	      0.21017581	      0.32409294	      0.06822366	      0.36073306
      0.34332394	      0.21016625	      0.32408500	      0.06821834	      0.36073455
      0.34345208	      0.21015662	      0.32407699	      0.06821300	      0.36073605
      0.34358023	      0.21014692	      0.32406892	      0.06820765	      0.36073756
      0.34370837	      0.21013716	      0.32406079	      0.06820229	      0.36073909
      0.34383651	      0.21012732	      0.32405259	      0.06819692	      0.36074064
      0.34396466	      0.21011742	      0.32404432	      0.06819154	      0.36074220
      0.34409280	      0.21010744	      0.32403598	      0.06818615	      0.36074377
      0.34420742	      0.21009846	      0.32402847	      0.06818132	      0.36074520
      0.34432205	      0.21008941	      0.32402089	      0.06817649	      0.36074664
      0.34443667	      0.21008031	      0.32401326	      0.06817164	      0.36074810
      0.34455129	      0.21007114	      0.32400557	      0.06816679	      0.36074957
      0.34466591	      0.21006191	      0.32399782	      0.06816193	      0.36075106
      0.34478053	      0.21005262	      0.32399001	      0.06815706	      0.36075256
      0.34489515	      0.21004326	      0.32398214	      0.06815218	      0.36075408
      0.34500978	      0.21003384	      0.32397420	      0.06814729	      0.36075562
      0.34512440	      0.21002435	      0.32396620	      0.06814240	      0.36075717
      0.34523902	      0.21001479	      0.32395813	      0.06813749	      0.36075874
      0.34535364	      0.21000517	      0.32395000	      0.06813257	      0.36076034
      0.34546826	      0.20999548	      0.32394179	      0.06812765	      0.36076195
      0.34558288	      0.20998571	      0.32393352	      0.06812271	      0.36076358
      0.34569751	      0.20997587	      0.32392518	      0.06811776	      0.36076523
      0.34581213	      0.20996596	      0.32391676	      0.06811280	      0.36076690
      0.34592675	      0.20995598	      0.32390827	      0.06810783	      0.36076860
      0.34604137	      0.20994592	      0.32389970	      0.06810284	      0.36077031
      0.34611084	      0.20993978	      0.32389447	      0.06809982	      0.36077137
      0.34618031	      0.20993362	      0.32388922	      0.06809678	      0.36077243
      0.34628988	      0.20992384	      0.32388087	      0.06809199	      0.36077412
      0.34639946	      0.20991398	      0.32387244	      0.06808718	      0.36077583
      0.34650904	      0.20990405	      0.32386394	      0.06808236	      0.36077757
      0.34661861	      0.20989404	      0.32385536	      0.06807752	      0.36077934
      0.34672819	      0.20988395	      0.32384670	      0.06807266	      0.36078113
      0.34683777	      0.20987378	      0.32383796	      0.06806779	      0.36078295
      0.34694734	      0.20986354	      0.32382913	      0.06806289	      0.36078480
      0.34705692	      0.20985321	      0.32382023	      0.06805798	      0.36078667
      0.34716649	      0.20984279	      0.32381124	      0.06805304	      0.36078857
      0.34727607	      0.20983230	      0.32380216	      0.06804808	      0.36079050
      0.34738565	      0.20982172	      0.32379300	      0.06804310	      0.36079246
      0.34749522	      0.20981105	      0.32378375	      0.06803809	      0.36079445
      0.34760480	      0.20980029	      0.32377440	      0.06803305	      0.36079647
      0.34771438	      0.20978945	      0.32376497	      0.06802797	      0.36079852
      0.34782395	      0.20977852	      0.32375543	      0.06802286	      0.36080061
      0.34793353	      0.20976749	      0.32374581	      0.06801772	      0.36080272
      0.34804310	      0.20975637	      0.32373609	      0.06801253	      0.36080487
      0.34815268	      0.20974516	      0.32372626	      0.06800729	      0.36080705
      0.34826226	      0.20973385	      0.32371634	      0.06800200	      0.36080926
      0.34837183	      0.20972245	      0.32370632	      0.06799666	      0.36081150
      0.34848141	      0.20971095	      0.32369619	      0.06799126	      0.36081378
      0.34859098	      0.20969935	      0.32368595	      0.06798579	      0.36081610
      0.34870056	      0.20968765	      0.32367561	      0.06798024	      0.36081845
      0.34881014	      0.20967585	      0.32366516	      0.06797462	      0.36082084
      0.34891971	      0.20966395	      0.32365460	      0.06796890	      0.36082326
      0.34902929	      0.20965194	      0.32364393	      0.06796308	      0.36082573
      0.34913887	      0.20963983	      0.32363314	      0.06795716	      0.36082822
      0.34924844	      0.20962761	      0.32362224	      0.06795112	      0.36083076
      0.34935802	      0.20961528	      0.32361121	      0.06794494	      0.36083334
      0.34946759	      0.20960284	      0.32360007	      0.06793863	      0.36083596
      0.34957717	      0.20959029	      0.32358880	      0.06793216	      0.36083861
      0.34968675	      0.20957762	      0.32357741	      0.06792554	      0.36084131
      0.34979632	      0.20956484	      0.32356590	      0.06791874	      0.36084405
      0.34990590	      0.20955195	      0.32355425	      0.06791177	      0.36084684
      0.35001547	      0.20953894	      0.32354248	      0.06790461	      0.36084966
      0.35012505	      0.20952581	      0.32353057	      0.06789727	      0.36085253
      0.35023463	      0.20951256	      0.32351853	      0.06788975	      0.36085545
      0.35034420	      0.20949918	      0.32350635	      0.06788203	      0.36085841
      0.35045378	      0.20948568	      0.32349403	      0.06787413	      0.36086141
      0.35056336	      0.20947206	      0.32348156	      0.06786604	      0.36086447
      0.35067293	      0.20945830	      0.32346896	      0.06785775	      0.36086757
      0.35078251	      0.20944442	      0.32345620	      0.06784927	      0.36087072
      0.35089208	      0.20943041	      0.32344330	      0.06784060	      0.36087392
      0.35100166	      0.20941626	      0.32343024	      0.06783174	      0.36087718
      0.35105589	      0.20940921	      0.32342372	      0.06782728	      0.36087881
      0.35111012	      0.20940212	      0.32341717	      0.06782277	      0.36088045
      0.35138128	      0.20936621	      0.32338382	      0.06779950	      0.36088882
      0.35273708	      0.20917648	      0.32320419	      0.06766502	      0.36093258
      0.35409288	      0.20897483	      0.32300645	      0.06750000	      0.36097424
      0.35544867	      0.20876712	      0.32279512	      0.06730415	      0.36100873
      0.35680447	      0.20855775	      0.32257448	      0.06707660	      0.36103288
      0.35798110	      0.20837714	      0.32237854	      0.06685263	      0.36104397
      0.35915773	      0.20819913	      0.32218094	      0.06660389	      0.36104508
      0.36033436	      0.20802497	      0.32198378	      0.06633021	      0.36103582
      0.36151099	      0.20785572	      0.32178895	      0.06603150	      0.36101597
      0.36268762	      0.20769236	      0.32159809	      0.06570771	      0.36098546
      0.36386425	      0.20753579	      0.32141261	      0.06535889	      0.36094435
      0.36504088	      0.20738683	      0.32123371	      0.06498521	      0.36089283
      0.36621751	      0.20724599	      0.32106237	      0.06458704	      0.36083125
      0.36739414	      0.20711333	      0.32089934	      0.06416493	      0.36076008
      0.36857077	      0.20698826	      0.32074518	      0.06371973	      0.36067988
      0.36868844	      0.20697612	      0.32073026	      0.06367398	      0.36067139
      0.36874727	      0.20697007	      0.32072284	      0.06365103	      0.36066711
      0.36875727	      0.20696904	      0.32072158	      0.06364712	      0.36066638
      0.36876727	      0.20696802	      0.32072032	      0.06364321	      0.36066565
      0.36877727	      0.20696699	      0.32071907	      0.06363930	      0.36066492
      0.36878727	      0.20696597	      0.32071781	      0.06363539	      0.36066419
      0.36879727	      0.20696494	      0.32071655	      0.06363147	      0.36066346
      0.36880727	      0.20696392	      0.32071530	      0.06362756	      0.36066273
      0.36881727	      0.20696290	      0.32071405	      0.06362364	      0.36066199
      0.36882727	      0.20696189	      0.32071280	      0.06361973	      0.36066125
      0.36883727	      0.20696088	      0.32071155	      0.06361581	      0.36066051
      0.36884727	      0.20695987	      0.32071032	      0.06361190	      0.36065977
      0.36885727	      0.20695888	      0.32070908	      0.06360798	      0.36065902
      0.36886727	      0.20695790	      0.32070786	      0.06360407	      0.36065826
      0.36887727	      0.20695694	      0.32070665	      0.06360016	      0.36065749
      0.36888727	      0.20695599	      0.32070546	      0.06359626	      0.36065672
      0.36889727	      0.20695508	      0.32070428	      0.06359236	      0.36065593
      0.36890727	      0.20695419	      0.32070313	      0.06358847	      0.36065512
      0.36891727	      0.20695333	      0.32070200	      0.06358459	      0.36065430
      0.36892727	      0.20695252	      0.32070090	      0.06358071	      0.36065345
      0.36893727	      0.20695176	      0.32069984	      0.06357686	      0.36065258
      0.36894727	      0.20695105	      0.32069881	      0.06357302	      0.36065168
      0.36895727	      0.20695041	      0.32069784	      0.06356919	      0.36065075
      0.36896727	      0.20694984	      0.32069692	      0.06356539	      0.36064978
      0.36897727	      0.20694935	      0.32069605	      0.06356161	      0.36064877
      0.36898727	      0.20694895	      0.32069525	      0.06355785	      0.36064772
      0.36899727	      0.20694865	      0.32069453	      0.06355413	      0.36064661
      0.36900727	      0.20694847	      0.32069388	      0.06355044	      0.36064545
      0.36901727	      0.20694840	      0.32069333	      0.06354678	      0.36064422
      0.36902727	      0.20694847	      0.32069287	      0.06354316	      0.36064293
      0.36903727	      0.20694868	      0.32069251	      0.06353959	      0.36064157
      0.36904727	      0.20694904	      0.32069226	      0.06353605	      0.36064013
      0.36905727	      0.20694957	      0.32069213	      0.06353257	      0.36063861
      0.36906727	      0.20695026	      0.32069213	      0.06352914	      0.36063700
      0.36907727	      0.20695115	      0.32069226	      0.06352577	      0.36063530
      0.36908966	      0.20695251	      0.32069262	      0.06352167	      0.36063306
      0.36910204	      0.20695418	      0.32069320	      0.06351767	      0.36063067
      0.36911745	      0.20695673	      0.32069426	      0.06351282	      0.36062747
      0.36913604	      0.20696051	      0.32069606	      0.06350720	      0.36062325
      0.36915201	      0.20696440	      0.32069807	      0.06350256	      0.36061931
      0.36916798	      0.20696891	      0.32070053	      0.06349811	      0.36061507
      0.36918395	      0.20697405	      0.32070345	      0.06349385	      0.36061053
      0.36919831	      0.20697920	      0.32070647	      0.06349019	      0.36060618
      0.36921266	      0.20698486	      0.32070985	      0.06348669	      0.36060159
      0.36922701	      0.20699103	      0.32071361	      0.06348334	      0.36059676
      0.36924136	      0.20699768	      0.32071772	      0.06348015	      0.36059170
      0.36925571	      0.20700482	      0.32072219	      0.06347710	      0.36058640
      0.36927006	      0.20701242	      0.32072700	      0.06347420	      0.36058089
      0.36928441	      0.20702048	      0.32073215	      0.06347144	      0.36057516
      0.36929877	      0.20702896	      0.32073761	      0.06346882	      0.36056924
      0.36931312	      0.20703786	      0.32074338	      0.06346633	      0.36056312
      0.36932747	      0.20704714	      0.32074944	      0.06346396	      0.36055682
      0.36934182	      0.20705679	      0.32075577	      0.06346171	      0.36055036
      0.36935617	      0.20706678	      0.32076236	      0.06345957	      0.36054374
      0.36937052	      0.20707709	      0.32076919	      0.06345754	      0.36053698
      0.36938487	      0.20708770	      0.32077625	      0.06345560	      0.36053009
      0.36939923	      0.20709859	      0.32078351	      0.06345375	      0.36052309
      0.36941358	      0.20710972	      0.32079097	      0.06345199	      0.36051597
      0.36942793	      0.20712109	      0.32079861	      0.06345031	      0.36050876
      0.36944228	      0.20713267	      0.32080642	      0.06344870	      0.36050145
      0.36945663	      0.20714444	      0.32081438	      0.06344715	      0.36049408
      0.36947098	      0.20715638	      0.32082248	      0.06344567	      0.36048663
      0.36948533	      0.20716848	      0.32083070	      0.06344425	      0.36047913
      0.36949968	      0.20718072	      0.32083904	      0.06344287	      0.36047158
      0.36951404	      0.20719309	      0.32084748	      0.06344155	      0.36046398
      0.36952839	      0.20720556	      0.32085602	      0.06344026	      0.36045635
      0.36954274	      0.20721814	      0.32086464	      0.06343902	      0.36044869
      0.36956008	      0.20723344	      0.32087516	      0.06343757	      0.36043940
      0.36957742	      0.20724885	      0.32088578	      0.06343616	      0.36043009
      0.36959476	      0.20726435	      0.32089649	      0.06343479	      0.36042077
      0.36961209	      0.20727992	      0.32090726	      0.06343346	      0.36041144
      0.36962943	      0.20729554	      0.32091811	      0.06343216	      0.36040211
      0.36964677	      0.20731121	      0.32092900	      0.06343089	      0.36039278
      0.36966411	      0.20732691	      0.32093994	      0.06342964	      0.36038347
      0.36968145	      0.20734264	      0.32095092	      0.06342842	      0.36037417
      0.36969879	      0.20735837	      0.32096194	      0.06342721	      0.36036490
      0.36971978	      0.20737743	      0.32097530	      0.06342578	      0.36035371
      0.36974078	      0.20739648	      0.32098870	      0.06342436	      0.36034256
      0.36976177	      0.20741552	      0.32100212	      0.06342296	      0.36033146
      0.36978277	      0.20743453	      0.32101555	      0.06342157	      0.36032041
      0.36980818	      0.20745749	      0.32103182	      0.06341991	      0.36030712
      0.36983359	      0.20748039	      0.32104809	      0.06341825	      0.36029391
      0.36985901	      0.20750322	      0.32106436	      0.06341661	      0.36028080
      0.36988442	      0.20752596	      0.32108061	      0.06341498	      0.36026778
      0.36991531	      0.20755349	      0.32110035	      0.06341299	      0.36025210
      0.36994620	      0.20758087	      0.32112005	      0.06341101	      0.36023656
      0.36997709	      0.20760811	      0.32113971	      0.06340903	      0.36022118
      0.37000798	      0.20763519	      0.32115932	      0.06340705	      0.36020595
      0.37004570	      0.20766804	      0.32118321	      0.06340462	      0.36018757
      0.37008342	      0.20770066	      0.32120701	      0.06340219	      0.36016943
      0.37012114	      0.20773302	      0.32123073	      0.06339975	      0.36015151
      0.37015885	      0.20776514	      0.32125437	      0.06339729	      0.36013383
      0.37020588	      0.20780484	      0.32128372	      0.06339421	      0.36011210
      0.37025290	      0.20784415	      0.32131292	      0.06339111	      0.36009073
      0.37029992	      0.20788308	      0.32134199	      0.06338799	      0.36006970
      0.37034695	      0.20792163	      0.32137091	      0.06338485	      0.36004901
      0.37040806	      0.20797117	      0.32140829	      0.06338073	      0.36002262
      0.37046918	      0.20802007	      0.32144543	      0.06337657	      0.35999679
      0.37053030	      0.20806835	      0.32148232	      0.06337236	      0.35997149
      0.37060667	      0.20812781	      0.32152809	      0.06336705	      0.35994063
      0.37068305	      0.20818633	      0.32157349	      0.06336168	      0.35991056
      0.37075942	      0.20824392	      0.32161852	      0.06335625	      0.35988126
      0.37085901	      0.20831765	      0.32167670	      0.06334906	      0.35984417
      0.37095861	      0.20838985	      0.32173427	      0.06334177	      0.35980831
      0.37105821	      0.20846055	      0.32179123	      0.06333437	      0.35977360
      0.37117912	      0.20854442	      0.32185960	      0.06332525	      0.35973297
      0.37130003	      0.20862616	      0.32192710	      0.06331597	      0.35969390
      0.37142094	      0.20870583	      0.32199377	      0.06330653	      0.35965631
      0.37154185	      0.20878347	      0.32205961	      0.06329695	      0.35962012
      0.37166277	      0.20885913	      0.32212464	      0.06328721	      0.35958526
      0.37178368	      0.20893286	      0.32218887	      0.06327733	      0.35955164
      0.37193004	      0.20901960	      0.32226558	      0.06326517	      0.35951250
      0.37207639	      0.20910367	      0.32234116	      0.06325280	      0.35947496
      0.37222275	      0.20918517	      0.32241566	      0.06324022	      0.35943887
      0.37243109	      0.20929694	      0.32251986	      0.06322195	      0.35938978
      0.37260731	      0.20938777	      0.32260636	      0.06320618	      0.35935012
      0.37278352	      0.20947536	      0.32269140	      0.06319012	      0.35931197
      0.37295973	      0.20955987	      0.32277502	      0.06317378	      0.35927520
      0.37313594	      0.20964144	      0.32285727	      0.06315716	      0.35923970
      0.37331216	      0.20972021	      0.32293817	      0.06314026	      0.35920538
      0.37348837	      0.20979628	      0.32301777	      0.06312310	      0.35917218
      0.37372316	      0.20989363	      0.32312187	      0.06309983	      0.35912959
      0.37391045	      0.20996814	      0.32320334	      0.06308094	      0.35909687
      0.37409775	      0.21003994	      0.32328348	      0.06306177	      0.35906521
      0.37428505	      0.21010914	      0.32336231	      0.06304233	      0.35903455
      0.37447234	      0.21017583	      0.32343987	      0.06302261	      0.35900482
      0.37465964	      0.21024008	      0.32351620	      0.06300263	      0.35897597
      0.37484693	      0.21030199	      0.32359134	      0.06298239	      0.35894795
      0.37503423	      0.21036163	      0.32366531	      0.06296190	      0.35892070
      0.37522152	      0.21041910	      0.32373815	      0.06294117	      0.35889417
      0.37540882	      0.21047448	      0.32380989	      0.06292019	      0.35886831
      0.37559611	      0.21052786	      0.32388055	      0.06289898	      0.35884307
      0.37578341	      0.21057932	      0.32395018	      0.06287755	      0.35881840
      0.37603681	      0.21064603	      0.32404277	      0.06284819	      0.35878584
      0.37629021	      0.21070959	      0.32413356	      0.06281844	      0.35875411
      0.37653597	      0.21076839	      0.32421997	      0.06278922	      0.35872403
      0.37678172	      0.21082458	      0.32430480	      0.06275966	      0.35869454
      0.37702748	      0.21087831	      0.32438812	      0.06272977	      0.35866553
      0.37724823	      0.21092460	      0.32446170	      0.06270264	      0.35863982
      0.37746898	      0.21096912	      0.32453413	      0.06267526	      0.35861439
      0.37768974	      0.21101199	      0.32460545	      0.06264763	      0.35858917
      0.37791049	      0.21105328	      0.32467568	      0.06261977	      0.35856413
      0.37813124	      0.21109308	      0.32474485	      0.06259168	      0.35853923
      0.37835200	      0.21113148	      0.32481300	      0.06256337	      0.35851444
      0.37857275	      0.21116854	      0.32488015	      0.06253484	      0.35848972
      0.37879350	      0.21120434	      0.32494633	      0.06250611	      0.35846507
      0.37901426	      0.21123894	      0.32501157	      0.06247717	      0.35844045
      0.37923501	      0.21127240	      0.32507589	      0.06244804	      0.35841587
      0.37945576	      0.21130479	      0.32513931	      0.06241872	      0.35839131
      0.37967651	      0.21133614	      0.32520187	      0.06238922	      0.35836679
      0.37976492	      0.21134842	      0.32522669	      0.06237736	      0.35835697
      0.37985332	      0.21136055	      0.32525137	      0.06236547	      0.35834716
      0.37994173	      0.21137253	      0.32527591	      0.06235355	      0.35833736
      0.38001441	      0.21138226	      0.32529600	      0.06234373	      0.35832930
      0.38008709	      0.21139190	      0.32531600	      0.06233389	      0.35832124
      0.38015086	      0.21140028	      0.32533347	      0.06232524	      0.35831418
      0.38021462	      0.21140858	      0.32535088	      0.06231659	      0.35830712
      0.38027839	      0.21141682	      0.32536822	      0.06230792	      0.35830006
      0.38034215	      0.21142498	      0.32538549	      0.06229924	      0.35829300
      0.38039832	      0.21143212	      0.32540066	      0.06229158	      0.35828678
      0.38045449	      0.21143920	      0.32541578	      0.06228391	      0.35828057
      0.38051066	      0.21144623	      0.32543085	      0.06227624	      0.35827435
      0.38056683	      0.21145322	      0.32544587	      0.06226856	      0.35826814
      0.38062299	      0.21146015	      0.32546084	      0.06226087	      0.35826193
      0.38067916	      0.21146704	      0.32547576	      0.06225318	      0.35825572
      0.38073533	      0.21147389	      0.32549064	      0.06224548	      0.35824952
      0.38079150	      0.21148068	      0.32550547	      0.06223778	      0.35824332
      0.38084191	      0.21148675	      0.32551875	      0.06223086	      0.35823775
      0.38089232	      0.21149278	      0.32553198	      0.06222394	      0.35823219
      0.38094273	      0.21149878	      0.32554518	      0.06221702	      0.35822663
      0.38099315	      0.21150474	      0.32555834	      0.06221010	      0.35822107
      0.38104356	      0.21151068	      0.32557147	      0.06220317	      0.35821551
      0.38109397	      0.21151658	      0.32558456	      0.06219625	      0.35820996
      0.38114438	      0.21152246	      0.32559761	      0.06218933	      0.35820441
      0.38119479	      0.21152830	      0.32561063	      0.06218241	      0.35819887
      0.38124521	      0.21153412	      0.32562361	      0.06217550	      0.35819333
      0.38129562	      0.21153992	      0.32563656	      0.06216859	      0.35818779
      0.38134603	      0.21154568	      0.32564947	      0.06216168	      0.35818226
      0.38139644	      0.21155142	      0.32566234	      0.06215478	      0.35817674
      0.38144685	      0.21155714	      0.32567518	      0.06214789	      0.35817122
      0.38149727	      0.21156283	      0.32568798	      0.06214101	      0.35816572
      0.38154768	      0.21156850	      0.32570074	      0.06213413	      0.35816022
      0.38159809	      0.21157416	      0.32571347	      0.06212727	      0.35815472
      0.38164850	      0.21157978	      0.32572616	      0.06212042	      0.35814924
      0.38169891	      0.21158539	      0.32573881	      0.06211358	      0.35814377
      0.38174933	      0.21159099	      0.32575143	      0.06210675	      0.35813831
      0.38179974	      0.21159656	      0.32576401	      0.06209994	      0.35813286
      0.38185015	      0.21160211	      0.32577655	      0.06209315	      0.35812742
      0.38190056	      0.21160765	      0.32578905	      0.06208638	      0.35812200
      0.38195097	      0.21161318	      0.32580151	      0.06207963	      0.35811660
      0.38200138	      0.21161868	      0.32581393	      0.06207289	      0.35811121
      0.38205180	      0.21162418	      0.32582631	      0.06206618	      0.35810583
      0.38210221	      0.21162966	      0.32583865	      0.06205950	      0.35810048
      0.38215262	      0.21163513	      0.32585095	      0.06205284	      0.35809514
      0.38220303	      0.21164058	      0.32586321	      0.06204621	      0.35808983
      0.38225344	      0.21164602	      0.32587542	      0.06203960	      0.35808454
      0.38230386	      0.21165145	      0.32588759	      0.06203303	      0.35807927
      0.38235427	      0.21165688	      0.32589972	      0.06202649	      0.35807403
      0.38240468	      0.21166229	      0.32591180	      0.06201998	      0.35806881
      0.38245509	      0.21166769	      0.32592384	      0.06201351	      0.35806362
      0.38250550	      0.21167308	      0.32593583	      0.06200707	      0.35805846
      0.38255592	      0.21167846	      0.32594777	      0.06200067	      0.35805333
      0.38260633	      0.21168384	      0.32595966	      0.06199431	      0.35804823
      0.38265674	      0.21168920	      0.32597150	      0.06198799	      0.35804317
      0.38270715	      0.21169456	      0.32598330	      0.06198172	      0.35803814
      0.38275756	      0.21169992	      0.32599504	      0.06197548	      0.35803314
      0.38280798	      0.21170526	      0.32600673	      0.06196930	      0.35802819
      0.38285839	      0.21171060	      0.32601836	      0.06196316	      0.35802327
      0.38290880	      0.21171593	      0.32602994	      0.06195707	      0.35801839
      0.38295921	      0.21172125	      0.32604147	      0.06195103	      0.35801356
      0.38300962	      0.21172657	      0.32605294	      0.06194504	      0.35800877
      0.38307040	      0.21173297	      0.32606668	      0.06193789	      0.35800306
      0.38313118	      0.21173936	      0.32608035	      0.06193083	      0.35799742
      0.38319196	      0.21174575	      0.32609392	      0.06192384	      0.35799185
      0.38325274	      0.21175212	      0.32610741	      0.06191694	      0.35798636
      0.38331352	      0.21175849	      0.32612080	      0.06191012	      0.35798094
      0.38339051	      0.21176653	      0.32613764	      0.06190162	      0.35797419
      0.38346750	      0.21177456	      0.32615431	      0.06189326	      0.35796758
      0.38357969	      0.21178623	      0.32617833	      0.06188135	      0.35795820
      0.38365596	      0.21179414	      0.32619446	      0.06187344	      0.35795200
      0.38373224	      0.21180204	      0.32621043	      0.06186569	      0.35794594
      0.38379944	      0.21180897	      0.32622436	      0.06185899	      0.35794074
      0.38386665	      0.21181589	      0.32623816	      0.06185242	      0.35793565
      0.38393385	      0.21182279	      0.32625182	      0.06184598	      0.35793069
      0.38400106	      0.21182967	      0.32626534	      0.06183966	      0.35792587
      0.38406004	      0.21183569	      0.32627710	      0.06183422	      0.35792173
      0.38411902	      0.21184169	      0.32628874	      0.06182889	      0.35791771
      0.38417801	      0.21184768	      0.32630028	      0.06182365	      0.35791378
      0.38423699	      0.21185365	      0.32631171	      0.06181852	      0.35790996
      0.38429597	      0.21185960	      0.32632302	      0.06181349	      0.35790625
      0.38435496	      0.21186552	      0.32633422	      0.06180857	      0.35790265
      0.38441394	      0.21187143	      0.32634531	      0.06180375	      0.35789915
      0.38447292	      0.21187731	      0.32635628	      0.06179903	      0.35789577
      0.38453191	      0.21188317	      0.32636713	      0.06179442	      0.35789250
      0.38459089	      0.21188901	      0.32637787	      0.06178991	      0.35788934
      0.38464368	      0.21189421	      0.32638738	      0.06178596	      0.35788661
      0.38469648	      0.21189939	      0.32639680	      0.06178210	      0.35788398
      0.38474927	      0.21190455	      0.32640612	      0.06177831	      0.35788143
      0.38480207	      0.21190969	      0.32641534	      0.06177462	      0.35787898
      0.38485486	      0.21191480	      0.32642447	      0.06177100	      0.35787662
      0.38490765	      0.21191989	      0.32643350	      0.06176747	      0.35787436
      0.38496045	      0.21192496	      0.32644244	      0.06176401	      0.35787219
      0.38501324	      0.21193000	      0.32645128	      0.06176064	      0.35787011
      0.38506603	      0.21193501	      0.32646002	      0.06175735	      0.35786813
      0.38511883	      0.21194000	      0.32646867	      0.06175414	      0.35786624
      0.38517162	      0.21194496	      0.32647722	      0.06175101	      0.35786445
      0.38522441	      0.21194989	      0.32648567	      0.06174796	      0.35786275
      0.38527721	      0.21195480	      0.32649402	      0.06174499	      0.35786114
      0.38533000	      0.21195967	      0.32650228	      0.06174209	      0.35785963
      0.38538279	      0.21196452	      0.32651044	      0.06173928	      0.35785822
      0.38543559	      0.21196934	      0.32651850	      0.06173654	      0.35785690
      0.38548838	      0.21197412	      0.32652647	      0.06173387	      0.35785567
      0.38554117	      0.21197888	      0.32653434	      0.06173128	      0.35785454
      0.38559397	      0.21198360	      0.32654212	      0.06172877	      0.35785350
      0.38564676	      0.21198829	      0.32654980	      0.06172633	      0.35785255
      0.38569956	      0.21199295	      0.32655739	      0.06172396	      0.35785169
      0.38575235	      0.21199757	      0.32656488	      0.06172166	      0.35785093
      0.38580514	      0.21200216	      0.32657227	      0.06171943	      0.35785026
      0.38585794	      0.21200672	      0.32657958	      0.06171727	      0.35784968
      0.38591073	      0.21201125	      0.32658678	      0.06171519	      0.35784919
      0.38596352	      0.21201573	      0.32659390	      0.06171317	      0.35784879
      0.38601632	      0.21202019	      0.32660092	      0.06171121	      0.35784847
      0.38606911	      0.21202461	      0.32660786	      0.06170932	      0.35784825
      0.38612190	      0.21202899	      0.32661470	      0.06170750	      0.35784812
      0.38617470	      0.21203334	      0.32662145	      0.06170574	      0.35784807
      0.38622749	      0.21203765	      0.32662811	      0.06170405	      0.35784811
      0.38628028	      0.21204192	      0.32663468	      0.06170241	      0.35784823
      0.38633308	      0.21204616	      0.32664117	      0.06170084	      0.35784844
      0.38638587	      0.21205036	      0.32664757	      0.06169933	      0.35784873
      0.38643867	      0.21205453	      0.32665388	      0.06169787	      0.35784911
      0.38649146	      0.21205865	      0.32666010	      0.06169647	      0.35784957
      0.38654425	      0.21206274	      0.32666624	      0.06169514	      0.35785011
      0.38659705	      0.21206680	      0.32667229	      0.06169385	      0.35785073
      0.38664984	      0.21207081	      0.32667827	      0.06169262	      0.35785143
      0.38670263	      0.21207479	      0.32668415	      0.06169145	      0.35785221
      0.38675543	      0.21207873	      0.32668996	      0.06169033	      0.35785307
      0.38680822	      0.21208264	      0.32669569	      0.06168926	      0.35785400
      0.38686101	      0.21208651	      0.32670133	      0.06168824	      0.35785501
      0.38691381	      0.21209034	      0.32670690	      0.06168727	      0.35785610
      0.38696660	      0.21209413	      0.32671239	      0.06168635	      0.35785726
      0.38701939	      0.21209788	      0.32671780	      0.06168548	      0.35785849
      0.38707219	      0.21210160	      0.32672314	      0.06168466	      0.35785980
      0.38712498	      0.21210528	      0.32672840	      0.06168388	      0.35786118
      0.38717777	      0.21210893	      0.32673358	      0.06168314	      0.35786262
      0.38723057	      0.21211254	      0.32673870	      0.06168246	      0.35786414
      0.38728336	      0.21211611	      0.32674374	      0.06168181	      0.35786573
      0.38734717	      0.21212037	      0.32674973	      0.06168109	      0.35786773
      0.38741099	      0.21212459	      0.32675562	      0.06168042	      0.35786983
      0.38747480	      0.21212875	      0.32676142	      0.06167982	      0.35787203
      0.38753861	      0.21213286	      0.32676711	      0.06167927	      0.35787432
      0.38760243	      0.21213692	      0.32677270	      0.06167878	      0.35787670
      0.38766624	      0.21214092	      0.32677820	      0.06167835	      0.35787918
      0.38773005	      0.21214488	      0.32678361	      0.06167797	      0.35788174
      0.38779387	      0.21214878	      0.32678892	      0.06167763	      0.35788438
      0.38785768	      0.21215264	      0.32679414	      0.06167735	      0.35788711
      0.38792149	      0.21215644	      0.32679927	      0.06167712	      0.35788993
      0.38798530	      0.21216020	      0.32680431	      0.06167694	      0.35789282
      0.38804912	      0.21216391	      0.32680927	      0.06167680	      0.35789580
      0.38811293	      0.21216757	      0.32681414	      0.06167671	      0.35789885
      0.38817674	      0.21217118	      0.32681893	      0.06167666	      0.35790198
      0.38824056	      0.21217474	      0.32682364	      0.06167665	      0.35790518
      0.38831755	      0.21217898	      0.32682922	      0.06167670	      0.35790915
      0.38839455	      0.21218315	      0.32683468	      0.06167680	      0.35791321
      0.38847155	      0.21218726	      0.32684003	      0.06167696	      0.35791738
      0.38854855	      0.21219131	      0.32684528	      0.06167718	      0.35792165
      0.38862555	      0.21219529	      0.32685042	      0.06167745	      0.35792601
      0.38870255	      0.21219920	      0.32685546	      0.06167777	      0.35793046
      0.38877955	      0.21220306	      0.32686040	      0.06167813	      0.35793501
      0.38885654	      0.21220686	      0.32686524	      0.06167855	      0.35793964
      0.38893354	      0.21221060	      0.32686999	      0.06167901	      0.35794436
      0.38901054	      0.21221428	      0.32687465	      0.06167951	      0.35794916
      0.38910485	      0.21221871	      0.32688023	      0.06168018	      0.35795515
      0.38919917	      0.21222306	      0.32688568	      0.06168092	      0.35796126
      0.38929348	      0.21222733	      0.32689101	      0.06168171	      0.35796748
      0.38938779	      0.21223152	      0.32689621	      0.06168256	      0.35797381
      0.38948211	      0.21223563	      0.32690130	      0.06168346	      0.35798024
      0.38957642	      0.21223967	      0.32690627	      0.06168441	      0.35798678
      0.38969213	      0.21224452	      0.32691223	      0.06168564	      0.35799492
      0.38980784	      0.21224927	      0.32691803	      0.06168694	      0.35800321
      0.38992355	      0.21225392	      0.32692367	      0.06168830	      0.35801163
      0.39003927	      0.21225846	      0.32692918	      0.06168972	      0.35802018
      0.39019365	      0.21226438	      0.32693630	      0.06169171	      0.35803176
      0.39034803	      0.21227014	      0.32694320	      0.06169379	      0.35804355
      0.39050480	      0.21227582	      0.32694998	      0.06169599	      0.35805571
      0.39066156	      0.21228135	      0.32695655	      0.06169828	      0.35806806
      0.39081833	      0.21228674	      0.32696292	      0.06170064	      0.35808057
      0.39095771	      0.21229141	      0.32696843	      0.06170279	      0.35809182
      0.39109709	      0.21229598	      0.32697380	      0.06170500	      0.35810320
      0.39123646	      0.21230044	      0.32697903	      0.06170725	      0.35811468
      0.39137584	      0.21230481	      0.32698415	      0.06170954	      0.35812626
      0.39151522	      0.21230909	      0.32698914	      0.06171187	      0.35813794
      0.39165460	      0.21231328	      0.32699402	      0.06171424	      0.35814971
      0.39179398	      0.21231738	      0.32699880	      0.06171664	      0.35816157
      0.39193335	      0.21232140	      0.32700348	      0.06171907	      0.35817350
      0.39207273	      0.21232534	      0.32700807	      0.06172152	      0.35818551
      0.39221211	      0.21232921	      0.32701256	      0.06172400	      0.35819758
      0.39235149	      0.21233300	      0.32701698	      0.06172651	      0.35820972
      0.39249086	      0.21233672	      0.32702131	      0.06172903	      0.35822192
      0.39263024	      0.21234038	      0.32702557	      0.06173157	      0.35823417
      0.39276962	      0.21234397	      0.32702975	      0.06173412	      0.35824648
      0.39290900	      0.21234750	      0.32703387	      0.06173669	      0.35825883
      0.39304838	      0.21235097	      0.32703793	      0.06173927	      0.35827123
      0.39318775	      0.21235439	      0.32704193	      0.06174186	      0.35828367
      0.39332713	      0.21235774	      0.32704587	      0.06174446	      0.35829615
      0.39346651	      0.21236104	      0.32704975	      0.06174706	      0.35830866
      0.39360589	      0.21236429	      0.32705359	      0.06174967	      0.35832121
      0.39374527	      0.21236749	      0.32705738	      0.06175229	      0.35833379
      0.39388464	      0.21237064	      0.32706112	      0.06175491	      0.35834639
      0.39402402	      0.21237375	      0.32706481	      0.06175753	      0.35835902
      0.39416340	      0.21237680	      0.32706847	      0.06176015	      0.35837168
      0.39433263	      0.21238046	      0.32707285	      0.06176334	      0.35838707
      0.39450186	      0.21238404	      0.32707718	      0.06176652	      0.35840250
      0.39467109	      0.21238757	      0.32708146	      0.06176970	      0.35841795
      0.39484032	      0.21239104	      0.32708569	      0.06177288	      0.35843342
      0.39500955	      0.21239445	      0.32708987	      0.06177605	      0.35844891
      0.39521504	      0.21239852	      0.32709490	      0.06177989	      0.35846774
      0.39542053	      0.21240250	      0.32709986	      0.06178372	      0.35848659
      0.39562602	      0.21240642	      0.32710476	      0.06178754	      0.35850543
      0.39591322	      0.21241176	      0.32711153	      0.06179285	      0.35853174
      0.39612524	      0.21241561	      0.32711646	      0.06179675	      0.35855111
      0.39635517	      0.21241971	      0.32712175	      0.06180096	      0.35857206
      0.39658510	      0.21242373	      0.32712699	      0.06180515	      0.35859292
      0.39681503	      0.21242766	      0.32713218	      0.06180931	      0.35861364
      0.39701526	      0.21243103	      0.32713665	      0.06181292	      0.35863156
      0.39721550	      0.21243433	      0.32714109	      0.06181650	      0.35864934
      0.39741573	      0.21243758	      0.32714550	      0.06182007	      0.35866696
      0.39761597	      0.21244078	      0.32714987	      0.06182362	      0.35868439
      0.39781620	      0.21244392	      0.32715422	      0.06182714	      0.35870161
      0.39801643	      0.21244701	      0.32715853	      0.06183065	      0.35871860
      0.39821667	      0.21245005	      0.32716281	      0.06183413	      0.35873534
      0.39839567	      0.21245272	      0.32716661	      0.06183722	      0.35875008
      0.39857467	      0.21245535	      0.32717039	      0.06184030	      0.35876460
      0.39875367	      0.21245795	      0.32717415	      0.06184336	      0.35877888
      0.39893267	      0.21246050	      0.32717788	      0.06184641	      0.35879291
      0.39911167	      0.21246302	      0.32718160	      0.06184943	      0.35880669
      0.39929067	      0.21246551	      0.32718529	      0.06185244	      0.35882021
      0.39946967	      0.21246795	      0.32718897	      0.06185543	      0.35883346
      0.39964867	      0.21247036	      0.32719262	      0.06185841	      0.35884643
      0.39982767	      0.21247274	      0.32719626	      0.06186137	      0.35885913
      0.40000667	      0.21247508	      0.32719987	      0.06186431	      0.35887154
      0.40018567	      0.21247739	      0.32720347	      0.06186723	      0.35888368
      0.40036467	      0.21247967	      0.32720704	      0.06187013	      0.35889552
      0.40054367	      0.21248191	      0.32721060	      0.06187302	      0.35890709
      0.40072267	      0.21248412	      0.32721414	      0.06187589	      0.35891837
      0.40090167	      0.21248630	      0.32721767	      0.06187875	      0.35892937
      0.40108067	      0.21248844	      0.32722117	      0.06188158	      0.35894008
      0.40125967	      0.21249056	      0.32722466	      0.06188441	      0.35895052
      0.40143868	      0.21249265	      0.32722813	      0.06188721	      0.35896068
      0.40161768	      0.21249470	      0.32723158	      0.06189000	      0.35897057
      0.40179668	      0.21249673	      0.32723501	      0.06189277	      0.35898019
      0.40197568	      0.21249873	      0.32723843	      0.06189552	      0.35898954
      0.40215468	      0.21250070	      0.32724183	      0.06189826	      0.35899863
      0.40233368	      0.21250264	      0.32724521	      0.06190099	      0.35900747
      0.40251268	      0.21250455	      0.32724857	      0.06190369	      0.35901605
      0.40269168	      0.21250643	      0.32725192	      0.06190639	      0.35902439
      0.40287068	      0.21250829	      0.32725525	      0.06190906	      0.35903248
      0.40304968	      0.21251012	      0.32725857	      0.06191172	      0.35904034
      0.40322868	      0.21251193	      0.32726187	      0.06191437	      0.35904796
      0.40340768	      0.21251371	      0.32726515	      0.06191700	      0.35905536
      0.40358668	      0.21251546	      0.32726841	      0.06191961	      0.35906254
      0.40376568	      0.21251719	      0.32727166	      0.06192221	      0.35906949
      0.40394468	      0.21251889	      0.32727489	      0.06192480	      0.35907624
      0.40412368	      0.21252057	      0.32727811	      0.06192737	      0.35908278
      0.40430268	      0.21252223	      0.32728131	      0.06192993	      0.35908912
      0.40448168	      0.21252386	      0.32728449	      0.06193247	      0.35909526
      0.40466068	      0.21252546	      0.32728766	      0.06193500	      0.35910121
      0.40483968	      0.21252705	      0.32729081	      0.06193751	      0.35910697
      0.40501868	      0.21252861	      0.32729395	      0.06194001	      0.35911255
      0.40519768	      0.21253015	      0.32729707	      0.06194250	      0.35911796
      0.40537668	      0.21253166	      0.32730017	      0.06194497	      0.35912319
      0.40555568	      0.21253316	      0.32730326	      0.06194743	      0.35912826
      0.40573468	      0.21253463	      0.32730633	      0.06194988	      0.35913316
      0.40591369	      0.21253608	      0.32730938	      0.06195231	      0.35913791
      0.40609269	      0.21253751	      0.32731242	      0.06195473	      0.35914250
      0.40627169	      0.21253892	      0.32731545	      0.06195714	      0.35914695
      0.40645069	      0.21254031	      0.32731845	      0.06195954	      0.35915125
      0.40662969	      0.21254168	      0.32732145	      0.06196192	      0.35915540
      0.40680869	      0.21254302	      0.32732442	      0.06196429	      0.35915943
      0.40698769	      0.21254435	      0.32732739	      0.06196665	      0.35916332
      0.40716669	      0.21254566	      0.32733033	      0.06196899	      0.35916708
      0.40734569	      0.21254695	      0.32733326	      0.06197133	      0.35917071
      0.40752469	      0.21254822	      0.32733618	      0.06197365	      0.35917423
      0.40770369	      0.21254947	      0.32733908	      0.06197596	      0.35917762
      0.40788269	      0.21255071	      0.32734196	      0.06197826	      0.35918091
      0.40806169	      0.21255192	      0.32734483	      0.06198054	      0.35918408
      0.40824069	      0.21255312	      0.32734769	      0.06198282	      0.35918715
      0.40841969	      0.21255430	      0.32735053	      0.06198508	      0.35919011
      0.40859869	      0.21255547	      0.32735335	      0.06198734	      0.35919297
      0.40877769	      0.21255661	      0.32735616	      0.06198958	      0.35919574
      0.40895669	      0.21255774	      0.32735895	      0.06199181	      0.35919841
      0.40913569	      0.21255885	      0.32736173	      0.06199403	      0.35920099
      0.40931469	      0.21255995	      0.32736450	      0.06199624	      0.35920348
      0.40949369	      0.21256103	      0.32736724	      0.06199844	      0.35920588
      0.40967269	      0.21256209	      0.32736998	      0.06200062	      0.35920821
      0.40985169	      0.21256314	      0.32737270	      0.06200280	      0.35921045
      0.41003069	      0.21256417	      0.32737540	      0.06200497	      0.35921261
      0.41020969	      0.21256519	      0.32737809	      0.06200713	      0.35921470
      0.41038869	      0.21256619	      0.32738077	      0.06200927	      0.35921672
      0.41056770	      0.21256717	      0.32738343	      0.06201141	      0.35921866
      0.41074670	      0.21256815	      0.32738608	      0.06201354	      0.35922054
      0.41092570	      0.21256910	      0.32738871	      0.06201566	      0.35922235
      0.41110470	      0.21257005	      0.32739133	      0.06201776	      0.35922410
      0.41128370	      0.21257098	      0.32739393	      0.06201986	      0.35922579
      0.41146270	      0.21257189	      0.32739652	      0.06202195	      0.35922742
      0.41164170	      0.21257279	      0.32739909	      0.06202403	      0.35922899
      0.41182070	      0.21257368	      0.32740165	      0.06202610	      0.35923050
      0.41199970	      0.21257456	      0.32740420	      0.06202816	      0.35923196
      0.41217870	      0.21257542	      0.32740673	      0.06203021	      0.35923337
      0.41235770	      0.21257627	      0.32740925	      0.06203226	      0.35923472
      0.41253670	      0.21257710	      0.32741176	      0.06203429	      0.35923603
      0.41271570	      0.21257792	      0.32741425	      0.06203632	      0.35923729
      0.41289470	      0.21257873	      0.32741672	      0.06203833	      0.35923851
      0.41307370	      0.21257953	      0.32741919	      0.06204034	      0.35923968
      0.41325270	      0.21258032	      0.32742164	      0.06204234	      0.35924081
      0.41343170	      0.21258109	      0.32742407	      0.06204433	      0.35924190
      0.41361070	      0.21258186	      0.32742650	      0.06204631	      0.35924294
      0.41378970	      0.21258261	      0.32742890	      0.06204829	      0.35924395
      0.41396870	      0.21258335	      0.32743130	      0.06205025	      0.35924493
      0.41414770	      0.21258408	      0.32743368	      0.06205221	      0.35924586
      0.41432670	      0.21258479	      0.32743605	      0.06205416	      0.35924677
      0.41450570	      0.21258550	      0.32743840	      0.06205610	      0.35924764
      0.41468470	      0.21258620	      0.32744075	      0.06205804	      0.35924847
      0.41486370	      0.21258688	      0.32744307	      0.06205996	      0.35924928
      0.41504271	      0.21258756	      0.32744539	      0.06206188	      0.35925005
      0.41522171	      0.21258822	      0.32744769	      0.06206379	      0.35925080
      0.41540071	      0.21258887	      0.32744998	      0.06206569	      0.35925152
      0.41557971	      0.21258952	      0.32745226	      0.06206759	      0.35925221
      0.41575871	      0.21259015	      0.32745452	      0.06206948	      0.35925287
      0.41593771	      0.21259078	      0.32745677	      0.06207136	      0.35925351
      0.41611671	      0.21259139	      0.32745901	      0.06207323	      0.35925413
      0.41629571	      0.21259200	      0.32746123	      0.06207510	      0.35925472
      0.41647471	      0.21259259	      0.32746345	      0.06207696	      0.35925529
      0.41665371	      0.21259318	      0.32746565	      0.06207881	      0.35925583
      0.41683271	      0.21259376	      0.32746783	      0.06208065	      0.35925636
      0.41701171	      0.21259433	      0.32747001	      0.06208249	      0.35925687
      0.41719071	      0.21259489	      0.32747217	      0.06208432	      0.35925735
      0.41736971	      0.21259544	      0.32747432	      0.06208614	      0.35925782
      0.41754871	      0.21259598	      0.32747646	      0.06208796	      0.35925826
      0.41772771	      0.21259652	      0.32747858	      0.06208977	      0.35925870
      0.41790671	      0.21259704	      0.32748070	      0.06209157	      0.35925911
      0.41808571	      0.21259756	      0.32748280	      0.06209337	      0.35925950
      0.41826471	      0.21259807	      0.32748488	      0.06209516	      0.35925989
      0.41844371	      0.21259857	      0.32748696	      0.06209694	      0.35926025
      0.41862271	      0.21259907	      0.32748903	      0.06209872	      0.35926060
      0.41880171	      0.21259956	      0.32749108	      0.06210049	      0.35926094
      0.41898071	      0.21260003	      0.32749312	      0.06210226	      0.35926126
      0.41915971	      0.21260051	      0.32749515	      0.06210401	      0.35926157
      0.41933871	      0.21260097	      0.32749717	      0.06210577	      0.35926186
      0.41951771	      0.21260143	      0.32749917	      0.06210751	      0.35926215
      0.41969672	      0.21260188	      0.32750117	      0.06210925	      0.35926242
      0.41987572	      0.21260232	      0.32750315	      0.06211098	      0.35926268
      0.42005472	      0.21260275	      0.32750512	      0.06211271	      0.35926293
      0.42023372	      0.21260318	      0.32750708	      0.06211443	      0.35926317
      0.42041272	      0.21260360	      0.32750903	      0.06211615	      0.35926340
      0.42059172	      0.21260402	      0.32751097	      0.06211786	      0.35926361
      0.42077072	      0.21260443	      0.32751289	      0.06211956	      0.35926382
      0.42094972	      0.21260483	      0.32751481	      0.06212126	      0.35926402
      0.42112872	      0.21260522	      0.32751671	      0.06212295	      0.35926421
      0.42130772	      0.21260561	      0.32751860	      0.06212464	      0.35926439
      0.42148672	      0.21260600	      0.32752048	      0.06212632	      0.35926457
      0.42166572	      0.21260637	      0.32752235	      0.06212800	      0.35926473
      0.42184472	      0.21260674	      0.32752421	      0.06212967	      0.35926489
      0.42202372	      0.21260711	      0.32752606	      0.06213133	      0.35926504
      0.42220272	      0.21260747	      0.32752790	      0.06213299	      0.35926518
      0.42238172	      0.21260782	      0.32752972	      0.06213465	      0.35926532
      0.42256072	      0.21260817	      0.32753154	      0.06213629	      0.35926545
      0.42273972	      0.21260851	      0.32753334	      0.06213794	      0.35926557
      0.42291872	      0.21260885	      0.32753514	      0.06213958	      0.35926569
      0.42309772	      0.21260918	      0.32753692	      0.06214121	      0.35926580
      0.42327672	      0.21260950	      0.32753870	      0.06214284	      0.35926591
      0.42345572	      0.21260982	      0.32754046	      0.06214446	      0.35926601
      0.42363472	      0.21261014	      0.32754221	      0.06214608	      0.35926610
      0.42381372	      0.21261045	      0.32754395	      0.06214769	      0.35926619
      0.42399272	      0.21261075	      0.32754569	      0.06214930	      0.35926628
      0.42420785	      0.21261111	      0.32754776	      0.06215122	      0.35926637
      0.42442297	      0.21261147	      0.32754981	      0.06215314	      0.35926646
      0.42458193	      0.21261172	      0.32755132	      0.06215455	      0.35926653
      0.42477452	      0.21261203	      0.32755313	      0.06215626	      0.35926660
      0.42496711	      0.21261233	      0.32755494	      0.06215796	      0.35926666
      0.42516410	      0.21261263	      0.32755677	      0.06215970	      0.35926673
      0.42536108	      0.21261292	      0.32755859	      0.06216143	      0.35926678
      0.42555506	      0.21261321	      0.32756038	      0.06216312	      0.35926684
      0.42574904	      0.21261349	      0.32756215	      0.06216481	      0.35926689
      0.42594606	      0.21261377	      0.32756394	      0.06216653	      0.35926693
      0.42614309	      0.21261404	      0.32756571	      0.06216823	      0.35926698
      0.42633405	      0.21261430	      0.32756742	      0.06216988	      0.35926701
      0.42652502	      0.21261456	      0.32756912	      0.06217153	      0.35926705
      0.42672190	      0.21261482	      0.32757086	      0.06217322	      0.35926708
      0.42691879	      0.21261507	      0.32757259	      0.06217490	      0.35926711
      0.42710376	      0.21261531	      0.32757420	      0.06217648	      0.35926714
      0.42728873	      0.21261554	      0.32757581	      0.06217805	      0.35926716
      0.42748765	      0.21261578	      0.32757752	      0.06217974	      0.35926718
      0.42768657	      0.21261602	      0.32757923	      0.06218142	      0.35926720
      0.42785513	      0.21261622	      0.32758066	      0.06218284	      0.35926721
      0.42806334	      0.21261646	      0.32758242	      0.06218460	      0.35926723
      0.42827155	      0.21261670	      0.32758417	      0.06218634	      0.35926724
      0.42843078	      0.21261688	      0.32758550	      0.06218767	      0.35926725
      0.42862588	      0.21261709	      0.32758711	      0.06218930	      0.35926726
      0.42882098	      0.21261730	      0.32758872	      0.06219092	      0.35926726
      0.42900904	      0.21261750	      0.32759026	      0.06219248	      0.35926726
      0.42919709	      0.21261769	      0.32759179	      0.06219403	      0.35926727
      0.42938587	      0.21261788	      0.32759332	      0.06219559	      0.35926727
      0.42957465	      0.21261807	      0.32759483	      0.06219714	      0.35926726
      0.42975615	      0.21261825	      0.32759628	      0.06219862	      0.35926726
      0.42993765	      0.21261842	      0.32759772	      0.06220011	      0.35926726
      0.43012989	      0.21261860	      0.32759924	      0.06220167	      0.35926725
      0.43032213	      0.21261878	      0.32760074	      0.06220324	      0.35926725
      0.43047579	      0.21261892	      0.32760194	      0.06220448	      0.35926724
      0.43068658	      0.21261911	      0.32760357	      0.06220619	      0.35926723
      0.43089737	      0.21261929	      0.32760519	      0.06220789	      0.35926722
      0.43104603	      0.21261942	      0.32760633	      0.06220908	      0.35926721
      0.43119468	      0.21261955	      0.32760746	      0.06221028	      0.35926720
      0.43137690	      0.21261970	      0.32760883	      0.06221174	      0.35926719
      0.43155912	      0.21261984	      0.32761020	      0.06221319	      0.35926717
      0.43172060	      0.21261997	      0.32761141	      0.06221448	      0.35926716
      0.43193103	      0.21262014	      0.32761297	      0.06221615	      0.35926714
      0.43214146	      0.21262030	      0.32761452	      0.06221782	      0.35926712
      0.43229900	      0.21262042	      0.32761567	      0.06221906	      0.35926711
      0.43245653	      0.21262053	      0.32761682	      0.06222030	      0.35926709
      0.43261361	      0.21262065	      0.32761796	      0.06222154	      0.35926708
      0.43282379	      0.21262080	      0.32761947	      0.06222319	      0.35926706
      0.43303397	      0.21262094	      0.32762097	      0.06222484	      0.35926704
      0.43318381	      0.21262104	      0.32762204	      0.06222601	      0.35926702
      0.43333364	      0.21262114	      0.32762310	      0.06222718	      0.35926700
      0.43350222	      0.21262125	      0.32762428	      0.06222849	      0.35926698
      0.43371066	      0.21262139	      0.32762574	      0.06223010	      0.35926696
      0.43396871	      0.21262155	      0.32762752	      0.06223210	      0.35926693
      0.43422676	      0.21262171	      0.32762930	      0.06223409	      0.35926690
      0.43435631	      0.21262179	      0.32763018	      0.06223509	      0.35926688
      0.43448585	      0.21262186	      0.32763106	      0.06223608	      0.35926687
      0.43467636	      0.21262197	      0.32763235	      0.06223754	      0.35926684
      0.43486686	      0.21262208	      0.32763363	      0.06223900	      0.35926682
      0.43502751	      0.21262217	      0.32763470	      0.06224022	      0.35926680
      0.43518815	      0.21262225	      0.32763576	      0.06224145	      0.35926678
      0.43535399	      0.21262234	      0.32763686	      0.06224271	      0.35926675
      0.43555759	      0.21262245	      0.32763819	      0.06224425	      0.35926673
      0.43577009	      0.21262256	      0.32763958	      0.06224586	      0.35926670
      0.43598258	      0.21262266	      0.32764095	      0.06224746	      0.35926667
      0.43613035	      0.21262273	      0.32764190	      0.06224857	      0.35926665
      0.43627812	      0.21262280	      0.32764284	      0.06224968	      0.35926663
      0.43643411	      0.21262288	      0.32764383	      0.06225085	      0.35926661
      0.43664512	      0.21262297	      0.32764517	      0.06225243	      0.35926658
      0.43685613	      0.21262307	      0.32764649	      0.06225400	      0.35926655
      0.43699924	      0.21262313	      0.32764738	      0.06225507	      0.35926653
      0.43714235	      0.21262319	      0.32764827	      0.06225613	      0.35926651
      0.43728984	      0.21262325	      0.32764918	      0.06225723	      0.35926649
      0.43750518	      0.21262334	      0.32765050	      0.06225882	      0.35926646
      0.43767663	      0.21262341	      0.32765154	      0.06226009	      0.35926643
      0.43784808	      0.21262347	      0.32765258	      0.06226135	      0.35926641
      0.43801953	      0.21262354	      0.32765361	      0.06226261	      0.35926638
      0.43819098	      0.21262360	      0.32765464	      0.06226387	      0.35926636
      0.43836243	      0.21262366	      0.32765566	      0.06226513	      0.35926633
      0.43851051	      0.21262372	      0.32765653	      0.06226621	      0.35926631
      0.43865860	      0.21262377	      0.32765741	      0.06226729	      0.35926629
      0.43883773	      0.21262383	      0.32765845	      0.06226860	      0.35926626
      0.43901686	      0.21262389	      0.32765950	      0.06226990	      0.35926624
      0.43919600	      0.21262395	      0.32766053	      0.06227120	      0.35926621
      0.43935611	      0.21262400	      0.32766145	      0.06227236	      0.35926619
      0.43951623	      0.21262405	      0.32766237	      0.06227352	      0.35926617
      0.43967634	      0.21262409	      0.32766328	      0.06227468	      0.35926614
      0.43984450	      0.21262414	      0.32766423	      0.06227589	      0.35926612
      0.44001266	      0.21262419	      0.32766517	      0.06227710	      0.35926609
      0.44018082	      0.21262424	      0.32766611	      0.06227831	      0.35926607
      0.44034898	      0.21262428	      0.32766704	      0.06227951	      0.35926605
      0.44051714	      0.21262433	      0.32766797	      0.06228072	      0.35926602
      0.44068530	      0.21262437	      0.32766889	      0.06228192	      0.35926600
      0.44085346	      0.21262441	      0.32766981	      0.06228312	      0.35926597
      0.44102162	      0.21262446	      0.32767072	      0.06228432	      0.35926595
      0.44116587	      0.21262449	      0.32767150	      0.06228534	      0.35926593
      0.44131012	      0.21262452	      0.32767228	      0.06228636	      0.35926591
      0.44149065	      0.21262456	      0.32767324	      0.06228764	      0.35926588
      0.44167117	      0.21262460	      0.32767420	      0.06228892	      0.35926586
      0.44181801	      0.21262463	      0.32767497	      0.06228996	      0.35926584
      0.44196486	      0.21262466	      0.32767574	      0.06229099	      0.35926582
      0.44214337	      0.21262470	      0.32767667	      0.06229225	      0.35926579
      0.44232188	      0.21262474	      0.32767760	      0.06229350	      0.35926577
      0.44246827	      0.21262476	      0.32767835	      0.06229453	      0.35926575
      0.44261467	      0.21262479	      0.32767910	      0.06229555	      0.35926573
      0.44279274	      0.21262482	      0.32768001	      0.06229680	      0.35926570
      0.44297081	      0.21262485	      0.32768091	      0.06229804	      0.35926568
      0.44311412	      0.21262488	      0.32768163	      0.06229904	      0.35926566
      0.44325744	      0.21262490	      0.32768235	      0.06230004	      0.35926564
      0.44343728	      0.21262493	      0.32768325	      0.06230128	      0.35926562
      0.44361712	      0.21262495	      0.32768414	      0.06230253	      0.35926559
      0.44375550	      0.21262497	      0.32768482	      0.06230349	      0.35926558
      0.44389388	      0.21262499	      0.32768550	      0.06230445	      0.35926556
      0.44407651	      0.21262502	      0.32768639	      0.06230571	      0.35926553
      0.44425914	      0.21262504	      0.32768727	      0.06230697	      0.35926551
      0.44439279	      0.21262506	      0.32768792	      0.06230788	      0.35926549
      0.44452643	      0.21262507	      0.32768856	      0.06230880	      0.35926547
      0.44471051	      0.21262509	      0.32768943	      0.06231007	      0.35926545
      0.44489459	      0.21262511	      0.32769031	      0.06231133	      0.35926543
      0.44502649	      0.21262513	      0.32769093	      0.06231223	      0.35926541
      0.44515839	      0.21262514	      0.32769155	      0.06231313	      0.35926539
      0.44534295	      0.21262516	      0.32769241	      0.06231439	      0.35926537
      0.44552751	      0.21262518	      0.32769326	      0.06231565	      0.35926535
      0.44565675	      0.21262519	      0.32769385	      0.06231652	      0.35926533
      0.44578599	      0.21262520	      0.32769445	      0.06231740	      0.35926531
      0.44597090	      0.21262521	      0.32769529	      0.06231866	      0.35926529
      0.44615581	      0.21262523	      0.32769613	      0.06231991	      0.35926527
      0.44628359	      0.21262523	      0.32769670	      0.06232077	      0.35926525
      0.44641137	      0.21262524	      0.32769727	      0.06232163	      0.35926524
      0.44659674	      0.21262525	      0.32769810	      0.06232288	      0.35926522
      0.44678210	      0.21262526	      0.32769892	      0.06232413	      0.35926519
      0.44690714	      0.21262527	      0.32769947	      0.06232497	      0.35926518
      0.44703217	      0.21262528	      0.32770002	      0.06232581	      0.35926516
      0.44721725	      0.21262529	      0.32770083	      0.06232705	      0.35926514
      0.44740232	      0.21262529	      0.32770163	      0.06232829	      0.35926512
      0.44752756	      0.21262530	      0.32770217	      0.06232913	      0.35926511
      0.44765280	      0.21262530	      0.32770271	      0.06232997	      0.35926509
      0.44783915	      0.21262531	      0.32770350	      0.06233121	      0.35926507
      0.44800343	      0.21262531	      0.32770420	      0.06233230	      0.35926505
      0.44814859	      0.21262532	      0.32770481	      0.06233327	      0.35926504
      0.44829376	      0.21262532	      0.32770542	      0.06233423	      0.35926502
      0.44847329	      0.21262532	      0.32770616	      0.06233543	      0.35926500
      0.44860905	      0.21262532	      0.32770673	      0.06233632	      0.35926498
      0.44874481	      0.21262532	      0.32770729	      0.06233722	      0.35926497
      0.44891013	      0.21262532	      0.32770796	      0.06233832	      0.35926495
      0.44907451	      0.21262533	      0.32770863	      0.06233940	      0.35926493
      0.44923889	      0.21262532	      0.32770930	      0.06234048	      0.35926492
      0.44940327	      0.21262532	      0.32770996	      0.06234157	      0.35926490
      0.44954097	      0.21262532	      0.32771052	      0.06234247	      0.35926488
      0.44967868	      0.21262532	      0.32771106	      0.06234338	      0.35926487
      0.44981638	      0.21262532	      0.32771161	      0.06234428	      0.35926485
      0.44999599	      0.21262532	      0.32771232	      0.06234546	      0.35926484
      0.45015072	      0.21262531	      0.32771293	      0.06234647	      0.35926482
      0.45030544	      0.21262531	      0.32771353	      0.06234748	      0.35926480
      0.45046017	      0.21262531	      0.32771413	      0.06234849	      0.35926479
      0.45059769	      0.21262530	      0.32771466	      0.06234939	      0.35926477
      0.45073520	      0.21262530	      0.32771519	      0.06235028	      0.35926476
      0.45091367	      0.21262529	      0.32771587	      0.06235144	      0.35926474
      0.45105024	      0.21262529	      0.32771639	      0.06235233	      0.35926473
      0.45118681	      0.21262528	      0.32771690	      0.06235322	      0.35926472
      0.45132338	      0.21262527	      0.32771742	      0.06235410	      0.35926470
      0.45150272	      0.21262527	      0.32771809	      0.06235526	      0.35926469
      0.45165362	      0.21262526	      0.32771865	      0.06235624	      0.35926467
      0.45180451	      0.21262525	      0.32771920	      0.06235722	      0.35926466
      0.45195541	      0.21262524	      0.32771976	      0.06235819	      0.35926464
      0.45210631	      0.21262523	      0.32772031	      0.06235916	      0.35926463
      0.45225721	      0.21262522	      0.32772086	      0.06236013	      0.35926461
      0.45240811	      0.21262522	      0.32772140	      0.06236110	      0.35926460
      0.45255901	      0.21262521	      0.32772194	      0.06236207	      0.35926459
      0.45269096	      0.21262520	      0.32772241	      0.06236292	      0.35926457
      0.45282291	      0.21262519	      0.32772288	      0.06236377	      0.35926456
      0.45300169	      0.21262518	      0.32772352	      0.06236491	      0.35926455
      0.45313732	      0.21262517	      0.32772399	      0.06236578	      0.35926453
      0.45327294	      0.21262515	      0.32772447	      0.06236664	      0.35926452
      0.45340856	      0.21262514	      0.32772494	      0.06236751	      0.35926451
      0.45358537	      0.21262513	      0.32772555	      0.06236864	      0.35926450
      0.45373044	      0.21262512	      0.32772605	      0.06236956	      0.35926448
      0.45387550	      0.21262511	      0.32772655	      0.06237049	      0.35926447
      0.45402057	      0.21262509	      0.32772704	      0.06237141	      0.35926446
      0.45416564	      0.21262508	      0.32772753	      0.06237233	      0.35926445
      0.45431071	      0.21262507	      0.32772802	      0.06237325	      0.35926444
      0.45445578	      0.21262505	      0.32772851	      0.06237417	      0.35926442
      0.45460085	      0.21262504	      0.32772899	      0.06237509	      0.35926441
      0.45474591	      0.21262502	      0.32772947	      0.06237600	      0.35926440
      0.45489098	      0.21262501	      0.32772995	      0.06237692	      0.35926439
      0.45504842	      0.21262499	      0.32773047	      0.06237792	      0.35926438
      0.45520585	      0.21262498	      0.32773098	      0.06237891	      0.35926436
      0.45533504	      0.21262496	      0.32773140	      0.06237972	      0.35926435
      0.45546422	      0.21262495	      0.32773181	      0.06238054	      0.35926434
      0.45564128	      0.21262493	      0.32773238	      0.06238165	      0.35926433
      0.45577395	      0.21262491	      0.32773281	      0.06238248	      0.35926432
      0.45590661	      0.21262490	      0.32773323	      0.06238331	      0.35926431
      0.45603928	      0.21262488	      0.32773365	      0.06238415	      0.35926430
      0.45621585	      0.21262486	      0.32773420	      0.06238525	      0.35926429
      0.45635500	      0.21262485	      0.32773463	      0.06238612	      0.35926428
      0.45649414	      0.21262483	      0.32773507	      0.06238699	      0.35926427
      0.45663328	      0.21262481	      0.32773550	      0.06238786	      0.35926426
      0.45680119	      0.21262479	      0.32773601	      0.06238891	      0.35926425
      0.45692821	      0.21262478	      0.32773640	      0.06238970	      0.35926424
      0.45705522	      0.21262476	      0.32773679	      0.06239049	      0.35926423
      0.45721408	      0.21262474	      0.32773727	      0.06239148	      0.35926422
      0.45736833	      0.21262472	      0.32773773	      0.06239244	      0.35926421
      0.45752258	      0.21262470	      0.32773819	      0.06239340	      0.35926420
      0.45765758	      0.21262468	      0.32773859	      0.06239424	      0.35926419
      0.45779258	      0.21262466	      0.32773899	      0.06239508	      0.35926418
      0.45792758	      0.21262464	      0.32773939	      0.06239591	      0.35926417
      0.45809230	      0.21262462	      0.32773987	      0.06239693	      0.35926416
      0.45823698	      0.21262460	      0.32774029	      0.06239783	      0.35926415
      0.45838165	      0.21262458	      0.32774071	      0.06239872	      0.35926414
      0.45852633	      0.21262456	      0.32774113	      0.06239961	      0.35926413
      0.45867101	      0.21262453	      0.32774154	      0.06240051	      0.35926412
      0.45881568	      0.21262451	      0.32774195	      0.06240140	      0.35926411
      0.45896036	      0.21262449	      0.32774236	      0.06240229	      0.35926410
      0.45908613	      0.21262447	      0.32774271	      0.06240306	      0.35926410
      0.45921190	      0.21262445	      0.32774307	      0.06240384	      0.35926409
      0.45937877	      0.21262443	      0.32774353	      0.06240486	      0.35926408
      0.45951476	      0.21262441	      0.32774391	      0.06240570	      0.35926407
      0.45965075	      0.21262438	      0.32774428	      0.06240653	      0.35926406
      0.45978675	      0.21262436	      0.32774466	      0.06240737	      0.35926406
      0.45992274	      0.21262434	      0.32774503	      0.06240820	      0.35926405
      0.46005873	      0.21262432	      0.32774540	      0.06240903	      0.35926404
      0.46022254	      0.21262429	      0.32774584	      0.06241003	      0.35926403
      0.46035948	      0.21262427	      0.32774621	      0.06241087	      0.35926403
      0.46049642	      0.21262425	      0.32774657	      0.06241171	      0.35926402
      0.46063336	      0.21262423	      0.32774693	      0.06241254	      0.35926401
      0.46077031	      0.21262420	      0.32774730	      0.06241338	      0.35926400
      0.46090725	      0.21262418	      0.32774766	      0.06241421	      0.35926400
      0.46107411	      0.21262415	      0.32774809	      0.06241523	      0.35926399
      0.46119309	      0.21262413	      0.32774840	      0.06241595	      0.35926398
      0.46131208	      0.21262411	      0.32774871	      0.06241667	      0.35926398
      0.46147365	      0.21262408	      0.32774912	      0.06241766	      0.35926397
      0.46162833	      0.21262405	      0.32774952	      0.06241860	      0.35926396
      0.46178302	      0.21262403	      0.32774991	      0.06241953	      0.35926395
      0.46190934	      0.21262400	      0.32775023	      0.06242030	      0.35926395
      0.46203567	      0.21262398	      0.32775055	      0.06242106	      0.35926394
      0.46219780	      0.21262395	      0.32775095	      0.06242205	      0.35926393
      0.46232968	      0.21262393	      0.32775128	      0.06242284	      0.35926393
      0.46246157	      0.21262390	      0.32775161	      0.06242364	      0.35926392
      0.46259346	      0.21262388	      0.32775193	      0.06242444	      0.35926392
      0.46275719	      0.21262385	      0.32775233	      0.06242542	      0.35926391
      0.46287974	      0.21262383	      0.32775263	      0.06242616	      0.35926390
      0.46300229	      0.21262380	      0.32775293	      0.06242690	      0.35926390
      0.46315612	      0.21262378	      0.32775330	      0.06242783	      0.35926389
      0.46330192	      0.21262375	      0.32775364	      0.06242871	      0.35926389
      0.46344772	      0.21262372	      0.32775399	      0.06242958	      0.35926388
      0.46359352	      0.21262369	      0.32775434	      0.06243046	      0.35926387
      0.46371462	      0.21262367	      0.32775462	      0.06243119	      0.35926387
      0.46383572	      0.21262365	      0.32775490	      0.06243191	      0.35926386
      0.46398621	      0.21262362	      0.32775525	      0.06243282	      0.35926386
      0.46413310	      0.21262359	      0.32775559	      0.06243370	      0.35926385
      0.46427999	      0.21262356	      0.32775593	      0.06243458	      0.35926385
      0.46440637	      0.21262353	      0.32775622	      0.06243533	      0.35926384
      0.46453276	      0.21262351	      0.32775651	      0.06243609	      0.35926384
      0.46468680	      0.21262348	      0.32775686	      0.06243701	      0.35926383
      0.46481914	      0.21262345	      0.32775716	      0.06243780	      0.35926383
      0.46495147	      0.21262343	      0.32775745	      0.06243859	      0.35926382
      0.46508381	      0.21262340	      0.32775775	      0.06243938	      0.35926382
      0.46521615	      0.21262337	      0.32775804	      0.06244017	      0.35926382
      0.46534849	      0.21262334	      0.32775833	      0.06244096	      0.35926381
      0.46551272	      0.21262331	      0.32775869	      0.06244194	      0.35926381
      0.46562800	      0.21262329	      0.32775894	      0.06244263	      0.35926380
      0.46574327	      0.21262326	      0.32775920	      0.06244331	      0.35926380
      0.46590220	      0.21262323	      0.32775954	      0.06244426	      0.35926379
      0.46605136	      0.21262320	      0.32775986	      0.06244514	      0.35926379
      0.46620053	      0.21262317	      0.32776018	      0.06244603	      0.35926379
      0.46632350	      0.21262314	      0.32776044	      0.06244676	      0.35926378
      0.46644648	      0.21262312	      0.32776070	      0.06244749	      0.35926378
      0.46660174	      0.21262308	      0.32776102	      0.06244841	      0.35926377
      0.46673244	      0.21262306	      0.32776129	      0.06244918	      0.35926377
      0.46686314	      0.21262303	      0.32776156	      0.06244996	      0.35926377
      0.46699384	      0.21262300	      0.32776183	      0.06245073	      0.35926376
      0.46712455	      0.21262297	      0.32776210	      0.06245151	      0.35926376
      0.46725525	      0.21262294	      0.32776237	      0.06245228	      0.35926376
      0.46741813	      0.21262291	      0.32776270	      0.06245324	      0.35926375
      0.46753189	      0.21262288	      0.32776293	      0.06245391	      0.35926375
      0.46764566	      0.21262286	      0.32776316	      0.06245459	      0.35926375
      0.46780344	      0.21262282	      0.32776347	      0.06245552	      0.35926375
      0.46795034	      0.21262279	      0.32776376	      0.06245638	      0.35926374
      0.46809724	      0.21262276	      0.32776405	      0.06245725	      0.35926374
      0.46821910	      0.21262273	      0.32776429	      0.06245797	      0.35926374
      0.46834096	      0.21262271	      0.32776453	      0.06245869	      0.35926373
      0.46849325	      0.21262267	      0.32776483	      0.06245958	      0.35926373
      0.46862323	      0.21262264	      0.32776508	      0.06246035	      0.35926373
      0.46875322	      0.21262261	      0.32776533	      0.06246111	      0.35926373
      0.46888320	      0.21262259	      0.32776557	      0.06246187	      0.35926372
      0.46901319	      0.21262256	      0.32776582	      0.06246264	      0.35926372
      0.46914317	      0.21262253	      0.32776607	      0.06246340	      0.35926372
      0.46927316	      0.21262250	      0.32776631	      0.06246416	      0.35926372
      0.46940314	      0.21262247	      0.32776655	      0.06246493	      0.35926372
      0.46956640	      0.21262243	      0.32776686	      0.06246588	      0.35926371
      0.46967623	      0.21262241	      0.32776706	      0.06246653	      0.35926371
      0.46978607	      0.21262238	      0.32776726	      0.06246717	      0.35926371
      0.46994651	      0.21262234	      0.32776755	      0.06246811	      0.35926371
      0.47009531	      0.21262231	      0.32776782	      0.06246898	      0.35926371
      0.47024412	      0.21262227	      0.32776809	      0.06246985	      0.35926370
      0.47036066	      0.21262225	      0.32776830	      0.06247053	      0.35926370
      0.47047721	      0.21262222	      0.32776851	      0.06247121	      0.35926370
      0.47063341	      0.21262218	      0.32776878	      0.06247213	      0.35926370
      0.47076209	      0.21262215	      0.32776901	      0.06247288	      0.35926370
      0.47089078	      0.21262212	      0.32776924	      0.06247363	      0.35926370
      0.47101946	      0.21262209	      0.32776946	      0.06247438	      0.35926370
      0.47114815	      0.21262206	      0.32776968	      0.06247513	      0.35926370
      0.47127683	      0.21262203	      0.32776990	      0.06247588	      0.35926369
      0.47140552	      0.21262200	      0.32777013	      0.06247663	      0.35926369
      0.47153420	      0.21262197	      0.32777034	      0.06247738	      0.35926369
      0.47169184	      0.21262193	      0.32777061	      0.06247830	      0.35926369
      0.47180244	      0.21262191	      0.32777080	      0.06247894	      0.35926369
      0.47191304	      0.21262188	      0.32777098	      0.06247958	      0.35926369
      0.47206775	      0.21262184	      0.32777124	      0.06248048	      0.35926369
      0.47220988	      0.21262181	      0.32777148	      0.06248131	      0.35926369
      0.47235201	      0.21262178	      0.32777171	      0.06248214	      0.35926369
      0.47247154	      0.21262175	      0.32777191	      0.06248283	      0.35926369
      0.47259107	      0.21262172	      0.32777210	      0.06248352	      0.35926369
      0.47273726	      0.21262168	      0.32777234	      0.06248437	      0.35926369
      0.47286530	      0.21262165	      0.32777254	      0.06248512	      0.35926369
      0.47299334	      0.21262162	      0.32777275	      0.06248586	      0.35926369
      0.47312138	      0.21262159	      0.32777295	      0.06248660	      0.35926369
      0.47324942	      0.21262156	      0.32777315	      0.06248734	      0.35926369
      0.47337746	      0.21262153	      0.32777335	      0.06248808	      0.35926369
      0.47350551	      0.21262150	      0.32777355	      0.06248883	      0.35926369
      0.47363355	      0.21262146	      0.32777375	      0.06248957	      0.35926369
      0.47376159	      0.21262143	      0.32777395	      0.06249031	      0.35926369
      0.47388963	      0.21262140	      0.32777415	      0.06249105	      0.35926369
      0.47401767	      0.21262137	      0.32777434	      0.06249179	      0.35926369
      0.47414571	      0.21262134	      0.32777454	      0.06249253	      0.35926369
      0.47427375	      0.21262131	      0.32777473	      0.06249327	      0.35926369
      0.47440179	      0.21262127	      0.32777492	      0.06249401	      0.35926369
      0.47452983	      0.21262124	      0.32777511	      0.06249475	      0.35926369
      0.47465788	      0.21262121	      0.32777530	      0.06249549	      0.35926369
      0.47478592	      0.21262118	      0.32777549	      0.06249623	      0.35926369
      0.47491396	      0.21262115	      0.32777568	      0.06249697	      0.35926369
      0.47504200	      0.21262111	      0.32777587	      0.06249770	      0.35926369
      0.47517004	      0.21262108	      0.32777605	      0.06249844	      0.35926369
      0.47529808	      0.21262105	      0.32777624	      0.06249918	      0.35926370
      0.47542612	      0.21262102	      0.32777642	      0.06249992	      0.35926370
      0.47555416	      0.21262099	      0.32777660	      0.06250066	      0.35926370
      0.47568221	      0.21262095	      0.32777678	      0.06250139	      0.35926370
      0.47581025	      0.21262092	      0.32777697	      0.06250213	      0.35926370
      0.47593829	      0.21262089	      0.32777714	      0.06250287	      0.35926370
      0.47606633	      0.21262086	      0.32777732	      0.06250361	      0.35926370
      0.47619437	      0.21262082	      0.32777750	      0.06250434	      0.35926370
      0.47632241	      0.21262079	      0.32777767	      0.06250508	      0.35926371
      0.47645045	      0.21262076	      0.32777785	      0.06250581	      0.35926371
      0.47657849	      0.21262072	      0.32777802	      0.06250655	      0.35926371
      0.47670654	      0.21262069	      0.32777820	      0.06250729	      0.35926371
      0.47683458	      0.21262066	      0.32777837	      0.06250802	      0.35926371
      0.47696262	      0.21262063	      0.32777854	      0.06250876	      0.35926372
      0.47707664	      0.21262060	      0.32777869	      0.06250941	      0.35926372
      0.47719067	      0.21262057	      0.32777884	      0.06251007	      0.35926372
      0.47733232	      0.21262053	      0.32777903	      0.06251088	      0.35926372
      0.47747398	      0.21262049	      0.32777921	      0.06251169	      0.35926372
      0.47758061	      0.21262047	      0.32777935	      0.06251230	      0.35926373
      0.47768723	      0.21262044	      0.32777948	      0.06251292	      0.35926373
      0.47784380	      0.21262040	      0.32777968	      0.06251381	      0.35926373
      0.47797069	      0.21262037	      0.32777985	      0.06251454	      0.35926373
      0.47809757	      0.21262033	      0.32778001	      0.06251527	      0.35926373
      0.47822446	      0.21262030	      0.32778017	      0.06251599	      0.35926374
      0.47835135	      0.21262027	      0.32778032	      0.06251672	      0.35926374
      0.47847823	      0.21262023	      0.32778048	      0.06251745	      0.35926374
      0.47860512	      0.21262020	      0.32778064	      0.06251817	      0.35926375
      0.47873200	      0.21262017	      0.32778079	      0.06251890	      0.35926375
      0.47884603	      0.21262014	      0.32778093	      0.06251955	      0.35926375
      0.47896006	      0.21262011	      0.32778107	      0.06252021	      0.35926375
      0.47909870	      0.21262007	      0.32778123	      0.06252100	      0.35926376
      0.47923735	      0.21262003	      0.32778140	      0.06252179	      0.35926376
      0.47934472	      0.21262001	      0.32778153	      0.06252241	      0.35926376
      0.47945210	      0.21261998	      0.32778165	      0.06252302	      0.35926376
      0.47960312	      0.21261994	      0.32778183	      0.06252388	      0.35926377
      0.47972983	      0.21261990	      0.32778198	      0.06252461	      0.35926377
      0.47985653	      0.21261987	      0.32778212	      0.06252533	      0.35926378
      0.47998324	      0.21261984	      0.32778227	      0.06252606	      0.35926378
      0.48010995	      0.21261980	      0.32778242	      0.06252678	      0.35926378
      0.48023666	      0.21261977	      0.32778256	      0.06252750	      0.35926379
      0.48034764	      0.21261974	      0.32778268	      0.06252814	      0.35926379
      0.48045861	      0.21261971	      0.32778281	      0.06252877	      0.35926379
      0.48059898	      0.21261967	      0.32778296	      0.06252957	      0.35926380
      0.48073934	      0.21261964	      0.32778312	      0.06253037	      0.35926380
      0.48084349	      0.21261961	      0.32778323	      0.06253097	      0.35926380
      0.48094764	      0.21261958	      0.32778335	      0.06253156	      0.35926381
      0.48110234	      0.21261954	      0.32778352	      0.06253244	      0.35926381
      0.48122804	      0.21261950	      0.32778365	      0.06253316	      0.35926382
      0.48135374	      0.21261947	      0.32778379	      0.06253388	      0.35926382
      0.48147944	      0.21261944	      0.32778392	      0.06253459	      0.35926382
      0.48160514	      0.21261940	      0.32778405	      0.06253531	      0.35926383
      0.48173084	      0.21261937	      0.32778418	      0.06253603	      0.35926383
      0.48184178	      0.21261934	      0.32778430	      0.06253666	      0.35926384
      0.48195272	      0.21261931	      0.32778441	      0.06253729	      0.35926384
      0.48209067	      0.21261927	      0.32778456	      0.06253808	      0.35926384
      0.48222862	      0.21261924	      0.32778470	      0.06253886	      0.35926385
      0.48233335	      0.21261921	      0.32778480	      0.06253946	      0.35926385
      0.48243808	      0.21261918	      0.32778491	      0.06254006	      0.35926386
      0.48258831	      0.21261914	      0.32778506	      0.06254091	      0.35926386
      0.48271378	      0.21261910	      0.32778518	      0.06254163	      0.35926387
      0.48283926	      0.21261907	      0.32778531	      0.06254234	      0.35926387
      0.48296473	      0.21261904	      0.32778543	      0.06254306	      0.35926388
      0.48309021	      0.21261900	      0.32778555	      0.06254377	      0.35926388
      0.48320069	      0.21261897	      0.32778566	      0.06254440	      0.35926389
      0.48331117	      0.21261894	      0.32778577	      0.06254503	      0.35926389
      0.48342165	      0.21261891	      0.32778587	      0.06254566	      0.35926390
      0.48358239	      0.21261887	      0.32778602	      0.06254657	      0.35926390
      0.48369018	      0.21261884	      0.32778612	      0.06254718	      0.35926391
      0.48379798	      0.21261881	      0.32778623	      0.06254780	      0.35926391
      0.48394123	      0.21261877	      0.32778636	      0.06254861	      0.35926392
      0.48408447	      0.21261873	      0.32778649	      0.06254943	      0.35926392
      0.48418607	      0.21261870	      0.32778658	      0.06255001	      0.35926393
      0.48428766	      0.21261867	      0.32778668	      0.06255058	      0.35926393
      0.48443564	      0.21261863	      0.32778681	      0.06255142	      0.35926394
      0.48456781	      0.21261860	      0.32778693	      0.06255218	      0.35926394
      0.48469999	      0.21261856	      0.32778704	      0.06255293	      0.35926395
      0.48481215	      0.21261853	      0.32778714	      0.06255357	      0.35926396
      0.48492432	      0.21261850	      0.32778724	      0.06255420	      0.35926396
      0.48503648	      0.21261847	      0.32778734	      0.06255484	      0.35926397
      0.48518496	      0.21261843	      0.32778747	      0.06255568	      0.35926397
      0.48530200	      0.21261839	      0.32778757	      0.06255635	      0.35926398
      0.48541904	      0.21261836	      0.32778767	      0.06255702	      0.35926399
      0.48553608	      0.21261833	      0.32778777	      0.06255768	      0.35926399
      0.48565312	      0.21261830	      0.32778786	      0.06255835	      0.35926400
      0.48579941	      0.21261826	      0.32778799	      0.06255918	      0.35926400
      0.48590485	      0.21261823	      0.32778807	      0.06255978	      0.35926401
      0.48601028	      0.21261820	      0.32778816	      0.06256038	      0.35926401
      0.48615095	      0.21261816	      0.32778827	      0.06256118	      0.35926402
      0.48627613	      0.21261813	      0.32778838	      0.06256189	      0.35926403
      0.48640132	      0.21261809	      0.32778848	      0.06256260	      0.35926404
      0.48652650	      0.21261806	      0.32778858	      0.06256331	      0.35926404
      0.48663846	      0.21261802	      0.32778866	      0.06256395	      0.35926405
      0.48675042	      0.21261799	      0.32778875	      0.06256458	      0.35926405
      0.48686238	      0.21261796	      0.32778884	      0.06256522	      0.35926406
      0.48700723	      0.21261792	      0.32778895	      0.06256604	      0.35926407
      0.48711785	      0.21261789	      0.32778903	      0.06256667	      0.35926407
      0.48722848	      0.21261786	      0.32778912	      0.06256730	      0.35926408
      0.48733910	      0.21261783	      0.32778920	      0.06256793	      0.35926409
      0.48749330	      0.21261779	      0.32778932	      0.06256880	      0.35926410
      0.48759882	      0.21261776	      0.32778940	      0.06256940	      0.35926410
      0.48770434	      0.21261773	      0.32778947	      0.06257000	      0.35926411
      0.48784465	      0.21261769	      0.32778958	      0.06257080	      0.35926412
      0.48798496	      0.21261765	      0.32778968	      0.06257160	      0.35926412
      0.48808444	      0.21261762	      0.32778975	      0.06257216	      0.35926413
      0.48818393	      0.21261759	      0.32778982	      0.06257273	      0.35926414
      0.48832962	      0.21261755	      0.32778992	      0.06257356	      0.35926415
      0.48845857	      0.21261752	      0.32779001	      0.06257429	      0.35926415
      0.48858751	      0.21261748	      0.32779010	      0.06257502	      0.35926416
      0.48869846	      0.21261745	      0.32779018	      0.06257565	      0.35926417
      0.48880942	      0.21261742	      0.32779025	      0.06257628	      0.35926418
      0.48892037	      0.21261739	      0.32779033	      0.06257691	      0.35926418
      0.48906287	      0.21261735	      0.32779043	      0.06257772	      0.35926419
      0.48917710	      0.21261731	      0.32779050	      0.06257837	      0.35926420
      0.48929134	      0.21261728	      0.32779058	      0.06257902	      0.35926421
      0.48940557	      0.21261725	      0.32779065	      0.06257967	      0.35926421
      0.48951981	      0.21261722	      0.32779073	      0.06258032	      0.35926422
      0.48966513	      0.21261718	      0.32779082	      0.06258115	      0.35926423
      0.48976839	      0.21261715	      0.32779089	      0.06258173	      0.35926424
      0.48987165	      0.21261712	      0.32779095	      0.06258232	      0.35926425
      0.49001062	      0.21261708	      0.32779104	      0.06258311	      0.35926425
      0.49013294	      0.21261704	      0.32779111	      0.06258381	      0.35926426
      0.49025525	      0.21261701	      0.32779119	      0.06258450	      0.35926427
      0.49037757	      0.21261697	      0.32779126	      0.06258520	      0.35926428
      0.49049988	      0.21261694	      0.32779134	      0.06258589	      0.35926429
      0.49060415	      0.21261691	      0.32779140	      0.06258649	      0.35926430
      0.49070842	      0.21261688	      0.32779146	      0.06258708	      0.35926430
      0.49084277	      0.21261684	      0.32779154	      0.06258784	      0.35926431
      0.49097712	      0.21261680	      0.32779162	      0.06258861	      0.35926432
      0.49107632	      0.21261678	      0.32779168	      0.06258917	      0.35926433
      0.49117553	      0.21261675	      0.32779173	      0.06258974	      0.35926434
      0.49132079	      0.21261671	      0.32779182	      0.06259056	      0.35926435
      0.49144306	      0.21261667	      0.32779189	      0.06259126	      0.35926436
      0.49156533	      0.21261664	      0.32779195	      0.06259196	      0.35926437
      0.49168759	      0.21261660	      0.32779202	      0.06259265	      0.35926438
      0.49179043	      0.21261657	      0.32779208	      0.06259324	      0.35926438
      0.49189326	      0.21261654	      0.32779213	      0.06259382	      0.35926439
      0.49202815	      0.21261650	      0.32779220	      0.06259459	      0.35926440
      0.49216304	      0.21261647	      0.32779228	      0.06259536	      0.35926441
      0.49226068	      0.21261644	      0.32779233	      0.06259591	      0.35926442
      0.49235831	      0.21261641	      0.32779238	      0.06259647	      0.35926443
      0.49250495	      0.21261637	      0.32779245	      0.06259731	      0.35926444
      0.49262686	      0.21261633	      0.32779252	      0.06259800	      0.35926445
      0.49274878	      0.21261630	      0.32779258	      0.06259870	      0.35926446
      0.49287070	      0.21261626	      0.32779264	      0.06259939	      0.35926447
      0.49297227	      0.21261623	      0.32779269	      0.06259997	      0.35926448
      0.49307384	      0.21261621	      0.32779274	      0.06260055	      0.35926449
      0.49320901	      0.21261617	      0.32779280	      0.06260132	      0.35926450
      0.49334418	      0.21261613	      0.32779287	      0.06260209	      0.35926451
      0.49344057	      0.21261610	      0.32779291	      0.06260264	      0.35926452
      0.49353696	      0.21261607	      0.32779296	      0.06260319	      0.35926452
      0.49368438	      0.21261603	      0.32779303	      0.06260403	      0.35926454
      0.49380592	      0.21261600	      0.32779308	      0.06260472	      0.35926455
      0.49392746	      0.21261596	      0.32779314	      0.06260542	      0.35926456
      0.49403650	      0.21261593	      0.32779319	      0.06260604	      0.35926457
      0.49414554	      0.21261590	      0.32779324	      0.06260666	      0.35926458
      0.49425458	      0.21261587	      0.32779328	      0.06260728	      0.35926459
      0.49439083	      0.21261583	      0.32779334	      0.06260806	      0.35926460
      0.49449916	      0.21261580	      0.32779339	      0.06260868	      0.35926461
      0.49460749	      0.21261576	      0.32779343	      0.06260930	      0.35926462
      0.49471582	      0.21261573	      0.32779348	      0.06260992	      0.35926463
      0.49485752	      0.21261569	      0.32779354	      0.06261073	      0.35926464
      0.49496255	      0.21261566	      0.32779358	      0.06261133	      0.35926465
      0.49506758	      0.21261563	      0.32779362	      0.06261193	      0.35926466
      0.49519807	      0.21261559	      0.32779368	      0.06261267	      0.35926467
      0.49532855	      0.21261556	      0.32779373	      0.06261342	      0.35926468
      0.49542703	      0.21261553	      0.32779376	      0.06261398	      0.35926469
      0.49552551	      0.21261550	      0.32779380	      0.06261455	      0.35926470
      0.49566165	      0.21261546	      0.32779385	      0.06261533	      0.35926471
      0.49578319	      0.21261543	      0.32779390	      0.06261602	      0.35926473
      0.49590472	      0.21261539	      0.32779394	      0.06261672	      0.35926474
      0.49602625	      0.21261536	      0.32779399	      0.06261741	      0.35926475
      0.49612725	      0.21261533	      0.32779403	      0.06261799	      0.35926476
      0.49622825	      0.21261530	      0.32779406	      0.06261857	      0.35926477
      0.49635782	      0.21261526	      0.32779411	      0.06261931	      0.35926478
      0.49648740	      0.21261522	      0.32779415	      0.06262005	      0.35926479
      0.49659117	      0.21261519	      0.32779419	      0.06262065	      0.35926480
      0.49669494	      0.21261516	      0.32779422	      0.06262124	      0.35926481
      0.49682259	      0.21261513	      0.32779426	      0.06262197	      0.35926483
      0.49695024	      0.21261509	      0.32779431	      0.06262271	      0.35926484
      0.49705189	      0.21261506	      0.32779434	      0.06262329	      0.35926485
      0.49715354	      0.21261503	      0.32779437	      0.06262387	      0.35926486
      0.49728290	      0.21261499	      0.32779441	      0.06262461	      0.35926487
      0.49741225	      0.21261495	      0.32779445	      0.06262536	      0.35926489
      0.49751318	      0.21261493	      0.32779448	      0.06262594	      0.35926490
      0.49761412	      0.21261490	      0.32779451	      0.06262652	      0.35926491
      0.49774436	      0.21261486	      0.32779455	      0.06262726	      0.35926492
      0.49787459	      0.21261482	      0.32779459	      0.06262801	      0.35926493
      0.49797413	      0.21261479	      0.32779462	      0.06262858	      0.35926495
      0.49807367	      0.21261476	      0.32779464	      0.06262916	      0.35926496
      0.49820555	      0.21261472	      0.32779468	      0.06262991	      0.35926497
      0.49833743	      0.21261469	      0.32779471	      0.06263067	      0.35926498
      0.49843552	      0.21261466	      0.32779474	      0.06263124	      0.35926499
      0.49853361	      0.21261463	      0.32779477	      0.06263180	      0.35926501
      0.49866749	      0.21261459	      0.32779480	      0.06263257	      0.35926502
      0.49878596	      0.21261456	      0.32779483	      0.06263325	      0.35926503
      0.49890444	      0.21261452	      0.32779486	      0.06263394	      0.35926505
      0.49902292	      0.21261449	      0.32779489	      0.06263462	      0.35926506
      0.49912668	      0.21261446	      0.32779491	      0.06263522	      0.35926507
      0.49923044	      0.21261443	      0.32779494	      0.06263581	      0.35926508
      0.49933420	      0.21261440	      0.32779496	      0.06263641	      0.35926509
      0.49947720	      0.21261435	      0.32779499	      0.06263724	      0.35926511
      0.49958095	      0.21261432	      0.32779502	      0.06263783	      0.35926512
      0.49968470	      0.21261429	      0.32779504	      0.06263843	      0.35926513
      0.49981267	      0.21261426	      0.32779507	      0.06263917	      0.35926515
      0.49994064	      0.21261422	      0.32779509	      0.06263991	      0.35926516
      0.50003538	      0.21261419	      0.32779511	      0.06264046	      0.35926517
      0.50013012	      0.21261416	      0.32779513	      0.06264100	      0.35926519
      0.50026663	      0.21261412	      0.32779516	      0.06264179	      0.35926520
      0.50038674	      0.21261409	      0.32779518	      0.06264249	      0.35926522
      0.50050685	      0.21261405	      0.32779520	      0.06264318	      0.35926523
      0.50061407	      0.21261402	      0.32779522	      0.06264380	      0.35926524
      0.50072129	      0.21261399	      0.32779524	      0.06264442	      0.35926526
      0.50082852	      0.21261396	      0.32779526	      0.06264504	      0.35926527
      0.50093574	      0.21261393	      0.32779528	      0.06264566	      0.35926528
      0.50107497	      0.21261389	      0.32779530	      0.06264647	      0.35926530
      0.50117433	      0.21261386	      0.32779531	      0.06264704	      0.35926531
      0.50127369	      0.21261383	      0.32779533	      0.06264762	      0.35926532
      0.50140482	      0.21261379	      0.32779535	      0.06264838	      0.35926534
      0.50153595	      0.21261375	      0.32779537	      0.06264914	      0.35926535
      0.50162881	      0.21261373	      0.32779538	      0.06264968	      0.35926537
      0.50172168	      0.21261370	      0.32779539	      0.06265022	      0.35926538
      0.50186058	      0.21261366	      0.32779541	      0.06265102	      0.35926540
      0.50198037	      0.21261362	      0.32779543	      0.06265172	      0.35926541
      0.50210015	      0.21261359	      0.32779544	      0.06265241	      0.35926543
      0.50220683	      0.21261356	      0.32779545	      0.06265303	      0.35926544
      0.50231351	      0.21261353	      0.32779547	      0.06265365	      0.35926545
      0.50242019	      0.21261349	      0.32779548	      0.06265427	      0.35926547
      0.50252687	      0.21261346	      0.32779549	      0.06265489	      0.35926548
      0.50266419	      0.21261342	      0.32779550	      0.06265569	      0.35926550
      0.50276330	      0.21261339	      0.32779551	      0.06265627	      0.35926551
      0.50286241	      0.21261337	      0.32779552	      0.06265685	      0.35926552
      0.50299195	      0.21261333	      0.32779553	      0.06265760	      0.35926554
      0.50312150	      0.21261329	      0.32779554	      0.06265836	      0.35926556
      0.50321410	      0.21261326	      0.32779555	      0.06265890	      0.35926557
      0.50330671	      0.21261324	      0.32779556	      0.06265944	      0.35926558
      0.50344393	      0.21261319	      0.32779557	      0.06266024	      0.35926560
      0.50356244	      0.21261316	      0.32779558	      0.06266093	      0.35926562
      0.50368095	      0.21261313	      0.32779558	      0.06266162	      0.35926563
      0.50378746	      0.21261309	      0.32779559	      0.06266224	      0.35926565
      0.50389397	      0.21261306	      0.32779560	      0.06266286	      0.35926566
      0.50400048	      0.21261303	      0.32779560	      0.06266349	      0.35926568
      0.50410699	      0.21261300	      0.32779561	      0.06266411	      0.35926569
      0.50424025	      0.21261296	      0.32779561	      0.06266489	      0.35926571
      0.50433998	      0.21261293	      0.32779562	      0.06266547	      0.35926573
      0.50443971	      0.21261290	      0.32779562	      0.06266605	      0.35926574
      0.50456612	      0.21261287	      0.32779562	      0.06266679	      0.35926576
      0.50469253	      0.21261283	      0.32779563	      0.06266753	      0.35926578
      0.50478626	      0.21261280	      0.32779563	      0.06266808	      0.35926579
      0.50487998	      0.21261277	      0.32779563	      0.06266863	      0.35926580
      0.50501285	      0.21261273	      0.32779563	      0.06266941	      0.35926582
      0.50512922	      0.21261270	      0.32779563	      0.06267010	      0.35926584
      0.50524560	      0.21261267	      0.32779563	      0.06267078	      0.35926586
      0.50536197	      0.21261263	      0.32779563	      0.06267146	      0.35926587
      0.50546029	      0.21261260	      0.32779563	      0.06267204	      0.35926589
      0.50555861	      0.21261257	      0.32779563	      0.06267262	      0.35926590
      0.50568171	      0.21261254	      0.32779563	      0.06267334	      0.35926592
      0.50580481	      0.21261250	      0.32779563	      0.06267406	      0.35926594
      0.50590429	      0.21261247	      0.32779562	      0.06267465	      0.35926595
      0.50600377	      0.21261244	      0.32779562	      0.06267524	      0.35926597
      0.50612675	      0.21261241	      0.32779562	      0.06267596	      0.35926599
      0.50624973	      0.21261237	      0.32779561	      0.06267668	      0.35926600
      0.50634674	      0.21261234	      0.32779561	      0.06267726	      0.35926602
      0.50644374	      0.21261231	      0.32779561	      0.06267783	      0.35926603
      0.50656946	      0.21261228	      0.32779560	      0.06267857	      0.35926605
      0.50669517	      0.21261224	      0.32779559	      0.06267931	      0.35926607
      0.50679038	      0.21261221	      0.32779559	      0.06267987	      0.35926609
      0.50688558	      0.21261218	      0.32779558	      0.06268044	      0.35926610
      0.50701409	      0.21261215	      0.32779558	      0.06268120	      0.35926612
      0.50714260	      0.21261211	      0.32779557	      0.06268196	      0.35926614
      0.50723526	      0.21261208	      0.32779556	      0.06268250	      0.35926616
      0.50732792	      0.21261205	      0.32779555	      0.06268305	      0.35926617
      0.50746065	      0.21261201	      0.32779554	      0.06268384	      0.35926619
      0.50757532	      0.21261198	      0.32779553	      0.06268452	      0.35926621
      0.50768998	      0.21261195	      0.32779552	      0.06268520	      0.35926623
      0.50780465	      0.21261191	      0.32779551	      0.06268588	      0.35926625
      0.50790401	      0.21261188	      0.32779550	      0.06268647	      0.35926626
      0.50800337	      0.21261185	      0.32779549	      0.06268706	      0.35926628
      0.50812277	      0.21261182	      0.32779548	      0.06268777	      0.35926630
      0.50824217	      0.21261178	      0.32779547	      0.06268847	      0.35926632
      0.50834212	      0.21261175	      0.32779546	      0.06268907	      0.35926634
      0.50844206	      0.21261173	      0.32779545	      0.06268966	      0.35926635
      0.50854201	      0.21261170	      0.32779543	      0.06269026	      0.35926637
      0.50868054	      0.21261165	      0.32779542	      0.06269108	      0.35926639
      0.50878038	      0.21261163	      0.32779540	      0.06269168	      0.35926641
      0.50888021	      0.21261160	      0.32779539	      0.06269227	      0.35926643
      0.50900399	      0.21261156	      0.32779537	      0.06269301	      0.35926645
      0.50911421	      0.21261153	      0.32779536	      0.06269367	      0.35926647
      0.50922442	      0.21261149	      0.32779534	      0.06269433	      0.35926649
      0.50933464	      0.21261146	      0.32779533	      0.06269498	      0.35926650
      0.50944485	      0.21261143	      0.32779531	      0.06269564	      0.35926652
      0.50955506	      0.21261140	      0.32779529	      0.06269630	      0.35926654
      0.50966528	      0.21261136	      0.32779528	      0.06269696	      0.35926656
      0.50976142	      0.21261134	      0.32779526	      0.06269754	      0.35926658
      0.50985756	      0.21261131	      0.32779524	      0.06269811	      0.35926659
      0.50997933	      0.21261127	      0.32779522	      0.06269884	      0.35926662
      0.51010110	      0.21261124	      0.32779520	      0.06269957	      0.35926664
      0.51019660	      0.21261121	      0.32779518	      0.06270014	      0.35926665
      0.51029210	      0.21261118	      0.32779517	      0.06270072	      0.35926667
      0.51041750	      0.21261114	      0.32779514	      0.06270147	      0.35926669
      0.51054289	      0.21261111	      0.32779512	      0.06270222	      0.35926672
      0.51063227	      0.21261108	      0.32779510	      0.06270276	      0.35926673
      0.51072164	      0.21261105	      0.32779508	      0.06270330	      0.35926675
      0.51085777	      0.21261101	      0.32779506	      0.06270411	      0.35926677
      0.51096883	      0.21261098	      0.32779503	      0.06270478	      0.35926679
      0.51107989	      0.21261095	      0.32779501	      0.06270545	      0.35926681
      0.51119095	      0.21261091	      0.32779499	      0.06270612	      0.35926684
      0.51130201	      0.21261088	      0.32779496	      0.06270679	      0.35926686
      0.51141307	      0.21261085	      0.32779494	      0.06270746	      0.35926688
      0.51150796	      0.21261082	      0.32779492	      0.06270803	      0.35926689
      0.51160286	      0.21261079	      0.32779489	      0.06270861	      0.35926691
      0.51172500	      0.21261076	      0.32779486	      0.06270934	      0.35926693
      0.51184713	      0.21261072	      0.32779484	      0.06271008	      0.35926696
      0.51194080	      0.21261069	      0.32779481	      0.06271065	      0.35926698
      0.51203448	      0.21261067	      0.32779479	      0.06271122	      0.35926699
      0.51216097	      0.21261063	      0.32779476	      0.06271198	      0.35926702
      0.51227419	      0.21261059	      0.32779473	      0.06271267	      0.35926704
      0.51238741	      0.21261056	      0.32779470	      0.06271336	      0.35926706
      0.51248494	      0.21261053	      0.32779467	      0.06271395	      0.35926708
      0.51258247	      0.21261050	      0.32779465	      0.06271454	      0.35926710
      0.51270012	      0.21261047	      0.32779462	      0.06271525	      0.35926712
      0.51281777	      0.21261043	      0.32779458	      0.06271597	      0.35926715
      0.51291519	      0.21261041	      0.32779456	      0.06271656	      0.35926717
      0.51301261	      0.21261038	      0.32779453	      0.06271716	      0.35926718
      0.51313119	      0.21261034	      0.32779449	      0.06271788	      0.35926721
      0.51324977	      0.21261031	      0.32779446	      0.06271860	      0.35926723
      0.51334484	      0.21261028	      0.32779443	      0.06271918	      0.35926725
      0.51343992	      0.21261025	      0.32779440	      0.06271976	      0.35926727
      0.51356130	      0.21261021	      0.32779437	      0.06272050	      0.35926729
      0.51368269	      0.21261018	      0.32779433	      0.06272124	      0.35926732
      0.51377551	      0.21261015	      0.32779430	      0.06272181	      0.35926734
      0.51386834	      0.21261012	      0.32779427	      0.06272238	      0.35926736
      0.51399317	      0.21261009	      0.32779423	      0.06272314	      0.35926738
      0.51411800	      0.21261005	      0.32779419	      0.06272391	      0.35926741
      0.51420783	      0.21261002	      0.32779416	      0.06272446	      0.35926743
      0.51429767	      0.21261000	      0.32779413	      0.06272501	      0.35926745
      0.51442771	      0.21260996	      0.32779409	      0.06272580	      0.35926747
      0.51453902	      0.21260993	      0.32779405	      0.06272649	      0.35926750
      0.51465033	      0.21260989	      0.32779401	      0.06272717	      0.35926752
      0.51476164	      0.21260986	      0.32779397	      0.06272786	      0.35926754
      0.51485936	      0.21260983	      0.32779394	      0.06272846	      0.35926756
      0.51495707	      0.21260980	      0.32779390	      0.06272906	      0.35926759
      0.51505478	      0.21260977	      0.32779387	      0.06272966	      0.35926761
      0.51518728	      0.21260973	      0.32779382	      0.06273048	      0.35926763
      0.51528621	      0.21260970	      0.32779378	      0.06273109	      0.35926766
      0.51538514	      0.21260968	      0.32779375	      0.06273170	      0.35926768
      0.51548407	      0.21260965	      0.32779371	      0.06273231	      0.35926770
      0.51561726	      0.21260961	      0.32779366	      0.06273313	      0.35926773
      0.51571362	      0.21260958	      0.32779362	      0.06273373	      0.35926775
      0.51580998	      0.21260955	      0.32779359	      0.06273432	      0.35926777
      0.51593142	      0.21260951	      0.32779354	      0.06273508	      0.35926780
      0.51603938	      0.21260948	      0.32779350	      0.06273575	      0.35926782
      0.51614733	      0.21260945	      0.32779345	      0.06273642	      0.35926785
      0.51625529	      0.21260942	      0.32779341	      0.06273709	      0.35926787
      0.51636325	      0.21260939	      0.32779336	      0.06273776	      0.35926789
      0.51645956	      0.21260936	      0.32779333	      0.06273835	      0.35926792
      0.51655586	      0.21260933	      0.32779329	      0.06273895	      0.35926794
      0.51665217	      0.21260930	      0.32779324	      0.06273955	      0.35926796
      0.51678557	      0.21260926	      0.32779319	      0.06274038	      0.35926799
      0.51688552	      0.21260923	      0.32779315	      0.06274101	      0.35926801
      0.51698547	      0.21260920	      0.32779310	      0.06274163	      0.35926804
      0.51708541	      0.21260917	      0.32779306	      0.06274225	      0.35926806
      0.51721245	      0.21260914	      0.32779300	      0.06274305	      0.35926809
      0.51730995	      0.21260911	      0.32779296	      0.06274366	      0.35926811
      0.51740745	      0.21260908	      0.32779292	      0.06274427	      0.35926814
      0.51752565	      0.21260904	      0.32779286	      0.06274501	      0.35926816
      0.51763136	      0.21260901	      0.32779281	      0.06274567	      0.35926819
      0.51773707	      0.21260898	      0.32779277	      0.06274633	      0.35926821
      0.51784278	      0.21260895	      0.32779272	      0.06274699	      0.35926824
      0.51794849	      0.21260892	      0.32779267	      0.06274766	      0.35926826
      0.51805420	      0.21260889	      0.32779262	      0.06274832	      0.35926829
      0.51815991	      0.21260886	      0.32779257	      0.06274899	      0.35926831
      0.51826562	      0.21260883	      0.32779252	      0.06274965	      0.35926834
      0.51837133	      0.21260879	      0.32779247	      0.06275032	      0.35926837
      0.51847704	      0.21260876	      0.32779241	      0.06275098	      0.35926839
      0.51858275	      0.21260873	      0.32779236	      0.06275165	      0.35926842
      0.51867750	      0.21260870	      0.32779232	      0.06275225	      0.35926844
      0.51877225	      0.21260868	      0.32779227	      0.06275285	      0.35926846
      0.51888679	      0.21260864	      0.32779221	      0.06275357	      0.35926849
      0.51900132	      0.21260861	      0.32779215	      0.06275429	      0.35926852
      0.51909810	      0.21260858	      0.32779210	      0.06275491	      0.35926855
      0.51919488	      0.21260855	      0.32779205	      0.06275552	      0.35926857
      0.51929165	      0.21260852	      0.32779200	      0.06275613	      0.35926859
      0.51942142	      0.21260848	      0.32779193	      0.06275696	      0.35926863
      0.51951865	      0.21260846	      0.32779188	      0.06275757	      0.35926865
      0.51961588	      0.21260843	      0.32779183	      0.06275819	      0.35926868
      0.51973287	      0.21260839	      0.32779177	      0.06275894	      0.35926871
      0.51983757	      0.21260836	      0.32779171	      0.06275960	      0.35926873
      0.51994228	      0.21260833	      0.32779165	      0.06276027	      0.35926876
      0.52004698	      0.21260830	      0.32779160	      0.06276094	      0.35926879
      0.52015168	      0.21260827	      0.32779154	      0.06276160	      0.35926882
      0.52025639	      0.21260824	      0.32779148	      0.06276227	      0.35926884
      0.52036109	      0.21260821	      0.32779142	      0.06276294	      0.35926887
      0.52046580	      0.21260818	      0.32779136	      0.06276361	      0.35926890
      0.52057050	      0.21260815	      0.32779130	      0.06276428	      0.35926893
      0.52067520	      0.21260811	      0.32779124	      0.06276495	      0.35926895
      0.52077991	      0.21260808	      0.32779118	      0.06276562	      0.35926898
      0.52088461	      0.21260805	      0.32779112	      0.06276629	      0.35926901
      0.52098932	      0.21260802	      0.32779106	      0.06276697	      0.35926904
      0.52108307	      0.21260799	      0.32779100	      0.06276757	      0.35926906
      0.52117682	      0.21260797	      0.32779095	      0.06276817	      0.35926909
      0.52129098	      0.21260793	      0.32779088	      0.06276891	      0.35926912
      0.52140515	      0.21260790	      0.32779081	      0.06276964	      0.35926915
      0.52149975	      0.21260787	      0.32779075	      0.06277025	      0.35926918
      0.52159436	      0.21260784	      0.32779070	      0.06277086	      0.35926920
      0.52170969	      0.21260781	      0.32779063	      0.06277161	      0.35926924
      0.52182502	      0.21260778	      0.32779055	      0.06277235	      0.35926927
      0.52191557	      0.21260775	      0.32779050	      0.06277294	      0.35926929
      0.52200612	      0.21260772	      0.32779044	      0.06277353	      0.35926932
      0.52212674	      0.21260769	      0.32779037	      0.06277431	      0.35926935
      0.52224736	      0.21260765	      0.32779029	      0.06277509	      0.35926939
      0.52233400	      0.21260763	      0.32779023	      0.06277565	      0.35926941
      0.52242064	      0.21260760	      0.32779018	      0.06277621	      0.35926944
      0.52254865	      0.21260756	      0.32779009	      0.06277705	      0.35926947
      0.52265572	      0.21260753	      0.32779002	      0.06277774	      0.35926950
      0.52276279	      0.21260750	      0.32778995	      0.06277844	      0.35926953
      0.52286985	      0.21260747	      0.32778988	      0.06277914	      0.35926956
      0.52297692	      0.21260744	      0.32778981	      0.06277984	      0.35926960
      0.52306945	      0.21260741	      0.32778975	      0.06278044	      0.35926962
      0.52316197	      0.21260738	      0.32778969	      0.06278105	      0.35926965
      0.52327662	      0.21260735	      0.32778961	      0.06278180	      0.35926968
      0.52339127	      0.21260731	      0.32778953	      0.06278255	      0.35926972
      0.52348405	      0.21260729	      0.32778947	      0.06278316	      0.35926974
      0.52357684	      0.21260726	      0.32778940	      0.06278377	      0.35926977
      0.52369285	      0.21260722	      0.32778932	      0.06278453	      0.35926981
      0.52380886	      0.21260719	      0.32778924	      0.06278529	      0.35926984
      0.52389814	      0.21260716	      0.32778918	      0.06278588	      0.35926987
      0.52398742	      0.21260714	      0.32778911	      0.06278647	      0.35926990
      0.52410825	      0.21260710	      0.32778903	      0.06278726	      0.35926993
      0.52422907	      0.21260707	      0.32778894	      0.06278806	      0.35926997
      0.52431487	      0.21260704	      0.32778888	      0.06278863	      0.35927000
      0.52440067	      0.21260702	      0.32778882	      0.06278919	      0.35927002
      0.52452819	      0.21260698	      0.32778872	      0.06279004	      0.35927006
      0.52463522	      0.21260695	      0.32778865	      0.06279074	      0.35927009
      0.52474226	      0.21260692	      0.32778857	      0.06279145	      0.35927013
      0.52484929	      0.21260688	      0.32778849	      0.06279216	      0.35927016
      0.52494503	      0.21260686	      0.32778841	      0.06279280	      0.35927019
      0.52504076	      0.21260683	      0.32778834	      0.06279344	      0.35927022
      0.52513650	      0.21260680	      0.32778827	      0.06279407	      0.35927025
      0.52525895	      0.21260676	      0.32778818	      0.06279489	      0.35927029
      0.52535596	      0.21260674	      0.32778810	      0.06279554	      0.35927032
      0.52545297	      0.21260671	      0.32778803	      0.06279618	      0.35927035
      0.52554997	      0.21260668	      0.32778795	      0.06279683	      0.35927038
      0.52567178	      0.21260664	      0.32778786	      0.06279765	      0.35927042
      0.52576697	      0.21260661	      0.32778778	      0.06279828	      0.35927045
      0.52586216	      0.21260659	      0.32778771	      0.06279892	      0.35927048
      0.52595734	      0.21260656	      0.32778763	      0.06279956	      0.35927052
      0.52608455	      0.21260652	      0.32778753	      0.06280041	      0.35927056
      0.52617879	      0.21260649	      0.32778746	      0.06280105	      0.35927059
      0.52627304	      0.21260647	      0.32778738	      0.06280168	      0.35927062
      0.52638856	      0.21260643	      0.32778729	      0.06280246	      0.35927066
      0.52649116	      0.21260640	      0.32778720	      0.06280315	      0.35927069
      0.52659375	      0.21260637	      0.32778712	      0.06280384	      0.35927073
      0.52669635	      0.21260634	      0.32778703	      0.06280453	      0.35927076
      0.52679894	      0.21260631	      0.32778695	      0.06280523	      0.35927080
      0.52690154	      0.21260628	      0.32778686	      0.06280592	      0.35927083
      0.52700413	      0.21260625	      0.32778678	      0.06280662	      0.35927087
      0.52710673	      0.21260622	      0.32778669	      0.06280731	      0.35927090
      0.52720932	      0.21260619	      0.32778660	      0.06280801	      0.35927094
      0.52731192	      0.21260616	      0.32778651	      0.06280870	      0.35927097
      0.52741452	      0.21260613	      0.32778643	      0.06280940	      0.35927101
      0.52750573	      0.21260610	      0.32778635	      0.06281002	      0.35927104
      0.52759695	      0.21260608	      0.32778627	      0.06281064	      0.35927107
      0.52770915	      0.21260604	      0.32778617	      0.06281141	      0.35927111
      0.52782134	      0.21260601	      0.32778607	      0.06281218	      0.35927115
      0.52791397	      0.21260598	      0.32778599	      0.06281281	      0.35927118
      0.52800661	      0.21260596	      0.32778591	      0.06281344	      0.35927121
      0.52811933	      0.21260592	      0.32778581	      0.06281422	      0.35927125
      0.52823205	      0.21260589	      0.32778571	      0.06281499	      0.35927129
      0.52832104	      0.21260587	      0.32778563	      0.06281560	      0.35927133
      0.52841003	      0.21260584	      0.32778555	      0.06281621	      0.35927136
      0.52852729	      0.21260581	      0.32778544	      0.06281702	      0.35927140
      0.52864455	      0.21260577	      0.32778533	      0.06281782	      0.35927144
      0.52873041	      0.21260575	      0.32778526	      0.06281842	      0.35927147
      0.52881626	      0.21260572	      0.32778518	      0.06281901	      0.35927151
      0.52893920	      0.21260568	      0.32778506	      0.06281986	      0.35927155
      0.52904408	      0.21260565	      0.32778496	      0.06282058	      0.35927159
      0.52914896	      0.21260562	      0.32778487	      0.06282131	      0.35927163
      0.52925385	      0.21260559	      0.32778477	      0.06282204	      0.35927167
      0.52935873	      0.21260556	      0.32778467	      0.06282276	      0.35927171
      0.52944839	      0.21260554	      0.32778458	      0.06282339	      0.35927174
      0.52953805	      0.21260551	      0.32778450	      0.06282401	      0.35927177
      0.52965167	      0.21260548	      0.32778439	      0.06282480	      0.35927182
      0.52976528	      0.21260544	      0.32778428	      0.06282559	      0.35927186
      0.52985476	      0.21260542	      0.32778419	      0.06282622	      0.35927189
      0.52994424	      0.21260539	      0.32778410	      0.06282684	      0.35927193
      0.53006015	      0.21260536	      0.32778399	      0.06282765	      0.35927197
      0.53017605	      0.21260532	      0.32778388	      0.06282846	      0.35927202
      0.53026123	      0.21260530	      0.32778379	      0.06282906	      0.35927205
      0.53034640	      0.21260527	      0.32778371	      0.06282966	      0.35927208
      0.53046917	      0.21260524	      0.32778358	      0.06283052	      0.35927213
      0.53057344	      0.21260521	      0.32778348	      0.06283126	      0.35927217
      0.53067772	      0.21260518	      0.32778337	      0.06283199	      0.35927221
      0.53078199	      0.21260515	      0.32778327	      0.06283272	      0.35927226
      0.53088627	      0.21260512	      0.32778316	      0.06283346	      0.35927230
      0.53097595	      0.21260509	      0.32778307	      0.06283409	      0.35927233
      0.53106563	      0.21260506	      0.32778298	      0.06283473	      0.35927237
      0.53117789	      0.21260503	      0.32778286	      0.06283552	      0.35927241
      0.53129014	      0.21260500	      0.32778274	      0.06283632	      0.35927246
      0.53138021	      0.21260497	      0.32778265	      0.06283696	      0.35927250
      0.53147027	      0.21260494	      0.32778255	      0.06283760	      0.35927253
      0.53158385	      0.21260491	      0.32778243	      0.06283841	      0.35927258
      0.53169743	      0.21260488	      0.32778231	      0.06283922	      0.35927262
      0.53178401	      0.21260485	      0.32778222	      0.06283983	      0.35927266
      0.53187060	      0.21260483	      0.32778213	      0.06284045	      0.35927270
      0.53198905	      0.21260479	      0.32778200	      0.06284130	      0.35927275
      0.53210750	      0.21260476	      0.32778187	      0.06284215	      0.35927280
      0.53219074	      0.21260473	      0.32778178	      0.06284274	      0.35927283
      0.53227399	      0.21260471	      0.32778169	      0.06284334	      0.35927286
      0.53239904	      0.21260467	      0.32778155	      0.06284424	      0.35927292
      0.53250373	      0.21260464	      0.32778144	      0.06284499	      0.35927296
      0.53260842	      0.21260461	      0.32778132	      0.06284575	      0.35927301
      0.53271312	      0.21260458	      0.32778120	      0.06284650	      0.35927305
      0.53280561	      0.21260456	      0.32778110	      0.06284717	      0.35927309
      0.53289809	      0.21260453	      0.32778100	      0.06284784	      0.35927313
      0.53299058	      0.21260450	      0.32778089	      0.06284851	      0.35927317
      0.53311300	      0.21260447	      0.32778075	      0.06284939	      0.35927322
      0.53320683	      0.21260444	      0.32778065	      0.06285007	      0.35927327
      0.53330066	      0.21260441	      0.32778054	      0.06285076	      0.35927331
      0.53339450	      0.21260438	      0.32778043	      0.06285144	      0.35927335
      0.53351654	      0.21260435	      0.32778029	      0.06285233	      0.35927340
      0.53360830	      0.21260432	      0.32778018	      0.06285300	      0.35927344
      0.53370006	      0.21260430	      0.32778007	      0.06285367	      0.35927348
      0.53381248	      0.21260426	      0.32777994	      0.06285449	      0.35927353
      0.53391349	      0.21260423	      0.32777982	      0.06285523	      0.35927358
      0.53401450	      0.21260420	      0.32777970	      0.06285597	      0.35927363
      0.53411551	      0.21260417	      0.32777958	      0.06285671	      0.35927367
      0.53421652	      0.21260415	      0.32777946	      0.06285745	      0.35927372
      0.53431753	      0.21260412	      0.32777934	      0.06285819	      0.35927376
      0.53441853	      0.21260409	      0.32777922	      0.06285894	      0.35927381
      0.53450701	      0.21260406	      0.32777911	      0.06285959	      0.35927385
      0.53459549	      0.21260404	      0.32777900	      0.06286024	      0.35927389
      0.53470655	      0.21260400	      0.32777887	      0.06286106	      0.35927394
      0.53481761	      0.21260397	      0.32777873	      0.06286189	      0.35927399
      0.53490653	      0.21260394	      0.32777862	      0.06286255	      0.35927404
      0.53499545	      0.21260392	      0.32777851	      0.06286321	      0.35927408
      0.53510839	      0.21260389	      0.32777837	      0.06286405	      0.35927413
      0.53522133	      0.21260385	      0.32777823	      0.06286489	      0.35927419
      0.53530570	      0.21260383	      0.32777812	      0.06286551	      0.35927423
      0.53539008	      0.21260380	      0.32777802	      0.06286614	      0.35927427
      0.53550993	      0.21260377	      0.32777786	      0.06286704	      0.35927432
      0.53561676	      0.21260374	      0.32777773	      0.06286784	      0.35927438
      0.53572359	      0.21260371	      0.32777759	      0.06286864	      0.35927443
      0.53580976	      0.21260368	      0.32777748	      0.06286929	      0.35927447
      0.53589593	      0.21260366	      0.32777737	      0.06286993	      0.35927451
      0.53601039	      0.21260362	      0.32777722	      0.06287080	      0.35927457
      0.53612485	      0.21260359	      0.32777707	      0.06287166	      0.35927462
      0.53621039	      0.21260357	      0.32777696	      0.06287230	      0.35927467
      0.53629592	      0.21260354	      0.32777684	      0.06287295	      0.35927471
      0.53641301	      0.21260351	      0.32777669	      0.06287383	      0.35927477
      0.53653009	      0.21260347	      0.32777653	      0.06287472	      0.35927483
      0.53661190	      0.21260345	      0.32777642	      0.06287534	      0.35927487
      0.53669372	      0.21260343	      0.32777631	      0.06287596	      0.35927491
      0.53681750	      0.21260339	      0.32777615	      0.06287691	      0.35927497
      0.53692145	      0.21260336	      0.32777601	      0.06287770	      0.35927503
      0.53702541	      0.21260333	      0.32777586	      0.06287849	      0.35927508
      0.53712936	      0.21260330	      0.32777572	      0.06287929	      0.35927513
      0.53721879	      0.21260328	      0.32777560	      0.06287997	      0.35927518
      0.53730822	      0.21260325	      0.32777548	      0.06288065	      0.35927522
      0.53741679	      0.21260322	      0.32777533	      0.06288149	      0.35927528
      0.53752536	      0.21260319	      0.32777518	      0.06288232	      0.35927534
      0.53761463	      0.21260316	      0.32777505	      0.06288301	      0.35927539
      0.53770391	      0.21260314	      0.32777493	      0.06288370	      0.35927543
      0.53781360	      0.21260310	      0.32777477	      0.06288454	      0.35927549
      0.53792328	      0.21260307	      0.32777461	      0.06288539	      0.35927555
      0.53801022	      0.21260305	      0.32777449	      0.06288606	      0.35927560
      0.53809717	      0.21260302	      0.32777437	      0.06288674	      0.35927564
      0.53820985	      0.21260299	      0.32777421	      0.06288761	      0.35927570
      0.53832253	      0.21260296	      0.32777404	      0.06288849	      0.35927576
      0.53840725	      0.21260293	      0.32777392	      0.06288915	      0.35927581
      0.53849196	      0.21260291	      0.32777380	      0.06288981	      0.35927586
      0.53860832	      0.21260287	      0.32777363	      0.06289072	      0.35927592
      0.53872468	      0.21260284	      0.32777346	      0.06289163	      0.35927599
      0.53880646	      0.21260282	      0.32777334	      0.06289227	      0.35927603
      0.53888824	      0.21260279	      0.32777321	      0.06289291	      0.35927608
      0.53901016	      0.21260276	      0.32777303	      0.06289386	      0.35927614
      0.53911330	      0.21260273	      0.32777288	      0.06289468	      0.35927620
      0.53921644	      0.21260270	      0.32777272	      0.06289549	      0.35927626
      0.53931958	      0.21260267	      0.32777257	      0.06289630	      0.35927632
      0.53940862	      0.21260264	      0.32777243	      0.06289701	      0.35927637
      0.53949765	      0.21260262	      0.32777230	      0.06289771	      0.35927642
      0.53960519	      0.21260259	      0.32777213	      0.06289856	      0.35927648
      0.53971273	      0.21260256	      0.32777197	      0.06289942	      0.35927654
      0.53980186	      0.21260253	      0.32777183	      0.06290013	      0.35927660
      0.53989100	      0.21260251	      0.32777169	      0.06290083	      0.35927665
      0.53999931	      0.21260248	      0.32777152	      0.06290170	      0.35927671
      0.54010762	      0.21260244	      0.32777135	      0.06290256	      0.35927677
      0.54019469	      0.21260242	      0.32777122	      0.06290326	      0.35927683
      0.54028175	      0.21260239	      0.32777108	      0.06290396	      0.35927688
      0.54039256	      0.21260236	      0.32777091	      0.06290485	      0.35927694
      0.54050338	      0.21260233	      0.32777073	      0.06290574	      0.35927701
      0.54058860	      0.21260231	      0.32777059	      0.06290642	      0.35927706
      0.54067382	      0.21260228	      0.32777046	      0.06290711	      0.35927711
      0.54078751	      0.21260225	      0.32777027	      0.06290803	      0.35927718
      0.54090121	      0.21260222	      0.32777009	      0.06290895	      0.35927725
      0.54098401	      0.21260219	      0.32776995	      0.06290962	      0.35927730
      0.54106681	      0.21260217	      0.32776982	      0.06291029	      0.35927735
      0.54118466	      0.21260214	      0.32776963	      0.06291125	      0.35927742
      0.54128650	      0.21260211	      0.32776946	      0.06291208	      0.35927749
      0.54138833	      0.21260208	      0.32776929	      0.06291291	      0.35927755
      0.54149017	      0.21260205	      0.32776912	      0.06291374	      0.35927761
      0.54157975	      0.21260202	      0.32776897	      0.06291447	      0.35927767
      0.54166932	      0.21260200	      0.32776882	      0.06291521	      0.35927773
      0.54175890	      0.21260197	      0.32776867	      0.06291594	      0.35927778
      0.54188014	      0.21260194	      0.32776846	      0.06291694	      0.35927786
      0.54197065	      0.21260191	      0.32776831	      0.06291768	      0.35927792
      0.54206117	      0.21260189	      0.32776816	      0.06291843	      0.35927798
      0.54216987	      0.21260185	      0.32776797	      0.06291933	      0.35927805
      0.54226767	      0.21260183	      0.32776780	      0.06292013	      0.35927811
      0.54236548	      0.21260180	      0.32776763	      0.06292095	      0.35927817
      0.54246329	      0.21260177	      0.32776746	      0.06292176	      0.35927824
      0.54256110	      0.21260174	      0.32776729	      0.06292257	      0.35927830
      0.54265890	      0.21260172	      0.32776712	      0.06292338	      0.35927837
      0.54275671	      0.21260169	      0.32776695	      0.06292420	      0.35927843
      0.54285452	      0.21260166	      0.32776678	      0.06292502	      0.35927850
      0.54295233	      0.21260163	      0.32776660	      0.06292584	      0.35927856
      0.54305013	      0.21260160	      0.32776643	      0.06292666	      0.35927863
      0.54313783	      0.21260158	      0.32776627	      0.06292739	      0.35927869
      0.54322554	      0.21260155	      0.32776611	      0.06292813	      0.35927874
      0.54333115	      0.21260152	      0.32776592	      0.06292902	      0.35927882
      0.54343676	      0.21260149	      0.32776573	      0.06292991	      0.35927889
      0.54352721	      0.21260147	      0.32776557	      0.06293068	      0.35927895
      0.54361766	      0.21260144	      0.32776540	      0.06293144	      0.35927901
      0.54370810	      0.21260142	      0.32776524	      0.06293221	      0.35927908
      0.54382512	      0.21260138	      0.32776502	      0.06293320	      0.35927916
      0.54391527	      0.21260136	      0.32776485	      0.06293397	      0.35927922
      0.54400542	      0.21260133	      0.32776468	      0.06293474	      0.35927928
      0.54409557	      0.21260131	      0.32776452	      0.06293551	      0.35927935
      0.54421628	      0.21260127	      0.32776429	      0.06293654	      0.35927943
      0.54430429	      0.21260125	      0.32776412	      0.06293730	      0.35927949
      0.54439230	      0.21260122	      0.32776396	      0.06293805	      0.35927956
      0.54450245	      0.21260119	      0.32776375	      0.06293900	      0.35927964
      0.54460140	      0.21260116	      0.32776356	      0.06293985	      0.35927971
      0.54470034	      0.21260114	      0.32776337	      0.06294071	      0.35927978
      0.54479928	      0.21260111	      0.32776318	      0.06294156	      0.35927985
      0.54489822	      0.21260108	      0.32776299	      0.06294242	      0.35927992
      0.54498389	      0.21260106	      0.32776282	      0.06294317	      0.35927999
      0.54506955	      0.21260103	      0.32776265	      0.06294391	      0.35928005
      0.54517809	      0.21260100	      0.32776244	      0.06294486	      0.35928013
      0.54528664	      0.21260097	      0.32776222	      0.06294580	      0.35928021
      0.54537112	      0.21260095	      0.32776206	      0.06294654	      0.35928027
      0.54545561	      0.21260092	      0.32776189	      0.06294728	      0.35928034
      0.54556821	      0.21260089	      0.32776167	      0.06294827	      0.35928042
      0.54566913	      0.21260086	      0.32776146	      0.06294916	      0.35928050
      0.54577006	      0.21260083	      0.32776126	      0.06295005	      0.35928058
      0.54585863	      0.21260081	      0.32776108	      0.06295083	      0.35928064
      0.54594720	      0.21260078	      0.32776090	      0.06295161	      0.35928071
      0.54603577	      0.21260076	      0.32776072	      0.06295240	      0.35928078
      0.54615554	      0.21260073	      0.32776047	      0.06295346	      0.35928087
      0.54624464	      0.21260070	      0.32776029	      0.06295425	      0.35928094
      0.54633374	      0.21260068	      0.32776011	      0.06295504	      0.35928101
      0.54644134	      0.21260064	      0.32775988	      0.06295600	      0.35928110
      0.54654894	      0.21260061	      0.32775966	      0.06295697	      0.35928118
      0.54663024	      0.21260059	      0.32775949	      0.06295769	      0.35928125
      0.54671154	      0.21260057	      0.32775932	      0.06295842	      0.35928131
      0.54682647	      0.21260054	      0.32775907	      0.06295946	      0.35928140
      0.54692795	      0.21260051	      0.32775886	      0.06296037	      0.35928149
      0.54702942	      0.21260048	      0.32775864	      0.06296129	      0.35928157
      0.54713089	      0.21260045	      0.32775843	      0.06296220	      0.35928165
      0.54721515	      0.21260043	      0.32775824	      0.06296297	      0.35928172
      0.54729940	      0.21260040	      0.32775806	      0.06296373	      0.35928179
      0.54740802	      0.21260037	      0.32775783	      0.06296472	      0.35928188
      0.54751664	      0.21260034	      0.32775759	      0.06296571	      0.35928197
      0.54760240	      0.21260032	      0.32775740	      0.06296649	      0.35928204
      0.54768817	      0.21260030	      0.32775721	      0.06296728	      0.35928211
      0.54779641	      0.21260026	      0.32775697	      0.06296827	      0.35928220
      0.54790464	      0.21260023	      0.32775673	      0.06296926	      0.35928229
      0.54798825	      0.21260021	      0.32775655	      0.06297003	      0.35928236
      0.54807186	      0.21260019	      0.32775636	      0.06297080	      0.35928244
      0.54818264	      0.21260016	      0.32775611	      0.06297183	      0.35928253
      0.54829341	      0.21260013	      0.32775586	      0.06297285	      0.35928263
      0.54837575	      0.21260010	      0.32775567	      0.06297362	      0.35928270
      0.54845810	      0.21260008	      0.32775549	      0.06297438	      0.35928277
      0.54857109	      0.21260005	      0.32775523	      0.06297543	      0.35928287
      0.54867065	      0.21260002	      0.32775500	      0.06297636	      0.35928295
      0.54877021	      0.21259999	      0.32775477	      0.06297729	      0.35928304
      0.54886976	      0.21259997	      0.32775454	      0.06297823	      0.35928313
      0.54895767	      0.21259994	      0.32775433	      0.06297905	      0.35928321
      0.54904558	      0.21259992	      0.32775413	      0.06297988	      0.35928329
      0.54913349	      0.21259989	      0.32775392	      0.06298071	      0.35928337
      0.54925188	      0.21259986	      0.32775364	      0.06298183	      0.35928347
      0.54934017	      0.21259983	      0.32775343	      0.06298266	      0.35928355
      0.54942846	      0.21259981	      0.32775322	      0.06298350	      0.35928363
      0.54953504	      0.21259978	      0.32775297	      0.06298451	      0.35928373
      0.54964162	      0.21259975	      0.32775271	      0.06298553	      0.35928383
      0.54972267	      0.21259973	      0.32775251	      0.06298630	      0.35928390
      0.54980373	      0.21259971	      0.32775232	      0.06298708	      0.35928398
      0.54991683	      0.21259967	      0.32775204	      0.06298816	      0.35928409
      0.55001739	      0.21259965	      0.32775180	      0.06298913	      0.35928418
      0.55011796	      0.21259962	      0.32775155	      0.06299010	      0.35928427
      0.55021852	      0.21259959	      0.32775130	      0.06299107	      0.35928437
      0.55030213	      0.21259957	      0.32775109	      0.06299188	      0.35928445
      0.55038574	      0.21259955	      0.32775088	      0.06299269	      0.35928453
      0.55049326	      0.21259952	      0.32775062	      0.06299373	      0.35928463
      0.55060077	      0.21259949	      0.32775035	      0.06299478	      0.35928474
      0.55068630	      0.21259946	      0.32775013	      0.06299561	      0.35928482
      0.55077183	      0.21259944	      0.32774991	      0.06299644	      0.35928490
      0.55087844	      0.21259941	      0.32774964	      0.06299749	      0.35928501
      0.55098505	      0.21259938	      0.32774937	      0.06299853	      0.35928511
      0.55106871	      0.21259936	      0.32774915	      0.06299936	      0.35928520
      0.55115238	      0.21259933	      0.32774894	      0.06300018	      0.35928528
      0.55126093	      0.21259930	      0.32774866	      0.06300125	      0.35928539
      0.55136948	      0.21259927	      0.32774837	      0.06300233	      0.35928550
      0.55145234	      0.21259925	      0.32774816	      0.06300315	      0.35928558
      0.55153520	      0.21259923	      0.32774794	      0.06300398	      0.35928566
      0.55164511	      0.21259920	      0.32774765	      0.06300507	      0.35928578
      0.55175503	      0.21259917	      0.32774736	      0.06300617	      0.35928589
      0.55183657	      0.21259915	      0.32774714	      0.06300698	      0.35928597
      0.55191811	      0.21259912	      0.32774692	      0.06300780	      0.35928606
      0.55203004	      0.21259909	      0.32774662	      0.06300893	      0.35928617
      0.55212895	      0.21259907	      0.32774635	      0.06300992	      0.35928628
      0.55222787	      0.21259904	      0.32774608	      0.06301092	      0.35928638
      0.55232678	      0.21259901	      0.32774581	      0.06301193	      0.35928649
      0.55241318	      0.21259899	      0.32774558	      0.06301280	      0.35928658
      0.55249958	      0.21259896	      0.32774534	      0.06301368	      0.35928667
      0.55258598	      0.21259894	      0.32774510	      0.06301456	      0.35928676
      0.55270619	      0.21259891	      0.32774477	      0.06301579	      0.35928689
      0.55279270	      0.21259888	      0.32774452	      0.06301667	      0.35928699
      0.55287922	      0.21259886	      0.32774428	      0.06301756	      0.35928708
      0.55298645	      0.21259883	      0.32774398	      0.06301867	      0.35928720
      0.55308294	      0.21259881	      0.32774371	      0.06301966	      0.35928730
      0.55317943	      0.21259878	      0.32774343	      0.06302066	      0.35928741
      0.55327593	      0.21259875	      0.32774316	      0.06302166	      0.35928752
      0.55337242	      0.21259873	      0.32774288	      0.06302266	      0.35928762
      0.55345725	      0.21259870	      0.32774264	      0.06302354	      0.35928772
      0.55354207	      0.21259868	      0.32774239	      0.06302443	      0.35928781
      0.55364702	      0.21259865	      0.32774209	      0.06302552	      0.35928793
      0.55375198	      0.21259862	      0.32774178	      0.06302662	      0.35928805
      0.55383485	      0.21259860	      0.32774154	      0.06302749	      0.35928815
      0.55391772	      0.21259858	      0.32774129	      0.06302837	      0.35928824
      0.55402748	      0.21259855	      0.32774097	      0.06302952	      0.35928837
      0.55412550	      0.21259852	      0.32774068	      0.06303056	      0.35928848
      0.55422353	      0.21259850	      0.32774038	      0.06303160	      0.35928860
      0.55431144	      0.21259847	      0.32774012	      0.06303254	      0.35928870
      0.55439934	      0.21259845	      0.32773985	      0.06303347	      0.35928880
      0.55448725	      0.21259842	      0.32773959	      0.06303441	      0.35928891
      0.55459973	      0.21259839	      0.32773924	      0.06303561	      0.35928904
      0.55468762	      0.21259837	      0.32773898	      0.06303656	      0.35928915
      0.55477551	      0.21259835	      0.32773871	      0.06303750	      0.35928925
      0.55486340	      0.21259832	      0.32773843	      0.06303845	      0.35928936
      0.55497955	      0.21259829	      0.32773807	      0.06303971	      0.35928950
      0.55506486	      0.21259827	      0.32773781	      0.06304063	      0.35928960
      0.55515017	      0.21259825	      0.32773754	      0.06304156	      0.35928971
      0.55525681	      0.21259822	      0.32773721	      0.06304272	      0.35928984
      0.55536346	      0.21259819	      0.32773687	      0.06304388	      0.35928997
      0.55544313	      0.21259817	      0.32773662	      0.06304476	      0.35929007
      0.55552280	      0.21259815	      0.32773636	      0.06304563	      0.35929017
      0.55563475	      0.21259812	      0.32773601	      0.06304686	      0.35929031
      0.55573417	      0.21259809	      0.32773569	      0.06304796	      0.35929044
      0.55583358	      0.21259806	      0.32773536	      0.06304906	      0.35929056
      0.55593300	      0.21259804	      0.32773504	      0.06305016	      0.35929069
      0.55601477	      0.21259801	      0.32773477	      0.06305107	      0.35929080
      0.55609655	      0.21259799	      0.32773451	      0.06305198	      0.35929090
      0.55620325	      0.21259796	      0.32773415	      0.06305317	      0.35929104
      0.55630177	      0.21259794	      0.32773383	      0.06305427	      0.35929117
      0.55640029	      0.21259791	      0.32773350	      0.06305538	      0.35929130
      0.55649881	      0.21259789	      0.32773317	      0.06305649	      0.35929143
      0.55658102	      0.21259786	      0.32773290	      0.06305741	      0.35929154
      0.55666324	      0.21259784	      0.32773262	      0.06305834	      0.35929165
      0.55676884	      0.21259781	      0.32773226	      0.06305954	      0.35929179
      0.55687444	      0.21259779	      0.32773190	      0.06306074	      0.35929193
      0.55695934	      0.21259776	      0.32773161	      0.06306171	      0.35929205
      0.55704424	      0.21259774	      0.32773132	      0.06306268	      0.35929216
      0.55714808	      0.21259771	      0.32773096	      0.06306387	      0.35929230
      0.55725192	      0.21259769	      0.32773060	      0.06306506	      0.35929245
      0.55733527	      0.21259766	      0.32773031	      0.06306602	      0.35929256
      0.55741861	      0.21259764	      0.32773002	      0.06306698	      0.35929268
      0.55752374	      0.21259761	      0.32772965	      0.06306820	      0.35929282
      0.55762888	      0.21259759	      0.32772928	      0.06306942	      0.35929297
      0.55771197	      0.21259756	      0.32772898	      0.06307039	      0.35929309
      0.55779507	      0.21259754	      0.32772868	      0.06307136	      0.35929321
      0.55790066	      0.21259751	      0.32772831	      0.06307259	      0.35929336
      0.55800624	      0.21259749	      0.32772792	      0.06307383	      0.35929351
      0.55808857	      0.21259747	      0.32772763	      0.06307480	      0.35929363
      0.55817090	      0.21259744	      0.32772733	      0.06307577	      0.35929375
      0.55827741	      0.21259742	      0.32772694	      0.06307703	      0.35929390
      0.55838392	      0.21259739	      0.32772655	      0.06307830	      0.35929406
      0.55846554	      0.21259737	      0.32772625	      0.06307927	      0.35929418
      0.55854716	      0.21259735	      0.32772594	      0.06308024	      0.35929430
      0.55865467	      0.21259732	      0.32772554	      0.06308153	      0.35929446
      0.55876218	      0.21259729	      0.32772514	      0.06308282	      0.35929462
      0.55884293	      0.21259727	      0.32772484	      0.06308379	      0.35929474
      0.55892369	      0.21259725	      0.32772453	      0.06308476	      0.35929486
      0.55903248	      0.21259722	      0.32772412	      0.06308608	      0.35929503
      0.55912945	      0.21259719	      0.32772375	      0.06308725	      0.35929517
      0.55922641	      0.21259717	      0.32772338	      0.06308843	      0.35929532
      0.55932338	      0.21259714	      0.32772300	      0.06308961	      0.35929547
      0.55940869	      0.21259712	      0.32772267	      0.06309066	      0.35929560
      0.55949400	      0.21259710	      0.32772234	      0.06309170	      0.35929574
      0.55957931	      0.21259708	      0.32772201	      0.06309275	      0.35929587
      0.55969585	      0.21259705	      0.32772155	      0.06309419	      0.35929605
      0.55978118	      0.21259702	      0.32772121	      0.06309524	      0.35929619
      0.55986651	      0.21259700	      0.32772087	      0.06309630	      0.35929632
      0.55997113	      0.21259698	      0.32772046	      0.06309760	      0.35929649
      0.56007575	      0.21259695	      0.32772004	      0.06309891	      0.35929666
      0.56015439	      0.21259693	      0.32771972	      0.06309989	      0.35929679
      0.56023303	      0.21259691	      0.32771940	      0.06310087	      0.35929692
      0.56034371	      0.21259688	      0.32771895	      0.06310227	      0.35929710
      0.56044214	      0.21259685	      0.32771855	      0.06310351	      0.35929726
      0.56054057	      0.21259683	      0.32771815	      0.06310475	      0.35929742
      0.56062899	      0.21259681	      0.32771778	      0.06310587	      0.35929757
      0.56071740	      0.21259678	      0.32771741	      0.06310700	      0.35929771
      0.56080582	      0.21259676	      0.32771705	      0.06310813	      0.35929786
      0.56089424	      0.21259674	      0.32771668	      0.06310926	      0.35929801
      0.56100807	      0.21259671	      0.32771620	      0.06311072	      0.35929821
      0.56109024	      0.21259669	      0.32771585	      0.06311178	      0.35929835
      0.56117241	      0.21259667	      0.32771550	      0.06311284	      0.35929849
      0.56127979	      0.21259664	      0.32771504	      0.06311423	      0.35929867
      0.56138717	      0.21259661	      0.32771458	      0.06311562	      0.35929886
      0.56146469	      0.21259659	      0.32771425	      0.06311663	      0.35929899
      0.56154222	      0.21259657	      0.32771391	      0.06311764	      0.35929913
      0.56165486	      0.21259654	      0.32771342	      0.06311912	      0.35929933
      0.56175325	      0.21259652	      0.32771299	      0.06312041	      0.35929950
      0.56185163	      0.21259649	      0.32771256	      0.06312171	      0.35929968
      0.56194006	      0.21259647	      0.32771217	      0.06312288	      0.35929983
      0.56202849	      0.21259645	      0.32771178	      0.06312405	      0.35929999
      0.56211692	      0.21259643	      0.32771138	      0.06312523	      0.35930015
      0.56220535	      0.21259640	      0.32771098	      0.06312640	      0.35930031
      0.56231721	      0.21259638	      0.32771048	      0.06312790	      0.35930052
      0.56239983	      0.21259636	      0.32771011	      0.06312901	      0.35930067
      0.56248245	      0.21259633	      0.32770973	      0.06313012	      0.35930082
      0.56258833	      0.21259631	      0.32770925	      0.06313155	      0.35930102
      0.56269421	      0.21259628	      0.32770876	      0.06313299	      0.35930122
      0.56277217	      0.21259626	      0.32770840	      0.06313404	      0.35930136
      0.56285013	      0.21259624	      0.32770804	      0.06313511	      0.35930151
      0.56296114	      0.21259621	      0.32770752	      0.06313662	      0.35930172
      0.56305850	      0.21259619	      0.32770706	      0.06313796	      0.35930191
      0.56315585	      0.21259617	      0.32770660	      0.06313930	      0.35930209
      0.56325321	      0.21259614	      0.32770614	      0.06314064	      0.35930228
      0.56333459	      0.21259612	      0.32770576	      0.06314177	      0.35930244
      0.56341597	      0.21259610	      0.32770537	      0.06314290	      0.35930260
      0.56351961	      0.21259608	      0.32770487	      0.06314434	      0.35930280
      0.56362326	      0.21259605	      0.32770437	      0.06314579	      0.35930300
      0.56370602	      0.21259603	      0.32770396	      0.06314695	      0.35930317
      0.56378878	      0.21259601	      0.32770356	      0.06314811	      0.35930333
      0.56389214	      0.21259598	      0.32770305	      0.06314957	      0.35930354
      0.56399551	      0.21259596	      0.32770254	      0.06315103	      0.35930375
      0.56407619	      0.21259594	      0.32770214	      0.06315217	      0.35930391
      0.56415687	      0.21259592	      0.32770174	      0.06315332	      0.35930408
      0.56426276	      0.21259589	      0.32770121	      0.06315483	      0.35930429
      0.56436864	      0.21259587	      0.32770068	      0.06315635	      0.35930451
      0.56444782	      0.21259585	      0.32770028	      0.06315749	      0.35930467
      0.56452700	      0.21259583	      0.32769988	      0.06315863	      0.35930484
      0.56463557	      0.21259580	      0.32769932	      0.06316020	      0.35930506
      0.56473091	      0.21259578	      0.32769884	      0.06316158	      0.35930526
      0.56482625	      0.21259575	      0.32769834	      0.06316297	      0.35930547
      0.56492159	      0.21259573	      0.32769785	      0.06316436	      0.35930567
      0.56500687	      0.21259571	      0.32769741	      0.06316561	      0.35930585
      0.56509215	      0.21259569	      0.32769696	      0.06316686	      0.35930603
      0.56517743	      0.21259567	      0.32769651	      0.06316812	      0.35930622
      0.56528804	      0.21259564	      0.32769593	      0.06316976	      0.35930646
      0.56537422	      0.21259562	      0.32769547	      0.06317103	      0.35930664
      0.56546040	      0.21259560	      0.32769501	      0.06317232	      0.35930683
      0.56554657	      0.21259558	      0.32769455	      0.06317360	      0.35930702
      0.56565790	      0.21259555	      0.32769394	      0.06317527	      0.35930727
      0.56574226	      0.21259553	      0.32769349	      0.06317654	      0.35930746
      0.56582662	      0.21259551	      0.32769303	      0.06317781	      0.35930765
      0.56592942	      0.21259548	      0.32769246	      0.06317937	      0.35930788
      0.56603223	      0.21259546	      0.32769190	      0.06318093	      0.35930811
      0.56610944	      0.21259544	      0.32769147	      0.06318210	      0.35930829
      0.56618665	      0.21259542	      0.32769104	      0.06318328	      0.35930846
      0.56629720	      0.21259540	      0.32769042	      0.06318498	      0.35930872
      0.56639296	      0.21259537	      0.32768989	      0.06318645	      0.35930894
      0.56648871	      0.21259535	      0.32768935	      0.06318793	      0.35930916
      0.56658446	      0.21259533	      0.32768880	      0.06318941	      0.35930938
      0.56666738	      0.21259531	      0.32768833	      0.06319070	      0.35930958
      0.56675031	      0.21259529	      0.32768785	      0.06319199	      0.35930977
      0.56685083	      0.21259526	      0.32768728	      0.06319357	      0.35931001
      0.56695135	      0.21259524	      0.32768669	      0.06319514	      0.35931025
      0.56703368	      0.21259522	      0.32768621	      0.06319644	      0.35931045
      0.56711601	      0.21259520	      0.32768573	      0.06319774	      0.35931065
      0.56721844	      0.21259518	      0.32768513	      0.06319937	      0.35931090
      0.56732087	      0.21259515	      0.32768453	      0.06320100	      0.35931115
      0.56740011	      0.21259513	      0.32768406	      0.06320226	      0.35931134
      0.56747936	      0.21259511	      0.32768358	      0.06320353	      0.35931154
      0.56758642	      0.21259509	      0.32768294	      0.06320525	      0.35931180
      0.56769348	      0.21259506	      0.32768229	      0.06320698	      0.35931207
      0.56776891	      0.21259505	      0.32768184	      0.06320820	      0.35931226
      0.56784434	      0.21259503	      0.32768138	      0.06320942	      0.35931244
      0.56795917	      0.21259500	      0.32768068	      0.06321129	      0.35931273
      0.56805327	      0.21259498	      0.32768010	      0.06321283	      0.35931297
      0.56814737	      0.21259496	      0.32767951	      0.06321437	      0.35931321
      0.56824146	      0.21259494	      0.32767893	      0.06321592	      0.35931346
      0.56833556	      0.21259491	      0.32767834	      0.06321748	      0.35931370
      0.56841871	      0.21259489	      0.32767782	      0.06321886	      0.35931391
      0.56850186	      0.21259488	      0.32767729	      0.06322024	      0.35931413
      0.56858501	      0.21259486	      0.32767677	      0.06322163	      0.35931435
      0.56870013	      0.21259483	      0.32767603	      0.06322355	      0.35931465
      0.56878423	      0.21259481	      0.32767550	      0.06322497	      0.35931487
      0.56886834	      0.21259479	      0.32767495	      0.06322639	      0.35931510
      0.56897067	      0.21259477	      0.32767429	      0.06322812	      0.35931537
      0.56906256	      0.21259475	      0.32767369	      0.06322968	      0.35931562
      0.56915446	      0.21259472	      0.32767309	      0.06323125	      0.35931587
      0.56924635	      0.21259470	      0.32767249	      0.06323282	      0.35931612
      0.56933825	      0.21259468	      0.32767188	      0.06323439	      0.35931637
      0.56943014	      0.21259466	      0.32767127	      0.06323598	      0.35931662
      0.56952204	      0.21259464	      0.32767066	      0.06323757	      0.35931687
      0.56960460	      0.21259462	      0.32767010	      0.06323900	      0.35931710
      0.56968716	      0.21259460	      0.32766955	      0.06324043	      0.35931733
      0.56978687	      0.21259458	      0.32766887	      0.06324218	      0.35931761
      0.56988657	      0.21259456	      0.32766819	      0.06324392	      0.35931789
      0.56996735	      0.21259454	      0.32766764	      0.06324534	      0.35931812
      0.57004813	      0.21259452	      0.32766709	      0.06324677	      0.35931835
      0.57015232	      0.21259450	      0.32766637	      0.06324861	      0.35931865
      0.57024573	      0.21259447	      0.32766572	      0.06325027	      0.35931892
      0.57033914	      0.21259445	      0.32766507	      0.06325194	      0.35931919
      0.57043255	      0.21259443	      0.32766441	      0.06325361	      0.35931946
      0.57051403	      0.21259441	      0.32766384	      0.06325508	      0.35931969
      0.57059550	      0.21259440	      0.32766326	      0.06325654	      0.35931993
      0.57069705	      0.21259437	      0.32766254	      0.06325838	      0.35932023
      0.57079861	      0.21259435	      0.32766181	      0.06326023	      0.35932053
      0.57087619	      0.21259433	      0.32766125	      0.06326164	      0.35932076
      0.57095378	      0.21259431	      0.32766069	      0.06326306	      0.35932099
      0.57106354	      0.21259429	      0.32765990	      0.06326507	      0.35932132
      0.57115640	      0.21259427	      0.32765922	      0.06326678	      0.35932160
      0.57124925	      0.21259425	      0.32765854	      0.06326850	      0.35932188
      0.57134211	      0.21259423	      0.32765785	      0.06327022	      0.35932217
      0.57142551	      0.21259421	      0.32765723	      0.06327177	      0.35932242
      0.57150892	      0.21259419	      0.32765661	      0.06327333	      0.35932268
      0.57159232	      0.21259417	      0.32765599	      0.06327489	      0.35932293
      0.57170185	      0.21259415	      0.32765517	      0.06327695	      0.35932327
      0.57179100	      0.21259413	      0.32765449	      0.06327864	      0.35932355
      0.57188015	      0.21259411	      0.32765381	      0.06328033	      0.35932383
      0.57196930	      0.21259409	      0.32765313	      0.06328202	      0.35932411
      0.57205844	      0.21259407	      0.32765245	      0.06328372	      0.35932439
      0.57214759	      0.21259405	      0.32765176	      0.06328543	      0.35932468
      0.57223674	      0.21259403	      0.32765107	      0.06328714	      0.35932496
      0.57232589	      0.21259401	      0.32765038	      0.06328886	      0.35932525
      0.57241503	      0.21259399	      0.32764968	      0.06329059	      0.35932553
      0.57252309	      0.21259397	      0.32764883	      0.06329269	      0.35932588
      0.57260001	      0.21259395	      0.32764822	      0.06329419	      0.35932613
      0.57267693	      0.21259393	      0.32764761	      0.06329569	      0.35932638
      0.57278312	      0.21259391	      0.32764677	      0.06329778	      0.35932673
      0.57288092	      0.21259389	      0.32764598	      0.06329971	      0.35932706
      0.57297871	      0.21259387	      0.32764520	      0.06330164	      0.35932738
      0.57306235	      0.21259385	      0.32764452	      0.06330330	      0.35932766
      0.57314598	      0.21259383	      0.32764384	      0.06330497	      0.35932794
      0.57324657	      0.21259381	      0.32764302	      0.06330698	      0.35932827
      0.57333510	      0.21259379	      0.32764229	      0.06330876	      0.35932857
      0.57342363	      0.21259377	      0.32764156	      0.06331054	      0.35932887
      0.57351216	      0.21259375	      0.32764082	      0.06331233	      0.35932917
      0.57360069	      0.21259373	      0.32764009	      0.06331413	      0.35932948
      0.57368922	      0.21259371	      0.32763934	      0.06331593	      0.35932978
      0.57377775	      0.21259369	      0.32763860	      0.06331774	      0.35933008
      0.57386628	      0.21259367	      0.32763785	      0.06331956	      0.35933039
      0.57395481	      0.21259365	      0.32763710	      0.06332138	      0.35933070
      0.57404334	      0.21259364	      0.32763634	      0.06332321	      0.35933101
      0.57415408	      0.21259361	      0.32763539	      0.06332551	      0.35933140
      0.57422821	      0.21259360	      0.32763476	      0.06332705	      0.35933166
      0.57430234	      0.21259358	      0.32763411	      0.06332860	      0.35933192
      0.57441130	      0.21259356	      0.32763317	      0.06333088	      0.35933230
      0.57451527	      0.21259353	      0.32763226	      0.06333307	      0.35933268
      0.57461924	      0.21259351	      0.32763134	      0.06333526	      0.35933305
      0.57469862	      0.21259349	      0.32763064	      0.06333695	      0.35933333
      0.57477800	      0.21259348	      0.32762994	      0.06333864	      0.35933362
      0.57488716	      0.21259345	      0.32762897	      0.06334097	      0.35933402
      0.57497153	      0.21259344	      0.32762821	      0.06334278	      0.35933432
      0.57505589	      0.21259342	      0.32762745	      0.06334459	      0.35933463
      0.57514026	      0.21259340	      0.32762669	      0.06334641	      0.35933494
      0.57525157	      0.21259338	      0.32762568	      0.06334882	      0.35933535
      0.57532817	      0.21259336	      0.32762498	      0.06335049	      0.35933563
      0.57540476	      0.21259334	      0.32762428	      0.06335216	      0.35933592
      0.57550882	      0.21259332	      0.32762332	      0.06335444	      0.35933631
      0.57560788	      0.21259330	      0.32762240	      0.06335662	      0.35933668
      0.57570694	      0.21259328	      0.32762148	      0.06335880	      0.35933705
      0.57578946	      0.21259326	      0.32762071	      0.06336063	      0.35933736
      0.57587198	      0.21259324	      0.32761994	      0.06336247	      0.35933767
      0.57597530	      0.21259322	      0.32761896	      0.06336477	      0.35933807
      0.57605979	      0.21259320	      0.32761816	      0.06336666	      0.35933839
      0.57614428	      0.21259319	      0.32761736	      0.06336856	      0.35933871
      0.57622877	      0.21259317	      0.32761655	      0.06337046	      0.35933904
      0.57633729	      0.21259314	      0.32761551	      0.06337292	      0.35933945
      0.57641471	      0.21259313	      0.32761476	      0.06337468	      0.35933975
      0.57649212	      0.21259311	      0.32761401	      0.06337644	      0.35934005
      0.57659349	      0.21259309	      0.32761303	      0.06337876	      0.35934045
      0.57669118	      0.21259307	      0.32761207	      0.06338100	      0.35934083
      0.57678887	      0.21259305	      0.32761111	      0.06338325	      0.35934121
      0.57687228	      0.21259303	      0.32761029	      0.06338518	      0.35934154
      0.57695570	      0.21259301	      0.32760947	      0.06338711	      0.35934187
      0.57705763	      0.21259299	      0.32760845	      0.06338949	      0.35934228
      0.57714123	      0.21259297	      0.32760762	      0.06339144	      0.35934261
      0.57722484	      0.21259296	      0.32760678	      0.06339340	      0.35934294
      0.57730844	      0.21259294	      0.32760594	      0.06339537	      0.35934328
      0.57741952	      0.21259292	      0.32760481	      0.06339799	      0.35934372
      0.57749467	      0.21259290	      0.32760405	      0.06339977	      0.35934403
      0.57756982	      0.21259288	      0.32760328	      0.06340156	      0.35934433
      0.57767361	      0.21259286	      0.32760222	      0.06340403	      0.35934475
      0.57777388	      0.21259284	      0.32760118	      0.06340643	      0.35934516
      0.57787415	      0.21259282	      0.32760015	      0.06340884	      0.35934557
      0.57795995	      0.21259280	      0.32759926	      0.06341091	      0.35934592
      0.57804576	      0.21259278	      0.32759836	      0.06341299	      0.35934627
      0.57813157	      0.21259276	      0.32759746	      0.06341507	      0.35934663
      0.57821737	      0.21259275	      0.32759656	      0.06341716	      0.35934698
      0.57831848	      0.21259273	      0.32759549	      0.06341964	      0.35934740
      0.57840746	      0.21259271	      0.32759455	      0.06342182	      0.35934777
      0.57849644	      0.21259269	      0.32759360	      0.06342401	      0.35934814
      0.57858542	      0.21259267	      0.32759265	      0.06342621	      0.35934851
      0.57867441	      0.21259265	      0.32759169	      0.06342842	      0.35934888
      0.57876339	      0.21259263	      0.32759073	      0.06343063	      0.35934926
      0.57885237	      0.21259261	      0.32758977	      0.06343285	      0.35934963
      0.57894135	      0.21259259	      0.32758880	      0.06343508	      0.35935001
      0.57903033	      0.21259257	      0.32758783	      0.06343732	      0.35935038
      0.57911931	      0.21259255	      0.32758686	      0.06343956	      0.35935076
      0.57920830	      0.21259254	      0.32758588	      0.06344181	      0.35935114
      0.57929728	      0.21259252	      0.32758490	      0.06344407	      0.35935152
      0.57938626	      0.21259250	      0.32758391	      0.06344634	      0.35935190
      0.57947524	      0.21259248	      0.32758292	      0.06344861	      0.35935228
      0.57956422	      0.21259246	      0.32758192	      0.06345090	      0.35935266
      0.57965321	      0.21259244	      0.32758093	      0.06345319	      0.35935304
      0.57974219	      0.21259242	      0.32757992	      0.06345548	      0.35935343
      0.57983117	      0.21259240	      0.32757892	      0.06345779	      0.35935381
      0.57992015	      0.21259238	      0.32757791	      0.06346010	      0.35935420
      0.58000913	      0.21259236	      0.32757690	      0.06346242	      0.35935458
      0.58008917	      0.21259235	      0.32757598	      0.06346451	      0.35935493
      0.58016920	      0.21259233	      0.32757506	      0.06346661	      0.35935528
      0.58027175	      0.21259231	      0.32757388	      0.06346931	      0.35935573
      0.58035685	      0.21259229	      0.32757290	      0.06347156	      0.35935610
      0.58044195	      0.21259227	      0.32757191	      0.06347381	      0.35935647
      0.58052706	      0.21259225	      0.32757092	      0.06347608	      0.35935685
      0.58062934	      0.21259223	      0.32756973	      0.06347880	      0.35935730
      0.58070877	      0.21259221	      0.32756880	      0.06348093	      0.35935765
      0.58078820	      0.21259220	      0.32756786	      0.06348306	      0.35935800
      0.58088473	      0.21259218	      0.32756672	      0.06348566	      0.35935842
      0.58097852	      0.21259216	      0.32756561	      0.06348819	      0.35935884
      0.58107231	      0.21259214	      0.32756449	      0.06349073	      0.35935926
      0.58115643	      0.21259212	      0.32756349	      0.06349302	      0.35935963
      0.58124055	      0.21259210	      0.32756248	      0.06349531	      0.35936000
      0.58132467	      0.21259208	      0.32756147	      0.06349761	      0.35936038
      0.58140878	      0.21259206	      0.32756046	      0.06349992	      0.35936075
      0.58152472	      0.21259204	      0.32755906	      0.06350311	      0.35936127
      0.58159545	      0.21259202	      0.32755820	      0.06350507	      0.35936159
      0.58166618	      0.21259201	      0.32755733	      0.06350702	      0.35936191
      0.58177889	      0.21259198	      0.32755596	      0.06351016	      0.35936241
      0.58187995	      0.21259196	      0.32755472	      0.06351297	      0.35936287
      0.58201978	      0.21259193	      0.32755299	      0.06351689	      0.35936349
      0.58209065	      0.21259191	      0.32755212	      0.06351888	      0.35936381
      0.58216152	      0.21259190	      0.32755124	      0.06352087	      0.35936413
      0.58229489	      0.21259187	      0.32754958	      0.06352464	      0.35936474
      0.58236804	      0.21259185	      0.32754866	      0.06352672	      0.35936507
      0.58244118	      0.21259184	      0.32754775	      0.06352880	      0.35936540
      0.58255506	      0.21259181	      0.32754631	      0.06353205	      0.35936591
      0.58265213	      0.21259179	      0.32754509	      0.06353483	      0.35936635
      0.58274920	      0.21259177	      0.32754386	      0.06353762	      0.35936679
      0.58283128	      0.21259175	      0.32754282	      0.06353998	      0.35936717
      0.58291336	      0.21259173	      0.32754177	      0.06354235	      0.35936754
      0.58299544	      0.21259171	      0.32754072	      0.06354473	      0.35936791
      0.58310294	      0.21259169	      0.32753934	      0.06354785	      0.35936840
      0.58318586	      0.21259167	      0.32753828	      0.06355027	      0.35936878
      0.58326878	      0.21259165	      0.32753721	      0.06355270	      0.35936916
      0.58335170	      0.21259163	      0.32753614	      0.06355513	      0.35936953
      0.58345876	      0.21259161	      0.32753475	      0.06355827	      0.35937002
      0.58354044	      0.21259159	      0.32753368	      0.06356068	      0.35937040
      0.58362213	      0.21259157	      0.32753262	      0.06356310	      0.35937077
      0.58372081	      0.21259155	      0.32753133	      0.06356603	      0.35937122
      0.58380913	      0.21259153	      0.32753017	      0.06356865	      0.35937162
      0.58389746	      0.21259151	      0.32752900	      0.06357129	      0.35937203
      0.58398579	      0.21259149	      0.32752784	      0.06357393	      0.35937243
      0.58407411	      0.21259147	      0.32752667	      0.06357658	      0.35937284
      0.58416244	      0.21259145	      0.32752549	      0.06357924	      0.35937324
      0.58425076	      0.21259143	      0.32752432	      0.06358191	      0.35937365
      0.58433909	      0.21259141	      0.32752314	      0.06358458	      0.35937405
      0.58442742	      0.21259139	      0.32752195	      0.06358726	      0.35937445
      0.58451574	      0.21259137	      0.32752077	      0.06358995	      0.35937486
      0.58460407	      0.21259135	      0.32751958	      0.06359265	      0.35937526
      0.58469239	      0.21259133	      0.32751839	      0.06359535	      0.35937567
      0.58478072	      0.21259131	      0.32751719	      0.06359806	      0.35937607
      0.58486905	      0.21259129	      0.32751599	      0.06360078	      0.35937648
      0.58494757	      0.21259127	      0.32751492	      0.06360320	      0.35937684
      0.58502609	      0.21259125	      0.32751385	      0.06360563	      0.35937720
      0.58512332	      0.21259123	      0.32751252	      0.06360865	      0.35937765
      0.58522055	      0.21259121	      0.32751119	      0.06361167	      0.35937809
      0.58530010	      0.21259119	      0.32751009	      0.06361415	      0.35937846
      0.58537966	      0.21259117	      0.32750900	      0.06361664	      0.35937882
      0.58547784	      0.21259115	      0.32750764	      0.06361972	      0.35937927
      0.58557601	      0.21259113	      0.32750628	      0.06362281	      0.35937972
      0.58565203	      0.21259111	      0.32750522	      0.06362520	      0.35938007
      0.58572805	      0.21259109	      0.32750416	      0.06362761	      0.35938042
      0.58583111	      0.21259107	      0.32750273	      0.06363087	      0.35938089
      0.58593417	      0.21259104	      0.32750128	      0.06363415	      0.35938137
      0.58600677	      0.21259103	      0.32750026	      0.06363646	      0.35938170
      0.58607936	      0.21259101	      0.32749924	      0.06363878	      0.35938203
      0.58618942	      0.21259099	      0.32749769	      0.06364231	      0.35938254
      0.58628029	      0.21259096	      0.32749641	      0.06364523	      0.35938295
      0.58637117	      0.21259094	      0.32749512	      0.06364816	      0.35938337
      0.58646204	      0.21259092	      0.32749383	      0.06365109	      0.35938379
      0.58655291	      0.21259090	      0.32749253	      0.06365404	      0.35938420
      0.58663105	      0.21259088	      0.32749142	      0.06365657	      0.35938456
      0.58670920	      0.21259086	      0.32749030	      0.06365912	      0.35938492
      0.58680671	      0.21259084	      0.32748890	      0.06366230	      0.35938536
      0.58690423	      0.21259082	      0.32748750	      0.06366549	      0.35938581
      0.58698284	      0.21259080	      0.32748636	      0.06366807	      0.35938617
      0.58706146	      0.21259078	      0.32748523	      0.06367066	      0.35938653
      0.58715997	      0.21259076	      0.32748380	      0.06367391	      0.35938698
      0.58725849	      0.21259074	      0.32748237	      0.06367716	      0.35938743
      0.58733431	      0.21259072	      0.32748127	      0.06367968	      0.35938778
      0.58741014	      0.21259070	      0.32748017	      0.06368220	      0.35938812
      0.58751256	      0.21259068	      0.32747867	      0.06368561	      0.35938859
      0.58761499	      0.21259065	      0.32747717	      0.06368903	      0.35938906
      0.58768817	      0.21259064	      0.32747610	      0.06369148	      0.35938939
      0.58776136	      0.21259062	      0.32747502	      0.06369394	      0.35938973
      0.58786893	      0.21259059	      0.32747343	      0.06369755	      0.35939022
      0.58795995	      0.21259057	      0.32747209	      0.06370063	      0.35939063
      0.58805097	      0.21259055	      0.32747074	      0.06370370	      0.35939105
      0.58814199	      0.21259053	      0.32746939	      0.06370679	      0.35939146
      0.58822305	      0.21259051	      0.32746819	      0.06370955	      0.35939183
      0.58830411	      0.21259049	      0.32746698	      0.06371231	      0.35939220
      0.58838517	      0.21259047	      0.32746577	      0.06371508	      0.35939256
      0.58849051	      0.21259045	      0.32746419	      0.06371868	      0.35939304
      0.58857274	      0.21259043	      0.32746296	      0.06372151	      0.35939342
      0.58865497	      0.21259041	      0.32746172	      0.06372434	      0.35939379
      0.58873720	      0.21259039	      0.32746049	      0.06372717	      0.35939416
      0.58884218	      0.21259036	      0.32745890	      0.06373080	      0.35939464
      0.58892279	      0.21259035	      0.32745768	      0.06373360	      0.35939500
      0.58900340	      0.21259033	      0.32745646	      0.06373640	      0.35939537
      0.58910067	      0.21259030	      0.32745499	      0.06373978	      0.35939581
      0.58919794	      0.21259028	      0.32745351	      0.06374318	      0.35939625
      0.58927174	      0.21259026	      0.32745238	      0.06374576	      0.35939658
      0.58934555	      0.21259024	      0.32745125	      0.06374835	      0.35939692
      0.58945003	      0.21259022	      0.32744966	      0.06375202	      0.35939739
      0.58954095	      0.21259020	      0.32744826	      0.06375523	      0.35939780
      0.58963186	      0.21259018	      0.32744686	      0.06375844	      0.35939821
      0.58972278	      0.21259016	      0.32744546	      0.06376166	      0.35939862
      0.58980210	      0.21259014	      0.32744424	      0.06376448	      0.35939897
      0.58988143	      0.21259012	      0.32744302	      0.06376730	      0.35939933
      0.58996076	      0.21259010	      0.32744179	      0.06377013	      0.35939969
      0.59007111	      0.21259007	      0.32744008	      0.06377407	      0.35940018
      0.59015216	      0.21259005	      0.32743882	      0.06377698	      0.35940055
      0.59023320	      0.21259003	      0.32743756	      0.06377989	      0.35940091
      0.59033078	      0.21259001	      0.32743603	      0.06378340	      0.35940135
      0.59041724	      0.21258999	      0.32743468	      0.06378652	      0.35940174
      0.59050371	      0.21258997	      0.32743333	      0.06378964	      0.35940212
      0.59059017	      0.21258995	      0.32743197	      0.06379278	      0.35940251
      0.59067663	      0.21258993	      0.32743061	      0.06379592	      0.35940290
      0.59076309	      0.21258991	      0.32742925	      0.06379907	      0.35940328
      0.59084955	      0.21258989	      0.32742789	      0.06380222	      0.35940367
      0.59093601	      0.21258987	      0.32742652	      0.06380538	      0.35940405
      0.59102247	      0.21258985	      0.32742515	      0.06380855	      0.35940444
      0.59110893	      0.21258982	      0.32742378	      0.06381173	      0.35940483
      0.59119539	      0.21258980	      0.32742241	      0.06381491	      0.35940521
      0.59128185	      0.21258978	      0.32742103	      0.06381810	      0.35940559
      0.59136831	      0.21258976	      0.32741966	      0.06382130	      0.35940598
      0.59145478	      0.21258974	      0.32741828	      0.06382450	      0.35940636
      0.59154124	      0.21258972	      0.32741689	      0.06382771	      0.35940675
      0.59162770	      0.21258970	      0.32741551	      0.06383093	      0.35940713
      0.59171416	      0.21258968	      0.32741412	      0.06383416	      0.35940751
      0.59180062	      0.21258966	      0.32741273	      0.06383739	      0.35940790
      0.59188708	      0.21258964	      0.32741134	      0.06384063	      0.35940828
      0.59197354	      0.21258962	      0.32740994	      0.06384388	      0.35940866
      0.59206000	      0.21258960	      0.32740855	      0.06384713	      0.35940904
      0.59214646	      0.21258958	      0.32740715	      0.06385039	      0.35940942
      0.59223292	      0.21258955	      0.32740575	      0.06385366	      0.35940981
      0.59231939	      0.21258953	      0.32740434	      0.06385694	      0.35941019
      0.59240585	      0.21258951	      0.32740294	      0.06386022	      0.35941057
      0.59249231	      0.21258949	      0.32740153	      0.06386351	      0.35941095
      0.59257877	      0.21258947	      0.32740012	      0.06386680	      0.35941133
      0.59266523	      0.21258945	      0.32739871	      0.06387010	      0.35941171
      0.59275169	      0.21258943	      0.32739729	      0.06387341	      0.35941209
      0.59283815	      0.21258941	      0.32739587	      0.06387673	      0.35941247
      0.59292461	      0.21258939	      0.32739445	      0.06388006	      0.35941285
      0.59301107	      0.21258937	      0.32739303	      0.06388339	      0.35941322
      0.59309753	      0.21258935	      0.32739161	      0.06388673	      0.35941360
      0.59318400	      0.21258933	      0.32739018	      0.06389007	      0.35941398
      0.59327046	      0.21258930	      0.32738875	      0.06389342	      0.35941436
      0.59335692	      0.21258928	      0.32738732	      0.06389678	      0.35941474
      0.59344338	      0.21258926	      0.32738589	      0.06390015	      0.35941511
      0.59352984	      0.21258924	      0.32738446	      0.06390352	      0.35941549
      0.59361630	      0.21258922	      0.32738302	      0.06390690	      0.35941587
      0.59370276	      0.21258920	      0.32738158	      0.06391029	      0.35941624
      0.59378922	      0.21258918	      0.32738014	      0.06391368	      0.35941662
      0.59387568	      0.21258916	      0.32737869	      0.06391708	      0.35941699
      0.59396214	      0.21258914	      0.32737725	      0.06392049	      0.35941737
      0.59404860	      0.21258912	      0.32737580	      0.06392391	      0.35941774
      0.59413507	      0.21258910	      0.32737435	      0.06392733	      0.35941812
      0.59422153	      0.21258907	      0.32737290	      0.06393076	      0.35941849
      0.59429925	      0.21258906	      0.32737159	      0.06393385	      0.35941883
      0.59437698	      0.21258904	      0.32737028	      0.06393694	      0.35941916
      0.59447124	      0.21258901	      0.32736869	      0.06394070	      0.35941957
      0.59456550	      0.21258899	      0.32736710	      0.06394447	      0.35941998
      0.59464506	      0.21258897	      0.32736575	      0.06394766	      0.35942032
      0.59472462	      0.21258895	      0.32736440	      0.06395085	      0.35942066
      0.59480419	      0.21258893	      0.32736305	      0.06395405	      0.35942100
      0.59491107	      0.21258891	      0.32736124	      0.06395836	      0.35942146
      0.59499126	      0.21258889	      0.32735987	      0.06396160	      0.35942181
      0.59507145	      0.21258887	      0.32735851	      0.06396484	      0.35942215
      0.59515165	      0.21258885	      0.32735714	      0.06396809	      0.35942250
      0.59525942	      0.21258882	      0.32735530	      0.06397247	      0.35942296
      0.59533805	      0.21258880	      0.32735395	      0.06397567	      0.35942329
      0.59541668	      0.21258878	      0.32735261	      0.06397888	      0.35942363
      0.59551479	      0.21258876	      0.32735092	      0.06398289	      0.35942405
      0.59560185	      0.21258874	      0.32734943	      0.06398645	      0.35942442
      0.59568891	      0.21258872	      0.32734793	      0.06399003	      0.35942479
      0.59577597	      0.21258870	      0.32734643	      0.06399360	      0.35942516
      0.59586303	      0.21258868	      0.32734493	      0.06399719	      0.35942553
      0.59595009	      0.21258866	      0.32734343	      0.06400078	      0.35942590
      0.59603715	      0.21258863	      0.32734192	      0.06400438	      0.35942627
      0.59611436	      0.21258862	      0.32734058	      0.06400758	      0.35942660
      0.59619158	      0.21258860	      0.32733924	      0.06401079	      0.35942693
      0.59628627	      0.21258857	      0.32733760	      0.06401473	      0.35942733
      0.59638096	      0.21258855	      0.32733595	      0.06401867	      0.35942773
      0.59645884	      0.21258853	      0.32733460	      0.06402192	      0.35942806
      0.59653672	      0.21258851	      0.32733324	      0.06402518	      0.35942839
      0.59663250	      0.21258849	      0.32733157	      0.06402920	      0.35942879
      0.59672829	      0.21258847	      0.32732990	      0.06403322	      0.35942920
      0.59680293	      0.21258845	      0.32732859	      0.06403636	      0.35942951
      0.59687757	      0.21258843	      0.32732728	      0.06403950	      0.35942983
      0.59697783	      0.21258840	      0.32732552	      0.06404374	      0.35943025
      0.59707809	      0.21258838	      0.32732376	      0.06404798	      0.35943067
      0.59714953	      0.21258836	      0.32732251	      0.06405101	      0.35943097
      0.59722097	      0.21258835	      0.32732125	      0.06405404	      0.35943127
      0.59732758	      0.21258832	      0.32731937	      0.06405858	      0.35943172
      0.59741638	      0.21258830	      0.32731780	      0.06406236	      0.35943209
      0.59750518	      0.21258828	      0.32731623	      0.06406616	      0.35943246
      0.59759399	      0.21258825	      0.32731466	      0.06406996	      0.35943283
      0.59768279	      0.21258823	      0.32731309	      0.06407377	      0.35943320
      0.59775928	      0.21258821	      0.32731173	      0.06407705	      0.35943352
      0.59783576	      0.21258820	      0.32731037	      0.06408034	      0.35943384
      0.59793107	      0.21258817	      0.32730868	      0.06408445	      0.35943423
      0.59802638	      0.21258815	      0.32730698	      0.06408857	      0.35943463
      0.59810332	      0.21258813	      0.32730561	      0.06409190	      0.35943495
      0.59818026	      0.21258811	      0.32730424	      0.06409523	      0.35943527
      0.59827658	      0.21258809	      0.32730252	      0.06409941	      0.35943567
      0.59837290	      0.21258806	      0.32730080	      0.06410361	      0.35943607
      0.59844709	      0.21258805	      0.32729947	      0.06410684	      0.35943638
      0.59852128	      0.21258803	      0.32729814	      0.06411008	      0.35943668
      0.59862147	      0.21258800	      0.32729634	      0.06411446	      0.35943710
      0.59872165	      0.21258798	      0.32729454	      0.06411885	      0.35943751
      0.59879323	      0.21258796	      0.32729325	      0.06412200	      0.35943781
      0.59886480	      0.21258794	      0.32729197	      0.06412514	      0.35943810
      0.59897011	      0.21258792	      0.32729007	      0.06412978	      0.35943854
      0.59905914	      0.21258790	      0.32728846	      0.06413372	      0.35943890
      0.59914816	      0.21258787	      0.32728685	      0.06413765	      0.35943927
      0.59923718	      0.21258785	      0.32728524	      0.06414160	      0.35943963
      0.59931659	      0.21258783	      0.32728381	      0.06414512	      0.35943996
      0.59939600	      0.21258781	      0.32728237	      0.06414865	      0.35944029
      0.59947541	      0.21258779	      0.32728093	      0.06415219	      0.35944061
      0.59957812	      0.21258777	      0.32727906	      0.06415677	      0.35944103
      0.59965869	      0.21258775	      0.32727759	      0.06416038	      0.35944136
      0.59973925	      0.21258773	      0.32727613	      0.06416398	      0.35944169
      0.59981982	      0.21258771	      0.32727466	      0.06416760	      0.35944202
      0.59992211	      0.21258769	      0.32727279	      0.06417219	      0.35944244
      0.60000113	      0.21258767	      0.32727135	      0.06417575	      0.35944276
      0.60008015	      0.21258765	      0.32726991	      0.06417931	      0.35944308
      0.60017509	      0.21258762	      0.32726817	      0.06418360	      0.35944346
      0.60027004	      0.21258760	      0.32726643	      0.06418790	      0.35944385
      0.60034249	      0.21258758	      0.32726510	      0.06419118	      0.35944414
      0.60041495	      0.21258756	      0.32726377	      0.06419447	      0.35944444
      0.60051679	      0.21258754	      0.32726190	      0.06419911	      0.35944485
      0.60060563	      0.21258752	      0.32726027	      0.06420315	      0.35944521
      0.60069447	      0.21258750	      0.32725863	      0.06420721	      0.35944557
      0.60078332	      0.21258747	      0.32725699	      0.06421127	      0.35944593
      0.60086123	      0.21258746	      0.32725555	      0.06421484	      0.35944624
      0.60093914	      0.21258744	      0.32725411	      0.06421842	      0.35944656
      0.60101705	      0.21258742	      0.32725267	      0.06422200	      0.35944687
      0.60112399	      0.21258739	      0.32725070	      0.06422692	      0.35944730
      0.60120355	      0.21258737	      0.32724922	      0.06423059	      0.35944762
      0.60128312	      0.21258735	      0.32724775	      0.06423426	      0.35944794
      0.60136268	      0.21258733	      0.32724627	      0.06423794	      0.35944826
      0.60146841	      0.21258731	      0.32724431	      0.06424284	      0.35944869
      0.60154613	      0.21258729	      0.32724286	      0.06424645	      0.35944900
      0.60162385	      0.21258727	      0.32724141	      0.06425007	      0.35944931
      0.60172062	      0.21258725	      0.32723961	      0.06425458	      0.35944970
      0.60180676	      0.21258722	      0.32723800	      0.06425860	      0.35945004
      0.60189289	      0.21258720	      0.32723640	      0.06426262	      0.35945038
      0.60197903	      0.21258718	      0.32723479	      0.06426665	      0.35945073
      0.60206516	      0.21258716	      0.32723317	      0.06427069	      0.35945107
      0.60215130	      0.21258714	      0.32723156	      0.06427474	      0.35945141
      0.60223743	      0.21258712	      0.32722995	      0.06427879	      0.35945176
      0.60231300	      0.21258710	      0.32722853	      0.06428236	      0.35945206
      0.60238857	      0.21258708	      0.32722711	      0.06428592	      0.35945236
      0.60248312	      0.21258706	      0.32722534	      0.06429039	      0.35945273
      0.60257767	      0.21258704	      0.32722356	      0.06429487	      0.35945311
      0.60265398	      0.21258702	      0.32722212	      0.06429849	      0.35945341
      0.60273029	      0.21258700	      0.32722068	      0.06430212	      0.35945371
      0.60282602	      0.21258697	      0.32721888	      0.06430667	      0.35945409
      0.60292174	      0.21258695	      0.32721707	      0.06431124	      0.35945447
      0.60299460	      0.21258693	      0.32721569	      0.06431471	      0.35945476
      0.60306745	      0.21258692	      0.32721432	      0.06431820	      0.35945504
      0.60316821	      0.21258689	      0.32721241	      0.06432302	      0.35945544
      0.60326897	      0.21258687	      0.32721050	      0.06432786	      0.35945584
      0.60333835	      0.21258685	      0.32720919	      0.06433119	      0.35945611
      0.60340773	      0.21258683	      0.32720787	      0.06433453	      0.35945638
      0.60351601	      0.21258681	      0.32720581	      0.06433975	      0.35945681
      0.60360421	      0.21258678	      0.32720414	      0.06434401	      0.35945715
      0.60369241	      0.21258676	      0.32720246	      0.06434828	      0.35945750
      0.60378061	      0.21258674	      0.32720078	      0.06435255	      0.35945785
      0.60386880	      0.21258672	      0.32719910	      0.06435683	      0.35945819
      0.60394341	      0.21258670	      0.32719767	      0.06436046	      0.35945848
      0.60401801	      0.21258668	      0.32719625	      0.06436409	      0.35945877
      0.60411366	      0.21258666	      0.32719442	      0.06436875	      0.35945915
      0.60420930	      0.21258664	      0.32719259	      0.06437342	      0.35945952
      0.60428431	      0.21258662	      0.32719116	      0.06437709	      0.35945981
      0.60435931	      0.21258660	      0.32718972	      0.06438077	      0.35946010
      0.60445626	      0.21258658	      0.32718786	      0.06438552	      0.35946048
      0.60455321	      0.21258655	      0.32718600	      0.06439029	      0.35946086
      0.60462511	      0.21258653	      0.32718462	      0.06439383	      0.35946114
      0.60469701	      0.21258652	      0.32718324	      0.06439737	      0.35946142
      0.60479875	      0.21258649	      0.32718128	      0.06440239	      0.35946181
      0.60488645	      0.21258647	      0.32717959	      0.06440673	      0.35946215
      0.60497415	      0.21258645	      0.32717790	      0.06441107	      0.35946249
      0.60506185	      0.21258643	      0.32717621	      0.06441542	      0.35946283
      0.60514955	      0.21258641	      0.32717452	      0.06441978	      0.35946317
      0.60522357	      0.21258639	      0.32717309	      0.06442347	      0.35946345
      0.60529759	      0.21258637	      0.32717166	      0.06442715	      0.35946374
      0.60539373	      0.21258635	      0.32716980	      0.06443195	      0.35946411
      0.60548986	      0.21258632	      0.32716794	      0.06443676	      0.35946448
      0.60556375	      0.21258630	      0.32716651	      0.06444046	      0.35946476
      0.60563763	      0.21258629	      0.32716508	      0.06444416	      0.35946505
      0.60573609	      0.21258626	      0.32716317	      0.06444910	      0.35946542
      0.60583456	      0.21258624	      0.32716126	      0.06445406	      0.35946580
      0.60590448	      0.21258622	      0.32715990	      0.06445758	      0.35946607
      0.60597441	      0.21258620	      0.32715854	      0.06446111	      0.35946634
      0.60607993	      0.21258618	      0.32715648	      0.06446644	      0.35946674
      0.60616756	      0.21258616	      0.32715478	      0.06447087	      0.35946708
      0.60625519	      0.21258613	      0.32715307	      0.06447531	      0.35946741
      0.60634282	      0.21258611	      0.32715136	      0.06447976	      0.35946774
      0.60643045	      0.21258609	      0.32714965	      0.06448421	      0.35946808
      0.60650476	      0.21258607	      0.32714820	      0.06448800	      0.35946836
      0.60657906	      0.21258606	      0.32714674	      0.06449178	      0.35946864
      0.60667416	      0.21258603	      0.32714488	      0.06449664	      0.35946901
      0.60676926	      0.21258601	      0.32714302	      0.06450150	      0.35946937
      0.60684403	      0.21258599	      0.32714156	      0.06450533	      0.35946965
      0.60691879	      0.21258597	      0.32714009	      0.06450916	      0.35946993
      0.60701513	      0.21258595	      0.32713820	      0.06451411	      0.35947030
      0.60711147	      0.21258592	      0.32713631	      0.06451907	      0.35947066
      0.60718315	      0.21258591	      0.32713490	      0.06452276	      0.35947094
      0.60725484	      0.21258589	      0.32713349	      0.06452646	      0.35947121
      0.60735589	      0.21258586	      0.32713151	      0.06453168	      0.35947159
      0.60744314	      0.21258584	      0.32712979	      0.06453619	      0.35947192
      0.60753038	      0.21258582	      0.32712807	      0.06454071	      0.35947225
      0.60761763	      0.21258580	      0.32712635	      0.06454524	      0.35947257
      0.60770488	      0.21258578	      0.32712463	      0.06454977	      0.35947290
      0.60777871	      0.21258576	      0.32712317	      0.06455362	      0.35947318
      0.60785254	      0.21258574	      0.32712171	      0.06455746	      0.35947346
      0.60794801	      0.21258572	      0.32711982	      0.06456244	      0.35947382
      0.60804348	      0.21258570	      0.32711793	      0.06456743	      0.35947418
      0.60811720	      0.21258568	      0.32711648	      0.06457129	      0.35947445
      0.60819092	      0.21258566	      0.32711501	      0.06457516	      0.35947473
      0.60828863	      0.21258564	      0.32711308	      0.06458029	      0.35947509
      0.60838633	      0.21258561	      0.32711114	      0.06458542	      0.35947546
      0.60845620	      0.21258560	      0.32710975	      0.06458910	      0.35947572
      0.60852606	      0.21258558	      0.32710837	      0.06459278	      0.35947598
      0.60863052	      0.21258555	      0.32710629	      0.06459830	      0.35947637
      0.60871768	      0.21258553	      0.32710456	      0.06460290	      0.35947669
      0.60880484	      0.21258551	      0.32710282	      0.06460752	      0.35947702
      0.60889200	      0.21258549	      0.32710109	      0.06461214	      0.35947734
      0.60897917	      0.21258547	      0.32709935	      0.06461677	      0.35947767
      0.60905329	      0.21258545	      0.32709787	      0.06462071	      0.35947794
      0.60912741	      0.21258543	      0.32709639	      0.06462466	      0.35947822
      0.60922186	      0.21258541	      0.32709451	      0.06462969	      0.35947857
      0.60931632	      0.21258539	      0.32709262	      0.06463473	      0.35947892
      0.60939089	      0.21258537	      0.32709113	      0.06463872	      0.35947919
      0.60946547	      0.21258535	      0.32708964	      0.06464272	      0.35947947
      0.60956112	      0.21258533	      0.32708772	      0.06464784	      0.35947982
      0.60965678	      0.21258530	      0.32708581	      0.06465298	      0.35948018
      0.60972834	      0.21258528	      0.32708437	      0.06465683	      0.35948044
      0.60979990	      0.21258527	      0.32708294	      0.06466068	      0.35948070
      0.60990012	      0.21258524	      0.32708093	      0.06466608	      0.35948107
      0.60998689	      0.21258522	      0.32707919	      0.06467077	      0.35948139
      0.61007366	      0.21258520	      0.32707744	      0.06467546	      0.35948171
      0.61016043	      0.21258518	      0.32707570	      0.06468016	      0.35948203
      0.61024721	      0.21258516	      0.32707395	      0.06468486	      0.35948235
      0.61032096	      0.21258514	      0.32707247	      0.06468886	      0.35948262
      0.61039471	      0.21258512	      0.32707098	      0.06469287	      0.35948289
      0.61048938	      0.21258510	      0.32706908	      0.06469803	      0.35948324
      0.61058406	      0.21258508	      0.32706717	      0.06470319	      0.35948358
      0.61065773	      0.21258506	      0.32706568	      0.06470721	      0.35948385
      0.61073140	      0.21258504	      0.32706419	      0.06471123	      0.35948412
      0.61082818	      0.21258502	      0.32706224	      0.06471653	      0.35948448
      0.61092496	      0.21258499	      0.32706028	      0.06472184	      0.35948483
      0.61099492	      0.21258498	      0.32705887	      0.06472568	      0.35948508
      0.61106488	      0.21258496	      0.32705745	      0.06472952	      0.35948534
      0.61116798	      0.21258493	      0.32705537	      0.06473519	      0.35948571
      0.61125463	      0.21258491	      0.32705361	      0.06473997	      0.35948603
      0.61134129	      0.21258489	      0.32705186	      0.06474475	      0.35948634
      0.61142794	      0.21258487	      0.32705010	      0.06474954	      0.35948666
      0.61151460	      0.21258485	      0.32704834	      0.06475433	      0.35948697
      0.61158867	      0.21258483	      0.32704684	      0.06475843	      0.35948724
      0.61166274	      0.21258481	      0.32704533	      0.06476254	      0.35948751
      0.61175638	      0.21258479	      0.32704343	      0.06476774	      0.35948785
      0.61185003	      0.21258477	      0.32704153	      0.06477295	      0.35948819
      0.61192455	      0.21258475	      0.32704001	      0.06477710	      0.35948846
      0.61199908	      0.21258473	      0.32703849	      0.06478126	      0.35948873
      0.61209385	      0.21258471	      0.32703656	      0.06478655	      0.35948907
      0.61218863	      0.21258468	      0.32703463	      0.06479185	      0.35948941
      0.61226025	      0.21258467	      0.32703317	      0.06479586	      0.35948967
      0.61233187	      0.21258465	      0.32703171	      0.06479987	      0.35948992
      0.61243094	      0.21258462	      0.32702969	      0.06480543	      0.35949028
      0.61253000	      0.21258460	      0.32702767	      0.06481100	      0.35949064
      0.61259880	      0.21258458	      0.32702626	      0.06481487	      0.35949088
      0.61266759	      0.21258457	      0.32702486	      0.06481875	      0.35949113
      0.61277262	      0.21258454	      0.32702271	      0.06482468	      0.35949151
      0.61285986	      0.21258452	      0.32702092	      0.06482960	      0.35949182
      0.61294710	      0.21258450	      0.32701914	      0.06483454	      0.35949213
      0.61303434	      0.21258448	      0.32701735	      0.06483948	      0.35949244
      0.61311120	      0.21258446	      0.32701578	      0.06484384	      0.35949272
      0.61318807	      0.21258444	      0.32701420	      0.06484821	      0.35949299
      0.61326494	      0.21258442	      0.32701262	      0.06485258	      0.35949327
      0.61336732	      0.21258440	      0.32701052	      0.06485841	      0.35949363
      0.61344553	      0.21258438	      0.32700892	      0.06486287	      0.35949391
      0.61352374	      0.21258436	      0.32700731	      0.06486733	      0.35949419
      0.61360195	      0.21258434	      0.32700570	      0.06487180	      0.35949447
      0.61370357	      0.21258431	      0.32700361	      0.06487762	      0.35949483
      0.61378017	      0.21258430	      0.32700204	      0.06488201	      0.35949510
      0.61385676	      0.21258428	      0.32700046	      0.06488640	      0.35949537
      0.61395041	      0.21258425	      0.32699853	      0.06489178	      0.35949570
      0.61403450	      0.21258423	      0.32699680	      0.06489662	      0.35949600
      0.61411860	      0.21258421	      0.32699507	      0.06490146	      0.35949630
      0.61420270	      0.21258419	      0.32699333	      0.06490631	      0.35949660
      0.61428680	      0.21258417	      0.32699160	      0.06491117	      0.35949689
      0.61437089	      0.21258415	      0.32698986	      0.06491603	      0.35949719
      0.61445499	      0.21258413	      0.32698812	      0.06492090	      0.35949749
      0.61453021	      0.21258411	      0.32698657	      0.06492526	      0.35949775
      0.61460543	      0.21258410	      0.32698502	      0.06492962	      0.35949802
      0.61469631	      0.21258407	      0.32698314	      0.06493490	      0.35949834
      0.61478720	      0.21258405	      0.32698126	      0.06494019	      0.35949866
      0.61486313	      0.21258403	      0.32697968	      0.06494461	      0.35949893
      0.61493906	      0.21258401	      0.32697811	      0.06494904	      0.35949919
      0.61503079	      0.21258399	      0.32697621	      0.06495439	      0.35949951
      0.61512253	      0.21258397	      0.32697431	      0.06495975	      0.35949984
      0.61519561	      0.21258395	      0.32697279	      0.06496403	      0.35950009
      0.61526870	      0.21258393	      0.32697128	      0.06496831	      0.35950035
      0.61536417	      0.21258391	      0.32696930	      0.06497391	      0.35950068
      0.61545964	      0.21258389	      0.32696731	      0.06497952	      0.35950102
      0.61553002	      0.21258387	      0.32696585	      0.06498366	      0.35950126
      0.61560041	      0.21258385	      0.32696439	      0.06498781	      0.35950151
      0.61570086	      0.21258383	      0.32696230	      0.06499373	      0.35950186
      0.61578646	      0.21258381	      0.32696052	      0.06499878	      0.35950216
      0.61587205	      0.21258379	      0.32695874	      0.06500384	      0.35950245
      0.61595765	      0.21258377	      0.32695696	      0.06500891	      0.35950275
      0.61604325	      0.21258375	      0.32695518	      0.06501398	      0.35950305
      0.61611795	      0.21258373	      0.32695362	      0.06501841	      0.35950331
      0.61619265	      0.21258371	      0.32695206	      0.06502285	      0.35950357
      0.61628397	      0.21258369	      0.32695016	      0.06502827	      0.35950389
      0.61637528	      0.21258367	      0.32694825	      0.06503371	      0.35950420
      0.61645039	      0.21258365	      0.32694669	      0.06503819	      0.35950446
      0.61652551	      0.21258363	      0.32694512	      0.06504267	      0.35950472
      0.61661771	      0.21258361	      0.32694319	      0.06504818	      0.35950504
      0.61670992	      0.21258358	      0.32694127	      0.06505369	      0.35950536
      0.61678257	      0.21258357	      0.32693975	      0.06505804	      0.35950561
      0.61685522	      0.21258355	      0.32693823	      0.06506240	      0.35950586
      0.61695074	      0.21258353	      0.32693623	      0.06506813	      0.35950619
      0.61704627	      0.21258350	      0.32693423	      0.06507387	      0.35950652
      0.61711659	      0.21258349	      0.32693276	      0.06507811	      0.35950676
      0.61718691	      0.21258347	      0.32693128	      0.06508234	      0.35950701
      0.61728672	      0.21258344	      0.32692919	      0.06508836	      0.35950735
      0.61737242	      0.21258342	      0.32692740	      0.06509354	      0.35950764
      0.61745812	      0.21258340	      0.32692560	      0.06509872	      0.35950794
      0.61754383	      0.21258338	      0.32692380	      0.06510391	      0.35950823
      0.61762953	      0.21258336	      0.32692200	      0.06510910	      0.35950853
      0.61770254	      0.21258334	      0.32692047	      0.06511353	      0.35950878
      0.61777556	      0.21258333	      0.32691894	      0.06511796	      0.35950903
      0.61786880	      0.21258330	      0.32691698	      0.06512363	      0.35950935
      0.61796204	      0.21258328	      0.32691502	      0.06512931	      0.35950966
      0.61803498	      0.21258326	      0.32691349	      0.06513376	      0.35950991
      0.61810792	      0.21258325	      0.32691195	      0.06513821	      0.35951016
      0.61820316	      0.21258322	      0.32690995	      0.06514402	      0.35951049
      0.61829840	      0.21258320	      0.32690794	      0.06514985	      0.35951081
      0.61836779	      0.21258318	      0.32690648	      0.06515410	      0.35951105
      0.61843718	      0.21258317	      0.32690502	      0.06515835	      0.35951128
      0.61853835	      0.21258314	      0.32690289	      0.06516456	      0.35951163
      0.61862386	      0.21258312	      0.32690109	      0.06516982	      0.35951192
      0.61870937	      0.21258310	      0.32689928	      0.06517508	      0.35951221
      0.61879487	      0.21258308	      0.32689748	      0.06518034	      0.35951250
      0.61888038	      0.21258306	      0.32689567	      0.06518562	      0.35951279
      0.61895369	      0.21258304	      0.32689413	      0.06519014	      0.35951304
      0.61902699	      0.21258302	      0.32689258	      0.06519467	      0.35951329
      0.61911927	      0.21258300	      0.32689063	      0.06520038	      0.35951360
      0.61921155	      0.21258298	      0.32688868	      0.06520610	      0.35951391
      0.61928530	      0.21258296	      0.32688712	      0.06521067	      0.35951416
      0.61935905	      0.21258294	      0.32688556	      0.06521525	      0.35951441
      0.61945243	      0.21258292	      0.32688359	      0.06522105	      0.35951472
      0.61954581	      0.21258290	      0.32688161	      0.06522686	      0.35951504
      0.61961673	      0.21258288	      0.32688011	      0.06523128	      0.35951528
      0.61968765	      0.21258286	      0.32687861	      0.06523570	      0.35951552
      0.61978518	      0.21258284	      0.32687654	      0.06524179	      0.35951584
      0.61988271	      0.21258282	      0.32687447	      0.06524789	      0.35951617
      0.61995087	      0.21258280	      0.32687303	      0.06525215	      0.35951640
      0.62001903	      0.21258278	      0.32687158	      0.06525642	      0.35951663
      0.62012229	      0.21258276	      0.32686939	      0.06526289	      0.35951698
      0.62020835	      0.21258274	      0.32686757	      0.06526830	      0.35951726
      0.62029440	      0.21258272	      0.32686574	      0.06527371	      0.35951755
      0.62038046	      0.21258270	      0.32686391	      0.06527912	      0.35951784
      0.62045661	      0.21258268	      0.32686230	      0.06528392	      0.35951809
      0.62053277	      0.21258266	      0.32686068	      0.06528872	      0.35951835
      0.62060892	      0.21258264	      0.32685906	      0.06529353	      0.35951860
      0.62070922	      0.21258262	      0.32685693	      0.06529987	      0.35951894
      0.62078665	      0.21258260	      0.32685528	      0.06530477	      0.35951920
      0.62086408	      0.21258258	      0.32685364	      0.06530967	      0.35951945
      0.62094151	      0.21258256	      0.32685199	      0.06531458	      0.35951971
      0.62104111	      0.21258254	      0.32684987	      0.06532090	      0.35952004
      0.62111701	      0.21258252	      0.32684825	      0.06532573	      0.35952030
      0.62119291	      0.21258250	      0.32684664	      0.06533055	      0.35952055
      0.62128498	      0.21258248	      0.32684467	      0.06533642	      0.35952085
      0.62137705	      0.21258246	      0.32684271	      0.06534229	      0.35952116
      0.62144625	      0.21258244	      0.32684124	      0.06534671	      0.35952139
      0.62151545	      0.21258242	      0.32683976	      0.06535113	      0.35952162
      0.62161487	      0.21258240	      0.32683764	      0.06535748	      0.35952195
      0.62170074	      0.21258238	      0.32683581	      0.06536298	      0.35952223
      0.62178662	      0.21258236	      0.32683398	      0.06536849	      0.35952251
      0.62187250	      0.21258234	      0.32683214	      0.06537400	      0.35952280
      0.62194725	      0.21258232	      0.32683055	      0.06537880	      0.35952305
      0.62202201	      0.21258230	      0.32682895	      0.06538361	      0.35952329
      0.62211184	      0.21258228	      0.32682703	      0.06538939	      0.35952359
      0.62220166	      0.21258226	      0.32682511	      0.06539518	      0.35952388
      0.62227609	      0.21258224	      0.32682352	      0.06539998	      0.35952413
      0.62235053	      0.21258222	      0.32682193	      0.06540479	      0.35952437
      0.62244167	      0.21258220	      0.32681998	      0.06541068	      0.35952467
      0.62253281	      0.21258218	      0.32681803	      0.06541658	      0.35952497
      0.62260506	      0.21258216	      0.32681648	      0.06542126	      0.35952521
      0.62267731	      0.21258214	      0.32681494	      0.06542595	      0.35952545
      0.62277149	      0.21258212	      0.32681292	      0.06543206	      0.35952576
      0.62286567	      0.21258210	      0.32681090	      0.06543818	      0.35952606
      0.62293562	      0.21258208	      0.32680940	      0.06544274	      0.35952629
      0.62300557	      0.21258206	      0.32680790	      0.06544729	      0.35952652
      0.62310384	      0.21258204	      0.32680580	      0.06545370	      0.35952684
      0.62318862	      0.21258202	      0.32680398	      0.06545923	      0.35952712
      0.62327340	      0.21258200	      0.32680216	      0.06546477	      0.35952740
      0.62335817	      0.21258198	      0.32680034	      0.06547032	      0.35952767
      0.62344295	      0.21258196	      0.32679852	      0.06547587	      0.35952795
      0.62351561	      0.21258194	      0.32679696	      0.06548063	      0.35952819
      0.62358827	      0.21258192	      0.32679540	      0.06548540	      0.35952842
      0.62368016	      0.21258190	      0.32679343	      0.06549143	      0.35952872
      0.62377204	      0.21258188	      0.32679146	      0.06549747	      0.35952902
      0.62384467	      0.21258186	      0.32678990	      0.06550225	      0.35952925
      0.62391730	      0.21258184	      0.32678833	      0.06550704	      0.35952949
      0.62401101	      0.21258182	      0.32678632	      0.06551322	      0.35952979
      0.62410472	      0.21258180	      0.32678431	      0.06551940	      0.35953010
      0.62417400	      0.21258178	      0.32678282	      0.06552398	      0.35953032
      0.62424328	      0.21258177	      0.32678132	      0.06552857	      0.35953055
      0.62434239	      0.21258174	      0.32677919	      0.06553513	      0.35953087
      0.62442694	      0.21258172	      0.32677737	      0.06554073	      0.35953114
      0.62451149	      0.21258170	      0.32677555	      0.06554634	      0.35953141
      0.62459604	      0.21258168	      0.32677373	      0.06555196	      0.35953169
      0.62468059	      0.21258166	      0.32677191	      0.06555758	      0.35953196
      0.62475360	      0.21258164	      0.32677034	      0.06556244	      0.35953219
      0.62482660	      0.21258163	      0.32676876	      0.06556731	      0.35953243
      0.62491750	      0.21258160	      0.32676681	      0.06557337	      0.35953272
      0.62500839	      0.21258158	      0.32676485	      0.06557944	      0.35953301
      0.62508184	      0.21258156	      0.32676326	      0.06558435	      0.35953325
      0.62515528	      0.21258155	      0.32676168	      0.06558926	      0.35953349
      0.62524719	      0.21258152	      0.32675970	      0.06559542	      0.35953378
      0.62533910	      0.21258150	      0.32675771	      0.06560158	      0.35953407
      0.62540987	      0.21258149	      0.32675618	      0.06560633	      0.35953430
      0.62548063	      0.21258147	      0.32675466	      0.06561108	      0.35953453
      0.62557635	      0.21258145	      0.32675259	      0.06561751	      0.35953483
      0.62567207	      0.21258142	      0.32675052	      0.06562396	      0.35953514
      0.62574026	      0.21258141	      0.32674905	      0.06562855	      0.35953536
      0.62580844	      0.21258139	      0.32674758	      0.06563315	      0.35953558
      0.62590929	      0.21258137	      0.32674540	      0.06563996	      0.35953590
      0.62599426	      0.21258135	      0.32674356	      0.06564570	      0.35953617
      0.62607922	      0.21258133	      0.32674172	      0.06565144	      0.35953644
      0.62616419	      0.21258130	      0.32673989	      0.06565720	      0.35953671
      0.62624014	      0.21258129	      0.32673824	      0.06566235	      0.35953695
      0.62631609	      0.21258127	      0.32673660	      0.06566750	      0.35953719
      0.62639204	      0.21258125	      0.32673496	      0.06567266	      0.35953743
      0.62648963	      0.21258123	      0.32673285	      0.06567929	      0.35953774
      0.62656670	      0.21258121	      0.32673118	      0.06568453	      0.35953799
      0.62664378	      0.21258119	      0.32672951	      0.06568978	      0.35953823
      0.62672085	      0.21258117	      0.32672784	      0.06569504	      0.35953848
      0.62681793	      0.21258115	      0.32672574	      0.06570166	      0.35953878
      0.62689360	      0.21258113	      0.32672410	      0.06570683	      0.35953902
      0.62696927	      0.21258111	      0.32672246	      0.06571201	      0.35953926
      0.62704494	      0.21258109	      0.32672082	      0.06571718	      0.35953950
      0.62714647	      0.21258107	      0.32671862	      0.06572414	      0.35953982
      0.62722142	      0.21258105	      0.32671699	      0.06572928	      0.35954006
      0.62729637	      0.21258103	      0.32671537	      0.06573442	      0.35954030
      0.62738847	      0.21258101	      0.32671337	      0.06574075	      0.35954059
      0.62747039	      0.21258099	      0.32671159	      0.06574639	      0.35954084
      0.62755232	      0.21258097	      0.32670981	      0.06575203	      0.35954110
      0.62763424	      0.21258095	      0.32670804	      0.06575767	      0.35954136
      0.62771616	      0.21258093	      0.32670626	      0.06576332	      0.35954162
      0.62779809	      0.21258091	      0.32670448	      0.06576898	      0.35954187
      0.62788001	      0.21258089	      0.32670270	      0.06577464	      0.35954213
      0.62796193	      0.21258087	      0.32670092	      0.06578031	      0.35954239
      0.62804386	      0.21258086	      0.32669914	      0.06578598	      0.35954264
      0.62812578	      0.21258084	      0.32669736	      0.06579166	      0.35954290
      0.62819859	      0.21258082	      0.32669578	      0.06579671	      0.35954313
      0.62827140	      0.21258080	      0.32669420	      0.06580177	      0.35954336
      0.62836098	      0.21258078	      0.32669225	      0.06580799	      0.35954364
      0.62845056	      0.21258076	      0.32669030	      0.06581422	      0.35954392
      0.62852487	      0.21258074	      0.32668869	      0.06581940	      0.35954415
      0.62859919	      0.21258072	      0.32668707	      0.06582458	      0.35954438
      0.62868888	      0.21258070	      0.32668512	      0.06583083	      0.35954466
      0.62877857	      0.21258068	      0.32668317	      0.06583710	      0.35954494
      0.62885026	      0.21258066	      0.32668161	      0.06584211	      0.35954516
      0.62892196	      0.21258065	      0.32668005	      0.06584712	      0.35954538
      0.62901488	      0.21258062	      0.32667803	      0.06585363	      0.35954567
      0.62910780	      0.21258060	      0.32667600	      0.06586014	      0.35954596
      0.62917741	      0.21258058	      0.32667449	      0.06586503	      0.35954618
      0.62924703	      0.21258057	      0.32667297	      0.06586991	      0.35954639
      0.62934371	      0.21258055	      0.32667087	      0.06587671	      0.35954669
      0.62944040	      0.21258052	      0.32666876	      0.06588351	      0.35954699
      0.62950693	      0.21258051	      0.32666731	      0.06588820	      0.35954720
      0.62957345	      0.21258049	      0.32666586	      0.06589289	      0.35954740
      0.62967657	      0.21258047	      0.32666362	      0.06590016	      0.35954772
      0.62976162	      0.21258045	      0.32666176	      0.06590617	      0.35954799
      0.62984667	      0.21258043	      0.32665991	      0.06591218	      0.35954825
      0.62993171	      0.21258041	      0.32665805	      0.06591820	      0.35954851
      0.63000625	      0.21258039	      0.32665643	      0.06592348	      0.35954874
      0.63008079	      0.21258037	      0.32665480	      0.06592876	      0.35954897
      0.63015533	      0.21258035	      0.32665318	      0.06593405	      0.35954920
      0.63025591	      0.21258033	      0.32665098	      0.06594119	      0.35954951
      0.63033188	      0.21258031	      0.32664933	      0.06594659	      0.35954974
      0.63040785	      0.21258029	      0.32664767	      0.06595200	      0.35954998
      0.63048382	      0.21258027	      0.32664601	      0.06595740	      0.35955021
      0.63058341	      0.21258025	      0.32664384	      0.06596450	      0.35955051
      0.63065778	      0.21258023	      0.32664221	      0.06596981	      0.35955074
      0.63073215	      0.21258021	      0.32664059	      0.06597512	      0.35955097
      0.63082366	      0.21258019	      0.32663859	      0.06598166	      0.35955125
      0.63090552	      0.21258017	      0.32663680	      0.06598751	      0.35955150
      0.63098738	      0.21258015	      0.32663502	      0.06599337	      0.35955175
      0.63106923	      0.21258013	      0.32663323	      0.06599924	      0.35955200
      0.63115109	      0.21258011	      0.32663144	      0.06600511	      0.35955225
      0.63123295	      0.21258010	      0.32662965	      0.06601099	      0.35955250
      0.63131480	      0.21258008	      0.32662786	      0.06601687	      0.35955275
      0.63138806	      0.21258006	      0.32662626	      0.06602214	      0.35955297
      0.63146131	      0.21258004	      0.32662466	      0.06602741	      0.35955320
      0.63154971	      0.21258002	      0.32662273	      0.06603378	      0.35955347
      0.63163812	      0.21258000	      0.32662079	      0.06604016	      0.35955374
      0.63171212	      0.21257998	      0.32661918	      0.06604550	      0.35955396
      0.63178612	      0.21257996	      0.32661756	      0.06605085	      0.35955419
      0.63187528	      0.21257994	      0.32661561	      0.06605729	      0.35955446
      0.63196445	      0.21257992	      0.32661366	      0.06606375	      0.35955473
      0.63203575	      0.21257990	      0.32661210	      0.06606891	      0.35955494
      0.63210705	      0.21257989	      0.32661054	      0.06607408	      0.35955516
      0.63219973	      0.21257987	      0.32660851	      0.06608080	      0.35955544
      0.63229241	      0.21257984	      0.32660648	      0.06608753	      0.35955572
      0.63236119	      0.21257983	      0.32660498	      0.06609253	      0.35955593
      0.63242997	      0.21257981	      0.32660347	      0.06609754	      0.35955614
      0.63252725	      0.21257979	      0.32660134	      0.06610462	      0.35955643
      0.63261440	      0.21257977	      0.32659943	      0.06611097	      0.35955669
      0.63270156	      0.21257975	      0.32659752	      0.06611733	      0.35955696
      0.63277131	      0.21257973	      0.32659600	      0.06612243	      0.35955717
      0.63284106	      0.21257971	      0.32659447	      0.06612752	      0.35955738
      0.63293505	      0.21257969	      0.32659241	      0.06613440	      0.35955766
      0.63302905	      0.21257967	      0.32659035	      0.06614128	      0.35955794
      0.63309787	      0.21257965	      0.32658884	      0.06614632	      0.35955815
      0.63316669	      0.21257964	      0.32658734	      0.06615137	      0.35955836
      0.63326384	      0.21257961	      0.32658521	      0.06615850	      0.35955865
      0.63334711	      0.21257959	      0.32658338	      0.06616462	      0.35955890
      0.63343038	      0.21257957	      0.32658156	      0.06617074	      0.35955915
      0.63351364	      0.21257955	      0.32657973	      0.06617687	      0.35955940
      0.63359691	      0.21257953	      0.32657791	      0.06618300	      0.35955965
      0.63366943	      0.21257952	      0.32657632	      0.06618835	      0.35955987
      0.63374194	      0.21257950	      0.32657473	      0.06619370	      0.35956008
      0.63383109	      0.21257948	      0.32657277	      0.06620028	      0.35956035
      0.63392024	      0.21257946	      0.32657082	      0.06620687	      0.35956062
      0.63399271	      0.21257944	      0.32656923	      0.06621223	      0.35956083
      0.63406518	      0.21257942	      0.32656764	      0.06621760	      0.35956105
      0.63415585	      0.21257940	      0.32656565	      0.06622431	      0.35956132
      0.63424652	      0.21257938	      0.32656366	      0.06623104	      0.35956159
      0.63431611	      0.21257936	      0.32656213	      0.06623620	      0.35956180
      0.63438571	      0.21257935	      0.32656061	      0.06624137	      0.35956201
      0.63448065	      0.21257933	      0.32655852	      0.06624843	      0.35956229
      0.63457559	      0.21257930	      0.32655644	      0.06625550	      0.35956258
      0.63464210	      0.21257929	      0.32655498	      0.06626045	      0.35956277
      0.63470860	      0.21257927	      0.32655352	      0.06626541	      0.35956297
      0.63480991	      0.21257925	      0.32655130	      0.06627297	      0.35956327
      0.63489360	      0.21257923	      0.32654946	      0.06627922	      0.35956352
      0.63497730	      0.21257921	      0.32654762	      0.06628547	      0.35956377
      0.63506099	      0.21257919	      0.32654579	      0.06629173	      0.35956402
      0.63514468	      0.21257917	      0.32654395	      0.06629800	      0.35956427
      0.63521550	      0.21257915	      0.32654239	      0.06630331	      0.35956448
      0.63528633	      0.21257913	      0.32654084	      0.06630862	      0.35956469
      0.63537726	      0.21257911	      0.32653884	      0.06631544	      0.35956496
      0.63546819	      0.21257909	      0.32653684	      0.06632227	      0.35956523
      0.63553936	      0.21257907	      0.32653528	      0.06632762	      0.35956544
      0.63561053	      0.21257906	      0.32653372	      0.06633298	      0.35956566
      0.63570281	      0.21257904	      0.32653169	      0.06633992	      0.35956593
      0.63579509	      0.21257901	      0.32652966	      0.06634688	      0.35956620
      0.63586322	      0.21257900	      0.32652817	      0.06635202	      0.35956641
      0.63593136	      0.21257898	      0.32652667	      0.06635716	      0.35956661
      0.63602844	      0.21257896	      0.32652454	      0.06636450	      0.35956690
      0.63611179	      0.21257894	      0.32652271	      0.06637080	      0.35956714
      0.63619515	      0.21257892	      0.32652087	      0.06637711	      0.35956739
      0.63627850	      0.21257890	      0.32651904	      0.06638342	      0.35956764
      0.63636186	      0.21257888	      0.32651721	      0.06638974	      0.35956788
      0.63643228	      0.21257886	      0.32651566	      0.06639509	      0.35956809
      0.63650269	      0.21257885	      0.32651411	      0.06640043	      0.35956830
      0.63659394	      0.21257883	      0.32651211	      0.06640737	      0.35956857
      0.63668520	      0.21257880	      0.32651010	      0.06641431	      0.35956884
      0.63675561	      0.21257879	      0.32650855	      0.06641967	      0.35956905
      0.63682603	      0.21257877	      0.32650701	      0.06642503	      0.35956926
      0.63691930	      0.21257875	      0.32650496	      0.06643214	      0.35956954
      0.63701257	      0.21257873	      0.32650290	      0.06643926	      0.35956981
      0.63707939	      0.21257871	      0.32650144	      0.06644436	      0.35957001
      0.63714621	      0.21257870	      0.32649997	      0.06644947	      0.35957021
      0.63724574	      0.21257867	      0.32649778	      0.06645708	      0.35957050
      0.63732905	      0.21257865	      0.32649594	      0.06646346	      0.35957075
      0.63741236	      0.21257863	      0.32649411	      0.06646984	      0.35957100
      0.63749567	      0.21257861	      0.32649228	      0.06647623	      0.35957125
      0.63757898	      0.21257859	      0.32649045	      0.06648263	      0.35957149
      0.63764951	      0.21257858	      0.32648890	      0.06648804	      0.35957170
      0.63772004	      0.21257856	      0.32648734	      0.06649346	      0.35957191
      0.63781069	      0.21257854	      0.32648535	      0.06650044	      0.35957218
      0.63790133	      0.21257852	      0.32648336	      0.06650742	      0.35957245
      0.63797225	      0.21257850	      0.32648180	      0.06651288	      0.35957266
      0.63804316	      0.21257848	      0.32648024	      0.06651835	      0.35957287
      0.63813513	      0.21257846	      0.32647821	      0.06652545	      0.35957314
      0.63822709	      0.21257844	      0.32647619	      0.06653255	      0.35957342
      0.63829497	      0.21257843	      0.32647470	      0.06653780	      0.35957362
      0.63836284	      0.21257841	      0.32647320	      0.06654305	      0.35957382
      0.63845962	      0.21257839	      0.32647107	      0.06655054	      0.35957411
      0.63854268	      0.21257837	      0.32646924	      0.06655698	      0.35957435
      0.63862575	      0.21257835	      0.32646742	      0.06656342	      0.35957460
      0.63870882	      0.21257833	      0.32646559	      0.06656987	      0.35957485
      0.63879189	      0.21257831	      0.32646376	      0.06657632	      0.35957510
      0.63886204	      0.21257829	      0.32646222	      0.06658177	      0.35957530
      0.63893219	      0.21257828	      0.32646067	      0.06658723	      0.35957551
      0.63902315	      0.21257825	      0.32645867	      0.06659431	      0.35957578
      0.63911410	      0.21257823	      0.32645667	      0.06660140	      0.35957606
      0.63918426	      0.21257822	      0.32645512	      0.06660687	      0.35957627
      0.63925442	      0.21257820	      0.32645358	      0.06661234	      0.35957647
      0.63934738	      0.21257818	      0.32645153	      0.06661960	      0.35957675
      0.63944034	      0.21257816	      0.32644949	      0.06662687	      0.35957703
      0.63950691	      0.21257814	      0.32644802	      0.06663208	      0.35957723
      0.63957349	      0.21257812	      0.32644656	      0.06663729	      0.35957743
      0.63967269	      0.21257810	      0.32644437	      0.06664506	      0.35957773
      0.63975572	      0.21257808	      0.32644254	      0.06665157	      0.35957798
      0.63983875	      0.21257806	      0.32644072	      0.06665808	      0.35957822
      0.63992177	      0.21257804	      0.32643889	      0.06666460	      0.35957847
      0.64000480	      0.21257802	      0.32643706	      0.06667113	      0.35957872
      0.64007506	      0.21257801	      0.32643551	      0.06667666	      0.35957893
      0.64014532	      0.21257799	      0.32643397	      0.06668219	      0.35957915
      0.64023569	      0.21257797	      0.32643198	      0.06668931	      0.35957942
      0.64032606	      0.21257795	      0.32642999	      0.06669643	      0.35957969
      0.64039670	      0.21257793	      0.32642843	      0.06670200	      0.35957990
      0.64046734	      0.21257792	      0.32642688	      0.06670758	      0.35958012
      0.64055904	      0.21257789	      0.32642486	      0.06671483	      0.35958040
      0.64065074	      0.21257787	      0.32642284	      0.06672208	      0.35958067
      0.64071833	      0.21257786	      0.32642135	      0.06672743	      0.35958088
      0.64078592	      0.21257784	      0.32641986	      0.06673278	      0.35958108
      0.64088246	      0.21257782	      0.32641774	      0.06674043	      0.35958138
      0.64096525	      0.21257780	      0.32641591	      0.06674700	      0.35958163
      0.64104805	      0.21257778	      0.32641409	      0.06675357	      0.35958188
      0.64113085	      0.21257776	      0.32641227	      0.06676015	      0.35958213
      0.64121364	      0.21257774	      0.32641044	      0.06676673	      0.35958238
      0.64128352	      0.21257772	      0.32640891	      0.06677229	      0.35958260
      0.64135339	      0.21257771	      0.32640737	      0.06677785	      0.35958281
      0.64144408	      0.21257769	      0.32640537	      0.06678508	      0.35958309
      0.64153478	      0.21257766	      0.32640337	      0.06679231	      0.35958337
      0.64160466	      0.21257765	      0.32640183	      0.06679789	      0.35958358
      0.64167454	      0.21257763	      0.32640030	      0.06680347	      0.35958380
      0.64176724	      0.21257761	      0.32639825	      0.06681088	      0.35958408
      0.64185994	      0.21257759	      0.32639621	      0.06681830	      0.35958437
      0.64192625	      0.21257757	      0.32639475	      0.06682360	      0.35958457
      0.64199255	      0.21257756	      0.32639329	      0.06682891	      0.35958478
      0.64209151	      0.21257753	      0.32639111	      0.06683685	      0.35958509
      0.64217427	      0.21257752	      0.32638929	      0.06684349	      0.35958534
      0.64225704	      0.21257750	      0.32638747	      0.06685013	      0.35958560
      0.64233980	      0.21257748	      0.32638565	      0.06685678	      0.35958586
      0.64242256	      0.21257746	      0.32638382	      0.06686344	      0.35958612
      0.64249253	      0.21257744	      0.32638228	      0.06686907	      0.35958633
      0.64256249	      0.21257742	      0.32638074	      0.06687470	      0.35958655
      0.64265263	      0.21257740	      0.32637876	      0.06688196	      0.35958684
      0.64274278	      0.21257738	      0.32637677	      0.06688923	      0.35958712
      0.64281311	      0.21257737	      0.32637523	      0.06689491	      0.35958734
      0.64288345	      0.21257735	      0.32637368	      0.06690059	      0.35958756
      0.64297495	      0.21257733	      0.32637166	      0.06690799	      0.35958785
      0.64306644	      0.21257731	      0.32636965	      0.06691539	      0.35958814
      0.64313372	      0.21257729	      0.32636817	      0.06692083	      0.35958835
      0.64320099	      0.21257728	      0.32636669	      0.06692628	      0.35958857
      0.64329738	      0.21257725	      0.32636456	      0.06693410	      0.35958887
      0.64337993	      0.21257723	      0.32636275	      0.06694079	      0.35958914
      0.64346247	      0.21257721	      0.32636093	      0.06694749	      0.35958940
      0.64354502	      0.21257719	      0.32635911	      0.06695420	      0.35958967
      0.64361928	      0.21257718	      0.32635748	      0.06696024	      0.35958991
      0.64369354	      0.21257716	      0.32635584	      0.06696628	      0.35959014
      0.64376779	      0.21257714	      0.32635421	      0.06697233	      0.35959038
      0.64386206	      0.21257712	      0.32635213	      0.06698001	      0.35959069
      0.64393739	      0.21257710	      0.32635047	      0.06698615	      0.35959093
      0.64401272	      0.21257709	      0.32634882	      0.06699230	      0.35959118
      0.64408805	      0.21257707	      0.32634716	      0.06699845	      0.35959142
      0.64418180	      0.21257705	      0.32634510	      0.06700611	      0.35959173
      0.64425582	      0.21257703	      0.32634347	      0.06701216	      0.35959197
      0.64432985	      0.21257701	      0.32634184	      0.06701822	      0.35959221
      0.64440387	      0.21257699	      0.32634021	      0.06702428	      0.35959245
      0.64450170	      0.21257697	      0.32633805	      0.06703230	      0.35959278
      0.64457507	      0.21257695	      0.32633644	      0.06703831	      0.35959302
      0.64464843	      0.21257694	      0.32633483	      0.06704433	      0.35959326
      0.64473762	      0.21257692	      0.32633286	      0.06705166	      0.35959356
      0.64481741	      0.21257690	      0.32633111	      0.06705822	      0.35959383
      0.64489719	      0.21257688	      0.32632935	      0.06706478	      0.35959411
      0.64497698	      0.21257686	      0.32632760	      0.06707135	      0.35959440
      0.64505676	      0.21257684	      0.32632584	      0.06707792	      0.35959471
      0.64513655	      0.21257682	      0.32632409	      0.06708449	      0.35959503
      0.64521633	      0.21257681	      0.32632233	      0.06709107	      0.35959538
      0.64529612	      0.21257679	      0.32632057	      0.06709766	      0.35959574
      0.64537591	      0.21257677	      0.32631882	      0.06710425	      0.35959614
      0.64545569	      0.21257675	      0.32631706	      0.06711084	      0.35959656
      0.64553548	      0.21257673	      0.32631531	      0.06711744	      0.35959701
      0.64560628	      0.21257671	      0.32631375	      0.06712330	      0.35959744
      0.64567709	      0.21257670	      0.32631219	      0.06712917	      0.35959789
      0.64576476	      0.21257668	      0.32631027	      0.06713643	      0.35959849
      0.64585242	      0.21257666	      0.32630834	      0.06714371	      0.35959914
      0.64592436	      0.21257664	      0.32630676	      0.06714968	      0.35959971
      0.64599630	      0.21257662	      0.32630517	      0.06715565	      0.35960031
      0.64608458	      0.21257660	      0.32630323	      0.06716299	      0.35960109
      0.64617287	      0.21257658	      0.32630129	      0.06717033	      0.35960194
      0.64624185	      0.21257657	      0.32629977	      0.06717607	      0.35960263
      0.64631083	      0.21257655	      0.32629826	      0.06718182	      0.35960336
      0.64640310	      0.21257653	      0.32629623	      0.06718951	      0.35960440
      0.64649537	      0.21257651	      0.32629420	      0.06719720	      0.35960550
      0.64656166	      0.21257649	      0.32629274	      0.06720274	      0.35960633
      0.64662795	      0.21257648	      0.32629129	      0.06720827	      0.35960720
      0.64672555	      0.21257645	      0.32628914	      0.06721643	      0.35960855
      0.64680756	      0.21257644	      0.32628734	      0.06722329	      0.35960974
      0.64688957	      0.21257642	      0.32628553	      0.06723015	      0.35961099
      0.64697157	      0.21257640	      0.32628373	      0.06723702	      0.35961230
      0.64705358	      0.21257638	      0.32628193	      0.06724390	      0.35961367
      0.64712390	      0.21257636	      0.32628038	      0.06724979	      0.35961489
      0.64719421	      0.21257635	      0.32627884	      0.06725570	      0.35961616
      0.64728267	      0.21257633	      0.32627690	      0.06726312	      0.35961781
      0.64737112	      0.21257630	      0.32627495	      0.06727056	      0.35961954
      0.64744177	      0.21257629	      0.32627340	      0.06727650	      0.35962097
      0.64751243	      0.21257627	      0.32627185	      0.06728245	      0.35962245
      0.64760206	      0.21257625	      0.32626988	      0.06728999	      0.35962439
      0.64769170	      0.21257623	      0.32626791	      0.06729755	      0.35962641
      0.64775959	      0.21257621	      0.32626642	      0.06730327	      0.35962798
      0.64782748	      0.21257620	      0.32626493	      0.06730900	      0.35962960
      0.64792124	      0.21257618	      0.32626287	      0.06731692	      0.35963191
      0.64801501	      0.21257616	      0.32626081	      0.06732484	      0.35963430
      0.64808013	      0.21257614	      0.32625938	      0.06733035	      0.35963601
      0.64814525	      0.21257613	      0.32625795	      0.06733586	      0.35963776
      0.64824489	      0.21257610	      0.32625576	      0.06734430	      0.35964051
      0.64832743	      0.21257608	      0.32625395	      0.06735129	      0.35964286
      0.64840997	      0.21257606	      0.32625214	      0.06735829	      0.35964528
      0.64849252	      0.21257605	      0.32625033	      0.06736529	      0.35964776
      0.64856569	      0.21257603	      0.32624872	      0.06737151	      0.35965001
      0.64863886	      0.21257601	      0.32624712	      0.06737772	      0.35965231
      0.64871203	      0.21257599	      0.32624551	      0.06738395	      0.35965465
      0.64880779	      0.21257597	      0.32624341	      0.06739209	      0.35965780
      0.64888221	      0.21257596	      0.32624178	      0.06739843	      0.35966031
      0.64895664	      0.21257594	      0.32624014	      0.06740477	      0.35966286
      0.64903107	      0.21257592	      0.32623851	      0.06741111	      0.35966547
      0.64912599	      0.21257590	      0.32623643	      0.06741921	      0.35966886
      0.64919902	      0.21257588	      0.32623483	      0.06742544	      0.35967153
      0.64927206	      0.21257587	      0.32623323	      0.06743168	      0.35967425
      0.64936004	      0.21257585	      0.32623130	      0.06743920	      0.35967758
      0.64944802	      0.21257583	      0.32622937	      0.06744673	      0.35968098
      0.64951470	      0.21257581	      0.32622791	      0.06745243	      0.35968360
      0.64958139	      0.21257580	      0.32622644	      0.06745814	      0.35968626
      0.64967627	      0.21257577	      0.32622436	      0.06746627	      0.35969011
      0.64975845	      0.21257575	      0.32622256	      0.06747332	      0.35969350
      0.64984063	      0.21257574	      0.32622076	      0.06748037	      0.35969695
      0.64992282	      0.21257572	      0.32621896	      0.06748743	      0.35970046
      0.64999505	      0.21257570	      0.32621738	      0.06749364	      0.35970359
      0.65006729	      0.21257568	      0.32621580	      0.06749985	      0.35970676
      0.65013953	      0.21257567	      0.32621422	      0.06750606	      0.35970997
      0.65023785	      0.21257564	      0.32621206	      0.06751452	      0.35971441
      0.65031176	      0.21257563	      0.32621044	      0.06752089	      0.35971780
      0.65038567	      0.21257561	      0.32620883	      0.06752726	      0.35972123
      0.65045958	      0.21257559	      0.32620721	      0.06753363	      0.35972470
      0.65055624	      0.21257557	      0.32620509	      0.06754198	      0.35972931
      0.65062858	      0.21257556	      0.32620351	      0.06754822	      0.35973280
      0.65070091	      0.21257554	      0.32620193	      0.06755447	      0.35973633
      0.65078983	      0.21257552	      0.32619998	      0.06756216	      0.35974072
      0.65086930	      0.21257550	      0.32619824	      0.06756904	      0.35974469
      0.65094877	      0.21257548	      0.32619650	      0.06757592	      0.35974871
      0.65102823	      0.21257546	      0.32619477	      0.06758280	      0.35975277
      0.65110770	      0.21257545	      0.32619303	      0.06758969	      0.35975688
      0.65118717	      0.21257543	      0.32619129	      0.06759659	      0.35976102
      0.65126663	      0.21257541	      0.32618955	      0.06760349	      0.35976522
      0.65134610	      0.21257539	      0.32618782	      0.06761039	      0.35976945
      0.65141661	      0.21257538	      0.32618628	      0.06761652	      0.35977324
      0.65148711	      0.21257536	      0.32618474	      0.06762265	      0.35977707
      0.65157379	      0.21257534	      0.32618284	      0.06763019	      0.35978181
      0.65166047	      0.21257532	      0.32618095	      0.06763774	      0.35978660
      0.65173214	      0.21257531	      0.32617938	      0.06764398	      0.35979060
      0.65180380	      0.21257529	      0.32617782	      0.06765023	      0.35979463
      0.65189091	      0.21257527	      0.32617592	      0.06765782	      0.35979957
      0.65197802	      0.21257525	      0.32617402	      0.06766543	      0.35980456
      0.65204703	      0.21257523	      0.32617251	      0.06767145	      0.35980854
      0.65211604	      0.21257522	      0.32617100	      0.06767749	      0.35981255
      0.65220658	      0.21257520	      0.32616903	      0.06768540	      0.35981785
      0.65229713	      0.21257518	      0.32616705	      0.06769333	      0.35982320
      0.65236384	      0.21257516	      0.32616560	      0.06769917	      0.35982717
      0.65243056	      0.21257515	      0.32616414	      0.06770501	      0.35983116
      0.65252541	      0.21257513	      0.32616208	      0.06771333	      0.35983688
      0.65260661	      0.21257511	      0.32616031	      0.06772045	      0.35984182
      0.65268781	      0.21257509	      0.32615854	      0.06772757	      0.35984679
      0.65276901	      0.21257507	      0.32615677	      0.06773471	      0.35985179
      0.65285021	      0.21257505	      0.32615500	      0.06774184	      0.35985683
      0.65292020	      0.21257504	      0.32615347	      0.06774800	      0.35986120
      0.65299019	      0.21257502	      0.32615195	      0.06775415	      0.35986559
      0.65307770	      0.21257500	      0.32615004	      0.06776186	      0.35987111
      0.65316521	      0.21257498	      0.32614814	      0.06776956	      0.35987668
      0.65323540	      0.21257497	      0.32614661	      0.06777575	      0.35988117
      0.65330559	      0.21257495	      0.32614509	      0.06778194	      0.35988568
      0.65339443	      0.21257493	      0.32614315	      0.06778978	      0.35989142
      0.65348327	      0.21257491	      0.32614122	      0.06779763	      0.35989720
      0.65355064	      0.21257490	      0.32613976	      0.06780358	      0.35990160
      0.65361801	      0.21257488	      0.32613829	      0.06780953	      0.35990602
      0.65371110	      0.21257486	      0.32613627	      0.06781777	      0.35991217
      0.65380419	      0.21257484	      0.32613424	      0.06782601	      0.35991835
      0.65386864	      0.21257483	      0.32613284	      0.06783171	      0.35992266
      0.65393310	      0.21257481	      0.32613144	      0.06783742	      0.35992697
      0.65403241	      0.21257479	      0.32612929	      0.06784623	      0.35993366
      0.65411424	      0.21257477	      0.32612751	      0.06785349	      0.35993920
      0.65419607	      0.21257475	      0.32612574	      0.06786075	      0.35994477
      0.65427789	      0.21257474	      0.32612396	      0.06786802	      0.35995036
      0.65435087	      0.21257472	      0.32612238	      0.06787451	      0.35995537
      0.65442384	      0.21257470	      0.32612079	      0.06788100	      0.35996040
      0.65449682	      0.21257469	      0.32611921	      0.06788749	      0.35996545
      0.65459057	      0.21257467	      0.32611718	      0.06789583	      0.35997196
      0.65466473	      0.21257465	      0.32611557	      0.06790244	      0.35997714
      0.65473889	      0.21257463	      0.32611397	      0.06790905	      0.35998233
      0.65481305	      0.21257462	      0.32611236	      0.06791566	      0.35998755
      0.65490390	      0.21257460	      0.32611039	      0.06792375	      0.35999396
      0.65498007	      0.21257458	      0.32610874	      0.06793051	      0.35999936
      0.65499568	      0.21257458	      0.32610840	      0.06793189	      0.36000047
      0.65500568	      0.21257457	      0.32610819	      0.06793277	      0.36000118
      0.65501568	      0.21257457	      0.32610797	      0.06793366	      0.36000189
      0.65502852	      0.21257457	      0.32610769	      0.06793479	      0.36000280
      0.65504135	      0.21257457	      0.32610742	      0.06793592	      0.36000372
      0.65505786	      0.21257456	      0.32610706	      0.06793737	      0.36000489
      0.65507437	      0.21257456	      0.32610670	      0.06793883	      0.36000607
      0.65509088	      0.21257456	      0.32610635	      0.06794027	      0.36000725
      0.65510739	      0.21257455	      0.32610599	      0.06794172	      0.36000843
      0.65512390	      0.21257455	      0.32610563	      0.06794316	      0.36000960
      0.65514041	      0.21257455	      0.32610528	      0.06794460	      0.36001078
      0.65516041	      0.21257455	      0.32610485	      0.06794633	      0.36001221
      0.65518042	      0.21257455	      0.32610442	      0.06794807	      0.36001364
      0.65520042	      0.21257455	      0.32610399	      0.06794979	      0.36001507
      0.65522042	      0.21257455	      0.32610356	      0.06795151	      0.36001650
      0.65524043	      0.21257455	      0.32610314	      0.06795322	      0.36001793
      0.65526043	      0.21257455	      0.32610271	      0.06795492	      0.36001937
      0.65528043	      0.21257455	      0.32610229	      0.06795661	      0.36002080
      0.65530044	      0.21257455	      0.32610187	      0.06795829	      0.36002223
      0.65532044	      0.21257456	      0.32610145	      0.06795996	      0.36002366
      0.65534044	      0.21257456	      0.32610103	      0.06796163	      0.36002509
      0.65536044	      0.21257457	      0.32610061	      0.06796328	      0.36002652
      0.65538045	      0.21257457	      0.32610020	      0.06796492	      0.36002795
      0.65540045	      0.21257458	      0.32609978	      0.06796655	      0.36002938
      0.65542045	      0.21257459	      0.32609937	      0.06796817	      0.36003080
      0.65544046	      0.21257460	      0.32609896	      0.06796977	      0.36003223
      0.65546046	      0.21257461	      0.32609856	      0.06797136	      0.36003365
      0.65548046	      0.21257462	      0.32609816	      0.06797294	      0.36003508
      0.65550047	      0.21257463	      0.32609776	      0.06797451	      0.36003650
      0.65552047	      0.21257464	      0.32609736	      0.06797605	      0.36003792
      0.65554047	      0.21257466	      0.32609696	      0.06797759	      0.36003934
      0.65556462	      0.21257467	      0.32609649	      0.06797942	      0.36004105
      0.65558876	      0.21257469	      0.32609603	      0.06798123	      0.36004276
      0.65561291	      0.21257472	      0.32609557	      0.06798302	      0.36004446
      0.65563706	      0.21257474	      0.32609511	      0.06798478	      0.36004616
      0.65566120	      0.21257476	      0.32609466	      0.06798652	      0.36004786
      0.65568535	      0.21257479	      0.32609421	      0.06798823	      0.36004955
      0.65570949	      0.21257482	      0.32609378	      0.06798992	      0.36005124
      0.65573364	      0.21257485	      0.32609335	      0.06799158	      0.36005292
      0.65575779	      0.21257488	      0.32609292	      0.06799321	      0.36005460
      0.65578193	      0.21257492	      0.32609250	      0.06799482	      0.36005627
      0.65580608	      0.21257495	      0.32609209	      0.06799640	      0.36005793
      0.65583023	      0.21257499	      0.32609169	      0.06799796	      0.36005959
      0.65585437	      0.21257503	      0.32609130	      0.06799948	      0.36006125
      0.65587852	      0.21257507	      0.32609091	      0.06800098	      0.36006290
      0.65590266	      0.21257511	      0.32609053	      0.06800245	      0.36006454
      0.65592681	      0.21257516	      0.32609017	      0.06800389	      0.36006617
      0.65595096	      0.21257521	      0.32608981	      0.06800531	      0.36006779
      0.65597510	      0.21257526	      0.32608946	      0.06800669	      0.36006941
      0.65599925	      0.21257531	      0.32608912	      0.06800805	      0.36007102
      0.65602340	      0.21257536	      0.32608879	      0.06800937	      0.36007262
      0.65604754	      0.21257542	      0.32608847	      0.06801067	      0.36007421
      0.65607169	      0.21257547	      0.32608816	      0.06801194	      0.36007580
      0.65609583	      0.21257553	      0.32608786	      0.06801318	      0.36007737
      0.65611998	      0.21257559	      0.32608758	      0.06801439	      0.36007893
      0.65614413	      0.21257566	      0.32608730	      0.06801557	      0.36008048
      0.65616827	      0.21257572	      0.32608704	      0.06801672	      0.36008203
      0.65619242	      0.21257579	      0.32608679	      0.06801785	      0.36008356
      0.65621657	      0.21257586	      0.32608655	      0.06801894	      0.36008508
      0.65624071	      0.21257593	      0.32608633	      0.06802000	      0.36008659
      0.65626486	      0.21257601	      0.32608612	      0.06802104	      0.36008809
      0.65629399	      0.21257610	      0.32608588	      0.06802225	      0.36008988
      0.65632312	      0.21257619	      0.32608566	      0.06802341	      0.36009165
      0.65635225	      0.21257629	      0.32608547	      0.06802454	      0.36009340
      0.65638138	      0.21257639	      0.32608530	      0.06802562	      0.36009513
      0.65641051	      0.21257650	      0.32608514	      0.06802666	      0.36009685
      0.65643964	      0.21257661	      0.32608501	      0.06802766	      0.36009854
      0.65646877	      0.21257672	      0.32608491	      0.06802862	      0.36010021
      0.65649790	      0.21257683	      0.32608483	      0.06802953	      0.36010186
      0.65652703	      0.21257695	      0.32608477	      0.06803041	      0.36010349
      0.65655616	      0.21257707	      0.32608474	      0.06803124	      0.36010509
      0.65658529	      0.21257720	      0.32608473	      0.06803203	      0.36010667
      0.65661441	      0.21257732	      0.32608475	      0.06803279	      0.36010823
      0.65664354	      0.21257745	      0.32608480	      0.06803350	      0.36010976
      0.65667267	      0.21257759	      0.32608487	      0.06803417	      0.36011126
      0.65670180	      0.21257772	      0.32608497	      0.06803480	      0.36011274
      0.65673093	      0.21257786	      0.32608511	      0.06803539	      0.36011420
      0.65675710	      0.21257799	      0.32608525	      0.06803589	      0.36011548
      0.65678326	      0.21257812	      0.32608541	      0.06803635	      0.36011674
      0.65680943	      0.21257826	      0.32608561	      0.06803678	      0.36011798
      0.65683559	      0.21257840	      0.32608582	      0.06803719	      0.36011919
      0.65686175	      0.21257854	      0.32608606	      0.06803756	      0.36012038
      0.65688792	      0.21257868	      0.32608633	      0.06803790	      0.36012154
      0.65691084	      0.21257881	      0.32608659	      0.06803817	      0.36012254
      0.65693375	      0.21257894	      0.32608686	      0.06803842	      0.36012352
      0.65695667	      0.21257907	      0.32608716	      0.06803864	      0.36012448
      0.65697959	      0.21257920	      0.32608748	      0.06803884	      0.36012542
      0.65700251	      0.21257934	      0.32608782	      0.06803902	      0.36012634
      0.65702295	      0.21257946	      0.32608815	      0.06803916	      0.36012715
      0.65704339	      0.21257959	      0.32608849	      0.06803928	      0.36012793
      0.65706382	      0.21257971	      0.32608884	      0.06803938	      0.36012870
      0.65708426	      0.21257984	      0.32608922	      0.06803946	      0.36012946
      0.65710470	      0.21257997	      0.32608962	      0.06803953	      0.36013019
      0.65712289	      0.21258009	      0.32608999	      0.06803957	      0.36013083
      0.65714109	      0.21258021	      0.32609037	      0.06803960	      0.36013145
      0.65715928	      0.21258034	      0.32609077	      0.06803961	      0.36013206
      0.65717748	      0.21258046	      0.32609119	      0.06803961	      0.36013265
      0.65719567	      0.21258059	      0.32609162	      0.06803959	      0.36013323
      0.65721191	      0.21258070	      0.32609202	      0.06803956	      0.36013374
      0.65722816	      0.21258082	      0.32609243	      0.06803952	      0.36013423
      0.65724440	      0.21258094	      0.32609285	      0.06803947	      0.36013471
      0.65726064	      0.21258105	      0.32609329	      0.06803941	      0.36013517
      0.65727688	      0.21258118	      0.32609375	      0.06803934	      0.36013562
      0.65729140	      0.21258129	      0.32609416	      0.06803926	      0.36013602
      0.65730591	      0.21258140	      0.32609459	      0.06803917	      0.36013640
      0.65732043	      0.21258151	      0.32609503	      0.06803908	      0.36013677
      0.65733494	      0.21258163	      0.32609549	      0.06803898	      0.36013713
      0.65734946	      0.21258175	      0.32609595	      0.06803886	      0.36013747
      0.65736245	      0.21258185	      0.32609638	      0.06803875	      0.36013777
      0.65737544	      0.21258196	      0.32609682	      0.06803863	      0.36013807
      0.65738843	      0.21258207	      0.32609727	      0.06803851	      0.36013835
      0.65740142	      0.21258218	      0.32609773	      0.06803837	      0.36013862
      0.65741441	      0.21258230	      0.32609820	      0.06803823	      0.36013888
      0.65742603	      0.21258240	      0.32609862	      0.06803810	      0.36013910
      0.65743764	      0.21258251	      0.32609906	      0.06803796	      0.36013932
      0.65744926	      0.21258262	      0.32609951	      0.06803781	      0.36013952
      0.65746087	      0.21258273	      0.32609997	      0.06803766	      0.36013972
      0.65747249	      0.21258284	      0.32610044	      0.06803750	      0.36013990
      0.65748286	      0.21258294	      0.32610087	      0.06803735	      0.36014006
      0.65749323	      0.21258305	      0.32610130	      0.06803720	      0.36014021
      0.65750359	      0.21258316	      0.32610175	      0.06803704	      0.36014036
      0.65751396	      0.21258327	      0.32610220	      0.06803687	      0.36014049
      0.65752433	      0.21258338	      0.32610266	      0.06803670	      0.36014061
      0.65753433	      0.21258349	      0.32610312	      0.06803653	      0.36014072
      0.65754433	      0.21258361	      0.32610359	      0.06803636	      0.36014083
      0.65755433	      0.21258372	      0.32610406	      0.06803617	      0.36014092
      0.65756433	      0.21258385	      0.32610455	      0.06803599	      0.36014100
      0.65757433	      0.21258397	      0.32610505	      0.06803579	      0.36014108
      0.65758433	      0.21258410	      0.32610556	      0.06803560	      0.36014114
      0.65759433	      0.21258424	      0.32610608	      0.06803539	      0.36014119
      0.65760433	      0.21258438	      0.32610661	      0.06803518	      0.36014123
      0.65761433	      0.21258453	      0.32610716	      0.06803496	      0.36014125
      0.65762433	      0.21258468	      0.32610773	      0.06803474	      0.36014126
      0.65763433	      0.21258484	      0.32610830	      0.06803451	      0.36014126
      0.65764433	      0.21258500	      0.32610889	      0.06803427	      0.36014125
      0.65765433	      0.21258515	      0.32610948	      0.06803402	      0.36014123
      0.65766433	      0.21258531	      0.32611008	      0.06803376	      0.36014121
      0.65767433	      0.21258546	      0.32611069	      0.06803350	      0.36014117
      0.65768433	      0.21258560	      0.32611130	      0.06803322	      0.36014114
      0.65769433	      0.21258574	      0.32611192	      0.06803294	      0.36014109
      0.65770433	      0.21258587	      0.32611254	      0.06803265	      0.36014104
      0.65771433	      0.21258600	      0.32611316	      0.06803236	      0.36014098
      0.65772433	      0.21258612	      0.32611379	      0.06803205	      0.36014093
      0.65773433	      0.21258624	      0.32611442	      0.06803174	      0.36014086
      0.65774433	      0.21258635	      0.32611505	      0.06803143	      0.36014080
      0.65775433	      0.21258645	      0.32611568	      0.06803111	      0.36014073
      0.65776433	      0.21258655	      0.32611631	      0.06803078	      0.36014066
      0.65777433	      0.21258664	      0.32611695	      0.06803045	      0.36014059
      0.65778433	      0.21258673	      0.32611758	      0.06803011	      0.36014051
      0.65779433	      0.21258680	      0.32611822	      0.06802977	      0.36014044
      0.65780433	      0.21258688	      0.32611885	      0.06802943	      0.36014036
      0.65781433	      0.21258695	      0.32611949	      0.06802908	      0.36014028
      0.65782433	      0.21258701	      0.32612012	      0.06802873	      0.36014021
      0.65783433	      0.21258707	      0.32612076	      0.06802838	      0.36014013
      0.65784433	      0.21258712	      0.32612139	      0.06802803	      0.36014005
      0.65785433	      0.21258717	      0.32612203	      0.06802767	      0.36013997
      0.65786433	      0.21258721	      0.32612266	      0.06802731	      0.36013989
      0.65787433	      0.21258725	      0.32612330	      0.06802695	      0.36013981
      0.65788433	      0.21258729	      0.32612393	      0.06802659	      0.36013973
      0.65789433	      0.21258732	      0.32612456	      0.06802623	      0.36013965
      0.65790433	      0.21258735	      0.32612520	      0.06802586	      0.36013957
      0.65791433	      0.21258738	      0.32612583	      0.06802550	      0.36013950
      0.65792433	      0.21258740	      0.32612646	      0.06802514	      0.36013942
      0.65793433	      0.21258742	      0.32612710	      0.06802477	      0.36013934
      0.65794433	      0.21258744	      0.32612773	      0.06802441	      0.36013926
      0.65795433	      0.21258746	      0.32612836	      0.06802405	      0.36013919
      0.65796433	      0.21258747	      0.32612899	      0.06802368	      0.36013911
      0.65797433	      0.21258748	      0.32612962	      0.06802332	      0.36013904
      0.65798433	      0.21258749	      0.32613025	      0.06802296	      0.36013896
      0.65799638	      0.21258750	      0.32613101	      0.06802253	      0.36013887
      0.65800843	      0.21258750	      0.32613177	      0.06802209	      0.36013879
      0.65802048	      0.21258751	      0.32613253	      0.06802166	      0.36013870
      0.65803253	      0.21258751	      0.32613328	      0.06802123	      0.36013862
      0.65804458	      0.21258751	      0.32613404	      0.06802081	      0.36013853
      0.65805663	      0.21258751	      0.32613480	      0.06802038	      0.36013845
      0.65806868	      0.21258750	      0.32613555	      0.06801996	      0.36013837
      0.65808073	      0.21258750	      0.32613631	      0.06801954	      0.36013829
      0.65809530	      0.21258749	      0.32613722	      0.06801903	      0.36013820
      0.65810986	      0.21258748	      0.32613813	      0.06801853	      0.36013811
      0.65812443	      0.21258747	      0.32613904	      0.06801803	      0.36013802
      0.65813899	      0.21258745	      0.32613995	      0.06801753	      0.36013793
      0.65815356	      0.21258744	      0.32614086	      0.06801704	      0.36013785
      0.65816812	      0.21258742	      0.32614177	      0.06801655	      0.36013777
      0.65818269	      0.21258741	      0.32614267	      0.06801607	      0.36013769
      0.65819726	      0.21258739	      0.32614358	      0.06801559	      0.36013761
      0.65821518	      0.21258737	      0.32614469	      0.06801501	      0.36013752
      0.65823310	      0.21258734	      0.32614581	      0.06801443	      0.36013743
      0.65825102	      0.21258732	      0.32614692	      0.06801386	      0.36013734
      0.65826894	      0.21258729	      0.32614803	      0.06801329	      0.36013726
      0.65828686	      0.21258726	      0.32614914	      0.06801273	      0.36013719
      0.65830479	      0.21258724	      0.32615025	      0.06801218	      0.36013711
      0.65832271	      0.21258721	      0.32615136	      0.06801163	      0.36013704
      0.65834487	      0.21258717	      0.32615273	      0.06801096	      0.36013696
      0.65836703	      0.21258713	      0.32615410	      0.06801030	      0.36013688
      0.65838919	      0.21258710	      0.32615546	      0.06800965	      0.36013681
      0.65841135	      0.21258706	      0.32615683	      0.06800901	      0.36013675
      0.65843351	      0.21258702	      0.32615819	      0.06800838	      0.36013669
      0.65845567	      0.21258698	      0.32615955	      0.06800776	      0.36013664
      0.65848334	      0.21258694	      0.32616125	      0.06800699	      0.36013658
      0.65851101	      0.21258689	      0.32616295	      0.06800624	      0.36013652
      0.65853867	      0.21258684	      0.32616464	      0.06800550	      0.36013648
      0.65856634	      0.21258679	      0.32616633	      0.06800477	      0.36013645
      0.65859963	      0.21258673	      0.32616836	      0.06800391	      0.36013642
      0.65863292	      0.21258667	      0.32617039	      0.06800307	      0.36013640
      0.65867314	      0.21258660	      0.32617284	      0.06800208	      0.36013639
      0.65871336	      0.21258652	      0.32617528	      0.06800111	      0.36013640
      0.65874689	      0.21258646	      0.32617731	      0.06800032	      0.36013643
      0.65878041	      0.21258640	      0.32617934	      0.06799955	      0.36013646
      0.65881600	      0.21258634	      0.32618149	      0.06799874	      0.36013651
      0.65886184	      0.21258625	      0.32618425	      0.06799773	      0.36013659
      0.65891768	      0.21258615	      0.32618761	      0.06799653	      0.36013672
      0.65895325	      0.21258608	      0.32618975	      0.06799579	      0.36013682
      0.65898881	      0.21258602	      0.32619188	      0.06799506	      0.36013693
      0.65902438	      0.21258595	      0.32619401	      0.06799435	      0.36013706
      0.65905994	      0.21258589	      0.32619613	      0.06799365	      0.36013720
      0.65909551	      0.21258582	      0.32619825	      0.06799296	      0.36013735
      0.65913107	      0.21258575	      0.32620037	      0.06799229	      0.36013751
      0.65916664	      0.21258569	      0.32620248	      0.06799163	      0.36013768
      0.65920221	      0.21258562	      0.32620459	      0.06799098	      0.36013787
      0.65923777	      0.21258556	      0.32620670	      0.06799035	      0.36013807
      0.65927334	      0.21258549	      0.32620880	      0.06798973	      0.36013828
      0.65930890	      0.21258542	      0.32621090	      0.06798912	      0.36013850
      0.65934447	      0.21258536	      0.32621300	      0.06798852	      0.36013874
      0.65938003	      0.21258529	      0.32621509	      0.06798793	      0.36013898
      0.65941033	      0.21258523	      0.32621687	      0.06798743	      0.36013920
      0.65944062	      0.21258518	      0.32621865	      0.06798695	      0.36013943
      0.65947847	      0.21258511	      0.32622087	      0.06798635	      0.36013973
      0.65951633	      0.21258504	      0.32622308	      0.06798577	      0.36014003
      0.65954673	      0.21258498	      0.32622485	      0.06798531	      0.36014029
      0.65957714	      0.21258492	      0.32622663	      0.06798485	      0.36014056
      0.65961389	      0.21258485	      0.32622877	      0.06798431	      0.36014089
      0.65965064	      0.21258478	      0.32623090	      0.06798378	      0.36014124
      0.65968102	      0.21258473	      0.32623266	      0.06798335	      0.36014153
      0.65971141	      0.21258467	      0.32623443	      0.06798292	      0.36014183
      0.65974179	      0.21258461	      0.32623618	      0.06798250	      0.36014214
      0.65978414	      0.21258453	      0.32623863	      0.06798192	      0.36014258
      0.65981142	      0.21258448	      0.32624020	      0.06798156	      0.36014288
      0.65983870	      0.21258443	      0.32624177	      0.06798120	      0.36014318
      0.65987773	      0.21258436	      0.32624402	      0.06798069	      0.36014362
      0.65991403	      0.21258429	      0.32624610	      0.06798023	      0.36014404
      0.65995032	      0.21258422	      0.32624818	      0.06797977	      0.36014448
      0.65998023	      0.21258417	      0.32624989	      0.06797940	      0.36014484
      0.66001014	      0.21258411	      0.32625160	      0.06797904	      0.36014521
      0.66004698	      0.21258404	      0.32625370	      0.06797859	      0.36014568
      0.66007638	      0.21258399	      0.32625538	      0.06797825	      0.36014606
      0.66010578	      0.21258393	      0.32625705	      0.06797790	      0.36014645
      0.66013517	      0.21258388	      0.32625872	      0.06797756	      0.36014685
      0.66017639	      0.21258380	      0.32626106	      0.06797709	      0.36014741
      0.66020162	      0.21258375	      0.32626249	      0.06797681	      0.36014777
      0.66022686	      0.21258370	      0.32626392	      0.06797653	      0.36014812
      0.66026567	      0.21258363	      0.32626611	      0.06797610	      0.36014868
      0.66032773	      0.21258352	      0.32626961	      0.06797544	      0.36014960
      0.66035434	      0.21258347	      0.32627110	      0.06797516	      0.36015001
      0.66039192	      0.21258340	      0.32627321	      0.06797477	      0.36015059
      0.66042511	      0.21258333	      0.32627507	      0.06797443	      0.36015111
      0.66046926	      0.21258325	      0.32627755	      0.06797399	      0.36015181
      0.66049422	      0.21258321	      0.32627894	      0.06797374	      0.36015222
      0.66051919	      0.21258316	      0.32628034	      0.06797349	      0.36015263
      0.66055844	      0.21258309	      0.32628252	      0.06797311	      0.36015328
      0.66058901	      0.21258303	      0.32628422	      0.06797282	      0.36015380
      0.66061958	      0.21258297	      0.32628592	      0.06797253	      0.36015432
      0.66065014	      0.21258292	      0.32628762	      0.06797224	      0.36015485
      0.66068071	      0.21258286	      0.32628931	      0.06797196	      0.36015539
      0.66071128	      0.21258280	      0.32629101	      0.06797168	      0.36015594
      0.66074184	      0.21258275	      0.32629269	      0.06797141	      0.36015649
      0.66077241	      0.21258269	      0.32629438	      0.06797114	      0.36015704
      0.66080298	      0.21258264	      0.32629607	      0.06797087	      0.36015761
      0.66083354	      0.21258258	      0.32629775	      0.06797060	      0.36015818
      0.66086411	      0.21258252	      0.32629943	      0.06797034	      0.36015875
      0.66089468	      0.21258247	      0.32630111	      0.06797008	      0.36015934
      0.66092524	      0.21258241	      0.32630278	      0.06796982	      0.36015993
      0.66095581	      0.21258236	      0.32630446	      0.06796957	      0.36016052
      0.66098638	      0.21258230	      0.32630613	      0.06796932	      0.36016113
      0.66101694	      0.21258224	      0.32630780	      0.06796907	      0.36016173
      0.66104751	      0.21258219	      0.32630946	      0.06796882	      0.36016235
      0.66107808	      0.21258213	      0.32631113	      0.06796858	      0.36016297
      0.66110461	      0.21258209	      0.32631257	      0.06796837	      0.36016351
      0.66113114	      0.21258204	      0.32631401	      0.06796816	      0.36016406
      0.66116830	      0.21258197	      0.32631602	      0.06796788	      0.36016484
      0.66119519	      0.21258192	      0.32631748	      0.06796767	      0.36016541
      0.66122208	      0.21258187	      0.32631893	      0.06796747	      0.36016598
      0.66125487	      0.21258181	      0.32632071	      0.06796723	      0.36016668
      0.66128701	      0.21258176	      0.32632244	      0.06796699	      0.36016738
      0.66131914	      0.21258170	      0.32632417	      0.06796676	      0.36016809
      0.66135128	      0.21258164	      0.32632590	      0.06796652	      0.36016880
      0.66137875	      0.21258159	      0.32632737	      0.06796633	      0.36016941
      0.66140622	      0.21258154	      0.32632885	      0.06796613	      0.36017002
      0.66143369	      0.21258150	      0.32633032	      0.06796594	      0.36017065
      0.66146914	      0.21258143	      0.32633222	      0.06796570	      0.36017146
      0.66149942	      0.21258138	      0.32633383	      0.06796549	      0.36017215
      0.66152970	      0.21258133	      0.32633545	      0.06796528	      0.36017286
      0.66155998	      0.21258127	      0.32633706	      0.06796508	      0.36017356
      0.66159026	      0.21258122	      0.32633867	      0.06796488	      0.36017428
      0.66162054	      0.21258117	      0.32634028	      0.06796468	      0.36017500
      0.66165082	      0.21258111	      0.32634189	      0.06796448	      0.36017572
      0.66168110	      0.21258106	      0.32634349	      0.06796429	      0.36017645
      0.66171138	      0.21258101	      0.32634510	      0.06796410	      0.36017719
      0.66174166	      0.21258096	      0.32634670	      0.06796391	      0.36017793
      0.66177194	      0.21258090	      0.32634830	      0.06796372	      0.36017868
      0.66180222	      0.21258085	      0.32634989	      0.06796353	      0.36017943
      0.66183250	      0.21258080	      0.32635149	      0.06796334	      0.36018019
      0.66186278	      0.21258075	      0.32635308	      0.06796316	      0.36018095
      0.66189306	      0.21258070	      0.32635467	      0.06796298	      0.36018172
      0.66192333	      0.21258064	      0.32635626	      0.06796280	      0.36018249
      0.66195361	      0.21258059	      0.32635784	      0.06796262	      0.36018327
      0.66198389	      0.21258054	      0.32635943	      0.06796244	      0.36018406
      0.66201417	      0.21258049	      0.32636101	      0.06796227	      0.36018485
      0.66204445	      0.21258044	      0.32636259	      0.06796209	      0.36018564
      0.66207473	      0.21258039	      0.32636416	      0.06796192	      0.36018644
      0.66210501	      0.21258034	      0.32636574	      0.06796175	      0.36018724
      0.66213529	      0.21258029	      0.32636731	      0.06796158	      0.36018805
      0.66216557	      0.21258024	      0.32636888	      0.06796142	      0.36018887
      0.66219585	      0.21258019	      0.32637045	      0.06796125	      0.36018969
      0.66222613	      0.21258014	      0.32637202	      0.06796109	      0.36019051
      0.66225641	      0.21258009	      0.32637358	      0.06796093	      0.36019134
      0.66228669	      0.21258004	      0.32637515	      0.06796077	      0.36019218
      0.66231697	      0.21257999	      0.32637671	      0.06796061	      0.36019301
      0.66234725	      0.21257994	      0.32637826	      0.06796045	      0.36019386
      0.66237752	      0.21257989	      0.32637982	      0.06796029	      0.36019471
      0.66240780	      0.21257984	      0.32638138	      0.06796014	      0.36019556
      0.66244429	      0.21257978	      0.32638325	      0.06795995	      0.36019660
      0.66247041	      0.21257974	      0.32638458	      0.06795982	      0.36019734
      0.66249652	      0.21257970	      0.32638592	      0.06795969	      0.36019809
      0.66253169	      0.21257964	      0.32638771	      0.06795952	      0.36019910
      0.66256554	      0.21257959	      0.32638944	      0.06795935	      0.36020009
      0.66260843	      0.21257952	      0.32639162	      0.06795915	      0.36020134
      0.66263311	      0.21257948	      0.32639288	      0.06795903	      0.36020206
      0.66265778	      0.21257944	      0.32639413	      0.06795891	      0.36020279
      0.66269725	      0.21257938	      0.32639613	      0.06795873	      0.36020396
      0.66272957	      0.21257933	      0.32639777	      0.06795858	      0.36020493
      0.66276188	      0.21257928	      0.32639940	      0.06795843	      0.36020589
      0.66279419	      0.21257923	      0.32640103	      0.06795828	      0.36020687
      0.66282269	      0.21257918	      0.32640247	      0.06795815	      0.36020773
      0.66285118	      0.21257914	      0.32640390	      0.06795802	      0.36020860
      0.66288856	      0.21257908	      0.32640578	      0.06795786	      0.36020974
      0.66291802	      0.21257904	      0.32640726	      0.06795773	      0.36021065
      0.66294748	      0.21257899	      0.32640874	      0.06795760	      0.36021156
      0.66297694	      0.21257895	      0.32641022	      0.06795747	      0.36021247
      0.66301439	      0.21257889	      0.32641209	      0.06795731	      0.36021364
      0.66304597	      0.21257885	      0.32641367	      0.06795718	      0.36021463
      0.66307756	      0.21257880	      0.32641524	      0.06795705	      0.36021563
      0.66310914	      0.21257875	      0.32641682	      0.06795692	      0.36021663
      0.66314073	      0.21257871	      0.32641839	      0.06795678	      0.36021763
      0.66317231	      0.21257866	      0.32641996	      0.06795666	      0.36021864
      0.66320390	      0.21257861	      0.32642152	      0.06795653	      0.36021965
      0.66323548	      0.21257857	      0.32642309	      0.06795640	      0.36022067
      0.66327158	      0.21257851	      0.32642487	      0.06795626	      0.36022184
      0.66330768	      0.21257846	      0.32642666	      0.06795611	      0.36022302
      0.66333532	      0.21257842	      0.32642802	      0.06795601	      0.36022392
      0.66336295	      0.21257838	      0.32642938	      0.06795590	      0.36022483
      0.66340617	      0.21257832	      0.32643150	      0.06795573	      0.36022625
      0.66343450	      0.21257828	      0.32643290	      0.06795563	      0.36022719
      0.66346283	      0.21257824	      0.32643429	      0.06795552	      0.36022813
      0.66350080	      0.21257819	      0.32643615	      0.06795538	      0.36022940
      0.66353774	      0.21257814	      0.32643795	      0.06795524	      0.36023064
      0.66357469	      0.21257809	      0.32643976	      0.06795511	      0.36023189
      0.66360640	      0.21257804	      0.32644130	      0.06795499	      0.36023296
      0.66363811	      0.21257800	      0.32644285	      0.06795488	      0.36023404
      0.66366983	      0.21257795	      0.32644439	      0.06795476	      0.36023512
      0.66370838	      0.21257790	      0.32644626	      0.06795463	      0.36023644
      0.66374692	      0.21257785	      0.32644813	      0.06795449	      0.36023777
      0.66377597	      0.21257781	      0.32644953	      0.06795439	      0.36023877
      0.66380501	      0.21257777	      0.32645094	      0.06795429	      0.36023978
      0.66384339	      0.21257772	      0.32645279	      0.06795416	      0.36024112
      0.66388169	      0.21257767	      0.32645464	      0.06795403	      0.36024246
      0.66391999	      0.21257762	      0.32645648	      0.06795390	      0.36024381
      0.66395127	      0.21257758	      0.32645798	      0.06795380	      0.36024491
      0.66398256	      0.21257754	      0.32645948	      0.06795370	      0.36024602
      0.66402335	      0.21257749	      0.32646144	      0.06795357	      0.36024747
      0.66405618	      0.21257744	      0.32646301	      0.06795346	      0.36024864
      0.66408901	      0.21257740	      0.32646458	      0.06795336	      0.36024982
      0.66412183	      0.21257736	      0.32646614	      0.06795325	      0.36025100
      0.66416481	      0.21257731	      0.32646819	      0.06795312	      0.36025255
      0.66419549	      0.21257727	      0.32646965	      0.06795302	      0.36025366
      0.66422616	      0.21257723	      0.32647110	      0.06795293	      0.36025478
      0.66426632	      0.21257718	      0.32647301	      0.06795281	      0.36025624
      0.66430526	      0.21257713	      0.32647485	      0.06795269	      0.36025767
      0.66434420	      0.21257708	      0.32647669	      0.06795257	      0.36025910
      0.66437730	      0.21257704	      0.32647825	      0.06795248	      0.36026032
      0.66441040	      0.21257700	      0.32647981	      0.06795238	      0.36026155
      0.66445137	      0.21257695	      0.32648174	      0.06795226	      0.36026308
      0.66448668	      0.21257691	      0.32648340	      0.06795216	      0.36026439
      0.66452200	      0.21257687	      0.32648506	      0.06795206	      0.36026572
      0.66455732	      0.21257683	      0.32648671	      0.06795196	      0.36026705
      0.66459264	      0.21257679	      0.32648836	      0.06795186	      0.36026838
      0.66462795	      0.21257675	      0.32649001	      0.06795176	      0.36026971
      0.66467359	      0.21257669	      0.32649214	      0.06795164	      0.36027145
      0.66470512	      0.21257666	      0.32649361	      0.06795155	      0.36027265
      0.66473664	      0.21257662	      0.32649507	      0.06795146	      0.36027386
      0.66478051	      0.21257657	      0.32649711	      0.06795135	      0.36027554
      0.66482212	      0.21257652	      0.32649903	      0.06795124	      0.36027714
      0.66486374	      0.21257648	      0.32650096	      0.06795113	      0.36027875
      0.66489777	      0.21257644	      0.32650253	      0.06795104	      0.36028007
      0.66493181	      0.21257640	      0.32650410	      0.06795095	      0.36028140
      0.66497561	      0.21257635	      0.32650611	      0.06795084	      0.36028311
      0.66501404	      0.21257631	      0.32650788	      0.06795075	      0.36028461
      0.66505247	      0.21257627	      0.32650964	      0.06795065	      0.36028612
      0.66509089	      0.21257623	      0.32651140	      0.06795055	      0.36028764
      0.66512932	      0.21257619	      0.32651316	      0.06795046	      0.36028916
      0.66516774	      0.21257615	      0.32651491	      0.06795037	      0.36029068
      0.66520617	      0.21257611	      0.32651666	      0.06795028	      0.36029221
      0.66524460	      0.21257607	      0.32651841	      0.06795018	      0.36029375
      0.66528302	      0.21257603	      0.32652016	      0.06795009	      0.36029529
      0.66532145	      0.21257599	      0.32652190	      0.06795000	      0.36029683
      0.66535987	      0.21257595	      0.32652364	      0.06794992	      0.36029838
      0.66539830	      0.21257591	      0.32652538	      0.06794983	      0.36029994
      0.66544763	      0.21257586	      0.32652760	      0.06794972	      0.36030194
      0.66548273	      0.21257583	      0.32652918	      0.06794964	      0.36030337
      0.66551782	      0.21257579	      0.32653076	      0.06794956	      0.36030480
      0.66556540	      0.21257575	      0.32653290	      0.06794946	      0.36030675
      0.66561297	      0.21257570	      0.32653503	      0.06794935	      0.36030870
      0.66564763	      0.21257567	      0.32653658	      0.06794928	      0.36031013
      0.66568229	      0.21257563	      0.32653813	      0.06794920	      0.36031156
      0.66573204	      0.21257559	      0.32654035	      0.06794910	      0.36031362
      0.66577537	      0.21257554	      0.32654227	      0.06794901	      0.36031542
      0.66581869	      0.21257550	      0.32654420	      0.06794892	      0.36031723
      0.66586202	      0.21257546	      0.32654612	      0.06794883	      0.36031904
      0.66590071	      0.21257543	      0.32654783	      0.06794875	      0.36032067
      0.66593939	      0.21257539	      0.32654954	      0.06794867	      0.36032229
      0.66597808	      0.21257536	      0.32655125	      0.06794860	      0.36032393
      0.66602999	      0.21257531	      0.32655353	      0.06794850	      0.36032612
      0.66607213	      0.21257527	      0.32655539	      0.06794841	      0.36032791
      0.66611427	      0.21257524	      0.32655723	      0.06794833	      0.36032970
      0.66615641	      0.21257520	      0.32655908	      0.06794825	      0.36033150
      0.66619855	      0.21257516	      0.32656092	      0.06794817	      0.36033331
      0.66624070	      0.21257513	      0.32656276	      0.06794810	      0.36033511
      0.66628284	      0.21257509	      0.32656460	      0.06794802	      0.36033693
      0.66633735	      0.21257505	      0.32656697	      0.06794792	      0.36033928
      0.66637479	      0.21257501	      0.32656859	      0.06794785	      0.36034090
      0.66641223	      0.21257498	      0.32657021	      0.06794778	      0.36034252
      0.66646460	      0.21257494	      0.32657248	      0.06794769	      0.36034480
      0.66651407	      0.21257490	      0.32657461	      0.06794760	      0.36034696
      0.66656353	      0.21257486	      0.32657674	      0.06794752	      0.36034912
      0.66660453	      0.21257483	      0.32657850	      0.06794745	      0.36035092
      0.66664553	      0.21257479	      0.32658026	      0.06794738	      0.36035273
      0.66669797	      0.21257475	      0.32658251	      0.06794729	      0.36035504
      0.66674242	      0.21257472	      0.32658441	      0.06794722	      0.36035701
      0.66678688	      0.21257468	      0.32658630	      0.06794714	      0.36035898
      0.66683134	      0.21257465	      0.32658820	      0.06794707	      0.36036095
      0.66687579	      0.21257462	      0.32659009	      0.06794700	      0.36036293
      0.66692025	      0.21257458	      0.32659197	      0.06794693	      0.36036492
      0.66697385	      0.21257454	      0.32659424	      0.06794685	      0.36036732
      0.66702025	      0.21257451	      0.32659620	      0.06794677	      0.36036941
      0.66706666	      0.21257448	      0.32659816	      0.06794670	      0.36037150
      0.66711306	      0.21257444	      0.32660011	      0.06794663	      0.36037359
      0.66715946	      0.21257441	      0.32660206	      0.06794656	      0.36037569
      0.66720587	      0.21257438	      0.32660400	      0.06794649	      0.36037779
      0.66725227	      0.21257434	      0.32660594	      0.06794643	      0.36037990
      0.66729868	      0.21257431	      0.32660788	      0.06794636	      0.36038202
      0.66735264	      0.21257427	      0.32661013	      0.06794628	      0.36038448
      0.66740661	      0.21257424	      0.32661237	      0.06794620	      0.36038696
      0.66744806	      0.21257421	      0.32661409	      0.06794615	      0.36038886
      0.66748950	      0.21257418	      0.32661581	      0.06794609	      0.36039077
      0.66754895	      0.21257414	      0.32661826	      0.06794601	      0.36039351
      0.66759776	      0.21257411	      0.32662028	      0.06794594	      0.36039577
      0.66764657	      0.21257408	      0.32662229	      0.06794587	      0.36039803
      0.66769538	      0.21257405	      0.32662429	      0.06794581	      0.36040030
      0.66774418	      0.21257401	      0.32662629	      0.06794575	      0.36040257
      0.66779299	      0.21257398	      0.32662829	      0.06794568	      0.36040485
      0.66784612	      0.21257395	      0.32663045	      0.06794561	      0.36040733
      0.66789924	      0.21257392	      0.32663262	      0.06794555	      0.36040982
      0.66795237	      0.21257388	      0.32663477	      0.06794548	      0.36041232
      0.66800549	      0.21257385	      0.32663693	      0.06794542	      0.36041482
      0.66804886	      0.21257383	      0.32663868	      0.06794536	      0.36041687
      0.66809223	      0.21257380	      0.32664043	      0.06794531	      0.36041892
      0.66815168	      0.21257376	      0.32664283	      0.06794524	      0.36042174
      0.66821112	      0.21257373	      0.32664522	      0.06794517	      0.36042456
      0.66825501	      0.21257370	      0.32664698	      0.06794512	      0.36042665
      0.66829889	      0.21257368	      0.32664873	      0.06794507	      0.36042875
      0.66835778	      0.21257365	      0.32665109	      0.06794500	      0.36043156
      0.66841667	      0.21257361	      0.32665343	      0.06794493	      0.36043439
      0.66846572	      0.21257358	      0.32665538	      0.06794488	      0.36043674
      0.66851476	      0.21257356	      0.32665733	      0.06794482	      0.36043910
      0.66857208	      0.21257353	      0.32665960	      0.06794476	      0.36044186
      0.66862940	      0.21257350	      0.32666186	      0.06794470	      0.36044464
      0.66868040	      0.21257347	      0.32666387	      0.06794465	      0.36044711
      0.66873140	      0.21257344	      0.32666588	      0.06794459	      0.36044958
      0.66878800	      0.21257341	      0.32666810	      0.06794453	      0.36045233
      0.66884460	      0.21257338	      0.32667031	      0.06794448	      0.36045509
      0.66890120	      0.21257335	      0.32667252	      0.06794442	      0.36045785
      0.66895781	      0.21257332	      0.32667473	      0.06794436	      0.36046062
      0.66900802	      0.21257330	      0.32667668	      0.06794431	      0.36046309
      0.66905824	      0.21257327	      0.32667863	      0.06794427	      0.36046555
      0.66911700	      0.21257324	      0.32668090	      0.06794421	      0.36046844
      0.66917575	      0.21257321	      0.32668317	      0.06794415	      0.36047134
      0.66923450	      0.21257319	      0.32668543	      0.06794410	      0.36047424
      0.66929326	      0.21257316	      0.32668769	      0.06794404	      0.36047715
      0.66934249	      0.21257313	      0.32668957	      0.06794400	      0.36047959
      0.66939172	      0.21257311	      0.32669145	      0.06794396	      0.36048204
      0.66945139	      0.21257308	      0.32669373	      0.06794390	      0.36048501
      0.66951105	      0.21257306	      0.32669600	      0.06794385	      0.36048798
      0.66956673	      0.21257303	      0.32669811	      0.06794380	      0.36049076
      0.66962240	      0.21257300	      0.32670022	      0.06794375	      0.36049355
      0.66968060	      0.21257298	      0.32670242	      0.06794371	      0.36049647
      0.66973881	      0.21257295	      0.32670462	      0.06794366	      0.36049939
      0.66979639	      0.21257293	      0.32670678	      0.06794361	      0.36050229
      0.66985397	      0.21257290	      0.32670894	      0.06794356	      0.36050519
      0.66991217	      0.21257288	      0.32671112	      0.06794352	      0.36050813
      0.66997037	      0.21257285	      0.32671329	      0.06794347	      0.36051108
      0.67002858	      0.21257283	      0.32671546	      0.06794343	      0.36051403
      0.67008680	      0.21257280	      0.32671762	      0.06794338	      0.36051698
      0.67014465	      0.21257278	      0.32671976	      0.06794334	      0.36051992
      0.67020250	      0.21257275	      0.32672190	      0.06794329	      0.36052287
      0.67025305	      0.21257273	      0.32672377	      0.06794326	      0.36052545
      0.67032687	      0.21257270	      0.32672648	      0.06794320	      0.36052922
      0.67038842	      0.21257268	      0.32672874	      0.06794316	      0.36053237
      0.67044374	      0.21257266	      0.32673076	      0.06794312	      0.36053521
      0.67049906	      0.21257263	      0.32673278	      0.06794308	      0.36053805
      0.67056057	      0.21257261	      0.32673502	      0.06794304	      0.36054121
      0.67062208	      0.21257259	      0.32673726	      0.06794300	      0.36054438
      0.67068144	      0.21257256	      0.32673941	      0.06794296	      0.36054744
      0.67074080	      0.21257254	      0.32674155	      0.06794292	      0.36055051
      0.67080117	      0.21257252	      0.32674373	      0.06794288	      0.36055363
      0.67086154	      0.21257249	      0.32674590	      0.06794284	      0.36055676
      0.67092061	      0.21257247	      0.32674802	      0.06794280	      0.36055983
      0.67099207	      0.21257245	      0.32675057	      0.06794276	      0.36056354
      0.67105721	      0.21257242	      0.32675289	      0.06794272	      0.36056694
      0.67113690	      0.21257239	      0.32675573	      0.06794267	      0.36057109
      0.67119712	      0.21257237	      0.32675786	      0.06794263	      0.36057424
      0.67127786	      0.21257234	      0.32676071	      0.06794259	      0.36057847
      0.67134698	      0.21257232	      0.32676315	      0.06794255	      0.36058209
      0.67140252	      0.21257230	      0.32676510	      0.06794252	      0.36058501
      0.67145807	      0.21257228	      0.32676705	      0.06794249	      0.36058793
      0.67152179	      0.21257226	      0.32676928	      0.06794245	      0.36059129
      0.67158552	      0.21257224	      0.32677150	      0.06794242	      0.36059465
      0.67164728	      0.21257222	      0.32677365	      0.06794238	      0.36059791
      0.67170903	      0.21257219	      0.32677579	      0.06794235	      0.36060117
      0.67176754	      0.21257217	      0.32677781	      0.06794232	      0.36060427
      0.67184439	      0.21257215	      0.32678046	      0.06794228	      0.36060834
      0.67193700	      0.21257212	      0.32678365	      0.06794224	      0.36061326
      0.67199012	      0.21257210	      0.32678547	      0.06794221	      0.36061609
      0.67204324	      0.21257208	      0.32678728	      0.06794219	      0.36061891
      0.67210732	      0.21257206	      0.32678947	      0.06794216	      0.36062233
      0.67218641	      0.21257204	      0.32679216	      0.06794212	      0.36062655
      0.67225270	      0.21257202	      0.32679441	      0.06794209	      0.36063010
      0.67233792	      0.21257199	      0.32679729	      0.06794205	      0.36063466
      0.67245126	      0.21257196	      0.32680110	      0.06794200	      0.36064074
      0.67251230	      0.21257194	      0.32680315	      0.06794198	      0.36064402
      0.67257334	      0.21257192	      0.32680519	      0.06794195	      0.36064730
      0.67263437	      0.21257190	      0.32680722	      0.06794193	      0.36065059
      0.67270190	      0.21257188	      0.32680947	      0.06794190	      0.36065423
      0.67276942	      0.21257186	      0.32681171	      0.06794187	      0.36065787
      0.67283459	      0.21257184	      0.32681386	      0.06794185	      0.36066140
      0.67289977	      0.21257182	      0.32681601	      0.06794182	      0.36066492
      0.67296662	      0.21257180	      0.32681821	      0.06794180	      0.36066854
      0.67303348	      0.21257178	      0.32682040	      0.06794177	      0.36067217
      0.67309938	      0.21257176	      0.32682256	      0.06794175	      0.36067575
      0.67316528	      0.21257174	      0.32682471	      0.06794172	      0.36067933
      0.67323217	      0.21257172	      0.32682688	      0.06794170	      0.36068297
      0.67329906	      0.21257170	      0.32682905	      0.06794168	      0.36068661
      0.67336537	      0.21257168	      0.32683120	      0.06794165	      0.36069022
      0.67343168	      0.21257167	      0.32683334	      0.06794163	      0.36069384
      0.67349884	      0.21257165	      0.32683550	      0.06794161	      0.36069751
      0.67356600	      0.21257163	      0.32683765	      0.06794159	      0.36070119
      0.67363265	      0.21257161	      0.32683978	      0.06794157	      0.36070484
      0.67369930	      0.21257159	      0.32684191	      0.06794155	      0.36070849
      0.67376682	      0.21257157	      0.32684405	      0.06794153	      0.36071219
      0.67383434	      0.21257155	      0.32684619	      0.06794151	      0.36071590
      0.67390187	      0.21257154	      0.32684833	      0.06794149	      0.36071961
      0.67396939	      0.21257152	      0.32685046	      0.06794147	      0.36072333
      0.67403691	      0.21257150	      0.32685258	      0.06794145	      0.36072705
      0.67410443	      0.21257148	      0.32685469	      0.06794143	      0.36073077
      0.67417195	      0.21257146	      0.32685680	      0.06794141	      0.36073449
      0.67423947	      0.21257145	      0.32685891	      0.06794140	      0.36073822
      0.67430700	      0.21257143	      0.32686101	      0.06794138	      0.36074196
      0.67437452	      0.21257141	      0.32686310	      0.06794136	      0.36074569
      0.67444204	      0.21257139	      0.32686519	      0.06794135	      0.36074943
      0.67450956	      0.21257137	      0.32686727	      0.06794133	      0.36075317
      0.67457708	      0.21257136	      0.32686934	      0.06794131	      0.36075692
      0.67464460	      0.21257134	      0.32687141	      0.06794130	      0.36076067
      0.67471213	      0.21257132	      0.32687347	      0.06794128	      0.36076442
      0.67477965	      0.21257130	      0.32687553	      0.06794127	      0.36076818
      0.67485078	      0.21257129	      0.32687769	      0.06794125	      0.36077214
      0.67492191	      0.21257127	      0.32687984	      0.06794124	      0.36077610
      0.67499305	      0.21257125	      0.32688199	      0.06794122	      0.36078006
      0.67506418	      0.21257123	      0.32688413	      0.06794121	      0.36078403
[truncated: 425,171 more chars]
